# Supplementary material for: Loss of Trem2 in microglia leads to widespread disruption of cell coexpression networks in mouse brain
Source: Neurobiol Aging. 2018 Sep;69:151–66. doi: 10.1016/j.neurobiolaging.2018.04.019 (PMC6075941; doi:10.1016/j.neurobiolaging.2018.04.019)
Supplement: Data Profile [file mmc1.xml]

<?xml version="1.0" encoding="UTF-8"?>
<?xml-stylesheet type="text/xsl" href="#"?>
<xsl:stylesheet version="1.0" xmlns:xsl="http://www.w3.org/1999/XSL/Transform" xmlns:data="http://www.example.com/">
	<xsl:template match="/xsl:stylesheet">
		<xsl:apply-templates select="/xsl:stylesheet/data:data/*"/>
	</xsl:template>
	<xsl:template match="datasets">
	  <html>
		<body>
		<div>
			<h2>Data Profile - Data Sets</h2>
			<p><span style="font-weight:bold;">Author: </span><xsl:value-of select="/xsl:stylesheet/data:data/datasets/author"/></p>
			<xsl:if test="/xsl:stylesheet/data:data/datasets/type = 0">  
				<div>				
					<p  style="font-weight:bold;">Author not specifying any data sets in this Data Profile</p>
					<p><span style="font-weight:bold;padding-left:10px;">Reason: </span><xsl:value-of select="/xsl:stylesheet/data:data/datasets/dataset/reason"/></p>
					<p><span style="font-weight:bold; padding-left:10px;">Comments: </span><xsl:value-of select="/xsl:stylesheet/data:data/datasets/dataset/comments"/></p>
				</div>
			</xsl:if>
			<xsl:if test="/xsl:stylesheet/data:data/datasets/type = 1">   
				<div>
					<table border="1">
					
					  <tr bgcolor="#ff9933">
						<th>Name</th>
						<th>Caption</th>
						<th>Description</th>
						<th>File type</th>
						<th>File Size</th>
						<th>Source</th>
						<th>Access Type</th>
					  </tr>
					  <xsl:for-each select="/xsl:stylesheet/data:data/datasets/dataset">
					  <tr>
						<td><xsl:value-of select="name"/></td>
						<td><xsl:value-of select="caption"/></td>
						<td><xsl:value-of select="description"/></td>
						<td><xsl:value-of select="filetype/name"/>&#160;</td>					
						<td><xsl:value-of select="filesize"/> &#160;</td>
						<td><xsl:value-of select="sourcename"/></td>
						<td >
							<span><xsl:value-of select="access/name"/></span>
							<div style="padding-left:20px;">
							<table >
								<xsl:if test="access/type = 0">                                  
									<tr>
										<td>File name: </td>
										<td><xsl:value-of select="access/filename"/></td>                                
									</tr>
									</xsl:if>
									<xsl:if test="access/type = 1">
										<tr>
											<tr>
												<td>Repositary name: </td>
												<td><xsl:value-of select="access/reponame"/></td>
											</tr>
											<tr>
												<td>Persistent identifier of the data set: </td>
												<td><xsl:value-of select="access/PersistentId"/></td>
											</tr>
											<tr>
												<td>Deep-link URL to the data set: </td>
												<td><xsl:value-of select="access/deeplinkurl"/></td>
											</tr>
										</tr>
										</xsl:if>
										<xsl:if test="access/type = 2">
										<tr>
											<td>URL to the data set: </td>
											<td><xsl:value-of select="access/dataseturl"/></td>
										</tr>
										</xsl:if>
										<xsl:if test="access/type = 3">
											<tr>
												<td>Email address of the person that can be contacted with requests for data: </td>
												<td><xsl:value-of select="access/email"/></td>
											</tr>
										</xsl:if>
										<xsl:if test="access/type = 4">
											<tr>
												<td>&#160;</td>
											</tr>
										</xsl:if>
									</table>
									</div>
								</td>
							</tr>
						  </xsl:for-each>
						</table>
					</div>
					</xsl:if>
				</div>
			</body>
		</html>
	</xsl:template>               
    <data:data>
	    <datasets>
<author>guillermo.carbajosa_antona@kcl.ac.uk</author><type>1</type><dataset><name>TREM2_KO_Mouse_Brain_RNASeq</name><caption>RnaSeq profiling of brain samples from Trem2 KO and WT mice. Samples taken from 8 individuals include hippocampus and cortex at 4 and 8 months of age</caption><description>Brain samples were obtained from Trem2 KO and WT mice. Samples were taken from 8 individuals include hippocampus and cortex at 4 and 8 months of age. A total of 64 samples were used in the study. Gene expression was profiled using RnaSeq. RNA&#172;seq reads were aligned to the mouse GRCm38 rel 79 reference transcriptome using Kallisto version 0.42.4. The reference transcriptome was downloaded from the Kallisto project website. Both the raw and proccessed data are available.</description><filetype><name>XLS</name></filetype><filesize></filesize><source>0</source><sourcename>Original data</sourcename><access><type>1</type><name>Data available in data repository</name><reponame>GEO</reponame><PersistentId>GSE104381</PersistentId><deeplinkurl>https://emea01.safelinks.protection.outlook.com/?url=https%3A%2F%2Fwww.ncbi.nlm.nih.gov%2Fgeo%2Fquery%2Facc.cgi%3Facc%3DGSE104381&#38;data=01%7C01%7Cguillermo.carbajosa_antona%40kcl.ac.uk%7C9718dc33856c498d576908d5067f6a0a%7C8370cf1416f34c16b83c724071654356%7C0&#38;sdata=AWL3Kx96iI43JcJW%2FPoocUdAYYTLkNUBYgsvX3cH%2BJg%3D&#38;reserved=0</deeplinkurl></access></dataset></datasets>
    </data:data>
</xsl:stylesheet>
