# Supplementary material for: Loss of Trem2 in microglia leads to widespread disruption of cell coexpression networks in mouse brain
Source: Neurobiol Aging. 2018 Sep;69:151–66. doi: 10.1016/j.neurobiolaging.2018.04.019 (PMC6075941; doi:10.1016/j.neurobiolaging.2018.04.019)
Supplement: Supplementary Table 1 [file mmc10.xlsx]

## Sheet: processed_data_table
	sample	reads_mapped	reads_proc	frac_mapped	bootstraps	condition	tissue	age
1	RD_1_30772751	20167027	26095322	0.7728	30	WT	hippocampus	4
2	RD_1_30974037	24899323	32361436	0.7694	30	WT	hippocampus	4
3	RD_10_30747819	16412955	20033877	0.8193	30	TREM2KO	hippocampus	4
4	RD_10_30996001	20366903	24938491	0.8167	30	TREM2KO	hippocampus	4
5	RD_100_30892002	20455974	25182497	0.8123	30	WT	cortex	8
6	RD_100_31394365	21047480	25949917	0.8111	30	WT	cortex	8
7	RD_101_30908994	22325520	26975282	0.8276	30	WT	cortex	8
8	RD_101_31391416	22943476	27736620	0.8272	30	WT	cortex	8
9	RD_102_30890999	25408023	30970779	0.8204	30	WT	cortex	8
10	RD_102_31391417	26164958	31896741	0.8203	30	WT	cortex	8
11	RD_103_30894000	23302105	28005522	0.8321	30	WT	cortex	8
12	RD_103_31384404	23997191	28843020	0.832	30	WT	cortex	8
13	RD_104_30903952	23042406	28693690	0.803	30	WT	cortex	8
14	RD_104_31395369	23763711	29602858	0.8028	30	WT	cortex	8
15	RD_105_30887042	25052520	30623655	0.8181	30	TREM2KO	cortex	8
16	RD_105_31392369	25769909	31505181	0.818	30	TREM2KO	cortex	8
17	RD_106_30893060	24420941	29449837	0.8292	30	TREM2KO	cortex	8
18	RD_106_31379405	25132340	30307020	0.8293	30	TREM2KO	cortex	8
19	RD_107_30905952	30050878	40125565	0.7489	30	TREM2KO	cortex	8
20	RD_107_31388422	30643276	40965663	0.748	30	TREM2KO	cortex	8
21	RD_108_30893061	22636065	26924358	0.8407	30	TREM2KO	cortex	8
22	RD_108_31394364	23313924	27718393	0.8411	30	TREM2KO	cortex	8
23	RD_109_30900008	22940185	27331390	0.8393	30	TREM2KO	cortex	8
24	RD_109_31388423	23605182	28133657	0.839	30	TREM2KO	cortex	8
25	RD_11_30754834	18674551	23001784	0.8119	30	TREM2KO	hippocampus	4
26	RD_11_30974039	22801128	28200588	0.8085	30	TREM2KO	hippocampus	4
27	RD_110_30909943	19313584	23050191	0.8379	30	TREM2KO	cortex	8
28	RD_110_31388424	19920743	23773200	0.8379	30	TREM2KO	cortex	8
29	RD_111_30888013	27263783	32571374	0.837	30	TREM2KO	cortex	8
30	RD_111_31371487	28059589	33547381	0.8364	30	TREM2KO	cortex	8
31	RD_112_30900070	20751619	25573710	0.8114	30	TREM2KO	cortex	8
32	RD_112_31384402	21384916	26348020	0.8116	30	TREM2KO	cortex	8
33	RD_12_30769752	18862894	23079635	0.8173	30	TREM2KO	hippocampus	4
34	RD_12_30977063	23463536	28800722	0.8147	30	TREM2KO	hippocampus	4
35	RD_13_30754835	20577866	24961690	0.8244	30	TREM2KO	hippocampus	4
36	RD_13_30978067	25566156	31200218	0.8194	30	TREM2KO	hippocampus	4
37	RD_14_30770753	18935457	22843908	0.8289	30	TREM2KO	hippocampus	4
38	RD_14_30916087	23413596	28387592	0.8248	30	TREM2KO	hippocampus	4
39	RD_15_30766750	18833484	23274449	0.8092	30	TREM2KO	hippocampus	4
40	RD_15_30974040	23444062	29137326	0.8046	30	TREM2KO	hippocampus	4
41	RD_16_30749821	21179350	26045422	0.8132	30	TREM2KO	hippocampus	4
42	RD_16_30996993	26122950	32251662	0.81	30	TREM2KO	hippocampus	4
43	RD_2_30767762	20532363	25305626	0.8114	30	WT	hippocampus	4
44	RD_2_30999000	25312600	31303597	0.8086	30	WT	hippocampus	4
45	RD_3_30766751	17830545	22261018	0.801	30	WT	hippocampus	4
46	RD_3_30996000	21373445	26805286	0.7974	30	WT	hippocampus	4
47	RD_33_30783905	28428937	32530410	0.8739	30	WT	cortex	4
48	RD_33_31015047	23438157	26747750	0.8763	30	WT	cortex	4
49	RD_34_31014060	31993096	39061116	0.8191	30	WT	cortex	4
50	RD_35_31009050	23226193	27318941	0.8502	30	WT	cortex	4
51	RD_36_30767163	27580386	33512693	0.823	30	WT	cortex	4
52	RD_36_30999153	22827220	27648805	0.8256	30	WT	cortex	4
53	RD_37_31000153	20349289	24561231	0.8285	30	WT	cortex	4
54	RD_38_31008059	16244698	19197802	0.8462	30	WT	cortex	4
55	RD_39_31003095	22179207	26461927	0.8382	30	WT	cortex	4
56	RD_4_30749822	18022263	21148772	0.8522	30	WT	hippocampus	4
57	RD_4_31000000	22300101	26259373	0.8492	30	WT	hippocampus	4
58	RD_40_31006053	24911010	29314139	0.8498	30	WT	cortex	4
59	RD_41_31009051	21553608	26371241	0.8173	30	TREM2KO	cortex	4
60	RD_42_30998145	13670512	16501663	0.8284	30	TREM2KO	cortex	4
61	RD_43_30999154	21884263	25720470	0.8509	30	TREM2KO	cortex	4
62	RD_44_30782124	24834070	29816210	0.8329	30	TREM2KO	cortex	4
63	RD_44_31008060	20444241	24475696	0.8353	30	TREM2KO	cortex	4
64	RD_45_30998146	16346448	18860443	0.8667	30	TREM2KO	cortex	4
65	RD_46_30782125	26662922	32284168	0.8259	30	TREM2KO	cortex	4
66	RD_46_31015048	21846449	26502114	0.8243	30	TREM2KO	cortex	4
67	RD_47_31015049	30837048	39268237	0.7853	30	TREM2KO	cortex	4
68	RD_48_31014061	32994506	38863596	0.849	30	TREM2KO	cortex	4
69	RD_5_30754836	19176308	23634797	0.8114	30	WT	hippocampus	4
70	RD_5_30981049	23732499	29357186	0.8084	30	WT	hippocampus	4
71	RD_6_30770754	18250999	22384073	0.8154	30	WT	hippocampus	4
72	RD_6_30974038	22478338	27682954	0.812	30	WT	hippocampus	4
73	RD_65_30864911	25359121	31276520	0.8108	30	WT	hippocampus	8
74	RD_65_31444431	27961504	34446017	0.8117	30	WT	hippocampus	8
75	RD_66_30865921	20243816	24580352	0.8236	30	WT	hippocampus	8
76	RD_66_31438471	22140825	26847860	0.8247	30	WT	hippocampus	8
77	RD_67_30866930	18934036	23247385	0.8145	30	WT	hippocampus	8
78	RD_67_31401458	20660205	25341496	0.8153	30	WT	hippocampus	8
79	RD_68_30865920	19802001	24790430	0.7988	30	WT	hippocampus	8
80	RD_68_31434445	21657059	27096059	0.7993	30	WT	hippocampus	8
81	RD_69_30874903	23763962	29516742	0.8051	30	WT	hippocampus	8
82	RD_69_31416486	26124914	32439026	0.8054	30	WT	hippocampus	8
83	RD_7_30766752	19538889	24158943	0.8088	30	WT	hippocampus	4
84	RD_7_30985046	24277985	30134356	0.8057	30	WT	hippocampus	4
85	RD_70_30876913	23217813	28238698	0.8222	30	WT	hippocampus	8
86	RD_70_31416484	25290037	30731744	0.8229	30	WT	hippocampus	8
87	RD_71_30867921	22079074	26824608	0.8231	30	WT	hippocampus	8
88	RD_71_31441453	24126351	29281562	0.8239	30	WT	hippocampus	8
89	RD_72_30868937	19881552	24682445	0.8055	30	WT	hippocampus	8
90	RD_72_31416483	21636831	26849472	0.8059	30	WT	hippocampus	8
91	RD_73_30877899	24601034	30149373	0.816	30	TREM2KO	hippocampus	8
92	RD_73_31429488	27184210	33261078	0.8173	30	TREM2KO	hippocampus	8
93	RD_74_30868936	19159829	23421755	0.818	30	TREM2KO	hippocampus	8
94	RD_74_31402461	21086151	25757747	0.8186	30	TREM2KO	hippocampus	8
95	RD_75_30867920	21413739	26259992	0.8155	30	TREM2KO	hippocampus	8
96	RD_75_31402460	23341619	28595554	0.8163	30	TREM2KO	hippocampus	8
97	RD_76_30875917	21883931	26128224	0.8376	30	TREM2KO	hippocampus	8
98	RD_76_31438469	24078736	28726509	0.8382	30	TREM2KO	hippocampus	8
99	RD_77_30862906	19767924	24569340	0.8046	30	TREM2KO	hippocampus	8
100	RD_77_31440458	21709362	26945594	0.8057	30	TREM2KO	hippocampus	8
101	RD_78_30877898	21283984	25737177	0.827	30	TREM2KO	hippocampus	8
102	RD_78_31412455	23499490	28379422	0.828	30	TREM2KO	hippocampus	8
103	RD_79_30869901	21092471	25778360	0.8182	30	TREM2KO	hippocampus	8
104	RD_79_31412454	23056183	28133017	0.8195	30	TREM2KO	hippocampus	8
105	RD_8_30773754	19614237	24043445	0.8158	30	WT	hippocampus	4
106	RD_8_30916086	24641206	30349870	0.8119	30	WT	hippocampus	4
107	RD_80_30874902	23358045	29074108	0.8034	30	TREM2KO	hippocampus	8
108	RD_80_31441450	25494083	31690981	0.8045	30	TREM2KO	hippocampus	8
109	RD_9_30772752	20002733	24898505	0.8034	30	TREM2KO	hippocampus	4
110	RD_9_30976063	24771850	30954931	0.8003	30	TREM2KO	hippocampus	4
111	RD_97_30888992	20566616	24877127	0.8267	30	WT	cortex	8
112	RD_97_31388425	20756075	25117434	0.8264	30	WT	cortex	8
113	RD_98_30893058	19645928	23236924	0.8455	30	WT	cortex	8
114	RD_98_31389429	20211732	24031190	0.8411	30	WT	cortex	8
115	RD_99_30904986	17886371	21868727	0.8179	30	WT	cortex	8
116	RD_99_31391415	18351928	22438847	0.8179	30	WT	cortex	8
