# Supplementary material for: Loss of Trem2 in microglia leads to widespread disruption of cell coexpression networks in mouse brain
Source: Neurobiol Aging. 2018 Sep;69:151–66. doi: 10.1016/j.neurobiolaging.2018.04.019 (PMC6075941; doi:10.1016/j.neurobiolaging.2018.04.019)
Supplement: Supplementary Table 2 [file mmc11.xlsx]

## Sheet: 4m_cortex.conditionWT.results
4m cortex DE genes
target_id	pval	qval	b	se_b	mean_obs	var_obs	tech_var	sigma_sq	smooth_sigma_sq	final_sigma_sq	ens_gene	ext_gene
ENSMUST00000024792	5.09387e-142	2.19515e-137	-5.2259	0.205968	3.89348	7.37619	0.14517	0.194214	0.0623824	0.194214	ENSMUSG00000023993	Treml1
ENSMUST00000133213	6.02043e-40	1.29722e-35	0.583625	0.0441193	6.11384	0.0969919	0.00261715	0.00677622	0.012955	0.012955	ENSMUSG00000034275	Igsf9b
ENSMUST00000167755	3.97874e-39	5.71533e-35	0.554232	0.0423543	6.3679	0.0920911	0.00272995	0.010518	0.0116211	0.0116211	ENSMUSG00000021071	Trim9
ENSMUST00000071782	2.78379e-35	2.99911e-31	0.609831	0.0492	7.31263	0.114713	0.000728532	0.0186366	0.0089336	0.0186366	ENSMUSG00000059991	Nptx2
ENSMUST00000113237	4.60706e-34	3.97073e-30	4.1616	0.342014	1.60783	4.91408	0.200763	0.258733	0.735028	0.735028	ENSMUSG00000023992	Trem2
ENSMUST00000023829	4.83561e-31	2.97694e-27	0.813524	0.0702143	6.13735	0.208961	0.00293669	0.0365037	0.0128143	0.0365037	ENSMUSG00000023067	Cdkn1a
ENSMUST00000024811	4.72656e-31	2.97694e-27	0.791701	0.0683193	4.84074	0.186108	0.0090725	0.0160952	0.0282677	0.0282677	ENSMUSG00000024014	Pim1
ENSMUST00000080885	1.15659e-30	6.23027e-27	-0.484265	0.0420685	7.36771	0.0742209	0.000987432	0.0131707	0.00884981	0.0131707	ENSMUSG00000059824	Dbp
ENSMUST00000102752	1.59375e-29	6.86809e-26	1.6186	0.143456	7.34982	0.835422	0.00118779	0.163449	0.00887626	0.163449	ENSMUSG00000007617	Homer1
ENSMUST00000105365	1.59265e-29	6.86809e-26	-0.530619	0.0470283	7.1415	0.0897823	0.000933511	0.0167598	0.00923965	0.0167598	ENSMUSG00000045193	Cirbp
ENSMUST00000050149	4.00651e-27	1.56961e-23	0.49413	0.045812	6.87476	0.0792586	0.00180788	0.014982	0.00986123	0.014982	ENSMUSG00000038244	Mical2
ENSMUST00000170857	7.2447e-24	2.60169e-20	0.484885	0.0481353	5.98415	0.0755337	0.00473036	0.0106244	0.0138057	0.0138057	ENSMUSG00000025316	Banp
ENSMUST00000128187	8.07942e-24	2.67827e-20	-0.339046	0.0336935	7.75419	0.0381993	0.00063091	0.00818783	0.0084511	0.0084511	ENSMUSG00000029328	Hnrnpdl
ENSMUST00000111906	1.72706e-23	5.31613e-20	0.468635	0.0469217	6.36353	0.0727745	0.00597223	0.010663	0.0116409	0.0116409	ENSMUSG00000025221	Kcnip2
ENSMUST00000033898	4.24096e-23	1.2184e-19	0.360192	0.0363898	6.96138	0.0396238	0.000953331	0.00539446	0.00964043	0.00964043	ENSMUSG00000031502	Col4a1
ENSMUST00000089622	7.03397e-23	1.89451e-19	0.395737	0.0401869	7.61984	0.0529179	0.000539286	0.0123806	0.0085531	0.0123806	ENSMUSG00000034832	Tet3
ENSMUST00000016771	1.01681e-22	2.57756e-19	0.326456	0.0332769	7.81773	0.0327959	0.00044274	0.00502683	0.00841606	0.00841606	ENSMUSG00000022443	Myh9
ENSMUST00000094077	1.89529e-22	4.53753e-19	0.469813	0.0481995	6.73709	0.0749471	0.00134249	0.0172431	0.0102513	0.0172431	ENSMUSG00000018476	Kdm6b
ENSMUST00000153807	3.32161e-22	7.53377e-19	1.06593	0.110002	5.15873	0.386893	0.0152634	0.0815393	0.0223702	0.0815393	ENSMUSG00000036052	Dnajb5
ENSMUST00000035908	4.45115e-22	9.5909e-19	0.692853	0.0717226	7.26253	0.163708	0.000886535	0.0402666	0.00901596	0.0402666	ENSMUSG00000033730	Egr3
ENSMUST00000115616	9.66305e-22	1.98295e-18	-0.660782	0.0689719	6.44542	0.149509	0.00765621	0.0304008	0.0112858	0.0304008	ENSMUSG00000031167	Rbm3
ENSMUST00000107973	1.61204e-21	3.15769e-18	0.64904	0.0681232	7.67135	0.144639	0.00102431	0.0361019	0.00850947	0.0361019	ENSMUSG00000036052	Dnajb5
ENSMUST00000036328	5.7894e-21	1.08473e-17	0.326155	0.0347204	7.33209	0.0334606	0.000740836	0.00546789	0.0089032	0.0089032	ENSMUSG00000040721	Zfhx2
ENSMUST00000022075	1.70491e-20	3.06131e-17	0.403339	0.0434662	6.81374	0.0566094	0.00122116	0.0138933	0.0100277	0.0138933	ENSMUSG00000021587	Pcsk1
ENSMUST00000021322	2.84992e-20	4.91258e-17	0.639052	0.0692779	7.05979	0.142547	0.00332812	0.0350673	0.00941112	0.0350673	ENSMUSG00000055805	Fmnl1
ENSMUST00000033930	1.09005e-19	1.80672e-16	0.724834	0.0798313	5.79587	0.184922	0.00331229	0.047672	0.0152394	0.047672	ENSMUSG00000031530	Dusp4
ENSMUST00000047321	1.8357e-19	2.92992e-16	0.342182	0.0379247	6.70672	0.0357428	0.00116152	0.00454912	0.0103447	0.0103447	ENSMUSG00000055116	Arntl
ENSMUST00000093299	3.00766e-19	4.62901e-16	0.313341	0.0349383	7.41013	0.0341286	0.000975448	0.0081087	0.00879001	0.00879001	ENSMUSG00000045671	Spred2
ENSMUST00000110520	3.76844e-19	5.59991e-16	0.624157	0.0697885	7.11426	0.138241	0.0175854	0.0213781	0.00929493	0.0213781	ENSMUSG00000021071	Trim9
ENSMUST00000142332	9.68639e-19	1.39142e-15	0.348194	0.0393944	6.82436	0.0412892	0.00241732	0.00791766	0.00999804	0.00999804	ENSMUSG00000036052	Dnajb5
ENSMUST00000000543	1.06248e-18	1.47698e-15	0.346123	0.0392059	7.05074	0.0428166	0.000860835	0.011436	0.00943115	0.011436	ENSMUSG00000000531	Grasp
ENSMUST00000177032	1.82895e-18	2.46302e-15	0.546319	0.0623128	5.37096	0.107084	0.00715576	0.0239073	0.0194587	0.0239073	ENSMUSG00000034799	Unc13a
ENSMUST00000100171	1.96833e-18	2.5704e-15	0.51284	0.0585494	8.87292	0.0944118	0.000175943	0.0272484	0.00907993	0.0272484	ENSMUSG00000026864	Hspa5
ENSMUST00000166768	5.85842e-18	7.42537e-15	0.471732	0.0546285	6.55494	0.0805315	0.00608056	0.0177936	0.0108588	0.0177936	ENSMUSG00000033594	Spata2l
ENSMUST00000084030	7.42333e-18	9.14002e-15	0.312048	0.0362503	7.92811	0.0348187	0.00213753	0.00787531	0.00837512	0.00837512	ENSMUSG00000065954	Tacc1
ENSMUST00000034316	1.51233e-17	1.81035e-14	-0.658391	0.0772198	4.53064	0.14265	0.0118834	0.0199274	0.0358198	0.0358198	ENSMUSG00000031853	BC021891
ENSMUST00000105097	1.75724e-17	2.04666e-14	0.318497	0.0374314	6.80702	0.0282352	0.00116222	0.00096342	0.0100466	0.0100466	ENSMUSG00000032846	Zswim6
ENSMUST00000131751	4.46325e-17	5.06156e-14	0.724784	0.0862833	6.96863	0.193201	0.0105	0.0490585	0.00962271	0.0490585	ENSMUSG00000007097	Atp1a2
ENSMUST00000074846	4.64134e-17	5.12856e-14	0.29807	0.0355038	8.93109	0.0326868	0.000567291	0.00951686	0.00919013	0.00951686	ENSMUSG00000029657	Hsph1
ENSMUST00000108301	6.48384e-17	6.98536e-14	0.585859	0.0701117	6.84838	0.126632	0.00915629	0.0301689	0.00993202	0.0301689	ENSMUSG00000049225	Pdp1
ENSMUST00000105466	1.08316e-16	1.13848e-13	0.573208	0.0691004	6.49743	0.121758	0.0141994	0.0239995	0.0110766	0.0239995	ENSMUSG00000019916	P4ha1
ENSMUST00000034560	1.54868e-16	1.57267e-13	0.418216	0.0506763	5.80693	0.0539284	0.00539516	0.00368966	0.0151495	0.0151495	ENSMUSG00000032058	Ppp2r1b
ENSMUST00000135913	1.56924e-16	1.57267e-13	0.308875	0.0374343	6.93611	0.0306009	0.00150752	0.00467242	0.00970309	0.00970309	ENSMUSG00000078684	5830417I10Rik
ENSMUST00000060642	1.84956e-16	1.81147e-13	0.309328	0.0375788	7.03485	0.0340804	0.00183046	0.00787031	0.00946684	0.00946684	ENSMUSG00000036273	Lrrk2
ENSMUST00000055341	2.5794e-16	2.47015e-13	0.418404	0.0510777	8.26997	0.0653754	0.000254715	0.0206167	0.00840785	0.0206167	ENSMUSG00000051335	Gfod1
ENSMUST00000031017	3.0628e-16	2.86931e-13	0.931794	0.114039	7.38568	0.324745	0.000791643	0.103248	0.00882397	0.103248	ENSMUSG00000029135	Fosl2
ENSMUST00000106231	5.2284e-16	4.79389e-13	0.537848	0.0663513	6.53423	0.108737	0.0102566	0.0249634	0.0109357	0.0249634	ENSMUSG00000025372	Baiap2
ENSMUST00000176824	5.94687e-16	5.33905e-13	0.637243	0.0787654	5.54029	0.152825	0.0162064	0.0334254	0.01757	0.0334254	ENSMUSG00000037112	Sik2
ENSMUST00000041865	9.38251e-16	8.25163e-13	0.651174	0.0810454	4.46393	0.148417	0.0147866	0.0255035	0.0377602	0.0377602	ENSMUSG00000034738	Nostrin
ENSMUST00000135705	1.45156e-15	1.25107e-12	0.45454	0.0569528	6.28147	0.0784298	0.00762047	0.0183285	0.0120316	0.0183285	ENSMUSG00000034675	Dbn1
ENSMUST00000023453	1.49503e-15	1.26327e-12	0.763487	0.0957068	5.41456	0.221343	0.00529595	0.0679823	0.0189404	0.0679823	ENSMUSG00000022769	Sdf2l1
ENSMUST00000047877	1.78371e-15	1.44861e-12	0.614048	0.0771851	4.56882	0.120272	0.0128924	0.0108408	0.0347679	0.0347679	ENSMUSG00000035711	Dok3
ENSMUST00000106307	1.77256e-15	1.44861e-12	0.358414	0.0450478	7.53485	0.0488619	0.000531857	0.0157026	0.00863751	0.0157026	ENSMUSG00000028634	Hivep3
ENSMUST00000115615	1.81521e-15	1.44861e-12	-0.639221	0.0803712	6.32852	0.155455	0.00976151	0.0419147	0.0118031	0.0419147	ENSMUSG00000031167	Rbm3
ENSMUST00000043098	1.869e-15	1.46441e-12	0.491016	0.061765	5.12641	0.0896577	0.00764029	0.0207135	0.0228791	0.0228791	ENSMUSG00000036390	Gadd45a
ENSMUST00000111050	2.50088e-15	1.89075e-12	0.878204	0.110974	5.54839	0.294374	0.0309351	0.0675872	0.0174874	0.0675872	ENSMUSG00000048482	Bdnf
ENSMUST00000055322	2.48324e-15	1.89075e-12	0.409696	0.0517655	7.70579	0.0640621	0.000462628	0.0209747	0.00848345	0.0209747	ENSMUSG00000056708	Ier5
ENSMUST00000124704	2.6955e-15	2.00276e-12	0.918856	0.116248	3.92308	0.298524	0.0474395	0.0358899	0.06067	0.06067	ENSMUSG00000021866	Anxa11
ENSMUST00000127492	4.48902e-15	3.27881e-12	0.389806	0.0497172	6.68946	0.0583491	0.00205991	0.0177145	0.0103992	0.0177145	ENSMUSG00000055407	Map6
ENSMUST00000033899	6.80759e-15	4.88943e-12	0.293086	0.037633	7.04245	0.0331321	0.000891031	0.0104389	0.0094497	0.0104389	ENSMUSG00000031503	Col4a2
ENSMUST00000188553	8.09972e-15	5.72212e-12	-0.790028	0.101729	6.29141	0.241189	0.0479333	0.0348569	0.0119823	0.0348569	ENSMUSG00000021843	Ktn1
ENSMUST00000090071	8.53667e-15	5.93354e-12	-0.459368	0.0592018	5.44418	0.077133	0.00943728	0.0139952	0.0186016	0.0186016	ENSMUSG00000050211	Pla2g4e
ENSMUST00000110320	8.73436e-15	5.97458e-12	-0.434124	0.0559695	6.24687	0.0728881	0.00198636	0.0230743	0.0122077	0.0230743	ENSMUSG00000042851	Zc3h6
ENSMUST00000028829	1.82005e-14	1.22552e-11	0.256185	0.0334326	8.67166	0.0217573	0.000178729	0.00480222	0.00876318	0.00876318	ENSMUSG00000027351	Spred1
ENSMUST00000061878	2.10234e-14	1.39382e-11	-0.550331	0.0719932	4.71937	0.0983323	0.0104857	0.0103605	0.0309785	0.0309785	ENSMUSG00000045259	Klhdc9
ENSMUST00000049583	3.46333e-14	2.26135e-11	0.404436	0.0533577	5.74984	0.0642527	0.00355429	0.019222	0.0156219	0.019222	ENSMUSG00000060862	Zbtb40
ENSMUST00000189545	3.56448e-14	2.29265e-11	0.29137	0.0384598	6.66875	0.0311013	0.00136748	0.00813148	0.0104657	0.0104657	ENSMUSG00000032356	Rasgrf1
ENSMUST00000040514	3.78866e-14	2.40101e-11	0.568426	0.0751086	6.96747	0.127057	0.00101036	0.0441201	0.00962552	0.0441201	ENSMUSG00000038894	Irs2
ENSMUST00000041543	3.85893e-14	2.4101e-11	0.410823	0.054301	8.18893	0.0663829	0.00113072	0.0224581	0.0083782	0.0224581	ENSMUSG00000037428	Vgf
ENSMUST00000147610	4.76987e-14	2.93647e-11	0.378153	0.0501658	5.78923	0.0517585	0.0048392	0.0105113	0.0152937	0.0152937	ENSMUSG00000025512	Chid1
ENSMUST00000033941	5.73652e-14	3.48183e-11	0.290913	0.0387164	6.61228	0.0303403	0.00133684	0.00744666	0.0106548	0.0106548	ENSMUSG00000031538	Plat
ENSMUST00000028222	7.05838e-14	4.22464e-11	0.451003	0.0602399	5.72539	0.0799861	0.0131997	0.0152117	0.0158311	0.0158311	ENSMUSG00000026864	Hspa5
ENSMUST00000105336	9.91949e-14	5.85576e-11	0.277586	0.0373001	7.06259	0.0306562	0.000960138	0.0101702	0.00940496	0.0101702	ENSMUSG00000061589	Dot1l
ENSMUST00000099084	1.01718e-13	5.92359e-11	0.321542	0.0432259	7.31497	0.0329121	0.00601791	0.000420789	0.00892991	0.00892991	ENSMUSG00000039671	Zmynd8
ENSMUST00000106052	1.14108e-13	6.55647e-11	-0.299633	0.040363	6.52813	0.03495	0.00207474	0.010099	0.0109586	0.0109586	ENSMUSG00000060314	Zfp941
ENSMUST00000129820	1.50319e-13	8.41277e-11	0.337244	0.0456545	6.82524	0.0454874	0.00117333	0.0155014	0.00999558	0.0155014	ENSMUSG00000044847	Lsm11
ENSMUST00000155720	1.50239e-13	8.41277e-11	0.425595	0.0576144	6.64745	0.0724422	0.00867524	0.0178801	0.0105358	0.0178801	ENSMUSG00000020785	Camkk1
ENSMUST00000113975	1.68001e-13	9.28182e-11	0.504641	0.0684531	6.87215	0.101997	0.0012615	0.0362251	0.00986815	0.0362251	ENSMUSG00000089774	Slc5a3
ENSMUST00000105032	2.35541e-13	1.28486e-10	0.38579	0.052654	6.49613	0.0598729	0.00155315	0.0206264	0.0110817	0.0206264	ENSMUSG00000078235	Fam43b
ENSMUST00000057288	2.43263e-13	1.3104e-10	0.298969	0.0408284	7.67868	0.035972	0.000489404	0.0128463	0.00850373	0.0128463	ENSMUSG00000020571	Pdia6
ENSMUST00000020982	2.7306e-13	1.45275e-10	-0.409786	0.0560808	5.32022	0.0589429	0.00506708	0.0110607	0.0200934	0.0200934	ENSMUSG00000020653	Klf11
ENSMUST00000127944	2.90364e-13	1.52597e-10	0.416547	0.0570707	5.67273	0.0699933	0.00549324	0.0205633	0.0162966	0.0205633	ENSMUSG00000061689	Dlgap4
ENSMUST00000034279	3.16642e-13	1.64402e-10	0.35631	0.0488958	7.09514	0.0512724	0.00283017	0.0162962	0.00933486	0.0162962	ENSMUSG00000031822	Gse1
ENSMUST00000037872	3.27788e-13	1.68163e-10	0.471643	0.0647643	5.56853	0.0856564	0.0162702	0.0129221	0.017285	0.017285	ENSMUSG00000036052	Dnajb5
ENSMUST00000097999	5.31263e-13	2.69344e-10	0.778345	0.107848	5.59545	0.246389	0.0526194	0.0404303	0.0170205	0.0404303	ENSMUSG00000030956	Fam53b
ENSMUST00000091789	6.74615e-13	3.38045e-10	0.357969	0.0498253	7.31656	0.0522887	0.000807418	0.0190531	0.0089274	0.0190531	ENSMUSG00000041607	Mbp
ENSMUST00000147845	7.32187e-13	3.54527e-10	0.383259	0.0534286	5.51074	0.0590908	0.00496034	0.0169302	0.0178766	0.0178766	ENSMUSG00000033379	Atp6v0b
ENSMUST00000066610	7.28538e-13	3.54527e-10	0.242422	0.0337919	7.72761	0.0232418	0.000666881	0.00767808	0.00846826	0.00846826	ENSMUSG00000048458	Fam212b
ENSMUST00000047720	7.23506e-13	3.54527e-10	0.273876	0.0381712	6.70063	0.0246647	0.00129253	0.00419218	0.0103638	0.0103638	ENSMUSG00000041544	Ptchd2
ENSMUST00000002976	7.65302e-13	3.66443e-10	0.314466	0.0438755	6.10713	0.0343134	0.00240467	0.00668216	0.0129958	0.0129958	ENSMUSG00000002897	Il17ra
ENSMUST00000068698	9.67552e-13	4.58194e-10	0.367295	0.0514776	5.63905	0.05269	0.00459375	0.0138777	0.0166058	0.0166058	ENSMUSG00000032517	Mobp
ENSMUST00000056028	1.54701e-12	7.24639e-10	0.431925	0.0610909	7.66496	0.077038	0.000545316	0.0293114	0.00851458	0.0293114	ENSMUSG00000042978	Sbk1
ENSMUST00000060148	1.63897e-12	7.59461e-10	0.23657	0.0334982	7.69659	0.0214232	0.00048685	0.00672627	0.00849016	0.00849016	ENSMUSG00000021366	Hivep1
ENSMUST00000040001	1.67217e-12	7.66599e-10	0.42787	0.06061	7.34847	0.0756852	0.00130995	0.0280786	0.00887829	0.0280786	ENSMUSG00000033316	Galnt9
ENSMUST00000047425	1.75769e-12	7.97326e-10	0.3694	0.0523788	5.75989	0.0564548	0.00345447	0.0184938	0.0155372	0.0184938	ENSMUSG00000041308	Sntb2
ENSMUST00000030623	1.79951e-12	8.07794e-10	0.238456	0.0338274	8.04066	0.0235329	0.000369907	0.00878442	0.00835924	0.00878442	ENSMUSG00000028820	Sfpq
ENSMUST00000034136	2.37283e-12	1.05417e-09	0.297469	0.0424313	7.28444	0.0367742	0.00081475	0.0135885	0.00897921	0.0135885	ENSMUSG00000031700	Gpt2
ENSMUST00000035065	3.56271e-12	1.56665e-09	0.448835	0.0645479	6.15539	0.0842442	0.0022512	0.0310803	0.0127089	0.0310803	ENSMUSG00000032487	Ptgs2
ENSMUST00000110909	3.67676e-12	1.60047e-09	0.245334	0.0353046	7.52901	0.0251823	0.000642409	0.0093289	0.00864389	0.0093289	ENSMUSG00000031511	Arhgef7
ENSMUST00000046658	3.92776e-12	1.69263e-09	-0.267029	0.0384781	6.71046	0.0285492	0.00151144	0.00897494	0.0103331	0.0103331	ENSMUSG00000059149	Mfsd4a
ENSMUST00000064061	4.04111e-12	1.72423e-09	0.316242	0.045596	6.00678	0.0419043	0.00271057	0.0139214	0.0136476	0.0139214	ENSMUSG00000060257	Scrt2
ENSMUST00000066532	4.42973e-12	1.87152e-09	0.433079	0.0625589	5.01775	0.0772656	0.00656688	0.0232589	0.024742	0.024742	ENSMUSG00000053846	Lipg
ENSMUST00000034964	4.92987e-12	2.0626e-09	-0.360204	0.0521461	5.51282	0.0492048	0.00389897	0.012347	0.0178548	0.0178548	ENSMUSG00000032397	Tipin
ENSMUST00000039480	5.15668e-12	2.13675e-09	0.292918	0.0424446	6.20304	0.0349381	0.00197116	0.0112513	0.0124412	0.0124412	ENSMUSG00000035671	Zswim4
ENSMUST00000121863	5.45352e-12	2.23823e-09	-0.67418	0.097803	6.11428	0.19135	0.0208418	0.0556817	0.0129523	0.0556817	ENSMUSG00000038181	Chpf2
ENSMUST00000126881	5.77773e-12	2.34892e-09	0.415679	0.0603744	5.36927	0.0711208	0.0096812	0.0177331	0.0194793	0.0194793	ENSMUSG00000023805	Synj2
ENSMUST00000041639	6.36958e-12	2.56533e-09	0.226336	0.0329401	8.27794	0.0192886	0.000268894	0.00600188	0.00841151	0.00841151	ENSMUSG00000096054	Syne1
ENSMUST00000109494	8.10309e-12	3.23328e-09	0.744426	0.108886	5.7166	0.234802	0.0105012	0.084349	0.0159073	0.084349	ENSMUSG00000007617	Homer1
ENSMUST00000026469	8.62792e-12	3.41111e-09	0.311088	0.0455625	6.7999	0.0410462	0.00251604	0.0140915	0.0100668	0.0140915	ENSMUSG00000025402	Nab2
ENSMUST00000117217	1.07364e-11	4.19399e-09	0.252377	0.0371346	7.0641	0.0224243	0.00163019	0.00455652	0.00940165	0.00940165	ENSMUSG00000021224	Numb
ENSMUST00000082432	1.08027e-11	4.19399e-09	0.382318	0.0562614	7.545	0.0622264	0.000578303	0.0247445	0.00862661	0.0247445	ENSMUSG00000007682	Dio2
ENSMUST00000108297	1.13047e-11	4.34967e-09	0.257765	0.037969	7.56117	0.0283076	0.00115592	0.0103772	0.0086097	0.0103772	ENSMUSG00000049225	Pdp1
ENSMUST00000063084	1.5229e-11	5.80776e-09	0.327144	0.0484966	7.45628	0.0458273	0.000643275	0.0181721	0.00872955	0.0181721	ENSMUSG00000020484	Xbp1
ENSMUST00000026436	1.85022e-11	6.93333e-09	0.706963	0.105244	5.49056	0.214732	0.028211	0.0603992	0.0180913	0.0603992	ENSMUSG00000025372	Baiap2
ENSMUST00000097376	1.85016e-11	6.93333e-09	-0.279295	0.0415779	7.37741	0.0327044	0.00499401	0.00799905	0.00883578	0.00883578	ENSMUSG00000036473	Tbc1d24
ENSMUST00000170473	2.29329e-11	8.51957e-09	0.832791	0.124557	4.00885	0.299091	0.0407066	0.0834094	0.055954	0.0834094	ENSMUSG00000029701	Rbm28
ENSMUST00000005077	2.76863e-11	1.01706e-08	0.814595	0.122341	4.94243	0.287119	0.00834068	0.111399	0.0261826	0.111399	ENSMUSG00000004951	Hspb1
ENSMUST00000082088	2.78492e-11	1.01706e-08	0.25112	0.0377198	6.81459	0.0246028	0.00135698	0.00724947	0.0100253	0.0100253	ENSMUSG00000059401	Mamld1
ENSMUST00000024042	2.96763e-11	1.06573e-08	0.386542	0.0581426	5.74689	0.0647306	0.00347615	0.0235683	0.0156469	0.0235683	ENSMUSG00000023272	Creld2
ENSMUST00000166004	2.94347e-11	1.06573e-08	0.220898	0.0332209	8.58071	0.0194709	0.000177571	0.00693011	0.00865143	0.00865143	ENSMUSG00000031833	Mast3
ENSMUST00000047144	3.00947e-11	1.07182e-08	0.24847	0.0373858	7.82645	0.0267531	0.00131067	0.00987089	0.00841191	0.00987089	ENSMUSG00000036046	5031439G07Rik
ENSMUST00000047179	3.14251e-11	1.11003e-08	0.249478	0.0375735	6.77744	0.020102	0.00116264	0.00301235	0.0101315	0.0101315	ENSMUSG00000041130	Zfp598
ENSMUST00000057859	3.33282e-11	1.16768e-08	0.33429	0.0504128	7.24854	0.0485145	0.000813719	0.0195179	0.00904	0.0195179	ENSMUSG00000048285	Frmd6
ENSMUST00000028114	4.32158e-11	1.50189e-08	0.510011	0.077361	6.4273	0.113459	0.0184808	0.029397	0.0113616	0.029397	ENSMUSG00000026773	Pfkfb3
ENSMUST00000106233	4.87759e-11	1.68156e-08	0.62698	0.0953636	5.33838	0.171853	0.0316723	0.0410814	0.0198623	0.0410814	ENSMUSG00000025372	Baiap2
ENSMUST00000121357	4.98339e-11	1.7044e-08	0.218488	0.0332481	8.51766	0.0174381	0.000258561	0.005031	0.00858495	0.00858495	ENSMUSG00000040111	Gramd1b
ENSMUST00000096321	5.55257e-11	1.88411e-08	-0.266573	0.0406652	6.40837	0.0223605	0.00178688	0.00236928	0.0114424	0.0114424	ENSMUSG00000072969	Armcx5
ENSMUST00000023486	5.99848e-11	2.01952e-08	-0.272374	0.0416234	7.71853	0.0325581	0.00122796	0.0126321	0.00847446	0.0126321	ENSMUSG00000022797	Tfrc
ENSMUST00000030806	6.05391e-11	2.02238e-08	0.36141	0.0552411	5.91779	0.0573327	0.00333639	0.0210763	0.0142892	0.0210763	ENSMUSG00000063077	Kif1b
ENSMUST00000125040	6.86153e-11	2.27455e-08	-0.340194	0.0521478	7.22166	0.0509198	0.00716731	0.0145879	0.00908752	0.0145879	ENSMUSG00000071533	Pcnp
ENSMUST00000088823	7.11844e-11	2.34169e-08	0.243385	0.0373396	6.83384	0.0202601	0.00118217	0.00395698	0.00997181	0.00997181	ENSMUSG00000053137	Mapk11
ENSMUST00000105911	7.34231e-11	2.39704e-08	0.61345	0.0941814	5.04694	0.165787	0.011174	0.059787	0.0242172	0.059787	ENSMUSG00000049649	Gpr3
ENSMUST00000128028	7.49964e-11	2.43e-08	0.640081	0.0983181	4.77492	0.180567	0.0161433	0.0611883	0.0297043	0.0611883	ENSMUSG00000003814	Calr
ENSMUST00000000500	8.07376e-11	2.5965e-08	0.298829	0.0459792	6.64935	0.0394119	0.00125252	0.0156601	0.0105294	0.0156601	ENSMUSG00000000489	Pdgfb
ENSMUST00000067443	8.85196e-11	2.82568e-08	0.435298	0.0671201	4.99284	0.0807053	0.0108361	0.0220302	0.0252048	0.0252048	ENSMUSG00000054404	Slfn5
ENSMUST00000172945	9.6076e-11	3.04434e-08	0.547422	0.0845701	5.30634	0.132706	0.00820678	0.04901	0.0202732	0.04901	ENSMUSG00000015476	Prrt1
ENSMUST00000041589	9.69465e-11	3.0495e-08	-0.240023	0.0370885	6.84833	0.0230941	0.00107227	0.00742866	0.00993216	0.00993216	ENSMUSG00000037573	Tob1
ENSMUST00000079601	1.12027e-10	3.47704e-08	0.427358	0.0662596	7.83866	0.0811213	0.00446308	0.0306596	0.00840636	0.0306596	ENSMUSG00000013089	Etv5
ENSMUST00000114253	1.12152e-10	3.47704e-08	-0.484529	0.0751255	5.066	0.0948396	0.0212663	0.0141298	0.0238845	0.0238845	ENSMUSG00000032940	Rbm11
ENSMUST00000037141	1.38526e-10	4.26403e-08	0.21326	0.033231	8.53936	0.0166829	0.000227544	0.00488347	0.00860683	0.00860683	ENSMUSG00000037111	Setd7
ENSMUST00000014642	1.56646e-10	4.7876e-08	0.218501	0.0341474	7.45993	0.0168696	0.000603399	0.00409714	0.00872497	0.00872497	ENSMUSG00000014498	Ankrd52
ENSMUST00000147545	1.79919e-10	5.46017e-08	0.219199	0.0343703	7.38685	0.0197858	0.000628239	0.00700421	0.00882232	0.00882232	ENSMUSG00000048701	Ccdc6
ENSMUST00000020922	2.30294e-10	6.94005e-08	0.303428	0.047862	7.12579	0.0414946	0.000788491	0.0175377	0.0092713	0.0175377	ENSMUSG00000020601	Trib2
ENSMUST00000097291	2.40129e-10	7.18619e-08	0.275853	0.0435566	7.30975	0.0343252	0.00411203	0.0110654	0.00893817	0.0110654	ENSMUSG00000052105	Mtcl1
ENSMUST00000105778	2.4438e-10	7.26298e-08	0.221057	0.0349194	7.55332	0.0220509	0.00050235	0.00925257	0.00861784	0.00925257	ENSMUSG00000057637	Prdm2
ENSMUST00000094761	2.54911e-10	7.52406e-08	0.350588	0.0554379	6.91129	0.055513	0.00125265	0.0233343	0.00976601	0.0233343	ENSMUSG00000042608	Stk40
ENSMUST00000093852	2.71681e-10	7.96451e-08	0.409924	0.0649217	6.942	0.0759956	0.000990138	0.0327285	0.00968835	0.0327285	ENSMUSG00000066687	Zbtb16
ENSMUST00000058633	3.55756e-10	1.03588e-07	-0.276145	0.0440262	6.45848	0.0314116	0.0042743	0.00784937	0.0112321	0.0112321	ENSMUSG00000050875	A730017C20Rik
ENSMUST00000077290	3.65559e-10	1.05728e-07	0.387535	0.0618269	7.00698	0.0683511	0.00101004	0.0295705	0.00953104	0.0295705	ENSMUSG00000025823	Pdia4
ENSMUST00000134404	3.94307e-10	1.13282e-07	0.508875	0.0813385	5.06736	0.118047	0.0166703	0.0362573	0.0238611	0.0362573	ENSMUSG00000029478	Ncor2
ENSMUST00000100757	4.1118e-10	1.17347e-07	0.368383	0.0589439	5.20586	0.0604376	0.00613329	0.0201306	0.0216618	0.0216618	ENSMUSG00000072647	Adam1a
ENSMUST00000145861	4.25538e-10	1.20646e-07	0.319356	0.0511431	5.61896	0.0333975	0.00413019	0.00318369	0.0167947	0.0167947	ENSMUSG00000016346	Kcnq2
ENSMUST00000044113	4.28378e-10	1.20657e-07	0.205956	0.0329883	8.01362	0.0185953	0.000345141	0.00755851	0.00836067	0.00836067	ENSMUSG00000036698	Ago2
ENSMUST00000170580	4.37869e-10	1.22529e-07	0.218238	0.0349746	8.36682	0.0217612	0.000224504	0.0095613	0.00846142	0.0095613	ENSMUSG00000051726	Kcnf1
ENSMUST00000024791	4.77363e-10	1.32719e-07	1.74286	0.279917	3.95815	1.3905	0.154325	0.472501	0.058699	0.472501	ENSMUSG00000023992	Trem2
ENSMUST00000160860	6.39501e-10	1.76658e-07	0.250051	0.0404589	6.4773	0.0212689	0.00193921	0.00336523	0.0111561	0.0111561	ENSMUSG00000014164	Klhl3
ENSMUST00000071065	7.51115e-10	2.06169e-07	0.515466	0.0837486	5.72839	0.12287	0.00326407	0.0528465	0.0158052	0.0528465	ENSMUSG00000056749	Nfil3
ENSMUST00000115390	7.84016e-10	2.13838e-07	0.420872	0.0684553	4.79853	0.0667752	0.00830862	0.0134569	0.0291804	0.0291804	ENSMUSG00000072082	Ccnf
ENSMUST00000099494	7.96724e-10	2.15937e-07	0.313464	0.0510064	6.95933	0.0454991	0.000953292	0.0198599	0.00964545	0.0198599	ENSMUSG00000040565	Btaf1
ENSMUST00000166495	8.41548e-10	2.26661e-07	0.274683	0.0447593	6.1204	0.0240671	0.00311187	0.00163737	0.0129153	0.0129153	ENSMUSG00000026740	Dnajc1
ENSMUST00000040561	1.01523e-09	2.71742e-07	0.260759	0.0426984	7.08193	0.0316619	0.000888615	0.0136966	0.00936298	0.0136966	ENSMUSG00000035007	Rundc1
ENSMUST00000001802	1.11145e-09	2.95659e-07	-0.370348	0.0607873	5.14087	0.0597351	0.00691173	0.0182392	0.022649	0.022649	ENSMUSG00000001751	Naglu
ENSMUST00000080934	1.19062e-09	3.12936e-07	-0.242878	0.0399372	6.61263	0.0231509	0.00210622	0.00608581	0.0106536	0.0106536	ENSMUSG00000028289	Epha7
ENSMUST00000074043	1.19092e-09	3.12936e-07	0.389096	0.0639807	6.98407	0.0707618	0.000986062	0.0317622	0.00958533	0.0317622	ENSMUSG00000037465	Klf10
ENSMUST00000057610	1.25292e-09	3.26567e-07	0.206721	0.0340375	7.46992	0.0154606	0.000555809	0.00402462	0.0087126	0.0087126	ENSMUSG00000040260	Daam2
ENSMUST00000023487	1.25795e-09	3.26567e-07	0.273167	0.044983	6.63261	0.0349225	0.00136573	0.014822	0.0105855	0.014822	ENSMUSG00000022799	Arhgap31
ENSMUST00000108353	1.30817e-09	3.37571e-07	0.343456	0.0566162	5.70112	0.0552578	0.00842783	0.0172153	0.0160429	0.0172153	ENSMUSG00000040424	Hipk4
ENSMUST00000125260	1.33767e-09	3.43129e-07	0.461085	0.0760514	5.35274	0.0996424	0.00591787	0.0403527	0.0196826	0.0403527	ENSMUSG00000022537	Tmem44
ENSMUST00000123587	1.40258e-09	3.57649e-07	-0.649435	0.107253	4.97356	0.197899	0.0166148	0.0754103	0.0255731	0.0754103	NA	NA
ENSMUST00000134819	1.41102e-09	3.57686e-07	0.41689	0.0688594	5.00278	0.0815602	0.00792341	0.0300095	0.0250184	0.0300095	ENSMUSG00000029478	Ncor2
ENSMUST00000176663	1.46885e-09	3.68016e-07	0.429043	0.0709426	5.88444	0.086468	0.0152912	0.0249716	0.0145408	0.0249716	ENSMUSG00000037112	Sik2
ENSMUST00000018718	1.46459e-09	3.68016e-07	3.4732	0.574252	1.62282	5.66609	1.40692	1.23121	0.72252	1.23121	ENSMUSG00000018574	Acadvl
ENSMUST00000022638	1.63197e-09	4.0652e-07	0.203181	0.0336908	8.77967	0.0159709	0.000159605	0.00533492	0.00892098	0.00892098	ENSMUSG00000022054	Nefm
ENSMUST00000042065	1.64419e-09	4.0721e-07	0.240163	0.039831	6.50579	0.0226272	0.001648	0.00635255	0.0110441	0.0110441	ENSMUSG00000033618	Map3k13
ENSMUST00000145588	1.71743e-09	4.22919e-07	0.512313	0.0850665	4.39808	0.102343	0.0180726	0.0176916	0.0398178	0.0398178	ENSMUSG00000020484	Xbp1
ENSMUST00000151799	1.77224e-09	4.33936e-07	0.267169	0.0443993	6.54567	0.0336821	0.00150228	0.0142681	0.010893	0.0142681	ENSMUSG00000050896	Rtn4rl2
ENSMUST00000180541	1.91403e-09	4.66007e-07	0.463879	0.0772496	4.5211	0.0829628	0.0116511	0.0166947	0.036089	0.036089	NA	NA
ENSMUST00000137145	1.9495e-09	4.71976e-07	0.604008	0.100635	4.96873	0.172554	0.0106737	0.0703457	0.0256667	0.0703457	ENSMUSG00000026864	Hspa5
ENSMUST00000025295	2.04287e-09	4.91818e-07	0.422893	0.0705485	6.09697	0.0846841	0.00241264	0.037404	0.0130584	0.037404	ENSMUSG00000024427	Spry4
ENSMUST00000020692	2.11242e-09	5.05737e-07	-0.523559	0.0874213	6.90808	0.129907	0.00107843	0.0600615	0.00977424	0.0600615	ENSMUSG00000020423	Btg2
ENSMUST00000163821	2.14163e-09	5.09898e-07	-0.27336	0.0456614	6.45391	0.0238049	0.00542888	-0.000757385	0.0112508	0.0112508	ENSMUSG00000041362	Shtn1
ENSMUST00000025375	2.34537e-09	5.55338e-07	-0.206398	0.0345617	7.43267	0.0164332	0.000796204	0.00482471	0.00875989	0.00875989	ENSMUSG00000024498	Tcerg1
ENSMUST00000087176	2.47771e-09	5.83466e-07	-0.296772	0.0497696	5.68488	0.0362709	0.00362883	0.0103649	0.0161872	0.0161872	ENSMUSG00000050121	Opalin
ENSMUST00000048923	2.96131e-09	6.93558e-07	0.222589	0.0375124	6.80796	0.0192273	0.00121346	0.00544255	0.010044	0.010044	ENSMUSG00000037239	Spred3
ENSMUST00000151894	3.05299e-09	7.08437e-07	0.365214	0.0616008	6.82218	0.0637989	0.00178894	0.0285683	0.0100041	0.0285683	ENSMUSG00000021196	Pfkp
ENSMUST00000055858	3.07031e-09	7.08437e-07	-0.230126	0.0388215	6.84001	0.0245178	0.00210202	0.00911097	0.00995485	0.00995485	ENSMUSG00000045411	2410002F23Rik
ENSMUST00000082121	3.07415e-09	7.08437e-07	-3.15448	0.532169	1.98893	4.76047	1.39397	0.871654	0.474927	0.871654	ENSMUSG00000029276	Glmn
ENSMUST00000176059	3.13705e-09	7.1528e-07	0.558363	0.0942502	4.1784	0.144141	0.0231198	0.0426874	0.047945	0.047945	ENSMUSG00000093769	Hist2h3c1
ENSMUST00000113575	3.13033e-09	7.1528e-07	0.285362	0.0481654	7.15557	0.0389751	0.00105155	0.0175077	0.0092118	0.0175077	ENSMUSG00000051703	Tmem198
ENSMUST00000099492	3.24143e-09	7.35189e-07	0.521548	0.088116	7.17006	0.130309	0.00408	0.0580355	0.00918363	0.0580355	ENSMUSG00000035621	Midn
ENSMUST00000102518	3.33465e-09	7.52375e-07	0.207832	0.035141	7.2114	0.019452	0.000773015	0.00780896	0.00910613	0.00910613	ENSMUSG00000057530	Ece1
ENSMUST00000108299	3.39913e-09	7.59421e-07	0.488413	0.0826269	6.17077	0.114416	0.0402443	0.0143733	0.0126208	0.0143733	ENSMUSG00000049225	Pdp1
ENSMUST00000020776	3.40113e-09	7.59421e-07	0.239915	0.0405882	6.47641	0.0276081	0.00167868	0.0115005	0.0111597	0.0115005	ENSMUSG00000020482	Ccdc117
ENSMUST00000106988	3.55398e-09	7.8946e-07	3.12067	0.528594	1.30233	4.27273	1.19392	0.62428	1.04138	1.04138	ENSMUSG00000018411	Mapt
ENSMUST00000093298	3.66477e-09	8.09896e-07	0.422499	0.0716263	6.19009	0.0857845	0.00703589	0.0340067	0.0125124	0.0340067	ENSMUSG00000045671	Spred2
ENSMUST00000053218	3.74008e-09	8.22321e-07	-0.256843	0.0435674	7.23997	0.0317192	0.000798265	0.0143867	0.00905497	0.0143867	ENSMUSG00000048826	Dact2
ENSMUST00000026013	3.81049e-09	8.33548e-07	-0.215639	0.0365972	6.91944	0.0164823	0.000969645	0.0036621	0.00974518	0.00974518	ENSMUSG00000025037	Maoa
ENSMUST00000193611	3.87061e-09	8.42424e-07	0.314829	0.0534548	6.8465	0.0477006	0.00198309	0.0208762	0.00993714	0.0208762	ENSMUSG00000016921	Srsf6
ENSMUST00000177587	3.9594e-09	8.51581e-07	0.259804	0.0441401	6.65012	0.0325028	0.00288188	0.0127049	0.0105269	0.0127049	ENSMUSG00000034271	Jdp2
ENSMUST00000126370	3.96022e-09	8.51581e-07	0.399379	0.0678541	6.81801	0.0768075	0.0088321	0.0280014	0.0100158	0.0280014	NA	NA
ENSMUST00000016323	3.97196e-09	8.51581e-07	0.318776	0.0541643	6.53457	0.0489372	0.0017746	0.0216956	0.0109344	0.0216956	ENSMUSG00000016179	Camk1g
ENSMUST00000068700	4.64891e-09	9.86896e-07	-0.226772	0.0387031	8.4868	0.024868	0.000215657	0.0117678	0.00855564	0.0117678	ENSMUSG00000066357	Wdr6
ENSMUST00000151225	4.64569e-09	9.86896e-07	0.434246	0.0741111	4.62483	0.0812305	0.0106444	0.0230086	0.0332952	0.0332952	ENSMUSG00000031511	Arhgef7
ENSMUST00000058162	4.76809e-09	1.00723e-06	0.194731	0.0332585	7.82597	0.0137031	0.000436885	0.00361092	0.00841214	0.00841214	ENSMUSG00000051510	Mafg
ENSMUST00000164993	4.94946e-09	1.03658e-06	0.61299	0.104805	4.40239	0.182008	0.0222657	0.065607	0.0396787	0.065607	ENSMUSG00000041324	Inhba
ENSMUST00000030025	4.95511e-09	1.03658e-06	0.962913	0.164638	6.32757	0.449128	0.143253	0.0735921	0.0118076	0.0735921	ENSMUSG00000028341	Nr4a3
ENSMUST00000114973	5.12533e-09	1.06701e-06	0.219658	0.037593	6.94214	0.0197969	0.00161783	0.00597241	0.00968801	0.00968801	ENSMUSG00000061751	Kalrn
ENSMUST00000003912	5.16187e-09	1.06945e-06	0.260934	0.0446662	8.76052	0.0330164	0.000259683	0.0157009	0.00889098	0.0157009	ENSMUSG00000003814	Calr
ENSMUST00000170979	5.31438e-09	1.0924e-06	-0.404325	0.0692691	5.23991	0.0793355	0.0103858	0.0279999	0.0211735	0.0279999	ENSMUSG00000036940	Kdm1a
ENSMUST00000003569	5.32333e-09	1.0924e-06	-0.799002	0.136892	3.33055	0.243428	0.0422439	0.0390571	0.107671	0.107671	ENSMUSG00000003477	Inmt
ENSMUST00000125153	5.38496e-09	1.09981e-06	0.225657	0.0386742	6.80602	0.0195454	0.00191607	0.00470195	0.0100495	0.0100495	ENSMUSG00000027624	Epb41l1
ENSMUST00000038757	5.88462e-09	1.19619e-06	0.208264	0.0357841	7.52648	0.0211068	0.000584278	0.00965974	0.00864667	0.00965974	ENSMUSG00000042109	Csdc2
ENSMUST00000031646	5.91847e-09	1.19742e-06	0.608736	0.104611	4.22129	0.180352	0.0180796	0.0694679	0.0461827	0.0694679	ENSMUSG00000029641	Rasl11a
ENSMUST00000137868	6.05578e-09	1.21948e-06	0.203557	0.0350042	7.62586	0.0178899	0.00125465	0.00618212	0.00854771	0.00854771	ENSMUSG00000026207	Speg
ENSMUST00000040622	6.33247e-09	1.26339e-06	-0.317614	0.0546882	5.38808	0.049086	0.00467403	0.0191472	0.0192523	0.0192523	ENSMUSG00000036362	P2ry13
ENSMUST00000032386	6.32634e-09	1.26339e-06	-0.223655	0.0385088	6.99688	0.0243896	0.00107133	0.0107921	0.00955481	0.0107921	ENSMUSG00000030256	Bhlhe41
ENSMUST00000022369	6.3673e-09	1.26448e-06	0.221038	0.0380653	6.75295	0.0185479	0.00138811	0.00474924	0.0102036	0.0102036	ENSMUSG00000021823	Vcl
ENSMUST00000058884	6.78997e-09	1.34223e-06	-0.237135	0.0409132	6.38171	0.0215289	0.00183193	0.00541915	0.0115592	0.0115592	ENSMUSG00000022685	Parn
ENSMUST00000004574	6.96834e-09	1.3712e-06	0.206941	0.0357306	7.11917	0.0207086	0.000928588	0.00905046	0.00928483	0.00928483	ENSMUSG00000004460	Dnajb11
ENSMUST00000160978	7.05548e-09	1.37579e-06	0.33867	0.0584963	5.58971	0.0560908	0.00479111	0.0225834	0.0170763	0.0225834	ENSMUSG00000032575	Manf
ENSMUST00000193105	7.0503e-09	1.37579e-06	-0.413077	0.0713467	4.78841	0.0834434	0.00877813	0.0319446	0.0294037	0.0319446	NA	NA
ENSMUST00000127984	7.28376e-09	1.4139e-06	0.392182	0.0678017	6.23085	0.0752823	0.00492582	0.0318508	0.0122916	0.0318508	ENSMUSG00000006362	Cbfa2t3
ENSMUST00000126971	7.35269e-09	1.42088e-06	0.382916	0.0662179	6.96299	0.0717856	0.0048226	0.0302559	0.00963647	0.0302559	ENSMUSG00000030428	Ttyh1
ENSMUST00000029694	8.18717e-09	1.57508e-06	0.361186	0.0626563	7.29248	0.0640593	0.0139488	0.0174577	0.00896602	0.0174577	ENSMUSG00000028059	Arhgef2
ENSMUST00000105825	8.45456e-09	1.61929e-06	-0.43647	0.0757875	6.42012	0.0936306	0.0186712	0.0272787	0.011392	0.0272787	ENSMUSG00000028759	Hp1bp3
ENSMUST00000082237	8.64247e-09	1.6407e-06	-0.242022	0.0420511	6.26253	0.0278547	0.00201931	0.011144	0.0121271	0.0121271	ENSMUSG00000057706	Mex3b
ENSMUST00000122328	8.60886e-09	1.6407e-06	0.199302	0.0346245	7.32493	0.0153257	0.00067657	0.00456771	0.00891429	0.00891429	ENSMUSG00000020674	Pxdn
ENSMUST00000065927	9.21061e-09	1.74089e-06	0.316842	0.0551542	5.35288	0.0462889	0.00465501	0.0164065	0.0196809	0.0196809	ENSMUSG00000053475	Tnfaip6
ENSMUST00000037644	9.35654e-09	1.76074e-06	0.225242	0.0392272	6.71587	0.0250058	0.0013758	0.0109344	0.0103163	0.0109344	ENSMUSG00000034342	Cbl
ENSMUST00000075610	9.51783e-09	1.78331e-06	-0.379951	0.0662039	5.04591	0.0540778	0.0108283	0.00655538	0.0242354	0.0242354	ENSMUSG00000063179	Pstk
ENSMUST00000021620	9.71854e-09	1.81303e-06	0.378776	0.0660398	6.36007	0.0707894	0.00497052	0.0299195	0.0116566	0.0299195	ENSMUSG00000021203	Otub2
ENSMUST00000000080	1.1177e-08	2.07612e-06	-0.198061	0.0346756	7.28573	0.0161656	0.0006421	0.00560147	0.00897708	0.00897708	ENSMUSG00000000078	Klf6
ENSMUST00000084937	1.13407e-08	2.09749e-06	3.2952	0.577158	1.57307	4.90145	1.90002	0.269256	0.764865	0.764865	ENSMUSG00000045411	2410002F23Rik
ENSMUST00000035779	1.15386e-08	2.12498e-06	0.234747	0.0411374	6.91981	0.0229713	0.00379403	0.00524809	0.00974426	0.00974426	ENSMUSG00000032883	Acsl3
ENSMUST00000099265	1.16717e-08	2.14034e-06	-0.232011	0.040672	6.39354	0.025049	0.00172671	0.00980277	0.011507	0.011507	ENSMUSG00000074738	B930041F14Rik
ENSMUST00000025739	1.19146e-08	2.17562e-06	0.209817	0.0368039	6.9723	0.0130682	0.00122243	0.0005419	0.00961377	0.00961377	ENSMUSG00000024817	Uhrf2
ENSMUST00000036606	1.25281e-08	2.27799e-06	0.213712	0.0375435	6.7723	0.019394	0.00112966	0.00673134	0.0101465	0.0101465	ENSMUSG00000031216	Stard8
ENSMUST00000108775	1.31299e-08	2.3774e-06	0.199728	0.0351364	7.25095	0.0198525	0.000715583	0.00916097	0.00903582	0.00916097	ENSMUSG00000001995	Sipa1l2
ENSMUST00000153619	1.34622e-08	2.41824e-06	0.917267	0.161488	3.32419	0.419027	0.0467229	0.161904	0.108379	0.161904	ENSMUSG00000024793	Tnfrsf25
ENSMUST00000171496	1.34677e-08	2.41824e-06	0.24553	0.043227	7.36258	0.0300239	0.0010363	0.0139123	0.00885732	0.0139123	ENSMUSG00000016763	Scube1
ENSMUST00000001156	1.3906e-08	2.48658e-06	0.401374	0.0707324	5.10902	0.0803078	0.00686906	0.0331555	0.0231611	0.0331555	ENSMUSG00000001128	Cfp
ENSMUST00000005255	1.43502e-08	2.5554e-06	0.39247	0.069229	4.83001	0.0679494	0.00984432	0.0192947	0.0284969	0.0284969	ENSMUSG00000005124	Wisp1
ENSMUST00000169488	1.45068e-08	2.57265e-06	-0.342953	0.0605143	5.61722	0.0554118	0.0124846	0.0134099	0.0168113	0.0168113	ENSMUSG00000024050	Wiz
ENSMUST00000153369	1.46694e-08	2.58025e-06	0.67346	0.118873	6.43846	0.226444	0.0194688	0.093577	0.0113147	0.093577	ENSMUSG00000028341	Nr4a3
ENSMUST00000110356	1.46165e-08	2.58025e-06	-0.445355	0.0786013	6.1532	0.0990159	0.0185993	0.030826	0.0127216	0.030826	ENSMUSG00000021134	Srsf5
ENSMUST00000062254	1.48306e-08	2.59801e-06	-0.492223	0.0869114	4.37561	0.121004	0.0125306	0.0478981	0.0405555	0.0478981	ENSMUSG00000045930	Clec14a
ENSMUST00000069106	1.53451e-08	2.66314e-06	-0.202138	0.0357282	7.0559	0.0157584	0.000792326	0.00459541	0.00941971	0.00941971	ENSMUSG00000055493	Epm2a
ENSMUST00000115128	1.53878e-08	2.66314e-06	-0.855925	0.151299	5.91449	0.32158	0.168817	-0.0318795	0.0143138	0.0143138	ENSMUSG00000029004	Kmt2e
ENSMUST00000017288	1.52972e-08	2.66314e-06	0.259452	0.0458542	6.08185	0.0336499	0.0026206	0.0142002	0.0131528	0.0142002	ENSMUSG00000017144	Rnd3
ENSMUST00000105845	1.56049e-08	2.68991e-06	0.477376	0.0844199	4.55514	0.10029	0.0218737	0.0209896	0.0351401	0.0351401	ENSMUSG00000028664	Ephb2
ENSMUST00000036070	1.60879e-08	2.76212e-06	0.235135	0.0416202	8.55661	0.0276789	0.00049266	0.0133653	0.00862497	0.0133653	ENSMUSG00000021750	Fam107a
ENSMUST00000094154	1.63121e-08	2.7895e-06	0.37435	0.0662899	5.94309	0.0701853	0.00540889	0.0297459	0.0141022	0.0297459	ENSMUSG00000070436	Serpinh1
ENSMUST00000172753	1.81247e-08	3.08721e-06	0.82229	0.146081	5.97928	0.339703	0.00403607	0.166681	0.0138403	0.166681	ENSMUSG00000090877	Hspa1b
ENSMUST00000048544	1.82158e-08	3.09051e-06	0.212499	0.0377564	7.29411	0.0150035	0.00244102	0.00102113	0.00896335	0.00896335	ENSMUSG00000037933	Bicd2
ENSMUST00000147761	1.85271e-08	3.13101e-06	0.381113	0.0677508	6.0745	0.0730199	0.00755061	0.0291707	0.0131993	0.0291707	ENSMUSG00000027298	Tyro3
ENSMUST00000148314	1.88803e-08	3.17823e-06	0.306713	0.0545562	6.12913	0.0473198	0.00507744	0.0187336	0.012863	0.0187336	ENSMUSG00000087006	Gm13889
ENSMUST00000048112	1.91948e-08	3.21006e-06	0.263275	0.0468535	7.85821	0.0348829	0.00147602	0.016086	0.00839812	0.016086	ENSMUSG00000042216	Sgsm1
ENSMUST00000103132	1.92184e-08	3.21006e-06	-0.23053	0.0410276	6.53369	0.0224281	0.00252846	0.00647548	0.0109377	0.0109377	ENSMUSG00000035849	Krt222
ENSMUST00000085248	2.02654e-08	3.35891e-06	-0.220274	0.0392665	7.56352	0.0196298	0.00372757	0.00361767	0.00860729	0.00860729	ENSMUSG00000062270	Morf4l1
ENSMUST00000120388	2.02342e-08	3.35891e-06	-0.207239	0.0369411	6.9305	0.0161727	0.00119995	0.00405902	0.00971719	0.00971719	ENSMUSG00000024810	Il33
ENSMUST00000160721	2.0807e-08	3.43546e-06	0.235122	0.0419475	8.138	0.027889	0.000318988	0.0137577	0.00836656	0.0137577	ENSMUSG00000051375	Pcdh1
ENSMUST00000059580	2.10418e-08	3.46098e-06	0.223851	0.0399505	6.53683	0.0225614	0.00184239	0.00810861	0.0109259	0.0109259	ENSMUSG00000049327	Kmt5a
ENSMUST00000115789	2.13997e-08	3.50645e-06	0.368495	0.0657994	6.67177	0.0648065	0.0241805	0.00657584	0.010456	0.010456	ENSMUSG00000023805	Synj2
ENSMUST00000022124	2.18059e-08	3.55948e-06	-0.673671	0.120362	3.57706	0.176945	0.0316741	0.0301465	0.0842227	0.0842227	ENSMUSG00000021624	Cd180
ENSMUST00000121184	2.21081e-08	3.59519e-06	-0.355778	0.0635926	6.20498	0.0639737	0.00902576	0.0233264	0.0124305	0.0233264	ENSMUSG00000025478	Dpysl4
ENSMUST00000108236	2.30484e-08	3.73401e-06	-0.290866	0.0520574	6.08626	0.0428134	0.00265059	0.0190292	0.0131251	0.0190292	ENSMUSG00000074227	Spint2
ENSMUST00000109102	2.327e-08	3.74178e-06	0.218323	0.0390857	6.56196	0.0231526	0.00138839	0.00982536	0.0108332	0.0108332	ENSMUSG00000031758	Cdyl2
ENSMUST00000034349	2.31917e-08	3.74178e-06	-0.226923	0.0406211	6.53617	0.0239544	0.00227218	0.00874893	0.0109284	0.0109284	ENSMUSG00000031878	Nae1
ENSMUST00000106781	2.35896e-08	3.77908e-06	-0.781447	0.13996	4.25992	0.281385	0.112035	0.015886	0.0446744	0.0446744	ENSMUSG00000043572	Pars2
ENSMUST00000034510	2.38908e-08	3.81314e-06	0.378085	0.067743	7.11753	0.0724185	0.000936802	0.0357761	0.0092882	0.0357761	ENSMUSG00000032012	Nectin1
ENSMUST00000096430	2.63254e-08	4.18622e-06	0.257806	0.0463325	5.91576	0.0264225	0.00286922	0.0067103	0.0143043	0.0143043	ENSMUSG00000071757	Zhx2
ENSMUST00000060418	2.78668e-08	4.41504e-06	-0.227778	0.0410091	6.35942	0.0264091	0.00167545	0.0117785	0.0116596	0.0117785	ENSMUSG00000046287	Pnma3
ENSMUST00000022986	2.83269e-08	4.47149e-06	-0.225055	0.0405396	6.41146	0.0257945	0.00167683	0.0114709	0.0114291	0.0114709	ENSMUSG00000022358	Fbxo32
ENSMUST00000003640	2.99587e-08	4.71182e-06	0.594687	0.107312	6.45977	0.18042	0.00177577	0.0903508	0.0112269	0.0903508	ENSMUSG00000003545	Fosb
ENSMUST00000080936	3.22338e-08	5.05122e-06	0.35178	0.0636263	6.53188	0.063277	0.0211415	0.0112449	0.0109445	0.0112449	ENSMUSG00000012114	Med15
ENSMUST00000029053	3.28277e-08	5.12565e-06	0.241915	0.0437803	7.06365	0.0299417	0.00241545	0.0129183	0.00940265	0.0129183	ENSMUSG00000027540	Ptpn1
ENSMUST00000073251	3.29964e-08	5.13339e-06	-0.251255	0.0454781	6.27865	0.0323037	0.00218084	0.0143652	0.0120456	0.0143652	ENSMUSG00000062961	Ccdc177
ENSMUST00000089174	3.37976e-08	5.23912e-06	0.315078	0.0570738	5.27856	0.0391261	0.00541785	0.0085394	0.0206415	0.0206415	ENSMUSG00000068114	Ccdc134
ENSMUST00000069620	3.55322e-08	5.48826e-06	0.321631	0.0583539	6.92794	0.0530586	0.00116048	0.026081	0.00972365	0.026081	ENSMUSG00000055866	Per2
ENSMUST00000164465	3.57315e-08	5.49934e-06	-0.18393	0.0333766	7.74383	0.0123526	0.000454392	0.00328853	0.00845761	0.00845761	ENSMUSG00000049612	Omg
ENSMUST00000028135	3.63661e-08	5.57708e-06	0.25053	0.0454877	6.78658	0.0322165	0.00118438	0.0153686	0.010105	0.0153686	ENSMUSG00000026796	Fam129b
ENSMUST00000178977	3.68253e-08	5.62748e-06	-0.243622	0.0442512	6.24137	0.0231977	0.003429	0.00471484	0.0122363	0.0122363	ENSMUSG00000031938	4931406C07Rik
ENSMUST00000108380	3.73694e-08	5.68605e-06	-0.443335	0.0805645	5.80298	0.100972	0.024079	0.0278462	0.0151815	0.0278462	ENSMUSG00000049119	Fam110b
ENSMUST00000064016	3.74725e-08	5.68605e-06	0.30488	0.0554089	6.95172	0.0477565	0.00101402	0.0235472	0.00966421	0.0235472	ENSMUSG00000052229	Gpr17
ENSMUST00000053986	3.87374e-08	5.84808e-06	0.297102	0.0540529	6.57091	0.045399	0.0014203	0.0219534	0.0108008	0.0219534	ENSMUSG00000051067	Lingo3
ENSMUST00000115617	3.88117e-08	5.84808e-06	-0.654862	0.119149	5.3048	0.220577	0.0894922	0.0240792	0.0202934	0.0240792	ENSMUSG00000031167	Rbm3
ENSMUST00000112751	4.07842e-08	6.12388e-06	0.233669	0.0425826	6.41324	0.0281289	0.00169785	0.0128084	0.0114214	0.0128084	ENSMUSG00000057329	Bcl2
ENSMUST00000102484	4.41588e-08	6.60756e-06	0.186169	0.0340137	7.66105	0.0113309	0.000737721	0.00172846	0.00851775	0.00851775	ENSMUSG00000078515	Ddi2
ENSMUST00000041641	4.45405e-08	6.64162e-06	0.206867	0.0378058	6.72443	0.0174325	0.00114431	0.00545757	0.0102899	0.0102899	ENSMUSG00000037326	Capn15
ENSMUST00000044155	4.52119e-08	6.71828e-06	0.200811	0.0367168	6.91482	0.017783	0.001028	0.00659445	0.00975697	0.00975697	ENSMUSG00000032020	Ubash3b
ENSMUST00000022235	4.55223e-08	6.71828e-06	-0.240096	0.0439095	6.08125	0.0235095	0.00226778	0.0066531	0.0131566	0.0131566	ENSMUSG00000021721	Htr1a
ENSMUST00000108872	4.54081e-08	6.71828e-06	0.219194	0.0400836	7.55932	0.0248378	0.000509207	0.0123443	0.0086116	0.0123443	ENSMUSG00000020261	Slc36a1
ENSMUST00000050575	4.66594e-08	6.85229e-06	-0.241027	0.0441151	6.45355	0.0300589	0.00188331	0.0136858	0.0112523	0.0136858	ENSMUSG00000045691	Thtpa
ENSMUST00000161508	4.70252e-08	6.85229e-06	0.509386	0.0932565	4.75358	0.113492	0.0393874	0.00869393	0.0301868	0.0301868	ENSMUSG00000038876	Rnf146
ENSMUST00000039234	4.70664e-08	6.85229e-06	-0.280813	0.0514116	5.90548	0.0383979	0.00676383	0.0118858	0.0143814	0.0143814	ENSMUSG00000040410	Fbxl4
ENSMUST00000079413	4.70049e-08	6.85229e-06	0.244821	0.0448203	6.72876	0.0310201	0.00150409	0.0145668	0.0102767	0.0145668	ENSMUSG00000024222	Fkbp5
ENSMUST00000159939	5.18362e-08	7.52132e-06	0.844268	0.155057	5.39283	0.262866	0.173145	-0.0915937	0.0191958	0.0191958	ENSMUSG00000016624	Phf21b
ENSMUST00000160671	5.29117e-08	7.65159e-06	-0.336977	0.0619302	6.0847	0.0589972	0.00690271	0.0237801	0.0131349	0.0237801	ENSMUSG00000033105	Lss
ENSMUST00000183482	5.32521e-08	7.67507e-06	0.255961	0.0470509	5.87214	0.0295362	0.0030752	0.0099746	0.0146351	0.0146351	ENSMUSG00000049511	Htr1b
ENSMUST00000126280	5.46218e-08	7.84624e-06	0.342159	0.0629482	5.01606	0.0542318	0.00692681	0.0178932	0.024773	0.024773	ENSMUSG00000024163	Mapk8ip3
ENSMUST00000189528	5.56984e-08	7.9479e-06	0.751647	0.138372	4.27777	0.2108	0.109173	-0.042005	0.0440012	0.0440012	ENSMUSG00000053024	Cntn2
ENSMUST00000098119	5.56955e-08	7.9479e-06	0.211653	0.0389634	6.63724	0.0187339	0.0015753	0.00583715	0.0105699	0.0105699	ENSMUSG00000093909	Gm3883
ENSMUST00000107619	5.6283e-08	8.00482e-06	0.458006	0.0843438	5.56535	0.109209	0.00468767	0.0522234	0.0173167	0.0522234	ENSMUSG00000003032	Klf4
ENSMUST00000039987	5.71359e-08	8.09939e-06	-0.23175	0.042699	6.45182	0.0279753	0.00165536	0.0129303	0.0112594	0.0129303	ENSMUSG00000041272	Tox
ENSMUST00000015749	5.83698e-08	8.24718e-06	0.215906	0.0398077	7.31884	0.024298	0.000660599	0.0120166	0.00892381	0.0120166	ENSMUSG00000015605	Srf
ENSMUST00000053087	6.05945e-08	8.53353e-06	-0.182527	0.0336951	7.58609	0.0104944	0.000498099	0.00146181	0.00858475	0.00858475	ENSMUSG00000042155	Klhl23
ENSMUST00000094695	6.15125e-08	8.60656e-06	0.195937	0.0361885	6.99938	0.0167841	0.00092798	0.00617785	0.0095489	0.0095489	ENSMUSG00000070730	Rmdn3
ENSMUST00000044734	6.15125e-08	8.60656e-06	0.25347	0.0468145	7.96939	0.033547	0.000354139	0.0171786	0.00836626	0.0171786	ENSMUSG00000035226	Rims4
ENSMUST00000102661	6.40165e-08	8.92792e-06	-0.332392	0.0614721	7.56016	0.0577675	0.00739932	0.0228313	0.00861074	0.0228313	ENSMUSG00000010086	Rnf112
ENSMUST00000144333	6.60995e-08	9.15914e-06	-0.375072	0.069439	4.95075	0.0735343	0.0125557	0.0259153	0.0260185	0.0260185	ENSMUSG00000027188	Pamr1
ENSMUST00000015540	6.60782e-08	9.15914e-06	-0.259917	0.0481192	5.82094	0.0352552	0.00348677	0.0149285	0.0150369	0.0150369	ENSMUSG00000015396	Cd83
ENSMUST00000110089	6.90983e-08	9.51348e-06	0.228766	0.0424152	6.30153	0.0227201	0.00245978	0.00706195	0.0119326	0.0119326	ENSMUSG00000027274	Mkks
ENSMUST00000019076	6.90337e-08	9.51348e-06	0.303872	0.0563386	5.61207	0.0484024	0.00825679	0.0171355	0.0168604	0.0171355	ENSMUSG00000018932	Map2k3
ENSMUST00000185524	7.21677e-08	9.90444e-06	-0.291788	0.0541784	6.52203	0.0408567	0.0125006	0.0070139	0.0109818	0.0109818	ENSMUSG00000032468	Armc8
ENSMUST00000128302	7.3594e-08	1.00681e-05	-0.223936	0.0416071	6.56561	0.0206336	0.00302928	0.0049194	0.0108199	0.0108199	ENSMUSG00000055067	Smyd3
ENSMUST00000068975	7.51702e-08	1.02512e-05	0.189842	0.0352974	7.17561	0.015205	0.000794271	0.00530691	0.009173	0.009173	ENSMUSG00000057101	Zfp180
ENSMUST00000167435	7.65638e-08	1.04083e-05	0.373538	0.0694948	6.44708	0.0733977	0.0202935	0.0183427	0.0112789	0.0183427	ENSMUSG00000004056	Akt2
ENSMUST00000184063	7.82073e-08	1.05983e-05	0.186154	0.0346576	7.33113	0.0118157	0.000704537	0.00226419	0.00890467	0.00890467	ENSMUSG00000028804	Csmd2
ENSMUST00000159283	7.89468e-08	1.0665e-05	0.30042	0.0559492	5.63327	0.0475255	0.00745992	0.0175825	0.0166598	0.0175825	ENSMUSG00000032575	Manf
ENSMUST00000021670	8.0233e-08	1.08049e-05	0.204714	0.0381459	7.44451	0.0164664	0.00289634	0.00294354	0.00874451	0.00874451	ENSMUSG00000021244	Ylpm1
ENSMUST00000032573	8.16238e-08	1.09579e-05	0.460256	0.0858126	4.28039	0.101209	0.0150067	0.0330866	0.0439037	0.0439037	ENSMUSG00000030413	Pglyrp1
ENSMUST00000115621	8.47527e-08	1.13427e-05	-0.816971	0.152514	5.44446	0.352324	0.127001	0.0590825	0.0185983	0.0590825	ENSMUSG00000031167	Rbm3
ENSMUST00000090043	8.6123e-08	1.14904e-05	0.20307	0.03793	7.25589	0.0217801	0.00132049	0.010189	0.0090273	0.010189	ENSMUSG00000052005	Gm9864
ENSMUST00000024657	9.64022e-08	1.28221e-05	0.271989	0.0509975	5.7576	0.028665	0.00524951	0.00464357	0.0155564	0.0155564	ENSMUSG00000023883	Phf10
ENSMUST00000195247	9.74748e-08	1.29035e-05	-0.524789	0.0984342	5.10801	0.146086	0.052581	0.0249333	0.0231777	0.0249333	ENSMUSG00000058407	Txndc9
ENSMUST00000107257	9.76129e-08	1.29035e-05	0.605762	0.113628	4.52107	0.194654	0.0520298	0.0512603	0.0360899	0.0512603	ENSMUSG00000097239	Gm27029
ENSMUST00000030408	9.8569e-08	1.299e-05	0.268861	0.0504491	5.79468	0.0383586	0.00332515	0.0170358	0.0152491	0.0170358	ENSMUSG00000028655	Mfsd2a
ENSMUST00000037983	1.00845e-07	1.32092e-05	0.214965	0.0403676	8.17107	0.024541	0.00036273	0.0126736	0.0083735	0.0126736	ENSMUSG00000038619	Ensa
ENSMUST00000077730	1.00726e-07	1.32092e-05	0.216523	0.0406585	6.4115	0.0241355	0.00179603	0.0106421	0.0114289	0.0114289	ENSMUSG00000026447	Pik3c2b
ENSMUST00000051169	1.03869e-07	1.3564e-05	0.439252	0.082569	5.46345	0.102573	0.0212821	0.033259	0.0183866	0.033259	ENSMUSG00000039990	Edrf1
ENSMUST00000094693	1.0948e-07	1.42536e-05	-0.363436	0.0684406	7.12251	0.0703509	0.00728541	0.0301876	0.009278	0.0301876	ENSMUSG00000021134	Srsf5
ENSMUST00000039554	1.10672e-07	1.43653e-05	-0.243058	0.0457886	6.38664	0.0230224	0.00523542	0.00280045	0.0115373	0.0115373	ENSMUSG00000037376	Trmt6
ENSMUST00000036418	1.13431e-07	1.46353e-05	-0.504437	0.0951091	5.57971	0.135698	0.00794716	0.0644187	0.0171743	0.0644187	ENSMUSG00000038550	Ciart
ENSMUST00000123325	1.13248e-07	1.46353e-05	0.307665	0.0580055	7.75283	0.0504767	0.00659468	0.0203224	0.00845194	0.0203224	ENSMUSG00000022237	Ankrd33b
ENSMUST00000107554	1.15032e-07	1.47976e-05	-0.294032	0.055465	6.78209	0.046128	0.0012913	0.0233197	0.010118	0.0233197	ENSMUSG00000038630	Zkscan16
ENSMUST00000101029	1.16776e-07	1.49772e-05	0.223451	0.0421728	7.99385	0.0266546	0.000340838	0.0138875	0.00836267	0.0138875	ENSMUSG00000037679	Inf2
ENSMUST00000129726	1.18308e-07	1.51287e-05	0.487954	0.0921348	4.42561	0.11985	0.0289711	0.0313807	0.0389395	0.0389395	ENSMUSG00000055805	Fmnl1
ENSMUST00000118161	1.20171e-07	1.53215e-05	0.208397	0.0393705	6.56607	0.0198929	0.00158201	0.00739284	0.0108183	0.0108183	ENSMUSG00000063239	Grm4
ENSMUST00000023559	1.2187e-07	1.54922e-05	-0.43414	0.0820577	4.35765	0.0959913	0.0127091	0.0362212	0.0411587	0.0411587	ENSMUSG00000022853	Ehhadh
ENSMUST00000150717	1.22588e-07	1.55376e-05	0.583317	0.110276	4.20994	0.181957	0.0495141	0.0477729	0.04664	0.0477729	ENSMUSG00000006205	Htra1
ENSMUST00000039894	1.25428e-07	1.58511e-05	-0.382053	0.0722845	5.62153	0.0781203	0.01558	0.0262205	0.0167704	0.0262205	ENSMUSG00000039233	Tbce
ENSMUST00000067976	1.27983e-07	1.61267e-05	0.176891	0.0334912	7.70938	0.0132199	0.00049239	0.00482408	0.00848088	0.00848088	ENSMUSG00000026626	Ppp2r5a
ENSMUST00000128978	1.28954e-07	1.62016e-05	0.460691	0.0872468	4.84625	0.113702	0.0110422	0.0498538	0.0281508	0.0498538	ENSMUSG00000022822	Abcc5
ENSMUST00000110262	1.31288e-07	1.64468e-05	0.372457	0.0705806	5.29413	0.0743671	0.00951944	0.0303335	0.0204336	0.0303335	ENSMUSG00000079043	Fastkd5
ENSMUST00000099157	1.40489e-07	1.75485e-05	1.35894	0.258127	4.86909	0.714691	0.505364	-0.259305	0.0276709	0.0276709	ENSMUSG00000025402	Nab2
ENSMUST00000059270	1.41098e-07	1.75736e-05	0.206933	0.0393124	6.54583	0.0138218	0.00147129	0.00139221	0.0108924	0.0108924	ENSMUSG00000050244	Heatr1
ENSMUST00000114468	1.42485e-07	1.76952e-05	0.219314	0.0416786	6.41092	0.018372	0.00246546	0.00369264	0.0114314	0.0114314	ENSMUSG00000029822	Osbpl3
ENSMUST00000009789	1.4297e-07	1.77044e-05	0.395893	0.0752449	5.95024	0.08428	0.00820533	0.037089	0.0140499	0.037089	ENSMUSG00000019916	P4ha1
ENSMUST00000059155	1.44136e-07	1.77976e-05	-0.175591	0.033383	7.73632	0.0144879	0.000452947	0.0062959	0.00846247	0.00846247	ENSMUSG00000045294	Insig1
ENSMUST00000036578	1.45483e-07	1.79126e-05	0.207808	0.0395208	7.16473	0.0232364	0.000876915	0.0116182	0.00919395	0.0116182	ENSMUSG00000040007	Bahd1
ENSMUST00000086278	1.47743e-07	1.81391e-05	-0.408167	0.077667	5.76542	0.0896943	0.0034401	0.0448172	0.0154908	0.0448172	ENSMUSG00000066829	Zfp810
ENSMUST00000020647	1.61651e-07	1.97903e-05	-0.343204	0.0655123	4.96321	0.0567642	0.00856064	0.0186854	0.0257742	0.0257742	ENSMUSG00000020381	3010026O09Rik
ENSMUST00000170788	1.62129e-07	1.97926e-05	0.189023	0.0360854	7.83484	0.0193018	0.00179535	0.0086219	0.00840806	0.0086219	ENSMUSG00000027777	Schip1
ENSMUST00000161704	1.6358e-07	1.99133e-05	-0.919852	0.175659	3.84317	0.457241	0.0297228	0.217126	0.0654027	0.217126	ENSMUSG00000041879	Ipo9
ENSMUST00000172377	1.66963e-07	2.02679e-05	0.206086	0.0393835	7.4768	0.0222907	0.00370426	0.00800378	0.0087042	0.0087042	NA	NA
ENSMUST00000110160	1.69155e-07	2.04189e-05	2.30311	0.440332	2.35722	2.86996	0.776506	0.774634	0.311762	0.774634	ENSMUSG00000036151	Tm6sf2
ENSMUST00000170614	1.68909e-07	2.04189e-05	0.466606	0.0892061	4.73854	0.117794	0.0262646	0.0373973	0.0305319	0.0373973	ENSMUSG00000019558	Slc6a8
ENSMUST00000069195	1.69798e-07	2.04393e-05	-0.191249	0.0365699	6.95816	0.0160074	0.00105051	0.00573681	0.00964832	0.00964832	ENSMUSG00000051351	Zfp46
ENSMUST00000034776	1.74009e-07	2.08879e-05	-0.289199	0.0553474	5.36342	0.0427255	0.00495571	0.0168911	0.0195509	0.0195509	ENSMUSG00000032245	Cln6
ENSMUST00000100538	1.79932e-07	2.15388e-05	0.235995	0.0452188	5.99963	0.0261084	0.00266088	0.00946607	0.0136971	0.0136971	ENSMUSG00000075600	Zc3h3
ENSMUST00000115318	1.88175e-07	2.24632e-05	0.28009	0.0537533	8.44637	0.0426149	0.00309435	0.020021	0.0085204	0.020021	ENSMUSG00000043079	Synpo
ENSMUST00000107720	1.90456e-07	2.26727e-05	-0.218203	0.0418942	6.52208	0.0258752	0.00186165	0.0121794	0.0109816	0.0121794	ENSMUSG00000061455	Stx17
ENSMUST00000021423	1.91581e-07	2.27438e-05	0.921387	0.17694	2.95295	0.410258	0.0896647	0.107881	0.160799	0.160799	ENSMUSG00000072919	Noxred1
ENSMUST00000166172	2.07523e-07	2.45687e-05	0.172116	0.0331472	7.8271	0.0119535	0.000378277	0.00407402	0.00841161	0.00841161	ENSMUSG00000026596	Abl2
ENSMUST00000009885	2.17613e-07	2.56926e-05	0.487824	0.0941086	5.94209	0.129978	0.0376632	0.0331882	0.0141096	0.0331882	ENSMUSG00000009741	Ubp1
ENSMUST00000014505	2.18841e-07	2.5728e-05	0.207825	0.0401007	6.75587	0.0180365	0.00266959	0.00445051	0.0101949	0.0101949	ENSMUSG00000014361	Mertk
ENSMUST00000035861	2.19107e-07	2.5728e-05	0.444643	0.0857995	6.33407	0.108014	0.0229937	0.0358988	0.0117769	0.0358988	ENSMUSG00000005069	Pex5
ENSMUST00000193200	2.2437e-07	2.62744e-05	0.360309	0.0695857	6.92384	0.0709904	0.0135652	0.0251722	0.00973401	0.0251722	ENSMUSG00000067629	Syngap1
ENSMUST00000088592	2.27969e-07	2.65778e-05	0.210565	0.0406893	7.81121	0.0242597	0.000466755	0.0127782	0.00841927	0.0127782	ENSMUSG00000043460	Elfn2
ENSMUST00000084662	2.28194e-07	2.65778e-05	1.38249	0.26716	3.47491	0.798601	0.477917	-0.162371	0.0930787	0.0930787	ENSMUSG00000036052	Dnajb5
ENSMUST00000023295	2.29744e-07	2.66145e-05	-0.854551	0.165178	3.05998	0.362055	0.0748911	0.104497	0.14338	0.14338	ENSMUSG00000022622	Acr
ENSMUST00000027534	2.29576e-07	2.66145e-05	0.225923	0.043668	6.27165	0.0234999	0.00317434	0.0074979	0.0120809	0.0120809	ENSMUSG00000026309	Ilkap
ENSMUST00000041272	2.3682e-07	2.73606e-05	0.212904	0.041198	6.46251	0.0218413	0.00236248	0.00811937	0.0112157	0.0112157	ENSMUSG00000034247	Plekhm1
ENSMUST00000037915	2.39992e-07	2.7653e-05	0.172129	0.0333237	8.09868	0.0114712	0.000522524	0.0034302	0.00836125	0.00836125	ENSMUSG00000052915	Msl1
ENSMUST00000144592	2.44736e-07	2.81245e-05	0.349124	0.0676376	4.9979	0.0515406	0.011489	0.00926617	0.0251097	0.0251097	ENSMUSG00000016346	Kcnq2
ENSMUST00000136912	2.52639e-07	2.88735e-05	0.596406	0.115678	4.05973	0.195392	0.0335775	0.0734741	0.053359	0.0734741	ENSMUSG00000039740	Alg2
ENSMUST00000015612	2.52596e-07	2.88735e-05	0.331424	0.0642821	5.0317	0.0489715	0.00856865	0.0127441	0.0244889	0.0244889	ENSMUSG00000015468	Notch4
ENSMUST00000044509	2.53265e-07	2.88735e-05	-0.189311	0.0367219	7.42023	0.0154472	0.0020116	0.00439346	0.00877637	0.00877637	ENSMUSG00000041096	Tspyl2
ENSMUST00000025706	2.54233e-07	2.89074e-05	0.882089	0.171128	3.89634	0.317327	0.172063	-0.0516469	0.0622152	0.0622152	ENSMUSG00000024793	Tnfrsf25
ENSMUST00000030723	2.61646e-07	2.95941e-05	0.209403	0.0406674	6.84582	0.0215617	0.00329169	0.00729547	0.00993898	0.00993898	ENSMUSG00000028890	Mtf1
ENSMUST00000124134	2.61127e-07	2.95941e-05	2.68177	0.52078	2.34131	3.95568	1.24054	0.929155	0.317465	0.929155	ENSMUSG00000051985	Igfn1
ENSMUST00000052090	2.70207e-07	3.04825e-05	0.948462	0.184414	3.43821	0.442134	0.175528	0.0414551	0.0965386	0.0965386	ENSMUSG00000049649	Gpr3
ENSMUST00000006625	2.72323e-07	3.0641e-05	0.245677	0.0477816	6.24414	0.0332515	0.00366053	0.0146041	0.0122219	0.0146041	ENSMUSG00000006456	Rbm14
ENSMUST00000099996	2.77496e-07	3.11417e-05	-0.25571	0.0497672	5.68455	0.0242387	0.00362397	0.00398602	0.0161902	0.0161902	ENSMUSG00000075273	Ttc30b
ENSMUST00000170002	2.79856e-07	3.1325e-05	0.404269	0.0787046	5.17343	0.0759962	0.0274103	0.0075369	0.022145	0.022145	ENSMUSG00000021111	Papola
ENSMUST00000107123	2.82245e-07	3.15105e-05	0.330042	0.0642739	6.95319	0.0600934	0.00812555	0.0249236	0.00966057	0.0249236	ENSMUSG00000020923	Ubtf
ENSMUST00000004494	2.87158e-07	3.19762e-05	0.177006	0.0344927	7.42027	0.0151726	0.000741642	0.00658179	0.00877631	0.00877631	ENSMUSG00000031622	Sin3b
ENSMUST00000108319	2.90014e-07	3.2211e-05	0.275811	0.0537662	6.13593	0.0420118	0.00849818	0.0146283	0.0128227	0.0146283	ENSMUSG00000040738	Ints8
ENSMUST00000110871	2.91932e-07	3.23406e-05	0.449175	0.0875826	4.89755	0.109041	0.0342813	0.0245923	0.0270843	0.0270843	ENSMUSG00000031442	Mcf2l
ENSMUST00000041623	3.12569e-07	3.4538e-05	0.208537	0.040764	9.92458	0.0240874	3.99926e-05	0.0132536	0.0126905	0.0132536	ENSMUSG00000041773	Enc1
ENSMUST00000151936	3.28185e-07	3.61709e-05	0.351228	0.0687806	4.87083	0.0684375	0.0102115	0.027611	0.0276346	0.0276346	ENSMUSG00000034201	Gas2l1
ENSMUST00000040498	3.32885e-07	3.65953e-05	0.415102	0.0813318	4.90396	0.0956788	0.00928025	0.0436386	0.0269538	0.0436386	ENSMUSG00000036492	Rnf39
ENSMUST00000031565	3.42119e-07	3.75147e-05	0.23121	0.0453475	8.36461	0.0297161	0.00030022	0.0161509	0.00845997	0.0161509	ENSMUSG00000029581	Fscn1
ENSMUST00000144447	3.45759e-07	3.78177e-05	0.406735	0.0798047	5.06132	0.0919992	0.0165204	0.03443	0.0239654	0.03443	ENSMUSG00000023764	Sfi1
ENSMUST00000023151	3.48569e-07	3.80285e-05	0.199289	0.0391139	6.61112	0.021395	0.00158037	0.00993677	0.0106588	0.0106588	ENSMUSG00000022508	Bcl6
ENSMUST00000041783	3.53935e-07	3.85164e-05	0.507645	0.0996907	4.75569	0.143445	0.0358502	0.0436557	0.0301388	0.0436557	ENSMUSG00000036555	Iqce
ENSMUST00000038522	3.58904e-07	3.89587e-05	-3.39735	0.667514	2.99558	6.42819	2.41017	1.15443	0.153609	1.15443	ENSMUSG00000021870	Slmap
ENSMUST00000088506	3.64427e-07	3.94588e-05	2.21851	0.436143	2.38276	2.74281	0.930375	0.591389	0.302821	0.591389	ENSMUSG00000024136	Dnase1l2
ENSMUST00000016383	3.76357e-07	4.06484e-05	0.325086	0.0639865	5.00262	0.0492355	0.00773285	0.0149622	0.0250214	0.0250214	ENSMUSG00000016239	Lonrf3
ENSMUST00000106554	3.87889e-07	4.17892e-05	0.267082	0.0526289	6.47933	0.0362586	0.0110104	0.00743483	0.011148	0.011148	ENSMUSG00000020734	Grin2c
ENSMUST00000047034	4.066e-07	4.34789e-05	0.25635	0.0506036	7.9237	0.0367838	0.000344	0.0201418	0.00837627	0.0201418	ENSMUSG00000015599	Ttbk1
ENSMUST00000079252	4.06505e-07	4.34789e-05	0.188235	0.0371574	6.88139	0.0136824	0.0012017	0.0034881	0.0098437	0.0098437	ENSMUSG00000060733	Ipmk
ENSMUST00000026324	4.04924e-07	4.34789e-05	-0.234217	0.0462274	5.95592	0.019591	0.00308721	0.00252816	0.0140086	0.0140086	ENSMUSG00000025287	Acot9
ENSMUST00000099723	4.11839e-07	4.38217e-05	0.331184	0.0654073	7.27436	0.0614261	0.0133581	0.0208668	0.00899597	0.0208668	ENSMUSG00000040687	Madd
ENSMUST00000030556	4.11089e-07	4.38217e-05	0.208917	0.0412573	6.61643	0.0244416	0.00160545	0.0120119	0.0106406	0.0120119	ENSMUSG00000028771	Ptpn12
ENSMUST00000139454	4.1926e-07	4.45015e-05	0.336362	0.0664746	5.61222	0.0589126	0.0184921	0.0122139	0.0168589	0.0168589	ENSMUSG00000099041	Gm28035
ENSMUST00000027837	4.29684e-07	4.54959e-05	-0.25785	0.0510058	5.69588	0.0278284	0.00472341	0.00630275	0.0160893	0.0160893	ENSMUSG00000026556	Vangl2
ENSMUST00000131718	4.30994e-07	4.55227e-05	-0.228958	0.0452957	6.39105	0.0281703	0.00489572	0.0102345	0.0115179	0.0115179	ENSMUSG00000020070	Rufy2
ENSMUST00000008528	4.32981e-07	4.56208e-05	0.330554	0.0654064	5.61598	0.0613176	0.00385387	0.0303701	0.0168231	0.0303701	ENSMUSG00000008384	Sertad1
ENSMUST00000103179	4.58677e-07	4.82103e-05	0.188513	0.0373823	7.91824	0.0199897	0.000445332	0.0107342	0.00837775	0.0107342	ENSMUSG00000018401	Mtmr4
ENSMUST00000138659	4.61024e-07	4.8339e-05	0.204739	0.0406078	7.32164	0.0235839	0.00105777	0.0121342	0.00891942	0.0121342	ENSMUSG00000031748	Gnao1
ENSMUST00000141755	4.66911e-07	4.88376e-05	0.202206	0.0401248	6.49654	0.0148306	0.00179992	0.00262179	0.0110801	0.0110801	ENSMUSG00000010554	Mettl16
ENSMUST00000066601	4.79618e-07	5.00452e-05	0.208204	0.0413572	7.75792	0.0244288	0.00519202	0.00849135	0.00844881	0.00849135	ENSMUSG00000032115	Hyou1
ENSMUST00000182719	4.90996e-07	5.09855e-05	0.327033	0.065019	6.03646	0.0551186	0.0203732	0.00806266	0.0134466	0.0134466	ENSMUSG00000027777	Schip1
ENSMUST00000149623	4.90952e-07	5.09855e-05	0.484773	0.0963799	4.4724	0.126325	0.0368064	0.031062	0.0375062	0.0375062	ENSMUSG00000020484	Xbp1
ENSMUST00000051377	4.94347e-07	5.12101e-05	0.176313	0.0350628	7.24853	0.0137158	0.000795163	0.00508816	0.00904001	0.00904001	ENSMUSG00000043671	Dpy19l3
ENSMUST00000020926	4.98203e-07	5.13626e-05	0.171953	0.0342059	7.4434	0.0147723	0.000614381	0.00676558	0.00874594	0.00874594	ENSMUSG00000020607	Fam84a
ENSMUST00000171035	4.97109e-07	5.13626e-05	1.96129	0.390119	2.06299	2.17096	0.58716	0.630382	0.436317	0.630382	ENSMUSG00000015749	Anp32e
ENSMUST00000036019	5.23539e-07	5.37176e-05	0.183461	0.0365645	6.95058	0.0137153	0.00102865	0.00416829	0.00966703	0.00966703	ENSMUSG00000034687	Fras1
ENSMUST00000070070	5.23176e-07	5.37176e-05	0.214762	0.0428017	7.32975	0.0260857	0.000712546	0.0139433	0.0089068	0.0139433	ENSMUSG00000032285	Dnaja4
ENSMUST00000052441	5.28169e-07	5.4064e-05	-0.222208	0.0443017	6.135	0.0171649	0.002873	0.00169706	0.0128281	0.0128281	ENSMUSG00000049624	Slc17a5
ENSMUST00000031367	5.31939e-07	5.43208e-05	0.360386	0.07187	5.92935	0.0735064	0.0146122	0.0267102	0.0142034	0.0267102	ENSMUSG00000029416	Slc15a4
ENSMUST00000147441	5.65811e-07	5.76432e-05	-0.336486	0.0672632	4.92859	0.0553389	0.00973708	0.0172536	0.0264576	0.0264576	ENSMUSG00000003119	Cdk12
ENSMUST00000140774	5.67709e-07	5.77002e-05	-0.510787	0.102119	4.51715	0.148065	0.0272002	0.0562257	0.0362011	0.0562257	ENSMUSG00000045193	Cirbp
ENSMUST00000027137	5.77022e-07	5.85087e-05	-0.268023	0.053618	5.57379	0.0407956	0.00406575	0.0189334	0.0172327	0.0189334	ENSMUSG00000025993	Slc40a1
ENSMUST00000046383	5.86357e-07	5.93157e-05	-0.430377	0.0861502	4.37674	0.105259	0.0153579	0.0440169	0.0405179	0.0440169	ENSMUSG00000039304	Tnfsf10
ENSMUST00000029387	5.89939e-07	5.95382e-05	-0.390603	0.0782069	6.08709	0.0771886	0.0358107	0.00326531	0.0131199	0.0131199	ENSMUSG00000027810	Eif2a
ENSMUST00000057151	6.0912e-07	6.13304e-05	-0.186018	0.0372908	6.81199	0.0153285	0.00109222	0.00551985	0.0100326	0.0100326	ENSMUSG00000043061	Tmem18
ENSMUST00000031198	6.24461e-07	6.27285e-05	-0.194307	0.0389902	6.69039	0.0121461	0.00176565	0.000717236	0.0103962	0.0103962	ENSMUSG00000029270	Fam69a
ENSMUST00000041022	6.64403e-07	6.65855e-05	0.207291	0.0416959	7.04842	0.0213026	0.00447205	0.00608209	0.00943634	0.00943634	ENSMUSG00000042766	Trim46
ENSMUST00000020024	6.74411e-07	6.74317e-05	0.383846	0.0772545	6.33569	0.0842285	0.00202292	0.0457231	0.0117694	0.0457231	ENSMUSG00000019874	Fabp7
ENSMUST00000056336	6.9288e-07	6.9118e-05	0.219759	0.0442763	6.18721	0.0276401	0.00228095	0.0134022	0.0125284	0.0134022	ENSMUSG00000050511	Oprd1
ENSMUST00000164469	7.12905e-07	7.09514e-05	0.499643	0.100779	4.0696	0.143054	0.0220293	0.0592217	0.0528758	0.0592217	ENSMUSG00000025404	R3hdm2
ENSMUST00000146409	7.49887e-07	7.44599e-05	-0.255701	0.0516779	5.59545	0.0327212	0.00434445	0.012032	0.0170204	0.0170204	ENSMUSG00000034320	Slc26a2
ENSMUST00000101347	7.7299e-07	7.65775e-05	-0.275885	0.0558239	6.76774	0.0437683	0.00728155	0.0176489	0.0101598	0.0176489	ENSMUSG00000042032	Mat2b
ENSMUST00000048642	8.07596e-07	7.98223e-05	-0.221895	0.044977	6.18002	0.0201834	0.00361484	0.00411138	0.0125686	0.0125686	ENSMUSG00000033918	Parl
ENSMUST00000004955	8.15693e-07	8.04381e-05	-0.241089	0.0488869	6.29327	0.0291295	0.00714636	0.00745437	0.0119731	0.0119731	ENSMUSG00000020528	Prpsap2
ENSMUST00000146006	8.24214e-07	8.10929e-05	0.197532	0.040071	7.63838	0.0209731	0.00430872	0.00695845	0.00853675	0.00853675	ENSMUSG00000037541	Shank2
ENSMUST00000015800	8.508e-07	8.35179e-05	0.235457	0.0478246	10.5579	0.0320144	0.000170559	0.018127	0.0172364	0.018127	ENSMUSG00000015656	Hspa8
ENSMUST00000107938	8.64949e-07	8.47139e-05	0.171463	0.0348495	9.06517	0.0163546	0.000237953	0.00882195	0.00947793	0.00947793	ENSMUSG00000038738	Shank1
ENSMUST00000042221	8.78703e-07	8.58658e-05	-0.514787	0.104695	3.99189	0.153248	0.023471	0.0642172	0.0568587	0.0642172	ENSMUSG00000040569	Slc26a7
ENSMUST00000091010	8.96642e-07	8.74205e-05	3.04366	0.619504	3.47477	5.36193	2.72221	0.348076	0.0930911	0.348076	ENSMUSG00000026883	Dab2ip
ENSMUST00000043884	9.0217e-07	8.77609e-05	-0.171838	0.0349843	7.24871	0.0121351	0.000751486	0.00391394	0.00903971	0.00903971	ENSMUSG00000036295	Lrrn3
ENSMUST00000038257	9.18832e-07	8.91222e-05	-0.521128	0.106173	3.83194	0.0976573	0.0240851	0.00440751	0.0660973	0.0660973	ENSMUSG00000033318	Gstt2
ENSMUST00000068944	9.20598e-07	8.91222e-05	-0.252381	0.0514235	5.78378	0.0369103	0.00289463	0.0182604	0.0153385	0.0182604	ENSMUSG00000050721	Plekho2
ENSMUST00000154222	9.22368e-07	8.91222e-05	0.329822	0.0672075	5.25463	0.0563901	0.0151667	0.0140944	0.0209681	0.0209681	ENSMUSG00000030584	Dpf1
ENSMUST00000094463	9.29377e-07	8.91995e-05	0.267742	0.054574	7.21825	0.0415575	0.000775528	0.0230511	0.00909368	0.0230511	ENSMUSG00000070576	Mn1
ENSMUST00000141029	9.28024e-07	8.91995e-05	0.316283	0.0644645	5.0138	0.0416003	0.00843095	0.00788001	0.0248144	0.0248144	ENSMUSG00000058979	Cecr5
ENSMUST00000031276	9.27401e-07	8.91995e-05	-0.378731	0.0771904	6.32967	0.0831452	0.0263792	0.0212876	0.0117976	0.0212876	ENSMUSG00000029333	Rasgef1b
ENSMUST00000148477	9.34226e-07	8.94656e-05	0.396675	0.0808714	4.4468	0.0790822	0.01404	0.025718	0.0382814	0.0382814	ENSMUSG00000062563	Cys1
ENSMUST00000012259	9.49489e-07	9.07257e-05	-0.455888	0.0930036	6.18713	0.1206	0.0322435	0.0369539	0.0125289	0.0369539	ENSMUSG00000012114	Med15
ENSMUST00000057950	9.56314e-07	9.11756e-05	0.269077	0.054909	5.38961	0.0401765	0.00488592	0.0173225	0.0192341	0.0192341	ENSMUSG00000024565	Sall3
ENSMUST00000011400	9.76497e-07	9.28944e-05	0.21874	0.0446743	6.23136	0.0277989	0.00195157	0.0140148	0.0122889	0.0140148	ENSMUSG00000011256	Adam19
ENSMUST00000192758	9.8269e-07	9.32776e-05	0.297198	0.0607136	6.01828	0.0513318	0.00543931	0.0240499	0.0135689	0.0240499	ENSMUSG00000039205	Ciz1
ENSMUST00000032185	9.89872e-07	9.37528e-05	-0.161161	0.0329327	8.10885	0.0100658	0.000314181	0.00316111	0.00836231	0.00836231	ENSMUSG00000030096	Slc6a6
ENSMUST00000146088	9.9669e-07	9.41916e-05	-0.267963	0.0547724	5.47567	0.0354175	0.00574769	0.0117027	0.0182525	0.0182525	ENSMUSG00000035944	Ttc38
ENSMUST00000033935	1.00199e-06	9.44856e-05	-0.219478	0.0448717	6.0861	0.0218545	0.00298166	0.00675582	0.0131261	0.0131261	ENSMUSG00000031534	Smim19
ENSMUST00000071648	1.0406e-06	9.76985e-05	0.222945	0.0456498	6.74504	0.0248037	0.00644395	0.00593201	0.0102273	0.0102273	ENSMUSG00000023951	Vegfa
ENSMUST00000127661	1.03849e-06	9.76985e-05	0.314481	0.0643874	5.79432	0.0576183	0.0170093	0.0161567	0.0152521	0.0161567	ENSMUSG00000029055	Plch2
ENSMUST00000055221	1.06347e-06	9.95022e-05	0.244312	0.0500688	5.66299	0.0342364	0.00367009	0.0157907	0.016385	0.016385	ENSMUSG00000050138	Kcnk12
ENSMUST00000107601	1.06443e-06	9.95022e-05	0.303994	0.0623024	6.38135	0.0538994	0.013971	0.0170817	0.0115608	0.0170817	ENSMUSG00000049807	Arhgap23
ENSMUST00000004208	1.09311e-06	0.000101962	-0.391703	0.0803643	4.47049	0.0802215	0.014104	0.0278766	0.0375634	0.0375634	ENSMUSG00000004105	Angptl2
ENSMUST00000053355	1.09842e-06	0.000102236	-0.160699	0.0329765	8.12889	0.00824031	0.000334562	0.00129398	0.00836504	0.00836504	ENSMUSG00000050967	Creg2
ENSMUST00000046929	1.12422e-06	0.000104412	0.160203	0.0329056	8.16177	0.00950279	0.000290926	0.00268466	0.00837132	0.00837132	ENSMUSG00000063317	Usp31
ENSMUST00000068423	1.16626e-06	0.000108084	0.304279	0.0625924	6.52154	0.0542246	0.0105626	0.0207798	0.0109836	0.0207798	ENSMUSG00000024647	Cbln2
ENSMUST00000180252	1.20903e-06	0.000111806	0.219493	0.0452175	8.14719	0.0282622	0.000315392	0.0160416	0.00836826	0.0160416	ENSMUSG00000096847	Tmem151b
ENSMUST00000072061	1.21488e-06	0.000112107	-3.11775	0.642411	2.68428	5.66622	3.08605	0.176954	0.215482	0.215482	ENSMUSG00000021236	Entpd5
ENSMUST00000026494	1.2208e-06	0.000112413	0.185714	0.038274	7.4173	0.0202417	0.00111711	0.0106021	0.0087803	0.0106021	ENSMUSG00000025427	Rnf165
ENSMUST00000166526	1.25003e-06	0.000114859	0.301706	0.062239	5.5307	0.0512193	0.0133211	0.0153318	0.0176685	0.0176685	ENSMUSG00000061613	U2af1
ENSMUST00000087950	1.32607e-06	0.000121586	0.229738	0.0475077	6.08163	0.0310939	0.00237355	0.0156823	0.0131541	0.0156823	ENSMUSG00000067578	Cbln4
ENSMUST00000053760	1.33818e-06	0.000122437	0.371437	0.0768385	5.92957	0.0813135	0.00370854	0.0435246	0.0142017	0.0435246	ENSMUSG00000079470	Utp14b
ENSMUST00000094651	1.3412e-06	0.000122453	-0.192439	0.0398131	6.47498	0.0155294	0.00151528	0.00465637	0.0111654	0.0111654	ENSMUSG00000070705	Eid2b
ENSMUST00000054491	1.37207e-06	0.000125006	0.396543	0.0821166	4.9158	0.0927845	0.00853088	0.0454142	0.0267142	0.0454142	ENSMUSG00000046470	Sox18
ENSMUST00000045540	1.38136e-06	0.000125319	0.18374	0.0380597	8.29754	0.0199268	0.000263518	0.0113248	0.00842108	0.0113248	ENSMUSG00000038485	Socs7
ENSMUST00000021957	1.387e-06	0.000125319	0.188152	0.0389802	7.4344	0.0208993	0.000549013	0.0116066	0.00875762	0.0116066	ENSMUSG00000021495	Fam193b
ENSMUST00000182209	1.38646e-06	0.000125319	0.242353	0.0502085	5.92659	0.0343371	0.00594328	0.0138757	0.0142238	0.0142238	ENSMUSG00000034165	Ccnd3
ENSMUST00000034230	1.38713e-06	0.000125319	0.236208	0.0489363	9.59417	0.0329386	6.63471e-05	0.0190918	0.0111366	0.0190918	ENSMUSG00000031778	Cx3cl1
ENSMUST00000014640	1.39404e-06	0.000125679	-0.168204	0.0348547	7.26643	0.0126591	0.000709472	0.00482698	0.00900932	0.00900932	ENSMUSG00000014496	Ankrd28
ENSMUST00000036884	1.41596e-06	0.000127389	0.159165	0.033003	8.40744	0.00994747	0.00022377	0.00329966	0.00848983	0.00848983	ENSMUSG00000033863	Klf9
ENSMUST00000113793	1.43602e-06	0.000128925	0.317849	0.0659447	5.37949	0.0443093	0.0154341	0.00341126	0.0193555	0.0193555	ENSMUSG00000006456	Rbm14
ENSMUST00000033686	1.45008e-06	0.000129916	-0.394743	0.081931	4.57541	0.0551172	0.0191113	-0.00370942	0.0345903	0.0345903	ENSMUSG00000031323	Dmrtc1a
ENSMUST00000126232	1.47973e-06	0.000132298	0.442873	0.0919978	4.26234	0.104865	0.0231266	0.0329313	0.0445822	0.0445822	ENSMUSG00000039860	Srrm3
ENSMUST00000024698	1.48526e-06	0.000132517	0.469143	0.0974699	4.26831	0.110517	0.0316467	0.0238618	0.0443564	0.0443564	ENSMUSG00000023905	Tnfrsf12a
ENSMUST00000016088	1.50816e-06	0.000134282	0.188081	0.0391009	8.34291	0.0209654	0.000210264	0.0120208	0.00844635	0.0120208	ENSMUSG00000015944	Gatsl2
ENSMUST00000125946	1.5152e-06	0.000134631	0.348184	0.0723993	5.19317	0.0718663	0.0097795	0.0321538	0.0218488	0.0321538	ENSMUSG00000105340	Gm42878
ENSMUST00000139066	1.53298e-06	0.000135931	0.248209	0.0516361	7.09819	0.0365409	0.00376168	0.0175686	0.00932843	0.0175686	ENSMUSG00000029068	Ccnl2
ENSMUST00000047815	1.54114e-06	0.000136373	-0.201333	0.0418936	6.58477	0.0228247	0.00328946	0.00948672	0.0107511	0.0107511	ENSMUSG00000039463	Slc9a8
ENSMUST00000027587	1.55002e-06	0.000136878	-0.257837	0.0536639	6.81837	0.0394515	0.00662265	0.0164158	0.0100147	0.0164158	ENSMUSG00000026349	Ccnt2
ENSMUST00000032342	1.57881e-06	0.000138569	-0.305146	0.0635589	5.20699	0.0553048	0.00576635	0.0265516	0.0216453	0.0265516	ENSMUSG00000030218	Mgp
ENSMUST00000142577	1.57742e-06	0.000138569	0.331096	0.0689615	5.95909	0.0650517	0.02406	0.0139269	0.0139856	0.0139856	ENSMUSG00000053841	Txlna
ENSMUST00000112424	1.575e-06	0.000138569	2.99068	0.622868	2.30563	5.31177	1.24354	1.86017	0.33065	1.86017	ENSMUSG00000038346	Zfp384
ENSMUST00000022865	1.59715e-06	0.000139893	-0.161121	0.0335761	7.75276	0.0112864	0.000566861	0.0041731	0.00845198	0.00845198	ENSMUSG00000022255	Mtdh
ENSMUST00000176491	1.60368e-06	0.000140181	2.54877	0.531231	1.91355	3.86128	1.54008	0.717574	0.517761	0.717574	ENSMUSG00000037112	Sik2
ENSMUST00000060700	1.65766e-06	0.000144606	-0.355901	0.0742818	4.84777	0.0703877	0.0160238	0.0229328	0.0281185	0.0281185	ENSMUSG00000047606	Ankrd34c
ENSMUST00000065330	1.6624e-06	0.000144727	0.174488	0.0364225	6.9638	0.012304	0.000978318	0.00361693	0.00963449	0.00963449	ENSMUSG00000032316	Clk3
ENSMUST00000018966	1.66635e-06	0.000144777	-0.636366	0.132848	3.35872	0.193113	0.0365821	0.0549785	0.104607	0.104607	ENSMUSG00000018822	Sfrp5
ENSMUST00000020991	1.72221e-06	0.000149093	0.170163	0.0355725	7.70941	0.0112082	0.00164237	0.00221793	0.00848086	0.00848086	ENSMUSG00000020661	Dnmt3a
ENSMUST00000125559	1.72294e-06	0.000149093	0.257621	0.0538565	5.63309	0.0260777	0.00654268	0.00270601	0.0166615	0.0166615	ENSMUSG00000022537	Tmem44
ENSMUST00000108479	1.76157e-06	0.000151897	-0.226105	0.047312	6.77816	0.025767	0.00777804	0.00521497	0.0101294	0.0101294	ENSMUSG00000030410	Dmwd
ENSMUST00000031486	1.76239e-06	0.000151897	-0.274016	0.0573386	5.36871	0.037365	0.00681554	0.0117723	0.0194861	0.0194861	ENSMUSG00000029513	Prkab1
ENSMUST00000103042	1.77925e-06	0.000153044	-0.281414	0.05891	5.56329	0.0442761	0.0104258	0.0142078	0.0173373	0.0173373	ENSMUSG00000059540	Tcea2
ENSMUST00000168410	1.80627e-06	0.000155058	-3.40842	0.713959	3.68997	6.94437	2.26356	1.81434	0.0755805	1.81434	ENSMUSG00000036473	Tbc1d24
ENSMUST00000044620	1.82514e-06	0.000156367	-0.36779	0.0770744	5.17873	0.0808988	0.00615701	0.0413666	0.0220649	0.0413666	ENSMUSG00000041147	Brca2
ENSMUST00000190997	1.83189e-06	0.000156634	0.301931	0.0632829	5.99967	0.0515037	0.018341	0.0105695	0.0136968	0.0136968	ENSMUSG00000026439	Rbbp5
ENSMUST00000148020	1.84439e-06	0.000157391	-0.41202	0.0863816	4.31129	0.0588877	0.0169187	-0.00133752	0.0427755	0.0427755	ENSMUSG00000044816	D630023F18Rik
ENSMUST00000020529	1.86236e-06	0.000158297	0.312682	0.0655818	6.27714	0.0575341	0.0223546	0.0110254	0.0120532	0.0120532	ENSMUSG00000020288	Ahsa2
ENSMUST00000146423	1.8618e-06	0.000158297	0.292558	0.0613604	5.56393	0.051237	0.00572353	0.0243972	0.0173309	0.0243972	ENSMUSG00000039195	1110008P14Rik
ENSMUST00000075666	1.91837e-06	0.000162417	0.17235	0.036194	7.52921	0.0178076	0.000600158	0.00987988	0.00864367	0.00987988	ENSMUSG00000058301	Upf1
ENSMUST00000026670	1.91679e-06	0.000162417	0.181226	0.0380568	9.07228	0.0196884	0.000115662	0.0114709	0.00949455	0.0114709	ENSMUSG00000025582	Nptx1
ENSMUST00000026994	1.92321e-06	0.000162507	0.373365	0.0784161	6.0067	0.0822883	0.0355445	0.012313	0.0136482	0.0136482	ENSMUSG00000025876	Unc5a
ENSMUST00000161867	1.9557e-06	0.000164608	-0.53396	0.112225	3.81731	0.12048	0.0337426	0.0147227	0.0670128	0.0670128	ENSMUSG00000038550	Ciart
ENSMUST00000110057	1.95571e-06	0.000164608	-0.189668	0.0398634	6.53731	0.0147426	0.00178858	0.00385242	0.0109241	0.0109241	ENSMUSG00000051379	Flrt3
ENSMUST00000108506	1.98259e-06	0.000166545	0.287904	0.0605451	6.24678	0.0497703	0.0110958	0.0182299	0.0122082	0.0182299	ENSMUSG00000020807	4933427D14Rik
ENSMUST00000113310	2.01249e-06	0.000168728	0.442914	0.0932025	6.5807	0.117877	0.020239	0.0492546	0.0107656	0.0492546	ENSMUSG00000026819	Slc25a25
ENSMUST00000049572	2.03996e-06	0.000170699	0.243773	0.0513268	6.16928	0.0292064	0.00844625	0.00588695	0.0126293	0.0126293	ENSMUSG00000024781	Lipa
ENSMUST00000114437	2.10255e-06	0.000175256	0.234317	0.0493996	5.76734	0.0207445	0.00404773	0.00274701	0.0154748	0.0154748	ENSMUSG00000032058	Ppp2r1b
ENSMUST00000134350	2.10234e-06	0.000175256	0.413151	0.0871016	4.39109	0.082423	0.020648	0.0190039	0.0400454	0.0400454	ENSMUSG00000030374	Strn4
ENSMUST00000162936	2.12006e-06	0.000176374	0.541689	0.114241	4.26398	0.13738	0.0598883	0.00382402	0.0445201	0.0445201	ENSMUSG00000020571	Pdia6
ENSMUST00000066994	2.13212e-06	0.000177036	-0.248374	0.0523944	5.55623	0.0253199	0.00455322	0.00516	0.0174081	0.0174081	ENSMUSG00000034522	Zfp395
ENSMUST00000137294	2.18309e-06	0.000180919	0.260467	0.0550008	5.86801	0.040928	0.00443425	0.0197665	0.0146669	0.0197665	NA	NA
ENSMUST00000102656	2.21063e-06	0.00018285	0.294246	0.0621671	5.85837	0.0522641	0.00336424	0.0275538	0.0147416	0.0275538	ENSMUSG00000052135	Foxo6
ENSMUST00000031868	2.25599e-06	0.000186245	-0.228433	0.0483044	5.80772	0.0293129	0.00352338	0.0128515	0.0151431	0.0151431	ENSMUSG00000029843	Slc13a4
ENSMUST00000093853	2.27687e-06	0.000187608	-0.244395	0.0517003	5.58108	0.0259304	0.00422252	0.00664452	0.0171608	0.0171608	ENSMUSG00000044229	Nxpe4
ENSMUST00000030677	2.30569e-06	0.000189621	0.521519	0.110384	4.03075	0.164521	0.0242017	0.0732747	0.0548151	0.0732747	ENSMUSG00000028862	Map3k6
ENSMUST00000110052	2.32561e-06	0.000190532	0.225421	0.0477298	5.85154	0.0262893	0.00343018	0.0101849	0.0147949	0.0147949	ENSMUSG00000002396	Ocel1
ENSMUST00000018993	2.32447e-06	0.000190532	0.156961	0.0332338	7.806	0.0134343	0.000413961	0.0068983	0.0084219	0.0084219	ENSMUSG00000018849	Wwc1
ENSMUST00000021438	2.33585e-06	0.000191008	-0.160322	0.0339525	7.5074	0.013099	0.000554032	0.00612743	0.00866813	0.00866813	ENSMUSG00000021047	Nova1
ENSMUST00000131284	2.34276e-06	0.00019121	0.302489	0.0640682	6.40454	0.0553913	0.00779066	0.0250472	0.011459	0.0250472	ENSMUSG00000027582	Zgpat
ENSMUST00000087351	2.44404e-06	0.000198723	-0.161136	0.0341916	8.27434	0.0137816	0.000942681	0.00637429	0.00840984	0.00840984	ENSMUSG00000046434	Hnrnpa1
ENSMUST00000107152	2.44265e-06	0.000198723	0.322978	0.0685312	7.29208	0.0632801	0.0126375	0.0249347	0.00896667	0.0249347	ENSMUSG00000008855	Hdac5
ENSMUST00000038287	2.46203e-06	0.000199809	0.420733	0.089304	5.99497	0.107425	0.00306878	0.0607328	0.0137296	0.0607328	ENSMUSG00000034765	Dusp5
ENSMUST00000027700	2.5341e-06	0.000205271	-0.255194	0.0542347	6.23645	0.0395784	0.0104867	0.0130446	0.0122621	0.0130446	ENSMUSG00000026439	Rbbp5
ENSMUST00000102825	2.59876e-06	0.000210115	-0.278467	0.0592454	5.17706	0.0415684	0.00599014	0.0162856	0.02209	0.02209	ENSMUSG00000074896	Ifit3
ENSMUST00000140981	2.62168e-06	0.00021157	1.79081	0.38115	2.11615	1.95233	0.360653	0.801552	0.410563	0.801552	ENSMUSG00000042216	Sgsm1
ENSMUST00000038753	2.7705e-06	0.000223163	0.190545	0.0406527	6.41756	0.0207739	0.00181823	0.00996611	0.0114029	0.0114029	ENSMUSG00000040711	Sh3pxd2b
ENSMUST00000030303	2.77924e-06	0.000223449	-0.20219	0.0431432	6.15715	0.016349	0.00219191	0.00380049	0.0126988	0.0126988	ENSMUSG00000052914	Cyp2j6
ENSMUST00000035115	2.7846e-06	0.000223463	0.182709	0.0389896	6.59265	0.0179712	0.00143823	0.00822999	0.0107233	0.0107233	ENSMUSG00000032528	Vipr1
ENSMUST00000026902	2.82525e-06	0.000226304	-0.163777	0.0349716	7.2448	0.0150855	0.000737596	0.00769799	0.00904652	0.00904652	ENSMUSG00000025795	Rassf3
ENSMUST00000160217	2.87128e-06	0.000229564	0.470065	0.100445	4.86861	0.135133	0.0487733	0.0319406	0.0276809	0.0319406	ENSMUSG00000105383	Gm42641
ENSMUST00000077340	2.88991e-06	0.000230625	0.188529	0.040297	6.63092	0.0217442	0.00221886	0.0107719	0.0105912	0.0107719	ENSMUSG00000041926	Rnpep
ENSMUST00000159434	2.91347e-06	0.000232076	0.694847	0.148572	3.30465	0.251818	0.0659987	0.0654631	0.110591	0.110591	ENSMUSG00000020571	Pdia6
ENSMUST00000020220	2.91968e-06	0.000232141	0.203599	0.0435376	7.89054	0.0253724	0.000410491	0.0147537	0.00838622	0.0147537	ENSMUSG00000020032	Nuak1
ENSMUST00000076249	2.92506e-06	0.000232141	-0.39648	0.0847901	4.37404	0.0861198	0.0169072	0.0301643	0.0406077	0.0406077	ENSMUSG00000062488	Ifit3b
ENSMUST00000061328	2.96334e-06	0.000234746	0.246485	0.0527427	6.43993	0.0372151	0.00157458	0.0206798	0.0113086	0.0206798	ENSMUSG00000045314	Sowahb
ENSMUST00000180572	2.97065e-06	0.000234894	0.213354	0.0456584	6.81653	0.025011	0.00665763	0.00704844	0.0100199	0.0100199	ENSMUSG00000041936	Agrn
ENSMUST00000040531	2.99171e-06	0.000236126	0.236707	0.0506718	7.34958	0.0343379	0.000608738	0.0199323	0.00887662	0.0199323	ENSMUSG00000109336	Samd4b
ENSMUST00000093772	3.03778e-06	0.000237156	0.196827	0.0421628	7.73844	0.0237605	0.000456227	0.0137654	0.00846109	0.0137654	ENSMUSG00000013419	Zfp651
ENSMUST00000022459	3.01886e-06	0.000237156	-0.361207	0.077354	4.50315	0.0544551	0.0112661	0.0102121	0.036603	0.036603	ENSMUSG00000021902	Phf7
ENSMUST00000059472	3.03243e-06	0.000237156	0.153767	0.0329364	7.75797	0.00977406	0.000229688	0.003565	0.00844878	0.00844878	ENSMUSG00000053907	Mat2a
ENSMUST00000052839	3.03042e-06	0.000237156	0.258959	0.0554666	6.08036	0.0411242	0.00275215	0.0218602	0.0131622	0.0218602	ENSMUSG00000031217	Efnb1
ENSMUST00000000940	3.01937e-06	0.000237156	0.340673	0.072957	5.10751	0.060254	0.0193959	0.0119178	0.0231859	0.0231859	ENSMUSG00000000916	Nsun5
ENSMUST00000193334	3.03243e-06	0.000237156	0.153767	0.0329364	7.75797	0.00977406	0.000229688	0.003565	0.00844878	0.00844878	ENSMUSG00000104463	Mat2a
ENSMUST00000148276	3.06997e-06	0.000239236	0.252338	0.0540792	5.55233	0.02956	0.00594899	0.00761647	0.0174475	0.0174475	ENSMUSG00000041609	Ccdc64
ENSMUST00000100850	3.11802e-06	0.000242541	-0.247343	0.053045	5.47618	0.0219487	0.00426321	0.00210281	0.018247	0.018247	ENSMUSG00000092486	2610524H06Rik
ENSMUST00000089765	3.14928e-06	0.000244532	-0.270586	0.0580552	5.23136	0.0369012	0.00566897	0.0129378	0.0212943	0.0212943	ENSMUSG00000068391	Chrac1
ENSMUST00000140139	3.16799e-06	0.000245542	0.275481	0.0591209	5.56319	0.0466446	0.0102001	0.0177621	0.0173382	0.0177621	ENSMUSG00000029713	Gnb2
ENSMUST00000111045	3.20661e-06	0.000248089	0.443737	0.0952814	5.1819	0.121099	0.0456951	0.0269333	0.0220171	0.0269333	ENSMUSG00000048482	Bdnf
ENSMUST00000057798	3.26224e-06	0.000251941	0.217467	0.0467311	5.86945	0.0214129	0.00281453	0.00670098	0.0146558	0.0146558	ENSMUSG00000004931	Apba3
ENSMUST00000090247	3.3315e-06	0.000256829	0.154209	0.0331686	8.50279	0.0104929	0.000230692	0.00427048	0.00857057	0.00857057	ENSMUSG00000022263	Trio
ENSMUST00000043560	3.3504e-06	0.000257825	0.177691	0.0382289	7.41046	0.0142837	0.00290201	0.00343808	0.00878955	0.00878955	ENSMUSG00000042772	Smg7
ENSMUST00000110492	3.44568e-06	0.000264685	0.288356	0.062115	6.79024	0.0513283	0.0011565	0.0297097	0.0100945	0.0297097	ENSMUSG00000050271	D8Ertd82e
ENSMUST00000164773	3.45462e-06	0.0002649	0.248169	0.0534644	6.56329	0.0380235	0.00156441	0.0213031	0.0108283	0.0213031	ENSMUSG00000020205	Phlda1
ENSMUST00000108153	3.515e-06	0.00026905	0.196097	0.0422789	6.30857	0.0199726	0.00240159	0.0079824	0.0118985	0.0118985	ENSMUSG00000028274	Rngtt
ENSMUST00000143712	3.57169e-06	0.000272905	-0.313753	0.0676942	5.18481	0.0608816	0.0109261	0.0257339	0.0219735	0.0257339	ENSMUSG00000042616	Oscp1
ENSMUST00000109891	3.58571e-06	0.000273491	0.491277	0.106015	4.61225	0.149297	0.0446877	0.0452249	0.033619	0.0452249	ENSMUSG00000048251	Bcl11b
ENSMUST00000064099	3.64458e-06	0.000277217	0.152311	0.0328916	8.14229	0.0140876	0.000287539	0.00808339	0.00836733	0.00836733	ENSMUSG00000052296	Ppp6r1
ENSMUST00000111605	3.64742e-06	0.000277217	0.301234	0.0650541	7.07922	0.0561815	0.00977002	0.0240863	0.0093688	0.0240863	ENSMUSG00000033955	Tnks1bp1
ENSMUST00000040455	3.70304e-06	0.000280792	0.160633	0.0347135	7.28818	0.0118018	0.000667163	0.00464726	0.00897306	0.00897306	ENSMUSG00000036450	Hif1an
ENSMUST00000176102	3.7075e-06	0.000280792	-0.31961	0.069073	4.98121	0.0620914	0.0127427	0.0241783	0.0254259	0.0254259	ENSMUSG00000056459	Zbtb25
ENSMUST00000125366	3.71605e-06	0.000280946	0.210926	0.0455893	6.05464	0.0228921	0.00330001	0.00849116	0.0133271	0.0133271	ENSMUSG00000019188	H13
ENSMUST00000108101	3.75379e-06	0.000281851	0.431005	0.093199	4.89498	0.115186	0.0265549	0.0429335	0.0271367	0.0429335	ENSMUSG00000018648	Dusp14
ENSMUST00000010241	3.74231e-06	0.000281851	0.195367	0.0422397	6.5294	0.0145693	0.00331968	0.001557	0.0109538	0.0109538	ENSMUSG00000010097	Nxf1
ENSMUST00000194016	3.75418e-06	0.000281851	-0.312805	0.0676401	5.71132	0.0561139	0.0206481	0.0112438	0.0159534	0.0159534	ENSMUSG00000027674	Pex5l
ENSMUST00000063747	3.74398e-06	0.000281851	3.25406	0.703563	1.80547	6.56488	2.06644	1.89357	0.586049	1.89357	ENSMUSG00000022568	Scrib
ENSMUST00000138667	3.78179e-06	0.000283431	-0.164744	0.0356355	8.0268	0.0110419	0.00179931	0.00237318	0.00835979	0.00835979	ENSMUSG00000093752	Gm20716
ENSMUST00000138505	3.81791e-06	0.00028564	0.348007	0.0753091	5.26136	0.075162	0.00624494	0.0391267	0.0208754	0.0391267	ENSMUSG00000061589	Dot1l
ENSMUST00000072838	3.83743e-06	0.000286236	0.187168	0.0405126	6.41044	0.0137581	0.0016967	0.00317818	0.0114335	0.0114335	ENSMUSG00000022556	Hsf1
ENSMUST00000075806	3.83915e-06	0.000286236	-0.271115	0.058684	5.55192	0.0318551	0.0100989	0.00321724	0.0174517	0.0174517	ENSMUSG00000048939	Atp13a5
ENSMUST00000025000	3.87648e-06	0.000288023	-0.305836	0.0662285	6.26409	0.0580961	0.000914626	0.0341751	0.0121191	0.0341751	ENSMUSG00000024172	St6gal2
ENSMUST00000183712	3.87648e-06	0.000288023	-0.305836	0.0662285	6.26409	0.0580961	0.000914626	0.0341751	0.0121191	0.0341751	ENSMUSG00000098633	St6gal2
ENSMUST00000117634	3.90208e-06	0.000289426	-0.305165	0.0661027	5.21928	0.0525096	0.0134895	0.0159369	0.021467	0.021467	ENSMUSG00000025511	Tspan4
ENSMUST00000110241	3.94432e-06	0.000292056	0.199531	0.043242	6.37752	0.0229136	0.00338106	0.00967964	0.0115779	0.0115779	ENSMUSG00000031864	Ints10
ENSMUST00000068452	4.09668e-06	0.000302817	-0.369489	0.0802117	6.02282	0.0813041	0.0379332	0.00967516	0.0135381	0.0135381	ENSMUSG00000036550	Cnot1
ENSMUST00000102841	4.11727e-06	0.000303818	-0.23254	0.0504931	7.95477	0.0336933	0.00582348	0.014573	0.008369	0.014573	ENSMUSG00000020458	Rtn4
ENSMUST00000028683	4.2053e-06	0.000309783	0.157999	0.0343404	8.29764	0.015572	0.000312571	0.00912152	0.00842113	0.00912152	ENSMUSG00000027248	Pdia3
ENSMUST00000021119	4.29904e-06	0.000316148	-0.236085	0.0513634	5.59787	0.0337463	0.00410859	0.0158996	0.016997	0.016997	ENSMUSG00000020774	Aspa
ENSMUST00000056558	4.33233e-06	0.000318053	0.436655	0.095033	4.05274	0.100786	0.0185454	0.0347557	0.0537048	0.0537048	ENSMUSG00000050919	Zfp366
ENSMUST00000124111	4.35898e-06	0.000319466	0.36694	0.0798826	4.61304	0.08415	0.0135456	0.0375042	0.0335986	0.0375042	ENSMUSG00000042625	Safb2
ENSMUST00000032127	4.38351e-06	0.000320718	-0.496224	0.108055	3.83359	0.13506	0.027413	0.0464857	0.0659946	0.0659946	ENSMUSG00000030048	Gkn3
ENSMUST00000034792	4.45548e-06	0.000325431	1.28252	0.279482	2.04717	0.746179	0.180594	0.151828	0.444289	0.444289	ENSMUSG00000032257	Ankk1
ENSMUST00000133268	4.53681e-06	0.000330811	-0.306111	0.0667615	5.58812	0.0557244	0.0185649	0.0140293	0.0170918	0.0170918	ENSMUSG00000059857	Ntng1
ENSMUST00000161448	4.55512e-06	0.000331585	-0.182094	0.0397213	6.70347	0.0160241	0.00226733	0.00544868	0.0103549	0.0103549	ENSMUSG00000046658	Zfp316
ENSMUST00000115206	4.58463e-06	0.000333171	2.44215	0.532878	1.64024	3.71397	1.56343	0.683911	0.70825	0.70825	ENSMUSG00000058440	Nrf1
ENSMUST00000074038	4.62874e-06	0.000335284	-0.187605	0.0409533	6.72212	0.018294	0.00312037	0.00639795	0.010297	0.010297	ENSMUSG00000044573	Acp1
ENSMUST00000144211	4.62927e-06	0.000335284	0.164749	0.0359641	7.05378	0.0116022	0.000922943	0.00382811	0.00942441	0.00942441	ENSMUSG00000039860	Srrm3
ENSMUST00000010698	4.65217e-06	0.000335987	0.447839	0.0977837	5.22371	0.111818	0.0550899	0.00697322	0.0214034	0.0214034	ENSMUSG00000010554	Mettl16
ENSMUST00000099538	4.65458e-06	0.000335987	-0.191851	0.041891	7.48623	0.0230845	0.00132469	0.0127141	0.00869286	0.0127141	ENSMUSG00000020265	Sumo3
ENSMUST00000142101	4.66816e-06	0.000336169	0.529119	0.115549	4.29274	0.162154	0.063365	0.0295362	0.0434478	0.0434478	ENSMUSG00000024807	Syvn1
ENSMUST00000156642	4.67269e-06	0.000336169	0.56682	0.123788	5.16543	0.201545	0.0292014	0.0933856	0.0222671	0.0933856	ENSMUSG00000007850	Hnrnph1
ENSMUST00000037029	4.68872e-06	0.00033676	0.167193	0.036519	8.22656	0.0175387	0.000266383	0.0104027	0.00839026	0.0104027	ENSMUSG00000033960	9430020K01Rik
ENSMUST00000071642	4.78921e-06	0.000343404	0.209034	0.0457023	7.28641	0.0274467	0.00123684	0.0154728	0.00897596	0.0154728	ENSMUSG00000058006	Mdn1
ENSMUST00000022767	4.92872e-06	0.000352821	0.231797	0.0507459	5.71876	0.0280242	0.0047126	0.00991774	0.0158885	0.0158885	ENSMUSG00000022160	Mettl3
ENSMUST00000006614	5.02754e-06	0.000359298	0.525892	0.115235	3.68783	0.151554	0.030499	0.0523563	0.0757344	0.0757344	ENSMUSG00000006445	Epha2
ENSMUST00000186316	5.18477e-06	0.000369921	-2.70968	0.594598	1.29205	4.2789	1.77479	0.688766	1.05359	1.05359	ENSMUSG00000032737	Inppl1
ENSMUST00000110009	5.31212e-06	0.000377757	0.578863	0.127165	7.85102	0.211667	0.00772273	0.121644	0.00840106	0.121644	ENSMUSG00000022602	Arc
ENSMUST00000167496	5.30692e-06	0.000377757	0.658921	0.144746	5.84155	0.248623	0.152737	-0.0116065	0.0148733	0.0148733	ENSMUSG00000028309	Rnf20
ENSMUST00000035275	5.39148e-06	0.000381512	1.31547	0.289181	3.53195	1.094	0.364875	0.304132	0.0880004	0.304132	ENSMUSG00000024793	Tnfrsf25
ENSMUST00000059826	5.39057e-06	0.000381512	0.161796	0.0355675	7.55237	0.0165495	0.000516988	0.00960339	0.00861883	0.00960339	ENSMUSG00000050556	Kcnb1
ENSMUST00000192205	5.37665e-06	0.000381512	-0.479089	0.105305	5.78703	0.145084	0.00486072	0.0838527	0.0153117	0.0838527	ENSMUSG00000027692	Tnik
ENSMUST00000023268	5.46204e-06	0.000383357	0.489897	0.107759	8.70568	0.151835	0.00134977	0.091547	0.0088099	0.091547	ENSMUSG00000022602	Arc
ENSMUST00000021377	5.43785e-06	0.000383357	-0.21435	0.0471394	5.82831	0.0204803	0.00279894	0.00611179	0.0149781	0.0149781	ENSMUSG00000020990	Cdkl1
ENSMUST00000048402	5.43472e-06	0.000383357	-0.245104	0.0539014	5.98453	0.0274657	0.0094399	0.00292103	0.013803	0.013803	ENSMUSG00000021007	Spata7
ENSMUST00000027303	5.45219e-06	0.000383357	0.188348	0.0414262	6.34298	0.0177955	0.00199368	0.00693501	0.0117353	0.0117353	ENSMUSG00000026127	Imp4
ENSMUST00000072031	5.45365e-06	0.000383357	0.152388	0.0335174	7.92652	0.00952782	0.000611817	0.00304103	0.00837553	0.00837553	ENSMUSG00000005417	Mprip
ENSMUST00000087321	5.48244e-06	0.000384163	0.191866	0.0422107	6.92139	0.0232942	0.00103362	0.0132204	0.00974024	0.0132204	ENSMUSG00000067279	Ppp1r3c
ENSMUST00000023524	5.53681e-06	0.000387343	-0.297277	0.0654312	5.13779	0.0382974	0.0115522	0.00445552	0.0226978	0.0226978	ENSMUSG00000022827	Rabl3
ENSMUST00000141112	5.87167e-06	0.000410103	0.182072	0.040184	6.82593	0.0210562	0.00121599	0.011702	0.00999368	0.011702	ENSMUSG00000078584	AU022252
ENSMUST00000094569	5.9652e-06	0.000415962	0.150868	0.0333218	8.53957	0.00942325	0.000275687	0.00339199	0.00860705	0.00860705	ENSMUSG00000026442	Nfasc
ENSMUST00000161701	5.98634e-06	0.000416761	0.260509	0.0575473	7.69452	0.0431525	0.000954261	0.0255393	0.00849169	0.0255393	ENSMUSG00000051375	Pcdh1
ENSMUST00000153383	6.00648e-06	0.000417489	-0.210851	0.046585	6.04864	0.0282744	0.00310354	0.0142578	0.0133663	0.0142578	ENSMUSG00000021830	Txndc16
ENSMUST00000053271	6.01814e-06	0.000417626	0.155788	0.0344227	8.00959	0.014534	0.00111835	0.00742807	0.00836102	0.00836102	NA	NA
ENSMUST00000114206	6.09317e-06	0.000422153	0.177099	0.0391541	7.32424	0.0173183	0.00334898	0.00618288	0.00891536	0.00891536	ENSMUSG00000029095	Ablim2
ENSMUST00000110042	6.26917e-06	0.000433649	0.207418	0.0459184	5.94746	0.0274144	0.0027978	0.0140578	0.0140702	0.0140702	ENSMUSG00000051107	Gm15440
ENSMUST00000045503	6.28368e-06	0.000433957	0.249228	0.0551802	8.27746	0.0396026	0.00404791	0.0203109	0.00841129	0.0203109	ENSMUSG00000037754	Ppp1r16b
ENSMUST00000037991	6.41591e-06	0.000442379	0.217232	0.0481432	8.50496	0.0301219	0.000249539	0.0182926	0.00857264	0.0182926	ENSMUSG00000038244	Mical2
ENSMUST00000020106	6.55503e-06	0.00045125	0.212376	0.0471145	6.34448	0.028825	0.00174745	0.0160108	0.0117283	0.0160108	ENSMUSG00000019947	Arid5b
ENSMUST00000113470	6.62154e-06	0.000455101	-1.13273	0.25141	2.46983	0.820464	0.138953	0.366705	0.274262	0.366705	ENSMUSG00000079466	Prdm12
ENSMUST00000148296	6.73685e-06	0.00046229	0.474343	0.105367	4.33401	0.144017	0.024703	0.0641139	0.0419722	0.0641139	ENSMUSG00000027603	Ggt7
ENSMUST00000102553	6.76343e-06	0.000463376	-0.156926	0.0348647	7.31307	0.00954516	0.000791493	0.00250496	0.0089329	0.0089329	ENSMUSG00000003038	Hmgn2
ENSMUST00000102923	6.80399e-06	0.000465415	-0.236899	0.0526474	5.91427	0.0353267	0.00785849	0.0136801	0.0143155	0.0143155	ENSMUSG00000020473	Aebp1
ENSMUST00000165971	6.84616e-06	0.000467557	-0.304758	0.0677477	4.83609	0.0468228	0.00835138	0.015265	0.0283667	0.0283667	ENSMUSG00000019917	2010-09-01
ENSMUST00000061294	6.9017e-06	0.00047003	0.301014	0.0669412	4.87169	0.0431457	0.00823217	0.0121892	0.0276168	0.0276168	ENSMUSG00000049796	Crh
ENSMUST00000041095	6.90418e-06	0.00047003	0.317792	0.0706734	4.7294	0.0562767	0.00921406	0.0220074	0.0307438	0.0307438	ENSMUSG00000078651	Aoc2
ENSMUST00000019992	6.9493e-06	0.000471611	-0.235349	0.0523553	5.54612	0.0242662	0.00441819	0.00588636	0.0175104	0.0175104	ENSMUSG00000019846	Lama4
ENSMUST00000065461	6.93904e-06	0.000471611	-0.271511	0.0603956	6.39053	0.0472638	0.00738601	0.021795	0.0115202	0.021795	ENSMUSG00000032010	Usp2
ENSMUST00000113487	7.13546e-06	0.000483484	0.161647	0.0360048	7.43141	0.014857	0.00160922	0.00677509	0.00876154	0.00876154	ENSMUSG00000024949	Sf1
ENSMUST00000041776	7.20409e-06	0.000487368	0.281218	0.0626661	5.44752	0.0424837	0.0128523	0.00995857	0.018564	0.018564	ENSMUSG00000042671	Rgs8
ENSMUST00000034973	7.24541e-06	0.000489395	0.18037	0.0402042	7.52001	0.0209096	0.000543345	0.0123877	0.00865386	0.0123877	ENSMUSG00000032402	Smad3
ENSMUST00000048044	7.27356e-06	0.000490527	-0.404311	0.0901369	5.37468	0.0895786	0.0455836	0.0033896	0.0194136	0.0194136	ENSMUSG00000039826	Trub2
ENSMUST00000036025	7.31022e-06	0.000492229	0.173108	0.0386019	6.65512	0.0116349	0.00141047	0.00262121	0.0105104	0.0105104	ENSMUSG00000026339	Ccdc93
ENSMUST00000109950	7.34035e-06	0.000493487	-0.207642	0.0463118	6.0404	0.0276301	0.00373771	0.0133159	0.0134205	0.0134205	ENSMUSG00000031622	Sin3b
ENSMUST00000098496	7.49206e-06	0.000502902	-0.217737	0.0486107	6.39704	0.0305289	0.00316104	0.0157429	0.0114916	0.0157429	ENSMUSG00000078161	Erich3
ENSMUST00000033591	7.51938e-06	0.00050395	-0.158528	0.0353982	7.15266	0.0112981	0.000806722	0.00416633	0.00921752	0.00921752	ENSMUSG00000031239	Itm2a
ENSMUST00000106357	7.54347e-06	0.00050478	0.434932	0.0971319	4.67737	0.121859	0.0258468	0.04963	0.0319832	0.04963	ENSMUSG00000042675	Ypel3
ENSMUST00000134946	7.60818e-06	0.000508321	0.650556	0.145346	3.34934	0.185108	0.0633884	0.0150298	0.105615	0.105615	ENSMUSG00000030956	Fam53b
ENSMUST00000140883	7.67158e-06	0.000511763	0.54507	0.121827	4.17209	0.18988	0.0705216	0.0464604	0.048212	0.048212	ENSMUSG00000108037	Gm44597
ENSMUST00000171691	7.83474e-06	0.00052184	0.292344	0.0654065	6.22168	0.0512911	0.0218837	0.00832639	0.0123404	0.0123404	ENSMUSG00000043557	Mdga1
ENSMUST00000084968	8.15724e-06	0.000542481	0.172631	0.0386978	6.62557	0.0126618	0.00137082	0.00376597	0.0106093	0.0106093	ENSMUSG00000037896	Rcor1
ENSMUST00000159704	8.18184e-06	0.000543279	-0.615344	0.137958	3.45709	0.16361	0.0575204	0.0105709	0.094739	0.094739	ENSMUSG00000036955	Kif1bp
ENSMUST00000034832	8.37463e-06	0.000555225	0.159982	0.0359076	7.02014	0.0131371	0.000814394	0.00593545	0.00950047	0.00950047	ENSMUSG00000032290	Ptpn9
ENSMUST00000021937	8.42019e-06	0.000557388	-0.173761	0.0390104	6.63355	0.0130703	0.00159224	0.00386232	0.0105823	0.0105823	ENSMUSG00000021481	Zfp346
ENSMUST00000125304	8.48791e-06	0.00056015	0.252271	0.0566584	5.71747	0.0412764	0.00825806	0.0174233	0.0158997	0.0174233	ENSMUSG00000001143	Lman2l
ENSMUST00000014421	8.47513e-06	0.00056015	0.195893	0.0439931	7.70264	0.0210468	0.00699741	0.00451782	0.00848573	0.00848573	ENSMUSG00000055204	Ankrd17
ENSMUST00000020655	8.52896e-06	0.000561998	0.290995	0.0653707	6.93862	0.0436935	0.0244899	-0.00192078	0.0096968	0.0096968	ENSMUSG00000020387	Jade2
ENSMUST00000128757	8.56192e-06	0.000563309	-0.21025	0.0472405	6.67253	0.0272406	0.00739981	0.00896077	0.0104535	0.0104535	ENSMUSG00000022679	Mpv17l
ENSMUST00000020908	8.57916e-06	0.000563583	0.168952	0.0379651	6.71546	0.0123197	0.00121325	0.00390515	0.0103176	0.0103176	ENSMUSG00000057469	E2f6
ENSMUST00000047275	8.63886e-06	0.000566641	-0.340273	0.0764881	4.5622	0.0574741	0.0118562	0.0166574	0.0349473	0.0349473	ENSMUSG00000040605	Bace2
ENSMUST00000109157	8.65321e-06	0.000566719	-0.271767	0.0610938	6.30343	0.0479563	0.00341487	0.0264447	0.0119234	0.0264447	ENSMUSG00000047907	Tshz2
ENSMUST00000051777	8.83914e-06	0.000578018	0.203335	0.0457572	6.48867	0.0268791	0.00384643	0.0129033	0.011111	0.0129033	ENSMUSG00000047248	C2cd3
ENSMUST00000061427	8.87309e-06	0.000579359	-0.196915	0.0443206	6.35451	0.0193467	0.00403249	0.00561895	0.0116821	0.0116821	ENSMUSG00000043635	Adamts3
ENSMUST00000141683	8.9021e-06	0.000580374	0.449883	0.101274	4.0567	0.114335	0.0285423	0.0356323	0.0535084	0.0535084	ENSMUSG00000020163	Uqcr11
ENSMUST00000132649	9.00195e-06	0.000585997	-0.867849	0.195468	2.75914	0.355603	0.107243	0.0593702	0.198419	0.198419	ENSMUSG00000051351	Zfp46
ENSMUST00000144909	9.10189e-06	0.000591609	0.365405	0.0823453	6.1934	0.0869532	0.0276612	0.0265848	0.0124941	0.0265848	ENSMUSG00000054808	Actn4
ENSMUST00000067784	9.27781e-06	0.000602135	0.262692	0.0592536	5.16213	0.0336332	0.0057701	0.0105823	0.0223178	0.0223178	ENSMUSG00000059674	Cdh24
ENSMUST00000069870	9.34077e-06	0.000604828	0.254308	0.0573813	6.49598	0.0421808	0.00229843	0.0240424	0.0110823	0.0240424	ENSMUSG00000017418	Arl5b
ENSMUST00000144700	9.34737e-06	0.000604828	1.97966	0.446701	2.07376	2.54302	1.16536	0.417334	0.430972	0.430972	ENSMUSG00000037552	Plekhg2
ENSMUST00000085513	9.38851e-06	0.00060658	-0.157746	0.0356021	7.1011	0.0084231	0.00081777	0.00125045	0.00932231	0.00932231	ENSMUSG00000030421	Uri1
ENSMUST00000041684	9.41156e-06	0.000607158	0.191552	0.0432372	6.2778	0.0239422	0.00195235	0.0130033	0.0120499	0.0130033	ENSMUSG00000034471	Caskin2
ENSMUST00000043531	9.60541e-06	0.000618738	0.165429	0.0373777	7.67533	0.0178785	0.0004576	0.0107191	0.00850634	0.0107191	ENSMUSG00000038604	Fam65a
ENSMUST00000151775	9.81393e-06	0.000630286	0.377154	0.0853051	4.44414	0.0878828	0.0198526	0.0330276	0.0383631	0.0383631	ENSMUSG00000029544	Cabp1
ENSMUST00000172856	9.80787e-06	0.000630286	0.20688	0.0467911	7.18936	0.0279953	0.00435166	0.0131636	0.00914693	0.0131636	ENSMUSG00000033545	Znrf1
ENSMUST00000135615	9.82982e-06	0.000630366	0.611861	0.138402	3.47619	0.211811	0.0602812	0.0587573	0.0929608	0.0929608	ENSMUSG00000039860	Srrm3
ENSMUST00000000122	9.87299e-06	0.000631256	-0.412135	0.0932445	4.34174	0.111146	0.0138338	0.0557226	0.0417039	0.0557226	ENSMUSG00000000120	Ngfr
ENSMUST00000023006	9.87226e-06	0.000631256	-0.296342	0.0670464	4.87251	0.0569767	0.00836203	0.0270956	0.0275998	0.0275998	ENSMUSG00000022375	Lrrc6
ENSMUST00000112198	9.93976e-06	0.000633932	0.170505	0.0385892	7.04842	0.0190312	0.00171825	0.0101947	0.00943633	0.0101947	ENSMUSG00000042207	Kdm5b
ENSMUST00000106157	9.94426e-06	0.000633932	-0.153469	0.0347341	7.50876	0.0116663	0.000985101	0.00478935	0.00866657	0.00866657	ENSMUSG00000030967	Zranb1
ENSMUST00000053426	9.99919e-06	0.000636492	0.15017	0.0339966	7.51317	0.00945579	0.000584618	0.00317279	0.00866156	0.00866156	ENSMUSG00000038582	Pptc7
ENSMUST00000089332	1.03515e-05	0.000657946	-0.391855	0.0888621	4.50569	0.10076	0.0111772	0.0519946	0.0365296	0.0519946	ENSMUSG00000068196	Col8a1
ENSMUST00000154273	1.04935e-05	0.000665992	0.257792	0.0584995	5.82422	0.0436445	0.00894406	0.0184335	0.0150107	0.0184335	ENSMUSG00000025478	Dpysl4
ENSMUST00000100647	1.05465e-05	0.000668368	0.186746	0.0423877	8.20222	0.0229098	0.000808938	0.0135648	0.00838212	0.0135648	ENSMUSG00000063146	Clip2
ENSMUST00000070508	1.05801e-05	0.000668668	-0.626939	0.142326	3.25824	0.170824	0.045968	0.0257363	0.116085	0.116085	ENSMUSG00000041679	Lrrc29
ENSMUST00000041138	1.05822e-05	0.000668668	-0.160902	0.0365278	6.93175	0.0107212	0.00096022	0.00321453	0.00971404	0.00971404	ENSMUSG00000036941	Elac1
ENSMUST00000160013	1.06116e-05	0.00066954	-0.145146	0.0329554	8.26954	0.00960324	0.000280805	0.00402457	0.00840766	0.00840766	ENSMUSG00000043004	Gng2
ENSMUST00000165990	1.06548e-05	0.000671286	-0.27764	0.0630508	6.89391	0.0506699	0.00200328	0.0297999	0.00981092	0.0297999	ENSMUSG00000030237	Slco1a4
ENSMUST00000106648	1.07239e-05	0.000674651	0.337388	0.0766436	5.94775	0.0748537	0.00819787	0.0387961	0.0140681	0.0387961	ENSMUSG00000038244	Mical2
ENSMUST00000116403	1.0741e-05	0.000674742	-0.226986	0.051568	7.0619	0.032048	0.0118676	0.00750929	0.00940649	0.00940649	ENSMUSG00000021546	Hnrnpk
ENSMUST00000113990	1.09925e-05	0.000689534	2.00547	0.456134	1.48575	2.31923	0.819327	0.504702	0.84514	0.84514	ENSMUSG00000032278	Paqr5
ENSMUST00000129058	1.1208e-05	0.000702034	0.429991	0.0978932	4.00359	0.0591407	0.0204317	-0.00862425	0.0562329	0.0562329	ENSMUSG00000109460	RP23-239H14.1
ENSMUST00000005620	1.13418e-05	0.000709382	0.28889	0.0658083	7.244	0.0550656	0.000658295	0.0339875	0.00904791	0.0339875	ENSMUSG00000005483	Dnajb1
ENSMUST00000193480	1.13641e-05	0.000709748	-0.163588	0.0372684	8.14233	0.012206	0.00274416	0.00273248	0.00836734	0.00836734	ENSMUSG00000063659	Zbtb18
ENSMUST00000129098	1.15003e-05	0.00071721	0.354438	0.0807955	4.44253	0.0615465	0.0138107	0.016287	0.0384127	0.0384127	ENSMUSG00000057897	Camk2b
ENSMUST00000117179	1.17268e-05	0.000730284	0.378679	0.0864049	6.31847	0.0948056	0.0327332	0.0269933	0.0118509	0.0269933	ENSMUSG00000031565	Fgfr1
ENSMUST00000053171	1.17505e-05	0.000730701	-0.375476	0.0856828	4.68988	0.0864102	0.0270524	0.0246428	0.0316799	0.0316799	ENSMUSG00000047766	Lrrc49
ENSMUST00000002320	1.18581e-05	0.00073633	0.212674	0.0485537	5.96568	0.0275387	0.00492185	0.0114734	0.0139379	0.0139379	ENSMUSG00000002250	Ppard
ENSMUST00000026432	1.19737e-05	0.000742435	-0.241312	0.0551184	5.89874	0.0385477	0.00297381	0.0213305	0.0144322	0.0213305	ENSMUSG00000025370	Cdh9
ENSMUST00000025957	1.21943e-05	0.000755028	-0.273701	0.0625732	5.9015	0.0420327	0.016912	0.00654526	0.0144113	0.0144113	ENSMUSG00000024993	Fam45a
ENSMUST00000147574	1.2261e-05	0.000758073	-0.349564	0.0799389	4.72469	0.0676233	0.020268	0.017024	0.0308539	0.0308539	ENSMUSG00000029106	Add1
ENSMUST00000103112	1.23002e-05	0.000759404	0.156892	0.0358841	7.45444	0.0161807	0.00156946	0.00858651	0.00873188	0.00873188	ENSMUSG00000035877	Zhx3
ENSMUST00000149927	1.24491e-05	0.000767499	-0.198667	0.0454659	6.68592	0.0223281	0.00612678	0.00642069	0.0104104	0.0104104	ENSMUSG00000044768	D1Ertd622e
ENSMUST00000062609	1.26234e-05	0.000777135	-0.313057	0.0716947	4.69868	0.0460899	0.00965247	0.0118391	0.0314686	0.0314686	ENSMUSG00000054931	Zkscan4
ENSMUST00000022691	1.26506e-05	0.000777694	0.213157	0.0488214	6.65135	0.0298674	0.0085454	0.0102013	0.0105228	0.0105228	ENSMUSG00000022096	Hr
ENSMUST00000154567	1.27104e-05	0.000780261	1.39233	0.318973	2.87256	1.28797	0.462642	0.351309	0.175363	0.351309	ENSMUSG00000041119	Pde9a
ENSMUST00000030385	1.27568e-05	0.000781996	-0.428322	0.0981437	4.42433	0.106427	0.0380777	0.0229743	0.0389798	0.0389798	ENSMUSG00000028636	Ppcs
ENSMUST00000038770	1.28061e-05	0.000783901	0.225119	0.0515926	5.69664	0.0336858	0.00394621	0.0173482	0.0160826	0.0173482	ENSMUSG00000039646	Vasn
ENSMUST00000032194	1.28581e-05	0.000785965	0.330257	0.0757036	8.14169	0.0725164	0.00033079	0.0455175	0.00836722	0.0455175	ENSMUSG00000030103	Bhlhe40
ENSMUST00000147377	1.29003e-05	0.00078743	0.426963	0.0978872	4.38324	0.101654	0.0363523	0.0200772	0.040303	0.040303	ENSMUSG00000068735	Trp53i11
ENSMUST00000156997	1.32584e-05	0.000808143	0.365313	0.0838681	4.81155	0.081958	0.0273752	0.0217272	0.0288957	0.0288957	ENSMUSG00000029071	Dvl1
ENSMUST00000102994	1.35281e-05	0.000822254	-0.273279	0.0628028	6.12816	0.0498084	0.00874036	0.0228132	0.0128688	0.0228132	ENSMUSG00000040359	Ufl1
ENSMUST00000128860	1.35243e-05	0.000822254	-0.206632	0.0474859	6.2707	0.0245619	0.00595364	0.00804118	0.0120856	0.0120856	ENSMUSG00000036510	Cdh8
ENSMUST00000023532	1.36835e-05	0.000828682	-0.369368	0.084934	4.29838	0.068981	0.0144684	0.0204299	0.0432419	0.0432419	ENSMUSG00000022833	Ccdc14
ENSMUST00000152099	1.36622e-05	0.000828682	0.976812	0.224595	2.74928	0.444293	0.202964	0.00169521	0.200578	0.200578	ENSMUSG00000016346	Kcnq2
ENSMUST00000096363	1.36915e-05	0.000828682	0.20555	0.0472664	6.23219	0.0281998	0.00207207	0.0158008	0.0122846	0.0158008	ENSMUSG00000071719	Tmem28
ENSMUST00000103204	1.3747e-05	0.000830876	-0.18596	0.0427705	6.64199	0.0179317	0.0040806	0.00522718	0.0105539	0.0105539	ENSMUSG00000028957	Per3
ENSMUST00000112330	1.38669e-05	0.000836945	0.267382	0.0615242	6.4158	0.0477548	0.017554	0.0127278	0.0114105	0.0127278	ENSMUSG00000021870	Slmap
ENSMUST00000049507	1.42236e-05	0.000857272	-0.288113	0.0663796	4.99496	0.0555345	0.00741921	0.0278308	0.025165	0.0278308	ENSMUSG00000044254	Pcsk9
ENSMUST00000049206	1.43561e-05	0.000861922	0.171079	0.0394343	7.6091	0.0195923	0.00051619	0.0119243	0.0085629	0.0119243	ENSMUSG00000021895	Arhgef3
ENSMUST00000021271	1.43518e-05	0.000861922	0.357975	0.082513	7.8266	0.0857802	0.000761097	0.0537061	0.00841184	0.0537061	ENSMUSG00000020893	Per1
ENSMUST00000022589	1.43607e-05	0.000861922	0.172309	0.0397183	6.50521	0.0108469	0.00157405	0.00171693	0.0110463	0.0110463	ENSMUSG00000022012	Enox1
ENSMUST00000111610	1.44757e-05	0.000867614	0.148621	0.034272	8.14834	0.0139401	0.00102807	0.00748652	0.00836849	0.00836849	ENSMUSG00000060373	Hnrnpc
ENSMUST00000020238	1.4582e-05	0.000872774	0.149526	0.0344936	9.02447	0.0126217	0.000132973	0.00694727	0.00938547	0.00938547	ENSMUSG00000020048	Hsp90b1
ENSMUST00000006367	1.48292e-05	0.00088634	0.22163	0.0511705	7.49393	0.0329478	0.00270573	0.0182416	0.00868375	0.0182416	ENSMUSG00000006205	Htra1
ENSMUST00000028689	1.53571e-05	0.000916621	0.155924	0.0360644	7.11312	0.0163436	0.000840913	0.00956419	0.0092973	0.00956419	ENSMUSG00000027253	Lrp4
ENSMUST00000030013	1.5395e-05	0.000917611	-0.575833	0.133203	4.20381	0.152791	0.0950561	-0.0255948	0.0468893	0.0468893	ENSMUSG00000028329	Xpa
ENSMUST00000076352	1.55832e-05	0.000927547	-0.256154	0.0592912	5.1751	0.0289632	0.00600385	0.00642739	0.0221197	0.0221197	ENSMUSG00000044734	Serpinb1a
ENSMUST00000073192	1.56807e-05	0.00093206	-0.162419	0.0376066	6.86764	0.0114093	0.00143387	0.00332109	0.00988016	0.00988016	ENSMUSG00000020311	Erlec1
ENSMUST00000117291	1.57766e-05	0.000936471	-0.314588	0.0728624	5.58553	0.0666409	0.0171053	0.0253662	0.0171171	0.0253662	ENSMUSG00000040675	Mthfd1l
ENSMUST00000160995	1.58196e-05	0.000937732	0.278443	0.0644998	5.0425	0.0352584	0.00898591	0.00677299	0.0242959	0.0242959	ENSMUSG00000030621	Me3
ENSMUST00000114200	1.59155e-05	0.000942119	-0.349596	0.0810071	5.87477	0.0823437	0.0290897	0.0234075	0.0146148	0.0234075	ENSMUSG00000032305	Fam219b
ENSMUST00000020662	1.59519e-05	0.000942977	0.182187	0.0422206	6.23599	0.0186873	0.00199612	0.00846285	0.0122645	0.0122645	ENSMUSG00000020393	Kremen1
ENSMUST00000088785	1.601e-05	0.000945115	-0.336236	0.0779351	4.51183	0.0544779	0.0122378	0.0139081	0.0363531	0.0363531	ENSMUSG00000078768	Zfp566
ENSMUST00000044405	1.60827e-05	0.000948107	-0.338113	0.0783882	4.46829	0.0727229	0.0115285	0.0331331	0.0376293	0.0376293	ENSMUSG00000033446	Lpar6
ENSMUST00000041353	1.62444e-05	0.000955026	-0.18834	0.0436872	6.10605	0.0228546	0.0022661	0.0118911	0.0130025	0.0130025	ENSMUSG00000037089	Slc35b2
ENSMUST00000017836	1.6228e-05	0.000955026	0.181163	0.0420203	6.24813	0.0191315	0.00192451	0.0090927	0.0122011	0.0122011	ENSMUSG00000017692	Rhbdl3
ENSMUST00000007993	1.62991e-05	0.000956937	0.164091	0.038069	6.8505	0.0129501	0.00166775	0.00453381	0.00992626	0.00992626	ENSMUSG00000029701	Rbm28
ENSMUST00000018971	1.652e-05	0.00096859	0.24108	0.055969	7.16902	0.0392503	0.00644405	0.0186161	0.00918564	0.0186161	ENSMUSG00000053046	Brsk2
ENSMUST00000076521	1.6668e-05	0.000975937	-0.592974	0.137728	3.30865	0.172354	0.0416178	0.0427161	0.110134	0.110134	ENSMUSG00000026638	Irf6
ENSMUST00000045994	1.67359e-05	0.000978582	-0.178437	0.0414535	6.31801	0.0115761	0.00189411	0.0015773	0.011853	0.011853	ENSMUSG00000033931	Rbm34
ENSMUST00000021706	1.67911e-05	0.00098048	0.397587	0.0923808	6.54909	0.0899521	0.0573934	-0.00659625	0.0108803	0.0108803	ENSMUSG00000021277	Traf3
ENSMUST00000128822	1.69749e-05	0.000989871	1.42154	0.330486	2.78417	1.26721	0.680711	0.0898687	0.193058	0.193058	ENSMUSG00000055681	Cope
ENSMUST00000069036	1.72386e-05	0.001003	0.309393	0.0719863	6.04064	0.064822	0.00396128	0.0374949	0.0134189	0.0374949	ENSMUSG00000032575	Manf
ENSMUST00000058716	1.72698e-05	0.001003	-0.387974	0.0902781	6.28637	0.101943	0.0234468	0.0417543	0.0120072	0.0417543	ENSMUSG00000036817	Sun1
ENSMUST00000042196	1.72537e-05	0.001003	0.177168	0.0412234	6.64722	0.0212567	0.00135459	0.0122404	0.0105365	0.0122404	ENSMUSG00000042116	Vwa1
ENSMUST00000132340	1.74962e-05	0.00101478	-0.361456	0.084164	4.37027	0.059849	0.0159351	0.0110689	0.0407335	0.0407335	ENSMUSG00000023992	Trem2
ENSMUST00000017552	1.76155e-05	0.00101759	0.154394	0.0359628	7.94578	0.0161644	0.000458543	0.00988801	0.0083709	0.00988801	ENSMUSG00000020882	Cacnb1
ENSMUST00000129917	1.75985e-05	0.00101759	0.312193	0.0727153	5.18546	0.0660878	0.0140971	0.0282031	0.0219637	0.0282031	ENSMUSG00000061046	Haghl
ENSMUST00000064674	1.75976e-05	0.00101759	0.699421	0.162907	4.92553	0.292431	0.18579	-0.0140621	0.026519	0.026519	ENSMUSG00000006362	Cbfa2t3
ENSMUST00000136787	1.77445e-05	0.00102367	0.341625	0.0796044	4.93058	0.0791776	0.0123045	0.0383903	0.026418	0.0383903	ENSMUSG00000028782	Adgrb2
ENSMUST00000022600	1.80301e-05	0.00103875	-0.27372	0.0638343	4.97975	0.029183	0.00714457	0.00303181	0.0254539	0.0254539	ENSMUSG00000022022	Mtrf1
ENSMUST00000110638	1.84641e-05	0.00106234	-0.208985	0.0487976	7.61731	0.0297061	0.00785037	0.0111993	0.00855539	0.0111993	ENSMUSG00000021156	Zmynd11
ENSMUST00000134794	1.86103e-05	0.00106933	-0.14299	0.0334015	7.68159	0.0123308	0.000423787	0.00686578	0.00850148	0.00850148	ENSMUSG00000026730	Pter
ENSMUST00000038280	1.87029e-05	0.00107221	-0.802043	0.1874	3.13979	0.296902	0.149277	-0.0140174	0.131674	0.131674	ENSMUSG00000027356	Fermt1
ENSMUST00000132806	1.87102e-05	0.00107221	0.360487	0.0842308	4.3236	0.0642204	0.0144209	0.0172866	0.0423377	0.0423377	ENSMUSG00000053550	Shisa7
ENSMUST00000145375	1.87505e-05	0.00107308	0.377212	0.0881485	4.88121	0.0968758	0.0198571	0.0423042	0.0274196	0.0423042	ENSMUSG00000034818	Celf5
ENSMUST00000003850	1.88024e-05	0.00107463	0.214331	0.0500932	5.65524	0.0243294	0.00361866	0.00927155	0.0164559	0.0164559	ENSMUSG00000003752	Itpkc
ENSMUST00000021554	1.89239e-05	0.00107958	0.157848	0.0369043	7.13224	0.0115497	0.00163718	0.00365322	0.00925823	0.00925823	ENSMUSG00000015143	Actn1
ENSMUST00000044773	1.8939e-05	0.00107958	0.221493	0.0517863	5.57719	0.0259542	0.00425548	0.00948144	0.0171991	0.0171991	ENSMUSG00000035615	Frmpd1
ENSMUST00000059787	1.89682e-05	0.00107981	-0.394461	0.0922348	4.15001	0.102349	0.0188928	0.0453751	0.0491653	0.0491653	ENSMUSG00000044393	Dsg2
ENSMUST00000049149	1.90903e-05	0.00108533	0.153228	0.0358405	9.3207	0.0133897	0.000109157	0.00746587	0.0101672	0.0101672	ENSMUSG00000040249	Lrp1
ENSMUST00000167042	1.91472e-05	0.00108713	0.426683	0.099818	5.02732	0.124121	0.0237655	0.0559435	0.0245679	0.0559435	ENSMUSG00000109378	U2af1l4
ENSMUST00000082419	1.92126e-05	0.00108797	-0.173284	0.0405453	9.99981	0.0166081	3.89978e-05	0.00911542	0.0131124	0.0131124	ENSMUSG00000064368	mt-Nd6
ENSMUST00000093209	1.92098e-05	0.00108797	-0.26797	0.0626994	6.47233	0.0489662	0.00378316	0.0276665	0.011176	0.0276665	ENSMUSG00000069919	Hba-a1
ENSMUST00000041892	1.93283e-05	0.00109309	-0.182696	0.0427608	6.19851	0.0154076	0.00216193	0.00485853	0.012466	0.012466	ENSMUSG00000037890	Wdr19
ENSMUST00000109162	1.95855e-05	0.00110618	-0.414604	0.0971069	4.09736	0.0711712	0.0238877	0.00381688	0.0515503	0.0515503	ENSMUSG00000027551	Zfp64
ENSMUST00000025823	1.96393e-05	0.00110777	0.204902	0.0479981	5.77246	0.0245919	0.0029984	0.0112173	0.0154322	0.0154322	ENSMUSG00000024889	Rce1
ENSMUST00000116366	1.98588e-05	0.00111868	0.213682	0.0500841	6.40092	0.0264107	0.00859262	0.00652239	0.0114747	0.0114747	ENSMUSG00000027582	Zgpat
ENSMUST00000119368	1.9896e-05	0.00111932	-0.178354	0.0418077	7.23708	0.017776	0.00492304	0.00496275	0.00906005	0.00906005	ENSMUSG00000022961	Son
ENSMUST00000107027	1.99947e-05	0.00112341	0.321287	0.0753319	6.5723	0.0705734	0.0157226	0.0296766	0.0107957	0.0296766	ENSMUSG00000055805	Fmnl1
ENSMUST00000103299	2.00409e-05	0.00112453	-0.232157	0.0544403	5.37492	0.0307376	0.00429932	0.0130904	0.0194106	0.0194106	ENSMUSG00000076498	Trbc2
ENSMUST00000081746	2.01825e-05	0.0011298	-0.520321	0.122059	5.8852	0.144604	0.104653	-0.0274241	0.014535	0.014535	ENSMUSG00000034858	Fam214a
ENSMUST00000101253	2.01871e-05	0.0011298	-0.234923	0.0551098	5.44955	0.0272282	0.00575549	0.00766331	0.0185413	0.0185413	ENSMUSG00000079511	Gm42688
ENSMUST00000053317	2.02814e-05	0.00113342	0.436322	0.10238	4.88194	0.130279	0.044539	0.039315	0.0274045	0.039315	ENSMUSG00000048482	Bdnf
ENSMUST00000170553	2.03045e-05	0.00113342	-0.493403	0.115781	4.11543	0.166608	0.0350969	0.0721453	0.050713	0.0721453	ENSMUSG00000022255	Mtdh
ENSMUST00000147190	2.04206e-05	0.00113843	-0.459121	0.107769	4.23415	0.144314	0.0144693	0.0784435	0.0456724	0.0784435	ENSMUSG00000045193	Cirbp
ENSMUST00000055738	2.04994e-05	0.00114135	0.445179	0.104517	6.81871	0.135716	0.00402976	0.0833613	0.0100138	0.0833613	ENSMUSG00000031431	Tsc22d3
ENSMUST00000146919	2.09276e-05	0.00116368	0.305981	0.071915	5.68423	0.0642006	0.0119937	0.0293805	0.0161931	0.0293805	ENSMUSG00000054823	Whsc1l1
ENSMUST00000080949	2.1038e-05	0.00116681	-0.283297	0.0666019	5.33084	0.0550533	0.00987137	0.0256151	0.0199577	0.0256151	ENSMUSG00000053012	Krcc1
ENSMUST00000114444	2.10262e-05	0.00116681	0.16621	0.0390742	7.66624	0.0170203	0.00370078	0.00652	0.00851355	0.00851355	ENSMUSG00000071533	Pcnp
ENSMUST00000079086	2.11765e-05	0.00117298	0.265665	0.0624785	6.99472	0.0484348	0.00261662	0.0286119	0.00955993	0.0286119	ENSMUSG00000007617	Homer1
ENSMUST00000078084	2.13881e-05	0.00118318	0.502262	0.118182	7.05861	0.173234	0.00330606	0.108431	0.00941373	0.108431	ENSMUSG00000037266	Rsrp1
ENSMUST00000061681	2.16107e-05	0.00119396	2.6148	0.615599	1.65762	4.69832	1.46695	1.56475	0.694289	1.56475	ENSMUSG00000044645	Gm7334
ENSMUST00000105293	2.16603e-05	0.00119517	0.364562	0.0858389	5.70176	0.0913432	0.0286672	0.0302793	0.0160374	0.0302793	ENSMUSG00000019961	Tmpo
ENSMUST00000023741	2.17333e-05	0.00119766	0.212366	0.050012	8.05858	0.022722	0.0116505	-0.000197534	0.00835912	0.00835912	ENSMUSG00000048154	Kmt2d
ENSMUST00000109492	2.18281e-05	0.00120135	1.56063	0.367611	2.4721	1.67476	0.427582	0.653523	0.273555	0.653523	ENSMUSG00000007617	Homer1
ENSMUST00000113230	2.19948e-05	0.00120898	0.404625	0.0953492	4.27259	0.0678637	0.0285368	-0.00207013	0.044195	0.044195	ENSMUSG00000026254	Eif4e2
ENSMUST00000028166	2.20749e-05	0.00121184	0.325277	0.0766656	6.59866	0.0728086	0.0179523	0.0290687	0.0107022	0.0290687	ENSMUSG00000026826	Nr4a2
ENSMUST00000108928	2.21126e-05	0.00121237	-0.269796	0.063595	5.01805	0.0448631	0.00761802	0.0193299	0.0247365	0.0247365	ENSMUSG00000078862	Gm14326
ENSMUST00000024839	2.22027e-05	0.0012156	0.374	0.0881763	6.545	0.0962911	0.0015466	0.0606539	0.0108955	0.0606539	ENSMUSG00000024042	Sik1
ENSMUST00000033081	2.22279e-05	0.0012156	0.189587	0.0447007	6.61131	0.0240995	0.00532702	0.009991	0.0106582	0.0106582	ENSMUSG00000030811	Fbxl19
ENSMUST00000049032	2.24617e-05	0.00122682	0.180808	0.0426545	6.23207	0.0183342	0.00227008	0.00795746	0.0122852	0.0122852	ENSMUSG00000038705	Gmeb2
ENSMUST00000035822	2.25091e-05	0.00122786	0.318199	0.0750747	4.74159	0.0697644	0.00912186	0.0359679	0.0304617	0.0359679	ENSMUSG00000033033	Calhm2
ENSMUST00000035101	2.2561e-05	0.00122913	0.327605	0.0773034	5.83995	0.0739611	0.00302714	0.0447794	0.0148859	0.0447794	ENSMUSG00000032515	Csrnp1
ENSMUST00000121796	2.27902e-05	0.00124005	-0.200784	0.0474034	7.60685	0.0278004	0.0020629	0.0159137	0.00856499	0.0159137	ENSMUSG00000028266	Lmo4
ENSMUST00000100709	2.33461e-05	0.0012687	0.385382	0.0911021	4.91394	0.102583	0.0324985	0.0338983	0.0267518	0.0338983	ENSMUSG00000049327	Kmt5a
ENSMUST00000044725	2.34196e-05	0.00127109	-0.196701	0.0465067	6.00892	0.0249069	0.00367008	0.0117494	0.0136329	0.0136329	ENSMUSG00000039461	Tcta
ENSMUST00000144218	2.34613e-05	0.00127175	1.8509	0.437656	1.49276	2.17476	0.693943	0.639761	0.838396	0.838396	ENSMUSG00000026958	Dpp7
ENSMUST00000047875	2.35088e-05	0.00127191	-0.179269	0.0423938	6.43036	0.015225	0.00302922	0.00413336	0.0113486	0.0113486	ENSMUSG00000035064	Eef2k
ENSMUST00000161243	2.35233e-05	0.00127191	0.335554	0.0793549	4.97863	0.0778097	0.0155975	0.0347802	0.0254755	0.0347802	ENSMUSG00000045962	Wnk1
ENSMUST00000060043	2.35635e-05	0.00127249	0.163741	0.0387264	7.83315	0.017955	0.00358905	0.00781491	0.00840883	0.00840883	ENSMUSG00000045962	Wnk1
ENSMUST00000144030	2.40526e-05	0.00129727	-2.17751	0.515569	1.67031	3.28152	1.16686	0.959632	0.684271	0.959632	ENSMUSG00000035310	Lin54
ENSMUST00000031224	2.42204e-05	0.00130469	-0.194768	0.0461324	5.90451	0.0175063	0.00263689	0.00533704	0.0143887	0.0143887	ENSMUSG00000029287	Tgfbr3
ENSMUST00000114160	2.42531e-05	0.00130482	-0.192937	0.045702	5.99087	0.0171652	0.00295109	0.00485968	0.0137583	0.0137583	ENSMUSG00000001962	Fam50a
ENSMUST00000090150	2.47671e-05	0.00133082	-0.245628	0.0582483	6.99931	0.0418372	0.0138329	0.01331	0.00954906	0.01331	ENSMUSG00000051359	Ncald
ENSMUST00000128498	2.48251e-05	0.00133153	0.401645	0.0952583	4.07587	0.0963736	0.0200214	0.0365462	0.0525717	0.0525717	ENSMUSG00000051510	Mafg
ENSMUST00000030118	2.48422e-05	0.00133153	0.141436	0.0335457	8.64699	0.00930785	0.000271511	0.00401214	0.008731	0.008731	ENSMUSG00000028410	Dnaja1
ENSMUST00000185985	2.48968e-05	0.0013328	0.153266	0.0363556	7.27513	0.0115507	0.00157915	0.00409246	0.00899469	0.00899469	ENSMUSG00000001248	Gramd1a
ENSMUST00000035840	2.50255e-05	0.00133803	0.147118	0.0349071	7.26183	0.0110615	0.000730904	0.00492758	0.00901714	0.00901714	ENSMUSG00000034075	Zdhhc5
ENSMUST00000137534	2.51297e-05	0.00134193	0.516158	0.122497	5.17089	0.184926	0.00993683	0.110108	0.0221838	0.110108	NA	NA
ENSMUST00000107981	2.52255e-05	0.00134538	0.238725	0.056667	5.36387	0.0232359	0.00614377	0.00266945	0.0195454	0.0195454	ENSMUSG00000078722	Gm12394
ENSMUST00000093207	2.54057e-05	0.00135332	-0.259643	0.061656	7.35033	0.046828	0.00109829	0.0293134	0.00887549	0.0293134	ENSMUSG00000069917	Hba-a2
ENSMUST00000168651	2.55198e-05	0.00135771	0.152184	0.0361469	7.36774	0.0136289	0.00160304	0.0063042	0.00884976	0.00884976	ENSMUSG00000038095	Sbno1
ENSMUST00000100322	2.57031e-05	0.00136578	-0.140785	0.0334524	7.70483	0.0136778	0.000468347	0.00837994	0.00848414	0.00848414	ENSMUSG00000075478	Slitrk1
ENSMUST00000072415	2.58507e-05	0.00137194	2.03174	0.482914	1.52277	2.87075	1.00834	0.857306	0.810143	0.857306	ENSMUSG00000040987	Mill2
ENSMUST00000020967	2.59215e-05	0.001374	-0.289882	0.0689109	4.8427	0.0396346	0.00976375	0.00878356	0.0282259	0.0282259	ENSMUSG00000020639	Pfn4
ENSMUST00000185682	2.62036e-05	0.00138725	0.179289	0.0426455	8.0945	0.0223752	0.0027654	0.0117837	0.00836087	0.0117837	ENSMUSG00000034730	Adgrb1
ENSMUST00000046245	2.6799e-05	0.00141703	-0.175404	0.041772	6.26971	0.0114262	0.00186855	0.00173412	0.0120907	0.0120907	ENSMUSG00000070822	Zscan18
ENSMUST00000102655	2.69411e-05	0.00142279	-0.140955	0.0335776	8.47735	0.0125965	0.000472544	0.00724559	0.00854708	0.00854708	ENSMUSG00000059173	Pde1a
ENSMUST00000147846	2.7057e-05	0.00142717	-1.63228	0.388922	2.05103	1.85862	0.589903	0.62018	0.442328	0.62018	ENSMUSG00000015837	Sqstm1
ENSMUST00000042286	2.71236e-05	0.00142893	0.304703	0.0726111	6.27907	0.064778	0.011332	0.030847	0.0120435	0.030847	ENSMUSG00000055805	Fmnl1
ENSMUST00000023722	2.74904e-05	0.00144648	-0.273829	0.0653014	5.42839	0.052364	0.014632	0.0194822	0.0187809	0.0194822	ENSMUSG00000022987	Zfp641
ENSMUST00000049699	2.75849e-05	0.00144969	-0.231708	0.0552668	5.3557	0.0290381	0.00478941	0.0108996	0.019646	0.019646	ENSMUSG00000048310	Pskh1
ENSMUST00000110551	2.78426e-05	0.00145967	-0.180908	0.0431718	6.14404	0.0206641	0.00213546	0.0104901	0.012775	0.012775	ENSMUSG00000027227	Sord
ENSMUST00000135905	2.78232e-05	0.00145967	-0.252277	0.0602007	5.50934	0.0332353	0.0111017	0.0062699	0.0178914	0.0178914	ENSMUSG00000025722	Wdr73
ENSMUST00000109567	2.79022e-05	0.00146102	0.181331	0.0432777	8.24445	0.0229857	0.000746976	0.0142367	0.00839703	0.0142367	ENSMUSG00000061689	Dlgap4
ENSMUST00000150605	2.82264e-05	0.0014762	0.257859	0.0615809	6.17168	0.046518	0.00571667	0.024621	0.0126157	0.024621	ENSMUSG00000004933	Matk
ENSMUST00000153299	2.85015e-05	0.00148558	0.361281	0.086325	5.29987	0.0913765	0.0289684	0.0306477	0.0203579	0.0306477	ENSMUSG00000006958	Chrd
ENSMUST00000163751	2.85627e-05	0.00148558	-0.228442	0.0545906	7.47389	0.0365393	0.0101079	0.0137332	0.00870774	0.0137332	ENSMUSG00000110195	Pde2a
ENSMUST00000080127	2.85623e-05	0.00148558	0.155024	0.037046	7.27006	0.0110455	0.00197604	0.003029	0.00900319	0.00900319	ENSMUSG00000007617	Homer1
ENSMUST00000169397	2.85341e-05	0.00148558	0.560835	0.134015	5.6632	0.220217	0.0492504	0.0944304	0.0163831	0.0944304	ENSMUSG00000024327	Slc39a7
ENSMUST00000023154	2.85781e-05	0.00148558	-0.427547	0.102174	3.99585	0.127995	0.019873	0.0636428	0.0566461	0.0636428	ENSMUSG00000022512	Cldn1
ENSMUST00000020624	2.86794e-05	0.00148905	0.462944	0.110654	4.94404	0.150102	0.0450889	0.0528656	0.0261508	0.0528656	ENSMUSG00000020362	Cnot6
ENSMUST00000104955	2.87449e-05	0.00149066	0.141393	0.0338002	7.55767	0.0128839	0.000526318	0.00745583	0.00861331	0.00861331	ENSMUSG00000044352	Sowaha
ENSMUST00000055408	2.88768e-05	0.00149569	0.241836	0.0578257	5.88032	0.0409804	0.0108872	0.0158633	0.0145723	0.0158633	ENSMUSG00000041609	Ccdc64
ENSMUST00000011895	2.89262e-05	0.00149645	0.154546	0.0369571	7.16684	0.0151736	0.00173679	0.0075734	0.00918986	0.00918986	ENSMUSG00000011751	Sptbn4
ENSMUST00000024832	2.95118e-05	0.00152492	-0.367904	0.0880742	4.2094	0.0698769	0.0153948	0.0207172	0.0466617	0.0466617	ENSMUSG00000024033	Rsph1
ENSMUST00000039627	2.95731e-05	0.00152626	0.139431	0.0333828	8.49622	0.0103698	0.000350899	0.00518032	0.00856437	0.00856437	ENSMUSG00000034156	Bzrap1
ENSMUST00000024238	2.96631e-05	0.00152907	0.140173	0.0335661	7.72341	0.0113681	0.000542369	0.00596509	0.0084711	0.0084711	ENSMUSG00000023473	Celsr3
ENSMUST00000018274	2.99755e-05	0.00154149	0.226527	0.0542756	7.3877	0.036049	0.00417511	0.0193916	0.00882112	0.0193916	ENSMUSG00000025162	Csnk1d
ENSMUST00000186970	2.99476e-05	0.00154149	-0.405382	0.0971239	4.02896	0.081668	0.0205575	0.0200101	0.0549069	0.0549069	ENSMUSG00000026018	Ica1l
ENSMUST00000189400	3.05214e-05	0.00156635	0.159394	0.0382282	7.96897	0.0178705	0.00268694	0.0090042	0.00836634	0.0090042	ENSMUSG00000025931	Paqr8
ENSMUST00000035346	3.05681e-05	0.00156635	0.217909	0.0522664	6.69361	0.0310851	0.0114682	0.00799067	0.010386	0.010386	ENSMUSG00000061411	Nol4l
ENSMUST00000023491	3.0537e-05	0.00156635	0.160571	0.0385116	6.70212	0.0146704	0.00150599	0.00677789	0.0103591	0.0103591	ENSMUSG00000022801	Lrch3
ENSMUST00000030937	3.06895e-05	0.00156698	1.19455	0.28658	2.19826	1.00407	0.192796	0.464226	0.373771	0.464226	ENSMUSG00000029061	Mmp23
ENSMUST00000003493	3.06752e-05	0.00156698	0.473502	0.113593	5.79695	0.153783	0.0879969	0.0111242	0.0152306	0.0152306	ENSMUSG00000003402	Prkcsh
ENSMUST00000125369	3.0678e-05	0.00156698	-0.297181	0.0712943	5.03476	0.0553983	0.0162291	0.0174647	0.024434	0.024434	ENSMUSG00000059810	Rgs3
ENSMUST00000067425	3.07907e-05	0.00156843	-0.290015	0.0695891	4.78041	0.0393443	0.00915961	0.0090671	0.0295816	0.0295816	ENSMUSG00000054381	Zfp747
ENSMUST00000060311	3.07824e-05	0.00156843	0.143669	0.0344729	7.32326	0.0101177	0.000590154	0.00436056	0.00891689	0.00891689	ENSMUSG00000039959	Hip1
ENSMUST00000075317	3.08862e-05	0.00157144	0.142867	0.0342867	7.43319	0.0141034	0.00064543	0.00848515	0.00875921	0.00875921	ENSMUSG00000022197	Pdzd2
ENSMUST00000149964	3.09992e-05	0.00157533	0.147578	0.0354245	9.23637	0.0132629	0.00012099	0.00777614	0.00991816	0.00991816	ENSMUSG00000016346	Kcnq2
ENSMUST00000063838	3.14037e-05	0.00159295	-0.14096	0.0338598	7.72987	0.0107166	0.000705161	0.00507005	0.00846674	0.00846674	ENSMUSG00000022378	Fam49b
ENSMUST00000048603	3.14568e-05	0.00159295	-0.211442	0.050795	5.61493	0.0265747	0.003808	0.0117304	0.0168331	0.0168331	ENSMUSG00000019027	Dnah1
ENSMUST00000062015	3.14566e-05	0.00159295	2.78633	0.669364	3.62321	5.47228	1.77398	1.8104	0.0805577	1.8104	ENSMUSG00000016128	Stard13
ENSMUST00000165519	3.15202e-05	0.00159429	0.210943	0.0506808	6.07574	0.0313686	0.00257782	0.0179705	0.0131914	0.0179705	ENSMUSG00000035164	Zc3h12c
ENSMUST00000025209	3.1797e-05	0.0016064	-0.440655	0.105922	3.94385	0.117174	0.0302596	0.0390399	0.0594954	0.0594954	ENSMUSG00000024352	Spata24
ENSMUST00000166123	3.20062e-05	0.00161319	-0.139116	0.0334518	8.5747	0.012669	0.000307469	0.00762296	0.00864471	0.00864471	ENSMUSG00000021282	Eif5
ENSMUST00000054442	3.20052e-05	0.00161319	-0.19993	0.0480749	6.05953	0.0220895	0.0051943	0.0069724	0.0132953	0.0132953	ENSMUSG00000044442	N6amt1
ENSMUST00000177011	3.23028e-05	0.00162624	0.26625	0.0640548	5.19247	0.0380378	0.010965	0.00943697	0.0218591	0.0218591	ENSMUSG00000033697	Arhgap39
ENSMUST00000141954	3.23763e-05	0.00162803	2.33374	0.561526	2.15023	3.84663	0.885492	1.637	0.394871	1.637	ENSMUSG00000037706	Cd81
ENSMUST00000037923	3.27914e-05	0.00164469	0.173594	0.041798	6.28421	0.0176046	0.00195869	0.0081968	0.0120179	0.0120179	ENSMUSG00000038132	Rbm24
ENSMUST00000018246	3.28221e-05	0.00164469	0.184915	0.0445261	6.07546	0.0241731	0.00244257	0.013418	0.0131932	0.013418	ENSMUSG00000018102	Hist1h2bc
ENSMUST00000181904	3.27596e-05	0.00164469	-0.175947	0.0423624	6.60669	0.0218825	0.00144202	0.0129145	0.0106742	0.0129145	ENSMUSG00000044365	Cxxc4
ENSMUST00000186528	3.29368e-05	0.00164852	-0.267801	0.064497	5.70087	0.0507132	0.0152093	0.0180696	0.0160452	0.0180696	ENSMUSG00000025917	Cops5
ENSMUST00000109875	3.3065e-05	0.00165302	0.28073	0.0676253	7.98743	0.0557431	0.00508139	0.031504	0.0083635	0.031504	ENSMUSG00000027457	Snph
ENSMUST00000045903	3.35506e-05	0.00167535	0.157797	0.0380423	8.3712	0.01763	0.000227394	0.0113504	0.00846431	0.0113504	ENSMUSG00000032536	Trak1
ENSMUST00000053922	3.41461e-05	0.00170311	-0.306744	0.0740233	5.33622	0.0629863	0.0239461	0.0160485	0.0198894	0.0198894	ENSMUSG00000045648	Vwc2l
ENSMUST00000142064	3.43672e-05	0.00171216	-0.142577	0.0344188	7.63985	0.00675002	0.000941763	0.000612407	0.00853548	0.00853548	ENSMUSG00000043067	Dpy19l1
ENSMUST00000082428	3.47122e-05	0.00172735	-0.168777	0.0407661	6.37557	0.0180655	0.00170843	0.00936314	0.0115866	0.0115866	ENSMUSG00000049091	Sephs2
ENSMUST00000023477	3.5531e-05	0.00176449	0.366088	0.088539	6.88236	0.0952762	0.0142218	0.0484914	0.00984117	0.0484914	ENSMUSG00000022789	Dnm1l
ENSMUST00000029699	3.55404e-05	0.00176449	0.232443	0.0562176	5.73748	0.038411	0.00832578	0.0169576	0.0157271	0.0169576	ENSMUSG00000028063	Lmna
ENSMUST00000022517	3.5589e-05	0.00176487	-0.204468	0.0494555	5.71389	0.0255625	0.00363579	0.0116302	0.015931	0.015931	ENSMUSG00000021947	Cryl1
ENSMUST00000075856	3.57241e-05	0.00176953	0.139785	0.0338174	7.69056	0.00985517	0.000654285	0.00431876	0.00849465	0.00849465	ENSMUSG00000054611	Kdm2a
ENSMUST00000014920	3.60228e-05	0.00178038	-0.174391	0.0422089	6.31988	0.0203338	0.00240864	0.010493	0.0118441	0.0118441	ENSMUSG00000014776	Nol3
ENSMUST00000163888	3.60256e-05	0.00178038	-0.151593	0.0366912	9.41779	0.0116129	0.000287978	0.00558391	0.0104819	0.0104819	ENSMUSG00000005583	Mef2c
ENSMUST00000115609	3.64296e-05	0.00179417	0.222825	0.0539655	5.53891	0.0332236	0.00571405	0.0153767	0.0175841	0.0175841	ENSMUSG00000000326	Comt
ENSMUST00000020974	3.63696e-05	0.00179417	-0.138086	0.0334396	7.71879	0.0113172	0.000471392	0.00613837	0.00847428	0.00847428	ENSMUSG00000020644	Id2
ENSMUST00000185030	3.64296e-05	0.00179417	0.222825	0.0539655	5.53891	0.0332236	0.00571405	0.0153767	0.0175841	0.0175841	ENSMUSG00000098892	Comt
ENSMUST00000001226	3.6775e-05	0.00180911	0.227925	0.0552296	5.52799	0.0279301	0.00670595	0.00830193	0.0176965	0.0176965	ENSMUSG00000022436	Sh3bp1
ENSMUST00000038228	3.71849e-05	0.00182719	-0.142779	0.0346189	9.05017	0.00823878	0.000144434	0.00293274	0.00944333	0.00944333	ENSMUSG00000034723	Tmx4
ENSMUST00000000388	3.73422e-05	0.00183283	0.159506	0.0386837	6.84932	0.018151	0.00176255	0.0102089	0.00992947	0.0102089	ENSMUSG00000000378	Ccm2
ENSMUST00000022964	3.74771e-05	0.00183604	-0.171894	0.0416964	6.29653	0.0157088	0.00195165	0.00640144	0.0119571	0.0119571	ENSMUSG00000022339	Ebag9
ENSMUST00000194555	3.74928e-05	0.00183604	-0.163946	0.0397694	7.01594	0.0145849	0.00314267	0.0047609	0.00951019	0.00951019	ENSMUSG00000026527	Rgs7
ENSMUST00000033136	3.80087e-05	0.00185919	0.245102	0.0595014	5.14402	0.0416387	0.00572382	0.0212828	0.0225995	0.0225995	ENSMUSG00000030847	Bag3
ENSMUST00000167199	3.82534e-05	0.00186904	-0.173258	0.0420756	6.27726	0.0214527	0.00193494	0.0122279	0.0120526	0.0122279	ENSMUSG00000024683	Mrpl16
ENSMUST00000031037	3.86197e-05	0.0018848	0.137279	0.033356	7.69549	0.0131636	0.000409994	0.00816692	0.00849097	0.00849097	ENSMUSG00000029151	Slc30a3
ENSMUST00000149565	3.93426e-05	0.00191782	-0.164474	0.0400054	6.5299	0.0147244	0.00185146	0.00614996	0.010952	0.010952	ENSMUSG00000031467	Agpat5
ENSMUST00000063694	3.93853e-05	0.00191782	0.162417	0.0395075	8.70764	0.0188915	0.000162664	0.012324	0.00881268	0.012324	ENSMUSG00000052040	Klf13
ENSMUST00000139322	3.96457e-05	0.00192832	-0.381499	0.0928327	4.98171	0.100954	0.0435269	0.0219814	0.0254164	0.0254164	ENSMUSG00000020361	Hspa4
ENSMUST00000114964	3.97488e-05	0.00193116	-0.277377	0.0675057	5.48623	0.0500617	0.0183183	0.0128954	0.0181379	0.0181379	ENSMUSG00000061751	Kalrn
ENSMUST00000149146	3.97999e-05	0.00193141	0.147356	0.0358649	7.05645	0.0091909	0.00087182	0.00283512	0.00941848	0.00941848	ENSMUSG00000028876	Epha10
ENSMUST00000046254	3.98438e-05	0.00193141	0.218025	0.0530682	6.18293	0.0340702	0.00218355	0.0203463	0.0125524	0.0203463	ENSMUSG00000040490	Lrfn2
ENSMUST00000094421	4.00407e-05	0.0019366	3.0925	0.752937	2.43965	6.85703	2.88297	1.65235	0.283836	1.65235	ENSMUSG00000038241	Cep250
ENSMUST00000053063	4.00247e-05	0.0019366	0.143169	0.034857	7.28495	0.0123037	0.000741695	0.00650615	0.00897838	0.00897838	ENSMUSG00000048878	Hexim1
ENSMUST00000166701	4.02001e-05	0.00194213	0.471313	0.114777	3.83901	0.13193	0.0397312	0.0373605	0.0656593	0.0656593	ENSMUSG00000023952	Gtpbp2
ENSMUST00000061425	4.04334e-05	0.00195121	-0.275857	0.0672005	4.85636	0.0339558	0.0081899	0.00660512	0.0279374	0.0279374	ENSMUSG00000054383	Pnma1
ENSMUST00000159220	4.06283e-05	0.00195712	-0.312186	0.076071	6.84418	0.0699519	0.0251011	0.0211932	0.00994345	0.0211932	ENSMUSG00000032503	Arpp21
ENSMUST00000050027	4.06466e-05	0.00195712	-0.148372	0.0361551	8.03154	0.0158013	0.000325478	0.010132	0.00835955	0.010132	ENSMUSG00000037362	Nov
ENSMUST00000079597	4.1168e-05	0.00198002	0.139732	0.034074	7.50383	0.0109233	0.000616091	0.00546469	0.00867223	0.00867223	ENSMUSG00000064225	Paqr9
ENSMUST00000028170	4.19155e-05	0.00201372	0.238449	0.0582057	6.77468	0.0409019	0.0103866	0.0167166	0.0101395	0.0167166	ENSMUSG00000026821	Ralgds
ENSMUST00000116229	4.22076e-05	0.0020255	0.20436	0.0499042	6.89653	0.0300584	0.00324132	0.0166821	0.0098041	0.0166821	ENSMUSG00000040415	Dtx3
ENSMUST00000117338	4.22676e-05	0.00202612	-0.166954	0.0407731	7.76595	0.0200637	0.00107171	0.0122278	0.00844398	0.0122278	ENSMUSG00000040811	Eml2
ENSMUST00000009522	4.23349e-05	0.00202709	-0.347288	0.0848212	4.31651	0.051488	0.014968	0.0060739	0.0425891	0.0425891	ENSMUSG00000009378	Slc16a12
ENSMUST00000117061	4.25195e-05	0.00203367	0.230464	0.0563022	6.49662	0.0382483	0.010082	0.0152776	0.0110797	0.0152776	ENSMUSG00000018398	2008-09-01
ENSMUST00000060531	4.25901e-05	0.00203479	-0.163583	0.0399669	6.78991	0.0178525	0.00268339	0.00862842	0.0100954	0.0100954	ENSMUSG00000046079	Lrrc8d
ENSMUST00000022709	4.26858e-05	0.0020371	0.146307	0.0357505	7.22976	0.015419	0.00075628	0.00946852	0.00907303	0.00946852	ENSMUSG00000022114	Spry2
ENSMUST00000040873	4.27814e-05	0.00203917	0.137528	0.0336096	7.59983	0.00777553	0.000465278	0.00252573	0.00857157	0.00857157	ENSMUSG00000037364	Srrt
ENSMUST00000125436	4.28625e-05	0.00203917	0.16745	0.0409265	7.80197	0.0179453	0.00497584	0.0060904	0.00842397	0.00842397	ENSMUSG00000004267	Eno2
ENSMUST00000124947	4.28711e-05	0.00203917	1.88604	0.460972	2.30621	2.56309	0.789701	0.91026	0.330431	0.91026	ENSMUSG00000022679	Mpv17l
ENSMUST00000116648	4.34185e-05	0.00205839	0.281219	0.0687832	6.18579	0.0570369	0.0120093	0.0258397	0.0125364	0.0258397	ENSMUSG00000022756	Slc7a4
ENSMUST00000021324	4.33791e-05	0.00205839	0.270937	0.0662647	4.94021	0.052809	0.00890157	0.0260926	0.0262265	0.0262265	ENSMUSG00000020941	Map3k14
ENSMUST00000113637	4.3404e-05	0.00205839	0.562988	0.137698	4.68782	0.228588	0.108299	0.0433869	0.0317297	0.0433869	ENSMUSG00000030047	Arhgap25
ENSMUST00000087399	4.40743e-05	0.00208718	-0.361705	0.0885445	4.56177	0.0786379	0.0277618	0.0186091	0.0349591	0.0349591	ENSMUSG00000033327	Tnxb
ENSMUST00000035565	4.416e-05	0.00208895	0.13458	0.0329484	8.07856	0.00703602	0.000324998	0.00211577	0.00835976	0.00835976	ENSMUSG00000032855	Pkd1
ENSMUST00000018988	4.45959e-05	0.00210726	0.385556	0.0944463	4.06378	0.0898297	0.0182012	0.0349818	0.0531597	0.0531597	ENSMUSG00000018844	Fndc8
ENSMUST00000167388	4.46771e-05	0.00210878	0.248475	0.0608729	5.42002	0.0446207	0.00776325	0.0218809	0.0188772	0.0218809	ENSMUSG00000050761	Gp1bb
ENSMUST00000058444	4.52758e-05	0.0021347	0.151974	0.0372597	8.077	0.0167083	0.000288154	0.0108181	0.00835968	0.0108181	ENSMUSG00000051403	Ppp1r37
ENSMUST00000127431	4.56363e-05	0.00214934	0.402025	0.0986099	4.28704	0.116991	0.0148458	0.0629456	0.0436572	0.0629456	ENSMUSG00000034796	Cpne7
ENSMUST00000131855	4.60331e-05	0.00216567	0.673368	0.165248	3.37884	0.254341	0.115969	0.025937	0.102485	0.102485	ENSMUSG00000026427	Eif2d
ENSMUST00000000188	4.70592e-05	0.00221153	0.242678	0.0596294	7.62404	0.0427258	0.000509726	0.0279356	0.00854932	0.0279356	ENSMUSG00000000184	Ccnd2
ENSMUST00000035010	4.74481e-05	0.00222029	0.13449	0.0330616	7.9129	0.0107754	0.000365312	0.00594596	0.00837926	0.00837926	ENSMUSG00000032437	Stt3b
ENSMUST00000113631	4.73221e-05	0.00222029	0.309885	0.0761674	5.50767	0.0674653	0.0285027	0.0156038	0.0179091	0.0179091	ENSMUSG00000049191	Rgag4
ENSMUST00000108322	4.74518e-05	0.00222029	-0.301693	0.0741656	5.08141	0.0570737	0.0203831	0.0143214	0.0236211	0.0236211	ENSMUSG00000002059	Rab34
ENSMUST00000109214	4.73677e-05	0.00222029	-0.421495	0.103606	4.68912	0.0913741	0.0541752	-0.00713069	0.0316982	0.0316982	ENSMUSG00000006418	Rnf114
ENSMUST00000033554	4.76094e-05	0.00222525	-0.247001	0.0607321	5.66106	0.0442997	0.00458163	0.0249255	0.0164027	0.0249255	ENSMUSG00000031210	Gpr165
ENSMUST00000152310	4.83671e-05	0.00225822	0.324429	0.0798422	4.5796	0.0547263	0.0165202	0.0119625	0.034478	0.034478	ENSMUSG00000030805	Stx4a
ENSMUST00000153230	4.90287e-05	0.00228123	0.555227	0.136748	4.18651	0.22433	0.0542854	0.0953156	0.0476041	0.0953156	ENSMUSG00000021493	Pdlim7
ENSMUST00000053034	4.90696e-05	0.00228123	0.378779	0.0932949	4.33873	0.0950429	0.0278233	0.0321282	0.0418081	0.0418081	ENSMUSG00000051721	BC068281
ENSMUST00000178293	4.90717e-05	0.00228123	0.521901	0.128547	3.84992	0.168818	0.0672055	0.0346045	0.064989	0.064989	ENSMUSG00000046269	Usp27x
ENSMUST00000191497	4.90717e-05	0.00228123	0.521901	0.128547	3.84992	0.168818	0.0672055	0.0346045	0.064989	0.064989	ENSMUSG00000046269	Usp27x
ENSMUST00000099946	4.96482e-05	0.00230433	-0.165983	0.04091	6.57378	0.0198127	0.00259862	0.0105278	0.0107904	0.0107904	ENSMUSG00000021215	Net1
ENSMUST00000075299	4.96756e-05	0.00230433	0.211209	0.0520585	5.56111	0.0304917	0.00432158	0.0152907	0.0173591	0.0173591	ENSMUSG00000033871	Ppargc1b
ENSMUST00000047616	5.01811e-05	0.00232527	0.284354	0.0701282	5.82213	0.0589409	0.0057762	0.0335675	0.0150274	0.0335675	ENSMUSG00000056962	Jmjd6
ENSMUST00000131391	5.04316e-05	0.00233437	0.361294	0.0891287	5.77557	0.0951873	0.0290856	0.0344658	0.0154064	0.0344658	NA	NA
ENSMUST00000067543	5.11569e-05	0.00236293	0.377661	0.0932433	6.70236	0.104118	0.00146072	0.0680937	0.0103584	0.0680937	ENSMUSG00000032501	Trib1
ENSMUST00000098768	5.11991e-05	0.00236293	-0.133956	0.0330748	8.45456	0.00780563	0.000224298	0.00305641	0.00852725	0.00852725	ENSMUSG00000078307	AI593442
ENSMUST00000042661	5.1278e-05	0.00236293	0.155919	0.0385011	8.63574	0.0177499	0.000179211	0.0116795	0.00871679	0.0116795	ENSMUSG00000036565	Ttyh3
ENSMUST00000118623	5.13227e-05	0.00236293	0.156762	0.0387113	6.73043	0.017719	0.00171699	0.0100395	0.0102715	0.0102715	ENSMUSG00000024826	Dpf2
ENSMUST00000094216	5.12885e-05	0.00236293	0.176412	0.0435621	6.77004	0.0227228	0.00119881	0.0139824	0.0101531	0.0139824	ENSMUSG00000070462	Mesdc1
ENSMUST00000013886	5.15452e-05	0.00236811	0.16484	0.0407164	7.26182	0.019847	0.00330975	0.00995282	0.00901717	0.00995282	ENSMUSG00000019254	Ppp1r12c
ENSMUST00000126021	5.15275e-05	0.00236811	0.289368	0.0714737	4.95065	0.0442989	0.0148475	0.0085991	0.0260205	0.0260205	ENSMUSG00000027566	Psma7
ENSMUST00000037666	5.20153e-05	0.00238717	0.149309	0.0368993	7.25629	0.0162941	0.000626489	0.010266	0.00902662	0.010266	ENSMUSG00000070056	Mfhas1
ENSMUST00000074422	5.20894e-05	0.00238802	-2.45256	0.606162	1.73339	4.39691	1.14868	1.79078	0.636541	1.79078	ENSMUSG00000006476	Nsmf
ENSMUST00000065625	5.29203e-05	0.00242354	0.190052	0.0470154	6.26266	0.0243593	0.00555711	0.00998225	0.0121264	0.0121264	ENSMUSG00000053286	Trmt1l
ENSMUST00000025053	5.32772e-05	0.00243729	0.170715	0.0422481	7.40225	0.0213395	0.000639882	0.0136393	0.0088008	0.0136393	ENSMUSG00000024212	Mllt1
ENSMUST00000032383	5.37126e-05	0.00245461	-0.278386	0.068927	5.51437	0.0500549	0.0201689	0.0108881	0.0178385	0.0178385	ENSMUSG00000030255	Sspn
ENSMUST00000047906	5.41848e-05	0.00247356	0.371142	0.0919397	6.42253	0.100989	0.00187586	0.0657474	0.0113818	0.0657474	ENSMUSG00000034640	Tiparp
ENSMUST00000025092	5.50561e-05	0.00251067	0.153461	0.0380507	7.36223	0.0172866	0.000692096	0.0108907	0.00885783	0.0108907	ENSMUSG00000024245	Tmem178
ENSMUST00000061586	5.55778e-05	0.00253179	-0.160294	0.0397669	6.48861	0.0111626	0.00154003	0.00314293	0.0111112	0.0111112	ENSMUSG00000044452	Zfp507
ENSMUST00000043059	5.63067e-05	0.00256228	0.188243	0.0467362	8.21984	0.0260551	0.000249597	0.0172246	0.00838789	0.0172246	ENSMUSG00000038264	Sema7a
ENSMUST00000096554	5.65818e-05	0.00257208	-0.182096	0.045223	6.19448	0.0243904	0.00215193	0.0142091	0.0124881	0.0142091	ENSMUSG00000071847	Apcdd1
ENSMUST00000052529	5.67839e-05	0.00257855	0.168891	0.0419524	7.21781	0.0209869	0.00211386	0.0119661	0.00909447	0.0119661	ENSMUSG00000046062	Ppp1r15b
ENSMUST00000018186	5.69048e-05	0.00258132	-0.145168	0.0360641	7.03441	0.0142545	0.000937093	0.00817289	0.00946784	0.00946784	ENSMUSG00000018042	Cyb5r3
ENSMUST00000003870	5.72509e-05	0.00259429	0.325356	0.0808567	6.18863	0.0779331	0.0208914	0.031411	0.0125205	0.031411	ENSMUSG00000025025	Mxi1
ENSMUST00000114002	5.73134e-05	0.00259439	0.137453	0.0341615	7.77768	0.00845019	0.000898907	0.00279477	0.00843717	0.00843717	ENSMUSG00000022957	Itsn1
ENSMUST00000050248	5.79423e-05	0.00262011	0.137901	0.034295	7.48482	0.00906567	0.000714636	0.00358207	0.00869454	0.00869454	ENSMUSG00000022601	Zbtb11
ENSMUST00000025484	5.80367e-05	0.00262163	-0.143466	0.0356823	7.09429	0.00987676	0.000849148	0.00386816	0.00933665	0.00933665	ENSMUSG00000024588	Fech
ENSMUST00000171394	5.8335e-05	0.00263235	0.189768	0.0472125	5.82769	0.0224529	0.00284915	0.0107491	0.014983	0.014983	ENSMUSG00000073805	Fam196a
ENSMUST00000174363	5.86743e-05	0.00264489	0.341073	0.0848845	5.28742	0.0858045	0.0287367	0.0289064	0.0205229	0.0289064	ENSMUSG00000040356	Skiv2l
ENSMUST00000172136	5.88182e-05	0.0026486	0.329129	0.0819237	5.29482	0.0799149	0.0159352	0.0377567	0.0204245	0.0377567	ENSMUSG00000060260	Pwwp2b
ENSMUST00000115011	5.96722e-05	0.00268425	0.260155	0.0648102	6.1702	0.0499849	0.00563369	0.0279692	0.0126241	0.0279692	ENSMUSG00000001143	Lman2l
ENSMUST00000170155	6.02791e-05	0.00270692	0.376816	0.0939288	6.19478	0.104947	0.00496099	0.06562	0.0124865	0.06562	ENSMUSG00000022212	Cpne6
ENSMUST00000112266	6.03018e-05	0.00270692	2.53888	0.632881	2.66301	4.76441	1.14785	2.05646	0.220625	2.05646	ENSMUSG00000027088	Phospho2
ENSMUST00000035234	6.06046e-05	0.00271768	1.15583	0.288204	2.49632	0.987813	0.144261	0.52023	0.26613	0.52023	ENSMUSG00000032611	1700102P08Rik
ENSMUST00000141694	6.18098e-05	0.00276584	0.512405	0.127916	3.76691	0.194435	0.0353621	0.0955379	0.0702706	0.0955379	ENSMUSG00000040896	Kcnd3
ENSMUST00000167430	6.1871e-05	0.00276584	-0.421138	0.105138	3.76315	0.105268	0.0179122	0.0435693	0.0705203	0.0705203	ENSMUSG00000079402	Gm3020
ENSMUST00000170123	6.1871e-05	0.00276584	-0.421138	0.105138	3.76315	0.105268	0.0179122	0.0435693	0.0705203	0.0705203	ENSMUSG00000096488	Gm10409
ENSMUST00000091852	6.22528e-05	0.00278002	0.147076	0.0367314	6.89645	0.0128592	0.000989271	0.00653014	0.00980431	0.00980431	ENSMUSG00000037253	Mex3c
ENSMUST00000009679	6.24055e-05	0.00278396	-0.144419	0.036073	7.17099	0.00849731	0.00122825	0.00199047	0.00918184	0.00918184	ENSMUSG00000009535	Rnmt
ENSMUST00000093962	6.26843e-05	0.0027935	0.161468	0.0403422	7.14807	0.0193282	0.000823521	0.0121964	0.00922657	0.0121964	ENSMUSG00000070348	Ccnd1
ENSMUST00000028999	6.35868e-05	0.00282496	-0.132616	0.0331615	8.53363	0.00882793	0.000196512	0.00423584	0.00860095	0.00860095	ENSMUSG00000027499	Pkia
ENSMUST00000120426	6.35498e-05	0.00282496	-0.402568	0.100661	4.50425	0.120269	0.0252008	0.0558611	0.0365712	0.0558611	ENSMUSG00000031667	Aktip
ENSMUST00000039327	6.34924e-05	0.00282496	0.146062	0.0365205	7.79839	0.0158313	0.000597685	0.0100723	0.00842584	0.0100723	ENSMUSG00000035735	Dagla
ENSMUST00000053686	6.39538e-05	0.00283834	0.180235	0.0450844	6.65856	0.0241195	0.00154963	0.0147112	0.0104991	0.0147112	ENSMUSG00000026558	Uck2
ENSMUST00000022646	6.45216e-05	0.00286059	-0.528817	0.132349	3.39769	0.117915	0.039581	0.00769135	0.100549	0.100549	ENSMUSG00000022061	Nkx3-1
ENSMUST00000127053	6.49895e-05	0.00287837	0.63191	0.158218	3.10213	0.269814	0.0631927	0.109132	0.137071	0.137071	ENSMUSG00000052373	Mpp3
ENSMUST00000098272	6.55632e-05	0.0029008	-0.242088	0.0606458	5.10277	0.0407615	0.00615938	0.0203323	0.023264	0.023264	ENSMUSG00000074001	Klhl40
ENSMUST00000052185	6.61325e-05	0.00292299	-0.195545	0.0490113	5.73396	0.0222356	0.00345964	0.00932041	0.0157572	0.0157572	ENSMUSG00000050796	B3galt6
ENSMUST00000151396	6.63697e-05	0.00293047	0.557974	0.13988	3.35272	0.155061	0.0512818	0.0259247	0.10525	0.10525	ENSMUSG00000018727	Cpsf4l
ENSMUST00000097352	6.68992e-05	0.00295082	0.295832	0.0741983	5.77502	0.0652073	0.0230719	0.0209711	0.0154109	0.0209711	ENSMUSG00000006705	Pknox1
ENSMUST00000109191	6.77742e-05	0.00297918	0.210217	0.0527656	6.61146	0.0329593	0.00134889	0.0209248	0.0106577	0.0209248	ENSMUSG00000074575	Kcng1
ENSMUST00000062153	6.78187e-05	0.00297918	0.182268	0.0457521	7.21516	0.0247792	0.000808318	0.0159377	0.00909927	0.0159377	ENSMUSG00000029392	Rilpl1
ENSMUST00000032108	6.77557e-05	0.00297918	-0.367666	0.092285	4.47812	0.0812353	0.0307962	0.0170993	0.0373359	0.0373359	ENSMUSG00000030032	Wdr54
ENSMUST00000032272	6.76452e-05	0.00297918	0.174705	0.043847	7.18005	0.0227609	0.00159479	0.0137857	0.00916452	0.0137857	ENSMUSG00000030168	Adipor2
ENSMUST00000161078	6.89939e-05	0.00302772	0.461058	0.115852	5.80998	0.147522	0.0922478	0.00350545	0.0151249	0.0151249	ENSMUSG00000047013	Fbxo41
ENSMUST00000119870	6.9823e-05	0.00305788	-0.721122	0.181328	2.86983	0.323829	0.0871569	0.108795	0.175882	0.175882	ENSMUSG00000031789	Cngb1
ENSMUST00000020400	6.97608e-05	0.00305788	-0.263178	0.0661734	5.71361	0.0475574	0.0190979	0.0115747	0.0159334	0.0159334	ENSMUSG00000060780	Lrrtm1
ENSMUST00000142020	7.01918e-05	0.00307091	0.539719	0.135757	4.29813	0.217856	0.092125	0.0553141	0.043251	0.0553141	ENSMUSG00000006215	Zbtb17
ENSMUST00000058787	7.03104e-05	0.00307298	-0.2137	0.0537578	5.80597	0.0341586	0.00325633	0.0198629	0.0151573	0.0198629	ENSMUSG00000018589	Glra2
ENSMUST00000055535	7.07346e-05	0.00308839	-0.289012	0.0727294	4.65559	0.0473378	0.00979721	0.0168444	0.0325193	0.0325193	ENSMUSG00000036030	Prtg
ENSMUST00000161567	7.09058e-05	0.00309273	-0.322998	0.0812936	5.98088	0.0780869	0.0348641	0.0180051	0.0138289	0.0180051	ENSMUSG00000026335	Pam
ENSMUST00000044533	7.15103e-05	0.00311594	1.1084	0.279109	2.25947	0.920156	0.115979	0.507236	0.348532	0.507236	ENSMUSG00000036480	Prss56
ENSMUST00000125137	7.16958e-05	0.00312087	1.39074	0.350261	2.58745	1.44894	0.657915	0.323549	0.240058	0.323549	ENSMUSG00000005621	Zfp592
ENSMUST00000107558	7.19366e-05	0.00312819	0.747833	0.188381	2.95798	0.298551	0.123967	0.0354015	0.159933	0.159933	ENSMUSG00000001419	Mef2d
ENSMUST00000050715	7.20369e-05	0.00312939	-0.188597	0.0475121	5.83256	0.0139027	0.0031149	0.00176621	0.0149443	0.0149443	ENSMUSG00000024713	Pcsk5
ENSMUST00000060652	7.21563e-05	0.00313142	-0.174995	0.0440897	7.0717	0.0229523	0.000860492	0.0146907	0.00938508	0.0146907	ENSMUSG00000022338	Eny2
ENSMUST00000020208	7.25231e-05	0.00313987	0.16832	0.0424209	6.21427	0.011021	0.00201602	0.0018173	0.0123802	0.0123802	ENSMUSG00000020021	Fgd6
ENSMUST00000114007	7.24513e-05	0.00313987	0.177423	0.0447124	6.08144	0.019763	0.00283823	0.00918918	0.0131554	0.0131554	ENSMUSG00000015488	Cacfd1
ENSMUST00000115160	7.25696e-05	0.00313987	-0.161334	0.0406619	6.46534	0.0100663	0.00202292	0.00143793	0.0112042	0.0112042	ENSMUSG00000029782	Tmem209
ENSMUST00000097590	7.27596e-05	0.00314494	-0.142045	0.0358061	7.05096	0.00793735	0.000825914	0.00199551	0.00943068	0.00943068	ENSMUSG00000024493	Lars
ENSMUST00000043204	7.28893e-05	0.00314665	0.147004	0.0370599	7.30649	0.0162099	0.00115722	0.00983028	0.00894338	0.00983028	ENSMUSG00000035329	Fbxo33
ENSMUST00000192886	7.29452e-05	0.00314665	-0.254294	0.064111	5.17037	0.0346845	0.0106902	0.00790623	0.0221916	0.0221916	ENSMUSG00000039461	Tcta
ENSMUST00000020885	7.3282e-05	0.00315802	-0.153155	0.0386232	6.68672	0.0103558	0.00152616	0.00291974	0.0104079	0.0104079	ENSMUSG00000020570	Sypl
ENSMUST00000152682	7.38471e-05	0.00317919	0.378758	0.0955607	5.46669	0.10772	0.0278326	0.0452222	0.0183509	0.0452222	ENSMUSG00000039671	Zmynd8
ENSMUST00000025918	7.40045e-05	0.00317961	0.183471	0.0462957	8.26533	0.0252801	0.000258767	0.0168876	0.00840578	0.0168876	ENSMUSG00000024966	Stip1
ENSMUST00000108363	7.39619e-05	0.00317961	0.132949	0.0335462	8.14321	0.00639658	0.000635294	0.00126103	0.0083675	0.0083675	ENSMUSG00000011751	Sptbn4
ENSMUST00000031101	7.4194e-05	0.00318458	-0.198165	0.0500112	5.85499	0.0269987	0.00524101	0.0121857	0.014768	0.014768	ENSMUSG00000029199	Lias
ENSMUST00000099269	7.46896e-05	0.00320266	0.211107	0.0532988	5.48708	0.0224815	0.00459736	0.00674917	0.0181287	0.0181287	ENSMUSG00000027435	Cd93
ENSMUST00000048982	7.53235e-05	0.00322663	0.202204	0.0510769	7.67276	0.0307488	0.00229654	0.0185742	0.00850836	0.0185742	ENSMUSG00000036158	Prickle1
ENSMUST00000102801	7.54708e-05	0.00322973	-0.151717	0.0383284	7.78688	0.0173136	0.00050862	0.0112439	0.00843202	0.0112439	ENSMUSG00000049336	Tenm2
ENSMUST00000127082	7.61183e-05	0.00325421	0.25909	0.0654878	6.3574	0.0492009	0.0226404	0.0102999	0.0116688	0.0116688	ENSMUSG00000039176	Polg
ENSMUST00000147673	7.63397e-05	0.00326044	-1.38453	0.350016	1.55606	1.16444	0.200198	0.491882	0.779892	0.779892	ENSMUSG00000035125	Gcfc2
ENSMUST00000026262	7.67251e-05	0.00327365	0.14299	0.0361596	7.01745	0.0153991	0.000892459	0.00956766	0.00950668	0.00956766	ENSMUSG00000025232	Hexa
ENSMUST00000155113	7.68614e-05	0.00327623	1.87921	0.475271	1.44829	2.31733	0.925017	0.527839	0.882045	0.882045	ENSMUSG00000041119	Pde9a
ENSMUST00000165033	7.69792e-05	0.00327801	0.363344	0.0919017	8.99203	0.0994572	0.000170545	0.0673969	0.009315	0.0673969	ENSMUSG00000038418	Egr1
ENSMUST00000058702	7.73172e-05	0.00328099	0.186877	0.0472798	5.86514	0.0263186	0.00305591	0.0148272	0.0146891	0.0148272	ENSMUSG00000054499	Dedd2
ENSMUST00000002914	7.73538e-05	0.00328099	-0.300049	0.0759146	4.56606	0.0650977	0.0112618	0.031998	0.0348425	0.0348425	ENSMUSG00000002835	Chaf1a
ENSMUST00000136107	7.72559e-05	0.00328099	-0.214849	0.0543542	5.69848	0.0304113	0.00756875	0.0115469	0.0160663	0.0160663	ENSMUSG00000054823	Whsc1l1
ENSMUST00000075406	7.72785e-05	0.00328099	0.153156	0.0387472	6.71933	0.0116052	0.00170518	0.00403172	0.0103056	0.0103056	ENSMUSG00000033253	Szt2
ENSMUST00000038404	7.82244e-05	0.00331465	-0.484539	0.122675	3.52487	0.140235	0.0317818	0.05052	0.0886118	0.0886118	ENSMUSG00000042417	Ccno
ENSMUST00000066804	7.84759e-05	0.00332205	-0.223102	0.0564957	5.27753	0.0241568	0.00487872	0.00681013	0.0206554	0.0206554	ENSMUSG00000054021	Sirt5
ENSMUST00000142689	7.88164e-05	0.00333318	2.30985	0.585072	2.46479	4.02702	1.06872	1.66976	0.275836	1.66976	ENSMUSG00000026860	Sh3glb2
ENSMUST00000026816	7.89695e-05	0.00333369	-0.303514	0.0768876	5.47043	0.0659581	0.0289837	0.0146074	0.0183098	0.0183098	ENSMUSG00000025722	Wdr73
ENSMUST00000020649	7.89831e-05	0.00333369	-0.187312	0.0474513	6.08856	0.0264863	0.00222021	0.0157928	0.0131106	0.0157928	ENSMUSG00000020380	Rad50
ENSMUST00000054459	7.9214e-05	0.00334017	0.344022	0.0871656	4.86722	0.0893643	0.0319189	0.0288639	0.02771	0.0288639	ENSMUSG00000044700	Tmem201
ENSMUST00000063117	8.01156e-05	0.00337488	-0.159196	0.0403635	6.42508	0.0126117	0.00166273	0.00461117	0.011371	0.011371	ENSMUSG00000021033	Gstz1
ENSMUST00000054048	8.04936e-05	0.00338136	-0.211541	0.0536508	5.46668	0.0295213	0.00467626	0.0138958	0.018351	0.018351	ENSMUSG00000048965	Mrgpre
ENSMUST00000022695	8.0357e-05	0.00338136	0.149551	0.0379249	8.16904	0.0169069	0.000913929	0.0105925	0.00837301	0.0105925	ENSMUSG00000022099	Dmtn
ENSMUST00000147076	8.05048e-05	0.00338136	0.250956	0.0636477	5.54401	0.0389674	0.0148763	0.00859558	0.017532	0.017532	ENSMUSG00000058392	Rrp1b
ENSMUST00000044564	8.08161e-05	0.00339113	-0.164251	0.0416674	7.33144	0.015649	0.00498516	0.00399116	0.0089042	0.0089042	ENSMUSG00000032998	Foxj3
ENSMUST00000029477	8.14265e-05	0.00341342	-0.318528	0.0808412	4.42482	0.0553289	0.0133182	0.016799	0.0389642	0.0389642	ENSMUSG00000040322	Slc25a24
ENSMUST00000167403	8.15471e-05	0.00341515	0.608314	0.154402	3.3437	0.224155	0.0844937	0.0484537	0.106226	0.106226	ENSMUSG00000081058	Hist2h3c2
ENSMUST00000126637	8.20006e-05	0.00343081	0.376144	0.095505	6.20268	0.107128	0.0240875	0.0488821	0.0124431	0.0488821	ENSMUSG00000086040	Wipf3
ENSMUST00000027064	8.25588e-05	0.00345082	-0.280097	0.0711476	5.1819	0.0594358	0.0119115	0.0285844	0.0220171	0.0285844	ENSMUSG00000025933	Tmem14a
ENSMUST00000032138	8.33058e-05	0.00347529	-0.201702	0.0512625	6.07608	0.0227023	0.0078335	0.0047766	0.0131893	0.0131893	ENSMUSG00000030057	Cnbp
ENSMUST00000112090	8.32942e-05	0.00347529	0.13794	0.0350571	7.42032	0.014371	0.00105573	0.00872032	0.00877625	0.00877625	ENSMUSG00000009013	Dynll1
ENSMUST00000135833	8.37284e-05	0.00348955	-0.276524	0.0703003	4.82514	0.0409639	0.0109355	0.011003	0.0286015	0.0286015	ENSMUSG00000045854	Lyrm2
ENSMUST00000079258	8.41545e-05	0.00350392	0.172819	0.0439491	7.52457	0.0226612	0.000787223	0.014665	0.00864878	0.014665	ENSMUSG00000063160	Numbl
ENSMUST00000063138	8.5901e-05	0.00356705	-0.196477	0.0500285	5.65175	0.0157449	0.0035347	0.00244079	0.0164881	0.0164881	ENSMUSG00000047669	Msl3l2
ENSMUST00000037636	8.57871e-05	0.00356705	0.16273	0.0414322	8.54388	0.0201239	0.000197352	0.0135357	0.00861152	0.0135357	ENSMUSG00000034336	Ina
ENSMUST00000120535	8.59191e-05	0.00356705	0.940569	0.239497	2.56675	0.510636	0.213154	0.0785921	0.245719	0.245719	ENSMUSG00000021460	Auh
ENSMUST00000139306	8.63839e-05	0.00358289	2.02552	0.51593	1.97704	3.11954	0.990125	1.13934	0.481442	1.13934	ENSMUSG00000038400	Pmepa1
ENSMUST00000050997	8.67968e-05	0.00359437	-0.375585	0.0956949	4.44748	0.0832085	0.0349997	0.0133654	0.0382603	0.0382603	ENSMUSG00000043190	Rfesd
ENSMUST00000099194	8.68273e-05	0.00359437	-0.15448	0.0393606	6.65822	0.0181527	0.00142066	0.0109734	0.0105002	0.0109734	ENSMUSG00000074671	Tspyl3
ENSMUST00000093517	8.71903e-05	0.00359971	-0.217583	0.0554532	5.38178	0.0201703	0.00527251	0.00294552	0.0193279	0.0193279	ENSMUSG00000031628	Casp3
ENSMUST00000003433	8.72069e-05	0.00359971	0.154749	0.0394397	6.82018	0.0182224	0.001011	0.0114329	0.0100097	0.0114329	ENSMUSG00000020190	Mknk2
ENSMUST00000159616	8.71605e-05	0.00359971	0.229771	0.0585582	6.37277	0.0349858	0.0158333	0.00624008	0.0115992	0.0115992	ENSMUSG00000060780	Lrrtm1
ENSMUST00000062428	8.74778e-05	0.00360744	-0.267725	0.0682462	4.83868	0.0377351	0.00894873	0.0109304	0.0283116	0.0283116	ENSMUSG00000043290	Zfp784
ENSMUST00000070368	8.76085e-05	0.00360937	0.187726	0.0478579	5.98483	0.0268264	0.00297845	0.0153446	0.0138009	0.0153446	ENSMUSG00000036432	Siah2
ENSMUST00000021785	8.78304e-05	0.00361506	-0.147609	0.0376364	7.11838	0.012478	0.00204556	0.00503813	0.00928645	0.00928645	ENSMUSG00000021357	Exoc2
ENSMUST00000054014	8.83291e-05	0.00362865	0.136741	0.0348777	9.12082	0.00697306	0.000119826	0.00209948	0.0096118	0.0096118	ENSMUSG00000055065	Ddx17
ENSMUST00000049676	8.83048e-05	0.00362865	-0.473546	0.120782	3.55243	0.161633	0.0304454	0.0767759	0.0862611	0.0862611	ENSMUSG00000043029	Trpv3
ENSMUST00000118198	8.88857e-05	0.00364796	-0.389354	0.0993483	5.18697	0.115535	0.0190591	0.0599016	0.021941	0.0599016	ENSMUSG00000033543	Gtf2a2
ENSMUST00000073127	8.89685e-05	0.00364796	-0.170192	0.0434289	6.35378	0.0220768	0.00176544	0.0133231	0.0116854	0.0133231	ENSMUSG00000035024	Ncapd3
ENSMUST00000156773	8.94703e-05	0.00366505	0.326227	0.0832742	4.38579	0.0617954	0.0152578	0.0202177	0.0402189	0.0402189	ENSMUSG00000028351	Brinp1
ENSMUST00000086900	9.02948e-05	0.00369181	-0.224794	0.0574144	5.8913	0.0385613	0.00817796	0.0181934	0.0144886	0.0181934	ENSMUSG00000029328	Hnrnpdl
ENSMUST00000043983	9.02908e-05	0.00369181	0.15876	0.0405486	6.42156	0.0178157	0.0017676	0.00992067	0.0113859	0.0113859	ENSMUSG00000042035	Igsf3
ENSMUST00000030142	9.18625e-05	0.00375234	-0.730834	0.18686	2.92479	0.272493	0.113586	0.0255588	0.165747	0.165747	ENSMUSG00000028434	Epb41l4b
ENSMUST00000032895	9.20156e-05	0.00375504	-0.185338	0.047392	5.84391	0.0134867	0.00311337	0.00166288	0.0148547	0.0148547	ENSMUSG00000030659	Nucb2
ENSMUST00000112315	9.26348e-05	0.00377673	0.302255	0.0773206	4.90172	0.0540282	0.0208286	0.0106384	0.0269992	0.0269992	ENSMUSG00000038344	Txlng
ENSMUST00000104937	9.28876e-05	0.00378346	0.168794	0.0431869	6.90596	0.0217922	0.00110168	0.0138192	0.0097797	0.0138192	ENSMUSG00000078137	Ankrd63
ENSMUST00000165394	9.31709e-05	0.00378783	0.342783	0.0877194	5.1556	0.0898944	0.0333907	0.0281668	0.0224186	0.0281668	ENSMUSG00000005575	Ube2m
ENSMUST00000131184	9.31166e-05	0.00378783	-0.383098	0.0980326	4.49119	0.0647318	0.0399323	-0.0121798	0.0369507	0.0369507	ENSMUSG00000023051	Tarbp2
ENSMUST00000085658	9.35692e-05	0.00379329	0.153822	0.0393739	7.98837	0.0181085	0.00036343	0.012039	0.00836337	0.012039	ENSMUSG00000066607	6030419C18Rik
ENSMUST00000092219	9.35243e-05	0.00379329	-0.455569	0.116609	5.42356	0.11284	0.089945	-0.0286885	0.0188363	0.0188363	ENSMUSG00000019961	Tmpo
ENSMUST00000113028	9.35374e-05	0.00379329	-0.141072	0.0361097	7.11184	0.0152306	0.000741359	0.00968991	0.00929993	0.00968991	ENSMUSG00000045414	1190002N15Rik
ENSMUST00000037401	9.38862e-05	0.00380257	-0.131397	0.0336408	7.77531	0.00931194	0.000615128	0.00440318	0.00843852	0.00843852	ENSMUSG00000038116	Phf20
ENSMUST00000067912	9.4016e-05	0.00380262	0.306186	0.0783979	5.66767	0.0717772	0.00341508	0.0457547	0.0163425	0.0457547	ENSMUSG00000055148	Klf2
ENSMUST00000167061	9.40641e-05	0.00380262	0.697201	0.178522	2.84888	0.270637	0.0750376	0.074997	0.179922	0.179922	ENSMUSG00000090777	Ccdc188
ENSMUST00000191897	9.43139e-05	0.00380558	0.229791	0.0588488	5.29458	0.0266024	0.00727769	0.00613043	0.0204278	0.0204278	ENSMUSG00000019039	Dalrd3
ENSMUST00000125053	9.4232e-05	0.00380558	0.256496	0.0656843	6.43429	0.0503801	0.0138616	0.0206538	0.0113321	0.0206538	ENSMUSG00000029478	Ncor2
ENSMUST00000144773	9.50883e-05	0.00383324	1.62271	0.415781	3.00001	2.01791	0.39009	0.9929	0.152881	0.9929	ENSMUSG00000016763	Scube1
ENSMUST00000112603	9.51953e-05	0.00383397	-0.128815	0.0330081	8.37951	0.0112989	0.000246363	0.00700433	0.00846991	0.00846991	ENSMUSG00000036815	Dpp10
ENSMUST00000151981	9.54254e-05	0.00383965	-2.43874	0.625006	1.62102	4.55908	2.19474	0.930321	0.724015	0.930321	ENSMUSG00000026750	Psmb7
ENSMUST00000085953	9.60201e-05	0.00385997	-0.235192	0.060299	5.37513	0.0288833	0.00967963	0.00541568	0.0194082	0.0194082	ENSMUSG00000057229	Atp5sl
ENSMUST00000115513	9.76887e-05	0.00392339	0.418973	0.107532	5.97144	0.113229	0.0786086	-0.0084154	0.0138964	0.0138964	ENSMUSG00000040363	Bcor
ENSMUST00000089775	9.78181e-05	0.00392493	-0.199184	0.0511261	6.75781	0.0253524	0.0107218	0.00489585	0.0101892	0.0101892	ENSMUSG00000022537	Tmem44
ENSMUST00000128553	9.85504e-05	0.00395063	-0.151691	0.0389538	7.18588	0.0127661	0.00298573	0.00406986	0.00915348	0.00915348	ENSMUSG00000000823	Zfp512b
ENSMUST00000091851	9.86774e-05	0.00395205	0.177554	0.0455989	7.55632	0.0242331	0.000712233	0.0159219	0.00861471	0.0159219	ENSMUSG00000024558	Mapk4
ENSMUST00000113398	9.9012e-05	0.00396177	-0.260379	0.0668839	6.57863	0.0379701	0.0250146	-0.00385818	0.010773	0.010773	ENSMUSG00000029245	Epha5
ENSMUST00000031668	9.92376e-05	0.00396711	-0.168583	0.0433102	6.35679	0.0218564	0.00168152	0.0133247	0.0116716	0.0133247	ENSMUSG00000029661	Col1a2
ENSMUST00000042985	9.97143e-05	0.00398247	0.248104	0.0637589	5.2707	0.0473578	0.00528298	0.0272386	0.0207478	0.0272386	ENSMUSG00000034957	Cebpa
ENSMUST00000148600	0.000100079	0.00399334	0.338714	0.0870641	4.39394	0.0882921	0.0152525	0.0453887	0.0399525	0.0453887	ENSMUSG00000018196	Glrx2
ENSMUST00000145363	0.000100231	0.00399571	0.174114	0.0447589	6.7895	0.0222741	0.00593029	0.00900211	0.0100966	0.0100966	ENSMUSG00000029516	Cit
ENSMUST00000109579	0.000100431	0.00399998	0.200638	0.0515839	6.46535	0.030989	0.00948251	0.0118046	0.0112042	0.0118046	ENSMUSG00000042292	Mkl1
ENSMUST00000021459	0.000100542	0.0040007	0.167513	0.0430705	8.74601	0.0216033	0.000188905	0.0146516	0.00886883	0.0146516	ENSMUSG00000021062	Rab15
ENSMUST00000048898	0.000101145	0.00402099	-0.137213	0.035293	7.23141	0.0105731	0.000894678	0.00501021	0.00907008	0.00907008	ENSMUSG00000039431	Mtmr7
ENSMUST00000128842	0.000101797	0.00404319	-1.75892	0.452598	1.38273	2.38429	0.631019	1.00774	0.950446	1.00774	ENSMUSG00000015942	Gtf2ird2
ENSMUST00000153031	0.000102064	0.00405003	0.155125	0.0399227	6.50821	0.0161645	0.00171583	0.00857052	0.0110347	0.0110347	ENSMUSG00000037990	Sh3rf3
ENSMUST00000040655	0.000102327	0.00405675	-0.47853	0.123173	3.60425	0.151434	0.039333	0.056085	0.0820406	0.0820406	ENSMUSG00000036594	H2-Aa
ENSMUST00000046875	0.000103648	0.00410534	0.143795	0.0370425	7.2017	0.00819733	0.00185321	0.00110352	0.00912394	0.00912394	ENSMUSG00000037470	Uggt1
ENSMUST00000067924	0.000105257	0.00416525	0.146593	0.0377997	6.76215	0.0153409	0.00125423	0.00886756	0.0101763	0.0101763	ENSMUSG00000054720	Lrrc8c
ENSMUST00000097808	0.000105967	0.0041895	0.142275	0.0367019	7.01988	0.012405	0.00127515	0.00614542	0.00950107	0.00950107	ENSMUSG00000041670	Rims1
ENSMUST00000023040	0.000106091	0.00419055	-0.148526	0.0383171	6.67557	0.00827928	0.00130195	0.00137067	0.0104437	0.0104437	ENSMUSG00000022404	Slc25a17
ENSMUST00000122261	0.000106359	0.00419727	-2.07637	0.535754	1.51877	3.09908	1.4824	0.570295	0.813858	0.813858	ENSMUSG00000020096	Tbata
ENSMUST00000178988	0.000107091	0.00422114	-0.503185	0.12989	4.22511	0.165684	0.0889405	0.0147473	0.0460304	0.0460304	ENSMUSG00000040883	Tmem205
ENSMUST00000042452	0.00010716	0.00422114	-0.232791	0.0600939	5.89472	0.0419432	0.0142281	0.0146621	0.0144626	0.0146621	ENSMUSG00000032869	Psmf1
ENSMUST00000109278	0.00010732	0.00422359	0.275028	0.071004	5.11249	0.0573257	0.0172281	0.0218377	0.0231044	0.0231044	ENSMUSG00000041278	Ttc1
ENSMUST00000043237	0.000107614	0.0042313	0.137004	0.0353764	8.30677	0.0145328	0.0002751	0.00973679	0.00842587	0.00973679	ENSMUSG00000038375	Trp53inp2
ENSMUST00000027015	0.00010789	0.00423829	-0.372817	0.0962822	4.04798	0.104981	0.0202197	0.051196	0.0539424	0.0539424	ENSMUSG00000025888	Casp1
ENSMUST00000025490	0.000110861	0.00435104	-0.158362	0.0409681	6.35119	0.0116138	0.00172973	0.00358358	0.0116973	0.0116973	ENSMUSG00000024594	Prrc1
ENSMUST00000124341	0.00011115	0.00435445	0.165241	0.0427546	6.71424	0.0145101	0.0043023	0.00341026	0.0103213	0.0103213	ENSMUSG00000006576	Slc4a3
ENSMUST00000097929	0.000111146	0.00435445	0.280564	0.0725932	5.92795	0.061112	0.0171383	0.0250199	0.0142138	0.0250199	ENSMUSG00000037541	Shank2
ENSMUST00000021313	0.0001125	0.00440335	0.216429	0.0560419	6.07986	0.0364032	0.00325747	0.0218681	0.0131654	0.0218681	ENSMUSG00000020935	Dcakd
ENSMUST00000175813	0.000112782	0.00441035	0.416916	0.107973	4.08039	0.135113	0.0239464	0.0693187	0.0523544	0.0693187	ENSMUSG00000034675	Dbn1
ENSMUST00000148015	0.000112896	0.00441081	1.36244	0.352866	1.66356	0.761218	0.306538	-0.014941	0.689577	0.689577	ENSMUSG00000036151	Tm6sf2
ENSMUST00000161949	0.00011331	0.004419	0.149477	0.0387231	6.62278	0.0129836	0.001377	0.0060811	0.0106188	0.0106188	ENSMUSG00000027508	Pag1
ENSMUST00000079205	0.00011329	0.004419	0.227927	0.0590452	6.88962	0.0403976	0.00690068	0.02099	0.0098221	0.02099	ENSMUSG00000032997	Chpf
ENSMUST00000019199	0.000113555	0.00442452	0.196965	0.051032	5.91299	0.0301737	0.00320161	0.0176325	0.0143251	0.0176325	ENSMUSG00000019055	Plod1
ENSMUST00000101492	0.00011407	0.0044406	0.127517	0.033048	7.94094	0.00577166	0.00036538	0.00126253	0.00837199	0.00837199	ENSMUSG00000037172	E330009J07Rik
ENSMUST00000117536	0.000114454	0.00445152	-0.168068	0.0435667	7.09882	0.0219841	0.00315562	0.0120288	0.00932711	0.0120288	ENSMUSG00000029247	Paics
ENSMUST00000134021	0.000115056	0.0044709	-0.326435	0.0846471	4.51119	0.0829713	0.0152747	0.0420463	0.0363714	0.0420463	ENSMUSG00000002489	Tiam1
ENSMUST00000043305	0.000116255	0.0045001	0.176292	0.045744	7.31799	0.0242205	0.000679029	0.0160611	0.00892514	0.0160611	ENSMUSG00000037622	Wdtc1
ENSMUST00000040017	0.000116256	0.0045001	-0.161718	0.0419624	6.25462	0.0168229	0.00191911	0.00849042	0.0121676	0.0121676	ENSMUSG00000042447	Mios
ENSMUST00000020695	0.00011633	0.0045001	0.133719	0.0346984	7.29906	0.0108407	0.000676521	0.00575737	0.00895532	0.00895532	ENSMUSG00000020422	Tns3
ENSMUST00000052761	0.000115946	0.0045001	-0.131129	0.0340194	7.55183	0.0128177	0.000639157	0.00802052	0.00861939	0.00861939	ENSMUSG00000002010	Idh3g
ENSMUST00000185343	0.000116071	0.0045001	2.20984	0.573348	5.06674	3.80523	1.21191	1.41791	0.0238718	1.41791	ENSMUSG00000021843	Ktn1
ENSMUST00000172835	0.000117049	0.00451585	2.56748	0.666494	4.00037	5.14023	1.37645	2.17725	0.0564042	2.17725	ENSMUSG00000108585	Nova2
ENSMUST00000038893	0.000117051	0.00451585	0.127836	0.033185	7.89203	0.0124004	0.000424216	0.00803162	0.00838573	0.00838573	ENSMUSG00000040945	Rcc2
ENSMUST00000184205	0.000116962	0.00451585	0.367805	0.0954741	4.67179	0.0826716	0.040803	0.0085494	0.0321194	0.0321194	ENSMUSG00000028863	Meaf6
ENSMUST00000130818	0.000118004	0.00454855	-0.172431	0.0447845	6.14885	0.0147712	0.00329834	0.00403658	0.0127469	0.0127469	ENSMUSG00000071533	Pcnp
ENSMUST00000189200	0.000118923	0.00457985	0.322532	0.0838108	5.0942	0.0812269	0.0139048	0.0422891	0.0234061	0.0422891	ENSMUSG00000034730	Adgrb1
ENSMUST00000028921	0.000119467	0.00459672	-0.13877	0.0360702	7.04191	0.00782897	0.000957592	0.00199712	0.0094509	0.0094509	ENSMUSG00000027433	Xrn2
ENSMUST00000065134	0.000120751	0.00464195	0.244618	0.0636265	6.31946	0.046784	0.00177213	0.0306145	0.0118461	0.0306145	ENSMUSG00000089762	Ier5l
ENSMUST00000056972	0.00012162	0.00467122	-0.224748	0.0584848	5.18357	0.0271047	0.00537181	0.00916661	0.021992	0.021992	ENSMUSG00000046441	Cmtr2
ENSMUST00000034041	0.000121934	0.0046791	0.159412	0.0414896	6.32062	0.0125545	0.00193051	0.0042659	0.0118406	0.0118406	ENSMUSG00000031627	Irf2
ENSMUST00000021803	0.000122273	0.00468377	0.135018	0.0351471	7.19665	0.00860463	0.000749226	0.00328091	0.0091333	0.0091333	ENSMUSG00000021374	Nup153
ENSMUST00000106153	0.000122187	0.00468377	-0.154342	0.0401754	7.41446	0.0145102	0.00412838	0.00451313	0.00878414	0.00878414	ENSMUSG00000036825	Ssx2ip
ENSMUST00000113547	0.000122857	0.00470194	-0.386945	0.100758	4.03125	0.102583	0.0264276	0.0396474	0.0547893	0.0547893	ENSMUSG00000023949	Tcte1
ENSMUST00000102742	0.000123365	0.00471302	-0.133072	0.03466	7.37421	0.0107084	0.000770137	0.00557304	0.00884038	0.00884038	ENSMUSG00000028568	Btf3l4
ENSMUST00000068456	0.000123324	0.00471302	-0.13524	0.0352241	7.16364	0.00982789	0.000729875	0.00454828	0.00919605	0.00919605	ENSMUSG00000055078	Gabra5
ENSMUST00000003100	0.000123846	0.00472302	-0.995751	0.259419	2.46703	0.776895	0.187577	0.350809	0.275136	0.350809	ENSMUSG00000052974	Cyp2f2
ENSMUST00000003876	0.00012376	0.00472302	-0.247076	0.0643668	6.34385	0.0462831	0.0214135	0.0101334	0.0117313	0.0117313	ENSMUSG00000003778	Brd8
ENSMUST00000046659	0.00012447	0.00473842	0.1719	0.0447987	8.77194	0.0231632	0.000375953	0.0156795	0.00890877	0.0156795	ENSMUSG00000042388	Dlgap3
ENSMUST00000045665	0.000124438	0.00473842	0.127439	0.0332113	8.30659	0.0127305	0.000272814	0.00855113	0.00842577	0.00855113	ENSMUSG00000073557	Ppp1r12b
ENSMUST00000111357	0.000124651	0.00474115	2.20634	0.575048	1.25549	3.60185	1.54729	0.8765	1.09815	1.09815	ENSMUSG00000038530	Rgs4
ENSMUST00000108987	0.000126115	0.0047926	0.26685	0.0696024	6.07392	0.0558824	0.0224016	0.0163544	0.013203	0.0163544	ENSMUSG00000018398	2008-09-01
ENSMUST00000144509	0.000126736	0.00480772	0.227718	0.0594143	5.68451	0.0407116	0.00541047	0.02283	0.0161906	0.02283	ENSMUSG00000038244	Mical2
ENSMUST00000113906	0.000126625	0.00480772	-0.262216	0.0684113	5.26294	0.0398072	0.0165872	0.00621169	0.0208537	0.0208537	ENSMUSG00000022940	Pigp
ENSMUST00000136755	0.000126922	0.00481053	-0.377124	0.0984051	4.14625	0.0754249	0.0281385	0.0118746	0.0493301	0.0493301	ENSMUSG00000021763	BC067074
ENSMUST00000156725	0.000127573	0.00483096	0.204847	0.0534694	5.48587	0.0204963	0.00473009	0.00525949	0.0181418	0.0181418	ENSMUSG00000066640	Fbxl18
ENSMUST00000113760	0.000128221	0.00485124	0.235546	0.0615026	5.12466	0.0312248	0.00735332	0.0101172	0.0229072	0.0229072	ENSMUSG00000053835	H2-T24
ENSMUST00000146390	0.00012888	0.00486334	0.228087	0.0595747	6.24552	0.0409028	0.00231447	0.0260787	0.0122147	0.0260787	ENSMUSG00000047904	Sstr2
ENSMUST00000028392	0.00012867	0.00486334	-0.128825	0.0336447	7.64014	0.00692834	0.000520469	0.00221325	0.00853523	0.00853523	ENSMUSG00000027006	Dnajc10
ENSMUST00000112632	0.000128871	0.00486334	-0.412785	0.107816	6.71229	0.133966	0.0236144	0.0693797	0.0103274	0.0693797	ENSMUSG00000026824	Kcnj3
ENSMUST00000001092	0.000129005	0.00486381	0.267113	0.0697723	5.64966	0.0561019	0.0171112	0.0218342	0.0165073	0.0218342	ENSMUSG00000001065	Zfp276
ENSMUST00000150146	0.000129662	0.0048843	1.83742	0.480108	2.00051	2.6558	0.997486	0.84654	0.468672	0.84654	ENSMUSG00000029095	Ablim2
ENSMUST00000156038	0.000130453	0.00490984	0.166539	0.0435328	7.0495	0.0218293	0.00183721	0.0133236	0.00943393	0.0133236	ENSMUSG00000044864	Ankrd50
ENSMUST00000154621	0.000130624	0.00491197	1.23466	0.322764	2.13544	1.19992	0.265775	0.567639	0.401605	0.567639	ENSMUSG00000030316	Tamm41
ENSMUST00000187631	0.000131468	0.0049394	1.27008	0.33216	2.15231	1.27045	0.288734	0.593906	0.393933	0.593906	ENSMUSG00000042429	Adora1
ENSMUST00000080403	0.000132123	0.00495967	-0.52547	0.137469	4.4452	0.217561	0.0122675	0.138914	0.0383303	0.138914	ENSMUSG00000056972	Magel2
ENSMUST00000110505	0.000133851	0.0050158	-0.146094	0.0382518	7.31867	0.0167403	0.00278152	0.00882521	0.00892408	0.00892408	ENSMUSG00000066551	Hmgb1
ENSMUST00000055993	0.000133747	0.0050158	-0.170431	0.0446218	7.35324	0.0183432	0.00705767	0.0041512	0.00887114	0.00887114	ENSMUSG00000048330	Ric3
ENSMUST00000022287	0.000134322	0.00502909	0.275797	0.0722284	4.65073	0.055114	0.0090952	0.0275722	0.0326404	0.0326404	ENSMUSG00000021765	Fst
ENSMUST00000022890	0.000135335	0.00505821	0.13938	0.03652	6.95754	0.0081719	0.00101982	0.002244	0.00964985	0.00964985	ENSMUSG00000022280	Rnf19a
ENSMUST00000115097	0.000135229	0.00505821	-1.66933	0.437372	2.79126	2.20013	1.2443	0.286058	0.191568	0.286058	ENSMUSG00000046610	Oacyl
ENSMUST00000014614	0.000135656	0.00506583	0.162272	0.0425245	6.2562	0.0179301	0.00230716	0.00919877	0.0121595	0.0121595	ENSMUSG00000014470	Rnf166
ENSMUST00000143457	0.000135861	0.0050691	0.198943	0.0521396	6.44206	0.0240006	0.0104486	0.00379786	0.0112997	0.0112997	ENSMUSG00000029071	Dvl1
ENSMUST00000042701	0.000136342	0.00508263	0.161052	0.0422186	7.6504	0.0204929	0.00057094	0.0136884	0.00852653	0.0136884	ENSMUSG00000037235	Mxd4
ENSMUST00000109493	0.000137516	0.00512196	0.769115	0.20173	5.61502	0.467713	0.0211709	0.304389	0.0168323	0.304389	ENSMUSG00000007617	Homer1
ENSMUST00000149827	0.000138142	0.00514085	-0.298016	0.0781892	5.59525	0.0702503	0.00957385	0.0393345	0.0170223	0.0393345	ENSMUSG00000002949	Timm44
ENSMUST00000020102	0.00013861	0.00515382	-0.272135	0.0714146	4.72249	0.0410357	0.00989501	0.0127599	0.0309053	0.0309053	ENSMUSG00000019935	Slc17a8
ENSMUST00000034564	0.000140548	0.00522134	-0.423896	0.111341	3.73656	0.0850224	0.0268594	0.0130804	0.0723145	0.0723145	ENSMUSG00000032062	2310030G06Rik
ENSMUST00000050211	0.000141305	0.00524495	-0.14305	0.0375866	6.77615	0.0153268	0.00116679	0.00921401	0.0101353	0.0101353	ENSMUSG00000035824	Tk2
ENSMUST00000145342	0.000141911	0.00526293	-0.377964	0.0993384	4.87665	0.104363	0.0514309	0.0183159	0.027514	0.027514	ENSMUSG00000025268	Maged2
ENSMUST00000022561	0.000142071	0.00526293	0.153142	0.0402526	6.4331	0.0133974	0.00162502	0.00596489	0.0113372	0.0113372	ENSMUSG00000021986	Amer2
ENSMUST00000089860	0.000142156	0.00526293	-0.169464	0.0445444	6.08933	0.0125414	0.00276777	0.00253357	0.0131058	0.0131058	ENSMUSG00000037709	Fam13a
ENSMUST00000120691	0.000142309	0.00526408	0.183028	0.048113	7.08298	0.0265665	0.00629671	0.0122222	0.00936074	0.0122222	ENSMUSG00000037098	Rab11fip3
ENSMUST00000115099	0.000142707	0.00527429	0.131199	0.0344949	7.58253	0.0107826	0.000930955	0.00562087	0.00858823	0.00858823	ENSMUSG00000050530	Fam171a1
ENSMUST00000061103	0.000143596	0.00530259	-0.241403	0.0634955	5.01198	0.0392297	0.00740542	0.0175918	0.024848	0.024848	ENSMUSG00000046318	Ccbe1
ENSMUST00000021898	0.00014499	0.00533894	0.253341	0.0666776	6.43332	0.0509829	0.00176943	0.0337978	0.0113362	0.0337978	ENSMUSG00000021448	Shc3
ENSMUST00000023449	0.00014475	0.00533894	0.147804	0.0388968	6.59328	0.016815	0.00138264	0.0101672	0.0107211	0.0107211	ENSMUSG00000022765	Snap29
ENSMUST00000079754	0.000145076	0.00533894	0.154083	0.040555	7.30546	0.0128231	0.00421264	0.00270681	0.00894504	0.00894504	ENSMUSG00000039652	Cpeb3
ENSMUST00000009058	0.000144961	0.00533894	-0.314448	0.0827594	4.37671	0.0651282	0.014274	0.0266578	0.040519	0.040519	ENSMUSG00000028970	Abcb1b
ENSMUST00000053597	0.000145662	0.00535593	0.258318	0.0680078	5.59411	0.0501593	0.0199671	0.01407	0.0170334	0.0170334	ENSMUSG00000045045	Lrfn4
ENSMUST00000037528	0.000145888	0.00535806	0.148124	0.0390008	6.56734	0.0120433	0.0013549	0.00523904	0.0108136	0.0108136	ENSMUSG00000035314	Gdpd5
ENSMUST00000143601	0.000146031	0.00535806	0.300788	0.0792023	5.42853	0.0719132	0.0150371	0.0351469	0.0187793	0.0351469	ENSMUSG00000028613	Lrp8
ENSMUST00000159679	0.000146093	0.00535806	0.810859	0.213518	2.71801	0.422369	0.157121	0.103996	0.207597	0.207597	ENSMUSG00000040113	Mettl11b
ENSMUST00000079423	0.000146249	0.00535922	0.144477	0.0380467	6.86159	0.0130857	0.00168404	0.00627159	0.00989636	0.00989636	ENSMUSG00000058966	Fam57b
ENSMUST00000018577	0.000147428	0.00539783	-0.161981	0.0426788	6.39984	0.019281	0.00309242	0.00983452	0.0114794	0.0114794	ENSMUSG00000018433	Nol11
ENSMUST00000054920	0.000147737	0.0054	0.145678	0.0383885	6.67607	0.0167251	0.00134735	0.0102761	0.010442	0.010442	ENSMUSG00000046312	AI464131
ENSMUST00000163000	0.000147724	0.0054	0.711995	0.187621	2.87891	0.345541	0.107449	0.114426	0.174162	0.174162	ENSMUSG00000020571	Pdia6
ENSMUST00000033463	0.000148559	0.00542541	-0.168405	0.0443933	6.0449	0.0189629	0.00237531	0.00965695	0.0133908	0.0133908	ENSMUSG00000031129	Slc9a9
ENSMUST00000022416	0.000149005	0.00543711	0.203341	0.0536134	6.42065	0.0329237	0.00328821	0.0197069	0.0113898	0.0197069	ENSMUSG00000021866	Anxa11
ENSMUST00000105699	0.000149301	0.0054433	0.215577	0.0568469	6.20541	0.0370117	0.0128932	0.0129593	0.0124282	0.0129593	ENSMUSG00000041459	Tardbp
ENSMUST00000161433	0.000149715	0.00545377	0.435064	0.114746	3.68633	0.0983784	0.0294906	0.0216922	0.0758424	0.0758424	ENSMUSG00000042605	Atxn2
ENSMUST00000084383	0.000150041	0.00546103	0.16435	0.0433527	6.68374	0.0136678	0.0046182	0.00230233	0.0104174	0.0104174	ENSMUSG00000031060	Rbm10
ENSMUST00000108086	0.000151258	0.00550067	0.16436	0.0433782	6.84928	0.0215391	0.00277047	0.0122828	0.00992958	0.0122828	ENSMUSG00000025757	Hspa4l
ENSMUST00000148566	0.000152097	0.00552367	0.52176	0.137754	3.3551	0.217166	0.0373014	0.114508	0.104994	0.114508	ENSMUSG00000019763	Rmnd1
ENSMUST00000142213	0.000152254	0.00552367	2.21935	0.585989	2.29657	3.92955	1.16735	1.57971	0.334085	1.57971	ENSMUSG00000024382	Ercc3
ENSMUST00000154689	0.000152275	0.00552367	-0.129441	0.0341773	7.48924	0.007462	0.0006554	0.00258737	0.00868929	0.00868929	ENSMUSG00000028863	Meaf6
ENSMUST00000094116	0.000153301	0.00555623	-0.188543	0.0498045	5.66241	0.019623	0.00345362	0.00734385	0.0163903	0.0163903	ENSMUSG00000070420	Zscan25
ENSMUST00000082059	0.000153594	0.00556217	0.212938	0.0562555	5.6441	0.0362021	0.00385357	0.0214639	0.0165589	0.0214639	ENSMUSG00000018166	Erbb3
ENSMUST00000146905	0.000155893	0.0056407	-0.285052	0.0753809	6.45273	0.0649608	0.00235157	0.0431067	0.0112556	0.0431067	ENSMUSG00000047446	Arl4a
ENSMUST00000032508	0.000156312	0.0056511	0.17347	0.0458817	7.87463	0.0240635	0.000574352	0.0162667	0.00839181	0.0162667	ENSMUSG00000030357	Fkbp4
ENSMUST00000148156	0.000156559	0.00565528	0.198429	0.0524886	5.51396	0.020129	0.00419763	0.00610254	0.0178428	0.0178428	ENSMUSG00000019188	H13
ENSMUST00000016703	0.000156943	0.00566441	-0.125512	0.0332059	8.18864	0.00847263	0.000442922	0.00411125	0.00837812	0.00837812	ENSMUSG00000016559	H3f3b
ENSMUST00000114701	0.000157491	0.00567944	-1.62795	0.430795	1.53648	1.69232	0.68713	0.354875	0.797547	0.797547	ENSMUSG00000024011	Pi16
ENSMUST00000101127	0.000158545	0.00571264	0.131783	0.0348883	7.38	0.0106935	0.000905472	0.00551333	0.00883206	0.00883206	ENSMUSG00000070733	Fryl
ENSMUST00000151937	0.000159275	0.00573415	-0.136497	0.0361471	7.17056	0.00972506	0.00127023	0.00381064	0.00918268	0.00918268	ENSMUSG00000027010	Slc25a12
ENSMUST00000042710	0.000159435	0.00573512	0.300576	0.0796039	4.71511	0.072374	0.0105591	0.0401351	0.0310788	0.0401351	ENSMUSG00000038059	Smim3
ENSMUST00000097464	0.000160161	0.00575645	0.698182	0.184961	5.38487	0.390651	0.224617	0.0490669	0.0192908	0.0490669	ENSMUSG00000007097	Atp1a2
ENSMUST00000023918	0.000161215	0.0057895	0.127585	0.0338143	7.89997	0.0114431	0.000764069	0.00671967	0.00838316	0.00838316	ENSMUSG00000023150	Ivns1abp
ENSMUST00000125651	0.000161571	0.00579745	0.347391	0.0920832	4.34446	0.0612268	0.0262247	0.00486157	0.0416098	0.0416098	ENSMUSG00000018906	P4ha2
ENSMUST00000065297	0.000161979	0.00580243	0.146459	0.0388285	6.6172	0.0119206	0.00142331	0.00517456	0.0106379	0.0106379	ENSMUSG00000039633	Lonrf1
ENSMUST00000166497	0.000161905	0.00580243	0.137567	0.03647	6.99623	0.0131826	0.00108414	0.00749133	0.00955633	0.00955633	ENSMUSG00000025277	Abhd6
ENSMUST00000133551	0.000162371	0.00581163	0.745033	0.197551	3.02282	0.401487	0.16302	0.10383	0.149191	0.149191	ENSMUSG00000040390	Map3k10
ENSMUST00000147157	0.000163315	0.00581328	2.11598	0.561284	1.25183	3.14229	1.41761	0.63545	1.10271	1.10271	ENSMUSG00000020288	Ahsa2
ENSMUST00000124962	0.000163162	0.00581328	2.02373	0.536779	1.06587	3.08291	0.945236	1.14831	1.35982	1.35982	NA	NA
ENSMUST00000001825	0.000163208	0.00581328	0.303867	0.0806	7.00031	0.0741228	0.000963133	0.0510078	0.0095467	0.0510078	ENSMUSG00000001774	Chordc1
ENSMUST00000086545	0.000162643	0.00581328	-0.166365	0.0441178	6.14407	0.0139256	0.00279627	0.00421293	0.0127748	0.0127748	ENSMUSG00000033966	Cdkl4
ENSMUST00000185566	0.000162695	0.00581328	-0.245444	0.0650899	5.24594	0.0479162	0.0128047	0.020644	0.0210889	0.0210889	ENSMUSG00000032417	Rwdd2a
ENSMUST00000044507	0.000162924	0.00581328	0.208949	0.0554168	6.96476	0.0350427	0.00220275	0.0223654	0.00963214	0.0223654	ENSMUSG00000034570	Inpp5j
ENSMUST00000186608	0.000163361	0.00581328	-0.268264	0.0711609	5.43445	0.0534774	0.0217992	0.0142699	0.0187117	0.0187117	ENSMUSG00000026374	Tsn
ENSMUST00000044166	0.000164281	0.00582806	-0.138019	0.0366251	6.9216	0.00763879	0.000991487	0.00182213	0.00973971	0.00973971	ENSMUSG00000038446	Cdc40
ENSMUST00000140452	0.000164159	0.00582806	0.218457	0.0579676	5.24196	0.0271528	0.00573733	0.00959424	0.0211446	0.0211446	ENSMUSG00000037432	Fer1l5
ENSMUST00000038382	0.000164317	0.00582806	-0.152413	0.0404453	6.4181	0.0110749	0.00168594	0.00356358	0.0114006	0.0114006	ENSMUSG00000042686	Jph1
ENSMUST00000069805	0.000164242	0.00582806	0.148163	0.0393165	7.36428	0.0176325	0.0030709	0.00929537	0.00885483	0.00929537	ENSMUSG00000060671	Atp8b2
ENSMUST00000154125	0.000164485	0.00582923	-0.405594	0.107638	3.99186	0.132151	0.022854	0.0698341	0.0568603	0.0698341	ENSMUSG00000050875	A730017C20Rik
ENSMUST00000033752	0.000164793	0.00583534	0.168484	0.0447187	6.6834	0.0178255	0.00557961	0.00527024	0.0104185	0.0104185	ENSMUSG00000019558	Slc6a8
ENSMUST00000153360	0.000165471	0.00585453	-0.164037	0.0435501	6.16205	0.0143027	0.00250232	0.00510164	0.0126706	0.0126706	ENSMUSG00000047989	Ino80c
ENSMUST00000029846	0.000166129	0.00586337	-0.437302	0.11613	5.80962	0.153759	0.0030716	0.104818	0.0151278	0.104818	ENSMUSG00000028195	Cyr61
ENSMUST00000149391	0.000166054	0.00586337	0.317918	0.0844238	6.98206	0.0812628	0.00607874	0.0509403	0.00959017	0.0509403	ENSMUSG00000015291	Gdi1
ENSMUST00000144161	0.000165888	0.00586337	-0.314301	0.0834576	4.43627	0.0740551	0.017115	0.0330659	0.0386064	0.0386064	ENSMUSG00000070282	3000002C10Rik
ENSMUST00000049501	0.000166481	0.00587099	-0.204066	0.0541994	5.47823	0.0334891	0.00434805	0.0191525	0.0182246	0.0191525	ENSMUSG00000040586	Ofd1
ENSMUST00000023760	0.000168463	0.00592189	0.160996	0.0427937	7.42904	0.0208668	0.000613911	0.0140365	0.00876466	0.0140365	ENSMUSG00000023019	Gpd1
ENSMUST00000111063	0.000168474	0.00592189	-0.150793	0.0400819	6.5493	0.0131353	0.00197289	0.00553662	0.0108796	0.0108796	ENSMUSG00000016386	Mpped2
ENSMUST00000105987	0.00016844	0.00592189	0.150984	0.0401319	6.65194	0.0148721	0.00236371	0.00692516	0.0105209	0.0105209	ENSMUSG00000028909	Ptpru
ENSMUST00000126725	0.000168205	0.00592189	0.42888	0.113987	4.32742	0.117634	0.0617416	0.0107634	0.0422032	0.0422032	ENSMUSG00000029036	Atad3a
ENSMUST00000026723	0.000169834	0.00596482	-0.124276	0.033051	8.00505	0.0062176	0.000377527	0.0019288	0.00836144	0.00836144	ENSMUSG00000025630	Hprt
ENSMUST00000189134	0.000173017	0.00607164	0.229796	0.0611897	5.17954	0.0423619	0.00790092	0.0217914	0.0220526	0.0220526	ENSMUSG00000032549	Rab6b
ENSMUST00000065118	0.000174408	0.00609685	0.160726	0.0428208	8.37133	0.0208624	0.000244031	0.014425	0.00846439	0.014425	ENSMUSG00000052981	Ube2ql1
ENSMUST00000003268	0.000173959	0.00609685	0.147056	0.0391719	6.55031	0.0130819	0.00139966	0.00635156	0.0108759	0.0108759	ENSMUSG00000003200	Sh3gl1
ENSMUST00000008517	0.00017425	0.00609685	-0.228303	0.060821	5.43933	0.0338285	0.0109372	0.0101196	0.0186563	0.0186563	ENSMUSG00000008373	Prpf31
ENSMUST00000032835	0.000174442	0.00609685	0.293645	0.0782341	4.65066	0.0696374	0.00941452	0.0395501	0.032642	0.0395501	ENSMUSG00000030607	Acan
ENSMUST00000169744	0.0001743	0.00609685	0.377104	0.100464	5.44037	0.111577	0.0620998	0.0152747	0.0186446	0.0186446	ENSMUSG00000030168	Adipor2
ENSMUST00000072835	0.000174903	0.006108	-0.209053	0.0557065	5.63182	0.0353031	0.00394395	0.0208818	0.0166734	0.0208818	ENSMUSG00000071855	Ccdc112
ENSMUST00000096119	0.000176013	0.00614178	-0.180653	0.0481592	5.76953	0.0242959	0.00309785	0.0133051	0.0154566	0.0154566	ENSMUSG00000024887	Asah2
ENSMUST00000108582	0.000176257	0.00614532	0.50343	0.134219	4.25575	0.204873	0.0551212	0.0889961	0.0448339	0.0889961	ENSMUSG00000059851	Suv420h2
ENSMUST00000030696	0.000176902	0.00615495	-0.130915	0.0349115	7.24488	0.00910619	0.000704109	0.00413531	0.00904637	0.00904637	ENSMUSG00000028878	Fam76a
ENSMUST00000036176	0.000176962	0.00615495	0.313857	0.0836992	5.81204	0.0588918	0.0409361	-0.00634954	0.0151083	0.0151083	ENSMUSG00000033697	Arhgap39
ENSMUST00000089185	0.000176737	0.00615495	0.141597	0.0377579	6.7663	0.0156218	0.00124119	0.00955472	0.0101641	0.0101641	ENSMUSG00000034265	Zdhhc14
ENSMUST00000037865	0.000177455	0.00616713	0.135134	0.0360442	7.00409	0.0118352	0.000855643	0.00650438	0.00953782	0.00953782	ENSMUSG00000038023	Atp6v0a2
ENSMUST00000129620	0.000179146	0.00622089	0.586776	0.15661	3.29713	0.20985	0.0847543	0.0402754	0.111459	0.111459	ENSMUSG00000034656	Cacna1a
ENSMUST00000154774	0.000179607	0.00623187	0.261495	0.0698048	6.68747	0.0553706	0.00732245	0.0316592	0.0104055	0.0316592	ENSMUSG00000003814	Calr
ENSMUST00000020969	0.000180194	0.00624219	-0.14835	0.03961	6.50131	0.00989489	0.00149012	0.00286585	0.0110615	0.0110615	ENSMUSG00000020638	Cmpk2
ENSMUST00000098550	0.00018013	0.00624219	-0.287752	0.0768288	4.5379	0.0297047	0.0116047	-0.00299026	0.0356166	0.0356166	ENSMUSG00000074194	Zfp791
ENSMUST00000102762	0.000181131	0.00626959	0.159592	0.0426263	6.80653	0.0206399	0.00127866	0.0132573	0.010048	0.0132573	ENSMUSG00000034853	Acot11
ENSMUST00000150488	0.000183534	0.00634767	-0.264162	0.0706191	5.97671	0.0401483	0.0260378	-0.00315971	0.0138586	0.0138586	ENSMUSG00000039375	Wdr17
ENSMUST00000172466	0.000184037	0.00635998	-0.295411	0.0789875	5.69107	0.0708228	0.0182276	0.0316845	0.0161321	0.0316845	ENSMUSG00000024109	Nrxn1
ENSMUST00000107750	0.000185395	0.00640178	0.563038	0.15062	3.22338	0.194349	0.0610467	0.0552438	0.120445	0.120445	ENSMUSG00000039813	Tbc1d2
ENSMUST00000046386	0.000185925	0.00641493	0.125733	0.0336417	7.72443	0.0113389	0.000583707	0.00691752	0.00847041	0.00847041	ENSMUSG00000061410	Zcchc14
ENSMUST00000174641	0.000186684	0.00643598	-0.125522	0.0335944	8.42939	0.00892653	0.000522013	0.00450055	0.00850667	0.00850667	ENSMUSG00000041444	Arhgap32
ENSMUST00000159109	0.000187242	0.0064494	0.131448	0.0351876	7.20237	0.00966386	0.000782645	0.00459572	0.0091227	0.0091227	ENSMUSG00000040524	Zfp609
ENSMUST00000015605	0.000187373	0.0064494	0.14039	0.037583	6.97287	0.0115067	0.00168751	0.00494695	0.00961237	0.00961237	ENSMUSG00000015461	Atf6b
ENSMUST00000058889	0.000187648	0.00645372	-0.258774	0.0692819	5.78512	0.0544422	0.00308235	0.0353175	0.0153275	0.0353175	ENSMUSG00000055884	Fancm
ENSMUST00000084628	0.000188795	0.006488	0.157805	0.0422667	6.71249	0.0202572	0.00123189	0.0130599	0.0103268	0.0130599	ENSMUSG00000046321	Hs3st2
ENSMUST00000018716	0.000190253	0.00653288	0.298474	0.079985	6.15747	0.0725199	0.0164714	0.0347094	0.0126969	0.0347094	ENSMUSG00000018572	Phf23
ENSMUST00000026475	0.000190443	0.00653321	0.169274	0.0453652	6.03071	0.0190488	0.00297897	0.00906373	0.0134851	0.0134851	ENSMUSG00000025408	Ddit3
ENSMUST00000030834	0.000190566	0.00653321	0.210177	0.0563296	5.42392	0.0234451	0.00655192	0.00589487	0.0188322	0.0188322	ENSMUSG00000028978	Nos3
ENSMUST00000153187	0.000191767	0.00656917	-0.210855	0.0565352	6.33951	0.0333709	0.0138183	0.008809	0.0117515	0.0117515	ENSMUSG00000034064	Poglut1
ENSMUST00000041761	0.000192707	0.00658552	0.206447	0.0553716	5.99499	0.0347357	0.00259069	0.0219375	0.0137294	0.0219375	ENSMUSG00000039405	Prss23
ENSMUST00000084806	0.00019315	0.00658552	1.12255	0.301128	3.06898	1.02721	0.19374	0.531683	0.142009	0.531683	ENSMUSG00000018581	Dnah11
ENSMUST00000034600	0.000193031	0.00658552	-0.334507	0.089729	4.16102	0.0557458	0.0157237	0.0120417	0.0486867	0.0486867	ENSMUSG00000032092	Mpzl2
ENSMUST00000087328	0.000193067	0.00658552	0.529662	0.14208	5.88748	0.228681	0.00439238	0.157101	0.0145176	0.157101	ENSMUSG00000091971	Hspa1a
ENSMUST00000006105	0.000192991	0.00658552	-0.295216	0.0791884	4.49101	0.039403	0.0132104	0.00426547	0.0369561	0.0369561	ENSMUSG00000005951	Shpk
ENSMUST00000156459	0.000193161	0.00658552	1.22768	0.329331	1.83858	1.22864	0.200214	0.667458	0.564214	0.667458	ENSMUSG00000026339	Ccdc93
ENSMUST00000098586	0.000194989	0.00664256	-0.190546	0.0511476	5.61595	0.0199683	0.00410517	0.00684668	0.0168234	0.0168234	ENSMUSG00000074211	Sdhaf1
ENSMUST00000144940	0.000195587	0.0066577	1.36077	0.365343	1.74145	1.38801	0.437117	0.503368	0.630688	0.630688	ENSMUSG00000040447	Spns2
ENSMUST00000100089	0.000195832	0.00666076	-0.14003	0.0375988	7.31153	0.0160048	0.000698447	0.0106109	0.00893535	0.0106109	ENSMUSG00000075334	Rprm
ENSMUST00000162466	0.000197272	0.00670444	1.58757	0.42648	3.3228	2.05856	0.472462	0.982622	0.108534	0.982622	ENSMUSG00000031878	Nae1
ENSMUST00000118628	0.000198687	0.00674722	0.221382	0.0595004	5.48513	0.0258436	0.0101726	0.00346313	0.0181498	0.0181498	ENSMUSG00000038695	Josd2
ENSMUST00000093290	0.000200321	0.00679736	0.135609	0.0364675	6.96539	0.0132076	0.00100844	0.00773546	0.0096306	0.0096306	ENSMUSG00000020134	Peli1
ENSMUST00000106363	0.00020144	0.00682456	-1.70552	0.458818	2.5475	2.38044	0.983371	0.700739	0.251119	0.700739	ENSMUSG00000020818	Mfsd11
ENSMUST00000143920	0.000201391	0.00682456	0.670021	0.180246	2.85156	0.290607	0.0805086	0.100071	0.1794	0.1794	ENSMUSG00000020886	Dlg4
ENSMUST00000129689	0.000202053	0.00683995	1.10556	0.297479	2.12317	1.00054	0.162777	0.545174	0.40728	0.545174	ENSMUSG00000019368	Sec14l4
ENSMUST00000120173	0.000202552	0.00685148	0.125212	0.033697	7.73742	0.00953884	0.000622157	0.00505385	0.00846175	0.00846175	ENSMUSG00000038145	Snrk
ENSMUST00000131600	0.000202881	0.00685722	1.78642	0.480816	1.15156	1.98239	0.614529	0.582921	1.23494	1.23494	ENSMUSG00000039852	Rere
ENSMUST00000070132	0.000203644	0.00687761	-0.401481	0.108086	4.29131	0.132043	0.0151894	0.0782717	0.0435003	0.0782717	ENSMUSG00000056174	Col8a2
ENSMUST00000027766	0.000204001	0.00688428	-0.168067	0.0452521	6.57144	0.023143	0.00412929	0.0122528	0.0107988	0.0122528	ENSMUSG00000026489	Adck3
ENSMUST00000042352	0.000204329	0.00688994	-0.129785	0.0349486	7.22968	0.00697472	0.000698073	0.00201734	0.00907316	0.00907316	ENSMUSG00000037492	Zmat4
ENSMUST00000047450	0.000204709	0.00689197	-0.42568	0.114642	3.66079	0.100484	0.0274308	0.0280819	0.0777112	0.0777112	ENSMUSG00000053007	9430076C15Rik
ENSMUST00000177390	0.000204563	0.00689197	-0.170804	0.0459977	6.03047	0.0121399	0.00343965	0.00132519	0.0134866	0.0134866	ENSMUSG00000046519	Golph3l
ENSMUST00000021689	0.000206681	0.00695292	-0.326526	0.0879957	5.90099	0.0819233	0.0475308	0.00869136	0.0144152	0.0144152	ENSMUSG00000021262	Evl
ENSMUST00000063103	0.000207089	0.00695579	-0.266106	0.0717226	5.0167	0.0580997	0.00867946	0.0324736	0.0247612	0.0324736	ENSMUSG00000043773	1700048O20Rik
ENSMUST00000099278	0.000207011	0.00695579	-0.190789	0.0514215	5.5636	0.0280743	0.00381915	0.0154841	0.0173342	0.0173342	ENSMUSG00000074749	Kiz
ENSMUST00000056937	0.000208185	0.00698718	-0.313079	0.0844136	4.35026	0.0424435	0.0155946	0.00212544	0.0414107	0.0414107	ENSMUSG00000043510	Hscb
ENSMUST00000134839	0.000208749	0.00699519	0.295656	0.0797305	4.85068	0.0717731	0.016968	0.0338876	0.0280571	0.0338876	ENSMUSG00000028041	Adam15
ENSMUST00000092096	0.000208625	0.00699519	-0.138937	0.0374662	7.42137	0.0121998	0.0024549	0.00500397	0.00877485	0.00877485	ENSMUSG00000047879	Usp14
ENSMUST00000187632	0.000212382	0.00710588	1.22517	0.330785	1.78732	1.10665	0.276981	0.466279	0.598371	0.598371	ENSMUSG00000074269	Rec114
ENSMUST00000135374	0.000212346	0.00710588	1.2612	0.340511	1.65756	1.24085	0.23324	0.624807	0.69434	0.69434	ENSMUSG00000029290	Zfp326
ENSMUST00000096224	0.000213323	0.00713183	0.130597	0.0352708	7.20597	0.00932131	0.000836152	0.00424772	0.00911607	0.00911607	ENSMUSG00000022994	Adcy6
ENSMUST00000028735	0.000214473	0.00716472	-0.220023	0.0594444	5.1767	0.0284314	0.00617363	0.010296	0.0220954	0.0220954	ENSMUSG00000027276	Jag1
ENSMUST00000160668	0.000214661	0.00716545	0.376106	0.10162	5.21601	0.116453	0.00615199	0.0764608	0.0215142	0.0764608	ENSMUSG00000072572	Slc39a2
ENSMUST00000152917	0.000216242	0.00720707	-0.57046	0.15421	3.16932	0.241123	0.0626533	0.099727	0.127592	0.127592	ENSMUSG00000090258	Churc1
ENSMUST00000112513	0.000216158	0.00720707	-0.122652	0.0331551	8.31696	0.00877556	0.000362728	0.00469374	0.00843136	0.00843136	ENSMUSG00000025658	Cnksr2
ENSMUST00000097822	0.000217023	0.00722749	0.18123	0.0490031	7.65906	0.0220286	0.0106911	0.00331334	0.00851937	0.00851937	ENSMUSG00000066036	Ubr4
ENSMUST00000148760	0.000218244	0.00726255	1.16548	0.315259	3.18743	0.766534	0.669954	-0.240095	0.125152	0.125152	ENSMUSG00000030428	Ttyh1
ENSMUST00000021940	0.00021852	0.00726613	0.143905	0.0389291	7.52126	0.0170769	0.000610055	0.0115137	0.00865246	0.0115137	ENSMUSG00000021484	Lman2
ENSMUST00000144275	0.000221353	0.00735465	-0.234242	0.0634234	5.21678	0.0389501	0.0106771	0.0149395	0.0215031	0.0215031	ENSMUSG00000027274	Mkks
ENSMUST00000134863	0.000221734	0.00736164	0.380933	0.103154	4.55156	0.105961	0.049887	0.0209101	0.0352382	0.0352382	ENSMUSG00000002325	Irf9
ENSMUST00000111194	0.000222658	0.00738662	-0.412783	0.11181	4.42442	0.101985	0.0610353	-0.00108764	0.038977	0.038977	ENSMUSG00000005087	Cd44
ENSMUST00000087996	0.000223716	0.00741033	-0.19827	0.0537228	5.40289	0.0183008	0.0040123	0.00441557	0.0190769	0.0190769	ENSMUSG00000067594	Krt77
ENSMUST00000115251	0.000223715	0.00741033	-2.80819	0.760902	3.7116	6.51745	2.22521	2.40656	0.0740442	2.40656	ENSMUSG00000012535	Tnpo3
ENSMUST00000163230	0.000224219	0.00741403	-0.122868	0.0332973	7.81179	0.00808762	0.000450712	0.00388072	0.00841898	0.00841898	ENSMUSG00000022661	Cd200
ENSMUST00000106213	0.000224516	0.00741403	0.311246	0.0843553	6.6934	0.08009	0.00690022	0.0500264	0.0103867	0.0500264	ENSMUSG00000028649	Macf1
ENSMUST00000145838	0.000224164	0.00741403	1.41742	0.384115	1.67566	1.59972	0.50027	0.617014	0.680082	0.680082	ENSMUSG00000027198	Ext2
ENSMUST00000040308	0.000224412	0.00741403	0.423381	0.114743	4.96484	0.148189	0.0745249	0.0308029	0.0257425	0.0308029	ENSMUSG00000042594	Sh2b3
ENSMUST00000170653	0.000225317	0.00743476	-0.25783	0.0698953	6.87782	0.0549772	0.0282685	0.0108143	0.00985312	0.0108143	ENSMUSG00000028059	Arhgef2
ENSMUST00000033847	0.000225643	0.00743851	0.141788	0.0384414	6.79574	0.0166287	0.00151971	0.0103022	0.0100787	0.0103022	ENSMUSG00000031467	Agpat5
ENSMUST00000127011	0.000225776	0.00743851	0.520074	0.141007	3.44682	0.137576	0.0633515	0.00668372	0.0957127	0.0957127	NA	NA
ENSMUST00000022119	0.000226	0.00744021	-0.215971	0.0585601	5.20778	0.0357978	0.00580047	0.0187523	0.0216338	0.0216338	ENSMUSG00000021619	Atg10
ENSMUST00000106545	0.000226773	0.00745998	-0.146285	0.0396742	6.54168	0.0142377	0.00168452	0.00732128	0.0109078	0.0109078	ENSMUSG00000047155	Cyp4x1
ENSMUST00000145067	0.000226987	0.0074613	0.181463	0.0492181	6.77054	0.0207055	0.00922775	0.00338694	0.0101516	0.0101516	ENSMUSG00000031442	Mcf2l
ENSMUST00000061111	0.000228483	0.00749903	-0.228149	0.0619087	5.18156	0.0311465	0.00863925	0.00966496	0.0220222	0.0220222	ENSMUSG00000044345	Marveld1
ENSMUST00000143561	0.000228316	0.00749903	-0.220269	0.0597676	5.37918	0.0375187	0.00921818	0.0166129	0.0193592	0.0193592	ENSMUSG00000025512	Chid1
ENSMUST00000047443	0.00022881	0.00750406	-0.220576	0.0598597	5.57296	0.0402966	0.00421611	0.0244494	0.017241	0.0244494	ENSMUSG00000032718	Mansc1
ENSMUST00000035179	0.000229665	0.00751536	-0.200723	0.0544861	5.47407	0.0278857	0.00547993	0.0125914	0.01827	0.01827	ENSMUSG00000032565	Nudt16
ENSMUST00000148872	0.000229359	0.00751536	1.5288	0.414954	1.37386	1.40134	0.417402	0.407392	0.960089	0.960089	ENSMUSG00000002763	Pex6
ENSMUST00000111171	0.000229678	0.00751536	0.132301	0.035913	7.51876	0.0145021	0.000553588	0.00976437	0.00865525	0.00976437	ENSMUSG00000053293	Pom121
ENSMUST00000127723	0.000232026	0.00758644	-0.598872	0.162678	4.9407	0.297439	0.0649887	0.146726	0.0262168	0.146726	ENSMUSG00000035545	Leng8
ENSMUST00000081314	0.000234363	0.00765641	-0.283273	0.0770021	4.70002	0.0538058	0.0159978	0.0182032	0.0314368	0.0314368	ENSMUSG00000030528	Blm
ENSMUST00000006112	0.000234521	0.00765641	0.203369	0.0552845	6.34948	0.0343355	0.00242001	0.022031	0.0117052	0.022031	ENSMUSG00000005958	Ephb3
ENSMUST00000149551	0.000236477	0.00771042	0.471846	0.128342	3.91033	0.184977	0.0522276	0.0795453	0.0614023	0.0795453	ENSMUSG00000034563	Ccpg1
ENSMUST00000191234	0.000236533	0.00771042	-0.126214	0.0343307	7.39844	0.00678519	0.000622699	0.00214067	0.00880608	0.00880608	ENSMUSG00000069670	Nkain2
ENSMUST00000114079	0.000238207	0.00775911	-0.217962	0.0593156	5.31377	0.0217408	0.00797016	0.00182664	0.0201766	0.0201766	ENSMUSG00000025956	Mettl21a
ENSMUST00000142913	0.000239344	0.00779024	-0.337613	0.0919074	6.97069	0.0873533	0.0579581	0.00191164	0.00961768	0.00961768	ENSMUSG00000017978	Cadps2
ENSMUST00000155023	0.000240535	0.00782309	0.179115	0.0487768	5.98038	0.0266986	0.00301437	0.016019	0.0138324	0.016019	ENSMUSG00000040606	Kazn
ENSMUST00000022746	0.000240806	0.00782602	0.279608	0.0761492	4.6342	0.0571592	0.0133331	0.0248833	0.0330565	0.0330565	ENSMUSG00000022146	Osmr
ENSMUST00000072386	0.000241405	0.00783955	-1.93929	0.528244	1.51377	3.13087	0.951288	1.28104	0.818516	1.28104	ENSMUSG00000040987	Mill2
ENSMUST00000115494	0.000242076	0.00785544	0.596592	0.162537	3.03252	0.1662	0.0636944	0.0131334	0.147651	0.147651	ENSMUSG00000079681	Zglp1
ENSMUST00000005394	0.000242289	0.00785644	-0.130191	0.0354719	7.21025	0.00639824	0.000957789	0.00113377	0.00910823	0.00910823	ENSMUSG00000005262	Ufd1l
ENSMUST00000021180	0.000242513	0.00785778	-1.49321	0.406866	2.17739	1.857	0.90798	0.416339	0.382797	0.416339	ENSMUSG00000020831	0610010K14Rik
ENSMUST00000006467	0.000243615	0.00788757	0.186073	0.0507167	6.77969	0.0288487	0.00445557	0.0161219	0.0101249	0.0161219	ENSMUSG00000006304	Arpc2
ENSMUST00000029367	0.000243991	0.00789379	-0.265234	0.0723005	4.97152	0.0586245	0.00755437	0.0342646	0.0256125	0.0342646	ENSMUSG00000027792	Bche
ENSMUST00000161204	0.000246386	0.00796532	-0.157871	0.0430638	6.39456	0.0183584	0.00333342	0.00899071	0.0115025	0.0115025	ENSMUSG00000066441	Rdh11
ENSMUST00000099173	0.000246788	0.00797233	-0.146593	0.039992	7.42383	0.0166224	0.00402329	0.00742262	0.00877156	0.00877156	ENSMUSG00000074656	Eif2s2
ENSMUST00000137894	0.000247903	0.00800236	0.367271	0.100226	3.96166	0.0895347	0.0218574	0.0346917	0.058505	0.058505	ENSMUSG00000043079	Synpo
ENSMUST00000144491	0.00024824	0.00800721	0.200069	0.0546031	6.6403	0.032102	0.0132923	0.00920565	0.0105596	0.0105596	ENSMUSG00000022537	Tmem44
ENSMUST00000102703	0.000248722	0.00801677	-0.208987	0.0570447	5.27714	0.0249382	0.00537207	0.00875059	0.0206607	0.0206607	ENSMUSG00000037001	Zfp39
ENSMUST00000030131	0.000250214	0.00805283	2.40621	0.657067	1.43136	4.83664	1.64562	1.80828	0.899233	1.80828	ENSMUSG00000060206	Zfp462
ENSMUST00000022230	0.000250082	0.00805283	-0.184406	0.0503541	5.95349	0.0211792	0.00625804	0.00655899	0.0140262	0.0140262	ENSMUSG00000021716	Srek1ip1
ENSMUST00000043208	0.000254076	0.00817101	0.373048	0.101978	3.94516	0.106937	0.0237742	0.0496167	0.059422	0.059422	ENSMUSG00000034460	Six4
ENSMUST00000153060	0.000254407	0.00817556	-0.125798	0.0343919	7.43081	0.00909791	0.000700119	0.00448101	0.00876233	0.00876233	ENSMUSG00000057455	Rit2
ENSMUST00000047521	0.000255894	0.00821721	-0.246936	0.0675372	4.83459	0.02659	0.00809136	0.00312441	0.0283989	0.0283989	ENSMUSG00000039787	Cercam
ENSMUST00000122348	0.00025748	0.00826197	1.19143	0.325998	2.47335	0.577259	0.577032	-0.359064	0.273166	0.273166	ENSMUSG00000023067	Cdkn1a
ENSMUST00000176194	0.000260048	0.00833818	0.396536	0.108576	6.05001	0.131846	0.0570196	0.0372903	0.0133573	0.0372903	ENSMUSG00000029055	Plch2
ENSMUST00000040876	0.000262013	0.00839493	-0.489705	0.134158	3.39225	0.201228	0.036985	0.107001	0.101103	0.107001	ENSMUSG00000041323	Ak7
ENSMUST00000168162	0.000262562	0.00840627	2.16532	0.593291	3.52317	3.93508	1.98241	0.833541	0.0887595	0.833541	ENSMUSG00000029231	Pdgfra
ENSMUST00000088827	0.000263777	0.00842641	-0.242401	0.0664384	4.86495	0.0403664	0.00755513	0.018488	0.0277574	0.0277574	ENSMUSG00000022610	Mapk12
ENSMUST00000069949	0.000263622	0.00842641	-0.362566	0.0993698	5.23427	0.11037	0.0474523	0.0315425	0.0212529	0.0315425	ENSMUSG00000004980	Hnrnpa2b1
ENSMUST00000027036	0.000263638	0.00842641	-0.14293	0.0391735	6.603	0.012591	0.00158952	0.00597342	0.010687	0.010687	ENSMUSG00000025903	Lypla1
ENSMUST00000131358	0.000264781	0.00845221	0.184277	0.0505212	5.92202	0.023895	0.00616141	0.00947457	0.0142577	0.0142577	NA	NA
ENSMUST00000140525	0.000265566	0.00847099	1.60061	0.438912	3.31792	2.15258	0.219575	1.32157	0.109083	1.32157	ENSMUSG00000021250	Fos
ENSMUST00000148827	0.000265805	0.00847234	-2.11948	0.581232	1.74896	3.57863	2.07737	0.42263	0.625275	0.625275	ENSMUSG00000027695	Pld1
ENSMUST00000121963	0.00026608	0.00847483	0.684183	0.187639	4.15456	0.393384	0.0249663	0.256702	0.0489665	0.256702	ENSMUSG00000032572	Col6a4
ENSMUST00000150641	0.000266809	0.00849177	0.459942	0.126165	5.3688	0.177825	0.0215832	0.105757	0.0194851	0.105757	ENSMUSG00000023007	Prpf40b
ENSMUST00000064110	0.000268947	0.00855104	-0.156925	0.0430698	6.73149	0.0207163	0.00233163	0.0125084	0.0102683	0.0125084	ENSMUSG00000052301	Doc2a
ENSMUST00000118762	0.000269068	0.00855104	0.126146	0.0346232	7.48016	0.0133873	0.000614498	0.00897564	0.00870014	0.00897564	ENSMUSG00000005936	Kctd20
ENSMUST00000063492	0.000271364	0.00861389	-0.163621	0.0449361	6.02541	0.020166	0.00263334	0.0110657	0.0135207	0.0135207	ENSMUSG00000051920	Rspo2
ENSMUST00000190056	0.000271445	0.00861389	0.359283	0.0986735	4.30552	0.104244	0.0349087	0.0383879	0.0429831	0.0429831	ENSMUSG00000056211	R3hdm1
ENSMUST00000009236	0.000272611	0.00864453	0.505536	0.138883	3.27691	0.136507	0.0404735	0.0324327	0.113834	0.113834	ENSMUSG00000009092	Derl3
ENSMUST00000174282	0.000273917	0.00867954	0.348734	0.0958377	5.92982	0.0991315	0.059279	0.0107262	0.0141999	0.0141999	ENSMUSG00000032423	Syncrip
ENSMUST00000042035	0.000274215	0.0086826	0.208499	0.0573034	8.06451	0.0366406	0.00403626	0.0222332	0.00835922	0.0222332	ENSMUSG00000034730	Adgrb1
ENSMUST00000138242	0.000275656	0.00872181	0.331228	0.0910678	4.3148	0.0794922	0.0236967	0.0291886	0.04265	0.04265	ENSMUSG00000001962	Fam50a
ENSMUST00000014691	0.000277895	0.00878121	0.210561	0.0579248	5.21139	0.0204794	0.00526112	0.00407797	0.0215811	0.0215811	ENSMUSG00000014547	Wdfy2
ENSMUST00000039303	0.000277941	0.00878121	-0.147643	0.0406166	6.41282	0.00787988	0.00177439	0.000555258	0.0114233	0.0114233	ENSMUSG00000036437	Npy1r
ENSMUST00000089681	0.000278848	0.00880342	0.148283	0.0408021	6.65548	0.0164889	0.00280935	0.00836577	0.0105092	0.0105092	ENSMUSG00000055762	Eef1d
ENSMUST00000162645	0.000280068	0.00882901	0.121925	0.0335599	7.93792	0.0125558	0.000391324	0.0086188	0.00837269	0.0086188	ENSMUSG00000007817	Zmiz1
ENSMUST00000147856	0.000280034	0.00882901	0.314599	0.0865924	4.58713	0.083094	0.0257085	0.0337627	0.0342775	0.0342775	ENSMUSG00000042216	Sgsm1
ENSMUST00000123602	0.00028115	0.00885664	0.234419	0.0645414	5.24392	0.0373672	0.0122076	0.0117512	0.0211172	0.0211172	ENSMUSG00000030868	Dctn5
ENSMUST00000044216	0.000281538	0.00885668	-0.159905	0.0440301	6.09335	0.0193923	0.00242844	0.0107917	0.0130808	0.0130808	ENSMUSG00000039154	Shd
ENSMUST00000117611	0.000281562	0.00885668	2.68154	0.73837	3.75036	6.07647	3.04561	1.31591	0.0713768	1.31591	ENSMUSG00000003363	Pld3
ENSMUST00000095529	0.000281904	0.00886096	-0.13444	0.0370218	6.94837	0.0121943	0.00129238	0.00648859	0.00967251	0.00967251	ENSMUSG00000025551	Fgf14
ENSMUST00000112570	0.000284787	0.00894505	0.316442	0.0872039	5.40571	0.0847151	0.0387889	0.0220473	0.0190437	0.0220473	ENSMUSG00000026349	Ccnt2
ENSMUST00000143343	0.000285771	0.00896943	-0.364402	0.100445	4.44633	0.0866368	0.0424182	0.011696	0.0382959	0.0382959	ENSMUSG00000003531	Dgcr6
ENSMUST00000100638	0.000286983	0.00899637	0.774082	0.213435	2.57597	0.345759	0.121257	0.0762399	0.24318	0.24318	ENSMUSG00000072571	Tmem253
ENSMUST00000037408	0.000287047	0.00899637	-0.1444	0.0398156	6.97004	0.0176541	0.000858706	0.0118235	0.00961927	0.0118235	ENSMUSG00000034007	Scaper
ENSMUST00000001507	0.000287691	0.00901001	0.122824	0.0338719	7.53087	0.00947262	0.000536622	0.00522887	0.00864184	0.00864184	ENSMUSG00000001467	Cyp51
ENSMUST00000141055	0.00028833	0.00902345	0.360225	0.0993569	4.86077	0.109914	0.0482705	0.0307039	0.0278448	0.0307039	ENSMUSG00000021203	Otub2
ENSMUST00000164095	0.000289286	0.00904681	0.445178	0.122818	7.72682	0.167925	0.0951054	0.0255678	0.00846879	0.0255678	ENSMUSG00000030451	Herc2
ENSMUST00000021933	0.000289751	0.00905476	-0.123034	0.0339471	7.52538	0.00825141	0.000571364	0.00391844	0.00864789	0.00864789	ENSMUSG00000021477	Ctsl
ENSMUST00000056032	0.000291104	0.00909046	0.155182	0.0428313	6.21513	0.0133826	0.00230065	0.00510636	0.0123755	0.0123755	ENSMUSG00000024137	E4f1
ENSMUST00000089824	0.000291726	0.00910328	-0.147441	0.040701	6.39704	0.00935051	0.00176098	0.00210418	0.0114916	0.0114916	ENSMUSG00000022525	Hrasls
ENSMUST00000013970	0.000292353	0.00910986	0.138919	0.0383543	8.18161	0.016369	0.000289793	0.0114786	0.00837619	0.0114786	ENSMUSG00000025417	Pip4k2c
ENSMUST00000115043	0.000292359	0.00910986	0.516213	0.142522	4.67657	0.207359	0.130498	0.012712	0.0320027	0.0320027	ENSMUSG00000028959	Fastk
ENSMUST00000032065	0.00029294	0.00912134	-0.119347	0.0329555	8.07744	0.0106867	0.00032879	0.00691577	0.00835971	0.00835971	ENSMUSG00000029998	Pcyox1
ENSMUST00000162352	0.000294994	0.00917207	1.36403	0.37684	2.28501	1.57957	0.469426	0.666641	0.33852	0.666641	ENSMUSG00000004894	Hapln2
ENSMUST00000020118	0.000294926	0.00917207	0.209597	0.0579044	7.67068	0.0372951	0.000525425	0.0262979	0.00851001	0.0262979	ENSMUSG00000019960	Dusp6
ENSMUST00000034562	0.000298357	0.00926398	0.185132	0.0511878	7.09376	0.0291302	0.000944263	0.0200172	0.00933778	0.0200172	ENSMUSG00000032060	Cryab
ENSMUST00000008991	0.00029851	0.00926398	0.171458	0.0474087	10.0956	0.0249872	4.55236e-05	0.0179352	0.0136906	0.0179352	ENSMUSG00000067889	Sptbn2
ENSMUST00000106044	0.000298595	0.00926398	0.129241	0.0357364	7.07792	0.0120393	0.000845105	0.00714129	0.00937161	0.00937161	ENSMUSG00000028176	Lrrc7
ENSMUST00000106592	0.000299353	0.0092808	-0.195551	0.0540815	5.52798	0.0230734	0.00570181	0.00794333	0.0176966	0.0176966	ENSMUSG00000061298	Agbl4
ENSMUST00000042917	0.000300988	0.00932479	-0.157447	0.0435606	6.58633	0.0176561	0.00443457	0.00719947	0.0107456	0.0107456	ENSMUSG00000037386	Rims2
ENSMUST00000120129	0.000301294	0.00932755	0.124197	0.0343636	7.40525	0.00765331	0.0006502	0.00314494	0.00879668	0.00879668	ENSMUSG00000054280	Prr14l
ENSMUST00000027068	0.000302309	0.00934556	-0.14165	0.0392022	6.57325	0.0125271	0.0015022	0.0060919	0.0107923	0.0107923	ENSMUSG00000025935	Tram1
ENSMUST00000023147	0.000302134	0.00934556	0.440364	0.121867	3.54723	0.127114	0.0321151	0.0475238	0.0866984	0.0866984	ENSMUSG00000022504	Ciita
ENSMUST00000071402	0.000302808	0.00934835	0.150185	0.0415693	7.2035	0.0191989	0.000800952	0.0130231	0.00912061	0.0130231	ENSMUSG00000041220	Elovl6
ENSMUST00000065169	0.000302833	0.00934835	2.65206	0.73406	3.75692	5.98677	1.32653	2.98422	0.0709365	2.98422	ENSMUSG00000036180	Gatad2a
ENSMUST00000063401	0.000304339	0.00938812	0.22495	0.0622858	5.40984	0.0311416	0.0120409	0.00664478	0.0189953	0.0189953	ENSMUSG00000031537	Ikbkb
ENSMUST00000120856	0.0003078	0.00948807	0.762848	0.211395	3.50076	0.496147	0.22468	0.132822	0.090734	0.132822	ENSMUSG00000034818	Celf5
ENSMUST00000068237	0.000308839	0.00951329	0.194017	0.0537777	6.33911	0.0321042	0.00892745	0.0142088	0.0117533	0.0142088	ENSMUSG00000038342	Mlxip
ENSMUST00000194224	0.00030916	0.00951639	0.20218	0.0560442	5.73271	0.0317796	0.00935966	0.0125789	0.015768	0.015768	ENSMUSG00000032612	Usp4
ENSMUST00000010451	0.000310437	0.00953525	-0.178635	0.0495323	5.67868	0.0201631	0.00338472	0.00894104	0.0162429	0.0162429	ENSMUSG00000010307	Tmem86a
ENSMUST00000015620	0.000310299	0.00953525	0.147917	0.0410134	7.44655	0.018669	0.000612974	0.0128438	0.0087419	0.0128438	ENSMUSG00000015476	Prrt1
ENSMUST00000159200	0.000310088	0.00953525	-0.293549	0.0813893	4.36888	0.0512439	0.0122138	0.0177594	0.04078	0.04078	ENSMUSG00000079654	Prrt4
ENSMUST00000093534	0.0003113	0.00955497	-0.452418	0.125473	4.97411	0.16731	0.100385	0.0179209	0.0255624	0.0255624	ENSMUSG00000045636	Mtus1
ENSMUST00000137376	0.000311725	0.00956118	-1.78144	0.49411	2.93973	2.70913	0.6965	1.25666	0.163103	1.25666	ENSMUSG00000062647	Rpl7a
ENSMUST00000173408	0.000312499	0.00957813	-2.02448	0.561622	1.89708	3.35061	1.99572	0.373628	0.527628	0.527628	ENSMUSG00000003452	Bicd1
ENSMUST00000000171	0.000315764	0.00967132	-1.49858	0.416041	2.26034	1.9196	0.857259	0.527459	0.348189	0.527459	ENSMUSG00000000167	Pih1d2
ENSMUST00000030917	0.000316656	0.00969173	0.173139	0.0480772	8.09167	0.0256309	0.00139571	0.0170956	0.00836063	0.0170956	ENSMUSG00000029050	Ski
ENSMUST00000153339	0.000317457	0.00970677	-0.408917	0.113569	3.93968	0.142788	0.0434533	0.0595037	0.0597292	0.0597292	ENSMUSG00000020402	Vdac1
ENSMUST00000109869	0.000317598	0.00970677	-0.201327	0.0559163	5.5457	0.0301695	0.00749833	0.0128682	0.0175148	0.0175148	ENSMUSG00000032869	Psmf1
ENSMUST00000183372	0.000318581	0.00972585	-1.65302	0.459211	1.55213	2.33774	0.839798	0.847202	0.7834	0.847202	ENSMUSG00000037674	Rfx7
ENSMUST00000151554	0.000318674	0.00972585	0.403259	0.112028	4.20321	0.0932189	0.0534884	-0.000526958	0.046914	0.046914	ENSMUSG00000019302	Atp6v0a1
ENSMUST00000039487	0.000318899	0.00972585	-0.137537	0.0382107	6.80905	0.00947622	0.00163957	0.00310811	0.0100409	0.0100409	ENSMUSG00000034345	Gtf2h5
ENSMUST00000047910	0.000319865	0.00974345	-0.264324	0.0734507	5.86723	0.0597979	0.00718199	0.035978	0.014673	0.035978	ENSMUSG00000036112	Metap2
ENSMUST00000140772	0.000319928	0.00974345	1.85052	0.514232	1.87437	2.93095	1.30906	0.806412	0.541536	0.806412	ENSMUSG00000017493	Igfbp4
ENSMUST00000149144	0.000320648	0.00975159	1.25632	0.349171	1.73604	1.03809	0.340752	0.311045	0.634611	0.634611	ENSMUSG00000024750	Zfand5
ENSMUST00000159010	0.000320451	0.00975159	0.66258	0.184143	2.83868	0.327826	0.0893441	0.132339	0.181925	0.181925	ENSMUSG00000029406	Pitpnm2
ENSMUST00000095774	0.000321598	0.00977358	-0.42221	0.11737	3.62145	0.112578	0.0295121	0.0392823	0.0806939	0.0806939	ENSMUSG00000035860	Cdhr3
ENSMUST00000146044	0.000321896	0.00977573	2.27526	0.632543	2.29701	4.43359	2.39295	0.807936	0.333915	0.807936	ENSMUSG00000041890	Git2
ENSMUST00000021682	0.000322916	0.00979981	-0.18811	0.0523083	5.56354	0.0150888	0.00455445	0.00160117	0.0173348	0.0173348	ENSMUSG00000021257	Angel1
ENSMUST00000028806	0.000324587	0.00984021	0.364338	0.10135	5.68311	0.098914	0.0659718	0.000841426	0.0162031	0.0162031	ENSMUSG00000027333	Smox
ENSMUST00000154647	0.000324704	0.00984021	1.56115	0.434285	2.01038	2.08911	0.507168	1.00166	0.463402	1.00166	ENSMUSG00000079484	Phyhd1
ENSMUST00000138953	0.000324957	0.00984098	-0.481351	0.133911	4.0287	0.1651	0.0885378	0.0202791	0.0549202	0.0549202	ENSMUSG00000059857	Ntng1
ENSMUST00000126970	0.000325881	0.00986201	-0.444803	0.123769	3.67718	0.122783	0.046045	0.0280713	0.0765057	0.0765057	ENSMUSG00000029408	Abcb9
ENSMUST00000037099	0.000326115	0.00986219	0.142684	0.0397047	7.67076	0.0174587	0.000540706	0.012071	0.00850994	0.012071	ENSMUSG00000037242	Clic4
ENSMUST00000093321	0.000327339	0.00989225	-0.253341	0.0705166	6.74407	0.0550605	0.0154131	0.0243676	0.0102302	0.0243676	ENSMUSG00000020176	Grb10
ENSMUST00000068044	0.000328508	0.00992063	0.136059	0.0378813	6.71013	0.0123746	0.00114585	0.00670469	0.0103341	0.0103341	ENSMUSG00000022094	Slc39a14
ENSMUST00000018476	0.000329792	0.00995243	-0.228297	0.06358	5.61521	0.0447463	0.0115689	0.0207705	0.0168305	0.0207705	ENSMUSG00000022329	Stk3
ENSMUST00000130648	0.000330123	0.00995544	0.321269	0.0894789	4.29382	0.0886214	0.0162112	0.0478406	0.0434084	0.0478406	ENSMUSG00000010086	Rnf112
ENSMUST00000067632	0.00033079	0.00996858	1.96475	0.547297	2.53551	3.31516	1.74922	0.647052	0.254551	0.647052	ENSMUSG00000054517	Trim65
ENSMUST00000061706	0.000331769	0.00997924	-0.21225	0.0591368	5.1797	0.0241461	0.00592707	0.00701054	0.0220502	0.0220502	ENSMUSG00000048581	E130311K13Rik
ENSMUST00000030187	0.000331623	0.00997924	0.130056	0.0362348	6.98838	0.0095231	0.000928694	0.00440129	0.009575	0.009575	ENSMUSG00000028465	Tln1
ENSMUST00000130098	0.000331839	0.00997924	0.357908	0.0997213	4.92183	0.0719542	0.0529617	-0.0127686	0.026593	0.026593	ENSMUSG00000074247	Dda1
ENSMUST00000032182	0.000333743	0.010025	-0.160308	0.044684	6.02808	0.0134331	0.00247059	0.00455733	0.0135027	0.0135027	ENSMUSG00000030094	Xpc
ENSMUST00000151399	0.000333868	0.010025	0.270284	0.0753406	4.76416	0.0627974	0.00962734	0.0357824	0.0299466	0.0357824	ENSMUSG00000034059	Ypel4
ENSMUST00000037839	0.000334057	0.010025	-0.196936	0.0548974	5.51608	0.0314493	0.00628921	0.0158661	0.0178205	0.0178205	ENSMUSG00000039795	Zfand1
ENSMUST00000046285	0.000335221	0.0100529	0.158702	0.0442507	6.44217	0.0216594	0.00164488	0.0140201	0.0112992	0.0140201	ENSMUSG00000036887	C1qa
ENSMUST00000127520	0.000336104	0.0100724	1.76816	0.493107	3.03116	2.6893	0.536365	1.40887	0.147867	1.40887	ENSMUSG00000026872	Zeb2
ENSMUST00000112392	0.000338159	0.0101269	0.232988	0.0650048	7.41031	0.0467231	0.021582	0.012223	0.00878976	0.012223	ENSMUSG00000063870	Chd4
ENSMUST00000115228	0.000338662	0.01013	0.342612	0.0956008	6.32091	0.10105	0.050539	0.0225771	0.0118392	0.0225771	ENSMUSG00000024163	Mapk8ip3
ENSMUST00000176437	0.000338734	0.01013	1.42715	0.398232	1.82772	1.57759	0.697421	0.389617	0.571288	0.571288	ENSMUSG00000046691	Chtf8
ENSMUST00000131101	0.000339263	0.0101388	-0.381037	0.106337	3.95905	0.0731051	0.0318105	0.00501415	0.0586493	0.0586493	ENSMUSG00000059013	Sh2d3c
ENSMUST00000187216	0.000340597	0.0101716	0.464358	0.129626	4.61808	0.185733	0.0117142	0.122709	0.0334684	0.122709	ENSMUSG00000026204	Ptprn
ENSMUST00000023736	0.000341239	0.0101838	0.259258	0.0723822	4.96064	0.0393483	0.016089	0.00664691	0.0258246	0.0258246	ENSMUSG00000022999	Lmbr1l
ENSMUST00000049260	0.000342292	0.0102081	0.141561	0.0395313	6.5232	0.0112181	0.00152444	0.00472375	0.0109773	0.0109773	ENSMUSG00000042680	Garem
ENSMUST00000105041	0.000343519	0.0102376	-1.75009	0.488844	1.3985	2.45799	0.978206	0.744962	0.933545	0.933545	ENSMUSG00000079507	H2-Q1
ENSMUST00000067107	0.000344573	0.0102619	0.26453	0.0739065	6.76062	0.0603462	0.0220024	0.021695	0.0101808	0.021695	ENSMUSG00000031626	Sorbs2
ENSMUST00000023060	0.000347121	0.0103307	-0.665361	0.185994	4.32138	0.331734	0.234333	-0.00959624	0.0424161	0.0424161	ENSMUSG00000089837	Npcd
ENSMUST00000102920	0.00034775	0.0103402	-1.0771	0.301132	3.12834	1.00144	0.371723	0.353719	0.133292	0.353719	ENSMUSG00000041798	Gck
ENSMUST00000088373	0.000347956	0.0103402	0.130027	0.0363538	8.36139	0.0121319	0.00211492	0.00591282	0.00845789	0.00845789	ENSMUSG00000030257	Srgap3
ENSMUST00000147030	0.000348162	0.0103402	0.631883	0.176674	3.38414	0.336991	0.147774	0.093976	0.101936	0.101936	ENSMUSG00000028649	Macf1
ENSMUST00000115441	0.000349664	0.0103777	-0.239	0.0668453	5.20834	0.0493341	0.00641924	0.0293271	0.0216256	0.0293271	ENSMUSG00000040464	Gtpbp10
ENSMUST00000034382	0.000351532	0.010426	-0.17506	0.0489812	5.70833	0.0143627	0.00321369	0.00345547	0.0159796	0.0159796	ENSMUSG00000031907	Zfp90
ENSMUST00000102975	0.000351846	0.0104281	-0.246025	0.0688413	4.82668	0.0516131	0.00934468	0.027848	0.0285683	0.0285683	ENSMUSG00000073910	Mob3b
ENSMUST00000015433	0.000352651	0.0104448	-0.235924	0.0660259	4.97635	0.0353403	0.00935612	0.0123195	0.0255193	0.0255193	ENSMUSG00000015289	Lage3
ENSMUST00000087228	0.000353901	0.0104746	-0.414209	0.115951	5.12426	0.148364	0.0332369	0.0743207	0.0229137	0.0743207	ENSMUSG00000029208	Guf1
ENSMUST00000151751	0.000354776	0.0104933	0.590299	0.165275	3.04718	0.240329	0.073171	0.0822478	0.145355	0.145355	ENSMUSG00000060126	Tpt1
ENSMUST00000070607	0.000355148	0.0104971	-0.229837	0.0643558	5.33481	0.0456969	0.00538051	0.0277529	0.0199073	0.0277529	ENSMUSG00000038047	Haus6
ENSMUST00000132338	0.000356454	0.0105285	1.8178	0.509131	1.66979	2.85957	0.750866	1.32285	0.684677	1.32285	ENSMUSG00000002320	Tm9sf1
ENSMUST00000000811	0.000361317	0.0106645	0.263269	0.0738102	4.67897	0.0397925	0.0116395	0.0109966	0.031944	0.031944	ENSMUSG00000000794	Kcnn3
ENSMUST00000147325	0.000361553	0.0106645	-0.308685	0.0865472	4.63748	0.0825803	0.0231424	0.036781	0.0329732	0.036781	ENSMUSG00000069020	Urm1
ENSMUST00000179636	0.000362015	0.0106708	-0.218321	0.0612172	6.6564	0.029346	0.0194742	-0.00186035	0.0105061	0.0105061	ENSMUSG00000019894	Slc6a15
ENSMUST00000141633	0.000363762	0.0107149	0.599085	0.168043	3.22382	0.311241	0.0658093	0.160098	0.12039	0.160098	ENSMUSG00000026825	Dnm1
ENSMUST00000141919	0.000364221	0.0107211	0.172449	0.0483762	6.53333	0.0176557	0.00778301	0.0025309	0.0109391	0.0109391	ENSMUSG00000032064	Dixdc1
ENSMUST00000055085	0.000364595	0.0107222	0.30594	0.0858306	4.30859	0.0492243	0.0160626	0.00984263	0.0428725	0.0428725	ENSMUSG00000045282	Tmem86b
ENSMUST00000054052	0.000364756	0.0107222	0.214709	0.0602378	6.45965	0.0399891	0.00179906	0.0272297	0.0112273	0.0272297	ENSMUSG00000049577	Zfpm1
ENSMUST00000144723	0.000365459	0.0107356	-0.447138	0.125465	3.73237	0.140889	0.0533301	0.0389403	0.0726016	0.0726016	ENSMUSG00000030032	Wdr54
ENSMUST00000134212	0.000366302	0.010753	1.36714	0.383678	1.83234	1.62202	0.516316	0.661355	0.568267	0.661355	ENSMUSG00000061410	Zcchc14
ENSMUST00000038830	0.0003683	0.0107973	-0.175567	0.0492915	5.81943	0.0203619	0.00438833	0.00843259	0.0150489	0.0150489	ENSMUSG00000035171	1110059E24Rik
ENSMUST00000086046	0.000368312	0.0107973	-0.123141	0.0345727	7.37107	0.00801357	0.000717224	0.0035198	0.00884493	0.00884493	ENSMUSG00000029432	Gbas
ENSMUST00000154197	0.000369032	0.010808	1.41932	0.398541	1.62908	1.548	0.553312	0.509092	0.717365	0.717365	ENSMUSG00000057897	Camk2b
ENSMUST00000149968	0.000369179	0.010808	2.01493	0.565801	2.16194	3.52616	0.773269	1.78778	0.389619	1.78778	ENSMUSG00000029478	Ncor2
ENSMUST00000079773	0.000369521	0.0108107	0.182995	0.0513893	7.25892	0.0290872	0.00360239	0.0175245	0.00902211	0.0175245	ENSMUSG00000003345	Csnk1g2
ENSMUST00000076454	0.000371212	0.0108435	0.205666	0.0577755	7.47631	0.0367584	0.00690793	0.0197962	0.00870479	0.0197962	ENSMUSG00000005312	Ubqln1
ENSMUST00000112584	0.000371397	0.0108435	0.291921	0.0820092	5.92728	0.0644337	0.0395853	0.00427137	0.0142187	0.0142187	ENSMUSG00000025332	Kdm5c
ENSMUST00000115848	0.000371176	0.0108435	-0.669638	0.188112	3.05228	0.389678	0.0617645	0.221326	0.144565	0.221326	ENSMUSG00000059898	Dsc3
ENSMUST00000060798	0.000372313	0.0108629	0.137049	0.0385079	6.66901	0.0155103	0.00139797	0.00962071	0.0104649	0.0104649	ENSMUSG00000046562	Unc119b
ENSMUST00000021707	0.000373259	0.0108757	-0.235512	0.0661867	4.90292	0.0386425	0.00807046	0.0170692	0.026975	0.026975	ENSMUSG00000021278	Amn
ENSMUST00000100054	0.000373054	0.0108757	0.176459	0.0495887	6.32055	0.0268336	0.00783135	0.0115933	0.0118409	0.0118409	ENSMUSG00000039835	Nhsl1
ENSMUST00000108817	0.00037352	0.010876	0.145376	0.0408575	6.39748	0.0113898	0.00186497	0.00426875	0.0114897	0.0114897	ENSMUSG00000078851	Hist3h2a
ENSMUST00000138894	0.000374284	0.0108909	0.522398	0.146841	3.64254	0.193981	0.093419	0.0342548	0.0790786	0.0790786	ENSMUSG00000040479	Dgkz
ENSMUST00000081794	0.000376734	0.0109548	-0.239923	0.0674723	6.06488	0.0501002	0.0223686	0.0140515	0.0132608	0.0140515	ENSMUSG00000020346	Mgat1
ENSMUST00000075888	0.000377601	0.0109652	-0.18931	0.0532478	5.93823	0.0311996	0.0025123	0.0201704	0.0141379	0.0201704	ENSMUSG00000061524	Zic2
ENSMUST00000129178	0.000377564	0.0109652	0.485163	0.136462	4.48864	0.204914	0.0377079	0.111268	0.0370253	0.111268	ENSMUSG00000020048	Hsp90b1
ENSMUST00000049369	0.000377932	0.0109674	-0.230771	0.0649139	5.19666	0.0463664	0.0117022	0.0220084	0.0217971	0.0220084	ENSMUSG00000042694	Obfc1
ENSMUST00000178767	0.00037895	0.0109895	-0.431533	0.121411	3.5658	0.131545	0.0327774	0.0534935	0.0851472	0.0851472	ENSMUSG00000096257	Ccer2
ENSMUST00000016168	0.000381229	0.0110482	-0.54835	0.154345	3.7348	0.262029	0.0355531	0.155027	0.0724348	0.155027	ENSMUSG00000016024	Lbp
ENSMUST00000046765	0.000385157	0.0111545	0.143444	0.0404063	7.55469	0.01795	0.000567423	0.0124939	0.00861641	0.0124939	ENSMUSG00000033998	Kcnk1
ENSMUST00000112149	0.000388647	0.0112405	0.372758	0.105071	5.91759	0.121328	0.0488432	0.0394762	0.0142907	0.0394762	ENSMUSG00000049176	Frmpd4
ENSMUST00000181062	0.000388615	0.0112405	0.224896	0.0633922	6.90026	0.044164	0.00525748	0.0268911	0.00979443	0.0268911	ENSMUSG00000041936	Agrn
ENSMUST00000062241	0.000390332	0.0112817	-0.401858	0.11331	3.70967	0.132174	0.0285338	0.0649821	0.0741795	0.0741795	ENSMUSG00000045322	Tlr9
ENSMUST00000135734	0.000392128	0.0113157	-1.51143	0.426316	2.59607	1.99659	1.14859	0.305379	0.237746	0.305379	ENSMUSG00000036073	Galt
ENSMUST00000141789	0.000392296	0.0113157	1.61534	0.455639	1.10956	2.25429	0.36614	1.26748	1.29471	1.29471	ENSMUSG00000022948	Setd4
ENSMUST00000064395	0.000391986	0.0113157	0.364395	0.102779	5.90029	0.116049	0.0489444	0.0355637	0.0144205	0.0355637	ENSMUSG00000052512	Nav2
ENSMUST00000144843	0.000394088	0.0113597	0.273675	0.0772217	5.9799	0.0654952	0.0203248	0.0273808	0.0138358	0.0273808	ENSMUSG00000036087	Slain2
ENSMUST00000132161	0.000396925	0.0114339	-0.22987	0.0648963	5.51625	0.0462416	0.00943983	0.0242524	0.0178187	0.0242524	ENSMUSG00000063450	Syne2
ENSMUST00000003442	0.000398799	0.0114725	0.186269	0.0526052	7.74483	0.0303781	0.00480293	0.0173355	0.00845698	0.0173355	ENSMUSG00000003352	Cacnb3
ENSMUST00000040381	0.000398688	0.0114725	0.194531	0.0549376	6.60605	0.0240164	0.0134687	0.00125697	0.0106764	0.0106764	ENSMUSG00000039804	Ncoa5
ENSMUST00000022595	0.000399309	0.0114795	0.182053	0.0514195	5.56717	0.0263242	0.00385318	0.0145103	0.0172985	0.0172985	ENSMUSG00000022018	Rgcc
ENSMUST00000093362	0.000399634	0.0114812	0.223319	0.0630786	5.77154	0.0436745	0.0155488	0.0162825	0.0154398	0.0162825	ENSMUSG00000049680	Urgcp
ENSMUST00000078886	0.000401004	0.0115129	0.232113	0.0655795	7.29636	0.0471991	0.00861726	0.0257881	0.0089597	0.0257881	ENSMUSG00000040761	Spen
ENSMUST00000096272	0.000401937	0.011532	-0.134994	0.0381467	6.78898	0.0159686	0.00144209	0.0101993	0.0100981	0.0101993	ENSMUSG00000065979	Cpped1
ENSMUST00000114553	0.000402674	0.0115426	-0.661309	0.186899	4.41572	0.383295	0.0168627	0.262587	0.039252	0.262587	ENSMUSG00000031344	Gabrq
ENSMUST00000015645	0.000402843	0.0115426	0.133395	0.0377012	8.65661	0.0124916	0.00262765	0.0055352	0.00874338	0.00874338	ENSMUSG00000015501	Hivep2
ENSMUST00000041317	0.000403115	0.0115428	-0.290879	0.0822148	4.69783	0.0741648	0.00888192	0.0451922	0.031489	0.0451922	ENSMUSG00000042225	Ammecr1
ENSMUST00000107863	0.000404339	0.0115701	-0.141404	0.0399759	7.22919	0.0154336	0.00371053	0.00690551	0.00907404	0.00907404	ENSMUSG00000056158	Car10
ENSMUST00000167180	0.000405982	0.0115925	-0.284831	0.0805481	5.08469	0.0711662	0.0210196	0.0308844	0.0235657	0.0308844	ENSMUSG00000040771	Oard1
ENSMUST00000118648	0.000406028	0.0115925	0.14339	0.04055	7.2836	0.0180361	0.00224358	0.0109108	0.0089806	0.0109108	ENSMUSG00000039713	Plekhg5
ENSMUST00000161299	0.000406198	0.0115925	-0.951328	0.269039	2.21547	0.72353	0.212561	0.293747	0.366495	0.366495	ENSMUSG00000024120	Lrpprc
ENSMUST00000176430	0.00040601	0.0115925	0.669156	0.189233	3.79402	0.392785	0.147796	0.138677	0.068498	0.138677	ENSMUSG00000035152	Ap2b1
ENSMUST00000071268	0.000406634	0.0115973	0.118894	0.0336262	7.85131	0.0121723	0.000644844	0.00816365	0.00840094	0.00840094	ENSMUSG00000059981	Taok2
ENSMUST00000113297	0.000407184	0.0116053	-1.58503	0.448334	2.97581	2.2045	0.317555	1.29047	0.1569	1.29047	ENSMUSG00000031255	Sytl4
ENSMUST00000151288	0.000410476	0.0116914	0.165405	0.0468139	6.76091	0.0240271	0.00246844	0.0150639	0.01018	0.0150639	ENSMUSG00000079020	Slc45a4
ENSMUST00000038160	0.000411474	0.0117121	-0.309964	0.0877434	4.18638	0.06474	0.0139814	0.027296	0.0476099	0.0476099	ENSMUSG00000036446	Lum
ENSMUST00000029667	0.000412076	0.0117214	-0.12808	0.0362603	7.58901	0.0116597	0.00193655	0.00573727	0.00858191	0.00858191	ENSMUSG00000028033	Kcnq5
ENSMUST00000110030	0.000413795	0.0117626	-0.379998	0.107614	5.49093	0.0848249	0.0745589	-0.0254129	0.0180873	0.0180873	ENSMUSG00000027423	Snx5
ENSMUST00000037709	0.000414746	0.0117819	-0.132119	0.0374219	6.78851	0.00821537	0.00110374	0.00273072	0.0100994	0.0100994	ENSMUSG00000040234	Tm7sf3
ENSMUST00000148602	0.000416611	0.011827	0.199109	0.0564156	6.98293	0.0348713	0.0080093	0.0174525	0.00958807	0.0174525	ENSMUSG00000000416	Cttnbp2
ENSMUST00000163867	0.000417317	0.0118393	-0.187	0.0529912	6.79433	0.0307642	0.00689896	0.0155656	0.0100827	0.0155656	ENSMUSG00000020312	Shc2
ENSMUST00000006754	0.000417989	0.0118505	0.293256	0.0831118	6.04898	0.0756714	0.0273825	0.027878	0.013364	0.027878	ENSMUSG00000020923	Ubtf
ENSMUST00000079987	0.000418558	0.0118589	0.175215	0.0496627	6.6885	0.0270172	0.00421315	0.0155179	0.0104022	0.0155179	ENSMUSG00000057421	Las1l
ENSMUST00000064795	0.000420034	0.0118929	0.320813	0.090955	7.16021	0.0906079	0.00259125	0.0635913	0.00920273	0.0635913	ENSMUSG00000038418	Egr1
ENSMUST00000022310	0.000420806	0.0119069	-0.145111	0.0411467	6.31986	0.0177004	0.00170016	0.010975	0.0118442	0.0118442	ENSMUSG00000021785	Ngly1
ENSMUST00000151397	0.000421362	0.0119071	0.460334	0.130542	3.84281	0.186618	0.0293984	0.106931	0.0654249	0.106931	ENSMUSG00000040797	Iqsec3
ENSMUST00000171182	0.000421365	0.0119071	0.294315	0.0834623	6.66023	0.0762839	0.0286076	0.02712	0.0104936	0.02712	ENSMUSG00000033545	Znrf1
ENSMUST00000170310	0.000424925	0.0119998	0.205847	0.0584111	6.43008	0.0373493	0.015121	0.0121739	0.0113499	0.0121739	ENSMUSG00000007656	Arpp19
ENSMUST00000050687	0.000425765	0.0120157	0.36118	0.102504	4.89736	0.115009	0.0556836	0.0283724	0.027088	0.0283724	ENSMUSG00000034271	Jdp2
ENSMUST00000021114	0.00042707	0.0120446	-0.19345	0.0549143	5.38289	0.0319126	0.00481005	0.0181868	0.0193146	0.0193146	ENSMUSG00000020766	Galk1
ENSMUST00000029203	0.000428686	0.0120823	-0.253481	0.0719757	5.41087	0.0476028	0.0224607	0.00959481	0.0189833	0.0189833	ENSMUSG00000027667	Zfp639
ENSMUST00000068916	0.000430604	0.0121284	-2.15289	0.611516	2.36675	4.09122	2.19667	0.794945	0.308395	0.794945	ENSMUSG00000031570	Plpp5
ENSMUST00000035208	0.000431193	0.0121291	0.222199	0.0631208	8.92397	0.0435869	0.000257	0.0316168	0.00917618	0.0316168	ENSMUSG00000032589	Bsn
ENSMUST00000032217	0.00043099	0.0121291	0.280725	0.0797438	4.48077	0.0578361	0.0136152	0.0251336	0.0372573	0.0372573	ENSMUSG00000030124	Lag3
ENSMUST00000039026	0.000431502	0.0121299	0.17792	0.050545	6.38488	0.0279482	0.00172554	0.0187128	0.0115452	0.0187128	ENSMUSG00000037010	Apln
ENSMUST00000081291	0.000434003	0.0121923	0.143523	0.0407909	7.41728	0.0181976	0.000608051	0.0127031	0.00878033	0.0127031	ENSMUSG00000053929	Cyhr1
ENSMUST00000041565	0.000435097	0.012215	0.122034	0.0346901	7.34667	0.00718508	0.000746248	0.00270707	0.008881	0.008881	ENSMUSG00000038564	Ift172
ENSMUST00000111816	0.000436013	0.0122328	0.541985	0.154093	3.33316	0.259634	0.0553241	0.134632	0.107382	0.134632	ENSMUSG00000079259	Trim71
ENSMUST00000019908	0.000438217	0.0122712	0.233964	0.066544	4.91015	0.0353339	0.00859656	0.013318	0.0268283	0.0268283	ENSMUSG00000019774	Mtrf1l
ENSMUST00000067087	0.000438238	0.0122712	0.507232	0.144267	3.22978	0.170126	0.0468755	0.0603123	0.119629	0.119629	ENSMUSG00000054204	Fam150b
ENSMUST00000115827	0.000438089	0.0122712	0.244784	0.0696199	5.78985	0.0529877	0.0123681	0.0264074	0.0152886	0.0264074	ENSMUSG00000068663	Clec16a
ENSMUST00000077821	0.000439471	0.0122798	0.17005	0.0483759	7.01284	0.0255803	0.00435107	0.0143708	0.00951738	0.0143708	ENSMUSG00000033697	Arhgap39
ENSMUST00000081285	0.000439312	0.0122798	0.386815	0.110039	6.29014	0.132356	0.026305	0.0705629	0.0119885	0.0705629	ENSMUSG00000067629	Syngap1
ENSMUST00000040821	0.0004396	0.0122798	-0.236113	0.0671711	4.84368	0.0385278	0.00789051	0.0170551	0.0282051	0.0282051	ENSMUSG00000032744	Heyl
ENSMUST00000138224	0.000439684	0.0122798	-1.39014	0.395483	2.20176	1.7096	0.872061	0.379192	0.37228	0.379192	ENSMUSG00000032531	Amotl2
ENSMUST00000170288	0.000441577	0.0123167	0.379239	0.107925	3.93663	0.0724365	0.033282	0.00321651	0.059901	0.059901	ENSMUSG00000033272	Slc35a4
ENSMUST00000144143	0.000441444	0.0123167	0.481517	0.137029	3.90906	0.193158	0.0887397	0.0490276	0.0614754	0.0614754	ENSMUSG00000026766	Mmadhc
ENSMUST00000046212	0.000442869	0.0123448	-0.134694	0.0383401	6.87449	0.0160623	0.0010227	0.010737	0.00986194	0.010737	ENSMUSG00000032902	Slc16a1
ENSMUST00000102749	0.000444899	0.0123894	1.7635	0.502148	2.78273	2.75472	1.11046	0.906767	0.193361	0.906767	ENSMUSG00000015522	Arnt
ENSMUST00000073889	0.000445046	0.0123894	0.198356	0.0564823	6.38578	0.0261611	0.0139809	0.00256026	0.0115412	0.0115412	ENSMUSG00000039176	Polg
ENSMUST00000135049	0.000445351	0.0123899	0.177037	0.0504144	5.73092	0.0230482	0.00454949	0.0109091	0.0157834	0.0157834	ENSMUSG00000026755	Arpc5l
ENSMUST00000193901	0.000446161	0.0124044	-0.125495	0.0357418	7.84143	0.0114411	0.00181466	0.00580806	0.00840515	0.00840515	ENSMUSG00000055421	Pcdh9
ENSMUST00000125743	0.000447219	0.0124258	0.273156	0.0778105	5.21974	0.0661286	0.0157972	0.0326386	0.0214603	0.0326386	ENSMUSG00000039515	Ppp2r4
ENSMUST00000033751	0.000448234	0.012446	-0.391887	0.111651	3.76429	0.0756909	0.0292831	0.0079773	0.0704448	0.0704448	ENSMUSG00000031380	Figf
ENSMUST00000026547	0.00044947	0.0124643	-0.132754	0.0378304	6.76013	0.0115064	0.00126683	0.00592343	0.0101823	0.0101823	ENSMUSG00000025474	Tubgcp2
ENSMUST00000100012	0.000449266	0.0124643	-0.171093	0.0487541	6.31805	0.0226417	0.00716281	0.00842745	0.0118529	0.0118529	ENSMUSG00000039166	Akap7
ENSMUST00000109392	0.000450161	0.0124754	0.174419	0.0497092	6.17209	0.0239149	0.00715468	0.00944492	0.0126133	0.0126133	ENSMUSG00000031885	Cbfb
ENSMUST00000025778	0.000451148	0.0124883	0.13676	0.0389829	6.56143	0.0148343	0.00132224	0.00901898	0.0108351	0.0108351	ENSMUSG00000024827	Gldc
ENSMUST00000161459	0.000451207	0.0124883	-0.279472	0.0796634	4.46283	0.0490086	0.0129764	0.0168379	0.0377936	0.0377936	ENSMUSG00000071350	Setdb2
ENSMUST00000110019	0.000454608	0.0125744	0.482567	0.137634	5.07511	0.17382	0.127816	-0.0103014	0.0237282	0.0237282	ENSMUSG00000034570	Inpp5j
ENSMUST00000117956	0.000455168	0.0125818	0.330721	0.0943342	5.4393	0.0971211	0.0234915	0.0477001	0.0186566	0.0477001	ENSMUSG00000035011	Zbtb7a
ENSMUST00000169851	0.000456074	0.0125908	-0.116192	0.0331475	8.51608	0.00759728	0.000206656	0.0040437	0.0085834	0.0085834	ENSMUSG00000032479	Map4
ENSMUST00000022497	0.000456077	0.0125908	-0.132216	0.0377188	6.87437	0.00966232	0.00151941	0.00380337	0.00986226	0.00986226	ENSMUSG00000021930	Spryd7
ENSMUST00000031971	0.000457608	0.0126249	-0.337809	0.0963951	4.18445	0.0864641	0.0266456	0.03227	0.0476906	0.0476906	ENSMUSG00000029911	Ssbp1
ENSMUST00000035742	0.000460276	0.0126904	0.703836	0.200931	2.8623	0.279614	0.145665	0.0111672	0.177322	0.177322	ENSMUSG00000037613	Tnfrsf23
ENSMUST00000127638	0.000460798	0.0126967	0.129401	0.0369447	6.97698	0.0125943	0.00131686	0.00723195	0.00960242	0.00960242	ENSMUSG00000004040	Stat3
ENSMUST00000113790	0.000462723	0.0127416	0.210861	0.060221	6.47975	0.0395509	0.0124629	0.0165497	0.0111463	0.0165497	ENSMUSG00000034403	Pja1
ENSMUST00000030398	0.000463527	0.0127556	0.20163	0.0575923	7.69538	0.0361706	0.000448291	0.0260867	0.00849106	0.0260867	ENSMUSG00000028645	Slc2a1
ENSMUST00000144779	0.000464732	0.0127806	0.177099	0.0505955	5.92473	0.0279126	0.00562673	0.0148525	0.0142376	0.0148525	ENSMUSG00000030872	Gga2
ENSMUST00000168833	0.000465572	0.0127955	0.281377	0.0803976	6.79757	0.0704739	0.0256147	0.0260955	0.0100735	0.0260955	ENSMUSG00000037536	Fbxo34
ENSMUST00000153568	0.000466542	0.012814	-0.291489	0.0833002	5.12276	0.0679189	0.0325734	0.0149518	0.0229379	0.0229379	ENSMUSG00000033569	Adgrb3
ENSMUST00000069000	0.000469954	0.0128995	-0.28597	0.0817682	4.38472	0.0466457	0.013234	0.013159	0.0402542	0.0402542	ENSMUSG00000032392	Parp16
ENSMUST00000022499	0.000475385	0.0130401	-0.237651	0.068012	4.92863	0.0340256	0.0105482	0.00955076	0.0264569	0.0264569	ENSMUSG00000021932	Rnaseh2b
ENSMUST00000106188	0.000475682	0.0130401	0.284293	0.081364	5.27426	0.0672747	0.0322612	0.0157034	0.0206996	0.0206996	ENSMUSG00000025137	Pcyt2
ENSMUST00000040021	0.000478311	0.0131038	0.124734	0.0357137	7.07641	0.00684569	0.0008289	0.002096	0.00937486	0.00937486	ENSMUSG00000036057	Ptpn23
ENSMUST00000001055	0.000479617	0.0131306	0.493076	0.141206	3.40611	0.181898	0.0598153	0.0633129	0.0996981	0.0996981	ENSMUSG00000001029	Icam2
ENSMUST00000108346	0.000479898	0.0131306	-0.515287	0.147573	5.78244	0.237124	0.073465	0.100758	0.0153495	0.100758	ENSMUSG00000047213	Ythdf3
ENSMUST00000144087	0.000480509	0.013139	0.670547	0.192057	3.07058	0.233859	0.153321	-0.0315691	0.141766	0.141766	ENSMUSG00000034949	Zfr2
ENSMUST00000037912	0.000480996	0.013144	0.123532	0.0353845	7.13661	0.00648123	0.000767099	0.00186082	0.00924942	0.00924942	ENSMUSG00000037926	Ssh2
ENSMUST00000143987	0.000482797	0.0131848	-0.142021	0.0406921	6.72069	0.0171471	0.0029454	0.00939467	0.0103014	0.0103014	ENSMUSG00000024099	Ndufv2
ENSMUST00000134822	0.000484356	0.0132099	0.198114	0.0567782	5.58669	0.0329434	0.00868436	0.0148907	0.0171058	0.0171058	ENSMUSG00000055681	Cope
ENSMUST00000059598	0.000484515	0.0132099	-0.234415	0.0671834	4.87885	0.0382335	0.00864061	0.016214	0.0274683	0.0274683	ENSMUSG00000042857	Gm9776
ENSMUST00000063531	0.000484635	0.0132099	-0.469425	0.13454	3.48828	0.137144	0.0529522	0.0300002	0.0918562	0.0918562	ENSMUSG00000028551	Cdkn2c
ENSMUST00000003238	0.000485494	0.0132166	0.194597	0.0557802	6.41985	0.031717	0.0134983	0.0091779	0.0113932	0.0113932	ENSMUSG00000003154	Foxj2
ENSMUST00000082439	0.000485369	0.0132166	-0.15938	0.0456846	6.04796	0.0182805	0.00332594	0.00879003	0.0133707	0.0133707	ENSMUSG00000035757	Selo
ENSMUST00000106731	0.000486173	0.0132267	0.122007	0.0349764	7.29881	0.0116715	0.00083103	0.00725998	0.00895573	0.00895573	ENSMUSG00000028613	Lrp8
ENSMUST00000046399	0.00048659	0.0132297	-0.122793	0.035204	7.16951	0.00925318	0.000729844	0.00481097	0.00918471	0.00918471	ENSMUSG00000033096	Apmap
ENSMUST00000195787	0.000488346	0.0132691	1.13891	0.32661	2.24586	1.04661	0.499403	0.236195	0.353991	0.353991	ENSMUSG00000026608	Kctd3
ENSMUST00000039612	0.000490716	0.0133167	-0.185643	0.0532574	7.02942	0.03014	0.0132116	0.00874285	0.00947921	0.00947921	ENSMUSG00000048814	Lonrf2
ENSMUST00000030185	0.000490583	0.0133167	0.248239	0.0712134	4.90503	0.0517	0.0136388	0.0233519	0.026932	0.026932	ENSMUSG00000032366	Tpm1
ENSMUST00000154940	0.000491066	0.0133178	0.29844	0.0856211	4.30488	0.0413671	0.0156415	0.00335351	0.0430063	0.0430063	ENSMUSG00000016995	Matn4
ENSMUST00000037947	0.000492906	0.0133593	0.116692	0.0334882	7.69968	0.0109595	0.000483767	0.00720979	0.00848788	0.00848788	ENSMUSG00000038612	Mcl1
ENSMUST00000020759	0.000493924	0.0133617	-0.175852	0.0504738	5.70856	0.0204581	0.00440327	0.00849035	0.0159776	0.0159776	ENSMUSG00000020467	Efemp1
ENSMUST00000159851	0.000493545	0.0133617	0.261329	0.0750031	5.79781	0.0611759	0.0058601	0.0391437	0.0152236	0.0391437	ENSMUSG00000036564	Ndrg4
ENSMUST00000161369	0.000493776	0.0133617	0.400556	0.114966	5.45781	0.143732	0.0721169	0.0336214	0.0184491	0.0336214	ENSMUSG00000037720	Tmem33
ENSMUST00000079063	0.000496598	0.0134243	0.198489	0.0569949	6.4914	0.0353162	0.00162243	0.0243649	0.0111002	0.0243649	ENSMUSG00000063632	Sox11
ENSMUST00000026999	0.000496863	0.0134243	0.17507	0.0502721	6.52398	0.0274756	0.00187971	0.0183386	0.0109744	0.0183386	ENSMUSG00000025880	Smad7
ENSMUST00000155671	0.000503197	0.0135869	-0.128662	0.0369819	7.07013	0.00893614	0.00155278	0.00326688	0.00938848	0.00938848	ENSMUSG00000029462	Vps29
ENSMUST00000006293	0.000504144	0.013604	0.135133	0.0388477	7.07247	0.0163962	0.000896245	0.0111769	0.0093834	0.0111769	ENSMUSG00000006134	Crkl
ENSMUST00000185052	0.000504698	0.0136104	-0.121605	0.0349615	7.67392	0.0127647	0.00127102	0.00797574	0.00850745	0.00850745	ENSMUSG00000005583	Mef2c
ENSMUST00000179734	0.000505675	0.0136282	0.289151	0.0831437	4.66993	0.0474701	0.0231378	0.00361903	0.0321651	0.0321651	ENSMUSG00000095779	Gm2163
ENSMUST00000153075	0.000506319	0.0136371	0.281601	0.0809807	5.23392	0.0454744	0.031205	-0.00536131	0.0212579	0.0212579	ENSMUSG00000022843	Clcn2
ENSMUST00000153211	0.000507008	0.0136471	-0.537639	0.154626	3.18785	0.217556	0.0661766	0.0815496	0.125097	0.125097	ENSMUSG00000026618	Iars2
ENSMUST00000103184	0.000508018	0.0136613	0.178917	0.0514647	6.38195	0.0287663	0.0019567	0.0192322	0.0115581	0.0192322	ENSMUSG00000027335	Adra1d
ENSMUST00000175726	0.000508169	0.0136613	-0.170088	0.0489264	6.79516	0.0259984	0.00497648	0.0141738	0.0100804	0.0141738	ENSMUSG00000046138	9930021J03Rik
ENSMUST00000064370	0.000511456	0.0137411	-0.360409	0.103724	3.86476	0.0931506	0.0219808	0.0396362	0.0640891	0.0640891	ENSMUSG00000052496	Pkdrej
ENSMUST00000049057	0.000513485	0.013787	0.141669	0.0407842	7.63411	0.0180569	0.000533239	0.0127736	0.00854044	0.0127736	ENSMUSG00000034685	Fam171a2
ENSMUST00000028816	0.000517038	0.0138737	-0.186822	0.0538117	6.07972	0.019978	0.00999933	0.00133733	0.0131662	0.0131662	ENSMUSG00000027341	Tmem230
ENSMUST00000112113	0.000519975	0.0139439	0.140601	0.0405162	7.47524	0.0178105	0.00100406	0.0121285	0.00870609	0.0121285	ENSMUSG00000029544	Cabp1
ENSMUST00000127853	0.000520453	0.013948	1.83116	0.527711	3.15473	3.02129	1.34358	0.884249	0.129593	0.884249	ENSMUSG00000030881	Arfip2
ENSMUST00000137657	0.000521013	0.0139544	0.764961	0.220468	3.74157	0.527316	0.0435312	0.345318	0.0719723	0.345318	ENSMUSG00000036273	Lrrk2
ENSMUST00000076859	0.000522256	0.013979	0.242455	0.0698904	5.68269	0.052987	0.00712552	0.0319519	0.0162068	0.0319519	ENSMUSG00000028680	Plk3
ENSMUST00000107691	0.000522728	0.0139829	0.151768	0.0437518	7.84084	0.018058	0.00690836	0.00560929	0.0084054	0.0084054	ENSMUSG00000027993	Trim2
ENSMUST00000150491	0.000524479	0.014021	0.244732	0.0705701	4.9855	0.033778	0.014497	0.00443518	0.0253441	0.0253441	ENSMUSG00000040447	Spns2
ENSMUST00000185899	0.000525734	0.0140459	-1.20481	0.347479	2.62705	1.30937	0.71981	0.246124	0.229642	0.246124	ENSMUSG00000033272	Slc35a4
ENSMUST00000186225	0.00052659	0.01406	-0.868303	0.250459	2.27861	0.415079	0.160834	0.0670279	0.341002	0.341002	ENSMUSG00000026414	Tnnt2
ENSMUST00000045761	0.000528593	0.0141048	0.149287	0.0430738	8.46763	0.0201154	0.00134529	0.0134976	0.00853849	0.0134976	ENSMUSG00000037703	Lzts3
ENSMUST00000045303	0.000530214	0.0141393	0.13754	0.0396941	6.6212	0.0144424	0.00198076	0.00789838	0.0106242	0.0106242	ENSMUSG00000040447	Spns2
ENSMUST00000066675	0.000531379	0.0141616	0.344092	0.0993218	4.21055	0.0760034	0.0323033	0.0146603	0.0466153	0.0466153	ENSMUSG00000016510	Mtif3
ENSMUST00000091420	0.000531989	0.014169	-0.204175	0.0589402	5.31077	0.0245307	0.007576	0.00665572	0.0202155	0.0202155	ENSMUSG00000054074	Skida1
ENSMUST00000111246	0.000532461	0.0141729	-0.379698	0.109617	3.89502	0.13007	0.0338341	0.062126	0.0622923	0.0622923	ENSMUSG00000040272	Accs
ENSMUST00000173750	0.000535119	0.014226	0.131473	0.0379703	6.78447	0.014073	0.00142285	0.00850988	0.0101111	0.0101111	ENSMUSG00000015165	Hnrnpl
ENSMUST00000141116	0.000534969	0.014226	0.153984	0.0444706	6.19192	0.012811	0.00331882	0.00359625	0.0125023	0.0125023	ENSMUSG00000043866	Taf10
ENSMUST00000032729	0.000537454	0.0142793	0.168392	0.0486491	6.88884	0.0256408	0.00621756	0.0127164	0.00982416	0.0127164	ENSMUSG00000030516	Tjp1
ENSMUST00000102995	0.00053855	0.0142996	0.129998	0.0375629	8.10091	0.0101374	0.00292632	0.00304243	0.00836146	0.00836146	ENSMUSG00000029772	Ahcyl2
ENSMUST00000105366	0.000539963	0.0143283	0.436032	0.126017	4.02242	0.164753	0.071798	0.0477465	0.0552443	0.0552443	ENSMUSG00000003072	Atp5d
ENSMUST00000026672	0.000540386	0.0143307	-0.152778	0.0441569	6.09397	0.0130044	0.00252172	0.00469185	0.0130769	0.0130769	ENSMUSG00000025584	Pde8a
ENSMUST00000031390	0.000541925	0.0143486	0.175779	0.050816	8.39581	0.0279655	0.000203723	0.0204544	0.00848133	0.0204544	ENSMUSG00000029436	Mmp17
ENSMUST00000038794	0.000541969	0.0143486	0.148643	0.0429714	7.31245	0.0199977	0.000702547	0.0140698	0.0089339	0.0140698	ENSMUSG00000001229	Dpp9
ENSMUST00000161672	0.00054206	0.0143486	1.60041	0.462671	1.40207	1.79815	0.782766	0.392305	0.929753	0.929753	ENSMUSG00000014782	Plekhg4
ENSMUST00000001184	0.000543096	0.0143584	0.133723	0.0386646	6.67058	0.0155454	0.00149979	0.00979532	0.0104598	0.0104598	ENSMUSG00000001156	Mxd1
ENSMUST00000117557	0.000542906	0.0143584	0.251325	0.0726657	8.90328	0.0571802	0.00426471	0.0379777	0.00913637	0.0379777	ENSMUSG00000015656	Hspa8
ENSMUST00000114545	0.00054433	0.0143822	-0.27707	0.0801259	5.75762	0.0695155	0.031999	0.0193623	0.0155563	0.0193623	ENSMUSG00000073096	Lrrc61
ENSMUST00000148358	0.000547012	0.0144442	1.22438	0.354214	2.53017	1.35823	0.180857	0.822883	0.256099	0.822883	ENSMUSG00000089715	Cbx6
ENSMUST00000125446	0.000548217	0.0144653	2.04956	0.59304	2.25786	3.80686	1.04254	1.77104	0.349174	1.77104	ENSMUSG00000034848	Ttc21b
ENSMUST00000006311	0.000548483	0.0144653	0.936605	0.271017	2.36019	0.79503	0.245019	0.342583	0.310709	0.342583	ENSMUSG00000030353	Tead4
ENSMUST00000074876	0.00054926	0.0144769	0.30555	0.0884242	4.88361	0.0708969	0.0351804	0.0131834	0.0273702	0.0273702	ENSMUSG00000058402	Zfp420
ENSMUST00000022311	0.000549875	0.0144843	-0.230815	0.0668022	5.05174	0.0430847	0.0115676	0.0187464	0.0241328	0.0241328	ENSMUSG00000021786	Oxsm
ENSMUST00000131648	0.000550597	0.0144945	0.301134	0.0871627	6.08797	0.0822199	0.00528283	0.0554959	0.0131143	0.0554959	ENSMUSG00000021196	Pfkp
ENSMUST00000111917	0.000551163	0.0145005	-0.226743	0.0656354	4.89643	0.030821	0.00735688	0.0107815	0.0271072	0.0271072	ENSMUSG00000041471	Fam35a
ENSMUST00000178687	0.000552636	0.0145304	0.153614	0.0444761	7.66106	0.0214042	0.000452348	0.0153727	0.00851774	0.0153727	ENSMUSG00000094626	Cecr6
ENSMUST00000134433	0.000554956	0.0145825	0.273169	0.0791168	4.6019	0.0534832	0.0161875	0.0191795	0.0338882	0.0338882	ENSMUSG00000039285	Azi2
ENSMUST00000046977	0.000555723	0.0145937	0.147649	0.0427676	6.20844	0.0155033	0.00222078	0.00798594	0.0124117	0.0124117	ENSMUSG00000039167	Adgrl4
ENSMUST00000162593	0.000556086	0.0145944	-0.616552	0.178598	4.53351	0.221964	0.219439	-0.091446	0.0357393	0.0357393	ENSMUSG00000038538	Ubn2
ENSMUST00000173014	0.000561154	0.0147139	0.499795	0.14488	3.62345	0.16294	0.0873817	0.0143778	0.0805389	0.0805389	ENSMUSG00000075707	Dio3
ENSMUST00000122383	0.000561323	0.0147139	-0.33187	0.096204	4.09103	0.0603971	0.0221938	0.0108466	0.0518479	0.0518479	ENSMUSG00000041440	Gk5
ENSMUST00000036682	0.000562429	0.0147339	0.451388	0.130871	5.49961	0.153452	0.119023	-0.0147896	0.0179945	0.0179945	ENSMUSG00000033885	Pxk
ENSMUST00000152755	0.000563825	0.0147615	-1.93193	0.560231	2.76388	3.39306	2.23817	0.272697	0.197393	0.272697	ENSMUSG00000001034	Mapk7
ENSMUST00000090433	0.000565664	0.0148007	0.114985	0.0333525	8.44687	0.0120241	0.000350655	0.00854846	0.00852082	0.00854846	ENSMUSG00000020823	Sec14l1
ENSMUST00000102834	0.000568004	0.0148529	-0.160131	0.0464627	8.29858	0.0233304	0.000902584	0.0163677	0.00842161	0.0163677	ENSMUSG00000028399	Ptprd
ENSMUST00000124005	0.000568394	0.0148541	0.588689	0.17082	3.09825	0.186109	0.0957944	0.00410312	0.13764	0.13764	ENSMUSG00000036555	Iqce
ENSMUST00000148780	0.000569361	0.0148701	0.42392	0.123025	3.89892	0.115822	0.0590166	0.0127444	0.0620645	0.0620645	ENSMUSG00000014470	Rnf166
ENSMUST00000136216	0.000569696	0.0148701	0.331967	0.0963441	5.66382	0.100301	0.00670352	0.0675539	0.0163774	0.0675539	ENSMUSG00000059456	Ptk2b
ENSMUST00000159739	0.00057347	0.0149595	-0.556321	0.16154	3.92598	0.281896	0.0741558	0.134606	0.0605045	0.134606	ENSMUSG00000038550	Ciart
ENSMUST00000148022	0.000574908	0.0149698	-0.633152	0.183886	4.39637	0.20041	0.230638	-0.130449	0.0398734	0.0398734	ENSMUSG00000042104	Uggt2
ENSMUST00000126705	0.000574232	0.0149698	0.392503	0.113984	4.0662	0.110452	0.050897	0.0221544	0.0530415	0.0530415	ENSMUSG00000014856	Tmem208
ENSMUST00000041588	0.000574809	0.0149698	-0.413494	0.120089	5.47083	0.122731	0.0970656	-0.0158372	0.0183054	0.0183054	ENSMUSG00000000148	Brat1
ENSMUST00000160902	0.000579204	0.0150635	0.260522	0.0757073	6.02419	0.0618889	0.0129651	0.0328877	0.0135289	0.0328877	ENSMUSG00000032115	Hyou1
ENSMUST00000098929	0.000578968	0.0150635	-0.393959	0.11448	3.68623	0.103982	0.028996	0.037065	0.0758499	0.0758499	ENSMUSG00000074467	Gm10702
ENSMUST00000108458	0.000580422	0.0150861	-2.04507	0.594392	1.32141	3.81454	1.52575	1.30067	1.01907	1.30067	ENSMUSG00000040714	Klc3
ENSMUST00000088896	0.000581494	0.0150957	0.123403	0.035872	7.19148	0.0107458	0.00115146	0.00589162	0.00914296	0.00914296	ENSMUSG00000030126	Tmcc1
ENSMUST00000162814	0.000581273	0.0150957	0.162508	0.0472378	6.296	0.0205445	0.00589156	0.00829545	0.0119597	0.0119597	ENSMUSG00000060743	H3f3a
ENSMUST00000079400	0.000582624	0.0151068	0.310207	0.0901875	4.1785	0.0536202	0.0171296	0.0126171	0.0479407	0.0479407	ENSMUSG00000037686	Aspg
ENSMUST00000044828	0.000582974	0.0151068	0.307305	0.0893481	5.427	0.0861752	0.00579534	0.0580693	0.0187968	0.0580693	ENSMUSG00000042793	Lgr6
ENSMUST00000006697	0.00058279	0.0151068	-0.310968	0.0904108	5.99859	0.0882386	0.00769547	0.0576974	0.0137043	0.0576974	ENSMUSG00000006522	Itih3
ENSMUST00000102597	0.000584525	0.0151198	-0.14237	0.0414025	6.31674	0.0147232	0.0018542	0.00795461	0.0118591	0.0118591	ENSMUSG00000028800	Hdac1
ENSMUST00000106706	0.000583902	0.0151198	0.278401	0.0809545	4.97306	0.0707396	0.0135897	0.0388393	0.0255827	0.0388393	ENSMUSG00000020599	Rgs9
ENSMUST00000135227	0.000584473	0.0151198	0.277614	0.0807318	5.0713	0.070348	0.0153139	0.0368271	0.0237934	0.0368271	ENSMUSG00000037907	Ankrd13b
ENSMUST00000038118	0.000586865	0.0151712	0.164828	0.0479484	7.59994	0.0248103	0.00704989	0.0113425	0.00857146	0.0113425	ENSMUSG00000032570	Atp2c1
ENSMUST00000111559	0.000589213	0.0152136	1.67809	0.488309	2.70952	2.57274	0.744301	1.16327	0.209551	1.16327	ENSMUSG00000025085	Ablim1
ENSMUST00000146380	0.000588952	0.0152136	1.45234	0.422602	1.3637	1.53684	0.457488	0.56811	0.971251	0.971251	ENSMUSG00000007659	Bcl2l1
ENSMUST00000079590	0.00059124	0.0152386	0.578535	0.168394	3.00059	0.271982	0.074067	0.117727	0.152786	0.152786	ENSMUSG00000025401	Myo1a
ENSMUST00000094056	0.000590812	0.0152386	1.68561	0.490602	1.53685	2.59665	1.01344	0.912086	0.797208	0.912086	ENSMUSG00000022621	Rabl2
ENSMUST00000042470	0.000591203	0.0152386	-0.254942	0.0742057	5.6706	0.0594039	0.00426241	0.0397894	0.0163158	0.0397894	ENSMUSG00000030757	Zkscan2
ENSMUST00000126435	0.000592778	0.0152691	-0.193157	0.0562338	5.38644	0.0162689	0.00602602	0.000835878	0.0192719	0.0192719	ENSMUSG00000004996	Mri1
ENSMUST00000130302	0.000593366	0.0152751	0.489818	0.142612	3.5259	0.219372	0.0462388	0.116466	0.0885227	0.116466	ENSMUSG00000031442	Mcf2l
ENSMUST00000030206	0.000595185	0.0153077	0.240933	0.0701651	5.1167	0.0395748	0.0163492	0.00906505	0.0230359	0.0230359	ENSMUSG00000028483	Snapc3
ENSMUST00000020277	0.000595344	0.0153077	-0.164353	0.0478645	5.80562	0.0175545	0.00316788	0.00776854	0.0151602	0.0151602	ENSMUSG00000020080	Hkdc1
ENSMUST00000029696	0.00059591	0.0153132	0.121528	0.0353952	7.15278	0.00947871	0.00080527	0.00505097	0.00921729	0.00921729	ENSMUSG00000028060	2810403A07Rik
ENSMUST00000173506	0.00059748	0.0153443	0.177648	0.0517508	6.00169	0.0288782	0.00765935	0.0137658	0.0136828	0.0137658	ENSMUSG00000033545	Znrf1
ENSMUST00000102694	0.000598166	0.0153528	0.149757	0.0436297	6.96846	0.0205248	0.00103435	0.0141941	0.0096231	0.0141941	ENSMUSG00000027864	Ptgfrn
ENSMUST00000193119	0.000600038	0.0153917	-1.83998	0.536187	1.4478	3.09947	1.23893	1.06105	0.882535	1.06105	ENSMUSG00000027667	Zfp639
ENSMUST00000000828	0.000601053	0.0154085	-0.229484	0.0668827	4.88467	0.0338853	0.00843811	0.0125333	0.0273483	0.0273483	ENSMUSG00000000811	Txnrd3
ENSMUST00000044484	0.000603114	0.0154197	-0.181427	0.0528908	6.45535	0.0301519	0.00467053	0.017709	0.0112449	0.017709	ENSMUSG00000037369	Kdm6a
ENSMUST00000188912	0.000603509	0.0154197	0.192585	0.0561466	5.4725	0.0270549	0.00693238	0.011134	0.0182872	0.0182872	ENSMUSG00000052534	Pbx1
ENSMUST00000114385	0.000602001	0.0154197	0.207619	0.0605176	6.97037	0.0394779	0.00319839	0.0261007	0.00961846	0.0261007	ENSMUSG00000059208	Hnrnpm
ENSMUST00000156348	0.000602325	0.0154197	0.304905	0.0888791	4.74731	0.0833362	0.0328657	0.0284572	0.0303302	0.0303302	ENSMUSG00000073557	Ppp1r12b
ENSMUST00000161374	0.000603636	0.0154197	0.289269	0.0843356	4.77791	0.0510321	0.0272625	0.00315699	0.0296375	0.0296375	ENSMUSG00000029673	Auts2
ENSMUST00000179212	0.000603531	0.0154197	-2.13929	0.623697	1.24598	4.19264	1.66748	1.4445	1.11004	1.4445	ENSMUSG00000032417	Rwdd2a
ENSMUST00000114985	0.000605257	0.015452	-0.249794	0.0728422	7.04647	0.057181	0.0216454	0.0208025	0.00944069	0.0208025	ENSMUSG00000053477	Tcf4
ENSMUST00000030091	0.000605874	0.0154586	-0.156499	0.0456401	6.1256	0.0213916	0.00378006	0.0117935	0.0128841	0.0128841	ENSMUSG00000028394	Pole3
ENSMUST00000170388	0.000606621	0.0154685	-0.153391	0.0447383	6.37574	0.0215676	0.00345253	0.0125596	0.0115858	0.0125596	ENSMUSG00000036353	P2ry12
ENSMUST00000079594	0.000609178	0.0155153	0.252366	0.0736298	7.32047	0.0584075	0.0213221	0.0220487	0.00892124	0.0220487	ENSMUSG00000024130	Abca3
ENSMUST00000109962	0.000609018	0.0155153	0.202928	0.0592048	5.50182	0.0377642	0.00419018	0.0238515	0.0179709	0.0238515	ENSMUSG00000037014	Sstr4
ENSMUST00000156987	0.000610365	0.0155364	-0.35786	0.104425	4.68831	0.117471	0.0146699	0.0725665	0.0317177	0.0725665	ENSMUSG00000040044	Orc3
ENSMUST00000164787	0.000613549	0.0156082	-0.153191	0.0447201	6.09525	0.01266	0.00293012	0.00389384	0.013069	0.013069	ENSMUSG00000040420	Cdh18
ENSMUST00000015892	0.00061497	0.0156339	0.454191	0.132613	5.32592	0.129473	0.12067	-0.0418921	0.0200203	0.0200203	ENSMUSG00000015748	Prpf3
ENSMUST00000147132	0.000615287	0.0156339	-0.900591	0.262963	3.518	0.44876	0.463986	-0.216551	0.0892101	0.0892101	ENSMUSG00000020131	Pcsk4
ENSMUST00000015725	0.000616519	0.015656	-0.174507	0.0509622	5.64597	0.0225025	0.0042357	0.0108961	0.0165415	0.0165415	ENSMUSG00000024191	Bnip1
ENSMUST00000042646	0.000617641	0.0156753	0.455873	0.13315	3.37945	0.10121	0.0394101	0.00975492	0.102422	0.102422	ENSMUSG00000037621	Atoh8
ENSMUST00000143232	0.000621132	0.0157546	-1.78385	0.521257	2.15549	2.92474	1.45711	0.716559	0.392504	0.716559	ENSMUSG00000060216	Arrb2
ENSMUST00000139638	0.000623747	0.0158116	0.857187	0.250561	3.12098	0.599086	0.367904	0.0552125	0.134343	0.134343	ENSMUSG00000014606	Slc25a11
ENSMUST00000075117	0.000624124	0.0158119	-0.152926	0.0447035	6.08743	0.0170621	0.00286945	0.00852501	0.0131178	0.0131178	ENSMUSG00000034430	Zxdc
ENSMUST00000092618	0.000625669	0.0158327	0.129991	0.0380066	6.70711	0.0106933	0.00121248	0.00533119	0.0103435	0.0103435	ENSMUSG00000068328	Aup1
ENSMUST00000053308	0.000625682	0.0158327	-0.296366	0.0866508	5.05341	0.0807957	0.00698208	0.0530848	0.0241034	0.0530848	ENSMUSG00000048424	Ranbp3l
ENSMUST00000111147	0.000626955	0.0158556	0.115629	0.0338128	8.03956	0.00679783	0.000787171	0.00267191	0.00835927	0.00835927	ENSMUSG00000027184	Caprin1
ENSMUST00000112676	0.000628098	0.0158752	-0.231109	0.067592	5.93662	0.0476907	0.0223997	0.0126375	0.0141497	0.0141497	ENSMUSG00000049672	Zbtb14
ENSMUST00000059286	0.000628601	0.0158786	0.196799	0.0575609	6.17503	0.0356458	0.0116791	0.014827	0.0125967	0.014827	ENSMUSG00000060477	Irak2
ENSMUST00000124699	0.000630686	0.015922	0.255776	0.0748306	4.64942	0.0561695	0.0121237	0.0284725	0.0326732	0.0326732	ENSMUSG00000020390	Ube2b
ENSMUST00000034508	0.000632293	0.0159532	-0.12701	0.037166	6.96855	0.0148278	0.00142762	0.00959268	0.0096229	0.0096229	ENSMUSG00000032010	Usp2
ENSMUST00000108344	0.000632855	0.015958	0.188669	0.0552128	5.83084	0.0258228	0.00942959	0.0077617	0.014958	0.014958	ENSMUSG00000004056	Akt2
ENSMUST00000014891	0.000636385	0.0160283	0.379726	0.111174	3.73223	0.0903343	0.0262651	0.0286292	0.0726114	0.0726114	ENSMUSG00000014747	Ankrd53
ENSMUST00000167070	0.0006362	0.0160283	0.846018	0.247686	2.48518	0.591949	0.221267	0.199548	0.269519	0.269519	ENSMUSG00000001576	Ergic1
ENSMUST00000120875	0.000638769	0.0160707	0.149941	0.0439117	6.27909	0.0131255	0.00338242	0.00418538	0.0120434	0.0120434	ENSMUSG00000044864	Ankrd50
ENSMUST00000113301	0.000638817	0.0160707	0.310952	0.091066	4.71915	0.084945	0.0353605	0.0266318	0.0309837	0.0309837	ENSMUSG00000033475	Tomm6
ENSMUST00000172088	0.000639644	0.0160822	-0.145242	0.0425404	6.55301	0.0126396	0.00361152	0.00382401	0.0108659	0.0108659	ENSMUSG00000042097	Zfp239
ENSMUST00000028229	0.000640295	0.0160891	0.186894	0.0547443	7.05054	0.0322162	0.00450236	0.0194732	0.0094316	0.0194732	ENSMUSG00000026872	Zeb2
ENSMUST00000043441	0.000641861	0.0161191	0.243162	0.0712401	5.97469	0.0545503	0.0221536	0.0184476	0.0138731	0.0184476	ENSMUSG00000040363	Bcor
ENSMUST00000061986	0.00064302	0.0161388	0.202783	0.0594184	5.22947	0.0205587	0.00692322	0.00335524	0.0213212	0.0213212	ENSMUSG00000044813	Shb
ENSMUST00000094666	0.000643914	0.0161424	0.256732	0.0752347	4.58568	0.0545966	0.0109662	0.0278739	0.0343159	0.0343159	ENSMUSG00000070720	Tmem200b
ENSMUST00000030581	0.000643592	0.0161424	-0.211041	0.0618427	6.15159	0.0355765	0.0178652	0.00702024	0.0127309	0.0127309	ENSMUSG00000028789	Azin2
ENSMUST00000028856	0.000645124	0.0161634	0.710129	0.208133	2.5818	0.288866	0.104965	0.0590547	0.241591	0.241591	ENSMUSG00000027377	Mall
ENSMUST00000038185	0.000647038	0.0162019	0.114871	0.0336759	7.62315	0.00538001	0.000522399	0.00151815	0.00855012	0.00855012	ENSMUSG00000032705	Exd2
ENSMUST00000032877	0.000647773	0.0162109	-0.975172	0.285909	1.98209	0.706691	0.175288	0.30137	0.478662	0.478662	ENSMUSG00000030641	Ddias
ENSMUST00000065856	0.000649744	0.0162508	-0.155251	0.0455289	6.29075	0.0222683	0.00193517	0.0146479	0.0119855	0.0146479	ENSMUSG00000053414	Hunk
ENSMUST00000150503	0.000651773	0.016292	-1.03379	0.303245	2.25288	0.803832	0.384495	0.161137	0.351166	0.351166	ENSMUSG00000051586	Mical3
ENSMUST00000134110	0.000655687	0.0163804	-0.289497	0.0849595	5.23034	0.0750143	0.0364362	0.0187296	0.0213088	0.0213088	ENSMUSG00000034891	Sncb
ENSMUST00000035899	0.000657633	0.0164195	-0.159765	0.0468978	5.8515	0.0193183	0.00280003	0.0103556	0.0147952	0.0147952	ENSMUSG00000038982	Bloc1s5
ENSMUST00000148710	0.000661948	0.0165176	1.68471	0.494793	2.41015	2.62783	0.930178	1.02838	0.293523	1.02838	ENSMUSG00000026155	Smap1
ENSMUST00000021519	0.000668141	0.0166625	-0.79683	0.234201	2.54465	0.588502	0.141375	0.297428	0.25193	0.297428	ENSMUSG00000021099	Six6
ENSMUST00000154008	0.000669793	0.0166941	0.213567	0.0627832	5.40558	0.0280594	0.0124885	0.00434335	0.0190453	0.0190453	ENSMUSG00000026277	Stk25
ENSMUST00000053498	0.000671596	0.0167294	0.121174	0.0356299	7.11565	0.0113424	0.000863834	0.00694117	0.00929207	0.00929207	ENSMUSG00000045078	Rnf216
ENSMUST00000067918	0.000672938	0.0167531	0.112484	0.03308	7.89588	0.0116072	0.0003698	0.00825029	0.00838447	0.00838447	ENSMUSG00000034613	Ppm1h
ENSMUST00000135431	0.000674015	0.0167702	-0.192455	0.0566053	5.88226	0.0253236	0.0110758	0.00521489	0.0145575	0.0145575	ENSMUSG00000050587	Lrrc4c
ENSMUST00000059319	0.000675043	0.0167861	-0.250862	0.0737933	4.62386	0.0445665	0.0102437	0.0190267	0.0333199	0.0333199	ENSMUSG00000049904	Tmem17
ENSMUST00000165363	0.000676383	0.0168097	0.175879	0.0517447	6.14087	0.0286794	0.0086266	0.0127598	0.0127935	0.0127935	ENSMUSG00000005899	Smpd4
ENSMUST00000146262	0.000679897	0.0168873	0.954193	0.280846	2.89137	0.731031	0.459167	0.0534364	0.171831	0.171831	NA	NA
ENSMUST00000137033	0.000681155	0.0169088	0.242308	0.0713288	4.75134	0.0537121	0.0104645	0.0293812	0.0302379	0.0302379	ENSMUSG00000071723	Gspt2
ENSMUST00000031490	0.000682031	0.0169208	0.115475	0.0339961	7.64414	0.0123888	0.000495774	0.0087501	0.00853182	0.0087501	ENSMUSG00000029512	Ulk1
ENSMUST00000192095	0.000683419	0.0169399	1.86296	0.548552	3.00715	3.16002	2.25556	0.0842866	0.151715	0.151715	ENSMUSG00000033767	D930015E06Rik
ENSMUST00000038368	0.000683585	0.0169399	0.201419	0.0593092	5.41339	0.0377024	0.00441783	0.0237228	0.0189539	0.0237228	ENSMUSG00000042745	Id1
ENSMUST00000105251	0.000684928	0.0169634	0.472298	0.139094	6.73748	0.178582	0.144526	-0.0194759	0.0102501	0.0102501	ENSMUSG00000025404	R3hdm2
ENSMUST00000023869	0.000685384	0.0169649	-0.126657	0.037303	6.93357	0.0109813	0.00142263	0.0056468	0.00970946	0.00970946	ENSMUSG00000023106	Denr
ENSMUST00000106567	0.00068969	0.0170617	-0.245769	0.0724205	4.78141	0.0387635	0.0123984	0.0115498	0.0295594	0.0295594	ENSMUSG00000049300	Prmt6
ENSMUST00000058370	0.000691064	0.0170859	0.146158	0.0430751	6.18058	0.0151352	0.00227826	0.00766488	0.0125655	0.0125655	ENSMUSG00000049957	Ccdc137
ENSMUST00000056728	0.000695785	0.0171819	-0.564819	0.166553	2.97683	0.291472	0.0651901	0.150925	0.156728	0.156728	ENSMUSG00000038570	Saxo2
ENSMUST00000043517	0.000695643	0.0171819	0.230309	0.0679119	5.41235	0.0493943	0.00475936	0.0321368	0.0189661	0.0321368	ENSMUSG00000040511	Pvr
ENSMUST00000166766	0.000696141	0.0171819	0.317149	0.0935241	4.49324	0.0828033	0.0330833	0.0256579	0.0368907	0.0368907	ENSMUSG00000018040	Rrp7a
ENSMUST00000154842	0.000699884	0.0172643	-1.23593	0.364621	2.12801	1.42347	0.397437	0.666149	0.405033	0.666149	ENSMUSG00000002279	Lmf1
ENSMUST00000112754	0.000700356	0.0172661	-0.168456	0.0497003	6.44311	0.0201916	0.00846557	0.00483171	0.0112954	0.0112954	ENSMUSG00000036792	Mbd5
ENSMUST00000190999	0.000700964	0.0172712	2.36657	0.698268	2.13366	5.22013	2.50504	1.39558	0.402422	1.39558	ENSMUSG00000021843	Ktn1
ENSMUST00000107586	0.000701799	0.0172819	0.14653	0.0432385	7.99218	0.0199025	0.00659368	0.00824661	0.00836288	0.00836288	ENSMUSG00000038437	Mllt6
ENSMUST00000103152	0.000708821	0.0174105	-0.149621	0.0441862	6.1498	0.0186203	0.00287807	0.0103932	0.0127413	0.0127413	ENSMUSG00000018669	Cdk5rap3
ENSMUST00000075180	0.000709041	0.0174105	0.149719	0.0442164	8.41779	0.0209209	0.00101558	0.0146252	0.00849764	0.0146252	ENSMUSG00000025372	Baiap2
ENSMUST00000149444	0.00070874	0.0174105	-2.21264	0.653433	4.06522	4.56903	1.38425	2.03155	0.0530894	2.03155	ENSMUSG00000039176	Polg
ENSMUST00000017900	0.000708281	0.0174105	-0.235107	0.0694278	4.78188	0.0408655	0.00901285	0.0184748	0.0295489	0.0295489	ENSMUSG00000017756	Slc12a7
ENSMUST00000037115	0.000708938	0.0174105	-0.16675	0.0492455	5.69354	0.0165011	0.00329091	0.00634536	0.0161101	0.0161101	ENSMUSG00000038622	Med30
ENSMUST00000043938	0.000710645	0.0174399	0.113697	0.0335841	7.6138	0.0106417	0.00046453	0.00708467	0.00855858	0.00855858	ENSMUSG00000038910	Plcl2
ENSMUST00000170516	0.000713599	0.0174627	-0.138997	0.0410712	6.19301	0.0177571	0.000998454	0.0121985	0.0124963	0.0124963	ENSMUSG00000024952	Rps6ka4
ENSMUST00000025903	0.000713599	0.0174627	-0.138997	0.0410712	6.19301	0.0177571	0.000998454	0.0121985	0.0124963	0.0124963	ENSMUSG00000024952	Rps6ka4
ENSMUST00000154003	0.000713373	0.0174627	0.301775	0.0891668	4.44	0.0847781	0.0251147	0.0382045	0.038491	0.038491	ENSMUSG00000030780	BC017158
ENSMUST00000036187	0.000712524	0.0174627	-0.192146	0.0567687	5.48137	0.0284901	0.00759102	0.0120034	0.0181905	0.0181905	ENSMUSG00000036327	Qsox2
ENSMUST00000171554	0.000712727	0.0174627	-0.195106	0.0576446	6.04709	0.0355492	0.00602089	0.0205623	0.0133764	0.0205623	ENSMUSG00000049100	Pcdh10
ENSMUST00000084276	0.000714169	0.0174667	1.42866	0.422172	3.01456	1.89549	1.27532	0.139065	0.150517	0.150517	ENSMUSG00000061894	Zscan20
ENSMUST00000014290	0.000714831	0.017473	-0.241599	0.0713982	4.72	0.0370693	0.00981793	0.0129217	0.0309637	0.0309637	ENSMUSG00000026786	Apbb1ip
ENSMUST00000080178	0.000715433	0.0174778	0.205082	0.0606107	6.21517	0.039295	0.0148872	0.014502	0.0123753	0.014502	ENSMUSG00000011257	Pabpc4
ENSMUST00000045153	0.000717745	0.0175151	-0.133484	0.0394607	6.5619	0.0146687	0.0016238	0.00878236	0.0108334	0.0108334	ENSMUSG00000034614	Pik3ip1
ENSMUST00000028648	0.000717789	0.0175151	0.141305	0.041773	8.70623	0.0186624	0.000169985	0.0137899	0.00881069	0.0137899	ENSMUSG00000027220	Syt13
ENSMUST00000061273	0.000718178	0.0175151	0.189188	0.0559306	5.46476	0.0334552	0.00509062	0.0199352	0.0183721	0.0199352	ENSMUSG00000044548	Dact1
ENSMUST00000096241	0.000721436	0.0175846	-0.165707	0.0490069	5.71433	0.0151503	0.00328632	0.00504667	0.0159271	0.0159271	ENSMUSG00000071647	Eml3
ENSMUST00000109428	0.000723991	0.0176369	-0.144124	0.042636	6.32784	0.0194339	0.00232886	0.0122138	0.0118063	0.0122138	ENSMUSG00000074607	Tox2
ENSMUST00000174170	0.00072609	0.017678	-1.32215	0.391223	1.89716	1.51648	0.696868	0.40401	0.527578	0.527578	ENSMUSG00000024299	Adamts10
ENSMUST00000164332	0.000727316	0.0176979	0.276271	0.0817596	4.49617	0.0714489	0.0143038	0.0391732	0.0368055	0.0391732	ENSMUSG00000029655	N4bp2l2
ENSMUST00000177545	0.000728709	0.0177218	0.300241	0.088867	5.59457	0.0844039	0.0204787	0.0427001	0.0170289	0.0427001	ENSMUSG00000029720	Gm20605
ENSMUST00000091458	0.00073004	0.0177382	-0.116191	0.0343961	7.47788	0.00853595	0.000761833	0.00445853	0.00870289	0.00870289	ENSMUSG00000069171	Nr2f1
ENSMUST00000033450	0.000730209	0.0177382	-0.237092	0.0701876	5.6777	0.0526457	0.00357765	0.0358328	0.0162517	0.0358328	ENSMUSG00000031119	Gpc4
ENSMUST00000084894	0.000731074	0.0177492	0.129465	0.0383299	9.00554	0.0156998	0.000595882	0.0111576	0.009344	0.0111576	ENSMUSG00000030653	Pde2a
ENSMUST00000110839	0.000731928	0.01776	1.50853	0.446663	4.15401	2.13184	0.598495	0.997568	0.0489902	0.997568	ENSMUSG00000038506	Dcun1d2
ENSMUST00000111234	0.000732495	0.0177637	0.202368	0.0599234	6.26692	0.0383683	0.0129985	0.015728	0.0121047	0.015728	ENSMUSG00000060548	Tnfrsf19
ENSMUST00000028337	0.000733602	0.0177806	0.444387	0.131604	3.44914	0.140847	0.0430654	0.0498152	0.095491	0.095491	ENSMUSG00000026961	Lrrc26
ENSMUST00000108287	0.000734552	0.0177831	0.178135	0.0527596	5.95762	0.0297392	0.00786422	0.0144044	0.0139962	0.0144044	ENSMUSG00000050132	Sarm1
ENSMUST00000065504	0.000734945	0.0177831	-0.116616	0.0345406	7.59528	0.0104716	0.000968507	0.00622564	0.00857589	0.00857589	ENSMUSG00000021814	Anxa7
ENSMUST00000177031	0.000734169	0.0177831	0.351161	0.104002	4.01154	0.098585	0.0307186	0.0382687	0.0558125	0.0558125	ENSMUSG00000073434	Wdr90
ENSMUST00000182122	0.000737954	0.0178362	0.3012	0.0892425	5.15644	0.0839604	0.0413081	0.0212586	0.0224057	0.0224057	ENSMUSG00000041258	Zfp236
ENSMUST00000160807	0.000737967	0.0178362	-1.47336	0.436543	1.77363	1.68925	0.916721	0.249962	0.607837	0.607837	ENSMUSG00000034040	Wbscr17
ENSMUST00000134737	0.000740393	0.0178848	0.196306	0.0581792	5.49182	0.0361499	0.00445227	0.0226263	0.0180778	0.0226263	ENSMUSG00000026927	Sdccag3
ENSMUST00000112939	0.000740983	0.017889	-0.169731	0.0503064	6.51019	0.0270272	0.0076798	0.012566	0.0110271	0.012566	ENSMUSG00000000568	Hnrnpd
ENSMUST00000105287	0.000743515	0.0179401	-0.186817	0.0553859	5.79125	0.0278062	0.00926358	0.0101627	0.0152772	0.0152772	ENSMUSG00000019929	Dcn
ENSMUST00000044083	0.000745798	0.0179709	1.56781	0.464928	4.38277	2.30781	1.47953	0.249728	0.0403183	0.249728	ENSMUSG00000021559	Dapk1
ENSMUST00000000304	0.000746044	0.0179709	-0.217093	0.0643797	4.99351	0.0332075	0.00796569	0.0137809	0.0251923	0.0251923	ENSMUSG00000000295	Hddc2
ENSMUST00000119003	0.000745251	0.0179709	-0.183691	0.0544695	6.63482	0.0316775	0.00145269	0.0222827	0.010578	0.0222827	ENSMUSG00000066880	Zfp617
ENSMUST00000020263	0.00074743	0.0179943	0.268749	0.0797104	6.15087	0.0678293	0.0095803	0.0412497	0.0127351	0.0412497	ENSMUSG00000020069	Hnrnph3
ENSMUST00000090813	0.000750828	0.018066	0.209757	0.0622368	5.32292	0.0413421	0.00536786	0.0256195	0.0200587	0.0256195	ENSMUSG00000068859	Sp9
ENSMUST00000176093	0.000751873	0.018081	0.260098	0.0771821	5.40087	0.0635777	0.00585277	0.0418039	0.0191006	0.0418039	ENSMUSG00000010110	Stx5a
ENSMUST00000029909	0.000752405	0.0180837	-0.154851	0.0459535	5.93174	0.0147059	0.00270807	0.00609366	0.0141857	0.0141857	ENSMUSG00000028247	Coq3
ENSMUST00000035045	0.000756576	0.0181738	0.139373	0.041379	8.30016	0.0182688	0.000322223	0.0133756	0.00842242	0.0133756	ENSMUSG00000032470	Mras
ENSMUST00000109315	0.000757612	0.0181886	-0.126644	0.037604	6.78841	0.00771361	0.00121277	0.00248097	0.0100997	0.0100997	ENSMUSG00000021710	Nln
ENSMUST00000111887	0.00075888	0.0181937	-0.285893	0.0849009	5.73888	0.0768979	0.0102369	0.0474283	0.0157152	0.0474283	ENSMUSG00000023150	Ivns1abp
ENSMUST00000089049	0.000758565	0.0181937	-0.131883	0.0391635	6.67374	0.016363	0.00132316	0.0109471	0.0104496	0.0109471	ENSMUSG00000045211	Nudt18
ENSMUST00000037548	0.000759092	0.0181937	-0.37326	0.110849	5.24899	0.131083	0.0402179	0.0580814	0.0210464	0.0580814	ENSMUSG00000038876	Rnf146
ENSMUST00000018842	0.000763609	0.0182918	-1.13802	0.338127	1.93521	1.21935	0.151894	0.762744	0.505068	0.762744	ENSMUSG00000018698	Lhx1
ENSMUST00000154896	0.00076524	0.0183158	0.219101	0.0651102	6.00085	0.0452091	0.0049111	0.0290036	0.0136886	0.0290036	ENSMUSG00000019302	Atp6v0a1
ENSMUST00000155599	0.000765462	0.0183158	0.54559	0.162137	4.48677	0.280341	0.0642588	0.146049	0.0370803	0.146049	ENSMUSG00000031167	Rbm3
ENSMUST00000040506	0.000766575	0.0183323	0.114461	0.0340193	7.50657	0.00673852	0.000589419	0.00288003	0.00866908	0.00866908	ENSMUSG00000036501	Fam13b
ENSMUST00000120122	0.000768804	0.0183754	-0.321893	0.0956936	6.17601	0.0976343	0.0400725	0.0331856	0.0125912	0.0331856	ENSMUSG00000032030	Cul5
ENSMUST00000133883	0.000770047	0.0183949	-0.22302	0.0663089	6.22017	0.0439016	0.0228265	0.00927511	0.0123485	0.0123485	ENSMUSG00000030518	Fam189a1
ENSMUST00000145088	0.000771152	0.0184111	0.138251	0.0411102	6.52926	0.0119018	0.00256601	0.00463556	0.0109544	0.0109544	ENSMUSG00000041911	Dlx1
ENSMUST00000097588	0.000771746	0.0184151	0.117796	0.0350298	7.34114	0.00493215	0.000927335	0.000468993	0.00888935	0.00888935	ENSMUSG00000026425	Srgap2
ENSMUST00000002284	0.000772539	0.0184238	0.524347	0.155942	3.08753	0.179593	0.0553201	0.0569424	0.139223	0.139223	ENSMUSG00000046223	Plaur
ENSMUST00000123605	0.000773128	0.0184277	-0.195835	0.0582454	5.59805	0.0359301	0.010145	0.0167557	0.0169952	0.0169952	ENSMUSG00000031730	Dhodh
ENSMUST00000166968	0.000774306	0.0184455	-0.13051	0.0388214	6.67202	0.00961016	0.00160167	0.0037867	0.0104551	0.0104551	ENSMUSG00000041014	Nrg3
ENSMUST00000038172	0.000775271	0.0184583	0.166574	0.0495538	6.79984	0.0197246	0.0095776	0.00340537	0.010067	0.010067	ENSMUSG00000039458	Mtmr12
ENSMUST00000167439	0.000776532	0.0184781	0.183721	0.054662	6.15876	0.0318429	0.00895826	0.0149452	0.0126895	0.0149452	ENSMUSG00000025318	Jph3
ENSMUST00000027267	0.000779288	0.0185335	-0.280386	0.083447	4.4029	0.0546949	0.0160449	0.0195088	0.0396623	0.0396623	ENSMUSG00000026098	Pms1
ENSMUST00000168989	0.000781098	0.0185663	0.130745	0.038919	6.90842	0.016138	0.00188626	0.0102313	0.00977337	0.0102313	ENSMUSG00000036225	Kctd1
ENSMUST00000127760	0.000783689	0.0186176	-0.370125	0.110206	4.41383	0.129381	0.0440383	0.053124	0.039312	0.053124	ENSMUSG00000008333	Snrpb2
ENSMUST00000146212	0.000786762	0.0186803	0.280884	0.0836609	5.17681	0.0745472	0.0091643	0.0468289	0.0220939	0.0468289	ENSMUSG00000031537	Ikbkb
ENSMUST00000154400	0.00078861	0.0187139	-1.40702	0.41916	2.1499	1.78991	1.01054	0.311117	0.39502	0.39502	ENSMUSG00000073139	BC023829
ENSMUST00000066466	0.000790468	0.0187476	-0.184951	0.0551088	6.9322	0.0323397	0.00749303	0.0168028	0.0097129	0.0168028	ENSMUSG00000053819	Camk2d
ENSMUST00000144826	0.000792543	0.0187865	0.115856	0.0345285	9.03075	0.00928527	0.000138291	0.0058771	0.00939945	0.00939945	ENSMUSG00000023087	Noct
ENSMUST00000021231	0.000794021	0.0188112	2.27991	0.679582	2.51987	4.91689	1.6517	2.04296	0.259109	2.04296	ENSMUSG00000020865	Abcc3
ENSMUST00000040967	0.000795113	0.0188267	0.150821	0.044961	6.76188	0.0215205	0.00115411	0.0150178	0.0101771	0.0150178	ENSMUSG00000066278	Vps37b
ENSMUST00000111159	0.00080374	0.0190205	0.217063	0.0647658	6.78575	0.0405357	0.0234495	0.00587309	0.0101074	0.0101074	ENSMUSG00000019699	Akt3
ENSMUST00000109682	0.000808393	0.0191201	-0.113596	0.0339102	7.55029	0.00539096	0.000578212	0.00155137	0.00862101	0.00862101	ENSMUSG00000047459	Dynlrb1
ENSMUST00000149653	0.000810065	0.0191492	0.247818	0.0739902	4.65895	0.0477427	0.0113606	0.0215966	0.0324359	0.0324359	ENSMUSG00000027223	Mapk8ip1
ENSMUST00000177155	0.000815309	0.0192626	0.1606	0.0479754	6.69294	0.0244753	0.00567151	0.0127416	0.0103881	0.0127416	ENSMUSG00000046138	9930021J03Rik
ENSMUST00000192230	0.00081601	0.0192686	0.231347	0.0691142	4.86599	0.0312052	0.0104787	0.00749435	0.0277355	0.0277355	ENSMUSG00000026509	Capn2
ENSMUST00000082175	0.000824464	0.0194538	-0.26193	0.0783179	4.47779	0.0438966	0.0117236	0.0153409	0.0373459	0.0373459	ENSMUSG00000073968	Trim68
ENSMUST00000142241	0.000824756	0.0194538	-2.30062	0.687913	2.27715	5.02958	2.37432	1.41148	0.341571	1.41148	ENSMUSG00000024742	Fen1
ENSMUST00000153192	0.000826059	0.0194738	0.344857	0.10313	4.85871	0.113032	0.0281538	0.0569322	0.0278879	0.0569322	NA	NA
ENSMUST00000046719	0.000826574	0.0194753	2.17041	0.649097	4.43879	4.47754	1.78293	1.58768	0.0385284	1.58768	ENSMUSG00000023994	Nfya
ENSMUST00000033876	0.000831348	0.0195664	0.177651	0.0531549	5.94672	0.0200852	0.00852789	0.0038108	0.0140757	0.0140757	ENSMUSG00000031486	Adgra2
ENSMUST00000038214	0.000831049	0.0195664	-0.222487	0.0665683	5.39163	0.0441905	0.0162407	0.0162227	0.01921	0.01921	ENSMUSG00000035849	Krt222
ENSMUST00000134124	0.000832816	0.0195903	0.367328	0.109924	3.80811	0.0821261	0.0290709	0.0198115	0.0675954	0.0675954	ENSMUSG00000021062	Rab15
ENSMUST00000147534	0.000833726	0.0195903	1.46105	0.437262	1.17346	1.70316	0.324766	0.865929	1.20482	1.20482	ENSMUSG00000020454	Eif4enif1
ENSMUST00000177840	0.000833607	0.0195903	-0.319525	0.0956265	5.04976	0.0913232	0.0489879	0.0181536	0.0241675	0.0241675	ENSMUSG00000025510	Cd151
ENSMUST00000055406	0.000834538	0.0195987	1.13433	0.33951	1.58667	1.11248	0.169087	0.637356	0.753049	0.753049	ENSMUSG00000049897	Stkld1
ENSMUST00000109084	0.000835466	0.0196098	-0.467381	0.139902	6.97534	0.207903	0.023417	0.133164	0.0096064	0.133164	ENSMUSG00000027523	Gnas
ENSMUST00000064230	0.000836134	0.0196148	-0.263323	0.0788263	5.31689	0.0532649	0.0295725	0.00697748	0.0201362	0.0201362	ENSMUSG00000052395	Rft1
ENSMUST00000174499	0.000838785	0.0196663	-0.125095	0.0374573	7.61185	0.0147442	0.00266405	0.00839858	0.00856037	0.00856037	ENSMUSG00000053046	Brsk2
ENSMUST00000135616	0.000839684	0.0196766	1.94481	0.582388	1.04722	2.00468	1.32486	-0.261976	1.38854	1.38854	ENSMUSG00000027367	Stard7
ENSMUST00000150660	0.000842441	0.0197263	0.293651	0.0879601	4.61741	0.0821524	0.0245568	0.0373391	0.0334855	0.0373391	ENSMUSG00000037712	Fermt2
ENSMUST00000123614	0.000842717	0.0197263	-0.12908	0.0386656	6.85016	0.00946005	0.00203304	0.00329923	0.00992719	0.00992719	ENSMUSG00000072946	Ptgr2
ENSMUST00000034090	0.000843297	0.0197291	0.156319	0.0468277	6.52893	0.0232828	0.00151775	0.016025	0.0109556	0.016025	ENSMUSG00000031665	Sall1
ENSMUST00000132572	0.00084417	0.0197388	0.670868	0.200986	2.84435	0.331227	0.142354	0.0798964	0.180808	0.180808	ENSMUSG00000025413	Ttc4
ENSMUST00000022213	0.000844649	0.0197393	0.289568	0.0867559	4.84679	0.0799089	0.0083422	0.0518705	0.0281393	0.0518705	ENSMUSG00000021702	Thbs4
ENSMUST00000021817	0.000846397	0.0197694	0.149431	0.044778	6.02918	0.0116736	0.00254527	0.00356281	0.0134953	0.0134953	ENSMUSG00000021385	Ippk
ENSMUST00000114065	0.000848927	0.0198178	-0.1612	0.0483165	7.37848	0.0247793	0.00158775	0.0170881	0.00883423	0.0170881	ENSMUSG00000039782	Cpeb2
ENSMUST00000102559	0.000852595	0.0198927	0.12733	0.0381783	8.37498	0.0154685	0.00174155	0.00991912	0.00846684	0.00991912	ENSMUSG00000020827	Mink1
ENSMUST00000026062	0.000853116	0.019894	-0.29514	0.0884988	4.2101	0.0477235	0.0160229	0.0100627	0.0466334	0.0466334	ENSMUSG00000025076	Casp7
ENSMUST00000031287	0.000854798	0.01992	-0.152612	0.0457688	6.10305	0.0189262	0.00373747	0.00960885	0.0130208	0.0130208	ENSMUSG00000029344	Tpst2
ENSMUST00000145963	0.000855153	0.01992	0.157029	0.047095	5.92925	0.0222438	0.00353934	0.0128705	0.0142041	0.0142041	ENSMUSG00000057130	Txnl4a
ENSMUST00000060989	0.000856266	0.0199299	0.139973	0.0419844	9.13415	0.0187028	0.000106746	0.0139948	0.00964514	0.0139948	ENSMUSG00000049313	Sorl1
ENSMUST00000114863	0.000856506	0.0199299	0.143438	0.0430245	8.64656	0.0196407	0.0006503	0.0141586	0.00873045	0.0141586	ENSMUSG00000056692	D17Wsu92e
ENSMUST00000171106	0.000858827	0.0199732	2.1966	0.659027	1.63364	4.60763	2.23009	1.24444	0.713627	1.24444	ENSMUSG00000000568	Hnrnpd
ENSMUST00000035094	0.00085963	0.0199811	0.222357	0.0667169	5.23581	0.0472199	0.0143074	0.0213018	0.0212312	0.0213018	ENSMUSG00000042787	Exog
ENSMUST00000114764	0.000860671	0.0199945	-0.253522	0.0760755	4.6119	0.0417894	0.0126719	0.0133708	0.033628	0.033628	ENSMUSG00000036196	Slc26a8
ENSMUST00000011526	0.000861577	0.0200047	-0.164193	0.0492745	5.70835	0.0146674	0.00344441	0.00452275	0.0159794	0.0159794	ENSMUSG00000011382	Dhdh
ENSMUST00000113865	0.000864574	0.0200292	0.167064	0.0501504	6.77974	0.0246044	0.00999573	0.00798606	0.0101248	0.0101248	ENSMUSG00000039191	Rbpj
ENSMUST00000130458	0.000864802	0.0200292	-0.277798	0.0833934	4.44531	0.0543018	0.0173084	0.0182244	0.0383272	0.0383272	ENSMUSG00000092260	Zfp963
ENSMUST00000105999	0.00086496	0.0200292	0.480884	0.144361	4.90544	0.117411	0.139797	-0.0801379	0.0269238	0.0269238	ENSMUSG00000028776	Tinagl1
ENSMUST00000073466	0.000863997	0.0200292	-0.152937	0.0459072	6.34352	0.0177563	0.00512698	0.00698398	0.0117328	0.0117328	ENSMUSG00000058240	Cryzl1
ENSMUST00000090750	0.000863252	0.0200292	0.216236	0.064903	7.49353	0.0446786	0.0125392	0.02116	0.00868422	0.02116	ENSMUSG00000038170	Pde4dip
ENSMUST00000183345	0.00086542	0.0200292	-0.165469	0.0496759	5.8147	0.0188616	0.00465467	0.00753427	0.0150869	0.0150869	ENSMUSG00000055963	Triqk
ENSMUST00000000058	0.000866799	0.0200504	-0.175702	0.0527551	6.8319	0.0295134	0.00111813	0.0211466	0.00997714	0.0211466	ENSMUSG00000000058	Cav2
ENSMUST00000162075	0.000868759	0.0200849	-1.5159	0.455239	3.46547	2.19748	1.23643	0.421506	0.0939531	0.421506	ENSMUSG00000038991	Txndc5
ENSMUST00000166247	0.00087002	0.0200897	-0.285743	0.0858217	5.1681	0.078093	0.0275005	0.0314225	0.0222262	0.0314225	ENSMUSG00000029810	Tmem176b
ENSMUST00000184101	0.000870363	0.0200897	1.33942	0.402303	2.71432	1.716	0.362986	0.931795	0.208444	0.931795	ENSMUSG00000054477	Kcnn2
ENSMUST00000022734	0.000869996	0.0200897	0.185218	0.0556292	7.31986	0.0328113	0.000617154	0.0241397	0.00892221	0.0241397	ENSMUSG00000022136	Dnajc3
ENSMUST00000161314	0.000870933	0.0200921	0.259047	0.0778105	5.71069	0.064191	0.00328643	0.0451494	0.0159589	0.0451494	ENSMUSG00000036564	Ndrg4
ENSMUST00000177160	0.000872721	0.0201225	0.534856	0.160683	3.35993	0.24292	0.102075	0.0726562	0.104477	0.104477	ENSMUSG00000047284	Neurl4
ENSMUST00000079618	0.000875354	0.0201725	0.148442	0.0446067	6.41385	0.0192013	0.00449925	0.00946606	0.0114188	0.0114188	ENSMUSG00000025425	St8sia5
ENSMUST00000147875	0.000877616	0.0202138	-0.116282	0.0349502	7.25542	0.00820611	0.000744045	0.00412986	0.00902811	0.00902811	ENSMUSG00000072640	Lyrm9
ENSMUST00000067215	0.000878832	0.020231	-0.144728	0.0435052	6.14131	0.0156165	0.0023507	0.00820071	0.0127909	0.0127909	ENSMUSG00000054277	Arfgap3
ENSMUST00000051160	0.000880048	0.0202482	0.291783	0.0877199	4.34198	0.0680605	0.0198627	0.0277631	0.0416956	0.0416956	ENSMUSG00000050761	Gp1bb
ENSMUST00000141976	0.00088321	0.0203101	0.245929	0.0739567	4.82792	0.0579533	0.0106868	0.03307	0.0285418	0.03307	ENSMUSG00000041609	Ccdc64
ENSMUST00000114086	0.000885878	0.0203605	-0.114044	0.0343043	7.37651	0.00718802	0.000577235	0.00338213	0.00883707	0.00883707	ENSMUSG00000025959	Klf7
ENSMUST00000023882	0.000887425	0.0203852	0.144571	0.0434935	7.64278	0.0200391	0.000808118	0.0143253	0.00853297	0.0143253	ENSMUSG00000023118	Sympk
ENSMUST00000102598	0.000888099	0.0203898	-0.14027	0.042202	8.02169	0.018866	0.000397377	0.0138507	0.00836009	0.0138507	ENSMUSG00000057236	Rbbp4
ENSMUST00000160780	0.000890202	0.0204272	0.219989	0.0661999	5.74724	0.0464175	0.0191968	0.0158625	0.0156439	0.0158625	ENSMUSG00000053004	Hrh1
ENSMUST00000159917	0.000902402	0.0206962	-0.115001	0.0346461	7.76754	0.00917234	0.00115978	0.00479157	0.00844304	0.00844304	ENSMUSG00000019795	Pcmt1
ENSMUST00000094398	0.000903512	0.0207106	-0.153202	0.0461597	6.07248	0.0137282	0.00383357	0.00409328	0.0132122	0.0132122	ENSMUSG00000043262	Uevld
ENSMUST00000152816	0.000905047	0.0207348	0.495714	0.149379	3.36781	0.165574	0.0748714	0.0306935	0.103642	0.103642	ENSMUSG00000028863	Meaf6
ENSMUST00000119172	0.000906018	0.020746	0.303849	0.0915706	4.91449	0.0788449	0.0403408	0.0165125	0.0267407	0.0267407	ENSMUSG00000014077	Chp1
ENSMUST00000049675	0.000908334	0.020788	-0.208552	0.0628646	6.03882	0.04182	0.00488844	0.0267272	0.013431	0.0267272	NA	NA
ENSMUST00000033541	0.000912202	0.0208654	-0.118831	0.0358326	7.04893	0.00690334	0.00083662	0.00253125	0.0094352	0.0094352	ENSMUSG00000031198	Fundc2
ENSMUST00000143220	0.000914685	0.0209034	1.40813	0.424708	2.09981	1.90817	0.703903	0.739115	0.418312	0.739115	ENSMUSG00000038437	Mllt6
ENSMUST00000021209	0.000914833	0.0209034	0.149636	0.0451324	6.66318	0.0215481	0.00125212	0.0150433	0.0104839	0.0150433	ENSMUSG00000020848	Doc2b
ENSMUST00000138532	0.000916302	0.0209259	0.161966	0.0488578	6.64559	0.0248616	0.00855475	0.0101401	0.010542	0.010542	ENSMUSG00000024807	Syvn1
ENSMUST00000161207	0.000920847	0.0210185	2.25083	0.679258	2.33708	4.87948	1.94042	1.75071	0.319	1.75071	ENSMUSG00000032280	Tle3
ENSMUST00000159628	0.000922653	0.0210375	0.301313	0.0909457	5.56253	0.0874641	0.0171516	0.0490174	0.0173449	0.0490174	ENSMUSG00000029406	Pitpnm2
ENSMUST00000071543	0.000922448	0.0210375	-0.201006	0.0606688	5.16077	0.0220787	0.00710697	0.00493346	0.0223387	0.0223387	ENSMUSG00000026839	Upp2
ENSMUST00000170036	0.000924889	0.0210691	0.164071	0.049532	6.57693	0.0259411	0.00838562	0.0112417	0.0107791	0.0112417	ENSMUSG00000003382	Etv3
ENSMUST00000171652	0.000925271	0.0210691	0.464578	0.140258	3.44347	0.19669	0.0613449	0.084346	0.0960329	0.0960329	ENSMUSG00000091956	C2cd4b
ENSMUST00000036811	0.000925508	0.0210691	2.36001	0.71251	3.95836	5.36768	1.80063	2.26073	0.0586876	2.26073	ENSMUSG00000034101	Ctnnd1
ENSMUST00000038422	0.00092706	0.0210812	0.140178	0.0423272	7.80344	0.0189414	0.000437592	0.0138952	0.00842321	0.0138952	ENSMUSG00000034168	Irf2bpl
ENSMUST00000102748	0.000926659	0.0210812	-0.310642	0.0937957	6.73524	0.0930134	0.00179855	0.0685825	0.0102569	0.0685825	ENSMUSG00000026977	2007-03-01
ENSMUST00000041203	0.000927629	0.0210812	-0.21673	0.0654455	5.88612	0.0452813	0.0188943	0.0153706	0.014528	0.0153706	ENSMUSG00000030270	Cpne9
ENSMUST00000135395	0.000927995	0.0210812	0.2571	0.0776386	5.05997	0.042516	0.0242331	0.00207342	0.0239889	0.0239889	ENSMUSG00000032249	Anp32a
ENSMUST00000148771	0.000930049	0.0211167	0.285394	0.0861989	4.29189	0.0638933	0.015963	0.0283402	0.0434791	0.0434791	ENSMUSG00000020451	Limk2
ENSMUST00000131871	0.000935658	0.0212329	-1.37739	0.416232	5.63421	1.83089	1.05439	0.331608	0.016651	0.331608	ENSMUSG00000022884	Eif4a2
ENSMUST00000031341	0.000937253	0.0212579	0.162461	0.0491011	7.04718	0.0254764	0.00158927	0.0176981	0.00943909	0.0176981	ENSMUSG00000029394	Cdk2ap1
ENSMUST00000030145	0.000938168	0.0212675	0.118686	0.0358737	7.1846	0.0135985	0.000685771	0.00960962	0.00915591	0.00960962	ENSMUSG00000028436	Dcaf12
ENSMUST00000115019	0.000939236	0.0212805	-0.227135	0.0686598	5.29126	0.0472258	0.0172417	0.017801	0.0204717	0.0204717	ENSMUSG00000026662	Sephs1
ENSMUST00000085679	0.000939836	0.0212829	0.181511	0.0548714	5.53932	0.0214031	0.00650701	0.00682387	0.0175799	0.0175799	ENSMUSG00000029622	Arpc1b
ENSMUST00000036680	0.000942459	0.0213311	-0.191832	0.0580051	5.24938	0.0209381	0.00587577	0.00594704	0.0210409	0.0210409	ENSMUSG00000039759	Thap3
ENSMUST00000170941	0.000944574	0.0213616	0.616007	0.1863	2.74225	0.216054	0.0755289	0.0465364	0.202132	0.202132	ENSMUSG00000071068	Treml2
ENSMUST00000056147	0.000944799	0.0213616	-0.436866	0.132125	4.03491	0.184403	0.0762464	0.0634092	0.0546022	0.0634092	ENSMUSG00000062101	Zfp119b
ENSMUST00000021596	0.000946366	0.0213858	-0.151771	0.0459078	5.94314	0.0159086	0.00275835	0.00753796	0.0141018	0.0141018	ENSMUSG00000021179	Nrde2
ENSMUST00000034874	0.000951594	0.0214927	0.348748	0.105538	3.93483	0.0906987	0.0291044	0.0321843	0.0600026	0.0600026	ENSMUSG00000032323	Cyp11a1
ENSMUST00000100417	0.000955713	0.0215744	0.185567	0.0561771	5.51942	0.0304889	0.00746126	0.0148613	0.0177856	0.0177856	ENSMUSG00000006920	Ezh1
ENSMUST00000044148	0.000957448	0.0216022	-0.124869	0.0378077	8.09706	0.0150903	0.000312788	0.0111226	0.0083611	0.0111226	ENSMUSG00000039740	Alg2
ENSMUST00000140299	0.000961597	0.0216845	-0.204475	0.0619333	5.17708	0.0271627	0.00859608	0.0083227	0.0220898	0.0220898	ENSMUSG00000034620	Tmem5
ENSMUST00000071492	0.000963187	0.021709	-0.146355	0.0443358	6.08451	0.0128893	0.00258926	0.00501767	0.0131361	0.0131361	ENSMUSG00000057497	Fam136a
ENSMUST00000086451	0.000964414	0.0217139	1.19903	0.363265	2.0704	1.37654	0.62306	0.415988	0.432631	0.432631	ENSMUSG00000029361	Nos1
ENSMUST00000058307	0.000964032	0.0217139	2.12514	0.643823	2.01121	4.37458	1.64616	1.6699	0.462963	1.6699	ENSMUSG00000026113	Inpp4a
ENSMUST00000015171	0.000965226	0.0217209	-0.199557	0.0604631	5.12559	0.0232578	0.00635401	0.00705967	0.0228922	0.0228922	ENSMUSG00000015027	Galns
ENSMUST00000172951	0.0009685	0.0217832	-0.123648	0.0374744	6.95368	0.010041	0.00157527	0.00472346	0.00965937	0.00965937	ENSMUSG00000056755	Grm7
ENSMUST00000015456	0.000969974	0.0218024	0.178229	0.0540235	6.01774	0.0307927	0.00270561	0.0206427	0.0135726	0.0206427	ENSMUSG00000015312	Gadd45b
ENSMUST00000106095	0.000970772	0.0218024	-1.491	0.451975	3.45027	2.15523	0.419011	1.21524	0.0953836	1.21524	ENSMUSG00000041309	Nkx6-2
ENSMUST00000044250	0.000970872	0.0218024	0.111278	0.0337326	7.57498	0.00995373	0.000507407	0.00647602	0.0085957	0.0085957	ENSMUSG00000042650	Alkbh5
ENSMUST00000061772	0.000973993	0.0218611	0.220642	0.0669031	5.45317	0.0472164	0.00499178	0.0308164	0.0185008	0.0308164	ENSMUSG00000048109	Rbm15
ENSMUST00000036060	0.000981348	0.0220147	-0.424382	0.128764	3.96483	0.174839	0.0280959	0.104545	0.0583303	0.104545	ENSMUSG00000042258	Isl1
ENSMUST00000021050	0.000983041	0.0220412	0.212267	0.0644144	4.93867	0.0275491	0.00693656	0.00951555	0.0262571	0.0262571	ENSMUSG00000020709	Adap2
ENSMUST00000020886	0.000983969	0.0220505	-0.115609	0.0350854	7.21501	0.0122381	0.000748304	0.00833362	0.00909955	0.00909955	ENSMUSG00000020572	Nampt
ENSMUST00000064196	0.000985544	0.0220743	-0.120492	0.0365724	6.92776	0.0119571	0.000976258	0.00750782	0.00972409	0.00972409	ENSMUSG00000052364	B630019K06Rik
ENSMUST00000031376	0.000989704	0.022136	0.131256	0.0398538	6.4692	0.00876694	0.00151792	0.00294709	0.0111887	0.0111887	ENSMUSG00000029427	Zcchc8
ENSMUST00000171533	0.000989838	0.022136	-0.168361	0.0511207	7.12344	0.0275472	0.00830361	0.012603	0.0092761	0.012603	ENSMUSG00000042834	Nrep
ENSMUST00000135088	0.000988915	0.022136	-0.117297	0.0356129	8.25159	0.0115109	0.00174628	0.00647938	0.00839992	0.00839992	ENSMUSG00000076432	Ywhaq
ENSMUST00000123123	0.000992277	0.022179	0.258976	0.0786513	4.54836	0.0445833	0.0141619	0.0140226	0.0353264	0.0353264	ENSMUSG00000048537	Phldb1
ENSMUST00000142465	0.000993861	0.0221875	0.153686	0.046681	6.99549	0.0229659	0.00516481	0.0122681	0.0095581	0.0122681	ENSMUSG00000049807	Arhgap23
ENSMUST00000046288	0.000994202	0.0221875	-0.182399	0.055404	5.36953	0.0312823	0.00508058	0.0183726	0.0194762	0.0194762	ENSMUSG00000024038	Ndufv3
ENSMUST00000169256	0.000994186	0.0221875	0.345359	0.104903	6.89609	0.115977	0.0190834	0.0689539	0.00980525	0.0689539	ENSMUSG00000063455	D630045J12Rik
ENSMUST00000131786	0.000997412	0.0222476	0.601087	0.182631	4.18502	0.265837	0.219168	-0.0408172	0.0476664	0.0476664	ENSMUSG00000025261	Huwe1
ENSMUST00000133141	0.00100137	0.0223244	0.385944	0.117303	4.25259	0.144969	0.0457311	0.0643491	0.0449552	0.0643491	ENSMUSG00000029822	Osbpl3
ENSMUST00000048452	0.0010025	0.022338	-0.206937	0.062902	5.03383	0.0306814	0.00720278	0.0130819	0.0244506	0.0244506	ENSMUSG00000034845	Plvap
ENSMUST00000031091	0.00100425	0.0223541	0.15703	0.0477391	7.80381	0.0240075	0.00322016	0.015012	0.00842302	0.015012	ENSMUSG00000029190	D5Ertd579e
ENSMUST00000068947	0.00100426	0.0223541	-0.13175	0.0400537	6.52166	0.0108333	0.00185122	0.00471441	0.0109832	0.0109832	ENSMUSG00000029098	Acox3
ENSMUST00000163695	0.00100757	0.0224163	1.13675	0.345684	2.02001	1.25861	0.268516	0.687464	0.458319	0.687464	ENSMUSG00000005262	Ufd1l
ENSMUST00000185918	0.00101074	0.0224752	-0.858757	0.261217	2.19861	0.490018	0.172251	0.137444	0.373626	0.373626	ENSMUSG00000025981	Coq10b
ENSMUST00000100078	0.00101714	0.0225348	0.217758	0.0662736	5.50369	0.0462411	0.0103606	0.0247769	0.0179512	0.0247769	ENSMUSG00000075327	Zbtb2
ENSMUST00000023203	0.0010148	0.0225348	0.164541	0.0500673	5.63146	0.0174009	0.00337713	0.00738417	0.0166768	0.0166768	ENSMUSG00000022546	Gpt
ENSMUST00000028426	0.00101761	0.0225348	0.113291	0.034481	7.37633	0.00876355	0.000674198	0.00495882	0.00883733	0.00883733	ENSMUSG00000027035	Cers6
ENSMUST00000112758	0.00101672	0.0225348	-0.477632	0.14536	3.18353	0.132133	0.0433618	0.0323402	0.125674	0.125674	ENSMUSG00000096629	Gm3383
ENSMUST00000132013	0.00101458	0.0225348	-0.482123	0.1467	3.73767	0.197431	0.099929	0.0420979	0.0722387	0.0722387	ENSMUSG00000031604	Msmo1
ENSMUST00000180867	0.00101672	0.0225348	-0.477632	0.14536	3.18353	0.132133	0.0433618	0.0323402	0.125674	0.125674	ENSMUSG00000094825	Gm3194
ENSMUST00000131853	0.00101533	0.0225348	0.858022	0.261095	2.29497	0.645461	0.210673	0.259983	0.334693	0.334693	ENSMUSG00000019763	Rmnd1
ENSMUST00000113567	0.0010168	0.0225348	0.281202	0.0855802	4.88969	0.0676449	0.0313466	0.0174665	0.0272452	0.0272452	ENSMUSG00000026211	Obsl1
ENSMUST00000065371	0.00102018	0.022569	0.291907	0.0888632	6.12617	0.0761053	0.0502927	0.00562689	0.0128807	0.0128807	ENSMUSG00000030956	Fam53b
ENSMUST00000036247	0.0010202	0.022569	-0.174798	0.0532125	5.47583	0.02531	0.00440187	0.013604	0.0182507	0.0182507	ENSMUSG00000033707	Lrrc24
ENSMUST00000169214	0.00102317	0.0226231	0.381373	0.116128	5.06269	0.14194	0.0400521	0.0678334	0.0239417	0.0678334	ENSMUSG00000029701	Rbm28
ENSMUST00000111417	0.00102571	0.0226579	0.16902	0.0514776	7.59928	0.027888	0.00725211	0.0139474	0.00857209	0.0139474	ENSMUSG00000079215	Zfp664
ENSMUST00000108861	0.0010258	0.0226579	-0.341803	0.104102	4.50138	0.111181	0.0500437	0.0336893	0.036654	0.036654	ENSMUSG00000027575	Arfgap1
ENSMUST00000058535	0.00103196	0.0227824	-0.275545	0.0839651	4.43307	0.0741753	0.0142009	0.0422002	0.0387059	0.0422002	ENSMUSG00000043441	Gpr149
ENSMUST00000106448	0.00104002	0.0229486	-0.165918	0.0505928	5.60409	0.0183484	0.00354009	0.00807899	0.016937	0.016937	ENSMUSG00000028683	Eif2b3
ENSMUST00000026256	0.00104158	0.0229714	0.213627	0.0651492	5.74205	0.0446372	0.0166482	0.0173071	0.0156881	0.0173071	ENSMUSG00000025226	Fbxl15
ENSMUST00000170242	0.00105961	0.0233451	0.16433	0.0501892	6.55394	0.0264705	0.00638697	0.0137647	0.0108625	0.0137647	ENSMUSG00000004677	Myo9b
ENSMUST00000067538	0.00105946	0.0233451	0.113256	0.0345899	8.34534	0.00861232	0.00112388	0.00435502	0.00844782	0.00844782	ENSMUSG00000013236	Ptprs
ENSMUST00000139467	0.0010608	0.0233593	-0.248747	0.0759792	4.58542	0.0360409	0.0118597	0.00888258	0.0343229	0.0343229	ENSMUSG00000042672	Dcst1
ENSMUST00000029149	0.00106181	0.0233697	0.476254	0.145483	7.04231	0.209691	0.159872	-0.00367557	0.00945002	0.00945002	ENSMUSG00000027620	Rbm39
ENSMUST00000110461	0.00106279	0.0233791	-0.294098	0.089846	6.28973	0.0848163	0.0237973	0.0407812	0.0119905	0.0407812	ENSMUSG00000021109	Hif1a
ENSMUST00000071935	0.00106642	0.0234472	0.224309	0.0685459	6.08328	0.0493601	0.0151408	0.0224474	0.0131438	0.0224474	ENSMUSG00000004677	Myo9b
ENSMUST00000025241	0.00106964	0.0235059	-0.143802	0.0439554	6.45243	0.0202945	0.00274611	0.0127105	0.0112569	0.0127105	ENSMUSG00000024382	Ercc3
ENSMUST00000153510	0.00107384	0.0235545	0.473113	0.144664	5.00577	0.208214	0.142458	0.0130069	0.0249627	0.0249627	ENSMUSG00000037243	Zfp692
ENSMUST00000043161	0.00107404	0.0235545	0.21494	0.0657232	5.98991	0.041954	0.0207913	0.0102414	0.013765	0.013765	NA	NA
ENSMUST00000067043	0.00107336	0.0235545	0.270427	0.0826854	5.43057	0.0718031	0.00618623	0.0485087	0.0187559	0.0485087	ENSMUSG00000050714	Zbtb26
ENSMUST00000114018	0.00107359	0.0235545	0.232128	0.0709764	7.57069	0.0529066	0.0138347	0.0264665	0.00860001	0.0264665	ENSMUSG00000015222	Map2
ENSMUST00000050077	0.00107787	0.0236171	-0.116402	0.0356039	7.21901	0.00818544	0.00104881	0.00379627	0.00909231	0.00909231	ENSMUSG00000062190	Lancl2
ENSMUST00000145350	0.00107799	0.0236171	0.334133	0.102202	4.76838	0.109678	0.0518658	0.0316962	0.0298513	0.0316962	ENSMUSG00000028670	Lypla2
ENSMUST00000061882	0.0010801	0.0236514	-0.150249	0.0459649	5.92275	0.0172585	0.00264989	0.00916395	0.0142523	0.0142523	ENSMUSG00000048755	Mcat
ENSMUST00000031382	0.00108141	0.0236681	1.60554	0.491225	3.76538	2.53338	0.971923	0.958496	0.0703724	0.958496	ENSMUSG00000049550	Clip1
ENSMUST00000034074	0.00108303	0.0236794	0.113444	0.0347132	7.31655	0.00802292	0.000712662	0.00414584	0.00892741	0.00892741	ENSMUSG00000031652	N4bp1
ENSMUST00000172306	0.00108295	0.0236794	0.134135	0.0410443	7.58035	0.0176855	0.000490092	0.012987	0.00859038	0.012987	ENSMUSG00000053716	Dusp7
ENSMUST00000065304	0.00108454	0.0237004	-0.112718	0.0344953	8.71954	0.00924108	0.000689659	0.00547139	0.00882972	0.00882972	ENSMUSG00000024758	Rtn3
ENSMUST00000066983	0.00108631	0.0237151	-0.147648	0.0451916	5.99004	0.010138	0.00257414	0.00208846	0.0137641	0.0137641	ENSMUSG00000033157	Abhd10
ENSMUST00000156563	0.00108612	0.0237151	-0.60745	0.185923	2.77081	0.236609	0.0806395	0.0654573	0.195899	0.195899	ENSMUSG00000067851	Arfgef1
ENSMUST00000029824	0.0010925	0.0238381	-0.321752	0.0985289	3.99599	0.0825229	0.0210249	0.0366423	0.0566387	0.0566387	ENSMUSG00000028174	Rpe65
ENSMUST00000034713	0.00109899	0.0239621	-0.15896	0.0487027	6.52005	0.0248843	0.00151775	0.0174579	0.0109893	0.0174579	ENSMUSG00000032193	Ldlr
ENSMUST00000132684	0.0010993	0.0239621	1.95293	0.598362	1.56547	3.75615	1.43114	1.43316	0.771537	1.43316	ENSMUSG00000089832	Shkbp1
ENSMUST00000167327	0.00110185	0.0239953	0.151099	0.0463046	6.79186	0.0224915	0.00309045	0.0140625	0.0100898	0.0140625	ENSMUSG00000015143	Actn1
ENSMUST00000081022	0.00110193	0.0239953	-0.167265	0.0512591	5.5842	0.0125111	0.00388979	0.00157769	0.0171302	0.0171302	ENSMUSG00000062861	Zfp28
ENSMUST00000002844	0.0011039	0.0240261	-0.141895	0.0434914	6.22308	0.0193654	0.00279904	0.0118427	0.0123329	0.0123329	ENSMUSG00000002767	Mrpl2
ENSMUST00000075410	0.00110588	0.0240307	0.120111	0.03682	8.26157	0.0142188	0.00210178	0.0087439	0.00840414	0.0087439	ENSMUSG00000062098	Btbd3
ENSMUST00000129619	0.00110635	0.0240307	0.373185	0.114404	3.78178	0.081439	0.0354143	0.0116015	0.0692925	0.0692925	ENSMUSG00000028804	Csmd2
ENSMUST00000155657	0.00110548	0.0240307	0.475786	0.145848	3.35011	0.118055	0.064641	-0.00301692	0.105531	0.105531	ENSMUSG00000025505	Tmem80
ENSMUST00000054883	0.00110494	0.0240307	0.107745	0.0330268	7.93018	0.00874511	0.000351571	0.00558932	0.00837459	0.00837459	ENSMUSG00000045515	Pou3f3
ENSMUST00000073337	0.0011075	0.0240436	0.118014	0.0361818	7.00614	0.00701086	0.00093997	0.00259064	0.00953301	0.00953301	ENSMUSG00000038002	Cramp1l
ENSMUST00000117069	0.00110825	0.0240479	-0.462249	0.141729	3.6784	0.16077	0.0842792	0.0248705	0.0764176	0.0764176	ENSMUSG00000026035	Ppil3
ENSMUST00000033176	0.00110984	0.0240702	-0.108226	0.033187	8.47527	0.00931304	0.000265766	0.00623429	0.00854523	0.00854523	ENSMUSG00000030884	Uqcrc2
ENSMUST00000028103	0.00111152	0.0240945	-0.163403	0.0501134	5.64941	0.0227019	0.00358108	0.0127575	0.0165097	0.0165097	ENSMUSG00000026765	Lypd6b
ENSMUST00000151319	0.00111653	0.024151	2.06611	0.633896	1.61036	4.21253	1.51998	1.69461	0.732908	1.69461	ENSMUSG00000037458	Azin1
ENSMUST00000090028	0.00111714	0.024151	1.77599	0.54491	1.32927	3.11276	1.03364	1.34178	1.01001	1.34178	ENSMUSG00000079110	Capn3
ENSMUST00000139078	0.001115	0.024151	0.378784	0.116199	3.76249	0.137054	0.0374545	0.0659071	0.0705641	0.0705641	ENSMUSG00000025728	Pigq
ENSMUST00000114996	0.00111615	0.024151	-0.149312	0.0458086	6.07843	0.0140003	0.00361303	0.00490886	0.0131744	0.0131744	ENSMUSG00000026672	Optn
ENSMUST00000013773	0.00111749	0.024151	0.138075	0.0423655	6.23481	0.0108484	0.00208799	0.00403808	0.0122707	0.0122707	ENSMUSG00000013629	Cad
ENSMUST00000133937	0.00111565	0.024151	0.370665	0.113715	3.78174	0.108381	0.034153	0.041203	0.069295	0.069295	ENSMUSG00000035877	Zhx3
ENSMUST00000101055	0.00112272	0.0242518	0.135018	0.0414442	6.30751	0.00853498	0.00183737	0.00212084	0.0119036	0.0119036	ENSMUSG00000021258	Ccnk
ENSMUST00000001963	0.00112329	0.024252	-0.230461	0.0707441	5.81729	0.0524527	0.00891487	0.0311229	0.0150661	0.0311229	ENSMUSG00000020681	Ace
ENSMUST00000111581	0.00112912	0.0243291	0.186933	0.0574084	7.53264	0.0268314	0.0177258	0.000681472	0.00863992	0.00863992	ENSMUSG00000033565	Rbfox2
ENSMUST00000049977	0.00112762	0.0243291	0.158516	0.0486754	6.34688	0.0248274	0.00683088	0.0121235	0.0117172	0.0121235	ENSMUSG00000030584	Dpf1
[truncated: 86,200 more rows]
