# Supplementary material for: Loss of Trem2 in microglia leads to widespread disruption of cell coexpression networks in mouse brain
Source: Neurobiol Aging. 2018 Sep;69:151–66. doi: 10.1016/j.neurobiolaging.2018.04.019 (PMC6075941; doi:10.1016/j.neurobiolaging.2018.04.019)
Supplement: Supplementary Table 3 [file mmc12.xlsx]

## Sheet: 4m_hippocampus.conditionWT.resu
4m hippocampus DE genes
target_id	pval	qval	b	se_b	mean_obs	var_obs	tech_var	sigma_sq	smooth_sigma_sq	final_sigma_sq	ens_gene	ext_gene
ENSMUST00000024792	5.25426e-200	2.33116e-195	-5.83627	0.193423	3.54368	9.07984	0.169303	0.129996	0.0690859	0.129996	ENSMUSG00000023993	Treml1
ENSMUST00000102752	1.53501e-31	3.40519e-27	1.34542	0.115149	6.6123	0.56979	0.00212271	0.103951	0.014125	0.103951	ENSMUSG00000007617	Homer1
ENSMUST00000080885	1.90138e-27	2.81195e-23	-0.450867	0.0415379	6.97252	0.0658059	0.00125707	0.012534	0.0125461	0.0125461	ENSMUSG00000059824	Dbp
ENSMUST00000105365	1.89259e-25	2.09921e-21	-0.496214	0.0475953	6.93098	0.0810808	0.00116699	0.0169555	0.0127085	0.0169555	ENSMUSG00000045193	Cirbp
ENSMUST00000023829	5.11708e-25	4.54059e-21	0.722663	0.0699528	5.07112	0.172657	0.00696319	0.032184	0.027369	0.032184	ENSMUSG00000023067	Cdkn1a
ENSMUST00000028222	1.48856e-23	1.10071e-19	0.650863	0.0650711	5.73775	0.140594	0.0137519	0.0185623	0.0201222	0.0201222	ENSMUSG00000026864	Hspa5
ENSMUST00000069195	5.74419e-22	3.64075e-18	-0.415798	0.0431594	6.71575	0.0514527	0.00127103	0.00579322	0.0136309	0.0136309	ENSMUSG00000051351	Zfp46
ENSMUST00000047877	6.75544e-20	3.74648e-16	0.619604	0.0678535	4.92125	0.111443	0.00717211	0.00560953	0.0296607	0.0296607	ENSMUSG00000035711	Dok3
ENSMUST00000074846	2.61047e-19	1.15819e-15	0.346791	0.0386008	8.73751	0.0425715	0.00073008	0.0111901	0.00919091	0.0111901	ENSMUSG00000029657	Hsph1
ENSMUST00000170857	2.4982e-19	1.15819e-15	0.479012	0.0532896	5.94531	0.073562	0.00436318	0.0104634	0.0183551	0.0183551	ENSMUSG00000025316	Banp
ENSMUST00000128187	6.21174e-18	2.50542e-14	-0.327276	0.0379293	7.67264	0.0330104	0.00103847	0.00450969	0.0104706	0.0104706	ENSMUSG00000029328	Hnrnpdl
ENSMUST00000132340	8.44525e-18	3.12242e-14	-0.700958	0.0815696	4.47738	0.156505	0.0165607	0.0141368	0.0366681	0.0366681	ENSMUSG00000023992	Trem2
ENSMUST00000031017	9.69428e-18	3.30851e-14	0.399096	0.0465281	7.35072	0.0578641	0.000599117	0.0167198	0.0112802	0.0167198	ENSMUSG00000029135	Fosl2
ENSMUST00000003640	2.59755e-17	8.23182e-14	0.833424	0.0984742	5.54744	0.254325	0.00403934	0.073538	0.0218734	0.073538	ENSMUSG00000003545	Fosb
ENSMUST00000105466	3.01586e-17	8.92032e-14	0.525849	0.0622604	6.58022	0.10137	0.011675	0.0193359	0.0142856	0.0193359	ENSMUSG00000019916	P4ha1
ENSMUST00000113237	1.40572e-16	3.89798e-13	3.3467	0.404961	1.66407	4.12255	0.69416	0.579028	0.617791	0.617791	ENSMUSG00000023992	Trem2
ENSMUST00000046658	2.48058e-16	6.47388e-13	-0.379496	0.0463013	6.41452	0.0470434	0.00197539	0.00823148	0.0151751	0.0151751	ENSMUSG00000059149	Mfsd4a
ENSMUST00000071065	9.29438e-16	2.29091e-12	0.529653	0.0659113	5.34143	0.106029	0.00532578	0.0294286	0.0239958	0.0294286	ENSMUSG00000056749	Nfil3
ENSMUST00000049583	3.18361e-15	7.43405e-12	0.447656	0.0567839	5.58413	0.0598759	0.0042721	0.00416085	0.0215232	0.0215232	ENSMUSG00000060862	Zbtb40
ENSMUST00000080934	7.18229e-15	1.59328e-11	-0.315359	0.0405282	7.20176	0.0380986	0.00140515	0.011443	0.0117351	0.0117351	ENSMUSG00000028289	Epha7
ENSMUST00000100171	1.09314e-14	2.3095e-11	0.623283	0.0806534	8.71908	0.150614	0.000193254	0.0518465	0.00919702	0.0518465	ENSMUSG00000026864	Hspa5
ENSMUST00000102661	2.97091e-14	5.99139e-11	-0.344088	0.0452772	7.8617	0.0404106	0.00630445	0.00388071	0.0100958	0.0100958	ENSMUSG00000010086	Rnf112
ENSMUST00000123587	9.43798e-14	1.82059e-10	-0.605648	0.081311	4.98938	0.145846	0.0147683	0.0381235	0.0285742	0.0381235	NA	NA
ENSMUST00000125998	1.02684e-13	1.89824e-10	0.726529	0.0976858	4.00013	0.193001	0.0274156	0.0312608	0.0489246	0.0489246	ENSMUSG00000003814	Calr
ENSMUST00000106231	1.51119e-13	2.68188e-10	0.426891	0.057796	6.51548	0.0728896	0.00983007	0.016893	0.0146208	0.016893	ENSMUSG00000025372	Baiap2
ENSMUST00000035275	1.57858e-13	2.69373e-10	0.646329	0.0875742	4.90431	0.167179	0.0208132	0.0405407	0.0299352	0.0405407	ENSMUSG00000024793	Tnfrsf25
ENSMUST00000128028	2.23753e-13	3.67676e-10	0.515149	0.0702434	5.00518	0.0990559	0.0111398	0.0204503	0.0283332	0.0283332	ENSMUSG00000003814	Calr
ENSMUST00000107619	2.33807e-13	3.70475e-10	0.482515	0.0658464	5.18004	0.0936499	0.00594702	0.028739	0.0259092	0.028739	ENSMUSG00000003032	Klf4
ENSMUST00000137145	4.30894e-13	6.37249e-10	0.574657	0.0793125	4.90448	0.133921	0.0112098	0.0391139	0.0299325	0.0391139	ENSMUSG00000026864	Hspa5
ENSMUST00000159434	4.29073e-13	6.37249e-10	0.835249	0.115269	3.63175	0.269423	0.0419654	0.0504004	0.064331	0.064331	ENSMUSG00000020571	Pdia6
ENSMUST00000165394	4.97508e-13	6.68877e-10	0.654557	0.0905839	4.98303	0.174092	0.0359747	0.0296688	0.0286722	0.0296688	ENSMUSG00000005575	Ube2m
ENSMUST00000025706	4.8389e-13	6.68877e-10	0.682608	0.0944165	5.13068	0.189261	0.0136938	0.0576221	0.0265517	0.0576221	ENSMUSG00000024793	Tnfrsf25
ENSMUST00000148900	4.87404e-13	6.68877e-10	-0.351985	0.0486923	8.77785	0.0503282	0.000264956	0.0187026	0.00917942	0.0187026	ENSMUSG00000037266	Rsrp1
ENSMUST00000154774	6.68733e-13	8.72637e-10	0.380992	0.0530211	6.60644	0.0592238	0.00746445	0.0150254	0.0141541	0.0150254	ENSMUSG00000003814	Calr
ENSMUST00000077609	7.2913e-13	9.24266e-10	-0.28285	0.0394279	7.60155	0.029935	0.00180636	0.00779199	0.0106301	0.0106301	ENSMUSG00000030795	Fus
ENSMUST00000025918	8.8423e-13	1.08974e-09	0.26184	0.0366341	8.06502	0.028083	0.000305549	0.0104309	0.0097685	0.0104309	ENSMUSG00000024966	Stip1
ENSMUST00000020776	1.73723e-12	2.08313e-09	0.345561	0.0489873	6.32079	0.049395	0.00183004	0.017368	0.0157266	0.017368	ENSMUSG00000020482	Ccdc117
ENSMUST00000109493	2.375e-12	2.77294e-09	0.873735	0.124633	5.05832	0.317268	0.0360246	0.0882419	0.0275511	0.0882419	ENSMUSG00000007617	Homer1
ENSMUST00000105911	2.57222e-12	2.92619e-09	0.551043	0.0787281	4.5234	0.109931	0.0136996	0.0189229	0.0358853	0.0358853	ENSMUSG00000049649	Gpr3
ENSMUST00000108479	4.59274e-12	5.09415e-09	-0.376002	0.0543542	6.56009	0.0531656	0.00924681	0.0079903	0.0143882	0.0143882	ENSMUSG00000030410	Dmwd
ENSMUST00000024778	5.28131e-12	5.71502e-09	0.400055	0.0579975	5.68211	0.0658117	0.00629062	0.0190363	0.0206191	0.0206191	ENSMUSG00000092558	Med20
ENSMUST00000022213	6.46889e-12	6.83346e-09	0.379083	0.0551881	5.64405	0.0506229	0.00340038	0.010589	0.0209654	0.0209654	ENSMUSG00000021702	Thbs4
ENSMUST00000064016	1.25057e-11	1.27756e-08	0.285015	0.0420733	6.84384	0.0333451	0.00109584	0.0116986	0.0130655	0.0130655	ENSMUSG00000052229	Gpr17
ENSMUST00000126971	1.267e-11	1.27756e-08	0.314855	0.0464911	6.8891	0.0390031	0.00441417	0.00945345	0.0128772	0.0128772	ENSMUSG00000030428	Ttyh1
ENSMUST00000005620	1.7407e-11	1.71621e-08	0.376517	0.0559771	6.94103	0.0608434	0.000966978	0.0241005	0.0126687	0.0241005	ENSMUSG00000005483	Dnajb1
ENSMUST00000001156	1.92315e-11	1.85488e-08	0.392092	0.0584188	5.45985	0.0530456	0.004562	0.00925549	0.02274	0.02274	ENSMUSG00000001128	Cfp
ENSMUST00000034136	2.02302e-11	1.90969e-08	0.264324	0.0394257	7.3484	0.0300642	0.000713501	0.0117216	0.0112868	0.0117216	ENSMUSG00000031700	Gpt2
ENSMUST00000127984	3.62087e-11	3.34681e-08	0.363722	0.0549527	6.09829	0.0575193	0.00494476	0.0192136	0.0171959	0.0192136	ENSMUSG00000006362	Cbfa2t3
ENSMUST00000077290	4.86984e-11	4.4094e-08	0.413127	0.0628343	7.04042	0.0746111	0.000866854	0.0307183	0.0122912	0.0307183	ENSMUSG00000025823	Pdia4
ENSMUST00000156642	5.856e-11	5.19626e-08	0.598899	0.0914717	5.39815	0.15734	0.0260495	0.0408871	0.023381	0.0408871	ENSMUSG00000007850	Hnrnph1
ENSMUST00000118161	9.26769e-11	7.84789e-08	0.361725	0.0558353	5.82175	0.0579026	0.00356089	0.0213797	0.0193896	0.0213797	ENSMUSG00000063239	Grm4
ENSMUST00000151224	9.05407e-11	7.84789e-08	-0.254419	0.0392503	7.74776	0.0286313	0.000462486	0.0118622	0.0103132	0.0118622	ENSMUSG00000009216	Fam163b
ENSMUST00000172945	9.71663e-11	7.84789e-08	0.323716	0.0500233	6.12193	0.046125	0.00299045	0.0167276	0.0170282	0.0170282	ENSMUSG00000015476	Prrt1
ENSMUST00000159314	9.72872e-11	7.84789e-08	-0.270047	0.0417312	7.30055	0.030984	0.00250458	0.0100655	0.0114274	0.0114274	ENSMUSG00000033060	Lmo7
ENSMUST00000063084	9.53129e-11	7.84789e-08	0.428294	0.0661539	7.14524	0.0812195	0.000865627	0.034145	0.0119222	0.034145	ENSMUSG00000020484	Xbp1
ENSMUST00000161686	1.33869e-10	1.0606e-07	-0.851469	0.132572	3.27861	0.257248	0.0521958	0.0202939	0.0884062	0.0884062	ENSMUSG00000023994	Nfya
ENSMUST00000044734	1.69597e-10	1.32009e-07	0.254832	0.0399009	7.18752	0.0290844	0.000780138	0.0119565	0.0117815	0.0119565	ENSMUSG00000035226	Rims4
ENSMUST00000154258	2.11023e-10	1.61421e-07	-0.289623	0.0455877	6.92387	0.0372317	0.00388915	0.0122152	0.0127368	0.0127368	ENSMUSG00000056486	Chn1
ENSMUST00000032508	2.15642e-10	1.62159e-07	0.308873	0.0486431	7.72853	0.0429386	0.000700773	0.0182285	0.0103524	0.0182285	ENSMUSG00000030357	Fkbp4
ENSMUST00000062254	2.34803e-10	1.73625e-07	-0.501305	0.0791119	4.45459	0.105168	0.0129999	0.0286582	0.0370697	0.0370697	ENSMUSG00000045930	Clec14a
ENSMUST00000055693	2.85028e-10	2.00727e-07	0.319612	0.0506781	6.01023	0.0400201	0.0026992	0.0114144	0.017847	0.017847	ENSMUSG00000015224	Cyp2j9
ENSMUST00000147610	2.80352e-10	2.00727e-07	0.323057	0.0512036	6.08962	0.0465056	0.00371633	0.0165085	0.0172581	0.0172581	ENSMUSG00000025512	Chid1
ENSMUST00000161704	2.82749e-10	2.00727e-07	-0.945998	0.149969	4.05473	0.405067	0.0259507	0.153975	0.0469625	0.153975	ENSMUSG00000041879	Ipo9
ENSMUST00000189400	2.89725e-10	2.00847e-07	0.269868	0.0428078	7.9725	0.0329817	0.00241068	0.0122494	0.00990801	0.0122494	ENSMUSG00000025931	Paqr8
ENSMUST00000036070	4.19798e-10	2.86541e-07	0.220227	0.0352562	8.41287	0.0194269	0.000566928	0.00657418	0.00937708	0.00937708	ENSMUSG00000021750	Fam107a
ENSMUST00000153619	4.60512e-10	3.09569e-07	0.49108	0.0787997	4.61705	0.110308	0.0116186	0.0380566	0.0343795	0.0380566	ENSMUSG00000024793	Tnfrsf25
ENSMUST00000024042	5.89193e-10	3.9016e-07	0.547748	0.0884421	5.71481	0.137984	0.00344469	0.0591314	0.0203257	0.0591314	ENSMUSG00000023272	Creld2
ENSMUST00000039380	7.65733e-10	4.99607e-07	0.334298	0.0543408	6.88737	0.0517014	0.00112412	0.0224993	0.0128843	0.0224993	ENSMUSG00000040055	Gjb6
ENSMUST00000110520	9.29395e-10	5.97601e-07	0.674342	0.110167	6.6333	0.211314	0.0340629	0.0630314	0.0140219	0.0630314	ENSMUSG00000021071	Trim9
ENSMUST00000192205	1.14612e-09	7.26429e-07	-0.508052	0.0834567	6.03107	0.120534	0.00363673	0.0520835	0.0176891	0.0520835	ENSMUSG00000027692	Tnik
ENSMUST00000064763	1.23289e-09	7.70416e-07	-0.26735	0.0440017	6.61437	0.0277738	0.00137438	0.00826491	0.0141148	0.0141148	ENSMUSG00000052713	Zfp608
ENSMUST00000136845	1.33684e-09	8.23773e-07	-2.77803	0.4582	2.30687	3.61699	1.38608	0.293501	0.270454	0.293501	ENSMUSG00000050211	Pla2g4e
ENSMUST00000023486	1.53788e-09	9.22041e-07	-0.413948	0.0685306	7.45888	0.0805797	0.00203879	0.0355327	0.0109827	0.0355327	ENSMUSG00000022797	Tfrc
ENSMUST00000125260	1.52189e-09	9.22041e-07	0.432792	0.0716303	5.29165	0.088061	0.0063306	0.0347166	0.0245584	0.0347166	ENSMUSG00000022537	Tmem44
ENSMUST00000110089	1.56544e-09	9.23229e-07	0.297125	0.0492134	6.17819	0.0394001	0.00273505	0.0144362	0.0166406	0.0166406	ENSMUSG00000027274	Mkks
ENSMUST00000127492	1.58148e-09	9.23229e-07	0.356903	0.0591307	6.25812	0.0599414	0.00312129	0.0248502	0.0161167	0.0248502	ENSMUSG00000055407	Map6
ENSMUST00000024791	1.81148e-09	1.04376e-06	2.36143	0.392665	3.39722	2.63276	0.416127	0.817357	0.0786307	0.817357	ENSMUSG00000023992	Trem2
ENSMUST00000086278	1.91923e-09	1.09168e-06	-0.320732	0.0534154	5.77245	0.0409652	0.00300834	0.0118905	0.0198173	0.0198173	ENSMUSG00000066829	Zfp810
ENSMUST00000084628	2.02905e-09	1.13953e-06	0.371428	0.0619515	5.23752	0.0548584	0.00550703	0.014391	0.0251969	0.0251969	ENSMUSG00000046321	Hs3st2
ENSMUST00000167755	2.18002e-09	1.20901e-06	0.319456	0.053387	6.12278	0.0484019	0.00303182	0.0197695	0.0170222	0.0197695	ENSMUSG00000021071	Trim9
ENSMUST00000056028	2.71405e-09	1.4866e-06	0.240742	0.0404742	7.49439	0.0276391	0.000558297	0.012547	0.0108908	0.012547	ENSMUSG00000042978	Sbk1
ENSMUST00000061103	3.07022e-09	1.66118e-06	-0.354407	0.0597874	6.12848	0.0600879	0.00237984	0.0262164	0.0169823	0.0262164	ENSMUSG00000046318	Ccbe1
ENSMUST00000146752	3.17815e-09	1.69885e-06	-0.68665	0.115947	3.84271	0.225754	0.0351498	0.0723991	0.0548997	0.0723991	ENSMUSG00000031295	Phka2
ENSMUST00000015800	3.36029e-09	1.77483e-06	0.218703	0.0369871	10.3208	0.0177904	0.000207088	0.00542134	0.0107373	0.0107373	ENSMUSG00000015656	Hspa8
ENSMUST00000038382	3.42226e-09	1.7863e-06	-0.261928	0.04432	6.92835	0.0329121	0.000969816	0.0147443	0.0127189	0.0147443	ENSMUSG00000042686	Jph1
ENSMUST00000070508	3.5819e-09	1.84789e-06	-0.652254	0.110506	3.60536	0.197028	0.0320002	0.0581459	0.0656924	0.0656924	ENSMUSG00000041679	Lrrc29
ENSMUST00000020024	3.96046e-09	2.0197e-06	0.424035	0.0720433	6.21493	0.0865839	0.00197794	0.0395439	0.016396	0.0395439	ENSMUSG00000019874	Fabp7
ENSMUST00000113975	4.29468e-09	2.16525e-06	0.464925	0.0791709	7.05334	0.104309	0.000949743	0.0491945	0.0122441	0.0491945	ENSMUSG00000089774	Slc5a3
ENSMUST00000057288	4.87135e-09	2.42839e-06	0.380891	0.0650927	7.61189	0.0702425	0.000576534	0.03332	0.0106063	0.03332	ENSMUSG00000020571	Pdia6
ENSMUST00000111610	5.00256e-09	2.46609e-06	0.222913	0.0381238	8.06816	0.0240757	0.00115252	0.0104749	0.00976403	0.0104749	ENSMUSG00000060373	Hnrnpc
ENSMUST00000030408	6.13273e-09	2.99001e-06	0.324709	0.0558582	5.76028	0.0513652	0.00342146	0.0215396	0.0199239	0.0215396	ENSMUSG00000028655	Mfsd2a
ENSMUST00000110320	6.92958e-09	3.34179e-06	-0.285144	0.0492254	6.10025	0.0352247	0.00220324	0.0125137	0.0171819	0.0171819	ENSMUSG00000042851	Zc3h6
ENSMUST00000144217	7.30779e-09	3.48629e-06	-0.773203	0.133687	4.39498	0.292647	0.0364548	0.106522	0.0381729	0.106522	ENSMUSG00000051351	Zfp46
ENSMUST00000142118	7.56994e-09	3.57293e-06	0.417583	0.0722742	4.75132	0.0668315	0.0094686	0.0130903	0.0323199	0.0323199	ENSMUSG00000036545	Adamts2
ENSMUST00000003912	8.24149e-09	3.84895e-06	0.340553	0.0590885	8.67384	0.05696	0.000253456	0.0276781	0.00921425	0.0276781	ENSMUSG00000003814	Calr
ENSMUST00000159283	9.09871e-09	4.20503e-06	0.36471	0.063464	5.41052	0.0641131	0.00897116	0.0218088	0.0232503	0.0232503	ENSMUSG00000032575	Manf
ENSMUST00000160668	1.04763e-08	4.79179e-06	0.318824	0.0557109	5.66023	0.0419967	0.0040121	0.0122782	0.0208175	0.0208175	ENSMUSG00000072572	Slc39a2
ENSMUST00000134235	1.2688e-08	5.74415e-06	-0.251071	0.0441233	7.44193	0.030847	0.00454741	0.010518	0.0110275	0.0110275	ENSMUSG00000034796	Cpne7
ENSMUST00000172466	1.37756e-08	6.17354e-06	-0.502267	0.0884871	5.10761	0.122387	0.0357772	0.0234166	0.0268626	0.0268626	ENSMUSG00000024109	Nrxn1
ENSMUST00000112513	1.55779e-08	6.91144e-06	-0.199757	0.0353234	8.21666	0.016777	0.000409404	0.00628607	0.00957256	0.00957256	ENSMUSG00000025658	Cnksr2
ENSMUST00000109913	1.57525e-08	6.91972e-06	-0.294695	0.0521293	7.37485	0.0426933	0.0105282	0.0104294	0.0112115	0.0112115	ENSMUSG00000031618	Nr3c2
ENSMUST00000023453	1.85203e-08	8.05577e-06	0.716308	0.127337	5.34929	0.257946	0.00524107	0.124477	0.0239091	0.124477	ENSMUSG00000022769	Sdf2l1
ENSMUST00000134413	1.91085e-08	8.14205e-06	0.286609	0.0509991	7.06955	0.0356368	0.00862158	0.00629789	0.0121857	0.0121857	ENSMUSG00000022822	Abcc5
ENSMUST00000152662	1.92176e-08	8.14205e-06	-0.349933	0.0622779	5.82012	0.0616283	0.00450319	0.0265251	0.0194036	0.0265251	ENSMUSG00000021134	Srsf5
ENSMUST00000149623	1.92692e-08	8.14205e-06	0.522704	0.0930336	4.43452	0.137074	0.03181	0.0369743	0.0374321	0.0374321	ENSMUSG00000020484	Xbp1
ENSMUST00000176824	1.97578e-08	8.26976e-06	0.397733	0.0708452	5.32749	0.0576442	0.0160012	0.00138013	0.0241511	0.0241511	ENSMUSG00000037112	Sik2
ENSMUST00000068698	2.34377e-08	9.71834e-06	0.318396	0.0570142	5.8296	0.0513276	0.00321896	0.022786	0.019322	0.022786	ENSMUSG00000032517	Mobp
ENSMUST00000037012	2.49939e-08	1.02677e-05	-0.262399	0.0470812	6.29935	0.0246409	0.00187506	0.0052264	0.0158581	0.0158581	ENSMUSG00000042604	Kcna4
ENSMUST00000194493	2.88225e-08	1.17318e-05	-0.537763	0.0969214	3.90677	0.111	0.0227534	0.0148297	0.0523968	0.0523968	ENSMUSG00000037395	Rcor3
ENSMUST00000032185	3.1509e-08	1.27087e-05	-0.29195	0.0527668	7.91781	0.0435523	0.000399627	0.0218751	0.00999783	0.0218751	ENSMUSG00000030096	Slc6a6
ENSMUST00000118287	3.35536e-08	1.34115e-05	-3.50582	0.634904	2.48688	6.29261	2.7561	0.468723	0.216073	0.468723	ENSMUSG00000023007	Prpf40b
ENSMUST00000009789	3.44058e-08	1.36293e-05	0.406069	0.073598	6.00297	0.0844883	0.00752681	0.0358065	0.0179026	0.0358065	ENSMUSG00000019916	P4ha1
ENSMUST00000110356	3.50395e-08	1.37575e-05	-0.370338	0.0671609	6.0933	0.0660519	0.0188531	0.0128271	0.0172317	0.0172317	ENSMUSG00000021134	Srsf5
ENSMUST00000005077	4.16016e-08	1.61907e-05	0.871689	0.158954	4.96725	0.391698	0.00854974	0.193581	0.0289187	0.193581	ENSMUSG00000004951	Hspb1
ENSMUST00000160978	4.42362e-08	1.70663e-05	0.49892	0.0911595	5.5196	0.128574	0.00512702	0.0613534	0.0221438	0.0613534	ENSMUSG00000032575	Manf
ENSMUST00000103179	4.58265e-08	1.75275e-05	0.211944	0.0387694	7.72338	0.023229	0.00120495	0.0108196	0.010363	0.0108196	ENSMUSG00000018401	Mtmr4
ENSMUST00000160168	4.64173e-08	1.76017e-05	-0.505018	0.0924177	4.14985	0.103703	0.0243948	0.0147535	0.0439334	0.0439334	ENSMUSG00000063558	Aox1
ENSMUST00000134515	4.74375e-08	1.78361e-05	0.980203	0.179503	3.13562	0.444378	0.155171	0.047807	0.102599	0.102599	ENSMUSG00000020048	Hsp90b1
ENSMUST00000153299	4.97668e-08	1.85547e-05	0.301014	0.0552102	6.31211	0.0329978	0.00860572	0.00132947	0.0157796	0.0157796	ENSMUSG00000006958	Chrd
ENSMUST00000145588	5.43652e-08	2.01002e-05	0.43382	0.079799	4.4936	0.0760845	0.0145547	0.0138793	0.0363882	0.0363882	ENSMUSG00000020484	Xbp1
ENSMUST00000153230	5.64857e-08	2.07116e-05	0.471622	0.0868615	4.66404	0.0932141	0.0267071	0.0103003	0.0336522	0.0336522	ENSMUSG00000021493	Pdlim7
ENSMUST00000164993	6.09888e-08	2.21794e-05	0.769222	0.142031	3.8793	0.308873	0.0826585	0.0787236	0.0534554	0.0787236	ENSMUSG00000041324	Inhba
ENSMUST00000115616	6.2946e-08	2.27051e-05	-0.638377	0.117995	6.43099	0.212957	0.00870364	0.102678	0.0150819	0.102678	ENSMUSG00000031167	Rbm3
ENSMUST00000047144	6.48475e-08	2.32023e-05	0.205984	0.0381107	7.78378	0.0180498	0.00137765	0.00595932	0.0102417	0.0102417	ENSMUSG00000036046	5031439G07Rik
ENSMUST00000021177	6.54307e-08	2.32237e-05	-0.365417	0.0676286	6.57167	0.0698679	0.00750702	0.029082	0.014329	0.029082	ENSMUSG00000020823	Sec14l1
ENSMUST00000028166	6.69458e-08	2.35729e-05	0.485672	0.0899528	6.65714	0.123515	0.0192636	0.0454685	0.0139065	0.0454685	ENSMUSG00000026826	Nr4a2
ENSMUST00000035779	6.78335e-08	2.36974e-05	0.291292	0.0539747	6.9253	0.0444514	0.00405306	0.0192531	0.0127311	0.0192531	ENSMUSG00000032883	Acsl3
ENSMUST00000027748	7.12525e-08	2.46974e-05	0.354371	0.0657707	5.39035	0.0658974	0.00476836	0.0298379	0.023464	0.0298379	ENSMUSG00000026475	Rgs16
ENSMUST00000030806	7.32648e-08	2.5198e-05	0.312342	0.0580241	6.03735	0.0512417	0.00327532	0.023659	0.0176419	0.023659	ENSMUSG00000063077	Kif1b
ENSMUST00000097376	7.62521e-08	2.60237e-05	-0.271208	0.0504501	7.04088	0.0360367	0.0080722	0.00955133	0.0122895	0.0122895	ENSMUSG00000036473	Tbc1d24
ENSMUST00000021423	7.85778e-08	2.66127e-05	0.711242	0.132438	3.23573	0.211953	0.047911	0.0362099	0.0924083	0.0924083	ENSMUSG00000072919	Noxred1
ENSMUST00000053271	8.96997e-08	3.01493e-05	0.197338	0.0369102	7.96329	0.0157046	0.00097616	0.00486723	0.00992276	0.00992276	NA	NA
ENSMUST00000059707	9.83931e-08	3.25777e-05	-0.345998	0.0649192	5.07525	0.0451247	0.00640526	0.0082997	0.0273108	0.0273108	ENSMUSG00000051617	Krt9
ENSMUST00000019924	9.78523e-08	3.25777e-05	0.42698	0.0800988	4.82284	0.096719	0.00748713	0.0438394	0.0312217	0.0438394	ENSMUSG00000019789	Hey2
ENSMUST00000007993	9.92722e-08	3.26253e-05	0.227811	0.0427568	6.9052	0.0217555	0.00181343	0.00682793	0.0128117	0.0128117	ENSMUSG00000029701	Rbm28
ENSMUST00000147761	1.0721e-07	3.49748e-05	0.31631	0.0595233	5.81222	0.0448482	0.00887235	0.0107902	0.0194718	0.0194718	ENSMUSG00000027298	Tyro3
ENSMUST00000107973	1.31308e-07	4.25238e-05	0.299129	0.0566854	7.36057	0.0479678	0.00149471	0.0242111	0.011252	0.0242111	ENSMUSG00000036052	Dnajb5
ENSMUST00000110395	1.42199e-07	4.57169e-05	0.380937	0.0723887	6.12616	0.0780174	0.0224131	0.019508	0.0169985	0.019508	ENSMUSG00000059436	Max
ENSMUST00000021322	1.47872e-07	4.71987e-05	0.248281	0.047245	6.78457	0.0330542	0.00453572	0.0131819	0.013321	0.013321	ENSMUSG00000055805	Fmnl1
ENSMUST00000090043	1.49595e-07	4.74079e-05	0.207612	0.0395222	7.34075	0.0225041	0.00118706	0.0105731	0.0113089	0.0113089	ENSMUSG00000052005	Gm9864
ENSMUST00000027303	1.566e-07	4.89287e-05	0.250155	0.0476975	6.27862	0.0282538	0.00221323	0.010295	0.0159871	0.0159871	ENSMUSG00000026127	Imp4
ENSMUST00000006367	1.56142e-07	4.89287e-05	0.215685	0.0411207	7.46348	0.0233583	0.00255669	0.00917484	0.0109706	0.0109706	ENSMUSG00000006205	Htra1
ENSMUST00000129178	1.61113e-07	4.99866e-05	0.598919	0.114311	4.75586	0.193733	0.0308411	0.0736949	0.0322507	0.0736949	ENSMUSG00000020048	Hsp90b1
ENSMUST00000096321	1.64597e-07	5.0713e-05	-0.254335	0.0485796	6.16097	0.0282477	0.00212227	0.00981727	0.0167575	0.0167575	ENSMUSG00000072969	Armcx5
ENSMUST00000141925	1.69043e-07	5.17238e-05	-0.285249	0.0545357	5.84042	0.0323143	0.00456407	0.0071295	0.019229	0.019229	ENSMUSG00000031167	Rbm3
ENSMUST00000149391	1.73022e-07	5.25785e-05	0.22382	0.0428264	7.39999	0.0232389	0.00353147	0.00712337	0.0111413	0.0111413	ENSMUSG00000015291	Gdi1
ENSMUST00000128553	1.85179e-07	5.589e-05	-0.219724	0.0421442	7.30181	0.0262098	0.00253959	0.0116695	0.0114236	0.0116695	ENSMUSG00000000823	Zfp512b
ENSMUST00000025760	1.88085e-07	5.63835e-05	0.252789	0.0485131	6.64988	0.030907	0.00488674	0.0100099	0.0139414	0.0139414	ENSMUSG00000024843	Chka
ENSMUST00000034316	1.95166e-07	5.77263e-05	-0.406846	0.0781811	4.46969	0.0812237	0.0120958	0.0276959	0.0368025	0.0368025	ENSMUSG00000031853	BC021891
ENSMUST00000045730	1.93946e-07	5.77263e-05	0.236008	0.0453422	6.45041	0.023696	0.00147381	0.00815869	0.0149735	0.0149735	ENSMUSG00000038587	Akap12
ENSMUST00000095759	2.07526e-07	6.05743e-05	0.341349	0.0657392	6.51141	0.0635272	0.00152664	0.0330465	0.0146424	0.0330465	ENSMUSG00000071341	Egr4
ENSMUST00000114947	2.06353e-07	6.05743e-05	-0.559423	0.107716	5.06498	0.170589	0.0260877	0.0667335	0.0274561	0.0667335	ENSMUSG00000061751	Kalrn
ENSMUST00000093812	2.48422e-07	7.20374e-05	-0.345948	0.0670586	4.99567	0.057962	0.00749706	0.0204824	0.0284778	0.0284778	ENSMUSG00000046186	Cd109
ENSMUST00000055322	2.52583e-07	7.27685e-05	0.294551	0.0571303	6.93021	0.0476584	0.000944548	0.0251664	0.0127115	0.0251664	ENSMUSG00000056708	Ier5
ENSMUST00000043294	2.61591e-07	7.48775e-05	0.992154	0.192681	3.10248	0.541458	0.0800871	0.216921	0.106262	0.216921	ENSMUSG00000042607	Asb4
ENSMUST00000176059	2.64801e-07	7.53105e-05	0.464055	0.0901617	4.61954	0.118509	0.0125319	0.0525012	0.0343407	0.0525012	ENSMUSG00000093769	Hist2h3c1
ENSMUST00000044166	2.68129e-07	7.55979e-05	-0.209871	0.0407947	7.15099	0.0242509	0.000818684	0.012495	0.0119028	0.012495	ENSMUSG00000038446	Cdc40
ENSMUST00000115615	2.6922e-07	7.55979e-05	-0.542675	0.1055	6.25499	0.162169	0.0117981	0.0772447	0.0161366	0.0772447	ENSMUSG00000031167	Rbm3
ENSMUST00000096554	2.8626e-07	7.86389e-05	-0.248851	0.0484875	6.19611	0.0302194	0.00228783	0.012425	0.0165205	0.0165205	ENSMUSG00000071847	Apcdd1
ENSMUST00000061427	2.84557e-07	7.86389e-05	-0.256331	0.049934	6.27018	0.0265615	0.00390702	0.00601836	0.0160402	0.0160402	ENSMUSG00000043635	Adamts3
ENSMUST00000094693	2.82934e-07	7.86389e-05	-0.310486	0.0604709	7.12499	0.0531881	0.00784181	0.021412	0.0119912	0.021412	ENSMUSG00000021134	Srsf5
ENSMUST00000077340	2.87139e-07	7.86389e-05	0.237626	0.0463056	6.5214	0.0249005	0.00256413	0.00810874	0.0145895	0.0145895	ENSMUSG00000041926	Rnpep
ENSMUST00000026072	3.00097e-07	8.06934e-05	-0.300934	0.0587373	5.87629	0.0500809	0.00416339	0.0234372	0.0189231	0.0234372	ENSMUSG00000025086	Trub1
ENSMUST00000060255	2.99858e-07	8.06934e-05	0.18685	0.036469	8.47729	0.0158141	0.00131317	0.00571793	0.00932673	0.00932673	ENSMUSG00000010086	Rnf112
ENSMUST00000193611	2.9703e-07	8.06934e-05	0.208735	0.0407262	7.14103	0.0170038	0.00133253	0.00461932	0.0119364	0.0119364	ENSMUSG00000016921	Srsf6
ENSMUST00000053760	3.21639e-07	8.59649e-05	0.33307	0.0651762	6.0068	0.0615159	0.00350519	0.0304783	0.0178733	0.0304783	ENSMUSG00000079470	Utp14b
ENSMUST00000169488	3.41425e-07	9.07066e-05	-0.375748	0.0736903	5.50396	0.0784759	0.0138019	0.0296402	0.0222978	0.0296402	ENSMUSG00000024050	Wiz
ENSMUST00000154125	3.63738e-07	9.60593e-05	-0.482812	0.0949106	4.1653	0.129896	0.0196987	0.0523654	0.0434926	0.0523654	ENSMUSG00000050875	A730017C20Rik
ENSMUST00000153369	3.81906e-07	0.00010026	0.2946	0.0580177	7.02723	0.0484571	0.00837352	0.0185549	0.0123397	0.0185549	ENSMUSG00000028341	Nr4a3
ENSMUST00000101253	4.02086e-07	0.000104879	-0.284617	0.05616	5.65245	0.0404374	0.0043431	0.0158404	0.0208885	0.0208885	ENSMUSG00000079511	Gm42688
ENSMUST00000081291	4.04225e-07	0.000104879	0.201259	0.0397199	7.20803	0.0173704	0.000906508	0.00624154	0.0117149	0.0117149	ENSMUSG00000053929	Cyhr1
ENSMUST00000004574	4.1073e-07	0.000105947	0.227302	0.0448866	6.97827	0.0289317	0.00109045	0.015028	0.012524	0.015028	ENSMUSG00000004460	Dnajb11
ENSMUST00000069949	4.29141e-07	0.000110056	-0.432677	0.0855845	5.50576	0.105019	0.0317407	0.0268569	0.02228	0.0268569	ENSMUSG00000004980	Hnrnpa2b1
ENSMUST00000105699	4.37507e-07	0.000111557	0.29136	0.0576737	6.38966	0.0461663	0.0112922	0.0137755	0.0153178	0.0153178	ENSMUSG00000041459	Tardbp
ENSMUST00000076454	4.48149e-07	0.000113617	0.271042	0.0537006	7.45008	0.0412842	0.00698586	0.0160841	0.0110059	0.0160841	ENSMUSG00000005312	Ubqln1
ENSMUST00000048977	4.88023e-07	0.000122497	-0.285094	0.0566679	5.63052	0.0439037	0.00460004	0.0190928	0.0210899	0.0210899	ENSMUSG00000042942	Greb1l
ENSMUST00000189528	4.91457e-07	0.000122497	0.644578	0.128156	4.21906	0.160641	0.089339	-0.034138	0.0420536	0.0420536	ENSMUSG00000053024	Cntn2
ENSMUST00000041865	4.88777e-07	0.000122497	0.44802	0.0890578	4.2421	0.113203	0.0161945	0.0472558	0.0414786	0.0472558	ENSMUSG00000034738	Nostrin
ENSMUST00000107720	5.13554e-07	0.00012729	-0.231641	0.0461328	6.43277	0.0210837	0.00195393	0.00552387	0.015072	0.015072	ENSMUSG00000061455	Stx17
ENSMUST00000087321	5.43372e-07	0.000133932	0.207521	0.0414186	6.92336	0.0205179	0.000985169	0.00873267	0.0127388	0.0127388	ENSMUSG00000067279	Ppp1r3c
ENSMUST00000001825	5.49543e-07	0.000134705	0.349793	0.0698446	7.14832	0.0693427	0.000751243	0.0382749	0.0119118	0.0382749	ENSMUSG00000001774	Chordc1
ENSMUST00000126370	5.7082e-07	0.000139152	0.436984	0.0873822	6.12915	0.108393	0.0201762	0.0409089	0.0169775	0.0409089	NA	NA
ENSMUST00000102853	5.74998e-07	0.000139404	-0.618465	0.123707	3.35831	0.187343	0.040823	0.0507652	0.0816046	0.0816046	ENSMUSG00000047363	Cstad
ENSMUST00000021259	5.87347e-07	0.000141624	-0.354555	0.0709773	4.78882	0.0564931	0.00855585	0.0162978	0.0317464	0.0317464	ENSMUSG00000020890	Gucy2e
ENSMUST00000067741	6.07114e-07	0.000145599	0.257646	0.0516434	5.99166	0.0307176	0.00334646	0.0106933	0.0179899	0.0179899	ENSMUSG00000004633	Chn2
ENSMUST00000135671	6.40564e-07	0.000152795	0.248587	0.0499315	6.05797	0.0268605	0.00245653	0.00882045	0.0174887	0.0174887	ENSMUSG00000002416	Ndufb2
ENSMUST00000161537	7.00768e-07	0.000166262	0.358366	0.0722344	4.90862	0.0626416	0.0118769	0.0186058	0.0298657	0.0298657	ENSMUSG00000032115	Hyou1
ENSMUST00000148566	7.06813e-07	0.000166804	0.551987	0.111299	3.54328	0.150379	0.0299913	0.0441499	0.0691091	0.0691091	ENSMUSG00000019763	Rmnd1
ENSMUST00000014640	7.49494e-07	0.000174098	-0.223035	0.0450751	7.13684	0.0285671	0.00075606	0.0154981	0.0119507	0.0154981	ENSMUSG00000014496	Ankrd28
ENSMUST00000034964	7.4401e-07	0.000174098	-0.293938	0.0593872	5.36357	0.0336586	0.00446203	0.00727873	0.0237527	0.0237527	ENSMUSG00000032397	Tipin
ENSMUST00000001147	7.49489e-07	0.000174098	-0.209605	0.0423608	6.90775	0.0252303	0.00107926	0.0132763	0.0128014	0.0132763	ENSMUSG00000001119	Col6a1
ENSMUST00000087176	7.79161e-07	0.000180047	-0.257334	0.0520864	5.89188	0.0287199	0.00291181	0.00910657	0.0187921	0.0187921	ENSMUSG00000050121	Opalin
ENSMUST00000033136	8.29204e-07	0.000190429	0.339202	0.0688265	5.28541	0.0663666	0.00463706	0.0332596	0.0246305	0.0332596	ENSMUSG00000030847	Bag3
ENSMUST00000119932	8.32673e-07	0.000190429	0.607359	0.123258	3.82892	0.212816	0.0436637	0.0778764	0.0554549	0.0778764	ENSMUSG00000024136	Dnase1l2
ENSMUST00000111906	8.38086e-07	0.000190684	0.289299	0.0587257	6.89228	0.0482981	0.00371388	0.0238757	0.0128643	0.0238757	ENSMUSG00000025221	Kcnip2
ENSMUST00000094695	8.66907e-07	0.000195239	0.20639	0.0419521	6.86737	0.0197458	0.00111297	0.0079318	0.0129668	0.0129668	ENSMUSG00000070730	Rmdn3
ENSMUST00000132649	8.66546e-07	0.000195239	-1.21006	0.245961	2.71356	0.846234	0.105873	0.3781	0.164068	0.3781	ENSMUSG00000051351	Zfp46
ENSMUST00000167403	8.87697e-07	0.000198911	0.529422	0.107715	3.81391	0.145773	0.0367531	0.0391353	0.056067	0.056067	ENSMUSG00000081058	Hist2h3c2
ENSMUST00000159739	9.46777e-07	0.000211084	-0.618622	0.126188	3.92669	0.161282	0.0757462	-0.0111398	0.0516409	0.0516409	ENSMUSG00000038550	Ciart
ENSMUST00000115028	9.58896e-07	0.000212717	0.210946	0.0430511	6.83517	0.0243857	0.00172495	0.0116074	0.0131022	0.0131022	ENSMUSG00000022817	Itgb5
ENSMUST00000049064	9.95758e-07	0.000219795	-0.18757	0.0383385	7.40019	0.0125022	0.000617915	0.00291903	0.0111408	0.0111408	ENSMUSG00000036894	Rap2b
ENSMUST00000012259	1.07914e-06	0.000237021	-0.497165	0.101948	6.10591	0.144252	0.0355979	0.0475501	0.0171415	0.0475501	ENSMUSG00000012114	Med15
ENSMUST00000110638	1.15131e-06	0.000251625	-0.243579	0.0500796	7.47251	0.0295776	0.00911666	0.00562528	0.0109471	0.0109471	ENSMUSG00000021156	Zmynd11
ENSMUST00000146903	1.16489e-06	0.000253346	-0.211957	0.043599	6.85177	0.0197022	0.00217496	0.00620375	0.013032	0.013032	ENSMUSG00000023118	Sympk
ENSMUST00000032272	1.20168e-06	0.000259484	0.204343	0.0420861	7.01056	0.0205635	0.00176819	0.00834578	0.0124017	0.0124017	ENSMUSG00000030168	Adipor2
ENSMUST00000094761	1.20481e-06	0.000259484	0.219856	0.045286	6.48622	0.020458	0.00162914	0.00662093	0.0147774	0.0147774	ENSMUSG00000042608	Stk40
ENSMUST00000105845	1.2138e-06	0.000260157	0.434845	0.0895965	4.90606	0.110946	0.0157576	0.0484626	0.029907	0.0484626	ENSMUSG00000028664	Ephb2
ENSMUST00000109162	1.23275e-06	0.000261883	-0.429018	0.0884519	4.18496	0.08351	0.0196405	0.0175713	0.0429495	0.0429495	ENSMUSG00000027551	Zfp64
ENSMUST00000042470	1.23365e-06	0.000261883	-0.38822	0.0800427	5.83817	0.0884954	0.00384284	0.0474119	0.0192483	0.0474119	ENSMUSG00000030757	Zkscan2
ENSMUST00000087984	1.26038e-06	0.000266282	-0.347747	0.0717611	7.38687	0.0710756	0.00782968	0.0333676	0.0111778	0.0333676	ENSMUSG00000000881	Dlg3
ENSMUST00000124718	1.2812e-06	0.000269397	-0.350997	0.0724804	4.7274	0.0456615	0.00934285	0.00498759	0.0326844	0.0326844	ENSMUSG00000038217	Tlcd2
ENSMUST00000057798	1.30859e-06	0.000273859	0.250265	0.0517243	5.92868	0.0257017	0.00291397	0.00694237	0.0184893	0.0184893	ENSMUSG00000004931	Apba3
ENSMUST00000069036	1.34668e-06	0.000280507	0.555924	0.115033	5.96646	0.182201	0.00411212	0.101749	0.0181869	0.101749	ENSMUSG00000032575	Manf
ENSMUST00000125784	1.37254e-06	0.000284558	-0.371947	0.0770244	5.10792	0.0740966	0.0206037	0.0190709	0.0268584	0.0268584	ENSMUSG00000020156	Mum1
ENSMUST00000163000	1.39039e-06	0.000286918	0.64685	0.134024	3.33588	0.175155	0.0602806	0.00913528	0.0834187	0.0834187	ENSMUSG00000020571	Pdia6
ENSMUST00000026262	1.44051e-06	0.000295885	0.220715	0.045798	6.92029	0.0288101	0.000983776	0.0157959	0.0127511	0.0157959	ENSMUSG00000025232	Hexa
ENSMUST00000004494	1.48914e-06	0.000303067	0.183879	0.0382071	7.47745	0.0148178	0.000743976	0.00555142	0.0109343	0.0109343	ENSMUSG00000031622	Sin3b
ENSMUST00000028829	1.48633e-06	0.000303067	0.170679	0.0354616	8.09992	0.0150813	0.000340332	0.00747538	0.00971985	0.00971985	ENSMUSG00000027351	Spred1
ENSMUST00000033941	1.49797e-06	0.000303473	0.207044	0.043031	6.71838	0.0163326	0.00119461	0.00425112	0.0136187	0.0136187	ENSMUSG00000031538	Plat
ENSMUST00000165990	1.59269e-06	0.000321195	-0.214131	0.0446177	6.85132	0.027245	0.00241225	0.0135137	0.0130339	0.0135137	ENSMUSG00000030237	Slco1a4
ENSMUST00000129836	1.69134e-06	0.000339546	-0.565918	0.118215	3.78389	0.170508	0.054481	0.0363074	0.0573173	0.0573173	ENSMUSG00000046671	Mtfr1l
ENSMUST00000068944	1.71263e-06	0.000341574	-0.276028	0.0576899	5.46765	0.030651	0.00396412	0.00739089	0.0226609	0.0226609	ENSMUSG00000050721	Plekho2
ENSMUST00000148477	1.71684e-06	0.000341574	0.355604	0.0743292	4.67126	0.0678006	0.0106572	0.0256822	0.0335414	0.0335414	ENSMUSG00000062563	Cys1
ENSMUST00000151255	1.77029e-06	0.000350636	-0.365827	0.0765646	4.67552	0.0614372	0.013421	0.0143763	0.0334761	0.0334761	ENSMUSG00000069835	Sat2
ENSMUST00000144308	1.8037e-06	0.000355666	0.565524	0.118453	3.9728	0.139519	0.0623243	-0.00343962	0.049924	0.049924	ENSMUSG00000038346	Zfp384
ENSMUST00000145363	1.91601e-06	0.00037614	0.302439	0.0635097	6.08688	0.0548319	0.0103746	0.0218933	0.0172779	0.0218933	ENSMUSG00000029516	Cit
ENSMUST00000126435	2.0011e-06	0.000391114	-0.273397	0.0575171	5.59403	0.0321539	0.00503583	0.00825768	0.0214299	0.0214299	ENSMUSG00000004996	Mri1
ENSMUST00000030623	2.0464e-06	0.000398213	0.167456	0.035263	8.1681	0.01135	0.000316861	0.00393372	0.00963096	0.00963096	ENSMUSG00000028820	Sfpq
ENSMUST00000070070	2.07501e-06	0.00040027	0.203653	0.0429106	7.35974	0.0249584	0.000664532	0.014066	0.0112543	0.014066	ENSMUSG00000032285	Dnaja4
ENSMUST00000118811	2.06643e-06	0.00040027	2.24502	0.472952	2.55858	3.03242	1.15434	0.635134	0.19782	0.635134	ENSMUSG00000031516	Dctn6
ENSMUST00000115011	2.0897e-06	0.000401358	0.230554	0.0485935	6.38538	0.0319771	0.003548	0.0153202	0.0153426	0.0153426	ENSMUSG00000001143	Lman2l
ENSMUST00000150725	2.10121e-06	0.00040183	-0.527167	0.111136	4.01103	0.126676	0.0502806	0.00651042	0.0485292	0.0485292	ENSMUSG00000039354	Smarcal1
ENSMUST00000020238	2.12512e-06	0.000404657	0.306188	0.0645809	8.86385	0.056483	0.000142093	0.0332234	0.00916338	0.0332234	ENSMUSG00000020048	Hsp90b1
ENSMUST00000116444	2.24522e-06	0.000425699	-0.241192	0.050992	7.29551	0.035143	0.004704	0.0160975	0.0114425	0.0160975	ENSMUSG00000028785	Hpca
ENSMUST00000121863	2.30163e-06	0.000434538	-2.15207	0.455469	4.67628	2.80128	0.898342	0.761273	0.0334646	0.761273	ENSMUSG00000038181	Chpf2
ENSMUST00000023295	2.34895e-06	0.000441593	-0.656023	0.138964	3.16347	0.241784	0.0548506	0.0802286	0.0996367	0.0996367	ENSMUSG00000022622	Acr
ENSMUST00000085248	2.3968e-06	0.000448687	-0.240362	0.0509596	7.24049	0.0350142	0.00523993	0.0155351	0.0116116	0.0155351	ENSMUSG00000062270	Morf4l1
ENSMUST00000194555	2.48871e-06	0.000463935	-0.229415	0.0487179	6.57971	0.0208918	0.0046993	0.00285383	0.0142882	0.0142882	ENSMUSG00000026527	Rgs7
ENSMUST00000105293	2.53092e-06	0.000467872	0.389636	0.0828023	5.50931	0.0842812	0.0326048	0.0140014	0.022245	0.022245	ENSMUSG00000019961	Tmpo
ENSMUST00000078404	2.52954e-06	0.000467872	0.468413	0.0995408	5.72812	0.133332	0.0340832	0.0451838	0.0202075	0.0451838	ENSMUSG00000056851	Pcbp2
ENSMUST00000016088	2.54956e-06	0.000469361	0.167039	0.0355091	8.04515	0.011652	0.000290004	0.00430978	0.00979717	0.00979717	ENSMUSG00000015944	Gatsl2
ENSMUST00000134863	2.5776e-06	0.000472563	0.440907	0.0937722	4.79798	0.118244	0.036484	0.0338619	0.0316056	0.0338619	ENSMUSG00000002325	Irf9
ENSMUST00000049348	2.60112e-06	0.000474914	0.250191	0.0532317	5.87092	0.0378924	0.00370039	0.0187629	0.0189685	0.0189685	ENSMUSG00000032586	Traip
ENSMUST00000149159	2.94077e-06	0.000534727	0.653883	0.139871	3.62785	0.221389	0.0919812	0.022771	0.0645291	0.0645291	ENSMUSG00000020484	Xbp1
ENSMUST00000174731	3.1794e-06	0.000575757	-0.491931	0.10559	4.28696	0.148767	0.0439713	0.0452227	0.0404232	0.0452227	ENSMUSG00000025041	Nt5c2
ENSMUST00000047616	3.47572e-06	0.000626803	0.375076	0.0808266	5.7192	0.0868825	0.00612034	0.0461432	0.0202867	0.0461432	ENSMUSG00000056962	Jmjd6
ENSMUST00000033450	3.49754e-06	0.000626803	-0.219386	0.0472896	6.27481	0.0232163	0.0018794	0.00927602	0.016011	0.016011	ENSMUSG00000031119	Gpc4
ENSMUST00000113747	3.50366e-06	0.000626803	0.324601	0.0699747	5.47065	0.0569297	0.016541	0.0141888	0.0226307	0.0226307	ENSMUSG00000026173	Plcd4
ENSMUST00000044682	3.59403e-06	0.000640387	-0.367912	0.0794013	4.45213	0.08101	0.0133229	0.0342916	0.0371136	0.0371136	ENSMUSG00000034579	Pla2g3
ENSMUST00000093853	3.76896e-06	0.000668869	-0.26859	0.0580895	5.45959	0.0321326	0.00425232	0.00971381	0.0227428	0.0227428	ENSMUSG00000044229	Nxpe4
ENSMUST00000035094	3.93342e-06	0.000692516	0.39665	0.0859503	4.97848	0.0977948	0.0191796	0.0399201	0.0287428	0.0399201	ENSMUSG00000042787	Exog
ENSMUST00000150320	3.91866e-06	0.000692516	-0.457222	0.0990591	4.70103	0.129918	0.011269	0.0672326	0.0330864	0.0672326	ENSMUSG00000047909	Ankrd16
ENSMUST00000105509	3.97082e-06	0.000696337	-0.177314	0.0384386	8.2651	0.0143836	0.0023019	0.00417713	0.00951832	0.00951832	ENSMUSG00000019831	Wasf1
ENSMUST00000173969	4.25716e-06	0.000743611	0.294686	0.0640842	5.13687	0.0532326	0.00638483	0.025465	0.0264694	0.0264694	ENSMUSG00000091931	AK010878
ENSMUST00000099084	4.30786e-06	0.00074659	0.227355	0.0494686	7.15493	0.0310936	0.00768761	0.0106583	0.0118895	0.0118895	ENSMUSG00000039671	Zmynd8
ENSMUST00000169504	4.30427e-06	0.00074659	-0.345022	0.0750681	4.80727	0.0743477	0.0119449	0.0331369	0.0314625	0.0331369	ENSMUSG00000022019	Tdrd3
ENSMUST00000114020	4.38248e-06	0.000756565	0.210583	0.0458551	6.45183	0.0175797	0.00185588	0.0044844	0.0149656	0.0149656	ENSMUSG00000052406	Rexo4
ENSMUST00000123744	4.4076e-06	0.000757711	-0.350417	0.0763241	4.60133	0.0462183	0.0119768	0.00303757	0.0346262	0.0346262	ENSMUSG00000027533	Fabp5
ENSMUST00000060404	4.42327e-06	0.000757711	-0.273691	0.0596221	5.82537	0.0272252	0.00908	-0.000922517	0.0193584	0.0193584	ENSMUSG00000050565	Tor1aip2
ENSMUST00000082432	4.58894e-06	0.000783067	0.299448	0.0653423	6.94339	0.0561955	0.00090984	0.0332471	0.0126595	0.0332471	ENSMUSG00000007682	Dio2
ENSMUST00000088823	4.61834e-06	0.000785065	0.214015	0.0467138	6.33534	0.0273011	0.00181885	0.0141782	0.0156386	0.0156386	ENSMUSG00000053137	Mapk11
ENSMUST00000022163	4.74263e-06	0.000802403	-0.455171	0.0994721	4.46979	0.108398	0.0423569	0.0144066	0.0368006	0.0368006	ENSMUSG00000021660	Btf3
ENSMUST00000028683	4.75651e-06	0.000802403	0.237007	0.0518019	8.24512	0.035271	0.000315253	0.0211522	0.00954021	0.0211522	ENSMUSG00000027248	Pdia3
ENSMUST00000059241	4.8286e-06	0.00081148	-0.1612	0.0352572	8.14707	0.0108216	0.000287061	0.00396582	0.00965751	0.00965751	ENSMUSG00000045733	Sprn
ENSMUST00000032462	4.91473e-06	0.000822837	0.217341	0.0475749	6.22808	0.0246827	0.00179698	0.0111119	0.01631	0.01631	ENSMUSG00000030317	Timp4
ENSMUST00000008094	4.95869e-06	0.000827076	0.194278	0.0425439	8.18994	0.0237531	0.000262444	0.0142174	0.00960421	0.0142174	ENSMUSG00000007950	Abhd8
ENSMUST00000001507	5.05354e-06	0.000838513	0.177157	0.0388286	7.30506	0.0164805	0.000647362	0.0080132	0.0114139	0.0114139	ENSMUSG00000001467	Cyp51
ENSMUST00000162936	5.06506e-06	0.000838513	0.505803	0.110871	4.39506	0.16119	0.052973	0.0453665	0.0381714	0.0453665	ENSMUSG00000020571	Pdia6
ENSMUST00000047875	5.12319e-06	0.000844984	-0.222021	0.0486923	6.32231	0.0207672	0.00325012	0.00506444	0.0157174	0.0157174	ENSMUSG00000035064	Eef2k
ENSMUST00000187605	5.15081e-06	0.000846392	0.447682	0.0982072	4.16564	0.126389	0.0186738	0.0584833	0.043483	0.0584833	ENSMUSG00000056211	R3hdm1
ENSMUST00000074225	5.41989e-06	0.000887322	-0.212286	0.0466784	7.8726	0.0284985	0.00405519	0.0133758	0.0100763	0.0133758	ENSMUSG00000022212	Cpne6
ENSMUST00000117557	5.48025e-06	0.000893905	0.485404	0.106787	8.67336	0.14909	0.00564129	0.0855873	0.00921445	0.0855873	ENSMUSG00000015656	Hspa8
ENSMUST00000141755	5.58893e-06	0.000908294	0.208009	0.0458031	6.47534	0.0159687	0.00194691	0.00301601	0.0148365	0.0148365	ENSMUSG00000010554	Mettl16
ENSMUST00000061878	5.77115e-06	0.000934484	-0.351301	0.0774711	4.56278	0.063686	0.0127738	0.0201251	0.0352404	0.0352404	ENSMUSG00000045259	Klhdc9
ENSMUST00000065625	6.02424e-06	0.000971918	0.261708	0.0578292	6.18152	0.0435658	0.00934472	0.017409	0.0166182	0.017409	ENSMUSG00000053286	Trmt1l
ENSMUST00000034015	6.14869e-06	0.000988402	0.181208	0.0400795	7.28416	0.0150893	0.00137417	0.00546178	0.0114768	0.0114768	ENSMUSG00000031604	Msmo1
ENSMUST00000126232	6.29674e-06	0.00100682	0.441779	0.0978215	4.04237	0.0876007	0.0291519	0.00932389	0.0474004	0.0474004	ENSMUSG00000039860	Srrm3
ENSMUST00000174583	6.30864e-06	0.00100682	0.315303	0.0698225	4.94813	0.0584024	0.00977833	0.02406	0.0292231	0.0292231	ENSMUSG00000048000	Gigyf2
ENSMUST00000193421	6.36e-06	0.00101138	-1.72626	0.38242	1.85206	1.90125	0.562207	0.607753	0.483914	0.607753	ENSMUSG00000062867	Impdh2
ENSMUST00000027249	6.5773e-06	0.0010422	0.211862	0.0470082	6.77306	0.0275466	0.00430635	0.012189	0.0133718	0.0133718	ENSMUSG00000026080	Chst10
ENSMUST00000020220	6.6099e-06	0.00104364	0.171452	0.0380508	7.46108	0.0135464	0.000606008	0.00555305	0.0109769	0.0109769	ENSMUSG00000020032	Nuak1
ENSMUST00000019721	6.72087e-06	0.00105739	0.245611	0.0545517	5.70123	0.028781	0.00335998	0.0102939	0.0204471	0.0204471	ENSMUSG00000019577	Pdk4
ENSMUST00000079063	6.78924e-06	0.00106438	0.217301	0.0482871	6.30788	0.0302372	0.00194018	0.016713	0.0158055	0.016713	ENSMUSG00000063632	Sox11
ENSMUST00000031446	6.94641e-06	0.00108518	-0.158565	0.0352733	8.15168	0.0146137	0.000302002	0.00809413	0.00965163	0.00965163	ENSMUSG00000070498	Tmem132b
ENSMUST00000115621	7.11755e-06	0.00110802	-0.586834	0.130694	5.52746	0.221109	0.0555233	0.0811235	0.022067	0.0811235	ENSMUSG00000031167	Rbm3
ENSMUST00000020277	7.26919e-06	0.00112766	-0.3334	0.074326	4.66157	0.0615067	0.0105047	0.0234106	0.0336901	0.0336901	ENSMUSG00000020080	Hkdc1
ENSMUST00000084519	7.46143e-06	0.00115345	-0.189937	0.0423959	6.98761	0.0185592	0.00189093	0.0076666	0.0124884	0.0124884	ENSMUSG00000042055	Wdr11
ENSMUST00000160006	7.51928e-06	0.00115435	0.781558	0.174516	3.3332	0.31488	0.160006	0.00248085	0.0836404	0.0836404	ENSMUSG00000009687	Fxyd5
ENSMUST00000021620	7.51422e-06	0.00115435	0.249274	0.0556593	6.44292	0.0400197	0.00507027	0.0197134	0.0150152	0.0197134	ENSMUSG00000021203	Otub2
ENSMUST00000124005	7.73239e-06	0.00118298	0.550981	0.123194	3.44264	0.138531	0.0460019	0.0161925	0.0754122	0.0754122	ENSMUSG00000036555	Iqce
ENSMUST00000076249	8.01239e-06	0.0012216	-0.384989	0.0862266	4.24544	0.0738386	0.018083	0.0186925	0.0413972	0.0413972	ENSMUSG00000062488	Ifit3b
ENSMUST00000159704	8.04643e-06	0.00122259	-0.557226	0.124828	3.47418	0.126041	0.0513342	-0.00389228	0.0733222	0.0733222	ENSMUSG00000036955	Kif1bp
ENSMUST00000021425	8.13976e-06	0.00123255	0.202649	0.0454219	7.69453	0.0265706	0.000447187	0.016058	0.0104236	0.016058	ENSMUSG00000021037	Ahsa1
ENSMUST00000023268	8.27051e-06	0.00124809	0.378289	0.0848552	7.81574	0.0926748	0.00316152	0.0544417	0.0101805	0.0544417	ENSMUSG00000022602	Arc
ENSMUST00000159771	8.87519e-06	0.0013348	0.329262	0.0741097	5.42129	0.0558222	0.0208006	0.00797202	0.0231374	0.0231374	ENSMUSG00000033287	Kctd17
ENSMUST00000068526	8.9337e-06	0.00133906	-0.277167	0.062404	5.41344	0.0400497	0.00793448	0.0129645	0.0232196	0.0232196	ENSMUSG00000055125	M5C1000I18Rik
ENSMUST00000033473	9.0755e-06	0.00135573	-0.158531	0.0357203	8.13158	0.0124926	0.000529969	0.00567723	0.00967757	0.00967757	ENSMUSG00000031137	Fgf13
ENSMUST00000062010	9.12776e-06	0.00135896	-0.377206	0.0850162	4.24232	0.0824121	0.0163487	0.030868	0.0414733	0.0414733	ENSMUSG00000047686	Zcchc5
ENSMUST00000085513	9.20269e-06	0.00136554	-0.186567	0.0420659	6.83858	0.0136853	0.0010686	0.00379096	0.0130877	0.0130877	ENSMUSG00000030421	Uri1
ENSMUST00000155599	9.3526e-06	0.00138316	0.504336	0.113804	4.99144	0.165908	0.0419145	0.061696	0.0285425	0.061696	ENSMUSG00000031167	Rbm3
ENSMUST00000168693	9.42075e-06	0.00138861	-0.151356	0.0341658	8.75433	0.0146619	0.000152588	0.00888907	0.00918581	0.00918581	ENSMUSG00000030376	Slc8a2
ENSMUST00000162875	9.52243e-06	0.00139895	-0.190896	0.0431137	8.45376	0.0237949	0.000380452	0.0144899	0.00934434	0.0144899	ENSMUSG00000026090	2010300C02Rik
ENSMUST00000051169	9.70077e-06	0.00142044	0.331949	0.075038	5.63362	0.0720286	0.0160774	0.0289683	0.0210614	0.0289683	ENSMUSG00000039990	Edrf1
ENSMUST00000147574	9.87558e-06	0.00144128	-0.423087	0.0957237	4.38442	0.117134	0.0321968	0.0411074	0.0383774	0.0411074	ENSMUSG00000029106	Add1
ENSMUST00000035234	9.92123e-06	0.0014432	0.910722	0.206098	2.62061	0.50219	0.156426	0.141326	0.183384	0.183384	ENSMUSG00000032611	1700102P08Rik
ENSMUST00000146390	1.07068e-05	0.00155238	0.276057	0.0627063	5.21121	0.0425023	0.00593817	0.0176588	0.0255184	0.0255184	ENSMUSG00000047904	Sstr2
ENSMUST00000036852	1.09949e-05	0.0015838	0.381753	0.0868288	4.17544	0.0625091	0.0171039	0.008626	0.04321	0.04321	ENSMUSG00000033762	Recql4
ENSMUST00000192477	1.09881e-05	0.0015838	-0.185885	0.0422777	7.05698	0.0146103	0.00206828	0.00381485	0.0122309	0.0122309	ENSMUSG00000048304	Slitrk3
ENSMUST00000019199	1.1534e-05	0.00165608	0.2249	0.0512744	5.97056	0.0304489	0.00287793	0.0150979	0.0181546	0.0181546	ENSMUSG00000019055	Plod1
ENSMUST00000059997	1.17151e-05	0.00167666	-0.260601	0.0594595	5.38926	0.0377268	0.0048078	0.0160665	0.0234757	0.0234757	ENSMUSG00000045838	A430105I19Rik
ENSMUST00000161189	1.20093e-05	0.00170774	-0.369174	0.084336	6.4218	0.0902365	0.0109565	0.045944	0.0151338	0.045944	ENSMUSG00000041879	Ipo9
ENSMUST00000079780	1.19768e-05	0.00170774	2.14364	0.489638	1.62264	2.60869	1.26596	0.204312	0.652006	0.652006	ENSMUSG00000022686	B3gnt5
ENSMUST00000014990	1.22264e-05	0.00172755	0.270656	0.0618854	5.86789	0.0485546	0.00531507	0.0253234	0.0189942	0.0253234	ENSMUSG00000014846	Tppp3
ENSMUST00000169397	1.22103e-05	0.00172755	0.510734	0.116771	5.33713	0.172881	0.0728245	0.0362596	0.0240436	0.0362596	ENSMUSG00000024327	Slc39a7
ENSMUST00000126881	1.29012e-05	0.0018171	0.314183	0.072031	5.01462	0.0402404	0.0133166	0.00194222	0.0281911	0.0281911	ENSMUSG00000023805	Synj2
ENSMUST00000110351	1.32364e-05	0.00185841	-0.293234	0.0673147	6.54066	0.0572707	0.012079	0.0241711	0.0144886	0.0241711	ENSMUSG00000021134	Srsf5
ENSMUST00000149026	1.33291e-05	0.00186553	-0.597809	0.137281	3.48469	0.234048	0.0781185	0.0684313	0.0726505	0.0726505	ENSMUSG00000054226	Tprkb
ENSMUST00000022767	1.35092e-05	0.00187888	0.24226	0.0556703	5.71886	0.0360192	0.00450378	0.0170654	0.0202897	0.0202897	ENSMUSG00000022160	Mettl3
ENSMUST00000035861	1.34828e-05	0.00187888	0.287631	0.0660898	6.34375	0.0443948	0.0193549	0.00445806	0.0155881	0.0155881	ENSMUSG00000005069	Pex5
ENSMUST00000136328	1.36573e-05	0.00189354	-2.03997	0.469034	2.24755	2.7771	1.39877	0.361176	0.291458	0.361176	ENSMUSG00000040938	Slc16a11
ENSMUST00000122846	1.37872e-05	0.00189967	0.239896	0.0551838	5.84789	0.0380396	0.00519695	0.018764	0.019165	0.019165	ENSMUSG00000040860	Crocc
ENSMUST00000184141	1.37523e-05	0.00189967	-0.921306	0.211903	2.52022	0.436382	0.151856	0.0727244	0.207365	0.207365	ENSMUSG00000038535	Zfp280d
ENSMUST00000026436	1.39557e-05	0.00191456	0.317419	0.0730612	5.60192	0.0656907	0.0213477	0.0196649	0.0213559	0.0213559	ENSMUSG00000025372	Baiap2
ENSMUST00000153807	1.39815e-05	0.00191456	0.36931	0.0850131	4.57365	0.0876273	0.0227522	0.0314255	0.0350656	0.0350656	ENSMUSG00000036052	Dnajb5
ENSMUST00000182222	1.43164e-05	0.00194243	-0.18984	0.0437525	6.75459	0.0232218	0.00186009	0.0125253	0.0134542	0.0134542	ENSMUSG00000053395	Cacng8
ENSMUST00000114782	1.42399e-05	0.00194243	-2.49416	0.574673	2.06284	4.16214	1.91108	0.730916	0.368734	0.730916	ENSMUSG00000022829	Stxbp5l
ENSMUST00000182455	1.43164e-05	0.00194243	-0.18984	0.0437525	6.75459	0.0232218	0.00186009	0.0125253	0.0134542	0.0134542	NA	NA
ENSMUST00000025739	1.44335e-05	0.00195235	0.181517	0.0418516	6.94548	0.0126202	0.00136116	0.00289343	0.0126513	0.0126513	ENSMUSG00000024817	Uhrf2
ENSMUST00000166701	1.44844e-05	0.00195329	0.379482	0.0875112	4.32823	0.0694769	0.0217461	0.0116449	0.0395195	0.0395195	ENSMUSG00000023952	Gtpbp2
ENSMUST00000040561	1.45367e-05	0.0019544	0.182574	0.0421105	6.83508	0.0161596	0.0010838	0.00672556	0.0131026	0.0131026	ENSMUSG00000035007	Rundc1
ENSMUST00000022124	1.46052e-05	0.00195767	-0.489678	0.112971	3.55666	0.130242	0.033754	0.0368864	0.068345	0.068345	ENSMUSG00000021624	Cd180
ENSMUST00000124593	1.47044e-05	0.00196503	-0.419904	0.0969067	3.98119	0.0977611	0.0255113	0.0284901	0.0496161	0.0496161	ENSMUSG00000032306	Mpi
ENSMUST00000128217	1.49927e-05	0.00199754	-0.537339	0.124131	3.7966	0.193804	0.0386923	0.0845763	0.0567838	0.0845763	ENSMUSG00000030757	Zkscan2
ENSMUST00000048409	1.5183e-05	0.00200232	-0.169776	0.0392454	7.98714	0.016407	0.00243673	0.00683076	0.00988492	0.00988492	ENSMUSG00000041986	Elmod1
ENSMUST00000044009	1.5161e-05	0.00200232	-0.151883	0.0351067	8.44853	0.0154949	0.00022934	0.00963049	0.00934837	0.00963049	ENSMUSG00000039145	Camk1d
ENSMUST00000034776	1.51142e-05	0.00200232	-0.270686	0.0625571	5.2078	0.0326004	0.00574649	0.00840171	0.0255606	0.0255606	ENSMUSG00000032245	Cln6
ENSMUST00000082424	1.52091e-05	0.00200232	0.215437	0.0498048	8.13	0.0311816	0.00046683	0.0193773	0.00967963	0.0193773	ENSMUSG00000064373	Sepp1
ENSMUST00000136787	1.55269e-05	0.00203811	0.255719	0.0591795	5.54305	0.0318647	0.00610198	0.00938695	0.0219157	0.0219157	ENSMUSG00000028782	Adgrb2
ENSMUST00000036700	1.57939e-05	0.00206704	0.22659	0.0524839	5.86162	0.0283743	0.00298887	0.0126399	0.0190476	0.0190476	ENSMUSG00000033717	Adra2a
ENSMUST00000080440	1.6824e-05	0.00218894	-0.37636	0.0874575	6.74188	0.0957706	0.0296504	0.0315401	0.0135115	0.0315401	ENSMUSG00000021820	Camk2g
ENSMUST00000149827	1.67874e-05	0.00218894	-0.25215	0.0585875	5.97142	0.0429818	0.00514294	0.022317	0.0181478	0.022317	ENSMUSG00000002949	Timm44
ENSMUST00000125651	1.72886e-05	0.00224282	0.331668	0.0771805	4.69586	0.0644561	0.0144894	0.0227809	0.0331652	0.0331652	ENSMUSG00000018906	P4ha2
ENSMUST00000195612	1.7367e-05	0.00224642	-0.178402	0.0415244	8.06165	0.019104	0.00402093	0.00723264	0.00977331	0.00977331	ENSMUSG00000063659	Zbtb18
ENSMUST00000147190	1.7513e-05	0.00225217	-0.431176	0.100403	4.47407	0.126022	0.011178	0.0694682	0.0367258	0.0694682	ENSMUSG00000045193	Cirbp
ENSMUST00000161299	1.74821e-05	0.00225217	-0.719276	0.167475	2.94561	0.32066	0.0984646	0.094922	0.125917	0.125917	ENSMUSG00000024120	Lrpprc
ENSMUST00000037983	1.76608e-05	0.00225808	0.151686	0.0353368	8.13252	0.0101591	0.000313208	0.00404892	0.00967633	0.00967633	ENSMUSG00000038619	Ensa
ENSMUST00000131284	1.76219e-05	0.00225808	0.208842	0.0486463	6.6701	0.0288234	0.00508714	0.0130663	0.0138446	0.0138446	ENSMUSG00000027582	Zgpat
ENSMUST00000143457	1.80769e-05	0.00230465	0.246146	0.0574114	6.35798	0.0314894	0.0108652	0.00551706	0.0155033	0.0155033	ENSMUSG00000029071	Dvl1
ENSMUST00000103204	1.81563e-05	0.00230815	-0.204709	0.0477575	6.70479	0.0230054	0.00456466	0.00803272	0.0136815	0.0136815	ENSMUSG00000028957	Per3
ENSMUST00000031841	1.83341e-05	0.00232409	0.264448	0.0617254	7.32667	0.0475441	0.000646866	0.0298333	0.01135	0.0298333	ENSMUSG00000029817	Tra2a
ENSMUST00000040622	1.91868e-05	0.00242373	-0.264185	0.0618099	5.21341	0.0271844	0.00507249	0.00440646	0.0254912	0.0254912	ENSMUSG00000036362	P2ry13
ENSMUST00000029183	1.92295e-05	0.00242373	0.554239	0.129687	3.31065	0.206301	0.0489982	0.0822641	0.0855523	0.0855523	ENSMUSG00000027654	Fam83d
ENSMUST00000170862	1.9592e-05	0.00246244	-0.20399	0.0477785	7.29415	0.0284117	0.00466953	0.0135927	0.0114466	0.0135927	ENSMUSG00000024576	Csnk1a1
ENSMUST00000094018	1.96882e-05	0.00246753	0.33506	0.0784979	4.42978	0.0610883	0.0117766	0.0214105	0.0375188	0.0375188	ENSMUSG00000070366	Plpp4
ENSMUST00000130481	2.0624e-05	0.00257754	0.271294	0.0637135	7.06326	0.0504213	0.000814166	0.0316611	0.0122083	0.0316611	ENSMUSG00000087141	Plcxd2
ENSMUST00000176932	2.06869e-05	0.00257813	0.366627	0.0861162	5.28684	0.092102	0.0218376	0.0374904	0.0246139	0.0374904	ENSMUSG00000008206	Cers4
ENSMUST00000108817	2.08926e-05	0.00259648	0.196095	0.0460843	6.60528	0.0263654	0.00163843	0.0153517	0.0141599	0.0153517	ENSMUSG00000078851	Hist3h2a
ENSMUST00000037915	2.1416e-05	0.00265409	0.164981	0.0388228	7.94396	0.0186929	0.000681589	0.0113761	0.0099542	0.0113761	ENSMUSG00000052915	Msl1
ENSMUST00000099492	2.15771e-05	0.00266661	0.221791	0.0522118	6.64812	0.0337997	0.00688478	0.0149238	0.0139499	0.0149238	ENSMUSG00000035621	Midn
ENSMUST00000041783	2.22366e-05	0.00274047	0.352173	0.0830369	4.9483	0.0639035	0.0259406	0.0070195	0.0292203	0.0292203	ENSMUSG00000036555	Iqce
ENSMUST00000134822	2.24538e-05	0.00274199	0.240428	0.0567183	5.87132	0.0276488	0.00677058	0.00638511	0.0189651	0.0189651	ENSMUSG00000055681	Cope
ENSMUST00000046384	2.25384e-05	0.00274199	0.210539	0.0496772	6.49185	0.0305449	0.00154605	0.0181966	0.014747	0.0181966	ENSMUSG00000036905	C1qb
ENSMUST00000100301	2.25579e-05	0.00274199	-0.145439	0.0343183	8.53937	0.0139868	0.00013744	0.0086749	0.00928455	0.00928455	ENSMUSG00000078816	Prkcg
ENSMUST00000159861	2.2373e-05	0.00274199	0.520912	0.122863	3.73319	0.186892	0.0298293	0.0909326	0.0595169	0.0909326	ENSMUSG00000073530	Pappa2
ENSMUST00000181455	2.25579e-05	0.00274199	-0.145439	0.0343183	8.53937	0.0139868	0.00013744	0.0086749	0.00928455	0.00928455	ENSMUSG00000097449	Prkcg
ENSMUST00000026409	2.29041e-05	0.00276138	0.377898	0.0892423	4.64271	0.0985116	0.0155566	0.0481569	0.0339808	0.0481569	ENSMUSG00000025353	Ormdl2
ENSMUST00000040166	2.28185e-05	0.00276138	-0.269227	0.0635664	5.2368	0.0348495	0.00711991	0.00956242	0.0252056	0.0252056	ENSMUSG00000038578	Susd1
ENSMUST00000193105	2.28973e-05	0.00276138	-0.32384	0.076475	4.55793	0.0578502	0.0114686	0.0203441	0.0353188	0.0353188	NA	NA
ENSMUST00000068456	2.30658e-05	0.00277334	-0.170142	0.0401948	8.10088	0.0199786	0.000315757	0.0126092	0.00971854	0.0126092	ENSMUSG00000055078	Gabra5
ENSMUST00000094154	2.33774e-05	0.00280321	0.340553	0.0805104	6.18104	0.080112	0.00367591	0.0481795	0.0166214	0.0481795	ENSMUSG00000070436	Serpinh1
ENSMUST00000055085	2.34899e-05	0.0028091	0.297768	0.0704135	4.80256	0.0359524	0.00812956	0.00537707	0.031535	0.031535	ENSMUSG00000045282	Tmem86b
ENSMUST00000120173	2.39781e-05	0.00285977	0.160451	0.0379837	7.5199	0.0111614	0.000715634	0.00395254	0.0108265	0.0108265	ENSMUSG00000038145	Snrk
ENSMUST00000049699	2.44064e-05	0.00290306	-0.250767	0.0594204	5.38937	0.0363733	0.00477177	0.0160448	0.0234745	0.0234745	ENSMUSG00000048310	Pskh1
ENSMUST00000003313	2.4678e-05	0.00292751	0.289643	0.0686729	5.44462	0.0581606	0.00415674	0.033571	0.0228957	0.033571	ENSMUSG00000003228	Grk5
ENSMUST00000152191	2.51055e-05	0.00297028	-0.298632	0.0708693	5.39685	0.0490416	0.0167849	0.0101097	0.0233947	0.0233947	ENSMUSG00000027332	Ivd
ENSMUST00000028114	2.55347e-05	0.00301302	0.239556	0.0569015	6.45666	0.0285649	0.0109633	0.00325049	0.0149389	0.0149389	ENSMUSG00000026773	Pfkfb3
ENSMUST00000126008	2.59663e-05	0.00303461	-0.260713	0.0619825	5.5147	0.036139	0.00854271	0.0106753	0.0221919	0.0221919	ENSMUSG00000057363	Uxs1
ENSMUST00000113446	2.59912e-05	0.00303461	-0.24516	0.058288	8.09926	0.0418138	0.0124899	0.01469	0.00972074	0.01469	ENSMUSG00000030020	Prickle2
ENSMUST00000163785	2.58781e-05	0.00303461	-0.164098	0.039006	7.52771	0.0161964	0.00136465	0.00819077	0.0108071	0.0108071	ENSMUSG00000032773	Chrm1
ENSMUST00000044564	2.58743e-05	0.00303461	-0.197744	0.0470031	7.18474	0.0271952	0.0057935	0.0118808	0.0117906	0.0118808	ENSMUSG00000032998	Foxj3
ENSMUST00000134952	2.62833e-05	0.00305454	0.243209	0.0578589	5.96204	0.032577	0.00855936	0.00932999	0.0182218	0.0182218	ENSMUSG00000022763	Aifm3
ENSMUST00000186865	2.62996e-05	0.00305454	0.159611	0.0379724	7.7642	0.0177375	0.000520136	0.0110151	0.0102803	0.0110151	ENSMUSG00000036104	Rab3gap1
ENSMUST00000145963	2.649e-05	0.00306862	0.279012	0.0664043	5.78061	0.054228	0.00394461	0.0313316	0.0197461	0.0313316	ENSMUSG00000057130	Txnl4a
ENSMUST00000093369	2.66078e-05	0.00307423	0.164883	0.0392512	7.23109	0.0148031	0.000683996	0.00736288	0.0116412	0.0116412	ENSMUSG00000020396	Nefh
ENSMUST00000038227	2.67615e-05	0.00308397	0.199207	0.0474369	6.38408	0.0276623	0.00182269	0.0161794	0.0153502	0.0161794	ENSMUSG00000037872	Ackr1
ENSMUST00000025295	2.80128e-05	0.00321981	0.215858	0.0515291	5.91557	0.0214171	0.00264572	0.00706005	0.0185962	0.0185962	ENSMUSG00000024427	Spry4
ENSMUST00000115043	2.81442e-05	0.00322655	0.315877	0.0754247	4.95836	0.0554889	0.0164515	0.0142794	0.0290595	0.0290595	ENSMUSG00000028959	Fastk
ENSMUST00000191897	2.84643e-05	0.00325483	0.24313	0.0580898	5.56017	0.0343116	0.00524433	0.0144477	0.0217511	0.0217511	ENSMUSG00000019039	Dalrd3
ENSMUST00000147673	2.89886e-05	0.00330626	-1.14171	0.273054	2.13208	0.913614	0.135314	0.461153	0.337495	0.461153	ENSMUSG00000035125	Gcfc2
ENSMUST00000097959	2.93688e-05	0.00334104	-0.448581	0.107359	3.66478	0.12754	0.0295136	0.0486183	0.0626947	0.0626947	ENSMUSG00000073791	Efcab7
ENSMUST00000093271	2.96975e-05	0.00336979	0.177932	0.0426106	6.99882	0.0167395	0.00207944	0.00677542	0.0124458	0.0124458	ENSMUSG00000031785	Adgrg1
ENSMUST00000021271	2.99744e-05	0.00339254	0.172952	0.0414388	7.35523	0.0210136	0.00123683	0.0125006	0.0112672	0.0125006	ENSMUSG00000020893	Per1
ENSMUST00000028069	3.03738e-05	0.00342029	-0.864766	0.207346	2.4215	0.525829	0.0921279	0.25181	0.23432	0.25181	ENSMUSG00000026736	4930426L09Rik
ENSMUST00000047899	3.03455e-05	0.00342029	2.28382	0.547565	3.1002	3.66726	1.25491	1.14371	0.106519	1.14371	ENSMUSG00000004561	Mettl17
ENSMUST00000024866	3.05565e-05	0.00342407	0.288329	0.0691556	4.94489	0.0584796	0.00792076	0.0303392	0.0292753	0.0303392	ENSMUSG00000024066	Xdh
ENSMUST00000102742	3.06379e-05	0.00342407	-0.172252	0.0413205	7.25594	0.0208754	0.000831364	0.0128277	0.0115634	0.0128277	ENSMUSG00000028568	Btf3l4
ENSMUST00000192031	3.06389e-05	0.00342407	-0.299264	0.071789	4.88571	0.0565214	0.0109956	0.0235274	0.0302336	0.0302336	ENSMUSG00000026554	Dcaf8
ENSMUST00000185029	3.08184e-05	0.00343548	-1.05375	0.252858	2.76309	0.615104	0.356678	-0.0171717	0.154821	0.154821	ENSMUSG00000040410	Fbxl4
ENSMUST00000022746	3.10915e-05	0.00344916	0.322778	0.0774918	4.6907	0.0733768	0.0108697	0.0371701	0.0332439	0.0371701	ENSMUSG00000022146	Osmr
ENSMUST00000170473	3.10966e-05	0.00344916	0.459135	0.110229	4.39257	0.148469	0.018931	0.0782726	0.0382194	0.0782726	ENSMUSG00000029701	Rbm28
ENSMUST00000050719	3.26291e-05	0.00360323	-2.57425	0.619661	3.47004	4.68288	1.26749	1.80434	0.0735903	1.80434	ENSMUSG00000036053	Fmnl2
ENSMUST00000003268	3.26481e-05	0.00360323	0.181139	0.0436042	6.64017	0.0138933	0.00122219	0.00438459	0.0139884	0.0139884	ENSMUSG00000003200	Sh3gl1
ENSMUST00000153887	3.2938e-05	0.00361723	3.37767	0.813477	2.56685	8.06735	2.70959	2.58436	0.195823	2.58436	ENSMUSG00000049044	Rapgef4
ENSMUST00000093925	3.28641e-05	0.00361723	0.251742	0.060622	5.56073	0.0448064	0.00393637	0.0254638	0.0217457	0.0254638	ENSMUSG00000018634	Crhr1
ENSMUST00000156987	3.35178e-05	0.00367181	-0.436222	0.105161	4.77183	0.134723	0.0126934	0.0757768	0.0320067	0.0757768	ENSMUSG00000040044	Orc3
ENSMUST00000024811	3.49462e-05	0.00381886	0.359635	0.0868981	4.18032	0.065635	0.0173342	0.0159987	0.043076	0.043076	ENSMUSG00000024014	Pim1
ENSMUST00000023491	3.5525e-05	0.00385562	0.1768	0.0427588	6.79356	0.0118633	0.00134498	0.00257823	0.0132816	0.0132816	ENSMUSG00000022801	Lrch3
ENSMUST00000136912	3.53916e-05	0.00385562	0.377987	0.0913966	4.33558	0.101542	0.0184771	0.0483496	0.0393646	0.0483496	ENSMUSG00000039740	Alg2
ENSMUST00000029030	3.55433e-05	0.00385562	-0.297762	0.0720155	4.82647	0.045002	0.0103246	0.0125343	0.0311653	0.0311653	ENSMUSG00000027524	Edn3
ENSMUST00000152715	3.90374e-05	0.00422432	-0.367863	0.0894368	4.14263	0.0748946	0.0198472	0.0214577	0.0441443	0.0441443	ENSMUSG00000045438	Cox19
ENSMUST00000093132	3.97971e-05	0.00429605	0.293915	0.0715356	5.62701	0.0571095	0.0198164	0.0161605	0.0211224	0.0211224	ENSMUSG00000020385	Clk4
ENSMUST00000034562	4.05204e-05	0.00436351	0.304152	0.0741022	7.00472	0.0663851	0.00085138	0.0430777	0.0124236	0.0430777	ENSMUSG00000032060	Cryab
ENSMUST00000172046	4.1205e-05	0.00442106	-0.188693	0.0460159	7.76216	0.0255817	0.00482754	0.0121121	0.0102843	0.0121121	ENSMUSG00000086040	Wipf3
ENSMUST00000161683	4.12541e-05	0.00442106	0.319613	0.077948	5.04717	0.0706822	0.0208955	0.0249021	0.0277116	0.0277116	ENSMUSG00000022558	Mroh1
ENSMUST00000091560	4.15278e-05	0.00443967	-0.234552	0.0572245	5.5686	0.0218501	0.00452656	0.00338123	0.0216706	0.0216706	ENSMUSG00000021458	2010111I01Rik
ENSMUST00000153025	4.1826e-05	0.0044608	-0.293185	0.0715582	5.26714	0.0618257	0.00558677	0.0353778	0.0248439	0.0353778	ENSMUSG00000029095	Ablim2
ENSMUST00000186543	4.25271e-05	0.0045247	-2.74628	0.67092	1.67963	5.43125	2.10786	1.49322	0.605408	1.49322	ENSMUSG00000026425	Srgap2
ENSMUST00000098768	4.29496e-05	0.00455872	-0.145583	0.0355861	8.04937	0.00898751	0.000339922	0.00329533	0.00979102	0.00979102	ENSMUSG00000078307	AI593442
ENSMUST00000022075	4.30805e-05	0.0045617	0.230463	0.0563437	6.12906	0.0382842	0.00214051	0.0232563	0.0169782	0.0232563	ENSMUSG00000021587	Pcsk1
ENSMUST00000033847	4.37682e-05	0.00461691	0.180198	0.0440945	6.65338	0.0230537	0.00163005	0.0135331	0.0139245	0.0139245	ENSMUSG00000031467	Agpat5
ENSMUST00000021682	4.381e-05	0.00461691	-0.261373	0.0639615	5.18044	0.0327053	0.00682449	0.00875347	0.0259041	0.0259041	ENSMUSG00000021257	Angel1
ENSMUST00000075275	4.41236e-05	0.00463894	-0.219222	0.0536684	8.68041	0.0347013	0.000995673	0.0220467	0.00921155	0.0220467	ENSMUSG00000022454	Nell2
ENSMUST00000069345	4.45665e-05	0.00467443	-2.17261	0.532185	2.64371	3.41081	1.58211	0.683655	0.178326	0.683655	ENSMUSG00000022817	Itgb5
ENSMUST00000129917	4.47783e-05	0.00468556	0.259125	0.0634904	5.49499	0.0424603	0.00986152	0.0161085	0.0223867	0.0223867	ENSMUSG00000061046	Haghl
ENSMUST00000081746	4.53849e-05	0.00473787	-0.264241	0.0647935	6.26532	0.0496518	0.0175146	0.0151726	0.016071	0.016071	ENSMUSG00000034858	Fam214a
ENSMUST00000146423	4.56541e-05	0.00475477	0.260731	0.0639544	5.26625	0.0492092	0.00624898	0.0264723	0.0248544	0.0264723	ENSMUSG00000039195	1110008P14Rik
ENSMUST00000107922	4.59031e-05	0.00475837	0.779138	0.191173	3.83383	0.30792	0.237121	-0.080818	0.0552563	0.0552563	ENSMUSG00000028461	Ccdc107
ENSMUST00000035157	4.58846e-05	0.00475837	0.208757	0.0512204	6.23776	0.0304263	0.00474101	0.0150784	0.0162472	0.0162472	ENSMUSG00000032553	Srprb
ENSMUST00000127944	4.63884e-05	0.00479747	0.252301	0.0619431	5.65738	0.0461327	0.00468882	0.0260067	0.0208434	0.0260067	ENSMUSG00000061689	Dlgap4
ENSMUST00000020173	4.67846e-05	0.00482719	-0.587012	0.144189	4.10891	0.194185	0.121156	-0.0123867	0.0451678	0.0451678	ENSMUSG00000019996	Map7
ENSMUST00000143308	4.78961e-05	0.00490449	-0.377052	0.0927406	4.63985	0.103276	0.01893	0.0498765	0.0340251	0.0498765	ENSMUSG00000021775	Nr1d2
ENSMUST00000186458	4.82125e-05	0.00490449	0.22234	0.0547078	5.75565	0.0350977	0.00397913	0.0191058	0.0199644	0.0199644	ENSMUSG00000021219	Rgs6
ENSMUST00000003870	4.7983e-05	0.00490449	0.290379	0.0714298	5.89996	0.0508223	0.0220928	0.0079383	0.0187249	0.0187249	ENSMUSG00000025025	Mxi1
ENSMUST00000082237	4.82285e-05	0.00490449	-0.203533	0.0500813	6.04184	0.0266883	0.00245667	0.0140744	0.0176084	0.0176084	ENSMUSG00000057706	Mex3b
ENSMUST00000003493	4.83075e-05	0.00490449	0.34752	0.0855187	5.91837	0.0861986	0.0399343	0.0169322	0.0185733	0.0185733	ENSMUSG00000003402	Prkcsh
ENSMUST00000141435	4.77926e-05	0.00490449	0.344363	0.0846899	4.29382	0.0563127	0.0171101	0.00945668	0.0402689	0.0402689	ENSMUSG00000021288	Klc1
ENSMUST00000131184	4.80638e-05	0.00490449	-0.355594	0.0874803	4.6856	0.0890639	0.0279006	0.0304129	0.0333219	0.0333219	ENSMUSG00000023051	Tarbp2
ENSMUST00000111632	4.85038e-05	0.00490642	0.141506	0.0348302	8.97672	0.0142958	0.000545371	0.00888722	0.0091598	0.0091598	ENSMUSG00000004558	Ndrg2
ENSMUST00000113482	4.85478e-05	0.00490642	-0.231344	0.056946	6.17492	0.0266802	0.00928013	0.00401741	0.0166627	0.0166627	ENSMUSG00000026843	Fubp3
ENSMUST00000141125	4.88003e-05	0.00492074	0.360931	0.0888708	4.80921	0.0809186	0.0317517	0.0171252	0.0314324	0.0314324	ENSMUSG00000026047	Kdelc1
ENSMUST00000086900	4.9045e-05	0.0049342	-0.300033	0.0738974	5.84066	0.0655084	0.00850542	0.0351812	0.0192269	0.0351812	ENSMUSG00000029328	Hnrnpdl
ENSMUST00000027173	4.96018e-05	0.00497892	0.221932	0.0546968	5.79765	0.0329077	0.00433606	0.0165342	0.0195979	0.0195979	ENSMUSG00000026019	Wdr12
ENSMUST00000098310	4.99273e-05	0.00500028	-2.46813	0.608519	1.74051	4.43886	1.89659	1.06577	0.559322	1.06577	ENSMUSG00000030616	Sytl2
ENSMUST00000107750	5.03127e-05	0.00502753	0.567192	0.139903	3.26242	0.193222	0.06669	0.0471841	0.0898938	0.0898938	ENSMUSG00000039813	Tbc1d2
ENSMUST00000135304	5.0551e-05	0.00503251	-0.479744	0.118366	3.86978	0.167863	0.0393091	0.0727745	0.0538272	0.0727745	ENSMUSG00000038836	Agbl3
ENSMUST00000138247	5.05894e-05	0.00503251	-0.422863	0.104336	5.58652	0.130424	0.0465428	0.0405455	0.0215006	0.0405455	ENSMUSG00000020794	Ube2g1
ENSMUST00000159236	5.13336e-05	0.00509512	-0.19471	0.0480829	7.88758	0.0276828	0.000993537	0.0175022	0.0100499	0.0175022	ENSMUSG00000027692	Tnik
ENSMUST00000184770	5.21175e-05	0.00516137	-0.487225	0.120424	4.60227	0.173534	0.0379794	0.0780354	0.0346113	0.0780354	ENSMUSG00000032228	Tcf12
ENSMUST00000147994	5.29188e-05	0.00522234	-0.476541	0.117887	4.10914	0.166197	0.028075	0.0831043	0.0451606	0.0831043	ENSMUSG00000057421	Las1l
ENSMUST00000023758	5.29685e-05	0.00522234	0.178691	0.0442072	6.58503	0.0206902	0.00137293	0.0114921	0.0142613	0.0142613	ENSMUSG00000023017	Asic1
ENSMUST00000009617	5.37624e-05	0.00528886	0.15796	0.0391121	7.26565	0.0146884	0.000704697	0.00781964	0.0115334	0.0115334	ENSMUSG00000027895	Kcnc4
ENSMUST00000170846	5.43925e-05	0.00532927	-0.277591	0.0687804	6.17068	0.0488333	0.0211545	0.00875814	0.0166914	0.0166914	ENSMUSG00000034858	Fam214a
ENSMUST00000024905	5.44134e-05	0.00532927	0.15223	0.0377197	7.57544	0.0168705	0.000690812	0.0105623	0.0106914	0.0106914	ENSMUSG00000024096	Ralbp1
ENSMUST00000030585	5.49384e-05	0.00535704	1.27072	0.315037	1.77915	1.05173	0.262055	0.394137	0.531931	0.531931	ENSMUSG00000028794	A3galt2
ENSMUST00000126641	5.49233e-05	0.00535704	0.310041	0.0768642	6.09412	0.0705468	0.00466354	0.0426013	0.0172258	0.0426013	ENSMUSG00000028676	Srsf10
ENSMUST00000116229	5.53147e-05	0.00535722	0.165046	0.0409345	7.22287	0.0124707	0.00173773	0.0038846	0.0116673	0.0116673	ENSMUSG00000040415	Dtx3
ENSMUST00000114964	5.51349e-05	0.00535722	-0.396232	0.0982543	5.19766	0.115256	0.0301346	0.0470967	0.0256869	0.0470967	ENSMUSG00000061751	Kalrn
ENSMUST00000188290	5.5281e-05	0.00535722	0.327896	0.0813214	6.40425	0.0789447	0.0259222	0.0269832	0.0152337	0.0269832	ENSMUSG00000026203	Dnajb2
ENSMUST00000115617	5.54233e-05	0.00535722	-0.76329	0.189332	5.17913	0.239868	0.260851	-0.168351	0.0259207	0.0259207	ENSMUSG00000031167	Rbm3
ENSMUST00000022986	5.5767e-05	0.00537873	-0.20463	0.0507761	5.99922	0.0259872	0.0026942	0.012993	0.0179315	0.0179315	ENSMUSG00000022358	Fbxo32
ENSMUST00000111760	5.6419e-05	0.00542981	-0.179437	0.0445551	8.77044	0.023678	0.00346616	0.0124151	0.00918134	0.0124151	ENSMUSG00000027002	Nckap1
ENSMUST00000150641	5.67214e-05	0.0054471	0.240268	0.0596784	5.91731	0.0355109	0.00991012	0.0113901	0.018582	0.018582	ENSMUSG00000023007	Prpf40b
ENSMUST00000048112	5.75094e-05	0.00551084	0.216059	0.0537086	7.38849	0.0343794	0.0021947	0.0208822	0.0111732	0.0208822	ENSMUSG00000042216	Sgsm1
ENSMUST00000061469	6.09404e-05	0.00582703	-0.543138	0.135475	4.73403	0.21822	0.0115637	0.135264	0.0325834	0.135264	ENSMUSG00000044177	Wfikkn2
ENSMUST00000110839	6.23373e-05	0.00594778	1.81771	0.453998	4.331	2.44838	0.658098	0.990813	0.0394609	0.990813	ENSMUSG00000038506	Dcun1d2
ENSMUST00000192511	6.38234e-05	0.00605242	-0.219166	0.054816	5.94875	0.0322757	0.00571081	0.0148318	0.0183275	0.0183275	ENSMUSG00000103472	Pcdhga7
ENSMUST00000018988	6.39771e-05	0.00605242	0.321237	0.0803566	4.37748	0.0433566	0.013144	0.00413965	0.0385135	0.0385135	ENSMUSG00000018844	Fndc8
ENSMUST00000193480	6.37107e-05	0.00605242	-0.160055	0.0400274	8.49308	0.019015	0.00154529	0.0112722	0.00931541	0.0112722	ENSMUSG00000063659	Zbtb18
ENSMUST00000111452	6.39797e-05	0.00605242	0.484454	0.121185	7.02435	0.174263	0.0840231	0.0334636	0.0123504	0.0334636	ENSMUSG00000005506	Celf1
ENSMUST00000163324	6.56662e-05	0.00619875	-2.00507	0.50234	4.16778	2.99114	1.16878	0.849987	0.0434229	0.849987	ENSMUSG00000037536	Fbxo34
ENSMUST00000117338	6.86644e-05	0.00645431	-0.160973	0.0404367	7.70757	0.0193461	0.00110423	0.0119768	0.010396	0.0119768	ENSMUSG00000040811	Eml2
ENSMUST00000151036	6.85455e-05	0.00645431	-0.279174	0.0701217	5.30397	0.0431762	0.0149193	0.00891259	0.0244171	0.0244171	ENSMUSG00000021134	Srsf5
ENSMUST00000100387	7.02386e-05	0.00657442	0.451152	0.113484	5.05697	0.152231	0.0581932	0.0448355	0.0275704	0.0448355	ENSMUSG00000034757	Tmub2
ENSMUST00000030677	7.01046e-05	0.00657442	0.402309	0.101186	3.92931	0.121035	0.0257943	0.0561146	0.0515422	0.0561146	ENSMUSG00000028862	Map3k6
ENSMUST00000146956	7.05684e-05	0.00658298	-0.474574	0.119409	4.04396	0.16851	0.0340749	0.0799928	0.0473432	0.0799928	ENSMUSG00000031112	Stk26
ENSMUST00000170578	7.06268e-05	0.00658298	-0.162479	0.0408838	7.01527	0.0146631	0.000987785	0.00712423	0.0123841	0.0123841	ENSMUSG00000048027	Rgmb
ENSMUST00000186711	7.08433e-05	0.00658932	0.4771	0.120072	4.99721	0.17036	0.0698391	0.0454999	0.0284543	0.0454999	ENSMUSG00000041459	Tardbp
ENSMUST00000048402	7.24804e-05	0.00672748	-0.243658	0.0614059	5.82676	0.0311847	0.010819	0.00557339	0.0193464	0.0193464	ENSMUSG00000021007	Spata7
ENSMUST00000150728	7.28033e-05	0.00674335	0.246046	0.0620241	5.41064	0.0346632	0.007527	0.012148	0.023249	0.023249	ENSMUSG00000073468	Sft2d1
ENSMUST00000147441	7.30366e-05	0.00675087	-0.270056	0.0680898	4.96397	0.0369848	0.00811932	0.0106503	0.0289705	0.0289705	ENSMUSG00000003119	Cdk12
ENSMUST00000025659	7.33754e-05	0.00676808	-0.140311	0.0353868	8.13474	0.00996981	0.000344354	0.00470787	0.00967345	0.00967345	ENSMUSG00000024750	Zfand5
ENSMUST00000124830	7.47642e-05	0.00688187	-0.30826	0.0778319	6.51536	0.0714216	0.0066759	0.0417866	0.0146215	0.0417866	ENSMUSG00000054889	Dsp
ENSMUST00000003569	7.64396e-05	0.00702152	-0.638475	0.161423	3.60614	0.306934	0.0575432	0.150915	0.0656515	0.150915	ENSMUSG00000003477	Inmt
ENSMUST00000069674	7.66231e-05	0.00702384	-1.88548	0.476766	2.18644	2.67721	1.19903	0.619412	0.314928	0.619412	ENSMUSG00000055900	Tmem69
ENSMUST00000163751	7.70654e-05	0.0070434	-0.231032	0.0584395	7.17728	0.0363193	0.0155063	0.00779019	0.0118151	0.0118151	ENSMUSG00000110195	Pde2a
ENSMUST00000173486	7.72531e-05	0.0070434	0.517512	0.130924	3.66572	0.178254	0.0744797	0.0382978	0.0626492	0.0626492	ENSMUSG00000024446	Rpp21
ENSMUST00000103055	7.73128e-05	0.0070434	-0.214057	0.0541562	6.17966	0.0345309	0.00259881	0.0208644	0.0166307	0.0208644	ENSMUSG00000038914	Dido1
ENSMUST00000139871	7.8609e-05	0.00714682	-1.04646	0.265019	2.02062	0.770672	0.172614	0.331728	0.389267	0.389267	ENSMUSG00000032185	Carm1
ENSMUST00000153383	7.93691e-05	0.00720116	-0.206609	0.052355	5.94599	0.0310399	0.00357872	0.0171126	0.0183497	0.0183497	ENSMUSG00000021830	Txndc16
ENSMUST00000147805	8.00795e-05	0.00725079	-2.3091	0.585448	2.28219	4.02952	1.78498	0.957009	0.27899	0.957009	ENSMUSG00000031214	Ophn1
ENSMUST00000172753	8.05198e-05	0.00727581	0.678217	0.172012	6.08269	0.347773	0.00357951	0.233125	0.0173082	0.233125	ENSMUSG00000090877	Hspa1b
ENSMUST00000122026	8.11982e-05	0.0073222	-0.236645	0.0600495	5.55795	0.0271721	0.00707517	0.00606912	0.0217723	0.0217723	ENSMUSG00000029199	Lias
ENSMUST00000128137	8.16058e-05	0.00734402	0.476951	0.121065	5.02273	0.172176	0.0488806	0.068373	0.02807	0.068373	ENSMUSG00000038077	Kcna6
ENSMUST00000058716	8.22812e-05	0.00738982	-0.292374	0.0742508	6.16091	0.0628682	0.0273475	0.0148209	0.0167579	0.0167579	ENSMUSG00000036817	Sun1
ENSMUST00000162037	8.293e-05	0.00743304	-0.49362	0.125419	6.27862	0.18466	0.011291	0.114548	0.0159872	0.114548	ENSMUSG00000027692	Tnik
ENSMUST00000135333	8.32677e-05	0.00744827	0.318801	0.0810209	4.44025	0.063813	0.0151873	0.0236504	0.0373277	0.0373277	ENSMUSG00000039202	Abhd2
ENSMUST00000114253	8.41249e-05	0.0075098	-0.336506	0.085574	5.01913	0.0543976	0.0304596	-0.00444509	0.0281237	0.0281237	ENSMUSG00000032940	Rbm11
ENSMUST00000165033	8.45058e-05	0.00751444	0.293518	0.0746628	7.88534	0.0653907	0.00048682	0.0441095	0.0100538	0.0441095	ENSMUSG00000038418	Egr1
ENSMUST00000170979	8.45157e-05	0.00751444	-0.296905	0.0755248	4.94254	0.0651413	0.0163187	0.0274867	0.0293132	0.0293132	ENSMUSG00000036940	Kdm1a
ENSMUST00000058884	8.51279e-05	0.00755374	-0.18235	0.0464055	6.34913	0.0117994	0.00167181	0.00165383	0.0155559	0.0155559	ENSMUSG00000022685	Parn
ENSMUST00000117291	8.57464e-05	0.00759343	-0.307831	0.0783734	5.36317	0.0567284	0.0253821	0.00796794	0.0237571	0.0237571	ENSMUSG00000040675	Mthfd1l
ENSMUST00000039026	8.6344e-05	0.00763113	0.206652	0.0526358	5.84189	0.0222225	0.00294775	0.00862749	0.0192165	0.0192165	ENSMUSG00000037010	Apln
ENSMUST00000137294	8.7751e-05	0.00774005	0.201461	0.0513644	5.9992	0.0180579	0.00317478	0.00466201	0.0179316	0.0179316	NA	NA
ENSMUST00000004673	8.80625e-05	0.00775212	0.164676	0.0419949	8.10004	0.0206517	0.00261805	0.0114906	0.00971969	0.0114906	ENSMUSG00000004558	Ndrg2
ENSMUST00000028170	8.86883e-05	0.00777635	0.220909	0.0563597	6.70502	0.0304115	0.0117308	0.0066809	0.0136805	0.0136805	ENSMUSG00000026821	Ralgds
ENSMUST00000047179	8.86745e-05	0.00777635	0.164162	0.0418816	6.87269	0.0106564	0.00108779	0.0027374	0.0129448	0.0129448	ENSMUSG00000041130	Zfp598
ENSMUST00000009679	8.94367e-05	0.0078265	-0.165932	0.0423556	6.97683	0.0155486	0.0018224	0.00690228	0.0125296	0.0125296	ENSMUSG00000009535	Rnmt
ENSMUST00000030811	9.04855e-05	0.00788717	0.20341	0.0519595	6.87657	0.0315792	0.00132496	0.0202734	0.0129288	0.0202734	ENSMUSG00000028967	Errfi1
ENSMUST00000055738	9.03404e-05	0.00788717	0.522972	0.133576	6.71006	0.208716	0.00446373	0.138276	0.0136571	0.138276	ENSMUSG00000031431	Tsc22d3
ENSMUST00000139809	9.35871e-05	0.00812559	-0.531647	0.136088	3.42952	0.216322	0.0620984	0.0860609	0.0763155	0.0860609	ENSMUSG00000044350	Lacc1
ENSMUST00000069620	9.35705e-05	0.00812559	0.163787	0.0419249	6.85732	0.0127348	0.00105281	0.00495276	0.0130088	0.0130088	ENSMUSG00000055866	Per2
ENSMUST00000129274	9.74466e-05	0.00844417	0.343189	0.088068	5.43377	0.0904408	0.0134419	0.048606	0.0230076	0.048606	ENSMUSG00000040447	Spns2
ENSMUST00000100810	9.76846e-05	0.00844829	-1.9888	0.510436	1.34473	3.03784	0.541434	1.54292	0.935701	1.54292	ENSMUSG00000072675	Duxbl2
ENSMUST00000020982	9.85133e-05	0.00850338	-0.255756	0.0656758	5.0281	0.0311551	0.00651585	0.00823476	0.0279906	0.0279906	ENSMUSG00000020653	Klf11
ENSMUST00000108783	9.89058e-05	0.00850417	-0.484194	0.124367	4.90857	0.105795	0.0938712	-0.047068	0.0298665	0.0298665	ENSMUSG00000000126	Wnt9a
ENSMUST00000049230	9.88141e-05	0.00850417	-0.142419	0.0365788	7.89487	0.00926941	0.000666913	0.00350263	0.0100372	0.0100372	ENSMUSG00000027827	Kcnab1
ENSMUST00000139717	0.000100124	0.00859222	-0.278308	0.0715391	5.19699	0.0596105	0.00761405	0.0333287	0.0256953	0.0333287	ENSMUSG00000057421	Las1l
ENSMUST00000189941	0.000100539	0.00861118	-0.895285	0.230192	2.71943	0.617082	0.146849	0.277059	0.162937	0.277059	ENSMUSG00000100862	Gm10925
ENSMUST00000037218	0.000101677	0.00869188	0.246202	0.0633471	6.19423	0.04671	0.00221093	0.0298919	0.016533	0.0298919	ENSMUSG00000034209	Rasl10a
ENSMUST00000023060	0.000102157	0.00870859	-0.612579	0.157661	3.83558	0.196989	0.143671	-0.0401826	0.055186	0.055186	ENSMUSG00000089837	Npcd
ENSMUST00000064771	0.000102434	0.00870859	0.301169	0.0775258	5.47637	0.0699381	0.00559575	0.0424863	0.022573	0.0424863	ENSMUSG00000052748	Swt1
ENSMUST00000067801	0.000102461	0.00870859	0.282332	0.0726781	5.69329	0.04737	0.0217385	0.00595417	0.0205183	0.0205183	ENSMUSG00000024039	Cbs
ENSMUST00000048718	0.000103099	0.00874606	0.196189	0.0505227	5.9941	0.0235921	0.00244941	0.0116651	0.017971	0.017971	ENSMUSG00000037022	Mmaa
ENSMUST00000032127	0.000103745	0.00875637	-0.414309	0.106735	3.6694	0.115593	0.0286671	0.0450057	0.0624715	0.0624715	ENSMUSG00000030048	Gkn3
ENSMUST00000041095	0.000103812	0.00875637	0.259535	0.0668646	5.00629	0.026736	0.00745057	0.00221436	0.0283164	0.0283164	ENSMUSG00000078651	Aoc2
ENSMUST00000170553	0.000103431	0.00875637	-0.487013	0.125441	3.64023	0.151752	0.0619799	0.0315818	0.063904	0.063904	ENSMUSG00000022255	Mtdh
ENSMUST00000137691	0.000105001	0.00883983	-1.67798	0.43261	1.86931	2.09366	1.02399	0.388628	0.473216	0.473216	ENSMUSG00000018287	Spag7
ENSMUST00000110085	0.000105502	0.00884839	0.277916	0.0716727	6.13186	0.0574397	0.0241372	0.0146205	0.0169586	0.0169586	ENSMUSG00000037933	Bicd2
ENSMUST00000163271	0.000105306	0.00884839	-0.260677	0.0672189	7.10103	0.0492768	0.0240728	0.00872595	0.0120743	0.0120743	ENSMUSG00000033174	Mgll
ENSMUST00000001802	0.00010602	0.00887504	-0.245595	0.0633567	5.20002	0.0423375	0.00645516	0.0212091	0.0256574	0.0256574	ENSMUSG00000001751	Naglu
ENSMUST00000067778	0.000107957	0.00898162	0.259341	0.0669791	5.40199	0.0482933	0.0125493	0.0194184	0.0233403	0.0233403	ENSMUSG00000021360	Gcnt2
ENSMUST00000038404	0.000108102	0.00898162	-0.425256	0.109838	3.60109	0.113772	0.0305987	0.0387411	0.0659172	0.0659172	ENSMUSG00000042417	Ccno
ENSMUST00000105600	0.000107985	0.00898162	-0.479089	0.123734	4.33739	0.162236	0.083155	0.0232814	0.0393266	0.0393266	ENSMUSG00000029062	Cdk11b
ENSMUST00000161369	0.000107557	0.00898162	0.447154	0.115458	5.59287	0.154803	0.0241018	0.0825423	0.0214408	0.0825423	ENSMUSG00000037720	Tmem33
ENSMUST00000142101	0.000108532	0.00900046	0.317681	0.0820737	4.80859	0.0625908	0.0224467	0.0153182	0.031442	0.031442	ENSMUSG00000024807	Syvn1
ENSMUST00000153290	0.000109217	0.00902348	0.325399	0.0841009	6.81722	0.0820833	0.00842311	0.0481605	0.0131789	0.0481605	ENSMUSG00000006205	Htra1
ENSMUST00000182588	0.000109214	0.00902348	-0.213306	0.0551299	8.07828	0.0352719	0.00164782	0.0226666	0.00974976	0.0226666	ENSMUSG00000032826	Ank2
ENSMUST00000036854	0.000109649	0.00904238	0.142505	0.0368403	7.94161	0.0157481	0.000374839	0.0104828	0.00995808	0.0104828	ENSMUSG00000040659	Efhd2
ENSMUST00000087328	0.000110785	0.00911914	0.543056	0.140482	5.89778	0.228893	0.00460527	0.153276	0.0187431	0.153276	ENSMUSG00000091971	Hspa1a
ENSMUST00000025823	0.000111291	0.00914383	0.217933	0.0563928	5.56657	0.0368445	0.0037513	0.0216561	0.0216899	0.0216899	ENSMUSG00000024889	Rce1
ENSMUST00000047443	0.000112054	0.00917454	-0.242755	0.0628429	5.19288	0.0289401	0.00584701	0.00834307	0.0257468	0.0257468	ENSMUSG00000032718	Mansc1
ENSMUST00000109492	0.000112079	0.00917454	1.4967	0.387461	1.6633	1.67186	0.582605	0.547622	0.618403	0.618403	ENSMUSG00000007617	Homer1
ENSMUST00000027697	0.000113802	0.00929841	0.207306	0.0537186	5.90454	0.0279874	0.0043985	0.0130616	0.018687	0.018687	ENSMUSG00000026437	Cdk18
ENSMUST00000114307	0.00011406	0.0093024	-0.197735	0.0512458	7.16304	0.0259456	0.00914672	0.00723733	0.0118624	0.0118624	ENSMUSG00000026959	Grin1
ENSMUST00000041892	0.00011532	0.00935353	-0.186274	0.0483093	6.24576	0.0270224	0.00198497	0.0166854	0.0161957	0.0166854	ENSMUSG00000037890	Wdr19
ENSMUST00000058889	0.000115262	0.00935353	-0.218021	0.0565409	5.68684	0.0370166	0.00346343	0.0221116	0.0205764	0.0221116	ENSMUSG00000055884	Fancm
ENSMUST00000044620	0.000115235	0.00935353	-0.250795	0.0650394	5.07161	0.0447319	0.00647891	0.0229712	0.0273621	0.0273621	ENSMUSG00000041147	Brca2
ENSMUST00000022967	0.000116848	0.00944546	-0.16336	0.0424021	6.78139	0.0154706	0.00104855	0.00782131	0.013335	0.013335	ENSMUSG00000022342	Kcnv1
ENSMUST00000042196	0.000116879	0.00944546	0.177696	0.046124	6.39313	0.0210202	0.00172162	0.011579	0.0152977	0.0152977	ENSMUSG00000042116	Vwa1
ENSMUST00000037636	0.000118188	0.0095339	0.134015	0.0348105	8.34367	0.00730728	0.000255441	0.00250606	0.00943871	0.00943871	ENSMUSG00000034336	Ina
ENSMUST00000151288	0.000119562	0.00960979	0.177721	0.046197	6.61453	0.016915	0.00295928	0.006097	0.014114	0.014114	ENSMUSG00000079020	Slc45a4
ENSMUST00000039388	0.000119393	0.00960979	0.292934	0.0761387	5.52794	0.0670253	0.00406525	0.0423116	0.0220624	0.0423116	ENSMUSG00000034936	Arl4d
ENSMUST00000038287	0.000120302	0.00965177	0.273838	0.0712099	6.22898	0.0586098	0.00196102	0.0386058	0.0163042	0.0386058	ENSMUSG00000034765	Dusp5
ENSMUST00000086370	0.000121435	0.0097251	0.513288	0.133557	4.07778	0.206087	0.0335781	0.109122	0.046175	0.109122	ENSMUSG00000026831	1700007K13Rik
ENSMUST00000117634	0.000122163	0.00976578	-0.28239	0.0735058	5.16873	0.0624097	0.0165246	0.0267002	0.0260537	0.0267002	ENSMUSG00000025511	Tspan4
ENSMUST00000055341	0.00012397	0.00989237	0.137311	0.0357755	7.98383	0.013819	0.000348982	0.00890285	0.00989009	0.00989009	ENSMUSG00000051335	Gfod1
ENSMUST00000151450	0.000126185	0.0100511	0.320269	0.0835385	6.66632	0.0804987	0.0185598	0.0372696	0.0138626	0.0372696	ENSMUSG00000056413	Adap1
ENSMUST00000021119	0.000126631	0.0100614	-0.216242	0.056417	5.63316	0.0347934	0.00439745	0.0190863	0.0210656	0.0210656	ENSMUSG00000020774	Aspa
ENSMUST00000131358	0.000126932	0.0100614	0.205789	0.0536981	6.03093	0.0194155	0.00537779	0.00339178	0.0176901	0.0176901	NA	NA
ENSMUST00000098273	0.000126995	0.0100614	-0.32526	0.0848752	5.33847	0.0830731	0.0196267	0.0380038	0.0240287	0.0380038	ENSMUSG00000048458	Fam212b
ENSMUST00000168503	0.00012843	0.010157	2.25597	0.589111	1.6507	4.00025	1.70329	1.07312	0.628629	1.07312	ENSMUSG00000055401	Fbxo6
ENSMUST00000095147	0.000130477	0.0103005	-0.208261	0.0544395	5.77082	0.0190065	0.00387774	0.00419618	0.0198315	0.0198315	ENSMUSG00000025815	Dhtkd1
ENSMUST00000121394	0.000130978	0.0103217	0.35135	0.0918654	4.05366	0.0467547	0.0205141	-0.00511994	0.0469999	0.0469999	ENSMUSG00000044139	Prss53
ENSMUST00000118077	0.000133018	0.010438	-0.36004	0.0942314	4.77908	0.102197	0.0288562	0.0421802	0.0318957	0.0421802	ENSMUSG00000036099	Vezt
ENSMUST00000144143	0.000132717	0.010438	0.490881	0.128457	3.93788	0.103716	0.0807891	-0.0378726	0.0512205	0.0512205	ENSMUSG00000026766	Mmadhc
ENSMUST00000055872	0.000133159	0.010438	0.91441	0.239341	2.4569	0.430765	0.23403	-0.011879	0.224241	0.224241	ENSMUSG00000020793	Galr2
ENSMUST00000134021	0.000134072	0.010491	-0.330325	0.0864985	4.29685	0.0860838	0.0186858	0.0411702	0.0402012	0.0411702	ENSMUSG00000002489	Tiam1
ENSMUST00000163678	0.00013462	0.0105153	-0.322319	0.0844242	4.48824	0.0819905	0.015403	0.0416166	0.0364802	0.0416166	ENSMUSG00000030237	Slco1a4
ENSMUST00000140774	0.000137908	0.0107462	-0.385913	0.101239	4.59396	0.117783	0.0239684	0.0580266	0.0347424	0.0580266	ENSMUSG00000045193	Cirbp
ENSMUST00000001620	0.000138061	0.0107462	0.209451	0.0549507	6.34594	0.0346986	0.00531902	0.0188376	0.015575	0.0188376	ENSMUSG00000027680	Fxr1
ENSMUST00000035106	0.000141872	0.0110235	0.201556	0.052973	5.83304	0.0300887	0.0031567	0.0171017	0.0192924	0.0192924	ENSMUSG00000032519	Slc25a38
ENSMUST00000053042	0.000143587	0.0111372	2.06149	0.542226	3.66608	3.37291	1.8423	0.509774	0.0626322	0.509774	ENSMUSG00000048485	Zbtb8b
ENSMUST00000111758	0.000145909	0.0112781	0.225195	0.0592941	6.72419	0.0403061	0.00772055	0.0204057	0.0135921	0.0204057	ENSMUSG00000030279	C2cd5
ENSMUST00000185488	0.000145911	0.0112781	1.60423	0.422396	1.85456	2.04545	0.921307	0.506041	0.482351	0.506041	ENSMUSG00000071653	1810009A15Rik
ENSMUST00000143294	0.000149779	0.0115569	-0.376854	0.0993961	3.88096	0.0744274	0.0256455	0.013391	0.0533911	0.0533911	ENSMUSG00000028519	Dab1
ENSMUST00000031651	0.000151152	0.0116426	-0.535317	0.141276	4.61955	0.152597	0.12533	-0.0440634	0.0343405	0.0343405	ENSMUSG00000029647	Pan3
ENSMUST00000093195	0.000151899	0.0116799	0.332637	0.0878146	5.31419	0.0882553	0.0140526	0.0476386	0.0243009	0.0476386	ENSMUSG00000005699	Pard6a
ENSMUST00000022369	0.000153027	0.0117463	0.158242	0.0417954	6.93597	0.0116876	0.00128611	0.00411363	0.0126887	0.0126887	ENSMUSG00000021823	Vcl
ENSMUST00000058702	0.000155257	0.0118969	0.20373	0.0538611	5.75501	0.0202526	0.00323804	0.00662145	0.0199701	0.0199701	ENSMUSG00000054499	Dedd2
ENSMUST00000044767	0.000155982	0.0119113	-0.179735	0.0475321	8.07945	0.0258281	0.000304327	0.0177701	0.00974812	0.0177701	ENSMUSG00000037984	Neurod6
ENSMUST00000155724	0.000155925	0.0119113	-0.317118	0.0838617	4.38554	0.0803992	0.0159572	0.040305	0.0383557	0.040305	ENSMUSG00000038301	Snx10
ENSMUST00000164545	0.000157854	0.0120335	-0.485368	0.128459	3.65776	0.164913	0.0689778	0.0386106	0.0630365	0.0630365	ENSMUSG00000022756	Slc7a4
ENSMUST00000159935	0.000159223	0.0121171	0.205604	0.0544469	5.76779	0.0209251	0.00385767	0.00649222	0.019858	0.019858	ENSMUSG00000019464	Ptger1
ENSMUST00000124672	0.000160496	0.0121931	-0.290984	0.0770975	4.74619	0.067869	0.0132477	0.0343045	0.0323981	0.0343045	ENSMUSG00000063179	Pstk
ENSMUST00000000388	0.000161269	0.0122308	0.173229	0.0459124	6.51714	0.0207846	0.00225151	0.0112237	0.0146121	0.0146121	ENSMUSG00000000378	Ccm2
ENSMUST00000033050	0.000162339	0.0122909	0.593751	0.157436	2.97811	0.281783	0.0767863	0.120378	0.121501	0.121501	ENSMUSG00000030787	Lyve1
ENSMUST00000020378	0.000164414	0.012397	-0.488932	0.129751	3.78095	0.192031	0.0282627	0.106421	0.0574416	0.106421	ENSMUSG00000020169	Best3
ENSMUST00000144964	0.000164279	0.012397	0.476441	0.12643	5.24176	0.18233	0.0545948	0.0732806	0.0251458	0.0732806	ENSMUSG00000002763	Pex6
ENSMUST00000038214	0.000164578	0.012397	-0.307615	0.0816394	5.09752	0.0760198	0.0208231	0.0324967	0.0270008	0.0324967	ENSMUSG00000035849	Krt222
ENSMUST00000006053	0.000165118	0.0124166	0.201144	0.053394	6.30178	0.0290047	0.0069643	0.0122182	0.0158431	0.0158431	ENSMUSG00000005899	Smpd4
ENSMUST00000052119	0.000166066	0.0124667	0.236291	0.0627477	6.08839	0.0448907	0.0135211	0.0179771	0.017267	0.0179771	ENSMUSG00000026819	Slc25a25
ENSMUST00000075304	0.000169193	0.0126398	-0.179121	0.0476252	6.32704	0.0170833	0.00245658	0.00664029	0.0156887	0.0156887	ENSMUSG00000041488	Stx3
ENSMUST00000150566	0.000168696	0.0126398	0.312414	0.083049	4.30073	0.076541	0.0150622	0.0380029	0.0401149	0.0401149	ENSMUSG00000039860	Srrm3
ENSMUST00000028972	0.000169225	0.0126398	0.233921	0.0621962	6.07953	0.0440697	0.00322144	0.0277255	0.0173311	0.0277255	ENSMUSG00000027472	Pdrg1
ENSMUST00000020452	0.000169834	0.0126639	0.217502	0.0578444	6.70222	0.0381126	0.00780482	0.018963	0.0136935	0.018963	ENSMUSG00000020230	Prmt2
ENSMUST00000079439	0.000170522	0.0126939	0.345268	0.0918485	4.36472	0.0960759	0.0194496	0.0480395	0.0387672	0.0480395	ENSMUSG00000061702	Tmem91
ENSMUST00000042767	0.000171306	0.0127309	-0.144436	0.0384347	7.38484	0.00895746	0.000634411	0.00305848	0.0111834	0.0111834	ENSMUSG00000033214	Slitrk5
ENSMUST00000075387	0.00017259	0.0128049	-0.265734	0.0707476	7.72817	0.0569732	0.0205877	0.019454	0.0103532	0.019454	ENSMUSG00000058153	Sez6l
ENSMUST00000186903	0.000173259	0.012833	-0.546856	0.14563	4.14236	0.241365	0.0645849	0.105079	0.0441522	0.105079	ENSMUSG00000043015	Tmem194b
ENSMUST00000169437	0.000174993	0.0129183	1.44961	0.386292	3.39724	1.69755	0.876618	0.317155	0.0786294	0.317155	ENSMUSG00000070436	Serpinh1
ENSMUST00000008280	0.000174845	0.0129183	-0.196411	0.0523368	6.23792	0.0311617	0.00186203	0.0200511	0.0162463	0.0200511	ENSMUSG00000008136	Fhl2
ENSMUST00000143316	0.000177524	0.0130185	-0.481614	0.128464	4.45664	0.187623	0.0204452	0.111578	0.0370332	0.111578	ENSMUSG00000039753	Fbxl5
ENSMUST00000182419	0.000177462	0.0130185	-1.34683	0.35924	1.83629	1.44655	0.538514	0.472538	0.493912	0.493912	ENSMUSG00000035189	Ano4
ENSMUST00000076957	0.000177457	0.0130185	-0.163494	0.0436086	6.53777	0.0163776	0.000710014	0.00908547	0.0145037	0.0145037	ENSMUSG00000060166	Zdhhc8
ENSMUST00000184988	0.000177457	0.0130185	-0.163494	0.0436086	6.53777	0.0163776	0.000710014	0.00908547	0.0145037	0.0145037	NA	NA
ENSMUST00000123976	0.000180281	0.0131989	0.27806	0.0742452	5.35395	0.0626291	0.00955088	0.0345479	0.0238578	0.0345479	ENSMUSG00000002345	Borcs8
ENSMUST00000024249	0.000180931	0.0132116	0.486848	0.130025	3.84383	0.192057	0.0280205	0.107232	0.0548547	0.107232	ENSMUSG00000023484	Prph
ENSMUST00000112629	0.00018105	0.0132116	0.326777	0.087278	6.34333	0.0865307	0.031918	0.0290216	0.0155906	0.0290216	ENSMUSG00000026826	Nr4a2
ENSMUST00000142442	0.000183057	0.0133361	-0.262763	0.0702327	4.86483	0.0521703	0.00889617	0.0266013	0.0305648	0.0305648	ENSMUSG00000012126	Ubxn11
ENSMUST00000062241	0.0001842	0.0133761	-0.459705	0.122924	3.35385	0.144401	0.0389227	0.0539374	0.0819593	0.0819593	ENSMUSG00000045322	Tlr9
ENSMUST00000130039	0.000184209	0.0133761	-0.560527	0.149884	3.19378	0.255005	0.0723082	0.107413	0.0965275	0.107413	ENSMUSG00000067242	Lgi1
ENSMUST00000067087	0.000185363	0.0134379	0.382808	0.102405	3.77129	0.093285	0.0260416	0.0312749	0.057853	0.057853	ENSMUSG00000054204	Fam150b
ENSMUST00000176102	0.000186202	0.0134767	-0.430176	0.115112	4.9027	0.150341	0.0174062	0.0885993	0.0299611	0.0885993	ENSMUSG00000056459	Zbtb25
ENSMUST00000192355	0.000186831	0.0135002	1.22987	0.329177	2.28394	1.2224	0.588482	0.271314	0.278376	0.278376	ENSMUSG00000026074	Map4k4
ENSMUST00000176172	0.000188677	0.0136114	-1.81117	0.485085	2.2239	2.66828	1.22464	0.657819	0.300315	0.657819	ENSMUSG00000029705	Cux1
ENSMUST00000108858	0.000189731	0.0136653	0.148803	0.0398689	8.03205	0.0180202	0.00209361	0.0106226	0.00981644	0.0106226	ENSMUSG00000018593	Sparc
ENSMUST00000034912	0.000190245	0.01368	-0.127114	0.034064	9.10854	0.00906963	0.000102117	0.00496103	0.00918072	0.00918072	ENSMUSG00000032356	Rasgrf1
ENSMUST00000071782	0.000192881	0.0137581	0.215067	0.057687	6.34469	0.0377	0.00187761	0.0247447	0.0155824	0.0247447	ENSMUSG00000059991	Nptx2
ENSMUST00000022734	0.000192771	0.0137581	0.174298	0.0467498	7.44215	0.0247603	0.000556843	0.0169275	0.011027	0.0169275	ENSMUSG00000022136	Dnajc3
ENSMUST00000070878	0.000192477	0.0137581	0.2804	0.0752007	6.12609	0.0640719	0.00666853	0.0385726	0.016999	0.0385726	ENSMUSG00000056629	Fkbp2
ENSMUST00000047321	0.000192782	0.0137581	0.167358	0.0448887	6.50864	0.012384	0.00146279	0.00386498	0.0146571	0.0146571	ENSMUSG00000055116	Arntl
ENSMUST00000159294	0.000192353	0.0137581	-0.263997	0.0707984	5.86194	0.0567914	0.00887373	0.0312256	0.0190449	0.0312256	ENSMUSG00000031925	Maml2
ENSMUST00000103122	0.000193439	0.0137758	0.204874	0.0549637	5.66088	0.0264708	0.00335656	0.0128037	0.0208115	0.0208115	ENSMUSG00000037820	Tgm2
ENSMUST00000183277	0.000194223	0.0138095	-0.446724	0.11988	4.95928	0.162762	0.0615473	0.053423	0.0290448	0.053423	ENSMUSG00000034801	Sos2
ENSMUST00000115126	0.000197613	0.014028	0.176471	0.0474124	7.54133	0.0248717	0.00720993	0.0101863	0.0107736	0.0107736	ENSMUSG00000022791	Tnk2
ENSMUST00000029374	0.000199628	0.0141484	-0.163232	0.0438855	8.926	0.0217865	0.000151758	0.0152557	0.00915895	0.0152557	ENSMUSG00000027799	Nbea
ENSMUST00000029025	0.000201271	0.0142421	0.305436	0.0821634	6.55667	0.0763396	0.00827492	0.0457317	0.0144058	0.0457317	ENSMUSG00000027520	Zdbf2
ENSMUST00000151080	0.000201957	0.0142679	-0.46837	0.126023	3.63326	0.135716	0.0627991	0.0189418	0.0642544	0.0642544	ENSMUSG00000031870	Pgr
ENSMUST00000126096	0.000202488	0.0142827	-0.40082	0.107866	3.96221	0.128693	0.0427666	0.0473747	0.0503148	0.0503148	ENSMUSG00000033569	Adgrb3
ENSMUST00000108297	0.000204063	0.0143709	0.256344	0.0690224	6.46597	0.0538413	0.00350637	0.0346063	0.0148877	0.0346063	ENSMUSG00000049225	Pdp1
ENSMUST00000151784	0.000205298	0.0144349	-0.231475	0.0623517	5.58615	0.0417108	0.0095978	0.0192152	0.0215041	0.0215041	ENSMUSG00000033066	Gas7
ENSMUST00000049400	0.000206059	0.0144655	0.182186	0.0490874	6.18749	0.0190302	0.00269854	0.00811486	0.016578	0.016578	ENSMUSG00000032702	Kank1
ENSMUST00000061260	0.000206806	0.0144722	-0.217789	0.0586943	6.82517	0.0389116	0.00109597	0.0264642	0.0131448	0.0264642	ENSMUSG00000046743	Fat4
ENSMUST00000110909	0.000206549	0.0144722	0.145992	0.0393416	7.26832	0.00849807	0.000856951	0.00224078	0.0115251	0.0115251	ENSMUSG00000031511	Arhgef7
ENSMUST00000161459	0.000208042	0.0145357	-0.292662	0.0789048	4.48491	0.068935	0.0132701	0.0351225	0.0365376	0.0365376	ENSMUSG00000071350	Setdb2
ENSMUST00000033158	0.000208473	0.0145429	0.14381	0.0387783	7.32479	0.0107054	0.000674549	0.0048727	0.0113555	0.0113555	ENSMUSG00000030870	Ubfd1
ENSMUST00000108035	0.000209087	0.0145629	0.243107	0.0655667	5.72725	0.0485343	0.00429812	0.0300938	0.0202152	0.0300938	ENSMUSG00000073888	Ccl27a
ENSMUST00000081260	0.0002095	0.0145688	1.24976	0.337111	1.95933	1.28289	0.482803	0.426346	0.421231	0.426346	ENSMUSG00000034813	Grip1
ENSMUST00000010451	0.000210182	0.0145933	-0.22193	0.0598765	5.57348	0.0404667	0.00371744	0.0249641	0.0216241	0.0249641	ENSMUSG00000010307	Tmem86a
ENSMUST00000020529	0.00021277	0.014727	0.289344	0.0781304	6.2208	0.0688648	0.0242614	0.0245735	0.0163575	0.0245735	ENSMUSG00000020288	Ahsa2
ENSMUST00000177950	0.000212744	0.014727	0.420981	0.113675	5.66826	0.106526	0.0826311	-0.019814	0.0207444	0.0207444	ENSMUSG00000034928	Rnf44
ENSMUST00000168064	0.000213399	0.0147475	-0.285799	0.0771887	4.47872	0.0620712	0.0110199	0.0313386	0.0366449	0.0366449	ENSMUSG00000091243	Vgll3
ENSMUST00000125389	0.000216608	0.0149459	0.623824	0.168655	3.23505	0.240138	0.135082	0.00928624	0.0924741	0.0924741	ENSMUSG00000018761	Mpdu1
ENSMUST00000111416	0.00021876	0.0150571	-0.130205	0.0352258	8.15897	0.0103755	0.000284442	0.00591602	0.0096424	0.0096424	ENSMUSG00000040612	Ildr2
ENSMUST00000044977	0.000218897	0.0150571	-0.156306	0.0422889	6.82475	0.0134458	0.00116018	0.00621876	0.0131466	0.0131466	ENSMUSG00000071253	Slc25a16
ENSMUST00000195394	0.000220553	0.0151475	-0.210043	0.0568571	5.7223	0.0347958	0.00560277	0.0185881	0.0202591	0.0202591	ENSMUSG00000026554	Dcaf8
ENSMUST00000106098	0.000221977	0.0152217	0.168638	0.0456693	6.61544	0.0164367	0.00257597	0.00682491	0.0141095	0.0141095	ENSMUSG00000025477	Inpp5a
ENSMUST00000031305	0.000222526	0.0152358	0.564067	0.152782	3.00857	0.160166	0.0692052	0.0114545	0.117534	0.117534	ENSMUSG00000029360	Gm9754
ENSMUST00000140452	0.000225034	0.0153838	0.218815	0.0593137	5.4198	0.0260587	0.00499201	0.00916729	0.0231529	0.0231529	ENSMUSG00000037432	Fer1l5
ENSMUST00000032915	0.000226548	0.0154575	0.293589	0.0796193	4.4241	0.0422288	0.0130903	0.00756094	0.0376236	0.0376236	ENSMUSG00000030677	Kif22
ENSMUST00000122943	0.000226809	0.0154575	-0.210546	0.0571032	5.72028	0.030738	0.00580919	0.0141322	0.020277	0.020277	ENSMUSG00000031169	Porcn
ENSMUST00000117366	0.000229757	0.0156344	2.36172	0.641106	1.46823	4.62148	1.96705	1.32108	0.797074	1.32108	NA	NA
ENSMUST00000071703	0.000231408	0.0157227	-0.145462	0.0395061	7.20504	0.0150372	0.000761362	0.00913469	0.0117245	0.0117245	ENSMUSG00000035248	Zcchc6
ENSMUST00000034023	0.000231906	0.0157323	0.191785	0.0520949	5.86377	0.0305027	0.00258964	0.0191214	0.0190292	0.0191214	ENSMUSG00000031610	Scrg1
ENSMUST00000190703	0.000232521	0.01575	0.571029	0.155138	4.27297	0.270479	0.0501528	0.142389	0.0407438	0.142389	ENSMUSG00000002831	Plin4
ENSMUST00000115721	0.000235162	0.0158804	0.225346	0.0612703	5.61045	0.0313352	0.00875626	0.0100818	0.0212762	0.0212762	ENSMUSG00000022771	Ppil2
ENSMUST00000040603	0.000234813	0.0158804	-0.220095	0.0598364	5.83102	0.035068	0.00933336	0.0139858	0.0193098	0.0193098	ENSMUSG00000033400	Agl
ENSMUST00000036072	0.000235555	0.0158828	-0.425168	0.115614	3.47606	0.112977	0.0337313	0.0348073	0.0732016	0.0732016	ENSMUSG00000034959	5031414D18Rik
ENSMUST00000182480	0.000236524	0.0159239	0.484437	0.131768	3.51068	0.136383	0.0678651	0.0104828	0.0710382	0.0710382	ENSMUSG00000004562	Arhgef40
ENSMUST00000182149	0.000237231	0.0159473	-0.38893	0.105812	6.56212	0.125717	0.0304953	0.0590744	0.0143778	0.0590744	ENSMUSG00000040225	Prrc2c
ENSMUST00000065461	0.000240003	0.0161093	-0.246481	0.0671118	5.81717	0.0411696	0.0166028	0.00973831	0.0194291	0.0194291	ENSMUSG00000032010	Usp2
ENSMUST00000108319	0.000242543	0.0162419	0.240706	0.0655874	6.10155	0.0482557	0.00946283	0.0249509	0.0171726	0.0249509	ENSMUSG00000040738	Ints8
ENSMUST00000156300	0.000242712	0.0162419	-0.621076	0.169238	3.24456	0.307664	0.137565	0.077491	0.0915673	0.0915673	ENSMUSG00000027649	Ctnnbl1
ENSMUST00000129312	0.000243957	0.0162982	0.363047	0.0989628	3.95974	0.109836	0.0216344	0.0567148	0.050406	0.0567148	ENSMUSG00000047246	Hist1h2be
ENSMUST00000069936	0.000244287	0.0162982	0.473904	0.129193	3.4613	0.187177	0.0380744	0.0954527	0.0741625	0.0954527	ENSMUSG00000035270	Impg2
ENSMUST00000112498	0.000247876	0.0163897	-0.131264	0.035821	7.95613	0.0114035	0.000330834	0.00685805	0.00993432	0.00993432	ENSMUSG00000024074	Crim1
ENSMUST00000136107	0.000247301	0.0163897	-0.220747	0.0602305	5.57137	0.0340878	0.00737754	0.014852	0.0216442	0.0216442	ENSMUSG00000054823	Whsc1l1
ENSMUST00000033744	0.00024759	0.0163897	-0.382806	0.104456	5.74892	0.12229	0.0336559	0.0536332	0.0200237	0.0536332	ENSMUSG00000031376	Atp2b3
ENSMUST00000171109	0.000246721	0.0163897	0.440992	0.120304	5.56294	0.162237	0.0315782	0.0842067	0.0217246	0.0842067	ENSMUSG00000040957	Cables1
ENSMUST00000123229	0.000246372	0.0163897	-1.28331	0.350056	2.96878	1.37369	0.675895	0.304418	0.122749	0.304418	ENSMUSG00000028495	Rps6
ENSMUST00000021089	0.000247465	0.0163897	0.20582	0.0561602	6.12356	0.0353498	0.00483174	0.0204	0.0170167	0.0204	ENSMUSG00000020744	Slc25a19
ENSMUST00000020015	0.000253598	0.0167431	0.370098	0.101158	3.87314	0.0957946	0.0281683	0.0342935	0.0536958	0.0536958	ENSMUSG00000019865	Nmbr
ENSMUST00000005256	0.000254411	0.0167718	0.134373	0.0367362	7.73182	0.0145506	0.000450712	0.00976992	0.0103457	0.0103457	ENSMUSG00000005125	Ndrg1
ENSMUST00000021957	0.000254885	0.0167782	0.1358	0.0371311	7.63652	0.00730188	0.000479415	0.00214812	0.0105503	0.0105503	ENSMUSG00000021495	Fam193b
ENSMUST00000023559	0.000256034	0.0168133	-0.301834	0.0825551	4.302	0.0527094	0.0144357	0.0157365	0.0400871	0.0400871	ENSMUSG00000022853	Ehhadh
ENSMUST00000048391	0.000256177	0.0168133	-0.521668	0.142688	3.19479	0.144762	0.0664534	0.0105639	0.0964255	0.0964255	ENSMUSG00000042489	Clspn
ENSMUST00000021674	0.000257015	0.0168186	0.424126	0.116035	6.31663	0.150659	0.00214089	0.105572	0.0157519	0.105572	ENSMUSG00000021250	Fos
ENSMUST00000106781	0.00025699	0.0168186	-0.441077	0.120671	4.15356	0.12841	0.0726664	0.0081444	0.0438265	0.0438265	ENSMUSG00000043572	Pars2
ENSMUST00000153197	0.000258923	0.0169185	0.357845	0.0979519	4.45737	0.0959023	0.0397366	0.025215	0.0370201	0.0370201	ENSMUSG00000003199	Mpnd
ENSMUST00000023712	0.000260023	0.0169654	-0.247287	0.0677095	4.97276	0.0346192	0.00784437	0.0116218	0.0288322	0.0288322	ENSMUSG00000064201	Krt2
ENSMUST00000032946	0.000260764	0.0169887	-0.126391	0.0346138	9.26551	0.00929143	0.000343769	0.00499749	0.00924116	0.00924116	ENSMUSG00000030704	Rab6a
ENSMUST00000127113	0.000261289	0.016998	-0.427549	0.117107	3.69675	0.144269	0.0485353	0.0517966	0.0611767	0.0611767	ENSMUSG00000022124	Fbxl3
ENSMUST00000147510	0.000262994	0.0170666	1.44283	0.395375	2.53443	1.74745	0.867305	0.383264	0.203771	0.383264	ENSMUSG00000031389	Arhgap4
ENSMUST00000145042	0.000263114	0.0170666	-0.272422	0.0746537	4.89976	0.0482775	0.0145769	0.0155195	0.0300085	0.0300085	ENSMUSG00000106951	5930430L01Rik
ENSMUST00000029645	0.000263527	0.0170685	-0.440453	0.120714	4.46326	0.162878	0.0234173	0.0931571	0.0369157	0.0931571	ENSMUSG00000028011	Tdo2
ENSMUST00000168410	0.000264796	0.0171257	-2.6272	0.720271	3.147	5.79765	3.06887	1.08145	0.101376	1.08145	ENSMUSG00000036473	Tbc1d24
ENSMUST00000070607	0.000265187	0.017126	-0.261967	0.0718282	5.20225	0.0576529	0.00685687	0.0344174	0.0256295	0.0344174	ENSMUSG00000038047	Haus6
ENSMUST00000031198	0.000266552	0.0171891	-0.164462	0.0451098	6.64283	0.0162165	0.00230367	0.00724067	0.0139755	0.0139755	ENSMUSG00000029270	Fam69a
ENSMUST00000029653	0.000267854	0.017248	-0.415861	0.114105	3.47626	0.0869968	0.0309702	0.0128091	0.0731887	0.0731887	ENSMUSG00000028017	Egf
ENSMUST00000114823	0.000271846	0.0174797	1.29017	0.354369	4.74136	1.40177	0.582498	0.422119	0.0324718	0.422119	ENSMUSG00000029922	Mkrn1
ENSMUST00000166968	0.000274314	0.0176128	-0.168099	0.0462012	6.43934	0.0128927	0.00204123	0.00374594	0.0150352	0.0150352	ENSMUSG00000041014	Nrg3
ENSMUST00000064883	0.000275791	0.0176391	-0.196074	0.0539104	6.42175	0.032422	0.00298544	0.0202652	0.0151341	0.0202652	ENSMUSG00000031557	Plekha2
ENSMUST00000027534	0.000276312	0.0176391	0.220957	0.06076	6.15448	0.0411807	0.00330137	0.0262328	0.016802	0.0262328	ENSMUSG00000026309	Ilkap
ENSMUST00000108322	0.000276305	0.0176391	-0.239197	0.0657757	5.57465	0.0337168	0.0129985	0.00658472	0.021613	0.021613	ENSMUSG00000002059	Rab34
ENSMUST00000149110	0.000275387	0.0176391	0.421876	0.115982	4.04884	0.147934	0.0604453	0.0449587	0.0471697	0.0471697	ENSMUSG00000022537	Tmem44
ENSMUST00000193645	0.000277135	0.0176661	-0.326162	0.0897088	7.04106	0.0897578	0.00138238	0.062999	0.0122888	0.062999	ENSMUSG00000033981	Gria2
ENSMUST00000060531	0.000277915	0.0176904	-0.161624	0.0444625	6.80918	0.0136497	0.0026017	0.00453701	0.0132136	0.0132136	ENSMUSG00000046079	Lrrc8d
ENSMUST00000003451	0.000278678	0.0177132	0.23111	0.0635904	5.32842	0.0450901	0.00636372	0.0259862	0.0241407	0.0259862	ENSMUSG00000054855	Rnd1
ENSMUST00000067912	0.000279071	0.0177132	0.352595	0.0970269	5.29019	0.104968	0.00533472	0.0699791	0.0245752	0.0699791	ENSMUSG00000055148	Klf2
ENSMUST00000023477	0.000283326	0.0179065	0.304365	0.0838452	6.78025	0.0783326	0.0161374	0.0401027	0.01334	0.0401027	ENSMUSG00000022789	Dnm1l
ENSMUST00000028689	0.000282936	0.0179065	0.145725	0.0401398	7.11878	0.0151377	0.000877049	0.00910238	0.0120126	0.0120126	ENSMUSG00000027253	Lrp4
ENSMUST00000138608	0.000282951	0.0179065	0.259258	0.0714124	5.21104	0.0501913	0.0152773	0.0186632	0.0255205	0.0255205	ENSMUSG00000032046	Abhd12
ENSMUST00000101347	0.000285186	0.0179984	-0.223438	0.0615805	6.1487	0.0393692	0.0134954	0.0138728	0.0168418	0.0168418	ENSMUSG00000042032	Mat2b
ENSMUST00000070630	0.000286907	0.0180813	-0.309162	0.0852427	4.20308	0.0767869	0.0156641	0.038194	0.0424664	0.0424664	ENSMUSG00000056481	Cd248
ENSMUST00000130187	0.000287709	0.0181061	-0.236648	0.0652619	5.16044	0.0429825	0.00791222	0.0215691	0.0261608	0.0261608	ENSMUSG00000046671	Mtfr1l
ENSMUST00000053429	0.000288758	0.0181464	-0.170522	0.0470381	6.29866	0.0166984	0.00183832	0.00766263	0.0158623	0.0158623	ENSMUSG00000051390	Zbtb22
ENSMUST00000070487	0.000289992	0.0181724	-1.86795	0.515428	1.39942	2.95722	0.871266	1.25406	0.871608	1.25406	ENSMUSG00000029625	Cpsf4
ENSMUST00000174532	0.000289733	0.0181724	-0.747191	0.206161	2.7734	0.282143	0.187039	-0.0443699	0.152979	0.152979	ENSMUSG00000034673	Pbx2
ENSMUST00000125946	0.000290618	0.018186	0.207838	0.0573581	5.71943	0.0299169	0.00603497	0.01336	0.0202846	0.0202846	ENSMUSG00000105340	Gm42878
ENSMUST00000003843	0.000292104	0.0182276	-0.14148	0.0390592	7.36414	0.0158029	0.000963199	0.0100287	0.0112418	0.0112418	ENSMUSG00000003746	Man1a
ENSMUST00000119864	0.000292032	0.0182276	0.587587	0.162215	2.88419	0.196384	0.0756863	0.0351746	0.134824	0.134824	ENSMUSG00000082305	Gm2420
ENSMUST00000125366	0.00029317	0.0182684	0.178941	0.0494141	6.13391	0.0222104	0.0025897	0.0118223	0.0169443	0.0169443	ENSMUSG00000019188	H13
ENSMUST00000176204	0.000295003	0.0183568	0.7979	0.220436	5.69475	0.464627	0.36823	-0.0578871	0.0205052	0.0205052	ENSMUSG00000092035	Peg10
ENSMUST00000119826	0.000296796	0.0184425	-0.152271	0.0420862	7.32964	0.0157688	0.0028287	0.00728266	0.0113413	0.0113413	ENSMUSG00000004383	Large
ENSMUST00000016172	0.000298114	0.0184985	-0.205517	0.0568208	5.55377	0.0331452	0.00401647	0.0189703	0.0218124	0.0218124	ENSMUSG00000016028	Celsr1
ENSMUST00000084418	0.000299121	0.0185123	0.183209	0.0506655	5.98429	0.0250594	0.00248887	0.014455	0.0180471	0.0180471	ENSMUSG00000025147	Mob2
ENSMUST00000124744	0.000299171	0.0185123	-0.60385	0.166993	2.92459	0.295381	0.0942134	0.113778	0.12888	0.12888	ENSMUSG00000031174	Rpgr
ENSMUST00000108219	0.000299875	0.01853	-0.199789	0.0552606	6.24848	0.0339426	0.00327978	0.02115	0.0161783	0.02115	ENSMUSG00000027674	Pex5l
ENSMUST00000141647	0.000301967	0.0186307	0.341692	0.0945571	5.04996	0.0993508	0.0263058	0.0452224	0.0276713	0.0452224	ENSMUSG00000033909	Usp36
ENSMUST00000056758	0.000302344	0.0186307	-0.124133	0.0343547	9.2563	0.0101823	0.000205444	0.00620721	0.00923654	0.00923654	ENSMUSG00000028161	Ppp3ca
ENSMUST00000112188	0.000308987	0.0190136	-0.338988	0.0939637	4.01846	0.0622824	0.022373	0.011342	0.0482604	0.0482604	ENSMUSG00000051224	Tceanc
ENSMUST00000178504	0.000309456	0.0190161	-1.40799	0.390323	5.4558	1.6911	0.780954	0.437864	0.0227814	0.437864	ENSMUSG00000027546	Atp9a
ENSMUST00000029541	0.000310449	0.0190316	0.306393	0.0849576	4.764	0.0675509	0.025616	0.0191528	0.0321263	0.0321263	ENSMUSG00000027932	Slc27a3
ENSMUST00000152137	0.000310566	0.0190316	-0.486316	0.134851	3.78253	0.201819	0.0768945	0.0685838	0.057375	0.0685838	ENSMUSG00000010086	Rnf112
ENSMUST00000185682	0.000315214	0.0192898	0.160266	0.0444878	7.65379	0.0186134	0.00532141	0.00706306	0.0105119	0.0105119	ENSMUSG00000034730	Adgrb1
ENSMUST00000131398	0.000316862	0.0193639	-0.346541	0.0962318	5.92091	0.102686	0.0252499	0.0488345	0.0185526	0.0488345	ENSMUSG00000020849	Ywhae
ENSMUST00000026866	0.000317335	0.0193662	0.353701	0.0982307	4.69863	0.10365	0.0440712	0.0296731	0.033123	0.033123	ENSMUSG00000059834	Sclt1
ENSMUST00000137018	0.000319847	0.0194927	-0.608141	0.16899	3.71604	0.316534	0.0573999	0.171062	0.0602893	0.171062	ENSMUSG00000036435	Exoc1
ENSMUST00000021596	0.000323015	0.0195053	-0.188537	0.052428	5.85504	0.0167988	0.00288574	0.00499405	0.0191038	0.0191038	ENSMUSG00000021179	Nrde2
ENSMUST00000147845	0.000322767	0.0195053	0.20405	0.0567387	5.61765	0.0189188	0.00454511	0.00390127	0.0212092	0.0212092	ENSMUSG00000033379	Atp6v0b
ENSMUST00000040017	0.000321906	0.0195053	-0.174463	0.0485022	6.19034	0.0259655	0.00226069	0.0164538	0.016559	0.016559	ENSMUSG00000042447	Mios
ENSMUST00000035648	0.000320637	0.0195053	0.143753	0.0399534	7.12613	0.0167283	0.000782923	0.0109923	0.0119873	0.0119873	ENSMUSG00000032905	Atg12
ENSMUST00000160436	0.000322919	0.0195053	0.229009	0.0636811	5.25715	0.0418577	0.00748029	0.0217873	0.0249619	0.0249619	ENSMUSG00000091002	Tcerg1l
ENSMUST00000061446	0.000323132	0.0195053	0.178493	0.0496363	8.05394	0.0272961	0.00031644	0.0193936	0.0097844	0.0193936	ENSMUSG00000043388	Tmem130
ENSMUST00000148216	0.000321928	0.0195053	0.712121	0.197977	3.6053	0.349996	0.247864	-0.0214326	0.0656956	0.0656956	ENSMUSG00000020486	2004-09-01
ENSMUST00000160953	0.000323977	0.0195298	-0.158005	0.0439473	7.28775	0.020946	0.00398501	0.0110017	0.0114659	0.0114659	ENSMUSG00000026163	Sphkap
ENSMUST00000106466	0.000324696	0.0195465	-0.536442	0.149229	4.00718	0.205529	0.129486	0.00615522	0.0486687	0.0486687	ENSMUSG00000028133	Rwdd3
ENSMUST00000094012	0.000326698	0.0196404	-0.275023	0.0765408	7.74821	0.0648755	0.00649821	0.0403697	0.0103123	0.0403697	ENSMUSG00000017631	Abr
ENSMUST00000019854	0.000327883	0.0196849	0.48159	0.134065	4.25099	0.199002	0.0582742	0.0855132	0.041263	0.0855132	ENSMUSG00000019710	Mrpl24
ENSMUST00000023918	0.000330123	0.0197927	0.143822	0.0400569	7.58126	0.0177604	0.000990174	0.0118463	0.0106776	0.0118463	ENSMUSG00000023150	Ivns1abp
ENSMUST00000050993	0.000332686	0.0199194	0.203649	0.0567516	6.51466	0.0356375	0.0087951	0.0169709	0.0146252	0.0169709	ENSMUSG00000021282	Eif5
ENSMUST00000114036	0.000333949	0.0199681	-0.151062	0.0421087	7.39763	0.0162043	0.00303732	0.00762189	0.0111478	0.0111478	ENSMUSG00000022961	Son
ENSMUST00000177859	0.000336307	0.020082	-0.370458	0.103318	3.82227	0.103599	0.0296725	0.0407831	0.0557249	0.0557249	ENSMUSG00000080316	Spaca6
ENSMUST00000154467	0.000337867	0.020148	0.220965	0.0616465	5.91462	0.0420217	0.00302583	0.0273765	0.018604	0.0273765	ENSMUSG00000024843	Chka
ENSMUST00000128565	0.000339585	0.0201968	-0.348597	0.0972902	5.44406	0.10464	0.0134456	0.0622775	0.0229015	0.0622775	ENSMUSG00000025656	Arhgef9
ENSMUST00000112132	0.000340139	0.0201968	1.05667	0.294941	1.8329	0.659897	0.199834	0.184315	0.496088	0.496088	ENSMUSG00000030359	Pzp
ENSMUST00000040531	0.000340445	0.0201968	0.142817	0.0398661	7.14699	0.012552	0.000798185	0.00673313	0.0119163	0.0119163	ENSMUSG00000109336	Samd4b
ENSMUST00000106052	0.000340506	0.0201968	-0.1833	0.0511673	6.03952	0.0225892	0.00331902	0.0110635	0.0176257	0.0176257	ENSMUSG00000060314	Zfp941
ENSMUST00000070726	0.00034444	0.0204029	-0.139202	0.0388903	7.2983	0.0112575	0.000665493	0.00580002	0.0114341	0.0114341	ENSMUSG00000024270	Slc39a6
ENSMUST00000058444	0.000348854	0.0205819	0.13098	0.0366274	7.74927	0.00955466	0.000422351	0.00487589	0.0103102	0.0103102	ENSMUSG00000051403	Ppp1r37
ENSMUST00000002572	0.000348621	0.0205819	0.172369	0.0481989	6.35151	0.0184198	0.00304333	0.00806747	0.0155418	0.0155418	ENSMUSG00000002504	Slc9a3r2
ENSMUST00000147330	0.000348294	0.0205819	0.53043	0.148312	3.12751	0.183751	0.0724901	0.0423582	0.103481	0.103481	ENSMUSG00000029516	Cit
ENSMUST00000118198	0.000349374	0.0205852	-0.30783	0.0860908	4.90531	0.0816498	0.029374	0.0297284	0.029919	0.029919	ENSMUSG00000033543	Gtf2a2
ENSMUST00000045743	0.000354457	0.020857	0.162795	0.0455771	6.96303	0.0229214	0.00189541	0.0147228	0.0125828	0.0147228	ENSMUSG00000038205	Prkab2
ENSMUST00000147909	0.000356599	0.0209553	-0.695061	0.19468	2.87698	0.418094	0.122674	0.180527	0.13592	0.180527	ENSMUSG00000070644	Etnk2
ENSMUST00000041266	0.000359533	0.0210997	-0.257843	0.0722627	5.43196	0.0460964	0.0187488	0.0111553	0.0230264	0.0230264	ENSMUSG00000038552	Fndc4
ENSMUST00000146538	0.000361892	0.0212101	-0.2813	0.0788746	5.01761	0.0637577	0.0216232	0.0231585	0.0281464	0.0281464	ENSMUSG00000020156	Mum1
ENSMUST00000119368	0.000362672	0.0212153	-0.165977	0.0465463	7.28043	0.0153455	0.00584438	0.00266641	0.0114881	0.0114881	ENSMUSG00000022961	Son
ENSMUST00000126905	0.000362937	0.0212153	0.27845	0.078092	6.22687	0.0650105	0.032469	0.0140326	0.0163179	0.0163179	ENSMUSG00000031442	Mcf2l
ENSMUST00000142202	0.000368384	0.0213861	0.856424	0.24045	2.33113	0.425908	0.200194	0.0443203	0.262336	0.262336	ENSMUSG00000056004	9330182L06Rik
ENSMUST00000002914	0.000368583	0.0213861	-0.273213	0.0767104	4.528	0.0353648	0.0112669	0.00537127	0.035809	0.035809	ENSMUSG00000002835	Chaf1a
ENSMUST00000102792	0.000368751	0.0213861	0.31845	0.0894147	4.67767	0.0880672	0.0221078	0.0418521	0.0334431	0.0418521	ENSMUSG00000061859	Inadl
ENSMUST00000058162	0.0003685	0.0213861	0.13277	0.0372775	7.63566	0.00791798	0.000564636	0.0029165	0.0105523	0.0105523	ENSMUSG00000051510	Mafg
ENSMUST00000155398	0.000367793	0.0213861	0.317559	0.0891474	4.33883	0.0666525	0.0242814	0.0177012	0.0392966	0.0392966	ENSMUSG00000028693	Nasp
ENSMUST00000059794	0.000367363	0.0213861	-0.511016	0.143444	3.08527	0.163858	0.0563824	0.0433013	0.108226	0.108226	ENSMUSG00000051251	Nhlh1
ENSMUST00000176522	0.0003738	0.0216506	1.65764	0.465901	2.5986	2.3896	1.1257	0.610813	0.188368	0.610813	ENSMUSG00000025733	Rhot2
ENSMUST00000136318	0.000376024	0.0217511	0.359783	0.101166	5.04954	0.0750629	0.0541989	-0.0111522	0.0276773	0.0276773	ENSMUSG00000020776	Fbf1
ENSMUST00000009885	0.000376631	0.0217578	0.29336	0.0824985	6.16071	0.0749006	0.033073	0.021375	0.0167593	0.021375	ENSMUSG00000009741	Ubp1
ENSMUST00000162570	0.000378308	0.0218263	0.709233	0.199516	2.55949	0.336993	0.120854	0.0932355	0.197599	0.197599	ENSMUSG00000090121	Abhd12b
ENSMUST00000131648	0.000380942	0.0219497	0.207847	0.0584998	5.85295	0.037643	0.00643785	0.0209399	0.0191217	0.0209399	ENSMUSG00000021196	Pfkp
ENSMUST00000147928	0.000381609	0.0219544	1.34087	0.377445	2.71979	1.56693	0.894078	0.245639	0.162868	0.245639	ENSMUSG00000031370	Zrsr2
ENSMUST00000044260	0.000382014	0.0219544	0.16484	0.0464049	6.42397	0.0181079	0.00210573	0.0093599	0.0151216	0.0151216	ENSMUSG00000033364	Usp37
ENSMUST00000043897	0.000383568	0.0220055	0.157886	0.0444607	6.81248	0.0158368	0.00261467	0.00710254	0.0131994	0.0131994	ENSMUSG00000025733	Rhot2
ENSMUST00000192045	0.000383895	0.0220055	0.336416	0.0947407	4.82271	0.0986967	0.0215193	0.0502871	0.0312236	0.0502871	ENSMUSG00000103034	Gm8797
ENSMUST00000027137	0.000385203	0.022052	-0.209835	0.0591082	5.38414	0.0215696	0.00441977	0.00612727	0.0235304	0.0235304	ENSMUSG00000025993	Slc40a1
ENSMUST00000099494	0.000388976	0.0222393	0.180011	0.0507437	6.93271	0.0282972	0.000957396	0.019642	0.0127016	0.019642	ENSMUSG00000040565	Btaf1
ENSMUST00000124310	0.000390149	0.0222776	0.349401	0.0985156	4.13719	0.106643	0.0237666	0.0538759	0.0443048	0.0538759	ENSMUSG00000032556	Bfsp2
ENSMUST00000103209	0.000394313	0.0224865	-0.432765	0.122117	3.74527	0.147832	0.0603181	0.0424993	0.0589819	0.0589819	ENSMUSG00000020682	Mmp28
ENSMUST00000139154	0.000395332	0.0225156	-1.11747	0.315385	2.12593	1.09233	0.319901	0.475841	0.340151	0.475841	ENSMUSG00000036270	Edc4
ENSMUST00000173914	0.000396933	0.0225778	-0.575563	0.162491	2.8437	0.182164	0.0701001	0.029797	0.141128	0.141128	ENSMUSG00000038943	Prc1
ENSMUST00000163024	0.000398758	0.0226526	-0.171095	0.0483195	6.3157	0.0211756	0.00292054	0.0111547	0.0157576	0.0157576	ENSMUSG00000030226	Lmo3
ENSMUST00000131101	0.000400081	0.0226987	-0.48235	0.136256	3.43195	0.181925	0.0723789	0.0535667	0.0761467	0.0761467	ENSMUSG00000059013	Sh2d3c
ENSMUST00000021406	0.000403546	0.0228554	0.378529	0.106997	3.90551	0.109732	0.0391421	0.0360389	0.0524448	0.0524448	ENSMUSG00000062198	2700097O09Rik
ENSMUST00000187834	0.000403873	0.0228554	0.243929	0.0689543	5.60877	0.0468129	0.0167457	0.0157606	0.0212918	0.0212918	ENSMUSG00000026439	Rbbp5
ENSMUST00000099265	0.000405464	0.0229162	-0.172442	0.0487605	6.14534	0.0216925	0.00215569	0.0123303	0.016865	0.016865	ENSMUSG00000074738	B930041F14Rik
ENSMUST00000098513	0.000407788	0.0230182	0.402607	0.113892	4.27557	0.142254	0.0144112	0.0893598	0.0406837	0.0893598	ENSMUSG00000074170	Plekhf1
ENSMUST00000102478	0.000412742	0.0232208	0.143719	0.0406929	9.04421	0.0181504	0.000183084	0.0130642	0.00916712	0.0130642	ENSMUSG00000017390	Aldoc
ENSMUST00000130098	0.00041202	0.0232208	0.430456	0.121864	4.90705	0.162792	0.0609193	0.0578878	0.029891	0.0578878	ENSMUSG00000074247	Dda1
ENSMUST00000126725	0.000412946	0.0232208	0.289773	0.0820498	4.64702	0.0560017	0.0199431	0.0155338	0.0339142	0.0339142	ENSMUSG00000029036	Atad3a
ENSMUST00000156091	0.000413593	0.0232277	-1.44734	0.409865	2.64359	1.84115	0.727642	0.616273	0.178353	0.616273	ENSMUSG00000030330	Ing4
ENSMUST00000116442	0.000415829	0.0233237	-0.18461	0.0523001	6.49306	0.0299716	0.00290251	0.0189799	0.0147405	0.0189799	ENSMUSG00000028785	Hpca
ENSMUST00000033938	0.000416686	0.0233423	0.172162	0.0487811	6.62974	0.0260717	0.00136654	0.0176702	0.0140392	0.0176702	ENSMUSG00000031536	Polb
ENSMUST00000167323	0.000417344	0.0233497	0.316306	0.089634	4.91928	0.08802	0.00839372	0.0558804	0.0296926	0.0558804	ENSMUSG00000090698	Apold1
ENSMUST00000029271	0.000418332	0.0233755	0.237684	0.0673661	5.19643	0.0497134	0.00562504	0.0306805	0.0257022	0.0306805	ENSMUSG00000027716	Trpc3
ENSMUST00000045262	0.000419717	0.0234234	-0.121063	0.0343211	8.59989	0.010599	0.000174158	0.00686978	0.00924936	0.00924936	ENSMUSG00000039058	Ak5
ENSMUST00000166495	0.000421938	0.0235178	0.16953	0.0480803	6.26499	0.0126894	0.00242069	0.00302758	0.016073	0.016073	ENSMUSG00000026740	Dnajc1
ENSMUST00000183267	0.000422945	0.0235443	-0.331632	0.094071	5.69301	0.0968929	0.0181357	0.0526591	0.0205209	0.0526591	ENSMUSG00000068923	Syt11
ENSMUST00000074204	0.000424728	0.0235844	-0.37443	0.106245	6.44478	0.123571	0.0334624	0.0568413	0.0150048	0.0568413	ENSMUSG00000019894	Slc6a15
ENSMUST00000125053	0.000424578	0.0235844	0.176946	0.0502072	6.77514	0.0266843	0.00680353	0.0124209	0.0133626	0.0133626	ENSMUSG00000029478	Ncor2
ENSMUST00000023006	0.000426156	0.0236341	-0.324017	0.0919633	4.20321	0.092569	0.0151874	0.0524706	0.0424631	0.0524706	ENSMUSG00000022375	Lrrc6
ENSMUST00000160296	0.000426937	0.0236478	-1.13805	0.323048	2.09933	1.14218	0.14723	0.687649	0.351907	0.687649	ENSMUSG00000022550	Adck5
ENSMUST00000060871	0.000432281	0.023914	-0.141172	0.0401108	7.84497	0.0127376	0.00274485	0.00510282	0.0101261	0.0101261	NA	NA
ENSMUST00000163941	0.000436255	0.0241038	0.321094	0.0912946	4.11178	0.0806893	0.0215996	0.0342856	0.045078	0.045078	ENSMUSG00000023952	Gtpbp2
ENSMUST00000102656	0.000437217	0.0241269	0.169191	0.0481131	6.22177	0.0178478	0.00216777	0.00864149	0.0163512	0.0163512	ENSMUSG00000052135	Foxo6
ENSMUST00000110007	0.000438229	0.0241527	-0.198721	0.0565204	7.87448	0.0349231	0.00355405	0.0220024	0.0100729	0.0220024	ENSMUSG00000063873	Slc24a3
ENSMUST00000110160	0.000439967	0.0241882	1.63858	0.466185	3.19926	2.37543	0.559198	1.17943	0.0959771	1.17943	ENSMUSG00000036151	Tm6sf2
ENSMUST00000141702	0.000440268	0.0241882	-0.459213	0.130655	3.67255	0.16071	0.0742462	0.0355866	0.0623205	0.0623205	ENSMUSG00000025151	Maged1
ENSMUST00000045513	0.00044051	0.0241882	-1.47173	0.418754	1.48332	1.91655	0.585604	0.817234	0.781592	0.817234	ENSMUSG00000039977	Ccdc67
ENSMUST00000029766	0.000446743	0.0245002	0.207404	0.0590757	5.41639	0.0381199	0.00425298	0.0236665	0.0231887	0.0236665	ENSMUSG00000028121	Bcar3
ENSMUST00000137392	0.000452114	0.0247641	0.257981	0.0735485	5.64928	0.0590544	0.00433593	0.0389391	0.0209175	0.0389391	ENSMUSG00000072966	Gprasp2
ENSMUST00000061739	0.000454317	0.0248541	0.202151	0.057653	7.36612	0.036279	0.000611589	0.0259794	0.0112362	0.0259794	ENSMUSG00000090223	Pcp4
ENSMUST00000133721	0.000455873	0.0248855	-0.438112	0.124981	3.35876	0.113301	0.0433929	0.0225005	0.0815691	0.0815691	ENSMUSG00000026455	Klhl12
ENSMUST00000118539	0.000456013	0.0248855	0.290969	0.0830071	4.30578	0.0571153	0.0151176	0.0213248	0.0400038	0.0400038	ENSMUSG00000028179	Cth
ENSMUST00000137534	0.000456808	0.0248983	0.288315	0.0822609	5.6202	0.0738402	0.00537933	0.0487555	0.0211854	0.0487555	NA	NA
ENSMUST00000131244	0.00045776	0.0249196	0.425134	0.121317	3.45768	0.160586	0.0400344	0.0777077	0.0744017	0.0777077	ENSMUSG00000018372	Cep95
ENSMUST00000061586	0.000462552	0.0251496	-0.159602	0.0455802	6.43414	0.0130441	0.00155616	0.00513003	0.0150643	0.0150643	ENSMUSG00000044452	Zfp507
ENSMUST00000075410	0.000466073	0.02531	-0.161351	0.0461064	8.37614	0.0231763	0.00154075	0.0154657	0.00940882	0.0154657	ENSMUSG00000062098	Btbd3
ENSMUST00000018246	0.000469652	0.0253497	0.266439	0.0761801	6.39932	0.0632495	0.0017351	0.0446921	0.015262	0.0446921	ENSMUSG00000018102	Hist1h2bc
ENSMUST00000148933	0.000469975	0.0253497	1.51039	0.431872	2.3123	2.03269	0.708438	0.783671	0.268615	0.783671	ENSMUSG00000089832	Shkbp1
ENSMUST00000111999	0.000470233	0.0253497	-1.74204	0.49813	1.56439	2.65005	1.28172	0.647417	0.703356	0.703356	ENSMUSG00000029513	Prkab1
ENSMUST00000194613	0.000468553	0.0253497	-0.231265	0.0661112	5.0438	0.0376898	0.00720496	0.0174789	0.0277606	0.0277606	ENSMUSG00000026701	Prdx6
ENSMUST00000137267	0.000468919	0.0253497	-1.70104	0.486302	2.37927	2.57761	0.676321	1.2156	0.246988	1.2156	ENSMUSG00000041774	Ydjc
ENSMUST00000091789	0.000469507	0.0253497	0.136326	0.0389772	7.30208	0.00925466	0.000731013	0.00387621	0.0114228	0.0114228	ENSMUSG00000041607	Mbp
ENSMUST00000052472	0.000471235	0.0253729	-0.192804	0.0551405	6.60166	0.0251664	0.0101459	0.00594652	0.0141779	0.0141779	ENSMUSG00000047454	Gphn
ENSMUST00000160852	0.000471878	0.0253767	0.222154	0.063541	5.50735	0.0255753	0.0100354	0.00323181	0.0222643	0.0222643	ENSMUSG00000079478	Sssca1
ENSMUST00000001092	0.000474106	0.0254349	0.226848	0.0649069	5.68689	0.0335004	0.0131273	0.00776711	0.0205759	0.0205759	ENSMUSG00000001065	Zfp276
ENSMUST00000166696	0.000474055	0.0254349	2.40133	0.687074	1.68002	4.92678	3.17147	0.38183	0.605098	0.605098	ENSMUSG00000020037	Rfx4
ENSMUST00000149816	0.000480993	0.0257732	-0.327693	0.0938646	7.00893	0.0959225	0.0227212	0.0477633	0.0124078	0.0477633	ENSMUSG00000029772	Ahcyl2
ENSMUST00000032422	0.000482919	0.0258452	0.14688	0.0420853	6.93644	0.0135214	0.00148251	0.00673659	0.0126868	0.0126868	ENSMUSG00000030284	Creld1
ENSMUST00000036315	0.000488402	0.0260131	-0.12223	0.0350526	8.98624	0.0102535	0.000669069	0.00594217	0.0091604	0.0091604	ENSMUSG00000020524	Gria1
ENSMUST00000107507	0.000488187	0.0260131	0.339558	0.097374	5.71722	0.103161	0.0447274	0.0311262	0.0203043	0.0311262	NA	NA
ENSMUST00000155720	0.000488014	0.0260131	0.190466	0.0546178	6.96249	0.0324568	0.0058849	0.0179799	0.0125849	0.0179799	ENSMUSG00000020785	Camkk1
ENSMUST00000006625	0.000487137	0.0260131	0.184074	0.0527776	6.12288	0.0210448	0.00526231	0.0074484	0.0170215	0.0170215	ENSMUSG00000006456	Rbm14
ENSMUST00000078084	0.00048906	0.0260169	0.393382	0.112824	6.9545	0.138485	0.00348945	0.0983452	0.0126159	0.0983452	ENSMUSG00000037266	Rsrp1
ENSMUST00000048854	0.00049171	0.0260188	-0.333925	0.0958114	3.9134	0.051721	0.0212946	0.00241555	0.052144	0.052144	ENSMUSG00000054967	Zfp647
ENSMUST00000100134	0.000491374	0.0260188	-0.206475	0.0592396	6.38942	0.0381707	0.010136	0.0179386	0.0153192	0.0179386	ENSMUSG00000025156	Gps1
ENSMUST00000113156	0.000490257	0.0260188	-1.59333	0.457061	1.84583	2.21217	1.1834	0.425534	0.48784	0.48784	ENSMUSG00000026788	Zbtb43
ENSMUST00000063976	0.000490692	0.0260188	0.14932	0.0428369	6.98379	0.0199604	0.000940658	0.0137393	0.0125029	0.0137393	ENSMUSG00000052214	Opa3
ENSMUST00000113218	0.000492028	0.0260188	1.57474	0.451855	2.09439	2.22065	1.03036	0.603027	0.354136	0.603027	ENSMUSG00000060961	Slc4a4
ENSMUST00000172510	0.000494036	0.0260939	-0.264185	0.0758289	5.85106	0.0625276	0.00767623	0.0383239	0.0191378	0.0383239	ENSMUSG00000030126	Tmcc1
ENSMUST00000132013	0.000498116	0.0262781	-0.408595	0.117353	3.85757	0.133238	0.0558653	0.0372941	0.054308	0.054308	ENSMUSG00000031604	Msmo1
ENSMUST00000160589	0.000500854	0.0263912	-0.235039	0.0675341	5.0041	0.0495662	0.00759509	0.0288918	0.0283495	0.0288918	ENSMUSG00000026090	2010300C02Rik
ENSMUST00000126605	0.00050786	0.0266024	-0.612149	0.176078	3.91174	0.336731	0.0460709	0.201957	0.0522072	0.201957	ENSMUSG00000057421	Las1l
ENSMUST00000140419	0.000506963	0.0266024	-0.344886	0.0991891	3.73345	0.0884577	0.0192022	0.0404851	0.0595056	0.0595056	ENSMUSG00000024835	Coro1b
ENSMUST00000144211	0.000507509	0.0266024	0.147642	0.0424654	6.78008	0.0104266	0.00108574	0.00387559	0.0133408	0.0133408	ENSMUSG00000039860	Srrm3
ENSMUST00000037099	0.000507461	0.0266024	0.159613	0.0459083	7.58943	0.0228913	0.000519265	0.0163413	0.0106584	0.0163413	ENSMUSG00000037242	Clic4
ENSMUST00000180560	0.000506963	0.0266024	-0.344886	0.0991891	3.73345	0.0884577	0.0192022	0.0404851	0.0595056	0.0595056	ENSMUSG00000097771	Coro1b
ENSMUST00000168431	0.000510785	0.0266671	0.203125	0.0584527	7.0475	0.0370998	0.00897436	0.0183594	0.0122653	0.0183594	ENSMUSG00000026074	Map4k4
ENSMUST00000111047	0.00051139	0.0266671	-1.83012	0.526696	1.7409	3.01202	1.3543	0.864961	0.559041	0.864961	ENSMUSG00000048482	Bdnf
ENSMUST00000110262	0.000510467	0.0266671	0.255619	0.0735551	5.14896	0.0587488	0.0107607	0.0325222	0.0263102	0.0325222	ENSMUSG00000079043	Fastkd5
ENSMUST00000147163	0.000511499	0.0266671	-0.227735	0.0655415	6.04197	0.0297132	0.0167581	0.000115389	0.0176074	0.0176074	ENSMUSG00000036819	Jmjd4
ENSMUST00000022787	0.000514448	0.0267894	-0.135324	0.0389633	7.27874	0.00901456	0.00065181	0.00377988	0.0114933	0.0114933	ENSMUSG00000022180	Slc7a8
ENSMUST00000087252	0.000516339	0.0268563	-0.120717	0.0347674	8.35687	0.0122287	0.000243816	0.00850646	0.00942635	0.00942635	ENSMUSG00000067242	Lgi1
ENSMUST00000038275	0.000517073	0.026863	-0.172337	0.0496397	6.07349	0.0170278	0.00233776	0.00733762	0.017375	0.017375	ENSMUSG00000038175	Mylip
ENSMUST00000137848	0.000519645	0.0269092	0.533606	0.153758	3.35803	0.235988	0.107507	0.0604183	0.0816267	0.0816267	ENSMUSG00000030584	Dpf1
ENSMUST00000003907	0.000519117	0.0269092	0.270186	0.0778479	5.79102	0.0461111	0.028827	-0.000645668	0.0196554	0.0196554	ENSMUSG00000003809	Gcdh
ENSMUST00000146309	0.000519783	0.0269092	-0.35189	0.101399	4.26659	0.111556	0.0321156	0.0501383	0.0408926	0.0501383	ENSMUSG00000028737	Aldh4a1
ENSMUST00000114437	0.000523804	0.0270858	0.192877	0.0556119	5.70861	0.01918	0.00436039	0.00553844	0.020381	0.020381	ENSMUSG00000032058	Ppp2r1b
ENSMUST00000043098	0.000525337	0.0271019	0.284754	0.0821211	4.43606	0.059371	0.0165471	0.0231802	0.0374038	0.0374038	ENSMUSG00000036390	Gadd45a
ENSMUST00000178884	0.000525327	0.0271019	-0.141881	0.0409174	9.0772	0.0181567	0.00149321	0.0119007	0.00917329	0.0119007	ENSMUSG00000027347	Rasgrp1
ENSMUST00000032705	0.000529211	0.027262	0.209338	0.0604058	5.38141	0.0253599	0.00563116	0.00888811	0.0235598	0.0235598	ENSMUSG00000030494	Rhpn2
ENSMUST00000005175	0.00052967	0.027262	-0.223893	0.0646102	7.7438	0.0452547	0.0118597	0.021536	0.0103212	0.021536	ENSMUSG00000005045	Chd5
ENSMUST00000084460	0.000531125	0.0273053	-0.595221	0.171803	2.7559	0.225461	0.0800093	0.0584899	0.156122	0.156122	ENSMUSG00000025461	Cd163l1
ENSMUST00000111327	0.000532182	0.0273279	0.170825	0.0493143	6.51412	0.0256981	0.00482716	0.0139459	0.014628	0.014628	ENSMUSG00000005674	Tomm40l
ENSMUST00000022646	0.000535343	0.0274584	-0.543604	0.157001	2.90499	0.179649	0.0654725	0.0413631	0.131723	0.131723	ENSMUSG00000022061	Nkx3-1
ENSMUST00000152942	0.000538103	0.0275682	-0.367336	0.106135	3.76514	0.122032	0.0313382	0.0587786	0.058117	0.0587786	ENSMUSG00000027637	1110008F13Rik
ENSMUST00000034560	0.000541582	0.0276825	0.212996	0.061572	5.469	0.0309367	0.00768156	0.0121884	0.0226473	0.0226473	ENSMUSG00000032058	Ppp2r1b
ENSMUST00000149960	0.000541383	0.0276825	-0.232144	0.0671052	5.94806	0.04877	0.0130279	0.022997	0.0183331	0.022997	ENSMUSG00000031066	Usp11
ENSMUST00000055372	0.000544923	0.0277583	-0.339714	0.0982501	4.69724	0.104516	0.0325527	0.0446719	0.0331441	0.0446719	ENSMUSG00000040720	1110037F02Rik
ENSMUST00000124102	0.000544943	0.0277583	-2.20589	0.637978	3.20189	4.40682	1.57003	1.68609	0.0957151	1.68609	ENSMUSG00000052459	Atp6v1a
ENSMUST00000131391	0.000543716	0.0277583	0.299986	0.0867453	5.7632	0.0814798	0.0210912	0.0391068	0.0198982	0.0391068	NA	NA
ENSMUST00000144608	0.000545858	0.027773	0.52966	0.153206	4.26302	0.254117	0.141493	0.0462836	0.0409763	0.0462836	ENSMUSG00000028041	Adam15
ENSMUST00000047450	0.000549425	0.0278587	-0.379747	0.109899	3.55837	0.0937789	0.0283733	0.0300761	0.0682488	0.0682488	ENSMUSG00000053007	9430076C15Rik
ENSMUST00000145934	0.000548413	0.0278587	0.235899	0.0682594	5.51372	0.0369025	0.0150732	0.00821981	0.0222015	0.0222015	ENSMUSG00000037907	Ankrd13b
ENSMUST00000048807	0.000549019	0.0278587	0.170513	0.0493436	6.12584	0.0176027	0.0024776	0.00795863	0.0170007	0.0170007	ENSMUSG00000040599	Mis12
ENSMUST00000150447	0.000552451	0.0278629	-0.35022	0.101397	3.98523	0.111251	0.0259232	0.056328	0.0494679	0.056328	ENSMUSG00000057147	Dph6
ENSMUST00000040001	0.000551052	0.0278629	0.135109	0.0391097	7.40896	0.00844754	0.00111988	0.00274136	0.0111167	0.0111167	ENSMUSG00000033316	Galnt9
ENSMUST00000129839	0.000552649	0.0278629	0.497129	0.143935	3.29034	0.224169	0.0537829	0.111955	0.0873458	0.111955	ENSMUSG00000042328	Hps4
ENSMUST00000140808	0.000550871	0.0278629	-0.35129	0.101684	3.96315	0.111895	0.0224806	0.0602367	0.0502799	0.0602367	ENSMUSG00000027199	Gatm
ENSMUST00000102694	0.000552568	0.0278629	0.217733	0.06304	5.9665	0.0430011	0.0027239	0.0290685	0.0181865	0.0290685	ENSMUSG00000027864	Ptgfrn
ENSMUST00000109691	0.000555151	0.0279573	-0.181102	0.0524534	7.66824	0.0297648	0.000478245	0.0215326	0.0104802	0.0215326	ENSMUSG00000041992	Rapgef5
ENSMUST00000188553	0.000555935	0.027965	-0.968148	0.28044	5.83874	0.850762	0.417992	0.211179	0.0192434	0.211179	ENSMUSG00000021843	Ktn1
ENSMUST00000105718	0.000558348	0.0280546	0.195353	0.0566064	6.11937	0.0346559	0.00243677	0.0231975	0.0170462	0.0231975	ENSMUSG00000059423	Zfp933
ENSMUST00000145742	0.000559631	0.0280873	0.445889	0.129226	4.46267	0.180593	0.0631689	0.0704259	0.0369262	0.0704259	ENSMUSG00000036067	Slc2a6
ENSMUST00000100848	0.000562918	0.0281496	2.00762	0.582109	1.56111	3.6635	1.39405	1.31676	0.706364	1.31676	ENSMUSG00000072693	Gm10401
ENSMUST00000119063	0.000563683	0.0281496	-2.23464	0.648002	1.81547	4.53956	1.78479	1.57446	0.507431	1.57446	ENSMUSG00000000530	Acvrl1
ENSMUST00000002599	0.000563777	0.0281496	0.299863	0.0869555	6.58209	0.0817433	0.0204917	0.0399983	0.0142762	0.0399983	ENSMUSG00000002524	Puf60
ENSMUST00000108500	0.00056338	0.0281496	-1.39764	0.405272	1.65869	1.55597	0.691839	0.39509	0.622125	0.622125	ENSMUSG00000045667	Smtnl2
ENSMUST00000160475	0.000564046	0.0281496	-1.74105	0.504895	1.37484	2.75583	1.05282	0.986529	0.899868	0.986529	ENSMUSG00000038084	Opa1
ENSMUST00000186970	0.00056803	0.0283166	-0.308302	0.0894553	4.09374	0.0426527	0.0183671	0.000360577	0.0456509	0.0456509	ENSMUSG00000026018	Ica1l
ENSMUST00000118812	0.00057426	0.028595	-1.72984	0.502351	2.80533	2.72594	1.69939	0.319456	0.147446	0.319456	ENSMUSG00000020235	Fzr1
ENSMUST00000066439	0.000575232	0.0286114	-0.150388	0.0436789	6.63965	0.0085279	0.00127189	0.00150919	0.0139909	0.0139909	ENSMUSG00000053799	Exoc6
ENSMUST00000170271	0.000577551	0.0286945	0.371305	0.107877	4.0792	0.125674	0.0462467	0.0468521	0.0461278	0.0468521	ENSMUSG00000047428	Dlk2
ENSMUST00000147406	0.000579509	0.0287253	0.383153	0.111348	3.65641	0.119555	0.0360851	0.048307	0.0631025	0.0631025	NA	NA
ENSMUST00000018311	0.00058097	0.0287253	0.173157	0.0503314	6.09975	0.0163099	0.00308055	0.00577741	0.0171854	0.0171854	ENSMUSG00000018167	Stard3
ENSMUST00000133683	0.000581408	0.0287253	0.45391	0.131945	3.80327	0.174667	0.0827699	0.0427767	0.0565062	0.0565062	ENSMUSG00000058833	2810428I15Rik
ENSMUST00000106344	0.000580963	0.0287253	-0.147894	0.0429881	7.46416	0.0182681	0.00381499	0.00922933	0.0109688	0.0109688	ENSMUSG00000025571	Tnrc6c
ENSMUST00000050785	0.00058137	0.0287253	2.14314	0.622978	1.51941	4.18996	0.176761	2.92805	0.745749	2.92805	ENSMUSG00000026822	Lcn2
ENSMUST00000011450	0.000583113	0.0287257	-0.147199	0.0427984	6.73085	0.00875061	0.00109205	0.00217225	0.0135616	0.0135616	ENSMUSG00000011306	Sugp1
ENSMUST00000169937	0.000582737	0.0287257	1.69077	0.491569	2.70152	2.60849	0.725959	1.20717	0.166421	1.20717	ENSMUSG00000020166	Cnot2
ENSMUST00000106153	0.000583359	0.0287257	-0.163751	0.0476126	7.22307	0.0206994	0.00646898	0.00776988	0.0116667	0.0116667	ENSMUSG00000036825	Ssx2ip
ENSMUST00000135574	0.0005849	0.0287697	-0.17241	0.0501406	6.07854	0.022547	0.00277436	0.0125975	0.0173383	0.0173383	ENSMUSG00000052551	Adarb2
ENSMUST00000022865	0.000585579	0.0287712	-0.129612	0.0376975	7.59846	0.00729179	0.000731529	0.00232352	0.0106373	0.0106373	ENSMUSG00000022255	Mtdh
ENSMUST00000064941	0.000590041	0.0289583	-0.131449	0.0382546	7.44171	0.0097465	0.000679222	0.00478449	0.0110281	0.0110281	ENSMUSG00000020889	Nr1d1
ENSMUST00000113575	0.000591746	0.0290099	0.150321	0.0437568	6.69931	0.018718	0.00161021	0.011706	0.0137071	0.0137071	ENSMUSG00000051703	Tmem198
ENSMUST00000132661	0.000595911	0.029101	0.242067	0.0705022	4.87842	0.0536034	0.00755028	0.0322142	0.0303496	0.0322142	ENSMUSG00000050423	Ppp1r3g
ENSMUST00000159183	0.000596226	0.029101	-1.86329	0.542707	1.59072	3.1762	1.61128	0.744965	0.679665	0.744965	ENSMUSG00000032503	Arpp21
ENSMUST00000112161	0.000595891	0.029101	1.97198	0.574339	1.75388	3.55734	1.87981	0.759116	0.549686	0.759116	ENSMUSG00000044583	Tlr7
ENSMUST00000081989	0.000594594	0.029101	0.17498	0.050954	6.19967	0.0280019	0.00228732	0.0184832	0.0164968	0.0184832	ENSMUSG00000063760	Rnf217
ENSMUST00000139315	0.000597847	0.0291192	0.318215	0.092704	4.47838	0.0926662	0.0156485	0.0531037	0.0366506	0.0531037	ENSMUSG00000018906	P4ha2
ENSMUST00000193678	0.00059857	0.0291192	2.21962	0.646694	4.11357	4.50919	3.10626	0.239447	0.0450222	0.239447	ENSMUSG00000006676	Usp19
ENSMUST00000027837	0.000598389	0.0291192	-0.193597	0.0564037	5.69064	0.0192151	0.00490881	0.00495222	0.0205422	0.0205422	ENSMUSG00000026556	Vangl2
ENSMUST00000100125	0.00059934	0.0291248	0.23258	0.0677697	5.09887	0.0458822	0.00975957	0.0232272	0.0269822	0.0269822	ENSMUSG00000022760	Thap7
ENSMUST00000057934	0.000603988	0.0293185	-0.220792	0.0643743	7.30849	0.0446634	0.00192297	0.0312294	0.0114037	0.0312294	ENSMUSG00000001472	Tcf25
ENSMUST00000118960	0.000607338	0.0294489	0.26451	0.0771545	4.51568	0.0444876	0.0116083	0.0157048	0.0360142	0.0360142	ENSMUSG00000090236	Car15
ENSMUST00000135943	0.000608425	0.0294563	-0.309339	0.0902435	4.06153	0.0568812	0.0184247	0.014835	0.0467264	0.0467264	ENSMUSG00000031604	Msmo1
ENSMUST00000120284	0.000608818	0.0294563	-0.324524	0.0946782	4.03738	0.0965767	0.0213963	0.0503154	0.0475791	0.0503154	ENSMUSG00000044442	N6amt1
ENSMUST00000046349	0.000612899	0.0296215	0.240157	0.0701017	5.53609	0.0398976	0.017331	0.00851643	0.0219831	0.0219831	NA	NA
ENSMUST00000050148	0.000615638	0.0297215	0.133727	0.0390486	7.27489	0.0096185	0.000693347	0.00447699	0.011505	0.011505	ENSMUSG00000024780	Cdc37l1
ENSMUST00000050997	0.00061825	0.0297907	-0.329715	0.09631	4.3696	0.0823523	0.0355352	0.0205722	0.0386697	0.0386697	ENSMUSG00000043190	Rfesd
ENSMUST00000144826	0.000619086	0.0297907	0.116754	0.0341076	9.07948	0.0117931	0.000132849	0.00841833	0.00917378	0.00917378	ENSMUSG00000023087	Noct
ENSMUST00000136090	0.000619035	0.0297907	0.369235	0.107865	4.26576	0.125259	0.0238938	0.0691842	0.0409119	0.0691842	ENSMUSG00000034083	Ccdc174
ENSMUST00000127111	0.000625861	0.0300841	0.771857	0.225679	2.57812	0.54805	0.184959	0.222489	0.193142	0.222489	ENSMUSG00000024793	Tnfrsf25
ENSMUST00000057742	0.000630356	0.0302673	-0.157706	0.0461372	7.42664	0.0228982	0.0036879	0.0133412	0.0110686	0.0133412	ENSMUSG00000032564	Cpne4
ENSMUST00000127607	0.000631464	0.0302878	0.862575	0.252383	2.55473	0.523106	0.310822	0.0313122	0.198755	0.198755	ENSMUSG00000090210	Itga10
ENSMUST00000190022	0.000632903	0.030324	-1.9046	0.557371	1.55651	3.34126	1.66775	0.817548	0.710608	0.817548	ENSMUSG00000019813	Cep57l1
ENSMUST00000179719	0.000636456	0.0304492	0.330921	0.0968856	3.85279	0.0950019	0.0205971	0.0483692	0.0544974	0.0544974	ENSMUSG00000006395	Hyi
ENSMUST00000026572	0.000636889	0.0304492	0.336697	0.0985821	4.42148	0.104495	0.0359163	0.0418311	0.0376723	0.0418311	ENSMUSG00000025499	Hras
ENSMUST00000002305	0.000646273	0.0308646	0.254828	0.0746986	7.45432	0.0599571	0.000625423	0.0440137	0.0109947	0.0440137	ENSMUSG00000042599	Kdm7a
ENSMUST00000157006	0.000649683	0.030994	-0.302724	0.0887759	4.68724	0.0846649	0.0117828	0.0512664	0.0332969	0.0512664	ENSMUSG00000032564	Cpne4
ENSMUST00000034076	0.000655263	0.0312267	0.540798	0.158702	4.8652	0.270464	0.0369341	0.164555	0.030559	0.164555	ENSMUSG00000031654	Cbln1
ENSMUST00000110105	0.000657737	0.0312906	-0.165818	0.0486753	6.72819	0.0207794	0.00538053	0.00875933	0.0135737	0.0135737	ENSMUSG00000021012	Zc3h14
ENSMUST00000067924	0.000658014	0.0312906	0.150142	0.0440752	6.59619	0.0125429	0.00133571	0.00561394	0.0142052	0.0142052	ENSMUSG00000054720	Lrrc8c
ENSMUST00000010698	0.000659786	0.0313412	0.274208	0.0805129	5.23302	0.044242	0.0266071	-0.000941073	0.0252515	0.0252515	ENSMUSG00000010554	Mettl16
ENSMUST00000001080	0.000663441	0.0314812	0.185598	0.0545194	5.73286	0.0319013	0.00316714	0.0206118	0.0201654	0.0206118	ENSMUSG00000001053	N4bp3
ENSMUST00000080936	0.000664391	0.0314926	0.260102	0.0764136	6.35933	0.047562	0.0312169	-0.000110299	0.0154954	0.0154954	ENSMUSG00000012114	Med15
ENSMUST00000061328	0.000666742	0.0315703	0.409649	0.120382	4.82281	0.155501	0.00970847	0.106226	0.0312221	0.106226	ENSMUSG00000045314	Sowahb
ENSMUST00000099723	0.000668307	0.0316106	0.199922	0.0587614	7.04673	0.0287398	0.0153551	0.00368439	0.0122681	0.0122681	ENSMUSG00000040687	Madd
ENSMUST00000084974	0.000673355	0.0317859	1.62113	0.476774	1.59812	2.43805	1.00255	0.815956	0.673153	0.815956	ENSMUSG00000056458	Mok
ENSMUST00000171143	0.000674381	0.0317859	-0.341821	0.100542	6.18117	0.108413	0.0416076	0.0392618	0.0166206	0.0392618	ENSMUSG00000040339	Fam102b
ENSMUST00000133381	0.000673989	0.0317859	1.71203	0.503547	1.22493	1.65976	0.935914	-0.00244851	1.09257	1.09257	ENSMUSG00000044716	Dok7
ENSMUST00000127431	0.000674879	0.0317859	0.175574	0.0516456	6.03768	0.028605	0.00253192	0.0188062	0.0176394	0.0188062	ENSMUSG00000034796	Cpne7
ENSMUST00000105097	0.000679344	0.0319284	0.145766	0.0429004	6.75157	0.0106945	0.00125585	0.00412905	0.0134677	0.0134677	ENSMUSG00000032846	Zswim6
ENSMUST00000152996	0.000678737	0.0319284	-0.987413	0.290584	4.1934	0.714695	0.632791	-0.154269	0.0427225	0.0427225	ENSMUSG00000035125	Gcfc2
ENSMUST00000075299	0.000682298	0.0320334	0.201784	0.0594078	5.45902	0.0378311	0.00483185	0.0234024	0.0227485	0.0234024	ENSMUSG00000033871	Ppargc1b
ENSMUST00000075995	0.00068317	0.0320404	-0.234207	0.0689604	4.89421	0.0284279	0.00794672	0.00680141	0.0300976	0.0300976	ENSMUSG00000030319	Cand2
ENSMUST00000002805	0.000684667	0.0320767	-0.618525	0.182152	4.42477	0.295764	0.227825	-0.0242211	0.0376114	0.0376114	ENSMUSG00000002728	Naa20
ENSMUST00000098760	0.000687285	0.0321654	-0.168244	0.0495622	6.13043	0.0263221	0.0022363	0.017415	0.0169686	0.017415	ENSMUSG00000074345	Tnfaip8l3
ENSMUST00000071973	0.00069274	0.0323524	0.160837	0.0474103	6.24589	0.0161746	0.00178702	0.00802849	0.0161949	0.0161949	ENSMUSG00000057069	Ero1lb
ENSMUST00000108346	0.000692505	0.0323524	-0.51119	0.150681	5.56864	0.243215	0.104515	0.0771232	0.0216702	0.0771232	ENSMUSG00000047213	Ythdf3
ENSMUST00000162642	0.000696846	0.0324694	-0.311645	0.0919085	4.68948	0.0904614	0.0136501	0.0539273	0.0332626	0.0539273	ENSMUSG00000039047	Pigk
ENSMUST00000037349	0.000697344	0.0324694	0.225159	0.0664065	5.70249	0.0472236	0.0128561	0.0224225	0.0204358	0.0224225	ENSMUSG00000036932	Aifm1
ENSMUST00000109607	0.000697441	0.0324694	-0.294601	0.0868879	6.08053	0.0582823	0.0430723	-0.00599112	0.0173239	0.0173239	ENSMUSG00000074643	Cpne1
ENSMUST00000173135	0.000698421	0.032481	0.175236	0.051689	6.22404	0.0286091	0.00467639	0.0166976	0.0163364	0.0166976	ENSMUSG00000068921	Dap3
ENSMUST00000171436	0.000699326	0.032489	0.158536	0.046768	6.83511	0.0121807	0.00439554	0.0014888	0.0131025	0.0131025	ENSMUSG00000016664	Pacsin2
ENSMUST00000138544	0.000709139	0.0329104	-0.41278	0.121907	3.57352	0.126531	0.0514862	0.0338257	0.0674046	0.0674046	ENSMUSG00000029234	Tmem165
ENSMUST00000058829	0.000710976	0.0329268	-0.130329	0.0384984	7.52616	0.0158579	0.000531317	0.0113257	0.0108109	0.0113257	ENSMUSG00000050321	Neto1
ENSMUST00000134178	0.000710542	0.0329268	1.22248	0.361094	1.95601	1.31358	0.620073	0.338776	0.423039	0.423039	ENSMUSG00000057133	Chd6
ENSMUST00000143712	0.000714107	0.0330321	-0.257071	0.0759641	4.90012	0.0556328	0.0161617	0.0237028	0.0300027	0.0300027	ENSMUSG00000042616	Oscp1
ENSMUST00000134513	0.000714739	0.0330321	0.317339	0.0937802	4.67138	0.0940764	0.0128271	0.0575307	0.0335396	0.0575307	ENSMUSG00000067786	Nnat
ENSMUST00000036210	0.000723287	0.0333924	0.250594	0.0741271	6.09943	0.0587463	0.0209482	0.0230104	0.0171877	0.0230104	ENSMUSG00000034064	Poglut1
ENSMUST00000042701	0.000727132	0.033535	0.142423	0.0421478	7.47795	0.0189878	0.000622602	0.0135889	0.010933	0.0135889	ENSMUSG00000037235	Mxd4
ENSMUST00000066060	0.000729142	0.0335928	-0.120051	0.0355351	8.09127	0.00925738	0.000370223	0.00535248	0.0097317	0.0097317	ENSMUSG00000048251	Bcl11b
ENSMUST00000106933	0.000730615	0.0336257	2.30716	0.683032	2.76752	4.98554	3.47159	0.260662	0.154026	0.260662	ENSMUSG00000028528	Dnajc6
ENSMUST00000065330	0.000732793	0.033691	0.142172	0.0421001	6.83183	0.00937541	0.00106296	0.00323482	0.0131164	0.0131164	ENSMUSG00000032316	Clk3
ENSMUST00000079086	0.000735884	0.0337981	0.187083	0.055418	6.49977	0.0328089	0.00480204	0.0197672	0.0147045	0.0197672	ENSMUSG00000007617	Homer1
ENSMUST00000099945	0.000737515	0.0338259	0.119051	0.0352719	8.14898	0.00945016	0.000297759	0.0056879	0.00965508	0.00965508	ENSMUSG00000075232	Amd1
ENSMUST00000155047	0.000738015	0.0338259	0.821396	0.243373	3.90585	0.488604	0.421411	-0.0964372	0.0524319	0.0524319	ENSMUSG00000038074	Fkbp14
ENSMUST00000154706	0.000740626	0.0339106	-0.378335	0.11213	4.1437	0.134279	0.0191078	0.0814769	0.0441127	0.0814769	ENSMUSG00000009207	Lnp
ENSMUST00000063771	0.000742768	0.0339736	-0.139098	0.0412351	7.34209	0.018157	0.000667697	0.012935	0.0113051	0.012935	ENSMUSG00000052087	Rgs14
ENSMUST00000145836	0.000746712	0.0341188	-1.26329	0.37466	1.58128	1.23123	0.434894	0.411804	0.688068	0.688068	ENSMUSG00000048772	Tmem53
ENSMUST00000160758	0.000748761	0.0341772	-0.242795	0.0720231	7.51216	0.0553727	0.0245819	0.0169168	0.0108458	0.0169168	ENSMUSG00000033004	Mycbp2
ENSMUST00000146933	0.000752216	0.0342997	-0.898717	0.266697	2.1094	0.759099	0.219435	0.349584	0.347408	0.349584	ENSMUSG00000026664	Phyh
ENSMUST00000003717	0.00075808	0.0345049	-0.216148	0.0641832	5.13313	0.0239927	0.00643685	0.00589704	0.026519	0.026519	ENSMUSG00000042476	Abcb4
ENSMUST00000058868	0.000758272	0.0345049	0.221733	0.065843	5.02583	0.0273613	0.00665836	0.0085042	0.0280241	0.0280241	ENSMUSG00000036411	9530077C05Rik
ENSMUST00000045817	0.000772339	0.035109	-0.295221	0.0877974	4.72588	0.0821696	0.0275632	0.034104	0.0327075	0.034104	ENSMUSG00000036915	Kirrel2
ENSMUST00000112676	0.000773721	0.0351358	-0.268787	0.0799477	5.78335	0.0529492	0.0314109	0.00403763	0.0197222	0.0197222	ENSMUSG00000049672	Zbtb14
ENSMUST00000177032	0.000776031	0.0351806	0.238261	0.0708856	5.64812	0.0535513	0.00472558	0.0354725	0.0209281	0.0354725	ENSMUSG00000034799	Unc13a
ENSMUST00000164180	0.000776294	0.0351806	0.692255	0.20596	2.5809	0.410559	0.146873	0.149581	0.192485	0.192485	ENSMUSG00000023968	Crip3
ENSMUST00000028603	0.00077873	0.035255	0.146776	0.0436802	6.88378	0.0120503	0.00236461	0.00434255	0.012899	0.012899	ENSMUSG00000027180	Fbxo3
ENSMUST00000035069	0.000780259	0.0352882	0.405411	0.120669	3.37121	0.121587	0.0358923	0.0459186	0.0805951	0.0805951	ENSMUSG00000032491	Nradd
ENSMUST00000165055	0.000785982	0.0355109	-1.26151	0.375709	2.03152	1.48547	0.745407	0.365197	0.383853	0.383853	ENSMUSG00000030889	Vwa3a
ENSMUST00000131373	0.000790641	0.035685	-0.53039	0.15804	3.61027	0.168603	0.134377	-0.0351707	0.0654351	0.0654351	ENSMUSG00000028809	Srrm1
ENSMUST00000056815	0.000793937	0.0357974	0.157528	0.0469545	6.31581	0.0150554	0.00188081	0.00705908	0.015757	0.015757	ENSMUSG00000026077	Npas2
ENSMUST00000123261	0.000795737	0.0358004	1.07625	0.320858	1.80411	1.09595	0.238378	0.585222	0.514965	0.585222	ENSMUSG00000056763	Cspp1
ENSMUST00000027587	0.000796425	0.0358004	-0.252729	0.0753508	6.71422	0.0604398	0.0145566	0.0308653	0.0136379	0.0308653	ENSMUSG00000026349	Ccnt2
ENSMUST00000138584	0.000795281	0.0358004	-0.234542	0.0699199	4.9717	0.0516402	0.0102615	0.0284307	0.0288488	0.0288488	ENSMUSG00000028957	Per3
ENSMUST00000022638	0.000797676	0.0358203	0.128996	0.038465	8.3987	0.0157489	0.000226633	0.0116098	0.00938906	0.0116098	ENSMUSG00000022054	Nefm
ENSMUST00000034802	0.000803113	0.036028	1.61922	0.483102	4.62887	2.48349	1.13015	0.736955	0.0341953	0.736955	ENSMUSG00000032265	Fam46a
ENSMUST00000132813	0.000805715	0.0361082	1.21177	0.361632	2.30577	1.39141	0.70135	0.344871	0.27083	0.344871	ENSMUSG00000024414	Mrpl27
ENSMUST00000146212	0.000806969	0.0361279	0.196457	0.0586371	5.53755	0.0317041	0.0055375	0.0169312	0.021969	0.021969	ENSMUSG00000031537	Ikbkb
ENSMUST00000062045	0.000811472	0.0362564	0.949856	0.283636	1.86956	0.811658	0.170532	0.427588	0.473065	0.473065	ENSMUSG00000051627	Hist1h1e
ENSMUST00000054107	0.000811389	0.0362564	0.186756	0.0557666	5.626	0.0191337	0.00374765	0.0067231	0.0211317	0.0211317	ENSMUSG00000044952	Kctd21
ENSMUST00000023532	0.00081537	0.0363573	-0.291837	0.0871799	4.1472	0.0471877	0.0167922	0.00925675	0.0440104	0.0440104	ENSMUSG00000022833	Ccdc14
ENSMUST00000028926	0.000814668	0.0363573	-0.121675	0.0363453	9.20117	0.0140475	0.000570365	0.00999746	0.00921168	0.00999746	ENSMUSG00000027438	Napb
ENSMUST00000126030	0.000816836	0.0363861	-0.424198	0.126739	3.34002	0.141888	0.0454242	0.0532081	0.0830774	0.0830774	ENSMUSG00000060534	Dcc
ENSMUST00000087204	0.000820936	0.0364225	-0.132442	0.0395864	8.40332	0.0166589	0.000239799	0.0122969	0.00938512	0.0122969	ENSMUSG00000056602	Fry
ENSMUST00000114961	0.000820581	0.0364225	-0.328483	0.0981788	5.68875	0.10247	0.032535	0.0445776	0.0205592	0.0445776	ENSMUSG00000061751	Kalrn
ENSMUST00000162707	0.000820221	0.0364225	-1.85414	0.554157	1.28549	2.72762	1.44642	0.455361	1.01031	1.01031	ENSMUSG00000028101	Pias3
ENSMUST00000108164	0.000819233	0.0364225	0.569138	0.170084	3.5086	0.307555	0.143253	0.0881763	0.0711647	0.0881763	ENSMUSG00000036845	Lin37
ENSMUST00000033331	0.00082283	0.03647	-0.11755	0.0351421	8.4576	0.0103243	0.000538328	0.00644529	0.00934141	0.00934141	ENSMUSG00000034825	Nrip3
ENSMUST00000049265	0.00082424	0.0364961	-2.01046	0.601121	4.03659	3.84061	1.95049	0.940287	0.0476075	0.940287	ENSMUSG00000037989	Wnk2
ENSMUST00000113310	0.0008303	0.0367277	0.262826	0.0786317	6.22785	0.0656945	0.0258613	0.0236023	0.0163115	0.0236023	ENSMUSG00000026819	Slc25a25
ENSMUST00000113383	0.000837461	0.0369708	0.159091	0.0476304	6.26625	0.0209323	0.00208415	0.0127966	0.0160651	0.0160651	ENSMUSG00000047787	Flrt1
ENSMUST00000034452	0.000836632	0.0369708	-0.147399	0.0441263	6.80353	0.0162686	0.00233889	0.00867827	0.0132381	0.0132381	ENSMUSG00000031971	Ccsap
ENSMUST00000061390	0.000840627	0.0370514	-0.139937	0.041909	6.86447	0.0121847	0.00107202	0.00629691	0.0129789	0.0129789	ENSMUSG00000048920	Fkrp
ENSMUST00000010506	0.000840957	0.0370514	0.282958	0.0847445	4.34079	0.0353902	0.0181973	-0.00297816	0.0392558	0.0392558	ENSMUSG00000010362	Rdm1
ENSMUST00000106648	0.000849351	0.0373777	0.202308	0.0606403	6.26664	0.0390312	0.00509672	0.0243213	0.0160626	0.0243213	ENSMUSG00000038244	Mical2
ENSMUST00000046745	0.000850049	0.0373777	0.465593	0.139568	3.5265	0.20394	0.0857438	0.0671876	0.0700895	0.0700895	ENSMUSG00000078921	Tgtp2
ENSMUST00000135905	0.00085426	0.0375257	-0.220006	0.0659771	5.44865	0.0251932	0.0119695	0.0011561	0.0228544	0.0228544	ENSMUSG00000025722	Wdr73
ENSMUST00000073879	0.000855404	0.0375388	-0.148826	0.044636	7.37647	0.0211407	0.00114109	0.0147979	0.0112069	0.0147979	ENSMUSG00000075415	Fnbp1
ENSMUST00000044954	0.000856404	0.0375455	-0.137665	0.0412927	6.945	0.00920414	0.000987565	0.00346958	0.0126531	0.0126531	ENSMUSG00000037434	Slc30a1
ENSMUST00000174499	0.000863429	0.0378161	-0.162947	0.0489091	7.27321	0.0253715	0.00355348	0.0155834	0.0115101	0.0155834	ENSMUSG00000053046	Brsk2
ENSMUST00000041203	0.000864724	0.0378355	-0.33283	0.099913	5.07064	0.0867607	0.0524851	0.00762733	0.0273758	0.0273758	ENSMUSG00000030270	Cpne9
ENSMUST00000112736	0.000865997	0.0378539	-0.255925	0.0768362	4.8093	0.0465962	0.0157992	0.0148842	0.0314312	0.0314312	ENSMUSG00000009907	Vps4b
ENSMUST00000073527	0.000868591	0.0379299	-0.196881	0.0591242	5.56994	0.0304808	0.00630761	0.0148527	0.0216577	0.0216577	ENSMUSG00000042581	Thsd7b
ENSMUST00000053699	0.000872109	0.0380461	-0.129159	0.0388001	8.0472	0.0159601	0.000325208	0.0117184	0.00979417	0.0117184	ENSMUSG00000035093	Secisbp2l
ENSMUST00000094179	0.000879704	0.0383397	-0.13587	0.0408457	9.34436	0.0176804	0.000376695	0.0129703	0.00928626	0.0129703	ENSMUSG00000020524	Gria1
ENSMUST00000106998	0.000882096	0.0384062	0.185198	0.0556875	5.97921	0.0208868	0.00672205	0.00571475	0.0180867	0.0180867	ENSMUSG00000001829	Clpb
ENSMUST00000030165	0.000887968	0.038624	0.331936	0.099866	4.7476	0.084809	0.0474091	0.0108451	0.0323767	0.0323767	ENSMUSG00000028453	Fancg
ENSMUST00000018744	0.000889965	0.0386729	-0.287572	0.086535	4.32509	0.0482456	0.0203204	0.00748071	0.0395861	0.0395861	ENSMUSG00000020534	Shmt1
ENSMUST00000132433	0.000894189	0.0387852	-0.34404	0.103568	4.07893	0.0912119	0.0396746	0.0230141	0.0461367	0.0461367	ENSMUSG00000051232	Tmem199
ENSMUST00000032622	0.000895893	0.0387852	0.316559	0.0953107	3.94217	0.0655696	0.0216135	0.0194193	0.0510596	0.0510596	ENSMUSG00000063535	Zfp773
ENSMUST00000042146	0.000895835	0.0387852	0.230144	0.0692924	5.23375	0.0431797	0.0131689	0.0173258	0.0252426	0.0252426	ENSMUSG00000029125	Stx18
ENSMUST00000144791	0.000896045	0.0387852	-0.215523	0.0648914	5.36352	0.0411648	0.00993385	0.0202164	0.0237533	0.0237533	NA	NA
ENSMUST00000043843	0.000912657	0.0394657	0.123276	0.0371745	7.61258	0.0092554	0.000450906	0.00506045	0.0106047	0.0106047	ENSMUSG00000038366	Lasp1
ENSMUST00000159733	0.000916926	0.0395962	-0.401212	0.121035	4.77024	0.154956	0.0340293	0.0831661	0.032031	0.0831661	ENSMUSG00000027692	Tnik
ENSMUST00000007444	0.000917459	0.0395962	-0.194876	0.0587918	5.91591	0.0264131	0.00905834	0.00810802	0.0185935	0.0185935	ENSMUSG00000069631	Strada
ENSMUST00000171473	0.000922616	0.0397801	0.357114	0.107788	3.64732	0.0858937	0.0293951	0.0253536	0.0635504	0.0635504	ENSMUSG00000091405	Hist2h4
ENSMUST00000031914	0.000925642	0.0398718	0.186353	0.0562625	5.90382	0.0334688	0.00278577	0.022538	0.018693	0.022538	ENSMUSG00000029875	Ccdc184
ENSMUST00000139848	0.000927296	0.0399043	0.13772	0.0415857	6.92702	0.0135552	0.00111074	0.00783851	0.0127242	0.0127242	ENSMUSG00000034472	Rasd2
ENSMUST00000032335	0.00092995	0.0399797	-0.124882	0.0377184	7.52882	0.00766464	0.000577104	0.00318421	0.0108043	0.0108043	ENSMUSG00000030213	Atf7ip
ENSMUST00000149227	0.000932806	0.040025	1.60522	0.484953	1.45351	2.4857	0.938869	0.942566	0.812469	0.942566	ENSMUSG00000033434	Gtpbp6
ENSMUST00000139467	0.000932187	0.040025	-0.26464	0.0799459	4.42008	0.0408406	0.0134324	0.0100937	0.0376984	0.0376984	ENSMUSG00000042672	Dcst1
ENSMUST00000108923	0.000933993	0.0400372	0.231672	0.069998	5.41395	0.0517841	0.00649341	0.0327044	0.0232142	0.0327044	ENSMUSG00000078861	Zfp931
ENSMUST00000154584	0.00093813	0.0401757	0.53884	0.162868	4.32032	0.219987	0.172519	-0.0226247	0.039688	0.039688	ENSMUSG00000055762	Eef1d
ENSMUST00000132283	0.00094086	0.0402537	-0.603055	0.182322	2.94672	0.335435	0.140167	0.109468	0.125763	0.125763	ENSMUSG00000027993	Trim2
ENSMUST00000025779	0.000947801	0.0403949	0.249216	0.0753924	4.53909	0.0411947	0.00984626	0.0161593	0.0356259	0.0356259	ENSMUSG00000024856	Cdk2ap2
ENSMUST00000108225	0.000945261	0.0403949	-0.139055	0.0420571	7.75326	0.0186839	0.0032953	0.0108551	0.0103021	0.0108551	ENSMUSG00000027674	Pex5l
ENSMUST00000034270	0.000946471	0.0403949	0.129944	0.0393058	7.95454	0.0163184	0.000490856	0.0118687	0.0099369	0.0118687	ENSMUSG00000031812	Map1lc3b
ENSMUST00000180435	0.000947801	0.0403949	0.249216	0.0753924	4.53909	0.0411947	0.00984626	0.0161593	0.0356259	0.0356259	ENSMUSG00000097485	Cdk2ap2
ENSMUST00000047815	0.00095669	0.0407346	-0.174702	0.0528926	6.41261	0.0268764	0.00719506	0.0124383	0.015186	0.015186	ENSMUSG00000039463	Slc9a8
ENSMUST00000127906	0.000958044	0.0407532	-0.249558	0.0755648	5.97953	0.0602787	0.0178739	0.0278063	0.0180842	0.0278063	ENSMUSG00000054889	Dsp
ENSMUST00000115228	0.000961059	0.0407642	0.311236	0.0942658	6.20543	0.0801108	0.0546297	0.00232008	0.0164586	0.0164586	ENSMUSG00000024163	Mapk8ip3
ENSMUST00000139066	0.000960134	0.0407642	0.135323	0.0409826	7.49963	0.0125626	0.00255912	0.005539	0.0108775	0.0108775	ENSMUSG00000029068	Ccnl2
ENSMUST00000112754	0.000960482	0.0407642	-0.191188	0.0579032	6.29154	0.032469	0.0109158	0.0128881	0.0159064	0.0159064	ENSMUSG00000036792	Mbd5
ENSMUST00000091579	0.000963036	0.040809	0.169008	0.0511974	5.96714	0.0231562	0.00278794	0.0135232	0.0181815	0.0181815	ENSMUSG00000021552	Gkap1
ENSMUST00000097288	0.00096722	0.0409472	-0.178954	0.0542302	6.34216	0.0215333	0.00792971	0.00578152	0.0155976	0.0155976	ENSMUSG00000003279	Dlgap1
ENSMUST00000004097	0.000968826	0.0409761	0.168088	0.0509446	6.10834	0.0219381	0.0036386	0.0114964	0.0171242	0.0171242	ENSMUSG00000029705	Cux1
ENSMUST00000065856	0.000979698	0.0413964	-0.142104	0.0431104	6.70268	0.0114091	0.00117665	0.00522779	0.0136914	0.0136914	ENSMUSG00000053414	Hunk
ENSMUST00000170287	0.000992255	0.0418871	-0.432644	0.131394	3.98779	0.146552	0.0887412	0.0127808	0.0493743	0.0493743	ENSMUSG00000021670	Hmgcr
ENSMUST00000128847	0.00100134	0.0422202	-0.458638	0.139397	4.22605	0.204722	0.020436	0.135017	0.0418765	0.135017	ENSMUSG00000072969	Armcx5
ENSMUST00000034515	0.00100205	0.0422202	-0.223268	0.0678635	6.50217	0.0485193	0.00327637	0.0335673	0.0146917	0.0335673	ENSMUSG00000032017	Grik4
ENSMUST00000061331	0.00100641	0.0423262	0.344287	0.104687	5.34806	0.0920639	0.0637522	-0.000228429	0.0239226	0.0239226	ENSMUSG00000024095	Hnrnpll
ENSMUST00000145255	0.00100743	0.0423262	1.58274	0.481303	1.09608	2.14996	0.563516	0.990092	1.2897	1.2897	ENSMUSG00000021270	Hsp90aa1
ENSMUST00000009058	0.00100655	0.0423262	-0.240238	0.0730498	4.70158	0.0390169	0.00961233	0.0153147	0.0330779	0.0330779	ENSMUSG00000028970	Abcb1b
ENSMUST00000154249	0.00101073	0.0423849	0.168937	0.0513875	6.342	0.023549	0.0055268	0.0111966	0.0155986	0.0155986	ENSMUSG00000034171	Faah
ENSMUST00000148676	0.00101026	0.0423849	-0.369654	0.112437	4.14846	0.133137	0.0244438	0.0766931	0.0439738	0.0766931	ENSMUSG00000057914	Cacnb2
ENSMUST00000050234	0.00101216	0.0424045	-0.201769	0.0613817	5.27367	0.0333385	0.00537449	0.0182191	0.0247672	0.0247672	ENSMUSG00000046380	Jrk
ENSMUST00000159200	0.00101458	0.0424658	-0.292131	0.0888894	4.09342	0.0775266	0.0175494	0.0398039	0.0456611	0.0456611	ENSMUSG00000079654	Prrt4
ENSMUST00000099441	0.00101808	0.0425322	-0.376057	0.11446	3.53871	0.119045	0.0354362	0.0498651	0.0693731	0.0693731	ENSMUSG00000033114	Slc35d2
ENSMUST00000030980	0.0010177	0.0425322	0.245822	0.0748184	4.61481	0.0316746	0.0103678	0.00624835	0.0344145	0.0344145	ENSMUSG00000029097	Trmt44
ENSMUST00000089860	0.00102086	0.042608	-0.16137	0.0491275	6.18715	0.0149413	0.00272777	0.00576751	0.0165803	0.0165803	ENSMUSG00000037709	Fam13a
ENSMUST00000133667	0.00102188	0.0426106	-0.365368	0.111242	4.99952	0.130256	0.0319809	0.0670181	0.0284191	0.0670181	ENSMUSG00000066551	Hmgb1
ENSMUST00000144950	0.00102784	0.042793	-0.354087	0.107861	5.43646	0.122426	0.0348844	0.0581883	0.0229798	0.0581883	ENSMUSG00000028035	Dnajb4
ENSMUST00000110856	0.00102818	0.042793	-0.540241	0.164572	4.53452	0.285001	0.0470911	0.169581	0.0357012	0.169581	ENSMUSG00000026623	Lpgat1
ENSMUST00000156524	0.00102922	0.0427961	-0.408998	0.124603	3.77816	0.124613	0.0666465	0.0175127	0.05756	0.05756	ENSMUSG00000006058	Snf8
ENSMUST00000173136	0.00103205	0.0428377	-0.322292	0.0982107	5.70395	0.101479	0.00344666	0.0737161	0.0204228	0.0737161	ENSMUSG00000022514	Il1rap
ENSMUST00000090541	0.00103312	0.0428377	0.141128	0.0430091	6.74192	0.0171651	0.00128698	0.0111391	0.0135113	0.0135113	ENSMUSG00000006057	Atp5g1
ENSMUST00000100069	0.00103312	0.0428377	-0.150885	0.0459825	7.03486	0.0222446	0.00163911	0.015276	0.0123116	0.015276	ENSMUSG00000057182	Scn3a
ENSMUST00000107554	0.00104101	0.0431248	-0.307323	0.0937187	6.69759	0.0923724	0.00126807	0.0689975	0.0137151	0.0689975	ENSMUSG00000038630	Zkscan16
ENSMUST00000178563	0.00104256	0.0431484	-0.360524	0.109956	4.69044	0.127146	0.0514229	0.0453006	0.033248	0.0453006	ENSMUSG00000096687	Mfsd4b4
ENSMUST00000138944	0.00105079	0.043408	0.202062	0.061669	5.32382	0.0198405	0.00623226	0.00338183	0.0241923	0.0241923	ENSMUSG00000025283	Sat1
ENSMUST00000108861	0.0010502	0.043408	-0.355691	0.108551	4.39165	0.123875	0.0483867	0.0458795	0.0382371	0.0458795	ENSMUSG00000027575	Arfgap1
ENSMUST00000084853	0.00105294	0.0434566	1.28355	0.391806	2.16351	1.48156	0.903849	0.187767	0.324248	0.324248	ENSMUSG00000050627	Gpd1l
ENSMUST00000022699	0.00106041	0.0435652	0.143391	0.0437969	6.63985	0.0118137	0.00135542	0.00536915	0.0139899	0.0139899	ENSMUSG00000022103	Gfra2
ENSMUST00000183324	0.00105718	0.0435652	0.316327	0.096593	4.71752	0.0897558	0.0418066	0.0242576	0.032835	0.032835	ENSMUSG00000041258	Zfp236
ENSMUST00000107076	0.00106048	0.0435652	-1.9932	0.608802	3.27417	3.89472	1.23932	1.7258	0.0888113	1.7258	ENSMUSG00000028101	Pias3
ENSMUST00000152607	0.00106023	0.0435652	0.96994	0.296252	4.95795	0.502349	0.673057	-0.404838	0.029066	0.029066	ENSMUSG00000043872	Zmym1
ENSMUST00000154230	0.0010586	0.0435652	-0.145473	0.0444263	7.90332	0.0157969	0.00576701	0.00491321	0.0100226	0.0100226	ENSMUSG00000036591	Arhgap21
ENSMUST00000022416	0.00106163	0.043572	-0.149021	0.0455212	6.74792	0.0217736	0.00260517	0.0139723	0.0134842	0.0139723	ENSMUSG00000021866	Anxa11
ENSMUST00000055935	0.00106462	0.0436196	-0.159435	0.0487143	7.97241	0.0249322	0.000698219	0.0182864	0.00990817	0.0182864	ENSMUSG00000102543	Pcdhgc5
ENSMUST00000092074	0.00106476	0.0436196	0.190985	0.0583546	5.43327	0.0249948	0.00422923	0.011872	0.0230128	0.0230128	ENSMUSG00000002147	Stat6
ENSMUST00000163499	0.00107325	0.043927	-0.433664	0.132595	4.97951	0.184647	0.0271563	0.113495	0.0287268	0.113495	ENSMUSG00000022119	Rbm26
ENSMUST00000143491	0.00107516	0.0439647	-0.225236	0.0688778	5.27284	0.0498208	0.00634262	0.0316105	0.0247769	0.0316105	ENSMUSG00000036591	Arhgap21
ENSMUST00000162772	0.00107699	0.0439989	-0.1438	0.043981	7.66853	0.0203118	0.000800218	0.0146744	0.0104795	0.0146744	ENSMUSG00000030226	Lmo3
ENSMUST00000159547	0.00107798	0.0439989	-0.247987	0.0758522	4.55406	0.0564557	0.0106469	0.0312913	0.0353816	0.0353816	ENSMUSG00000030337	Vamp1
ENSMUST00000094544	0.00108109	0.0440731	0.43998	0.134611	3.20279	0.138083	0.0493364	0.0417274	0.095625	0.095625	ENSMUSG00000070637	Gm694
ENSMUST00000102762	0.00108179	0.0440731	0.141037	0.0431524	6.73131	0.0153148	0.00133756	0.00918331	0.0135595	0.0135595	ENSMUSG00000034853	Acot11
ENSMUST00000112235	0.00108348	0.0441016	-0.367279	0.11239	7.55772	0.132604	0.0455418	0.0555101	0.0107338	0.0555101	ENSMUSG00000031342	Gpm6b
ENSMUST00000077376	0.00108836	0.0442594	0.19174	0.0586965	5.43333	0.0248234	0.00455004	0.0112971	0.0230122	0.0230122	ENSMUSG00000047635	2810006K23Rik
ENSMUST00000153442	0.0010909	0.0442915	-0.144408	0.0442159	7.68236	0.0205174	0.000713102	0.0149273	0.0104496	0.0149273	ENSMUSG00000029328	Hnrnpdl
ENSMUST00000100635	0.00109144	0.0442915	-0.248356	0.076047	6.45935	0.0606904	0.0015489	0.0447162	0.0149241	0.0447162	ENSMUSG00000072568	Fam84b
ENSMUST00000140719	0.00109314	0.0442915	-0.329973	0.101052	5.20709	0.0759091	0.0561219	-0.00671768	0.0255694	0.0255694	ENSMUSG00000045466	Zfp956
ENSMUST00000099272	0.00109244	0.0442915	-0.252317	0.0772659	5.75341	0.062649	0.0162842	0.031476	0.0199842	0.031476	ENSMUSG00000041453	Rpl21
ENSMUST00000110959	0.00109728	0.0443784	-0.897731	0.275013	2.88356	0.79352	0.332832	0.272226	0.13492	0.272226	ENSMUSG00000037017	Zscan21
ENSMUST00000123052	0.00109642	0.0443784	0.273932	0.0839113	4.54638	0.0503553	0.0208223	0.0112012	0.0355066	0.0355066	ENSMUSG00000019428	Fkbp8
ENSMUST00000077693	0.0011003	0.0443926	-0.309438	0.0948166	5.19101	0.0937502	0.046151	0.0251904	0.0257704	0.0257704	ENSMUSG00000029145	Eif2b4
ENSMUST00000053718	0.00109919	0.0443926	0.421502	0.129143	4.73175	0.121695	0.100806	-0.0224314	0.0326181	0.0326181	ENSMUSG00000039194	Rlbp1
ENSMUST00000061522	0.00110064	0.0443926	1.74141	0.533609	1.18954	2.62432	1.1343	0.768823	1.14361	1.14361	ENSMUSG00000044595	Dnd1
ENSMUST00000153831	0.00110186	0.0444018	-1.28704	0.394418	2.04258	1.4568	0.866085	0.197546	0.378443	0.378443	ENSMUSG00000005936	Kctd20
ENSMUST00000094361	0.00110304	0.044409	0.164012	0.0502669	8.52942	0.026504	0.00139266	0.0188214	0.00929089	0.0188214	ENSMUSG00000021270	Hsp90aa1
ENSMUST00000111045	0.00110535	0.0444465	-0.247971	0.0760124	5.9465	0.0606003	0.0121857	0.0340374	0.0183455	0.0340374	ENSMUSG00000048482	Bdnf
ENSMUST00000114158	0.00110659	0.0444465	-0.13167	0.0403658	7.72224	0.0138701	0.00266981	0.00703941	0.0103654	0.0103654	ENSMUSG00000029121	Crmp1
ENSMUST00000127206	0.00110726	0.0444465	0.160006	0.0490551	6.51937	0.0252372	0.00195297	0.0172983	0.0146002	0.0172983	ENSMUSG00000026360	Rgs2
ENSMUST00000144788	0.00110798	0.0444465	0.959213	0.294096	3.49939	0.90706	0.351943	0.339994	0.0717299	0.339994	ENSMUSG00000024663	Rab3il1
ENSMUST00000030398	0.0011106	0.0445111	0.156909	0.0481182	7.45824	0.024279	0.000526896	0.017996	0.0109844	0.017996	ENSMUSG00000028645	Slc2a1
ENSMUST00000085425	0.00111299	0.044567	0.319694	0.0980571	3.82229	0.0729904	0.021197	0.0269719	0.0557245	0.0557245	ENSMUSG00000035692	Isg15
ENSMUST00000044324	0.00111588	0.0446424	-1.24278	0.381274	2.65128	1.52403	0.75822	0.404742	0.176707	0.404742	ENSMUSG00000022237	Ankrd33b
ENSMUST00000127404	0.00111791	0.0446831	0.342055	0.104956	3.91768	0.112603	0.0361443	0.0490121	0.0519815	0.0519815	ENSMUSG00000072955	Tmsb15l
ENSMUST00000041048	0.00112496	0.0449171	-0.116577	0.0357901	7.9694	0.0133023	0.000334503	0.0097871	0.00991297	0.00991297	ENSMUSG00000039747	Orai2
ENSMUST00000107233	0.00112579	0.0449171	-0.27062	0.0830876	6.40914	0.0643965	0.0400226	0.00699108	0.0152058	0.0152058	ENSMUSG00000028126	Pip5k1a
ENSMUST00000148344	0.00113093	0.0450818	-2.63727	0.810033	2.94093	6.87478	2.66772	2.58151	0.12657	2.58151	ENSMUSG00000048537	Phldb1
ENSMUST00000077938	0.00113946	0.045381	-0.261989	0.0805223	6.44304	0.0679106	0.00871965	0.0431511	0.0150145	0.0431511	ENSMUSG00000061046	Haghl
ENSMUST00000146757	0.00114834	0.045612	-0.319925	0.0983958	4.42659	0.0865632	0.0398761	0.0222787	0.0375777	0.0375777	ENSMUSG00000027371	Fahd2a
ENSMUST00000102930	0.00114747	0.045612	-0.218344	0.0671491	6.99228	0.0472114	0.0045803	0.0314917	0.0124706	0.0314917	ENSMUSG00000009079	Ewsr1
ENSMUST00000142997	0.00114801	0.045612	0.320369	0.0985299	5.27951	0.101647	0.0144816	0.0631836	0.024699	0.0631836	ENSMUSG00000035478	Mbd3
ENSMUST00000096433	0.0011572	0.0459226	0.149069	0.0458784	6.42568	0.0204287	0.00172677	0.0134571	0.0151119	0.0151119	ENSMUSG00000022419	Deptor
ENSMUST00000036418	0.00116211	0.0460761	-0.293466	0.0903521	4.98069	0.0854264	0.01568	0.0496281	0.0287086	0.0496281	ENSMUSG00000038550	Ciart
ENSMUST00000015137	0.00116581	0.0461804	0.148706	0.0457962	6.58981	0.0130513	0.00254112	0.00504827	0.0142372	0.0142372	ENSMUSG00000029674	Limk1
ENSMUST00000153892	0.00116682	0.0461804	-0.127203	0.0391772	7.82041	0.0144969	0.00210718	0.00855813	0.0101717	0.0101717	ENSMUSG00000020738	Sumo2
ENSMUST00000102977	0.00116794	0.0461835	0.388705	0.119727	3.48374	0.149968	0.0325227	0.0821534	0.0727105	0.0821534	ENSMUSG00000060639	Hist1h4i
ENSMUST00000030738	0.00117147	0.0462406	0.21348	0.0657724	5.59269	0.0452526	0.00426074	0.0303473	0.0214425	0.0303473	ENSMUSG00000028907	Utp11l
ENSMUST00000105662	0.00117091	0.0462406	-0.388092	0.119565	5.53749	0.117112	0.0923964	-0.011545	0.0219695	0.0219695	ENSMUSG00000039713	Plekhg5
ENSMUST00000180252	0.00117429	0.0463108	0.117771	0.0362925	7.84106	0.0101464	0.000403884	0.00638208	0.0101333	0.0101333	ENSMUSG00000096847	Tmem151b
ENSMUST00000069000	0.00117893	0.0464524	-0.250479	0.0772148	4.47873	0.0423501	0.0110524	0.0159787	0.0366446	0.0366446	ENSMUSG00000032392	Parp16
ENSMUST00000132517	0.00118201	0.0465326	0.49075	0.151317	5.61542	0.16933	0.161945	-0.0511939	0.0212298	0.0212298	ENSMUSG00000035722	Abca7
ENSMUST00000107122	0.00118312	0.0465348	-2.38868	0.736583	3.67295	5.67288	3.43005	0.910383	0.0623013	0.910383	ENSMUSG00000030761	Myo7a
ENSMUST00000129303	0.00118881	0.0466847	-0.3367	0.10387	3.82324	0.112411	0.0306261	0.0553005	0.0556856	0.0556856	ENSMUSG00000026034	Clk1
ENSMUST00000110374	0.00118903	0.0466847	-0.283053	0.0873217	4.20306	0.0621373	0.0185335	0.02431	0.0424671	0.0424671	ENSMUSG00000027367	Stard7
ENSMUST00000100322	0.00119313	0.0467826	-0.126067	0.0389032	7.27784	0.00658965	0.000611684	0.00195955	0.011496	0.011496	ENSMUSG00000075478	Slitrk1
ENSMUST00000182407	0.00119469	0.0467826	-0.51376	0.158561	7.20232	0.26276	0.0128418	0.188291	0.0117333	0.188291	ENSMUSG00000061601	Pclo
ENSMUST00000143707	0.00119423	0.0467826	-0.448465	0.138404	5.05413	0.200205	0.0254849	0.127761	0.0276112	0.127761	ENSMUSG00000029772	Ahcyl2
ENSMUST00000118961	0.00119663	0.0468172	-1.37487	0.424385	2.44414	1.79845	1.213	0.141324	0.227818	0.227818	ENSMUSG00000108715	Ltbp4
ENSMUST00000162466	0.00119925	0.0468571	1.27116	0.392449	3.22841	1.60938	0.966049	0.266081	0.0931129	0.266081	ENSMUSG00000031878	Nae1
ENSMUST00000037839	0.00119976	0.0468571	-0.190721	0.0588838	5.51283	0.0303826	0.00552814	0.0161674	0.0222103	0.0222103	ENSMUSG00000039795	Zfand1
ENSMUST00000102972	0.00120253	0.0469242	0.574933	0.177543	2.72238	0.303975	0.0897991	0.136162	0.162372	0.162372	ENSMUSG00000060981	Hist1h4h
ENSMUST00000187346	0.0012061	0.0469742	-0.458597	0.141654	4.07821	0.209623	0.0371626	0.123365	0.0461608	0.123365	ENSMUSG00000026235	Epha4
ENSMUST00000149868	0.00120911	0.0469742	-0.392244	0.121186	4.30206	0.153402	0.0296134	0.087874	0.0400857	0.087874	ENSMUSG00000033379	Atp6v0b
ENSMUST00000167264	0.00120516	0.0469742	0.242671	0.0749527	5.37697	0.0348734	0.0213358	-0.00100369	0.0236075	0.0236075	ENSMUSG00000031585	Gtf2e2
ENSMUST00000040562	0.0012088	0.0469742	-0.405485	0.125274	4.57179	0.109228	0.0904526	-0.0214282	0.0350955	0.0350955	ENSMUSG00000022321	Cdh10
ENSMUST00000140981	0.00120701	0.0469742	1.12169	0.346499	2.13459	1.25421	0.534662	0.425832	0.336416	0.425832	ENSMUSG00000042216	Sgsm1
ENSMUST00000050535	0.00121395	0.0470989	0.288749	0.0892416	4.13006	0.0559337	0.0191945	0.0163702	0.044518	0.044518	ENSMUSG00000051246	Msantd1
ENSMUST00000073251	0.00121444	0.0470989	-0.153258	0.0473682	6.2773	0.00927941	0.00195457	0.00137066	0.0159954	0.0159954	ENSMUSG00000062961	Ccdc177
ENSMUST00000082407	0.00121923	0.0472021	-0.152338	0.0471002	9.0909	0.0231638	0.000109324	0.0176381	0.00917635	0.0176381	ENSMUSG00000064356	mt-Atp8
ENSMUST00000019878	0.00121855	0.0472021	0.221388	0.0684457	5.02107	0.0334493	0.00938372	0.0121105	0.0280948	0.0280948	ENSMUSG00000078813	Leng1
ENSMUST00000172023	0.00122828	0.0474283	0.225372	0.0697263	5.07873	0.0507472	0.0107043	0.0281898	0.0272618	0.0281898	ENSMUSG00000079435	Rpl36a
ENSMUST00000014505	0.00122625	0.0474283	0.148967	0.0460812	6.60845	0.0117328	0.00284368	0.00336254	0.0141441	0.0141441	ENSMUSG00000014361	Mertk
ENSMUST00000143438	0.00122797	0.0474283	-0.490258	0.151674	3.16784	0.15304	0.08486	0.00918699	0.0991812	0.0991812	ENSMUSG00000004667	Polr2e
ENSMUST00000087351	0.00123414	0.0476132	-0.132621	0.0410482	8.34089	0.0175838	0.000813849	0.0126658	0.00944136	0.0126658	ENSMUSG00000046434	Hnrnpa1
ENSMUST00000113876	0.00123835	0.0477342	-0.203178	0.0629055	7.83064	0.0412889	0.00491076	0.0267461	0.0101526	0.0267461	ENSMUSG00000025656	Arhgef9
ENSMUST00000182625	0.00125204	0.0482199	-0.178861	0.0554306	6.20382	0.0171903	0.00811112	0.00112119	0.0164693	0.0164693	ENSMUSG00000051817	Sox12
ENSMUST00000040980	0.00126282	0.0485539	0.315109	0.0977296	4.56657	0.0995681	0.0177483	0.0586604	0.0351792	0.0586604	ENSMUSG00000039737	Prkrip1
ENSMUST00000123506	0.0012629	0.0485539	-0.388394	0.120459	6.2141	0.151268	0.0759747	0.0401085	0.0164015	0.0401085	ENSMUSG00000034354	Mtmr3
ENSMUST00000110191	0.00127345	0.0488445	-0.228523	0.070928	5.19475	0.0357655	0.0145229	0.00850873	0.0257234	0.0257234	ENSMUSG00000021360	Gcnt2
ENSMUST00000166151	0.00127707	0.0488445	1.93068	0.599388	1.27275	3.74336	0.942714	1.93142	1.0271	1.93142	ENSMUSG00000063268	Parp10
ENSMUST00000050073	0.00127224	0.0488445	0.24943	0.0774106	6.77095	0.0624484	0.00311116	0.0448281	0.0133812	0.0448281	ENSMUSG00000028035	Dnajb4
ENSMUST00000025375	0.0012742	0.0488445	-0.124982	0.0387936	7.38935	0.00975285	0.000868699	0.00504376	0.0111708	0.0111708	ENSMUSG00000024498	Tcerg1
ENSMUST00000138254	0.00127703	0.0488445	0.308336	0.0957241	4.53434	0.0954747	0.0337659	0.039539	0.0357041	0.039539	ENSMUSG00000079484	Phyhd1
ENSMUST00000142430	0.0012756	0.0488445	0.220601	0.0684795	6.34909	0.0488641	0.0024174	0.0350982	0.0155562	0.0350982	ENSMUSG00000028524	Sgip1
ENSMUST00000075528	0.0012796	0.0488994	-1.19184	0.370077	2.46401	1.42688	0.748803	0.346851	0.222274	0.346851	ENSMUSG00000053046	Brsk2
ENSMUST00000032738	0.00128746	0.0490342	-0.192201	0.0597126	5.93919	0.0371378	0.00264934	0.0258754	0.0184043	0.0258754	ENSMUSG00000030525	Chrna7
ENSMUST00000062755	0.0012869	0.0490342	-0.20595	0.0639817	6.03116	0.0354992	0.0150609	0.0103109	0.0176884	0.0176884	ENSMUSG00000042992	Borcs5
ENSMUST00000113472	0.00128792	0.0490342	0.340196	0.105695	3.73904	0.0722788	0.0301143	0.0137115	0.0592571	0.0592571	ENSMUSG00000032946	Rasgrp2
ENSMUST00000190626	0.00128817	0.0490342	-0.301257	0.0935986	6.42998	0.0912456	0.00664737	0.0634383	0.0150876	0.0634383	ENSMUSG00000066392	Nrxn3
ENSMUST00000185343	0.00128866	0.0490342	1.0572	0.328475	5.63008	0.566545	0.842075	-0.554688	0.021094	0.021094	ENSMUSG00000021843	Ktn1
ENSMUST00000037481	0.00129477	0.0492245	-0.383446	0.119188	3.42684	0.0991145	0.0371439	0.0260662	0.0765032	0.0765032	ENSMUSG00000033082	Clec1a
ENSMUST00000025522	0.001297	0.0492251	-0.176316	0.0548137	6.1623	0.0312835	0.00515891	0.0188774	0.0167485	0.0188774	ENSMUSG00000024620	Pdgfrb
ENSMUST00000057110	0.00129607	0.0492251	0.284419	0.0884155	6.31249	0.081397	0.00366517	0.0588733	0.0157772	0.0588733	ENSMUSG00000043424	Eif3j2
ENSMUST00000190492	0.00129929	0.0492699	-1.59569	0.49615	1.87748	2.56288	1.05025	0.91907	0.468239	0.91907	ENSMUSG00000032563	Mrpl3
ENSMUST00000105105	0.00130341	0.0493836	0.986585	0.306847	1.76299	0.781819	0.210029	0.338291	0.543214	0.543214	ENSMUSG00000099583	Hist1h3d
ENSMUST00000176179	0.00130672	0.0494668	0.643323	0.200131	3.14338	0.416888	0.171844	0.148577	0.101763	0.148577	ENSMUSG00000017631	Abr
ENSMUST00000177545	0.00131057	0.0495705	0.17069	0.0531138	6.40632	0.0227596	0.00734677	0.00840217	0.0152219	0.0152219	ENSMUSG00000029720	Gm20605
ENSMUST00000161490	0.00131254	0.0496026	0.340408	0.10594	4.90215	0.116793	0.0106482	0.0791373	0.0299701	0.0791373	ENSMUSG00000029334	Prkg2
ENSMUST00000085741	0.00131416	0.0496214	0.330003	0.102713	3.73831	0.0958064	0.02511	0.0448494	0.0592893	0.0592893	ENSMUSG00000066637	Ttc32
ENSMUST00000099157	0.00131878	0.0497537	0.756464	0.235522	4.33395	0.447001	0.404366	-0.0950621	0.0393988	0.0393988	ENSMUSG00000025402	Nab2
ENSMUST00000036043	0.00132293	0.0498677	-0.364619	0.113555	5.19786	0.134139	0.0394052	0.063752	0.0256844	0.063752	ENSMUSG00000036790	Slitrk2
ENSMUST00000034863	0.00133006	0.0500939	0.149338	0.0465313	6.32649	0.0166387	0.00162929	0.00961681	0.015692	0.015692	ENSMUSG00000032312	Csk
ENSMUST00000069805	0.00133324	0.0501712	0.153889	0.0479597	7.00146	0.0234548	0.00596516	0.0119563	0.0124359	0.0124359	ENSMUSG00000060671	Atp8b2
ENSMUST00000120689	0.0013414	0.0504004	0.792898	0.247242	5.51979	0.55015	0.466886	-0.0660477	0.022142	0.022142	ENSMUSG00000031644	Nek1
ENSMUST00000109912	0.0013416	0.0504004	-0.160013	0.049896	7.61984	0.0258819	0.00644786	0.013469	0.0105881	0.013469	ENSMUSG00000031618	Nr3c2
ENSMUST00000144087	0.00134859	0.0506201	0.495898	0.154705	3.1707	0.126773	0.0925853	-0.0271632	0.0988846	0.0988846	ENSMUSG00000034949	Zfr2
ENSMUST00000151763	0.0013563	0.0508664	-0.470849	0.146966	4.59144	0.224431	0.0268304	0.145962	0.0347823	0.145962	ENSMUSG00000055897	Ppp4r1l-ps
ENSMUST00000035092	0.00136044	0.0509786	0.236589	0.0738668	4.70699	0.0423655	0.0106549	0.0181962	0.0329955	0.0329955	ENSMUSG00000032508	Myd88
ENSMUST00000119814	0.00136365	0.0510559	-0.279632	0.0873239	4.57345	0.0792149	0.0241429	0.0368608	0.0350689	0.0368608	ENSMUSG00000020069	Hnrnph3
ENSMUST00000107118	0.00136698	0.0511373	-0.333298	0.104106	5.72076	0.112575	0.0582942	0.0284098	0.0202728	0.0284098	ENSMUSG00000008489	Elavl2
ENSMUST00000041357	0.00138481	0.0517442	0.461571	0.14434	3.11076	0.191475	0.0613408	0.0797038	0.105332	0.105332	ENSMUSG00000037095	Lrg1
ENSMUST00000036155	0.0013867	0.0517442	-0.390991	0.122284	3.33479	0.0901621	0.0361186	0.0162826	0.0835081	0.0835081	ENSMUSG00000035211	Xrra1
ENSMUST00000126859	0.00138604	0.0517442	0.59448	0.185918	3.8549	0.358805	0.0901175	0.186406	0.0544139	0.186406	ENSMUSG00000010086	Rnf112
ENSMUST00000002011	0.00139332	0.0519473	0.182071	0.0569678	5.55303	0.0270726	0.00414318	0.0149919	0.0218195	0.0218195	ENSMUSG00000001946	Esam
ENSMUST00000058438	0.00139594	0.0520015	-0.109257	0.034191	8.77619	0.00787925	0.000172348	0.00478632	0.00917984	0.00917984	ENSMUSG00000049354	Dcaf7
ENSMUST00000038185	0.00139906	0.0520738	0.120129	0.037601	7.51832	0.00994886	0.000480234	0.00595197	0.0108304	0.0108304	ENSMUSG00000032705	Exd2
ENSMUST00000021770	0.00140388	0.0522094	-0.386433	0.120993	3.39741	0.151282	0.038497	0.0780059	0.0786168	0.0786168	ENSMUSG00000021337	Scgn
ENSMUST00000055758	0.00140845	0.0523357	-0.202925	0.0635547	7.88075	0.0418979	0.00701704	0.0252965	0.0100619	0.0252965	ENSMUSG00000044308	Ubr3
ENSMUST00000117341	0.00141129	0.0523718	-1.1323	0.354695	1.74217	0.946855	0.448353	0.188167	0.558117	0.558117	ENSMUSG00000036580	Spg20
ENSMUST00000156773	0.00141179	0.0523718	0.282326	0.0884417	4.19059	0.0616303	0.0197779	0.0226513	0.0427976	0.0427976	ENSMUSG00000028351	Brinp1
ENSMUST00000036354	0.00141968	0.0526208	-0.32756	0.102663	5.27197	0.109287	0.0407051	0.0436131	0.0247872	0.0436131	ENSMUSG00000034403	Pja1
ENSMUST00000050709	0.00142134	0.0526384	0.435689	0.136568	3.53892	0.163058	0.0798448	0.0380284	0.0693609	0.0693609	ENSMUSG00000044716	Dok7
ENSMUST00000110071	0.0014277	0.0528297	1.74044	0.545766	1.42428	3.02068	1.53896	0.774639	0.843922	0.843922	ENSMUSG00000035439	Haus8
ENSMUST00000174585	0.00142961	0.0528564	-0.402993	0.126386	4.04163	0.165575	0.0570341	0.0707524	0.0474269	0.0707524	ENSMUSG00000022159	Rab2b
ENSMUST00000019482	0.00143516	0.0530172	-0.215849	0.0677177	5.93225	0.0470412	0.0182252	0.0179598	0.0184603	0.0184603	ENSMUSG00000019338	Zfp687
ENSMUST00000106357	0.00143676	0.0530324	0.24101	0.0756189	5.04841	0.03909	0.018052	0.00685149	0.0276937	0.0276937	ENSMUSG00000042675	Ypel3
ENSMUST00000178473	0.00143941	0.0530859	0.311831	0.0978559	4.93466	0.095408	0.0471649	0.0254931	0.0294413	0.0294413	ENSMUSG00000073684	Faap20
ENSMUST00000174759	0.0014439	0.0532073	-1.44771	0.454435	2.97029	2.13966	1.05544	0.596644	0.122546	0.596644	ENSMUSG00000028073	Pear1
ENSMUST00000017567	0.00144681	0.0532701	0.278374	0.0873976	5.99159	0.0791335	0.0408996	0.0202071	0.0179904	0.0202071	ENSMUSG00000017421	Zfp207
ENSMUST00000106251	0.00144855	0.0532901	-0.192146	0.0603323	6.80719	0.0377083	0.0116178	0.0175021	0.0132223	0.0175021	ENSMUSG00000030795	Fus
ENSMUST00000159679	0.00145268	0.0533812	0.601979	0.189065	2.72835	0.291912	0.124729	0.0802798	0.161236	0.161236	ENSMUSG00000040113	Mettl11b
ENSMUST00000156816	0.00145343	0.0533812	0.248232	0.0779667	4.83513	0.0372648	0.0175999	0.00447528	0.0310306	0.0310306	ENSMUSG00000033845	Mrpl15
ENSMUST00000144239	0.00146053	0.0535974	-0.203941	0.0640838	5.22332	0.0425274	0.00610544	0.0267484	0.0253695	0.0267484	ENSMUSG00000024949	Sf1
ENSMUST00000154302	0.00147093	0.0539344	1.49593	0.470366	2.36408	2.29036	1.11568	0.654272	0.251726	0.654272	ENSMUSG00000027168	Pax6
ENSMUST00000141672	0.00147378	0.0539499	-0.278421	0.0875594	4.46074	0.0793593	0.014596	0.0467371	0.0369603	0.0467371	ENSMUSG00000008200	Fnbp4
ENSMUST00000123657	0.0014737	0.0539499	-0.337529	0.106147	4.41386	0.115649	0.0523234	0.0368002	0.0378145	0.0378145	ENSMUSG00000021694	Ercc8
ENSMUST00000034793	0.00147719	0.05403	-0.989433	0.311228	2.06564	1.00255	0.35852	0.416382	0.367415	0.416382	ENSMUSG00000032258	Lca5
ENSMUST00000015892	0.00148016	0.0540595	0.328377	0.10331	5.43283	0.078028	0.062367	-0.0104931	0.0230174	0.0230174	ENSMUSG00000015748	Prpf3
ENSMUST00000139776	0.00148043	0.0540595	-1.77175	0.557418	1.9615	3.21562	1.17431	1.31141	0.420054	1.31141	ENSMUSG00000031442	Mcf2l
ENSMUST00000056032	0.0014896	0.0543494	0.146961	0.0462621	6.34553	0.00984469	0.00154403	0.00286949	0.0155774	0.0155774	ENSMUSG00000024137	E4f1
ENSMUST00000050149	0.00149423	0.0543704	0.127874	0.0402651	7.23349	0.0156739	0.00133658	0.0104993	0.0116337	0.0116337	ENSMUSG00000038244	Mical2
ENSMUST00000016023	0.00149823	0.0543704	-0.204971	0.0645572	5.08273	0.0327379	0.00613521	0.0164905	0.0272059	0.0272059	ENSMUSG00000015879	Fam184b
ENSMUST00000071268	0.00149678	0.0543704	0.118769	0.0374039	7.64994	0.00834905	0.000672005	0.00419374	0.0105204	0.0105204	ENSMUSG00000059981	Taok2
ENSMUST00000060955	0.00149465	0.0543704	-0.279839	0.0881184	6.80596	0.0803241	0.033122	0.0289969	0.0132276	0.0289969	ENSMUSG00000027346	Gpcpd1
ENSMUST00000044278	0.00149289	0.0543704	-0.110566	0.0348123	8.32087	0.00926296	0.000234437	0.00607732	0.00946076	0.00946076	ENSMUSG00000039037	St6galnac5
ENSMUST00000151061	0.00150121	0.0543704	-0.193368	0.0609138	5.52031	0.0383757	0.00599862	0.0236853	0.0221369	0.0236853	ENSMUSG00000024121	Atp6v0c
ENSMUST00000141950	0.00150156	0.0543704	0.245485	0.0773332	4.60836	0.0528512	0.0133278	0.025215	0.0345156	0.0345156	ENSMUSG00000041609	Ccdc64
ENSMUST00000067443	0.00150243	0.0543704	0.228185	0.071887	4.90979	0.0418755	0.0114953	0.0178911	0.0298466	0.0298466	ENSMUSG00000054404	Slfn5
ENSMUST00000023147	0.00150054	0.0543704	0.356297	0.112234	3.65401	0.130282	0.029189	0.0715832	0.0632203	0.0715832	ENSMUSG00000022504	Ciita
ENSMUST00000013262	0.00149986	0.0543704	-0.232911	0.0733645	5.64783	0.0425912	0.0221281	0.00741688	0.0209307	0.0209307	ENSMUSG00000020472	Zkscan17
ENSMUST00000165714	0.00150525	0.0544282	-1.81937	0.573269	2.56721	3.39851	1.69181	0.937289	0.195737	0.937289	ENSMUSG00000037536	Fbxo34
ENSMUST00000026886	0.00151105	0.0545935	-0.138046	0.0435126	6.67565	0.0178031	0.00132854	0.0119862	0.0138182	0.0138182	ENSMUSG00000025780	Itih5
ENSMUST00000137901	0.00151533	0.0546965	-0.527639	0.166357	3.17962	0.286101	0.0761843	0.145212	0.0979663	0.145212	ENSMUSG00000022797	Tfrc
ENSMUST00000017153	0.00151637	0.0546965	0.147698	0.04657	7.43063	0.0224201	0.000609463	0.0167407	0.0110578	0.0167407	ENSMUSG00000017009	Sdc4
ENSMUST00000071402	0.00152109	0.0548221	0.168601	0.0531758	7.21141	0.0292274	0.000750479	0.0218708	0.011704	0.0218708	ENSMUSG00000041220	Elovl6
ENSMUST00000150787	0.00152241	0.0548252	-0.294753	0.0929709	4.5799	0.0839819	0.0341828	0.0294307	0.0349658	0.0349658	ENSMUSG00000039556	Ppp1r3f
ENSMUST00000147561	0.00152483	0.0548679	0.194989	0.0615123	5.40268	0.0237813	0.00693719	0.00749794	0.0233329	0.0233329	ENSMUSG00000030590	Fam98c
ENSMUST00000106489	0.00152745	0.0549177	-0.207139	0.0653554	5.73481	0.0318494	0.0140225	0.00744677	0.0201481	0.0201481	ENSMUSG00000035064	Eef2k
ENSMUST00000165971	0.0015294	0.0549433	-0.236451	0.0746128	5.0656	0.0575281	0.00622229	0.0383143	0.0274472	0.0383143	ENSMUSG00000019917	2010-09-01
ENSMUST00000067631	0.00153164	0.0549794	-0.230073	0.0726097	5.20349	0.0367831	0.0165632	0.00733045	0.0256142	0.0256142	ENSMUSG00000049922	Slc35c1
ENSMUST00000128724	0.00153976	0.0551812	-1.5372	0.485366	2.31506	2.35491	1.61696	0.186321	0.267685	0.267685	ENSMUSG00000041115	Iqsec2
ENSMUST00000111831	0.00153901	0.0551812	-0.252805	0.0798192	5.60162	0.0658177	0.0117152	0.0392537	0.0213587	0.0392537	ENSMUSG00000027016	Zfp385b
ENSMUST00000123334	0.00154189	0.0552132	0.308919	0.0975531	3.90814	0.0623662	0.0237884	0.0152084	0.0523444	0.0523444	NA	NA
ENSMUST00000144116	0.00154343	0.0552236	-0.285204	0.0900723	4.21356	0.0838019	0.0218079	0.0430963	0.0421943	0.0430963	ENSMUSG00000022750	Klhl22
ENSMUST00000072298	0.00154601	0.0552714	-0.109337	0.0345358	8.87659	0.00768662	0.000379776	0.00437517	0.00916198	0.00916198	ENSMUSG00000027634	Ndrg3
ENSMUST00000152938	0.00155034	0.0553816	0.224452	0.0709148	5.19606	0.0519344	0.00599799	0.0342333	0.0257069	0.0342333	ENSMUSG00000048967	Yjefn3
ENSMUST00000045288	0.00155265	0.0554196	-0.136072	0.0429975	6.8827	0.0182507	0.0018868	0.0120348	0.0129035	0.0129035	ENSMUSG00000039239	Tgfb2
ENSMUST00000096573	0.00155398	0.0554222	-0.392401	0.124004	3.65891	0.158785	0.0492152	0.0738015	0.0629803	0.0738015	ENSMUSG00000024352	Spata24
ENSMUST00000194327	0.00156163	0.0556503	-0.386996	0.122352	4.41215	0.117753	0.081913	-0.000172521	0.0378467	0.0378467	ENSMUSG00000046836	Brox
ENSMUST00000015456	0.00156494	0.055713	0.171569	0.0542535	5.73048	0.0284843	0.00336099	0.0182232	0.0201866	0.0201866	ENSMUSG00000015312	Gadd45b
ENSMUST00000058213	0.00156589	0.055713	-0.794286	0.251183	2.071	0.577649	0.139843	0.288824	0.364899	0.364899	ENSMUSG00000044819	Oxgr1
ENSMUST00000002336	0.00156782	0.0557368	0.346068	0.109452	4.1292	0.119457	0.0512937	0.0402089	0.0445438	0.0445438	ENSMUSG00000002266	Zim1
ENSMUST00000137659	0.00156931	0.0557451	-0.375599	0.118802	4.33565	0.145675	0.0200573	0.0928542	0.0393632	0.0928542	ENSMUSG00000057421	Las1l
ENSMUST00000127842	0.00157253	0.0557701	-0.556225	0.175968	3.07438	0.270636	0.138225	0.0589294	0.109491	0.109491	ENSMUSG00000032359	Ctsh
ENSMUST00000148260	0.00157233	0.0557701	-0.803533	0.254203	2.17667	0.666901	0.130166	0.386787	0.318865	0.386787	ENSMUSG00000034035	Ccdc17
ENSMUST00000185566	0.00157408	0.0557806	-0.224584	0.0710558	5.20656	0.0418535	0.0148154	0.0149832	0.025576	0.025576	ENSMUSG00000032417	Rwdd2a
ENSMUST00000049545	0.00158018	0.0559227	0.153662	0.0486343	6.14319	0.0235362	0.00204248	0.0159817	0.0168799	0.0168799	ENSMUSG00000045318	Adra2c
ENSMUST00000171518	0.00158061	0.0559227	2.24775	0.711434	2.13363	5.22233	2.49597	1.55314	0.336827	1.55314	ENSMUSG00000071291	Zfp58
ENSMUST00000124558	0.0015837	0.0559737	1.47784	0.467834	2.07889	2.25808	1.213	0.537946	0.36123	0.537946	ENSMUSG00000042641	Rgsl1
ENSMUST00000059580	0.00158458	0.0559737	0.141449	0.0447803	6.5628	0.0157711	0.00166788	0.00929356	0.0143743	0.0143743	ENSMUSG00000049327	Kmt5a
ENSMUST00000099996	0.00158676	0.0559859	-0.171234	0.0542165	5.72055	0.0235357	0.00324074	0.0132606	0.0202747	0.0202747	ENSMUSG00000075273	Ttc30b
ENSMUST00000133636	0.00158745	0.0559859	-1.24539	0.394335	1.53607	1.51281	0.514238	0.635399	0.729764	0.729764	ENSMUSG00000045775	Slc16a5
ENSMUST00000068415	0.00158999	0.0560312	-0.332648	0.105344	7.35484	0.114471	0.0144065	0.0743721	0.0112683	0.0743721	ENSMUSG00000026872	Zeb2
ENSMUST00000060225	0.00159333	0.0560877	0.25842	0.0818529	4.32691	0.0453072	0.0140518	0.0149575	0.0395474	0.0395474	ENSMUSG00000044317	Gpr4
ENSMUST00000130243	0.00159412	0.0560877	0.291319	0.0922777	4.86554	0.0850915	0.0375677	0.0277292	0.0305537	0.0305537	ENSMUSG00000025261	Huwe1
ENSMUST00000101506	0.00159847	0.056196	0.154262	0.0488761	6.21177	0.0158425	0.0026942	0.00733059	0.0164168	0.0164168	ENSMUSG00000073139	BC023829
ENSMUST00000051356	0.00160661	0.0564373	0.178108	0.0564579	6.62712	0.0308191	0.0114479	0.0119391	0.0140521	0.0140521	ENSMUSG00000004056	Akt2
ENSMUST00000026573	0.00161029	0.0565218	-0.99425	0.315231	1.74894	1.02443	0.163345	0.631619	0.553227	0.631619	ENSMUSG00000025500	Lmntd2
ENSMUST00000029987	0.00161368	0.0565962	-0.326772	0.103625	3.8301	0.11069	0.0242079	0.0616967	0.0554071	0.0616967	ENSMUSG00000028307	Aldob
ENSMUST00000133298	0.00161806	0.0567049	-0.17042	0.0540564	6.72345	0.0301176	0.00286016	0.0205166	0.0135955	0.0205166	ENSMUSG00000047495	Dlgap2
ENSMUST00000147737	0.00162283	0.0568273	-1.57852	0.500836	3.26271	2.58498	0.878085	1.12861	0.0898668	1.12861	ENSMUSG00000038126	Mphosph9
ENSMUST00000153401	0.00162943	0.0569237	-0.234702	0.0744948	4.67921	0.0504238	0.0109761	0.0264391	0.0334197	0.0334197	ENSMUSG00000023092	Fhl1
ENSMUST00000020546	0.00162748	0.0569237	0.263868	0.0837428	4.46359	0.0549876	0.019193	0.0190605	0.0369099	0.0369099	ENSMUSG00000020303	Stc2
ENSMUST00000052029	0.00162891	0.0569237	0.155773	0.0494412	7.18794	0.0189384	0.00777534	0.00532357	0.0117801	0.0117801	ENSMUSG00000033526	Ppip5k1
ENSMUST00000108566	0.00164013	0.0572524	0.33303	0.105768	5.11121	0.11523	0.0221148	0.0673807	0.0268136	0.0673807	ENSMUSG00000044876	Zfp444
ENSMUST00000020908	0.00165039	0.057565	0.139951	0.0444732	6.53191	0.00838752	0.00128863	0.00215549	0.0145343	0.0145343	ENSMUSG00000057469	E2f6
ENSMUST00000092640	0.00165414	0.0576507	0.145113	0.0461235	6.40545	0.0118332	0.0017922	0.00481998	0.0152269	0.0152269	ENSMUSG00000013846	St3gal1
ENSMUST00000154383	0.0016572	0.0576666	-1.77079	0.562932	1.55973	3.26257	1.78522	0.749922	0.70764	0.749922	ENSMUSG00000024667	Tmem216
ENSMUST00000177077	0.00165675	0.0576666	-0.805432	0.25604	2.16233	0.674946	0.172556	0.351896	0.324735	0.351896	ENSMUSG00000011832	Evi5l
ENSMUST00000139421	0.00166084	0.057748	1.54152	0.490147	1.56845	2.47319	0.654677	1.26728	0.699652	1.26728	ENSMUSG00000031232	Magt1
ENSMUST00000089174	0.00166754	0.0578631	0.199542	0.0634711	5.15522	0.0260632	0.00600014	0.010314	0.0262285	0.0262285	ENSMUSG00000068114	Ccdc134
ENSMUST00000120201	0.00166806	0.0578631	-1.6202	0.515373	3.17017	2.73376	1.75352	0.371352	0.09894	0.371352	ENSMUSG00000031310	Zmym3
ENSMUST00000125209	0.00166728	0.0578631	-0.156474	0.0497712	7.06134	0.0254966	0.00102471	0.0187926	0.0122152	0.0187926	ENSMUSG00000021596	Mctp1
ENSMUST00000061764	0.0016719	0.0578859	0.416851	0.132626	3.43258	0.158802	0.0646133	0.053145	0.0761033	0.0761033	ENSMUSG00000079657	Rab26
ENSMUST00000051704	0.00167263	0.0578859	0.168086	0.0534805	6.99548	0.0294342	0.0016928	0.0211885	0.0124585	0.0211885	ENSMUSG00000029516	Cit
ENSMUST00000018653	0.00167091	0.0578859	0.201999	0.0642646	5.37107	0.0425037	0.00586102	0.0271785	0.0236713	0.0271785	ENSMUSG00000018509	Cenpv
ENSMUST00000154353	0.00167429	0.0578979	1.17808	0.374869	1.71053	1.29511	0.54266	0.425518	0.581552	0.581552	ENSMUSG00000060519	Tor3a
ENSMUST00000139789	0.0016763	0.0579225	0.288809	0.0919102	4.09058	0.0729777	0.0218267	0.0313408	0.0457533	0.0457533	ENSMUSG00000030428	Ttyh1
ENSMUST00000174054	0.00168467	0.0581664	0.183496	0.0584228	5.5883	0.0197433	0.00582189	0.00560058	0.0214839	0.0214839	ENSMUSG00000024325	Ring1
ENSMUST00000092167	0.0016903	0.0582551	-0.168195	0.0535676	6.89524	0.0295159	0.00104217	0.0219137	0.0128522	0.0219137	ENSMUSG00000020154	Ptprb
ENSMUST00000033805	0.00169249	0.0582551	0.219103	0.0697898	5.36526	0.0500967	0.00967068	0.0292942	0.0237343	0.0292942	ENSMUSG00000031429	Psmd10
ENSMUST00000043138	0.00168981	0.0582551	-0.175232	0.0558073	6.50567	0.0320361	0.00529093	0.0196247	0.0146729	0.0196247	ENSMUSG00000042105	Inpp5f
ENSMUST00000024774	0.00169143	0.0582551	0.617131	0.19656	2.56386	0.215388	0.112543	0.00846384	0.196543	0.196543	ENSMUSG00000023979	Guca1b
ENSMUST00000156563	0.00169419	0.0582684	-0.635361	0.202397	3.1507	0.421321	0.0696452	0.258071	0.100982	0.258071	ENSMUSG00000067851	Arfgef1
ENSMUST00000034349	0.00169769	0.0583434	-0.149647	0.04768	6.36825	0.0216171	0.00274432	0.0136215	0.0154427	0.0154427	ENSMUSG00000031878	Nae1
ENSMUST00000023065	0.00170077	0.05836	0.460527	0.146756	3.06877	0.221472	0.0520068	0.120291	0.11015	0.120291	ENSMUSG00000022429	Dmc1
ENSMUST00000121738	0.0017008	0.05836	-0.156286	0.0498036	6.63338	0.0161312	0.00582176	0.00433375	0.0140214	0.0140214	ENSMUSG00000001323	Srr
ENSMUST00000134919	0.00170635	0.0585052	1.00754	0.321172	2.60566	0.921439	0.63846	0.0429871	0.186751	0.186751	ENSMUSG00000019302	Atp6v0a1
ENSMUST00000152318	0.00170903	0.0585516	-1.57384	0.501761	1.39955	2.38656	1.14265	0.662943	0.871459	0.871459	ENSMUSG00000026027	Stradb
ENSMUST00000183801	0.00171193	0.0586057	-1.44482	0.460702	2.66476	2.18191	0.790761	0.907213	0.173871	0.907213	ENSMUSG00000038535	Zfp280d
ENSMUST00000169803	0.0017145	0.0586484	-0.275955	0.0880044	4.1046	0.0693601	0.0166546	0.0347106	0.0453035	0.0453035	ENSMUSG00000071636	Rimbp3
ENSMUST00000144892	0.00171943	0.0587661	0.709724	0.226398	3.25531	0.486827	0.319493	0.0492402	0.0905562	0.0905562	ENSMUSG00000075270	Pde11a
ENSMUST00000142564	0.00172191	0.0587661	-0.537799	0.171578	2.6058	0.130597	0.0487914	0.00903152	0.186721	0.186721	ENSMUSG00000018378	Cuedc1
ENSMUST00000192121	0.00172191	0.0587661	-0.537799	0.171578	2.6058	0.130597	0.0487914	0.00903152	0.186721	0.186721	ENSMUSG00000098571	Cuedc1
ENSMUST00000109547	0.0017268	0.0588425	-0.540342	0.172435	4.85124	0.305545	0.153788	0.084083	0.0307788	0.084083	ENSMUSG00000032939	Nup93
ENSMUST00000033804	0.00172609	0.0588425	0.143843	0.0459017	6.5621	0.0109394	0.00247785	0.00330862	0.0143779	0.0143779	ENSMUSG00000031428	Zcchc18
ENSMUST00000102505	0.00172917	0.0588781	-1.96989	0.628715	2.41041	4.06166	1.82856	1.33371	0.237578	1.33371	ENSMUSG00000017774	Myo1c
ENSMUST00000095074	0.00173181	0.0589228	0.154852	0.0494302	6.38433	0.0181599	0.00419805	0.00817277	0.0153487	0.0153487	ENSMUSG00000037348	Paqr7
ENSMUST00000065304	0.00173414	0.0589382	-0.14037	0.0448132	8.51979	0.0206324	0.000937546	0.0151282	0.00929719	0.0151282	ENSMUSG00000024758	Rtn3
ENSMUST00000146809	0.00173492	0.0589382	-1.46039	0.466248	1.68324	2.23338	0.975117	0.76398	0.602569	0.76398	ENSMUSG00000025138	Sirt7
ENSMUST00000112960	0.00173954	0.0590497	-2.52813	0.80734	2.26964	6.69559	1.55537	3.65902	0.28344	3.65902	ENSMUSG00000026890	Lhx6
ENSMUST00000163821	0.00174354	0.0590965	-0.216565	0.0691734	6.31129	0.0491482	0.00816796	0.0301117	0.0157846	0.0301117	ENSMUSG00000041362	Shtn1
ENSMUST00000191142	0.00174358	0.0590965	-0.14943	0.0477297	6.69682	0.0233995	0.00158118	0.0166438	0.0137187	0.0166438	ENSMUSG00000026020	Nop58
ENSMUST00000058089	0.00174921	0.0592423	0.161893	0.0517263	6.54816	0.0262954	0.00695514	0.0132276	0.0144497	0.0144497	ENSMUSG00000027593	Raly
ENSMUST00000053467	0.00176157	0.0596152	-0.147783	0.0472492	6.27644	0.0127075	0.00185911	0.005448	0.0160008	0.0160008	ENSMUSG00000022306	Zfpm2
ENSMUST00000032969	0.00176684	0.0597479	0.153548	0.0491061	6.1328	0.0157145	0.00233923	0.00761188	0.0169521	0.0169521	ENSMUSG00000030726	Pold3
ENSMUST00000022954	0.00176899	0.059775	0.131624	0.0420993	8.13675	0.0181923	0.000309098	0.0138697	0.00967083	0.0138697	ENSMUSG00000022332	Khdrbs3
ENSMUST00000061947	0.00177092	0.059795	0.431857	0.138142	3.63359	0.19587	0.0302738	0.122392	0.064238	0.122392	ENSMUSG00000045345	9530056K15Rik
ENSMUST00000150927	0.00177419	0.0598595	1.70079	0.544141	1.11355	2.39162	1.10762	0.592331	1.26109	1.26109	ENSMUSG00000028248	Pnisr
ENSMUST00000053880	0.00177745	0.059924	-0.195757	0.0626404	9.50213	0.0402672	9.28692e-05	0.0312977	0.00940666	0.0312977	ENSMUSG00000030209	Grin2b
ENSMUST00000034737	0.00178229	0.0600415	0.930717	0.297896	2.84431	0.476975	0.568908	-0.30703	0.141029	0.141029	ENSMUSG00000092622	Khdc3
ENSMUST00000059472	0.00178616	0.0600807	0.113746	0.0364142	7.70849	0.00610747	0.000213897	0.00264701	0.0103941	0.0103941	ENSMUSG00000053907	Mat2a
ENSMUST00000193334	0.00178616	0.0600807	0.113746	0.0364142	7.70849	0.00610747	0.000213897	0.00264701	0.0103941	0.0103941	ENSMUSG00000104463	Mat2a
ENSMUST00000024711	0.00179453	0.0603165	-1.84386	0.590547	2.93458	3.02921	2.6625	-0.43893	0.127461	0.127461	ENSMUSG00000023918	Adgrf4
ENSMUST00000138873	0.00179616	0.0603257	-0.44651	0.14302	4.03597	0.189884	0.116007	0.0270405	0.0476299	0.0476299	ENSMUSG00000041921	Metap1d
ENSMUST00000141563	0.00180419	0.0605496	-0.323356	0.103616	4.02451	0.110103	0.0362377	0.049653	0.0480423	0.049653	ENSMUSG00000020926	Adam11
ENSMUST00000143659	0.00181294	0.0607513	1.08037	0.346353	1.65736	0.773415	0.336482	0.151459	0.623204	0.623204	ENSMUSG00000031700	Gpt2
ENSMUST00000087950	0.00181235	0.0607513	0.331666	0.106325	6.03719	0.11591	0.00256727	0.0878722	0.0176431	0.0878722	ENSMUSG00000067578	Cbln4
ENSMUST00000047910	0.00181469	0.060764	-0.177312	0.056849	5.86086	0.0312752	0.00680044	0.0171334	0.0190541	0.0190541	ENSMUSG00000036112	Metap2
ENSMUST00000105850	0.00182447	0.0610454	-0.21707	0.0696315	6.82314	0.049697	0.0129697	0.0258187	0.0131535	0.0258187	ENSMUSG00000066037	Hnrnpr
ENSMUST00000031280	0.00183265	0.0612285	-0.259855	0.0833911	4.30302	0.0456772	0.0155683	0.0136249	0.0400643	0.0400643	ENSMUSG00000029337	Fgf5
ENSMUST00000123456	0.0018327	0.0612285	-0.446737	0.143365	3.43934	0.210627	0.0758445	0.0885833	0.0756377	0.0885833	ENSMUSG00000006728	Cdk4
ENSMUST00000090071	0.00183512	0.0612632	-0.539013	0.172999	4.72209	0.148779	0.206664	-0.130402	0.0327653	0.0327653	ENSMUSG00000050211	Pla2g4e
ENSMUST00000029633	0.00183935	0.0613582	-0.207135	0.0664957	6.37312	0.033029	0.0199593	0.00272931	0.0154141	0.0154141	ENSMUSG00000028004	Npy2r
ENSMUST00000126241	0.00184693	0.0615649	-1.13628	0.364919	1.5414	1.21465	0.340607	0.570225	0.724719	0.724719	ENSMUSG00000060600	Eno3
ENSMUST00000178343	0.00185708	0.0618568	0.110312	0.0354453	8.17777	0.0126533	0.000431923	0.00939811	0.00961901	0.00961901	ENSMUSG00000095041	AC149090.1
ENSMUST00000111754	0.00186052	0.0619247	2.2576	0.725535	2.18243	5.39067	2.14049	2.07073	0.316537	2.07073	ENSMUSG00000050565	Tor1aip2
ENSMUST00000081542	0.00186232	0.0619381	-0.112133	0.0360398	7.91016	0.012355	0.000380098	0.00903377	0.0100108	0.0100108	ENSMUSG00000060882	Kcnd2
ENSMUST00000176093	0.00186383	0.0619419	0.17278	0.0555364	5.85669	0.0315823	0.00351169	0.0211626	0.0190898	0.0211626	ENSMUSG00000010110	Stx5a
ENSMUST00000024839	0.00186988	0.0620964	0.236631	0.0760834	6.06592	0.0592657	0.00231164	0.0439978	0.0174303	0.0439978	ENSMUSG00000024042	Sik1
ENSMUST00000063417	0.0018802	0.0622527	0.146946	0.0472719	7.70918	0.0228728	0.000477035	0.0174	0.0103926	0.0174	ENSMUSG00000024097	Srsf7
ENSMUST00000025691	0.00187805	0.0622527	0.338334	0.108829	3.58566	0.103547	0.0280073	0.0484658	0.0667423	0.0667423	ENSMUSG00000024778	Fas
ENSMUST00000024107	0.00187864	0.0622527	0.237403	0.0763654	4.49605	0.048752	0.0103071	0.0250406	0.0363463	0.0363463	ENSMUSG00000023336	Wfdc1
ENSMUST00000134321	0.00187912	0.0622527	-0.249341	0.0802076	4.41042	0.0424075	0.0135869	0.0136552	0.0378792	0.0378792	ENSMUSG00000031626	Sorbs2
ENSMUST00000162759	0.00188528	0.0623745	-0.21605	0.06952	4.96943	0.0287849	0.00977988	0.00751715	0.0288844	0.0288844	ENSMUSG00000036955	Kif1bp
ENSMUST00000168621	0.00189275	0.062575	-0.293325	0.094421	6.98294	0.0912255	0.0151394	0.0561831	0.0125061	0.0561831	ENSMUSG00000025314	Ptprj
ENSMUST00000114603	0.00189624	0.0626436	0.317695	0.102284	5.17711	0.103718	0.0577492	0.0225115	0.0259464	0.0259464	ENSMUSG00000029145	Eif2b4
ENSMUST00000023722	0.00189951	0.062705	-0.209785	0.0675526	5.44025	0.028439	0.0135661	0.00408491	0.0229407	0.0229407	ENSMUSG00000022987	Zfp641
ENSMUST00000116425	0.00190554	0.0628572	-0.317912	0.102401	4.01188	0.0951162	0.0353896	0.0359457	0.0484982	0.0484982	ENSMUSG00000031921	Terf2
ENSMUST00000045473	0.0019104	0.0628772	0.111477	0.0359162	8.13233	0.00972089	0.000643194	0.0060878	0.00967658	0.00967658	ENSMUSG00000042066	Tmcc2
ENSMUST00000147377	0.00190867	0.0628772	0.347839	0.112059	3.90381	0.114261	0.0479472	0.0378581	0.0525098	0.0525098	ENSMUSG00000068735	Trp53i11
ENSMUST00000119987	0.0019094	0.0628772	-0.218984	0.0705494	4.82152	0.0457576	0.00857568	0.0259195	0.0312421	0.0312421	ENSMUSG00000081137	BC022960
ENSMUST00000153670	0.00191385	0.0629066	0.345597	0.111365	4.76786	0.126839	0.0299524	0.0692649	0.0320674	0.0692649	ENSMUSG00000064215	Ifi27
ENSMUST00000061294	0.00191412	0.0629066	0.407195	0.131216	3.46795	0.176087	0.0344438	0.103297	0.0737267	0.103297	ENSMUSG00000049796	Crh
ENSMUST00000172361	0.00192281	0.0631451	-0.216516	0.0698011	7.14951	0.0498181	0.00165153	0.037326	0.0119077	0.037326	ENSMUSG00000000568	Hnrnpd
ENSMUST00000152193	0.0019294	0.063268	1.4073	0.453837	1.2226	1.89652	0.551891	0.879716	1.09586	1.09586	ENSMUSG00000038121	Fam210a
ENSMUST00000025751	0.00192833	0.063268	-0.18346	0.0591606	5.50462	0.0202816	0.00570859	0.00627365	0.0222912	0.0222912	ENSMUSG00000024831	Ighmbp2
ENSMUST00000037141	0.00195656	0.0635018	0.107192	0.0346144	8.42579	0.00707392	0.000218793	0.00402689	0.00936644	0.00936644	ENSMUSG00000037111	Setd7
ENSMUST00000038690	0.00195192	0.0635018	-0.248887	0.0803521	5.57969	0.0579517	0.0300865	0.0132783	0.0215652	0.0215652	ENSMUSG00000039182	AW209491
ENSMUST00000098653	0.00193938	0.0635018	-0.299532	0.0966429	3.88538	0.0582924	0.0214995	0.014811	0.0532194	0.0532194	ENSMUSG00000074252	Gm10654
ENSMUST00000034377	0.00195313	0.0635018	0.149239	0.048184	6.20533	0.0190788	0.0021143	0.0116612	0.0164592	0.0164592	ENSMUSG00000031903	Pla2g15
ENSMUST00000005188	0.00195042	0.0635018	0.235375	0.0759844	4.55375	0.0284999	0.0108025	0.00387364	0.0353865	0.0353865	ENSMUSG00000005057	Sh2b2
ENSMUST00000042702	0.00194225	0.0635018	0.283416	0.0914563	4.30283	0.0702005	0.0268455	0.0242751	0.0400685	0.0400685	ENSMUSG00000039065	Fam173b
ENSMUST00000142433	0.00194829	0.0635018	-0.538356	0.173775	2.87579	0.218403	0.105481	0.0429147	0.136102	0.136102	ENSMUSG00000080727	C920021L13Rik
ENSMUST00000107213	0.00195252	0.0635018	-0.146854	0.0474125	7.43404	0.0140672	0.00693493	0.0018502	0.0110486	0.0110486	ENSMUSG00000017119	Nbr1
ENSMUST00000107246	0.00195631	0.0635018	-1.35236	0.436698	3.23488	1.9484	0.461403	1.06424	0.0924902	1.06424	ENSMUSG00000008575	Nfib
ENSMUST00000177354	0.00195622	0.0635018	0.496638	0.160371	3.02482	0.12447	0.0902692	-0.0274235	0.115483	0.115483	ENSMUSG00000079165	Sap25
ENSMUST00000118623	0.0019438	0.0635018	0.139603	0.0450524	6.59934	0.0106403	0.00204826	0.00374966	0.0141895	0.0141895	ENSMUSG00000024826	Dpf2
ENSMUST00000166497	0.00194439	0.0635018	0.129266	0.0417176	6.90574	0.0101655	0.00111327	0.0049352	0.0128096	0.0128096	ENSMUSG00000025277	Abhd6
ENSMUST00000029575	0.00194726	0.0635018	-0.208874	0.0674188	6.02116	0.0457146	0.0185984	0.0170057	0.0177639	0.0177639	ENSMUSG00000027963	Extl2
ENSMUST00000161825	0.00195372	0.0635018	-0.208898	0.0674479	5.15756	0.0344767	0.0101956	0.0137934	0.0261981	0.0261981	ENSMUSG00000021666	Gfm2
ENSMUST00000184294	0.00196273	0.0635657	-1.72957	0.558679	1.62881	3.1884	0.693072	1.8039	0.646792	1.8039	ENSMUSG00000034032	Rpap1
ENSMUST00000094116	0.00196099	0.0635657	-0.179199	0.0578795	5.49056	0.0236751	0.0043694	0.0115316	0.0224309	0.0224309	ENSMUSG00000070420	Zscan25
ENSMUST00000106598	0.00196283	0.0635657	2.06542	0.667168	3.62025	4.54693	1.51999	2.04092	0.064918	2.04092	ENSMUSG00000028546	Elavl4
ENSMUST00000124150	0.00196818	0.0636924	-1.03776	0.335302	1.58892	0.850303	0.218155	0.373308	0.681264	0.681264	ENSMUSG00000048439	Nupl2
ENSMUST00000114473	0.00197157	0.0637557	0.271029	0.0875847	5.97777	0.0783455	0.0366462	0.0247224	0.018098	0.0247224	ENSMUSG00000002012	Pnck
ENSMUST00000142007	0.00198492	0.0641406	-0.976067	0.315626	1.73987	0.890637	0.23717	0.429099	0.559788	0.559788	ENSMUSG00000015755	Tab2
ENSMUST00000143749	0.00198666	0.0641501	-0.52838	0.170874	3.28034	0.298096	0.107755	0.125828	0.0882482	0.125828	ENSMUSG00000020248	Nfyb
ENSMUST00000028106	0.00199897	0.0645005	-0.194346	0.0628873	5.94016	0.0403651	0.00480664	0.0268319	0.0183965	0.0268319	ENSMUSG00000026768	Itga8
ENSMUST00000065970	0.0020069	0.0647096	0.277146	0.0897142	5.13565	0.0525409	0.0379035	-0.00409384	0.0264856	0.0264856	ENSMUSG00000053519	Kcnip1
ENSMUST00000169845	0.00200898	0.0647293	-0.34576	0.111936	4.55324	0.127856	0.0313676	0.0688704	0.0353949	0.0688704	ENSMUSG00000021036	Sptlc2
ENSMUST00000040357	0.00201172	0.0647706	0.277969	0.0900013	4.45109	0.0826512	0.0200469	0.0447549	0.0371321	0.0447549	ENSMUSG00000040723	Rcsd1
ENSMUST00000132794	0.00201714	0.064898	-0.355732	0.11521	3.68167	0.126687	0.0443004	0.0528643	0.0618854	0.0618854	ENSMUSG00000063870	Chd4
ENSMUST00000105436	0.00201865	0.0648995	-0.206407	0.0668531	6.65205	0.0455959	0.0113558	0.0243989	0.013931	0.0243989	ENSMUSG00000043259	Fam13c
ENSMUST00000129416	0.00202503	0.0650577	-1.62502	0.526488	2.46231	2.82746	1.83999	0.377532	0.222743	0.377532	ENSMUSG00000038954	Supt3
ENSMUST00000120671	0.00203014	0.0651745	-1.21335	0.393205	2.14132	1.4707	0.903341	0.223794	0.333541	0.333541	ENSMUSG00000021699	Pde4d
ENSMUST00000024731	0.00203553	0.0652531	-0.345196	0.111895	3.50842	0.0802763	0.0289888	0.0221873	0.0711754	0.0711754	ENSMUSG00000023935	Spats1
ENSMUST00000119433	0.00203483	0.0652531	-2.2735	0.736929	1.72619	5.53826	2.19224	2.15228	0.569831	2.15228	ENSMUSG00000053550	Shisa7
ENSMUST00000030775	0.0020389	0.0652669	0.328643	0.106547	7.56675	0.11576	0.054749	0.0360683	0.0107121	0.0360683	ENSMUSG00000005045	Chd5
ENSMUST00000027700	0.0020378	0.0652669	-0.177586	0.0575707	6.20577	0.0309073	0.0100587	0.0134689	0.0164564	0.0164564	ENSMUSG00000026439	Rbbp5
ENSMUST00000082092	0.0020426	0.0653383	0.428016	0.138788	4.6082	0.196402	0.0516106	0.102485	0.0345181	0.102485	ENSMUSG00000057322	Rpl38
ENSMUST00000121049	0.00204672	0.0654227	-0.145456	0.0471742	8.00978	0.0215331	0.00795333	0.0086556	0.00984995	0.00984995	ENSMUSG00000028782	Adgrb2
ENSMUST00000004076	0.00206958	0.0661059	0.128752	0.0418017	6.87552	0.0072038	0.00104602	0.00197735	0.0129331	0.0129331	ENSMUSG00000003974	Grm3
ENSMUST00000110382	0.00207123	0.0661111	0.311658	0.101193	3.8639	0.0773769	0.0278627	0.026192	0.0540581	0.0540581	ENSMUSG00000006715	Gmnn
ENSMUST00000025872	0.00208024	0.0663033	-0.256753	0.0834011	4.49063	0.0493283	0.0192068	0.0141865	0.0364391	0.0364391	ENSMUSG00000064202	4430402I18Rik
ENSMUST00000165584	0.00207907	0.0663033	-1.62355	0.52735	1.72289	2.83326	1.36961	0.855173	0.572283	0.855173	ENSMUSG00000021111	Papola
ENSMUST00000119329	0.00208478	0.0663088	1.08296	0.351854	2.41642	1.19203	0.754603	0.164407	0.235808	0.235808	ENSMUSG00000014504	Srp19
ENSMUST00000159152	0.00208434	0.0663088	-0.529051	0.171885	2.72678	0.179811	0.0748222	0.036344	0.161533	0.161533	ENSMUSG00000021458	2010111I01Rik
ENSMUST00000111639	0.0020849	0.0663088	-0.195184	0.0634154	5.25719	0.0236736	0.00721068	0.00709293	0.0249615	0.0249615	ENSMUSG00000040187	Arntl2
ENSMUST00000140775	0.0020941	0.0665536	-0.296417	0.0963472	4.46829	0.094541	0.0221198	0.0521425	0.036827	0.0521425	ENSMUSG00000037965	Zc3h7a
ENSMUST00000107148	0.00210031	0.0666096	-0.230952	0.0750901	4.86255	0.0572574	0.0145073	0.0304349	0.0306008	0.0306008	ENSMUSG00000038368	Focad
ENSMUST00000108813	0.00210036	0.0666096	-0.480082	0.156091	4.71256	0.248106	0.0848379	0.110077	0.0329105	0.110077	ENSMUSG00000009575	Cbx5
ENSMUST00000109278	0.00209783	0.0666096	0.228615	0.0743215	5.00242	0.0410637	0.0158146	0.0126807	0.0283749	0.0283749	ENSMUSG00000041278	Ttc1
ENSMUST00000031243	0.00210968	0.0668572	0.424032	0.137926	5.23438	0.193681	0.00713293	0.145056	0.025235	0.145056	ENSMUSG00000029304	Spp1
ENSMUST00000161576	0.00211455	0.0668746	0.247288	0.0804541	6.6016	0.0658935	0.00380007	0.0479828	0.0141782	0.0479828	ENSMUSG00000031770	Herpud1
ENSMUST00000173907	0.00211475	0.0668746	-1.15325	0.375208	2.61783	1.43314	0.825502	0.300748	0.184004	0.300748	ENSMUSG00000037649	H2-DMa
ENSMUST00000095078	0.00211238	0.0668746	0.15166	0.0493369	6.65847	0.0239618	0.00557294	0.0130541	0.0139001	0.0139001	ENSMUSG00000007476	Lrrc8a
ENSMUST00000107413	0.00212155	0.0668921	0.309507	0.100729	5.97093	0.103273	0.0393213	0.0418493	0.0181517	0.0418493	ENSMUSG00000047824	Pygo2
ENSMUST00000141683	0.00211932	0.0668921	0.367613	0.119628	4.01499	0.145668	0.0372578	0.0772282	0.0483856	0.0772282	ENSMUSG00000020163	Uqcr11
ENSMUST00000049156	0.00212278	0.0668921	0.180957	0.0588957	5.4328	0.0197561	0.00473188	0.00695063	0.0230177	0.0230177	ENSMUSG00000034105	Tldc1
ENSMUST00000032899	0.00211971	0.0668921	-0.120603	0.039247	7.38909	0.0141532	0.00115103	0.00959521	0.0111716	0.0111716	ENSMUSG00000030663	1110004F10Rik
ENSMUST00000107689	0.00212284	0.0668921	0.471924	0.153597	3.66807	0.203663	0.1262	0.0248618	0.0625361	0.0625361	ENSMUSG00000041842	Fhdc1
ENSMUST00000034021	0.00212765	0.066996	0.195579	0.0636691	5.43057	0.0412552	0.00753991	0.0248901	0.0230408	0.0248901	ENSMUSG00000031608	Galnt7
ENSMUST00000028337	0.00213208	0.067088	0.323642	0.10538	3.6832	0.105522	0.0270266	0.0540816	0.0618128	0.0618128	ENSMUSG00000026961	Lrrc26
ENSMUST00000153433	0.00213529	0.0670937	0.405003	0.131891	3.47717	0.144388	0.0660321	0.0394276	0.0731299	0.0731299	ENSMUSG00000029408	Abcb9
ENSMUST00000115481	0.0021343	0.0670937	0.218583	0.0711795	5.41691	0.0475636	0.0173489	0.0190591	0.0231832	0.0231832	ENSMUSG00000064127	Med14
ENSMUST00000167911	0.00213681	0.067094	-1.0548	0.343523	2.87059	1.20073	0.658408	0.285655	0.136901	0.285655	ENSMUSG00000021036	Sptlc2
ENSMUST00000125040	0.00214061	0.0671659	-0.178686	0.0582038	7.01236	0.0344669	0.00799537	0.0191061	0.012395	0.0191061	ENSMUSG00000071533	Pcnp
ENSMUST00000148394	0.00214326	0.0672014	-0.255996	0.0833964	4.41295	0.0541995	0.0178081	0.0207224	0.0378316	0.0378316	NA	NA
ENSMUST00000046929	0.00215171	0.0673403	0.110332	0.0359568	7.92476	0.00978026	0.000357037	0.00650307	0.00998612	0.00998612	ENSMUSG00000063317	Usp31
ENSMUST00000185633	0.00214966	0.0673403	-0.159367	0.0519323	7.03417	0.0274339	0.00101646	0.0205592	0.0123141	0.0205592	ENSMUSG00000032410	Xrn1
ENSMUST00000106321	0.00215224	0.0673403	-0.287225	0.0936081	4.11671	0.0477491	0.0251749	0.00216631	0.0449248	0.0449248	ENSMUSG00000060288	Ppih
ENSMUST00000046389	0.00215415	0.0673526	0.138185	0.0450391	6.47569	0.0092745	0.00139358	0.00309805	0.0148346	0.0148346	ENSMUSG00000042369	Rbm45
ENSMUST00000120276	0.0021571	0.0673675	-0.217766	0.0709868	5.06616	0.0353701	0.0128736	0.0110295	0.0274393	0.0274393	ENSMUSG00000024002	Brd4
ENSMUST00000015501	0.00215767	0.0673675	-0.183006	0.0596571	6.36487	0.0239393	0.0130091	0.00279723	0.0154627	0.0154627	ENSMUSG00000015357	Clpx
ENSMUST00000031224	0.00218561	0.068192	-0.172677	0.0563608	6.45931	0.0322874	0.00173334	0.023679	0.0149243	0.023679	ENSMUSG00000029287	Tgfbr3
ENSMUST00000033899	0.00218943	0.068263	0.11574	0.0377834	7.50681	0.0139874	0.000561383	0.0103201	0.0108593	0.0108593	ENSMUSG00000031503	Col4a2
ENSMUST00000052145	0.00219574	0.0684118	0.413849	0.135139	3.71332	0.185586	0.0756693	0.070431	0.0604135	0.070431	ENSMUSG00000047721	Bola2
ENSMUST00000048150	0.00220413	0.068625	-0.280127	0.0915074	5.65833	0.0850785	0.0169517	0.0500371	0.0208348	0.0500371	ENSMUSG00000039765	Cc2d2a
ENSMUST00000006476	0.00220852	0.0687134	0.626949	0.204841	2.47098	0.29815	0.115315	0.087956	0.220365	0.220365	ENSMUSG00000006313	Upk1a
ENSMUST00000168587	0.0022101	0.0687145	0.322404	0.105346	4.63534	0.112742	0.0328916	0.0558901	0.0340949	0.0558901	ENSMUSG00000075486	Commd6
ENSMUST00000074941	0.00221435	0.0687503	0.151434	0.0494905	6.08014	0.016749	0.00226788	0.0089241	0.0173266	0.0173266	ENSMUSG00000063281	Zfp35
ENSMUST00000059973	0.00221374	0.0687503	2.07094	0.67679	2.3472	4.65294	3.02469	0.639672	0.2571	0.639672	ENSMUSG00000036834	Plch1
ENSMUST00000144942	0.00222615	0.0690684	-0.290532	0.0949986	5.88505	0.0916517	0.01384	0.0583578	0.0188493	0.0583578	ENSMUSG00000020538	Srebf1
ENSMUST00000109813	0.00223004	0.0691406	-0.109081	0.0356737	10.0259	0.00953388	6.90959e-05	0.00660958	0.0101118	0.0101118	ENSMUSG00000057897	Camk2b
ENSMUST00000017743	0.00223259	0.0691713	-0.405983	0.132787	3.42858	0.179043	0.0371036	0.103955	0.0763813	0.103955	ENSMUSG00000035775	Krt20
ENSMUST00000123275	0.0022388	0.069267	0.523613	0.171307	3.8158	0.297949	0.128807	0.105961	0.0559897	0.105961	ENSMUSG00000036352	Ubac1
ENSMUST00000129333	0.00223732	0.069267	0.776586	0.254054	2.23183	0.611256	0.219032	0.251776	0.297315	0.297315	ENSMUSG00000026864	Hspa5
ENSMUST00000022135	0.00224639	0.0694534	0.18538	0.0606695	5.31274	0.029877	0.00512905	0.0165796	0.0243173	0.0243173	ENSMUSG00000078941	Ak6
ENSMUST00000121705	0.00225762	0.0697518	0.366457	0.11999	4.86996	0.145309	0.0846968	0.0296453	0.0304838	0.0304838	ENSMUSG00000030805	Stx4a
ENSMUST00000154222	0.00226215	0.0698431	0.28296	0.0926686	5.28866	0.087146	0.0133236	0.0553761	0.0245928	0.0553761	ENSMUSG00000030584	Dpf1
ENSMUST00000130198	0.00227148	0.0700825	0.308286	0.101003	3.98479	0.0757099	0.0321295	0.02076	0.0494841	0.0494841	ENSMUSG00000020224	Llph
ENSMUST00000020922	0.00227691	0.0701705	0.129091	0.042304	6.80941	0.00947762	0.00110443	0.00424523	0.0132126	0.0132126	ENSMUSG00000020601	Trib2
ENSMUST00000187382	0.00227749	0.0701705	-0.207429	0.0679776	5.0476	0.031184	0.00926213	0.0114875	0.0277054	0.0277054	ENSMUSG00000037428	Vgf
ENSMUST00000125441	0.00228835	0.0704562	0.28233	0.0925669	4.50559	0.0490747	0.032365	-0.00291056	0.0361841	0.0361841	ENSMUSG00000060216	Arrb2
ENSMUST00000166078	0.00230364	0.0708778	0.2302	0.0755246	5.83109	0.0578351	0.017633	0.0279987	0.0193092	0.0279987	ENSMUSG00000031575	Ash2l
ENSMUST00000142959	0.00230613	0.070905	0.145656	0.0477925	7.22697	0.0212742	0.0066187	0.00970709	0.0116543	0.0116543	ENSMUSG00000025375	Aatk
ENSMUST00000033839	0.00231266	0.0710568	0.169426	0.0556072	5.8845	0.031347	0.0029767	0.0217606	0.0188539	0.0217606	ENSMUSG00000031458	Coprs
ENSMUST00000090473	0.00232111	0.0711193	0.341311	0.112062	5.67282	0.127285	0.00367109	0.096792	0.020703	0.096792	ENSMUSG00000068696	Gpr88
ENSMUST00000146979	0.0023206	0.0711193	0.213597	0.0701283	5.942	0.0498485	0.0122059	0.0271379	0.0183817	0.0271379	ENSMUSG00000020368	Canx
ENSMUST00000108682	0.00232081	0.0711193	-0.103907	0.034115	9.14187	0.00481889	0.000120359	0.00198007	0.00919031	0.00919031	ENSMUSG00000033066	Gas7
ENSMUST00000022087	0.00231902	0.0711193	-0.286955	0.0942068	4.38721	0.0700103	0.0326762	0.0177096	0.0383232	0.0383232	ENSMUSG00000021595	Nsun2
ENSMUST00000129041	0.00232966	0.0713318	-1.1794	0.387371	1.45657	1.47344	0.391199	0.760426	0.80925	0.80925	ENSMUSG00000022973	Synj1
ENSMUST00000111899	0.00233615	0.0714627	0.263788	0.0866641	5.73631	0.0524044	0.0399505	-0.00435505	0.0201349	0.0201349	ENSMUSG00000055491	Pprc1
ENSMUST00000027512	0.00233715	0.0714627	-0.294599	0.096791	5.81864	0.0829629	0.0555316	0.00705313	0.0194164	0.0194164	ENSMUSG00000026289	Atg16l1
ENSMUST00000146961	0.00234537	0.0716646	-0.269748	0.0886567	4.32841	0.0517945	0.0233646	0.0107528	0.0395156	0.0395156	ENSMUSG00000027122	Arl14ep
ENSMUST00000172281	0.00236161	0.0721113	2.23843	0.736199	2.82847	5.4891	2.04234	2.29356	0.143595	2.29356	ENSMUSG00000022561	Gpaa1
ENSMUST00000096199	0.00237254	0.0722461	0.309778	0.10193	4.70387	0.103416	0.0500743	0.0311984	0.0330429	0.0330429	ENSMUSG00000022822	Abcc5
ENSMUST00000085255	0.00237097	0.0722461	-0.384777	0.126599	6.09461	0.162289	0.0300318	0.0981861	0.0172223	0.0981861	ENSMUSG00000030447	Cyfip1
ENSMUST00000097352	0.00237204	0.0722461	0.196692	0.0647182	5.63651	0.0220004	0.0124729	-5.58681e-05	0.0210347	0.0210347	ENSMUSG00000006705	Pknox1
ENSMUST00000026175	0.00237203	0.0722461	0.179071	0.0589204	5.95251	0.0351522	0.00265208	0.0251208	0.0182975	0.0251208	ENSMUSG00000025175	Fn3k
ENSMUST00000156299	0.00237685	0.0723277	0.203766	0.0670592	5.47959	0.0407851	0.0134349	0.0176376	0.0225406	0.0225406	ENSMUSG00000002010	Idh3g
ENSMUST00000061111	0.00237967	0.0723638	-0.203893	0.067109	5.11629	0.0455951	0.00860836	0.0274206	0.0267448	0.0274206	ENSMUSG00000044345	Marveld1
ENSMUST00000022053	0.00238684	0.0724329	-0.549989	0.181076	2.67593	0.230652	0.0907459	0.0669314	0.171564	0.171564	ENSMUSG00000021569	Trip13
ENSMUST00000071067	0.00238667	0.0724329	-0.282216	0.0929153	3.99157	0.0483802	0.0198295	0.00892441	0.0492364	0.0492364	ENSMUSG00000056753	C330011M18Rik
ENSMUST00000149383	0.00238496	0.0724329	-1.61859	0.532859	1.54258	2.87432	0.788436	1.48307	0.723604	1.48307	ENSMUSG00000038696	Mapkap1
ENSMUST00000146330	0.00239147	0.0725238	0.176933	0.058264	5.97435	0.0186438	0.00903275	0.00188441	0.0181248	0.0181248	ENSMUSG00000006575	Rundc3a
ENSMUST00000177121	0.00240868	0.0729958	0.49268	0.162355	3.36418	0.253303	0.129731	0.0672872	0.0811424	0.0811424	ENSMUSG00000042328	Hps4
ENSMUST00000084013	0.00241823	0.0731854	-0.128726	0.0424363	9.40923	0.0182182	9.17027e-05	0.014315	0.00933085	0.014315	ENSMUSG00000065947	mt-Nd4l
ENSMUST00000182126	0.00241663	0.0731854	1.6385	0.54012	2.97112	2.95137	0.636196	1.69764	0.122434	1.69764	ENSMUSG00000047507	Baiap3
ENSMUST00000125858	0.00242076	0.0732118	-0.428535	0.141287	3.32388	0.116877	0.0752765	-0.00347472	0.0844204	0.0844204	ENSMUSG00000028013	Ppa2
ENSMUST00000088244	0.00242568	0.0733108	-0.179975	0.0593495	6.75909	0.0356289	0.00577036	0.0224085	0.013434	0.0224085	ENSMUSG00000056367	Actr3b
ENSMUST00000119976	0.00244287	0.0737299	1.3338	0.440151	1.37493	1.79523	0.650103	0.730566	0.899757	0.899757	ENSMUSG00000046295	Ankle1
ENSMUST00000142439	0.00244259	0.0737299	-1.03814	0.342578	1.68327	0.604424	0.336332	0.000846285	0.602544	0.602544	ENSMUSG00000039741	Bahcc1
ENSMUST00000129447	0.00244636	0.073735	-0.419018	0.138294	4.04952	0.193377	0.0663954	0.0866072	0.0471457	0.0866072	ENSMUSG00000041375	Ccdc9
ENSMUST00000150467	0.00244596	0.073735	-0.933637	0.308136	1.84246	0.848725	0.269608	0.374961	0.489976	0.489976	ENSMUSG00000042446	Zmym4
ENSMUST00000129585	0.00244818	0.0737396	-0.271284	0.0895422	4.49786	0.0652192	0.0278271	0.0199408	0.0363154	0.0363154	ENSMUSG00000020719	Ddx5
ENSMUST00000186259	0.00245171	0.0737957	-0.348988	0.115207	4.06003	0.112621	0.0594021	0.0244948	0.0467782	0.0467782	ENSMUSG00000039218	Srrm2
ENSMUST00000133149	0.00245846	0.0738988	-0.290827	0.096033	3.81315	0.0547991	0.0176804	0.0163906	0.0560983	0.0560983	ENSMUSG00000018378	Cuedc1
ENSMUST00000192032	0.00245846	0.0738988	-0.290827	0.096033	3.81315	0.0547991	0.0176804	0.0163906	0.0560983	0.0560983	ENSMUSG00000098571	Cuedc1
ENSMUST00000114468	0.00246324	0.0739922	0.168433	0.0556284	5.77793	0.0210934	0.00498669	0.00924455	0.0197694	0.0197694	ENSMUSG00000029822	Osbpl3
ENSMUST00000119172	0.00246682	0.0740496	0.270207	0.0892544	5.0406	0.0587243	0.0359237	0.00528828	0.027807	0.027807	ENSMUSG00000014077	Chp1
ENSMUST00000146108	0.00247086	0.0741207	0.129382	0.0427442	6.8427	0.0184649	0.00108791	0.0135286	0.0130703	0.0135286	ENSMUSG00000028391	Wdr31
ENSMUST00000160437	0.00248039	0.074256	-0.28414	0.093908	5.59056	0.0891089	0.00582453	0.0647252	0.0214625	0.0647252	ENSMUSG00000029625	Cpsf4
ENSMUST00000194016	0.0024788	0.074256	-0.337891	0.111666	5.65045	0.125999	0.0241304	0.0756236	0.0209068	0.0756236	ENSMUSG00000027674	Pex5l
ENSMUST00000100398	0.00247845	0.074256	-0.782196	0.258495	4.85339	0.447003	0.503813	-0.205065	0.0307451	0.0307451	ENSMUSG00000017314	Mpp2
ENSMUST00000165262	0.00248244	0.0742673	-0.185568	0.0613353	7.00638	0.0380119	0.0131894	0.0169068	0.0124174	0.0169068	ENSMUSG00000022212	Cpne6
ENSMUST00000174363	0.00248479	0.0742876	0.217988	0.0720578	5.67759	0.0332658	0.0208788	0.000824166	0.0206598	0.0206598	ENSMUSG00000040356	Skiv2l
ENSMUST00000049095	0.00248822	0.0743398	-0.124798	0.0412588	7.21211	0.0167322	0.00191658	0.0112201	0.0117017	0.0117017	ENSMUSG00000034171	Faah
ENSMUST00000173804	0.00249122	0.0743795	0.106588	0.0352425	8.1592	0.00777467	0.000294169	0.00471007	0.00964211	0.00964211	ENSMUSG00000072966	Gprasp2
ENSMUST00000108872	0.00250349	0.0745952	0.119245	0.0394469	7.20379	0.00926757	0.000719936	0.00506473	0.0117286	0.0117286	ENSMUSG00000020261	Slc36a1
ENSMUST00000137246	0.00250224	0.0745952	0.160934	0.0532352	7.02278	0.0286244	0.00356542	0.0191065	0.0123562	0.0191065	ENSMUSG00000028410	Dnaja1
ENSMUST00000133617	0.00250287	0.0745952	-1.721	0.569303	1.8236	3.16313	2.09074	0.388012	0.502106	0.502106	ENSMUSG00000032786	Alas1
ENSMUST00000173987	0.0025102	0.0747451	-0.15512	0.0513282	6.55804	0.0266064	0.00292354	0.0181532	0.0143987	0.0181532	ENSMUSG00000077450	Rab11b
ENSMUST00000179243	0.00251656	0.0748842	-0.247715	0.0819883	5.29695	0.0409957	0.0292793	-0.00328043	0.0244973	0.0244973	ENSMUSG00000039194	Rlbp1
ENSMUST00000027231	0.00252147	0.0749801	-0.132902	0.0439964	6.61543	0.0194461	0.00137592	0.0140082	0.0141096	0.0141096	ENSMUSG00000026062	Slc9a2
ENSMUST00000165829	0.00252497	0.0750336	-0.382162	0.12653	3.28447	0.129631	0.0402038	0.054802	0.0878743	0.0878743	ENSMUSG00000085584	Rgag1
ENSMUST00000093852	0.00252703	0.0750447	0.115018	0.0380845	7.42157	0.0145894	0.000521157	0.0110268	0.0110823	0.0110823	ENSMUSG00000066687	Zbtb16
ENSMUST00000159491	0.00253373	0.0751932	-0.336853	0.111567	3.57227	0.087932	0.0321042	0.0285001	0.0674738	0.0674738	ENSMUSG00000030621	Me3
ENSMUST00000152098	0.00255304	0.075665	-1.43007	0.474006	2.59569	2.26723	1.11241	0.685037	0.189037	0.685037	ENSMUSG00000055401	Fbxo6
ENSMUST00000138368	0.00255161	0.075665	-1.05615	0.350049	1.54156	1.12798	0.255706	0.612419	0.72457	0.72457	ENSMUSG00000075318	Scn2a1
ENSMUST00000140681	0.00255701	0.0757323	0.757893	0.251248	2.36099	0.636946	0.227082	0.277923	0.252701	0.277923	ENSMUSG00000028854	Slc9a1
ENSMUST00000132718	0.00256046	0.0757332	-1.60046	0.530639	1.96922	2.84098	1.12936	1.12327	0.415895	1.12327	ENSMUSG00000032359	Ctsh
ENSMUST00000119118	0.00255953	0.0757332	-0.171702	0.0569263	7.10792	0.0326967	0.0039228	0.022002	0.0120502	0.022002	ENSMUSG00000030518	Fam189a1
ENSMUST00000140732	0.00256875	0.0759278	0.176647	0.0585869	5.73002	0.0253458	0.00726877	0.0106008	0.0201906	0.0201906	NA	NA
ENSMUST00000132855	0.00257438	0.0760437	-0.28673	0.0951184	7.39278	0.0912618	0.00738872	0.0649913	0.0111613	0.0649913	ENSMUSG00000086040	Wipf3
ENSMUST00000042646	0.00257952	0.0760952	0.277423	0.0920492	4.01285	0.0592798	0.0193212	0.0214109	0.0484633	0.0484633	ENSMUSG00000037621	Atoh8
ENSMUST00000098334	0.00257956	0.0760952	0.145084	0.0481391	8.29207	0.023373	0.00117672	0.0173623	0.00948983	0.0173623	ENSMUSG00000035569	Ankrd11
ENSMUST00000120411	0.00258841	0.0763057	-0.514332	0.170715	3.49024	0.293896	0.102065	0.131085	0.0723002	0.131085	ENSMUSG00000021750	Fam107a
ENSMUST00000108536	0.00260331	0.0766939	-1.92015	0.637697	1.67303	4.09979	1.54429	1.70897	0.610624	1.70897	ENSMUSG00000033961	Zfp446
ENSMUST00000096365	0.00260594	0.0767205	0.113263	0.0376192	7.5278	0.00855968	0.000514803	0.00490929	0.0108069	0.0108069	ENSMUSG00000048385	Scrt1
ENSMUST00000138242	0.00261589	0.0767712	0.228641	0.0759704	4.79939	0.0270064	0.0145881	-0.00062183	0.0315839	0.0315839	ENSMUSG00000001962	Fam50a
ENSMUST00000119043	0.0026098	0.0767712	0.39965	0.13276	6.39948	0.177672	0.0344296	0.106573	0.0152611	0.106573	ENSMUSG00000044252	Osbpl1a
ENSMUST00000174839	0.00261447	0.0767712	-1.21111	0.402392	2.6507	1.63209	0.715535	0.579817	0.176832	0.579817	ENSMUSG00000067212	H2-T23
ENSMUST00000155824	0.0026128	0.0767712	-0.186552	0.0619782	5.29276	0.0303354	0.00618485	0.0158813	0.0245455	0.0245455	ENSMUSG00000071866	Ppia
ENSMUST00000032180	0.00261632	0.0767712	0.168116	0.0558607	5.61655	0.0181149	0.00374398	0.00743799	0.0212194	0.0212194	ENSMUSG00000030093	Wnt7a
ENSMUST00000029564	0.00262259	0.0768863	0.193364	0.0642655	6.26232	0.0416235	0.00251717	0.0305232	0.01609	0.0305232	ENSMUSG00000027952	Pmvk
ENSMUST00000003513	0.0026237	0.0768863	0.327927	0.108993	5.45241	0.119722	0.0533291	0.0417069	0.0228159	0.0417069	ENSMUSG00000003421	Nosip
ENSMUST00000193869	0.00263176	0.0770206	-0.183531	0.061019	5.93301	0.0375182	0.0051551	0.0246314	0.0184542	0.0246314	ENSMUSG00000103332	Pcdhga2
ENSMUST00000144810	0.0026309	0.0770206	-0.554302	0.184284	3.32306	0.342212	0.0935842	0.178102	0.0844901	0.178102	ENSMUSG00000027829	Ccnl1
ENSMUST00000154728	0.00263986	0.0772067	-0.400465	0.133185	5.81355	0.178715	0.0300607	0.111845	0.0194603	0.111845	ENSMUSG00000029208	Guf1
ENSMUST00000175930	0.00265064	0.0774711	0.392018	0.130429	3.96365	0.171363	0.0579859	0.0781088	0.0502615	0.0781088	ENSMUSG00000090266	Mettl23
ENSMUST00000069004	0.00265369	0.077509	-0.189994	0.063221	5.48823	0.0285489	0.00952102	0.0103534	0.0224541	0.0224541	ENSMUSG00000019891	Dcbld1
ENSMUST00000076169	0.00266717	0.0777085	-0.117895	0.03925	7.25687	0.0141937	0.000763985	0.0101963	0.0115605	0.0115605	ENSMUSG00000021704	Mtx3
ENSMUST00000098272	0.00266994	0.0777085	-0.229321	0.0763541	4.53705	0.0457813	0.0109801	0.0223038	0.0356595	0.0356595	ENSMUSG00000074001	Klhl40
ENSMUST00000151254	0.00266583	0.0777085	0.530233	0.176518	4.10676	0.287058	0.204033	0.0176209	0.0452354	0.0452354	ENSMUSG00000030663	1110004F10Rik
ENSMUST00000049621	0.00267103	0.0777085	-0.232202	0.0773167	5.39502	0.0601947	0.00493481	0.0428882	0.0234142	0.0428882	ENSMUSG00000048001	Hes5
ENSMUST00000159012	0.00266385	0.0777085	-1.63172	0.543169	1.28463	2.97122	1.16898	1.19127	1.01144	1.19127	ENSMUSG00000032243	Itga11
ENSMUST00000038341	0.00267074	0.0777085	-0.363788	0.12113	4.10178	0.147746	0.0188116	0.0985677	0.0453929	0.0985677	ENSMUSG00000040084	Bub1b
ENSMUST00000086075	0.00267715	0.0778356	0.255097	0.0849596	5.32238	0.0544587	0.0335365	0.00538435	0.0242085	0.0242085	ENSMUSG00000037936	Scarb1
ENSMUST00000091641	0.00268991	0.0780141	0.178749	0.0595607	5.85423	0.0357097	0.00399359	0.0243862	0.0191108	0.0243862	ENSMUSG00000021431	Snrnp48
ENSMUST00000190853	0.00268576	0.0780141	1.25322	0.41752	2.62131	1.49645	1.21135	-0.0838448	0.183227	0.183227	ENSMUSG00000090486	BC035947
ENSMUST00000119954	0.00269167	0.0780141	0.139266	0.0464079	6.67839	0.0216789	0.00154236	0.0156872	0.0138053	0.0156872	ENSMUSG00000041328	Pcf11
ENSMUST00000180786	0.00268924	0.0780141	0.183066	0.0609976	5.31734	0.0180936	0.0055004	0.0042595	0.0242652	0.0242652	ENSMUSG00000020829	Slc46a1
ENSMUST00000194296	0.00269208	0.0780141	-0.696819	0.232206	2.49445	0.542746	0.130758	0.300597	0.214063	0.300597	ENSMUSG00000070942	Il1rl2
ENSMUST00000057442	0.00269693	0.0780526	-0.102886	0.0342918	8.62044	0.00579878	0.000168661	0.00300058	0.00923874	0.00923874	ENSMUSG00000047842	Diras2
ENSMUST00000003599	0.00269534	0.0780526	-0.159633	0.0532019	6.21924	0.0284892	0.00425161	0.0183919	0.0163677	0.0183919	ENSMUSG00000103088	Pcdhgb6
ENSMUST00000021296	0.00271047	0.0782681	0.185023	0.061699	5.86264	0.0383062	0.00280685	0.0276473	0.0190389	0.0276473	ENSMUSG00000020921	Tmem101
ENSMUST00000139926	0.00271229	0.0782681	-1.52134	0.507352	1.55331	2.41635	1.34567	0.534024	0.713571	0.713571	ENSMUSG00000008226	Scrn3
ENSMUST00000175935	0.00271126	0.0782681	0.171519	0.0571977	6.07348	0.0258861	0.00879752	0.0101064	0.0173751	0.0173751	ENSMUSG00000024921	Smarca2
ENSMUST00000077766	0.0027132	0.0782681	-0.440477	0.1469	3.43825	0.128076	0.0969236	-0.0163173	0.0757125	0.0757125	ENSMUSG00000063694	Cycs
ENSMUST00000190997	0.00271123	0.0782681	0.288857	0.096327	5.87674	0.093369	0.0256245	0.0486066	0.0189193	0.0486066	ENSMUSG00000026439	Rbbp5
ENSMUST00000027921	0.00271541	0.0782811	-0.12276	0.0409438	7.08574	0.00802236	0.00128314	0.002988	0.012128	0.012128	ENSMUSG00000026618	Iars2
ENSMUST00000134347	0.00272195	0.0784188	0.203371	0.0678466	5.03603	0.0340702	0.00895139	0.0152252	0.0278739	0.0278739	NA	NA
ENSMUST00000114723	0.00272928	0.0784262	-0.141096	0.0470838	6.72502	0.0143242	0.00414682	0.00534609	0.0135883	0.0135883	ENSMUSG00000057914	Cacnb2
ENSMUST00000025430	0.00272928	0.0784262	-0.124752	0.0416299	6.89787	0.0110099	0.00102289	0.00620384	0.0128415	0.0128415	ENSMUSG00000024548	Setbp1
ENSMUST00000186116	0.00272714	0.0784262	0.141703	0.0472828	6.54719	0.0176264	0.00343062	0.00942871	0.0144547	0.0144547	ENSMUSG00000030811	Fbxl19
ENSMUST00000123614	0.00272878	0.0784262	-0.134008	0.0447177	6.7565	0.0077531	0.00255175	0.000670974	0.0134456	0.0134456	ENSMUSG00000072946	Ptgr2
ENSMUST00000020831	0.00273965	0.0786732	0.130325	0.0435066	6.6678	0.0190162	0.00128705	0.0138338	0.0138555	0.0138555	ENSMUSG00000020523	Fam114a2
ENSMUST00000049057	0.00274731	0.0788421	0.116035	0.038747	7.33972	0.0093647	0.000698694	0.00538774	0.0113119	0.0113119	ENSMUSG00000034685	Fam171a2
ENSMUST00000035577	0.00275389	0.0789799	1.44449	0.482468	1.31818	1.81407	0.893762	0.424362	0.968442	0.968442	ENSMUSG00000042501	Cpa6
ENSMUST00000112745	0.00275772	0.0790386	-0.238374	0.0796299	4.97385	0.0637548	0.0121089	0.0386184	0.0288152	0.0386184	ENSMUSG00000036792	Mbd5
ENSMUST00000015981	0.00276418	0.0790787	-0.16	0.0534615	6.14933	0.026622	0.00602761	0.0146551	0.0168374	0.0168374	ENSMUSG00000015837	Sqstm1
ENSMUST00000162685	0.00276096	0.0790787	-1.48871	0.49737	2.85842	2.48711	0.855204	1.12381	0.138795	1.12381	ENSMUSG00000026514	Cnih3
ENSMUST00000068805	0.00276446	0.0790787	-0.182489	0.0609764	5.72129	0.0292838	0.00947683	0.0119025	0.0202681	0.0202681	ENSMUSG00000026427	Eif2d
ENSMUST00000140703	0.00276693	0.0790981	1.021	0.341183	2.36375	1.17022	0.527813	0.403437	0.25183	0.403437	ENSMUSG00000051985	Igfn1
ENSMUST00000073625	0.00277382	0.079244	-1.67523	0.55995	1.74789	3.15167	0.985304	1.52305	0.553979	1.52305	ENSMUSG00000057054	Inca1
ENSMUST00000106993	0.0027758	0.0792496	-0.54964	0.183732	3.23266	0.277516	0.177356	0.0288489	0.0927029	0.0927029	ENSMUSG00000018411	Mapt
ENSMUST00000024849	0.00278269	0.0793952	0.241501	0.0807485	4.35112	0.0433473	0.0131199	0.0161196	0.0390427	0.0390427	ENSMUSG00000024053	Emilin2
ENSMUST00000059595	0.00278827	0.0795034	-0.125214	0.0418752	8.74715	0.0176218	0.000158028	0.0138703	0.00918794	0.0138703	ENSMUSG00000050965	Prkca
ENSMUST00000135462	0.0027901	0.0795045	-1.04786	0.350461	2.14353	1.16406	0.649979	0.260076	0.332602	0.332602	ENSMUSG00000020882	Cacnb1
ENSMUST00000096241	0.00279214	0.0795114	-0.158407	0.0529834	5.80952	0.0189093	0.00296275	0.00988551	0.0194951	0.0194951	ENSMUSG00000071647	Eml3
ENSMUST00000182672	0.00279438	0.0795242	-0.756234	0.252964	2.30559	0.553131	0.241034	0.178031	0.270891	0.270891	NA	NA
ENSMUST00000179117	0.00279906	0.0795257	-1.46449	0.489963	2.70472	2.33644	1.75472	0.0876643	0.165791	0.165791	ENSMUSG00000067771	Gm14685
ENSMUST00000117200	0.0028016	0.0795257	-0.137624	0.0460479	6.77531	0.016555	0.00360143	0.00845469	0.0133618	0.0133618	ENSMUSG00000052516	Robo2
ENSMUST00000124085	0.00280146	0.0795257	0.499772	0.167219	3.0751	0.258118	0.114292	0.0858249	0.109407	0.109407	ENSMUSG00000039671	Zmynd8
ENSMUST00000114664	0.00280121	0.0795257	0.235213	0.0786994	4.45729	0.0323042	0.0125272	0.00610043	0.0370216	0.0370216	ENSMUSG00000070305	Mpzl3
ENSMUST00000143476	0.00280479	0.0795653	-1.1433	0.382585	2.27698	1.47053	0.634873	0.536099	0.28083	0.536099	ENSMUSG00000038126	Mphosph9
ENSMUST00000078308	0.0028073	0.0795856	-0.13223	0.0442524	7.73009	0.019673	0.000493606	0.0151726	0.0103492	0.0151726	ENSMUSG00000070565	Rasal2
ENSMUST00000043237	0.00281649	0.0797951	0.105891	0.0354495	8.08353	0.00840547	0.000310929	0.00538462	0.00974242	0.00974242	ENSMUSG00000038375	Trp53inp2
ENSMUST00000045026	0.00282241	0.0798108	0.205883	0.0689392	5.18737	0.0477333	0.0062011	0.0318198	0.0258163	0.0318198	ENSMUSG00000002055	Spag5
ENSMUST00000127557	0.00282244	0.0798108	-0.36039	0.120675	3.97834	0.14626	0.0216448	0.0948552	0.0497204	0.0948552	ENSMUSG00000059142	Zfp945
ENSMUST00000153240	0.00282071	0.0798108	0.392476	0.131411	3.25119	0.169524	0.0472087	0.0868892	0.0909424	0.0909424	ENSMUSG00000025816	Sec61a2
ENSMUST00000137633	0.00282545	0.079845	0.23518	0.0787578	5.20738	0.0477714	0.0240566	0.010558	0.0255658	0.0255658	ENSMUSG00000023764	Sfi1
ENSMUST00000162003	0.00283999	0.079938	0.287124	0.0962036	4.6523	0.0761605	0.0402083	0.0165068	0.0338328	0.0338328	ENSMUSG00000026150	Mff
ENSMUST00000145008	0.00284176	0.079938	-0.269629	0.0903474	4.0709	0.075417	0.0188949	0.0396494	0.0464062	0.0464062	ENSMUSG00000022967	Ifnar1
ENSMUST00000173341	0.00284227	0.079938	0.154629	0.0518141	7.03427	0.017343	0.00916383	0.00238129	0.0123137	0.0123137	ENSMUSG00000060261	Gtf2i
ENSMUST00000027083	0.00283924	0.079938	0.404159	0.135414	3.22252	0.142281	0.0530115	0.0504536	0.0936834	0.0936834	ENSMUSG00000025946	Pth2r
ENSMUST00000106161	0.00284045	0.079938	-1.17932	0.395149	1.45539	1.43616	0.438657	0.674496	0.810487	0.810487	ENSMUSG00000030965	Fam175b
ENSMUST00000109468	0.00284319	0.079938	0.198317	0.0664556	7.8508	0.0443407	0.000389116	0.0349417	0.0101155	0.0349417	ENSMUSG00000070544	Top1
ENSMUST00000177068	0.00284063	0.079938	0.131248	0.0439769	7.0962	0.0190979	0.00338058	0.0117603	0.0120912	0.0120912	ENSMUSG00000046691	Chtf8
ENSMUST00000103112	0.0028434	0.079938	0.117969	0.0395315	7.4988	0.00846598	0.00162238	0.00341467	0.0108796	0.0108796	ENSMUSG00000035877	Zhx3
ENSMUST00000148156	0.00284495	0.079938	0.171205	0.0573742	5.54722	0.019563	0.00445895	0.00793985	0.0218755	0.0218755	ENSMUSG00000019188	H13
ENSMUST00000052919	0.00284802	0.0799736	0.123771	0.0414826	6.97775	0.0172757	0.000977305	0.0127891	0.012526	0.0127891	ENSMUSG00000038150	Ormdl3
ENSMUST00000030765	0.00286061	0.0802763	-0.128283	0.0430145	6.7409	0.010379	0.00128605	0.00505051	0.0135159	0.0135159	ENSMUSG00000028927	Padi2
ENSMUST00000151266	0.00288144	0.0808097	0.184513	0.0619149	6.01353	0.0384642	0.0101366	0.020531	0.0178219	0.020531	ENSMUSG00000003531	Dgcr6
ENSMUST00000100647	0.00289377	0.0810446	0.110581	0.0371225	7.90709	0.00798741	0.00100854	0.0039843	0.0100161	0.0100161	ENSMUSG00000063146	Clip2
ENSMUST00000029784	0.00289429	0.0810446	-0.107449	0.0360717	7.88501	0.0124392	0.000355003	0.00942008	0.0100544	0.0100544	ENSMUSG00000028137	Celf3
ENSMUST00000050077	0.0028953	0.0810446	-0.130639	0.0438584	6.75572	0.0153538	0.00193939	0.00937514	0.0134491	0.0134491	ENSMUSG00000062190	Lancl2
ENSMUST00000035201	0.00290446	0.0812498	0.377925	0.12692	5.34438	0.134556	0.104905	-0.00395159	0.0239632	0.0239632	ENSMUSG00000032582	Rbm6
ENSMUST00000048993	0.00290878	0.0813194	-0.239528	0.0804535	4.86811	0.0407234	0.021269	0.00551224	0.0305131	0.0305131	ENSMUSG00000035834	Polr3g
ENSMUST00000069958	0.00291377	0.0814076	-0.314408	0.105623	4.33414	0.0693833	0.0498557	-0.00452025	0.0393948	0.0393948	ENSMUSG00000021360	Gcnt2
ENSMUST00000161853	0.00291689	0.0814436	1.17891	0.396092	1.43054	0.906452	0.41802	0.148025	0.837089	0.837089	ENSMUSG00000020571	Pdia6
ENSMUST00000109176	0.00292012	0.0814825	-0.354388	0.119081	7.48075	0.142193	0.0160271	0.0974152	0.0109258	0.0974152	ENSMUSG00000027546	Atp9a
ENSMUST00000139788	0.00292475	0.0815604	0.235163	0.0790322	5.19565	0.0351345	0.0242566	-0.00269811	0.0257121	0.0257121	ENSMUSG00000029060	Mib2
ENSMUST00000123273	0.00292973	0.0816045	0.158285	0.0532049	6.19168	0.0171325	0.00609599	0.00492649	0.0165501	0.0165501	ENSMUSG00000025158	Rfng
ENSMUST00000131818	0.00293064	0.0816045	-1.23368	0.414693	3.73245	1.72415	0.761237	0.614524	0.0595502	0.614524	ENSMUSG00000017677	Wsb1
ENSMUST00000120204	0.00293185	0.0816045	-0.180632	0.0607207	7.30577	0.0369647	0.00655472	0.0229413	0.0114118	0.0229413	ENSMUSG00000028782	Adgrb2
ENSMUST00000044163	0.00294465	0.0818864	0.173169	0.0582383	5.77249	0.0339971	0.00447799	0.0226556	0.0198169	0.0226556	ENSMUSG00000038784	Cnot4
ENSMUST00000179574	0.00294567	0.0818864	-1.87756	0.631462	2.50611	3.99679	2.7851	0.404857	0.211003	0.404857	ENSMUSG00000033491	Prss35
ENSMUST00000136304	0.00295134	0.0819504	1.50114	0.504965	2.2307	2.55564	0.886208	1.15371	0.297739	1.15371	ENSMUSG00000008855	Hdac5
ENSMUST00000039554	0.00295167	0.0819504	-0.157253	0.0528986	6.34588	0.0146329	0.00681071	0.00171566	0.0155754	0.0155754	ENSMUSG00000037376	Trmt6
ENSMUST00000179636	0.00296281	0.0821657	-0.178841	0.0601841	6.77283	0.035517	0.0156042	0.0125677	0.0133728	0.0133728	ENSMUSG00000019894	Slc6a15
ENSMUST00000091263	0.00296313	0.0821657	-0.1529	0.051455	6.01643	0.0119768	0.00338113	0.00276065	0.0177998	0.0177998	ENSMUSG00000036327	Qsox2
ENSMUST00000028607	0.00297005	0.0823061	0.133799	0.0450376	7.0266	0.0203235	0.00258956	0.0136375	0.012342	0.0136375	ENSMUSG00000027184	Caprin1
ENSMUST00000090929	0.00298518	0.0826738	-0.240685	0.0810588	5.57848	0.0558542	0.0309875	0.0112808	0.0215767	0.0215767	ENSMUSG00000041263	Rusc1
ENSMUST00000115556	0.00298812	0.0827035	-0.215025	0.0724243	6.27111	0.0525404	0.0160702	0.025892	0.0160344	0.025892	ENSMUSG00000029757	Dync1i1
ENSMUST00000111278	0.00299625	0.0828768	-0.335753	0.11312	4.26552	0.128158	0.0505508	0.0518179	0.0409177	0.0518179	ENSMUSG00000068742	Cry2
ENSMUST00000058137	0.00300297	0.0829593	0.107325	0.0361675	7.89327	0.0105474	0.000424761	0.00740257	0.0100399	0.0100399	ENSMUSG00000015087	Rabl6
ENSMUST00000150419	0.00300212	0.0829593	-0.246222	0.0829722	4.60059	0.0565253	0.0204372	0.0218056	0.0346379	0.0346379	ENSMUSG00000026810	Dpm2
ENSMUST00000066091	0.0030111	0.0830806	0.148884	0.0501868	6.03416	0.0146625	0.00248391	0.00675628	0.0176658	0.0176658	ENSMUSG00000031681	Smad1
ENSMUST00000048621	0.00300931	0.0830806	1.15466	0.389197	3.06494	1.51677	0.0938907	1.1179	0.110603	1.1179	ENSMUSG00000035383	Pmch
ENSMUST00000110104	0.00301413	0.083097	0.15027	0.0506593	6.6206	0.0254838	0.00644681	0.0138648	0.0140841	0.0140841	ENSMUSG00000021012	Zc3h14
ENSMUST00000175939	0.00302039	0.083097	-0.289614	0.0976559	3.9861	0.0908552	0.0268571	0.0446597	0.0494362	0.0494362	ENSMUSG00000021546	Hnrnpk
ENSMUST00000143307	0.00302196	0.083097	-0.679732	0.229214	2.4589	0.445957	0.196624	0.140989	0.223687	0.223687	ENSMUSG00000028015	Ctso
ENSMUST00000096363	0.0030218	0.083097	0.13491	0.0454929	6.44145	0.0197657	0.00153347	0.0140376	0.0150234	0.0150234	ENSMUSG00000071719	Tmem28
ENSMUST00000181826	0.00301859	0.083097	-0.309611	0.104392	3.74052	0.06194	0.0279908	0.0104514	0.0591914	0.0591914	ENSMUSG00000031812	Map1lc3b
ENSMUST00000004968	0.00302294	0.083097	0.148417	0.0500495	6.17342	0.0124008	0.00336681	0.00357339	0.0166728	0.0166728	ENSMUSG00000004846	Plod3
ENSMUST00000172272	0.00303391	0.083347	-0.12546	0.0423238	7.39645	0.0158669	0.00317933	0.0090191	0.0111511	0.0111511	ENSMUSG00000021500	Ddx46
ENSMUST00000027172	0.00304395	0.0835195	0.309393	0.104409	5.82654	0.1091	0.039663	0.0475478	0.0193483	0.0475478	ENSMUSG00000026018	Ica1l
ENSMUST00000031287	0.00304304	0.0835195	-0.151458	0.0511104	6.02843	0.0147144	0.0031892	0.00589843	0.017709	0.017709	ENSMUSG00000029344	Tpst2
ENSMUST00000153565	0.00305678	0.0838197	-0.364191	0.122956	4.12906	0.151272	0.0695757	0.051369	0.044548	0.051369	ENSMUSG00000044221	Grsf1
ENSMUST00000121759	0.0030615	0.0838223	-0.124519	0.042046	8.30546	0.0148983	0.00466678	0.00659352	0.00947614	0.00947614	ENSMUSG00000022973	Synj1
ENSMUST00000188859	0.00306255	0.0838223	-0.672635	0.227135	3.40491	0.516166	0.133584	0.279138	0.0780676	0.279138	ENSMUSG00000025982	Sf3b1
ENSMUST00000183208	0.00306233	0.0838223	-1.76609	0.596369	1.24926	3.55839	1.0682	1.77705	1.05877	1.77705	ENSMUSG00000004562	Arhgef40
ENSMUST00000168164	0.00307038	0.0839809	-1.10832	0.374355	3.05103	1.2581	1.00887	-0.0363934	0.112265	0.112265	ENSMUSG00000038542	Pcid2
ENSMUST00000036172	0.00307213	0.0839809	0.162892	0.055023	5.66469	0.0162694	0.00344341	0.00629267	0.0207768	0.0207768	ENSMUSG00000032908	Sgpp2
ENSMUST00000143939	0.0030811	0.0841227	-2.51758	0.850669	2.53231	7.23802	3.04867	2.74043	0.204304	2.74043	ENSMUSG00000045983	Eif4g1
ENSMUST00000039571	0.0030799	0.0841227	0.20251	0.0684236	5.53253	0.0468295	0.0136605	0.0237939	0.0220176	0.0237939	ENSMUSG00000036873	2410004B18Rik
ENSMUST00000049501	0.00308398	0.0841494	-0.173676	0.0586894	5.43771	0.0276512	0.00458862	0.0159407	0.0229669	0.0229669	ENSMUSG00000040586	Ofd1
ENSMUST00000140513	0.00308821	0.0842132	-1.44157	0.487212	2.07223	2.37404	1.09523	0.803777	0.364326	0.803777	ENSMUSG00000056962	Jmjd6
ENSMUST00000149146	0.00310458	0.0846073	0.125491	0.042436	6.81595	0.0125608	0.00122209	0.00755792	0.0131844	0.0131844	ENSMUSG00000028876	Epha10
ENSMUST00000160447	0.00311189	0.0847546	-0.551353	0.186491	2.7035	0.294947	0.112199	0.111516	0.166032	0.166032	ENSMUSG00000000295	Hddc2
ENSMUST00000183638	0.00311982	0.0848662	-1.30722	0.442273	3.05723	1.95535	0.3746	1.19024	0.111521	1.19024	ENSMUSG00000033439	Trmt13
ENSMUST00000106037	0.00311822	0.0848662	0.421022	0.142437	3.42981	0.192481	0.0860114	0.0656165	0.0762958	0.0762958	ENSMUSG00000078552	Dcdc2b
ENSMUST00000153578	0.00312214	0.0848773	-0.165662	0.056053	6.92774	0.0314069	0.00227674	0.0228587	0.0127214	0.0228587	ENSMUSG00000034156	Bzrap1
ENSMUST00000143613	0.00313164	0.0848833	-1.06099	0.359108	1.92278	1.28889	0.476762	0.554908	0.441589	0.554908	ENSMUSG00000024835	Coro1b
ENSMUST00000109444	0.00313023	0.0848833	-0.516107	0.174676	5.95818	0.140075	0.225842	-0.152129	0.0182524	0.0182524	ENSMUSG00000021669	Col4a3bp
ENSMUST00000177381	0.00312609	0.0848833	-1.30002	0.439932	3.12772	1.93452	0.607609	0.940709	0.103459	0.940709	ENSMUSG00000041180	Hectd2
ENSMUST00000113736	0.00313192	0.0848833	1.62364	0.54955	5.24332	3.01841	1.60196	0.814083	0.0251272	0.814083	ENSMUSG00000000881	Dlg3
ENSMUST00000181861	0.00313164	0.0848833	-1.06099	0.359108	1.92278	1.28889	0.476762	0.554908	0.441589	0.554908	ENSMUSG00000097771	Coro1b
ENSMUST00000182660	0.00313497	0.0848899	0.173595	0.0587623	7.36703	0.0345098	0.0159944	0.0116297	0.0112336	0.0116297	ENSMUSG00000040225	Prrc2c
ENSMUST00000020938	0.00313599	0.0848899	0.195072	0.0660346	5.2163	0.0268073	0.00942885	0.00812454	0.0254556	0.0254556	ENSMUSG00000020614	Fam20a
ENSMUST00000041401	0.00313987	0.0848914	-0.103899	0.0351757	8.19929	0.00458829	0.000305677	0.00155691	0.00959299	0.00959299	ENSMUSG00000029804	Herc3
ENSMUST00000143599	0.00313817	0.0848914	0.368949	0.124904	4.66197	0.15591	0.0355325	0.0892752	0.033684	0.0892752	ENSMUSG00000029769	Ccdc136
ENSMUST00000103225	0.00315823	0.0853358	-0.114182	0.038681	7.49408	0.0124418	0.00107817	0.00830164	0.0108916	0.0108916	ENSMUSG00000057181	5730455P16Rik
ENSMUST00000055676	0.00316481	0.0854615	0.106955	0.0362405	7.85143	0.0100073	0.000392634	0.00689771	0.0101144	0.0101144	ENSMUSG00000045092	S1pr1
ENSMUST00000044825	0.00317138	0.0855347	0.143449	0.0486166	6.15813	0.0224454	0.00213157	0.0155746	0.016777	0.016777	ENSMUSG00000027384	Ndufaf5
ENSMUST00000029845	0.00317134	0.0855347	0.11917	0.0403881	7.27102	0.0112447	0.00153274	0.00629975	0.0115169	0.0115169	ENSMUSG00000028194	Ddah1
ENSMUST00000159367	0.00319183	0.0860339	1.61922	0.549143	3.13193	3.01125	1.2472	1.16526	0.103	1.16526	ENSMUSG00000089872	Rps6kc1
ENSMUST00000122440	0.00319479	0.0860404	-1.54408	0.52371	2.09377	2.73867	1.59977	0.594409	0.35442	0.594409	ENSMUSG00000022701	Ccdc191
ENSMUST00000130272	0.00319595	0.0860404	0.47894	0.16245	3.02023	0.177391	0.0950625	0.0270726	0.116057	0.116057	ENSMUSG00000058402	Zfp420
ENSMUST00000087699	0.00320355	0.0861927	0.224285	0.0760935	4.68737	0.0498622	0.0130269	0.025083	0.0332948	0.0332948	ENSMUSG00000024050	Wiz
ENSMUST00000182293	0.00320607	0.0862084	-0.320597	0.108778	4.25593	0.118132	0.031559	0.0631024	0.0411446	0.0631024	ENSMUSG00000030380	Mzf1
ENSMUST00000140468	0.00322237	0.0865941	-1.10163	0.373979	2.09862	1.39597	0.645612	0.473272	0.352225	0.473272	ENSMUSG00000023572	Ccndbp1
ENSMUST00000067101	0.00322995	0.0867454	-0.143832	0.0488401	7.66826	0.0238061	0.00237505	0.0167078	0.0104801	0.0167078	ENSMUSG00000026824	Kcnj3
ENSMUST00000195324	0.00323339	0.0867851	0.177186	0.0601725	6.10877	0.0278947	0.0118446	0.0086079	0.0171212	0.0171212	ENSMUSG00000026527	Rgs7
ENSMUST00000172435	0.00323979	0.0868761	0.117208	0.0398122	7.23802	0.0115462	0.00106071	0.00720697	0.0116194	0.0116194	ENSMUSG00000038552	Fndc4
ENSMUST00000032719	0.0032407	0.0868761	-0.227715	0.0773505	6.44611	0.0597025	0.00529929	0.0425655	0.0149974	0.0425655	ENSMUSG00000020181	Nav3
ENSMUST00000060652	0.00324326	0.0868924	-0.126137	0.04285	7.06496	0.0183211	0.000835573	0.0138534	0.0122021	0.0138534	ENSMUSG00000022338	Eny2
ENSMUST00000098048	0.00325606	0.0871792	0.12823	0.0435789	6.85782	0.0189462	0.00151939	0.0136736	0.0130067	0.0136736	ENSMUSG00000073838	Tufm
ENSMUST00000129137	0.00326576	0.0871792	1.41957	0.482593	1.772	2.32312	1.16913	0.694046	0.536893	0.694046	ENSMUSG00000027593	Raly
ENSMUST00000038421	0.00326439	0.0871792	0.164839	0.0560356	5.60099	0.0273404	0.00375532	0.0172506	0.0213646	0.0213646	ENSMUSG00000037296	Lsm1
ENSMUST00000100193	0.00326438	0.0871792	-0.188333	0.0640222	6.56531	0.0341316	0.0184292	0.00738167	0.0143615	0.0143615	ENSMUSG00000059248	2009-09-01
ENSMUST00000032359	0.00325907	0.0871792	0.140505	0.0477552	6.4719	0.0216684	0.00338926	0.013737	0.0148552	0.0148552	ENSMUSG00000030232	Aebp2
ENSMUST00000192220	0.00326335	0.0871792	-0.55303	0.187992	2.60115	0.230839	0.0949449	0.062031	0.187783	0.187783	NA	NA
ENSMUST00000087865	0.00326813	0.08719	0.196282	0.0667324	5.6954	0.0444188	0.0105186	0.0251071	0.0204994	0.0251071	ENSMUSG00000030189	Ybx3
ENSMUST00000154445	0.00327244	0.0872527	-0.290496	0.0987775	3.98681	0.0973157	0.0191752	0.0588809	0.0494102	0.0588809	ENSMUSG00000045275	Lca5l
ENSMUST00000090558	0.00327652	0.087309	-0.116123	0.0394905	8.57142	0.0155534	0.000223655	0.0122523	0.00926519	0.0122523	ENSMUSG00000068740	Celsr2
ENSMUST00000173542	0.00327877	0.0873163	0.319852	0.108782	4.28079	0.118015	0.034195	0.0604725	0.0405637	0.0604725	ENSMUSG00000071454	Dtnb
ENSMUST00000138067	0.00328557	0.0874452	-0.232994	0.0792585	4.50514	0.0481384	0.0140636	0.0212031	0.0361917	0.0361917	ENSMUSG00000034891	Sncb
ENSMUST00000036862	0.0032895	0.087497	-0.137	0.0466097	6.45637	0.0216627	0.00148966	0.0158901	0.0149405	0.0158901	ENSMUSG00000035933	Cog5
ENSMUST00000109491	0.00330551	0.0878702	-0.731829	0.249108	2.25153	0.593704	0.206442	0.264233	0.289996	0.289996	ENSMUSG00000016024	Lbp
ENSMUST00000194650	0.00330972	0.0879295	-0.23074	0.0785523	5.23291	0.0497149	0.024111	0.0130635	0.0252528	0.0252528	ENSMUSG00000026082	Rev1
ENSMUST00000034065	0.00331214	0.0879412	-0.236978	0.0806822	6.48785	0.0648895	0.0219304	0.0301465	0.0147686	0.0301465	ENSMUSG00000031644	Nek1
ENSMUST00000055390	0.00331965	0.087955	0.247272	0.0842072	4.2637	0.0398557	0.0157664	0.00911283	0.0409603	0.0409603	ENSMUSG00000046768	Rhoj
ENSMUST00000035167	0.00332256	0.087955	-0.198485	0.067599	5.43123	0.0378196	0.013523	0.0150516	0.023034	0.023034	ENSMUSG00000032558	Nphp3
ENSMUST00000128830	0.00332455	0.087955	0.325962	0.111022	5.31558	0.122845	0.0226618	0.0759448	0.0242851	0.0759448	ENSMUSG00000060152	Pop5
ENSMUST00000023400	0.00332332	0.087955	0.264724	0.0901609	4.0557	0.0705953	0.0181031	0.0361577	0.0469288	0.0469288	ENSMUSG00000022715	Tmem114
ENSMUST00000070368	0.00332449	0.087955	0.159416	0.0542966	5.72219	0.016087	0.00332488	0.00652144	0.0202601	0.0202601	ENSMUSG00000036432	Siah2
ENSMUST00000118628	0.00332288	0.087955	0.244333	0.0832147	5.59059	0.0690165	0.00966195	0.0457355	0.0214623	0.0457355	ENSMUSG00000038695	Josd2
ENSMUST00000147914	0.00332753	0.0879814	-0.21393	0.0728709	5.88566	0.0428412	0.0236372	0.00842781	0.0188442	0.0188442	ENSMUSG00000020109	Dnajb12
ENSMUST00000173932	0.00333008	0.0879962	-0.326034	0.111066	5.27266	0.122933	0.0135257	0.0851592	0.0247791	0.0851592	ENSMUSG00000027971	Ndst4
ENSMUST00000141286	0.00334142	0.0881908	0.271402	0.0924881	4.21409	0.0852337	0.0200962	0.0483363	0.0421806	0.0483363	ENSMUSG00000029125	Stx18
ENSMUST00000024725	0.00334042	0.0881908	-0.458042	0.156087	2.91926	0.196664	0.0652579	0.0820142	0.129646	0.129646	ENSMUSG00000023931	Efhb
ENSMUST00000160466	0.0033469	0.0882305	-0.178038	0.0606821	5.53241	0.0356887	0.00743975	0.020986	0.0220188	0.0220188	ENSMUSG00000038473	Nos1ap
ENSMUST00000169141	0.00334647	0.0882305	-0.117077	0.0399038	8.06619	0.0158649	0.000713654	0.0120249	0.00976684	0.0120249	ENSMUSG00000025020	Slit1
ENSMUST00000039333	0.00336367	0.0886199	-0.196652	0.067062	6.51323	0.0447977	0.00185095	0.0341275	0.0146328	0.0341275	ENSMUSG00000033624	Pdpr
ENSMUST00000073556	0.00337104	0.0887613	1.88251	0.64212	4.48677	4.10668	1.82053	1.47802	0.0365055	1.47802	ENSMUSG00000043557	Mdga1
ENSMUST00000057716	0.00337902	0.0889187	0.255422	0.087146	4.116	0.0637225	0.0158084	0.0326407	0.044947	0.044947	ENSMUSG00000050623	Tex40
ENSMUST00000060673	0.00339128	0.0889248	-1.68279	0.57436	1.17796	3.28477	0.98423	1.65489	1.1608	1.65489	ENSMUSG00000044626	Liph
ENSMUST00000138221	0.00338959	0.0889248	0.56199	0.191805	2.90914	0.366325	0.137268	0.157046	0.131114	0.157046	ENSMUSG00000053693	Mast1
ENSMUST00000039303	0.00338497	0.0889248	-0.136374	0.0465373	6.33444	0.0168584	0.00168179	0.0107791	0.015644	0.015644	ENSMUSG00000036437	Npy1r
ENSMUST00000038584	0.00338642	0.0889248	-0.119969	0.0409409	7.32697	0.0103496	0.00206015	0.00479645	0.0113491	0.0113491	ENSMUSG00000041997	Tlk1
ENSMUST00000119278	0.00339068	0.0889248	-0.325719	0.11117	5.22227	0.12306	0.0684963	0.0303747	0.0253823	0.0303747	ENSMUSG00000038187	Btbd10
ENSMUST00000033905	0.00339055	0.0889248	0.138045	0.0471155	6.72952	0.0221039	0.00140269	0.0163563	0.0135677	0.0163563	ENSMUSG00000031508	Ankrd10
ENSMUST00000172278	0.00339411	0.0889464	0.214268	0.0731391	5.31408	0.0532621	0.00486277	0.0379319	0.0243021	0.0379319	ENSMUSG00000045613	Chrm2
ENSMUST00000045537	0.00339741	0.0889806	0.165152	0.0563794	5.58002	0.026816	0.00386704	0.0165695	0.0215621	0.0215621	ENSMUSG00000040495	Chrm4
ENSMUST00000019283	0.00340666	0.0891702	0.142798	0.0487625	6.51785	0.0236709	0.00144761	0.0175747	0.0146083	0.0175747	ENSMUSG00000019139	Isyna1
ENSMUST00000106545	0.00341622	0.0892098	-0.142222	0.0485803	6.19054	0.016044	0.00232268	0.0088622	0.0165577	0.0165577	ENSMUSG00000047155	Cyp4x1
ENSMUST00000050131	0.0034129	0.0892098	1.65196	0.56422	2.20547	3.16885	1.37343	1.17333	0.307412	1.17333	ENSMUSG00000015536	Mocs2
ENSMUST00000105632	0.00341512	0.0892098	0.315178	0.107655	4.62498	0.115361	0.0390684	0.0536481	0.0342558	0.0536481	ENSMUSG00000029056	Pank4
ENSMUST00000039506	0.00341229	0.0892098	-0.194791	0.0665286	7.25912	0.0440581	0.0150491	0.0203593	0.0115535	0.0203593	ENSMUSG00000038034	Igsf8
ENSMUST00000153896	0.0034302	0.0895108	-0.379424	0.12966	3.83402	0.135018	0.079245	0.0218834	0.0552489	0.0552489	ENSMUSG00000018659	Pnpo
ENSMUST00000070353	0.00343317	0.0895108	-0.259788	0.088785	5.17565	0.0784447	0.0107468	0.0523155	0.0259651	0.0523155	ENSMUSG00000035183	Slc24a5
ENSMUST00000106517	0.0034338	0.0895108	-0.302277	0.103308	4.13498	0.0851154	0.04101	0.022577	0.0443704	0.0443704	ENSMUSG00000030922	Lyrm1
ENSMUST00000165536	0.00344235	0.0896283	-0.151197	0.0516877	5.99676	0.0265829	0.00243927	0.0189337	0.0179505	0.0189337	ENSMUSG00000029178	Klf3
ENSMUST00000112706	0.0034404	0.0896283	-0.418125	0.14293	3.64642	0.125769	0.0998372	-0.0164968	0.0635953	0.0635953	ENSMUSG00000026315	Serpinb8
ENSMUST00000113790	0.00344534	0.0896536	0.282157	0.0964664	6.35507	0.0925899	0.0150484	0.0593977	0.0155206	0.0593977	ENSMUSG00000034403	Pja1
ENSMUST00000170388	0.00345013	0.0896731	-0.152649	0.0521966	6.21043	0.0271061	0.00436348	0.0174324	0.0164256	0.0174324	ENSMUSG00000036353	P2ry12
ENSMUST00000170350	0.00344821	0.0896731	-0.512342	0.175179	5.18151	0.305323	0.0647943	0.180708	0.0258904	0.180708	ENSMUSG00000012535	Tnpo3
ENSMUST00000031707	0.00346296	0.0899013	0.220909	0.0755673	4.82107	0.0568035	0.00908662	0.0365968	0.031249	0.0365968	ENSMUSG00000029695	Aass
ENSMUST00000120421	0.00346283	0.0899013	-0.184072	0.062966	5.9482	0.0285307	0.0133858	0.00706059	0.0183319	0.0183319	ENSMUSG00000082585	Gm15387
ENSMUST00000146919	0.00346761	0.0899692	0.206944	0.0708004	5.43139	0.0393793	0.0170693	0.0122023	0.0230323	0.0230323	ENSMUSG00000054823	Whsc1l1
ENSMUST00000175940	0.00347494	0.0901067	1.59921	0.547251	3.96128	2.69623	2.34552	-0.241406	0.0503491	0.0503491	ENSMUSG00000046691	Chtf8
ENSMUST00000154804	0.00349242	0.0905071	-0.347568	0.119001	4.28469	0.140811	0.0270445	0.0862463	0.0404748	0.0862463	ENSMUSG00000029245	Epha5
ENSMUST00000112155	0.00349509	0.0905235	-0.246399	0.0843698	6.44111	0.0707768	0.0159676	0.0409784	0.0150253	0.0409784	ENSMUSG00000006673	Qrich1
ENSMUST00000020257	0.00350107	0.0906255	1.60048	0.548122	3.59816	2.98701	1.82222	0.581283	0.0660724	0.581283	ENSMUSG00000020063	Sirt1
ENSMUST00000146162	0.00350856	0.0907663	-1.03987	0.35621	3.19345	1.2614	0.210727	0.804359	0.096561	0.804359	ENSMUSG00000053580	Tanc2
ENSMUST00000147758	0.00352145	0.0909937	-0.307955	0.105532	6.36835	0.110695	0.0088789	0.0802167	0.0154422	0.0802167	ENSMUSG00000041439	Mfsd6
ENSMUST00000118839	0.00352113	0.0909937	0.271892	0.0931728	5.33073	0.0862865	0.005583	0.0638663	0.0241149	0.0638663	NA	NA
ENSMUST00000020630	0.00353068	0.091126	0.100007	0.0342807	8.66188	0.0045471	0.000182011	0.00184959	0.00921934	0.00921934	ENSMUSG00000020361	Hspa4
ENSMUST00000106600	0.00352951	0.091126	-2.42688	0.83186	3.44925	6.87729	2.5037	3.03223	0.0749647	3.03223	ENSMUSG00000028546	Elavl4
ENSMUST00000068110	0.00353726	0.0912427	-0.473069	0.162192	3.32033	0.261414	0.108167	0.102282	0.0847217	0.102282	ENSMUSG00000029108	Pcdh7
ENSMUST00000078357	0.00354544	0.0914007	0.140137	0.0480579	6.22312	0.0169565	0.00213411	0.0101507	0.0163424	0.0163424	ENSMUSG00000022505	Emp2
ENSMUST00000080665	0.00355698	0.0916449	-0.219493	0.0752979	5.90605	0.0563278	0.00555468	0.0398035	0.0186745	0.0398035	ENSMUSG00000056752	Dnah9
ENSMUST00000092821	0.00356966	0.0919082	-1.54602	0.530572	3.96425	2.79623	1.9876	0.264445	0.0502394	0.264445	ENSMUSG00000059439	Bcas3
ENSMUST00000014370	0.00357134	0.0919082	0.198541	0.0681396	7.31899	0.0461183	0.000689698	0.0364543	0.0113726	0.0364543	ENSMUSG00000014226	Cacybp
ENSMUST00000072406	0.00359275	0.0922039	-0.0996317	0.0342157	9.0604	0.00881572	0.000195797	0.00626672	0.00916994	0.00916994	ENSMUSG00000024127	Prepl
ENSMUST00000023599	0.003589	0.0922039	0.304447	0.104542	7.1525	0.108532	0.0197694	0.0676631	0.0118977	0.0676631	ENSMUSG00000022884	Eif4a2
ENSMUST00000172013	0.00359124	0.0922039	-0.415092	0.142545	4.05754	0.201775	0.0742777	0.0882759	0.0468646	0.0882759	ENSMUSG00000005262	Ufd1l
ENSMUST00000003369	0.00359298	0.0922039	-0.336531	0.115573	4.10852	0.132637	0.0194158	0.0874414	0.04518	0.0874414	ENSMUSG00000003282	Plag1
ENSMUST00000106867	0.00359322	0.0922039	-0.269003	0.0923829	4.9792	0.0847486	0.00749471	0.0607821	0.0287316	0.0607821	ENSMUSG00000069631	Strada
ENSMUST00000044405	0.00359606	0.0922234	-0.217194	0.0745968	4.63661	0.0507036	0.0104422	0.0293719	0.0340752	0.0340752	ENSMUSG00000033446	Lpar6
ENSMUST00000143534	0.00360287	0.0923447	-0.43212	0.148444	3.3356	0.218787	0.0518483	0.124438	0.0834417	0.124438	ENSMUSG00000052395	Rft1
ENSMUST00000021903	0.00360714	0.0923473	0.219029	0.0752516	5.72944	0.0562213	0.00353923	0.0417632	0.0201958	0.0417632	ENSMUSG00000021453	Gadd45g
ENSMUST00000112986	0.00360561	0.0923473	-0.239799	0.0823839	6.0899	0.0673851	0.0176344	0.0366626	0.0172562	0.0366626	ENSMUSG00000026883	Dab2ip
ENSMUST00000109619	0.00361581	0.0924365	-0.310544	0.106721	6.38424	0.113063	0.056844	0.0342708	0.0153493	0.0342708	ENSMUSG00000038241	Cep250
ENSMUST00000163201	0.00361326	0.0924365	-0.732847	0.25183	2.30793	0.629577	0.215157	0.292188	0.270094	0.292188	ENSMUSG00000021670	Hmgcr
ENSMUST00000145168	0.00361687	0.0924365	-1.21564	0.417777	1.76858	1.73262	0.822877	0.573425	0.539282	0.573425	ENSMUSG00000040859	Bsdc1
ENSMUST00000106536	0.00363403	0.0925604	0.614462	0.211279	4.55133	0.223367	0.321685	-0.191556	0.0354258	0.0354258	ENSMUSG00000027981	Rnpc3
ENSMUST00000022784	0.00363261	0.0925604	-0.27214	0.0935697	3.97737	0.0501027	0.0202862	0.0117373	0.0497562	0.0497562	ENSMUSG00000022177	Haus4
ENSMUST00000126626	0.00362859	0.0925604	-0.249878	0.0859052	6.35208	0.0732465	0.00943693	0.0496007	0.0155383	0.0496007	ENSMUSG00000033569	Adgrb3
ENSMUST00000021785	0.00362914	0.0925604	-0.126197	0.0433856	6.93788	0.0079685	0.00237732	0.00160998	0.0126812	0.0126812	ENSMUSG00000021357	Exoc2
ENSMUST00000105999	0.00363632	0.0925604	0.24107	0.082896	5.04391	0.0681979	0.0105124	0.0444615	0.0277589	0.0444615	ENSMUSG00000028776	Tinagl1
ENSMUST00000143604	0.00363588	0.0925604	-0.310119	0.106638	3.96368	0.112858	0.0228996	0.0680745	0.0502603	0.0680745	ENSMUSG00000053510	Nrd1
ENSMUST00000120498	0.00362757	0.0925604	0.181062	0.0622452	6.66204	0.0345803	0.0171127	0.00987795	0.013883	0.013883	ENSMUSG00000035851	Ythdc1
ENSMUST00000075253	0.00365086	0.0927708	-0.251984	0.0866862	4.77976	0.0504571	0.0282307	0.00697606	0.0318853	0.0318853	ENSMUSG00000024055	Cyp4f13
ENSMUST00000125791	0.00365084	0.0927708	-0.633057	0.217781	2.46987	0.470611	0.157777	0.221651	0.220667	0.221651	ENSMUSG00000032078	Zpr1
ENSMUST00000171923	0.00364872	0.0927708	-0.269922	0.0928514	4.8273	0.0855483	0.0175199	0.0514513	0.0311523	0.0514513	ENSMUSG00000040936	Ulk4
ENSMUST00000177292	0.00365779	0.0928935	-0.110297	0.0379517	7.55798	0.00887211	0.000789511	0.00513419	0.0107331	0.0107331	ENSMUSG00000032336	Nptn
ENSMUST00000168722	0.00366683	0.09307	0.168831	0.0581078	5.46795	0.0186675	0.00435427	0.00733443	0.0226579	0.0226579	ENSMUSG00000059586	Nsmce2
ENSMUST00000000299	0.00367529	0.0932231	0.235026	0.0809105	4.53177	0.0352427	0.0166256	0.00506192	0.0357466	0.0357466	ENSMUSG00000000290	Itgb2
ENSMUST00000029968	0.00367707	0.0932231	-0.158082	0.0544246	5.80144	0.0163851	0.00413121	0.00613603	0.019565	0.019565	ENSMUSG00000028292	Rars2
ENSMUST00000065005	0.00368538	0.0933272	0.135822	0.0467723	6.36511	0.0120128	0.00203997	0.00545392	0.0154612	0.0154612	ENSMUSG00000002820	Atg4d
ENSMUST00000027941	0.00368427	0.0933272	1.76109	0.606435	1.69847	3.64757	0.592777	2.34933	0.590752	2.34933	ENSMUSG00000026628	Atf3
ENSMUST00000023810	0.00370184	0.0936906	0.261226	0.0899999	5.26095	0.0803195	0.0193468	0.045453	0.0249169	0.045453	ENSMUSG00000023048	Prr13
ENSMUST00000102497	0.00370578	0.0937368	0.239099	0.082386	5.89653	0.0673012	0.0293956	0.024904	0.0187534	0.024904	ENSMUSG00000027286	Lrrc57
ENSMUST00000088790	0.00372244	0.0940509	0.362744	0.125051	4.81656	0.155023	0.0196981	0.105403	0.0313188	0.105403	ENSMUSG00000030110	Ret
ENSMUST00000162848	0.00372209	0.0940509	-0.165359	0.0570044	5.7505	0.0240908	0.00598627	0.011616	0.0200098	0.0200098	ENSMUSG00000033105	Lss
ENSMUST00000129049	0.0037286	0.0941531	-0.185508	0.0639627	5.38225	0.0171776	0.00917914	-0.000605818	0.0235507	0.0235507	ENSMUSG00000022545	Ercc4
ENSMUST00000091328	0.00373776	0.0943306	-1.71415	0.591191	2.91386	3.46413	1.92767	0.868383	0.130427	0.868383	ENSMUSG00000063065	Mapk3
ENSMUST00000151915	0.00374745	0.0945213	-0.488701	0.168595	2.83208	0.14026	0.0843888	-0.00314085	0.143005	0.143005	ENSMUSG00000027998	Plrg1
ENSMUST00000123824	0.00375828	0.0947408	0.220328	0.0760336	4.80303	0.0485093	0.0147211	0.0224601	0.0315278	0.0315278	ENSMUSG00000030609	Aen
ENSMUST00000057151	0.00376421	0.0948364	-0.124153	0.0428516	6.76013	0.00820638	0.00126069	0.00310887	0.0134294	0.0134294	ENSMUSG00000043061	Tmem18
ENSMUST00000023550	0.003769	0.094903	0.267663	0.0923971	4.00471	0.0730913	0.0195395	0.0368833	0.0487582	0.0487582	ENSMUSG00000022844	Pdia5
ENSMUST00000052798	0.00378263	0.0951383	0.131796	0.0455136	7.7196	0.02052	0.000572811	0.0159991	0.0103709	0.0159991	ENSMUSG00000071072	Ptges3
ENSMUST00000022808	0.00378144	0.0951383	-0.122138	0.0421772	7.21803	0.0144466	0.00254857	0.00840147	0.0116828	0.0116828	ENSMUSG00000022194	Pabpn1
ENSMUST00000148757	0.00378678	0.0951888	0.369618	0.127657	3.45611	0.131205	0.0558646	0.043283	0.0745062	0.0745062	ENSMUSG00000031065	Cdk16
ENSMUST00000058735	0.00379331	0.095273	-0.120028	0.0414625	7.80258	0.0129439	0.00354768	0.00598591	0.0102054	0.0102054	ENSMUSG00000005312	Ubqln1
ENSMUST00000023189	0.00379443	0.095273	-0.143425	0.0495462	7.50548	0.0198428	0.00877595	0.00624276	0.0108627	0.0108627	ENSMUSG00000022536	Glyr1
ENSMUST00000021285	0.00379702	0.0952841	0.216757	0.0748844	5.22331	0.0555391	0.00737163	0.0374898	0.0253696	0.0374898	ENSMUSG00000020903	Stx8
ENSMUST00000025411	0.00380707	0.0954823	-0.132532	0.0457998	6.42847	0.0087513	0.00168483	0.00267426	0.0150962	0.0150962	ENSMUSG00000024530	Slmo1
ENSMUST00000124749	0.00381598	0.0955962	1.15644	0.399737	3.33688	1.5822	0.51696	0.76136	0.0833359	0.76136	ENSMUSG00000022580	Rhpn1
ENSMUST00000043848	0.00382023	0.0955962	-0.148674	0.0513974	5.98957	0.0183605	0.00312742	0.00995071	0.0180061	0.0180061	ENSMUSG00000038252	Ncapd2
ENSMUST00000061201	0.00381862	0.0955962	-0.224145	0.0774846	4.26316	0.0399303	0.00705763	0.0208061	0.0409732	0.0409732	ENSMUSG00000030424	Zfp939
ENSMUST00000186855	0.00381862	0.0955962	-0.224145	0.0774846	4.26316	0.0399303	0.00705763	0.0208061	0.0409732	0.0409732	ENSMUSG00000030424	Zfp939
ENSMUST00000073961	0.0038474	0.0960593	-0.117108	0.0405162	7.04516	0.00743288	0.000858667	0.00316481	0.0122738	0.0122738	ENSMUSG00000041836	Ptpre
ENSMUST00000055559	0.00384709	0.0960593	0.181697	0.0628613	5.27846	0.0351005	0.00690105	0.0205658	0.0247113	0.0247113	ENSMUSG00000050786	Ccdc126
ENSMUST00000175692	0.00384547	0.0960593	-1.71517	0.593368	1.88436	3.485	1.5454	1.27129	0.464083	1.27129	ENSMUSG00000031568	Rwdd4a
ENSMUST00000131605	0.00384478	0.0960593	-1.17442	0.406286	2.37738	1.49876	1.07297	0.107946	0.247574	0.247574	ENSMUSG00000028207	Asph
ENSMUST00000022459	0.00385226	0.0961267	-0.232324	0.0803887	4.37815	0.0334186	0.0131984	0.00694093	0.0385004	0.0385004	ENSMUSG00000021902	Phf7
ENSMUST00000148015	0.00386422	0.0963167	0.768113	0.265872	2.13037	0.670725	0.22727	0.30848	0.338231	0.338231	ENSMUSG00000036151	Tm6sf2
ENSMUST00000127133	0.00386209	0.0963167	0.19534	0.0676101	5.01744	0.0281765	0.00842014	0.0105202	0.0281488	0.0281488	ENSMUSG00000025413	Ttc4
ENSMUST00000174793	0.00387908	0.0965786	-0.646502	0.223871	2.3995	0.47141	0.160116	0.215551	0.24083	0.24083	ENSMUSG00000030447	Cyfip1
ENSMUST00000088294	0.00387863	0.0965786	0.282668	0.0978813	4.10721	0.0600619	0.0314247	0.00933222	0.0452213	0.0452213	ENSMUSG00000072770	Acrbp
ENSMUST00000031486	0.00388132	0.0965803	-0.193756	0.067098	5.06367	0.0421084	0.00854247	0.0249585	0.0274747	0.0274747	ENSMUSG00000029513	Prkab1
ENSMUST00000112460	0.00389295	0.0967628	0.31274	0.108338	5.04693	0.116109	0.0370032	0.0568939	0.0277151	0.0568939	ENSMUSG00000033610	Pank1
ENSMUST00000146271	0.00389347	0.0967628	-0.343995	0.119167	3.43738	0.122803	0.0378338	0.057507	0.0757718	0.0757718	ENSMUSG00000022194	Pabpn1
ENSMUST00000140187	0.0038952	0.0967628	-0.164625	0.0570321	5.91054	0.0207222	0.00738376	0.00680222	0.0186375	0.0186375	ENSMUSG00000004071	Cdip1
ENSMUST00000076859	0.00390811	0.0968125	0.217252	0.0752912	5.16148	0.038405	0.0192028	0.00789609	0.0261473	0.0261473	ENSMUSG00000028680	Plk3
ENSMUST00000189616	0.00390557	0.0968125	-0.177663	0.0615669	5.42108	0.0344461	0.00718422	0.019993	0.0231396	0.0231396	ENSMUSG00000066415	Msl2
ENSMUST00000000171	0.00390659	0.0968125	-1.30129	0.45096	2.49722	2.01143	0.928121	0.698796	0.213331	0.698796	ENSMUSG00000000167	Pih1d2
ENSMUST00000098457	0.00390238	0.0968125	0.113749	0.0394147	7.21904	0.0101053	0.000748579	0.0062432	0.0116796	0.0116796	ENSMUSG00000051586	Mical3
ENSMUST00000045366	0.00390786	0.0968125	-0.156698	0.0543053	6.45578	0.0176072	0.00864873	0.00299759	0.0149438	0.0149438	ENSMUSG00000038506	Dcun1d2
ENSMUST00000041459	0.00391328	0.0968864	0.290715	0.100766	4.08216	0.0800985	0.0351998	0.0250312	0.0460296	0.0460296	ENSMUSG00000037190	Cyb561d2
ENSMUST00000046518	0.0039252	0.0970238	0.121035	0.0419663	6.87368	0.0148426	0.00114869	0.0102821	0.0129407	0.0129407	ENSMUSG00000057963	Itpk1
ENSMUST00000057859	0.00392539	0.0970238	0.128965	0.0447161	6.53506	0.0133414	0.00147837	0.00787256	0.0145178	0.0145178	ENSMUSG00000048285	Frmd6
ENSMUST00000110009	0.00392538	0.0970238	0.332129	0.115159	6.9452	0.131137	0.0179488	0.0881433	0.0126524	0.0881433	ENSMUSG00000022602	Arc
ENSMUST00000111742	0.00393648	0.0971898	0.125441	0.0435074	6.80716	0.0114643	0.0019208	0.00572952	0.0132224	0.0132224	ENSMUSG00000030268	Bcat1
ENSMUST00000110934	0.00393522	0.0971898	0.174494	0.0605188	5.33638	0.0223592	0.00524829	0.00973664	0.0240519	0.0240519	ENSMUSG00000036968	Cnpy4
ENSMUST00000069837	0.00395187	0.0975154	-0.150003	0.0520486	7.06007	0.02678	0.000911991	0.0207604	0.0122198	0.0207604	ENSMUSG00000056427	Slit3
ENSMUST00000030456	0.00395855	0.0975717	0.257678	0.0894267	4.8332	0.0790483	0.016037	0.04794	0.0310606	0.04794	ENSMUSG00000028693	Nasp
ENSMUST00000160887	0.00395709	0.0975717	-0.360262	0.125023	3.58819	0.154506	0.0501889	0.0748572	0.066606	0.0748572	ENSMUSG00000029130	Rnf32
ENSMUST00000050630	0.00396127	0.0975845	0.245364	0.0851596	4.86248	0.0544358	0.0274154	0.0127806	0.0306019	0.0306019	ENSMUSG00000038954	Supt3
ENSMUST00000095529	0.00396628	0.0976537	-0.139609	0.0484612	6.53339	0.0232117	0.00201601	0.0167719	0.0145265	0.0167719	ENSMUSG00000025551	Fgf14
ENSMUST00000166450	0.00397681	0.0977503	-0.256398	0.0890274	4.19297	0.0491378	0.0206732	0.0125719	0.0427339	0.0427339	ENSMUSG00000020312	Shc2
ENSMUST00000079949	0.00397523	0.0977503	-0.245184	0.0851299	6.47529	0.0716203	0.0305219	0.0274549	0.0148367	0.0274549	ENSMUSG00000009079	Ewsr1
ENSMUST00000129916	0.00397244	0.0977503	-0.317684	0.110294	3.62829	0.120223	0.0291446	0.0681732	0.0645067	0.0681732	ENSMUSG00000038507	Parp12
ENSMUST00000065118	0.00398276	0.0978423	0.107066	0.0371817	8.09502	0.0136613	0.000319747	0.0107401	0.00972654	0.0107401	ENSMUSG00000052981	Ube2ql1
ENSMUST00000108767	0.00399345	0.098024	-1.69978	0.590472	1.19993	3.4449	0.893191	1.89607	1.12839	1.89607	ENSMUSG00000027584	Oprl1
ENSMUST00000036025	0.00399458	0.098024	0.120604	0.0418969	6.84838	0.010813	0.000996542	0.00629817	0.0130463	0.0130463	ENSMUSG00000026339	Ccdc93
ENSMUST00000037998	0.00400378	0.0981956	-0.258787	0.0899233	4.13785	0.0798855	0.0166648	0.0480248	0.0442852	0.0480248	ENSMUSG00000041779	Tram2
ENSMUST00000147780	0.00401012	0.0982423	-1.4542	0.505395	2.27932	2.52321	1.21138	0.83201	0.28	0.83201	ENSMUSG00000004100	Ppan
ENSMUST00000029667	0.00400813	0.0982423	-0.125501	0.0436144	7.22116	0.0169307	0.00354495	0.00974992	0.0116728	0.0116728	ENSMUSG00000028033	Kcnq5
ENSMUST00000125304	0.00401691	0.0983082	0.156682	0.0544634	5.93584	0.0252192	0.00529877	0.0142146	0.0184313	0.0184313	ENSMUSG00000001143	Lman2l
ENSMUST00000076136	0.00401724	0.0983082	-1.14313	0.39736	3.13676	1.55964	0.58112	0.682041	0.102476	0.682041	ENSMUSG00000061175	Fnip2
ENSMUST00000035166	0.00401953	0.0983101	0.12256	0.0426056	6.99208	0.0179298	0.00101237	0.0135095	0.0124713	0.0135095	ENSMUSG00000032557	Uba5
ENSMUST00000105827	0.00402728	0.0984453	-0.394363	0.137121	5.4213	0.1857	0.0983976	0.05202	0.0231373	0.05202	ENSMUSG00000028759	Hp1bp3
ENSMUST00000164979	0.00403591	0.0985476	-0.86329	0.300239	2.08925	0.890214	0.302317	0.418832	0.356472	0.418832	ENSMUSG00000020014	Cfap54
ENSMUST00000125559	0.00403392	0.0985476	0.212307	0.073833	5.02794	0.0538357	0.0110372	0.0325733	0.0279929	0.0325733	ENSMUSG00000022537	Tmem44
ENSMUST00000002625	0.00405255	0.0988516	0.135993	0.0473177	6.4535	0.0168491	0.00295531	0.00952368	0.0149564	0.0149564	ENSMUSG00000002550	Uck1
ENSMUST00000145471	0.00405949	0.0988516	1.43281	0.49863	1.96407	2.45468	1.3547	0.634354	0.418666	0.634354	ENSMUSG00000058454	Dhcr7
ENSMUST00000186777	0.00405891	0.0988516	-0.370403	0.128901	3.2874	0.0872408	0.0453143	0.00824825	0.0876097	0.0876097	ENSMUSG00000026409	Pfkfb2
ENSMUST00000155671	0.00405642	0.0988516	-0.123122	0.0428437	6.92116	0.0110508	0.0019371	0.00543966	0.0127476	0.0127476	ENSMUSG00000029462	Vps29
ENSMUST00000090300	0.00405583	0.0988516	0.100925	0.0351191	8.20438	0.00493167	0.000279871	0.00209997	0.00958696	0.00958696	ENSMUSG00000060657	Marf1
ENSMUST00000184424	0.00406312	0.0988856	0.357858	0.124549	3.68175	0.153145	0.0316973	0.0924031	0.0618813	0.0924031	ENSMUSG00000020717	Pecam1
ENSMUST00000130907	0.00407319	0.0990763	-1.0546	0.367145	1.9472	1.25091	0.650489	0.345537	0.427878	0.427878	ENSMUSG00000030505	Prmt3
ENSMUST00000088113	0.00407593	0.0990887	-1.93281	0.672931	1.34822	4.46989	0.936688	2.686	0.931469	2.686	ENSMUSG00000039671	Zmynd8
ENSMUST00000146355	0.00408041	0.0991378	0.316825	0.11032	4.03132	0.120127	0.0247472	0.0726163	0.0477969	0.0726163	NA	NA
ENSMUST00000022622	0.00408242	0.0991378	-0.204078	0.0710646	9.21666	0.049846	0.00211714	0.0382843	0.00921818	0.0382843	ENSMUSG00000059456	Ptk2b
ENSMUST00000109854	0.00408684	0.0991582	0.193839	0.0675073	6.69268	0.0449782	0.00867583	0.027782	0.013738	0.027782	ENSMUSG00000021262	Evl
ENSMUST00000030118	0.00408773	0.0991582	0.197603	0.0688197	8.52604	0.0467436	0.000332658	0.0375566	0.00929309	0.0375566	ENSMUSG00000028410	Dnaja1
ENSMUST00000163075	0.0041112	0.09951	0.164519	0.0573336	7.39553	0.0324337	0.012519	0.0137782	0.0111536	0.0137782	ENSMUSG00000034902	Pip5k1c
ENSMUST00000077338	0.00410597	0.09951	0.165968	0.0578304	5.82989	0.0330002	0.00521687	0.0215379	0.0193195	0.0215379	ENSMUSG00000057229	Atp5sl
ENSMUST00000064391	0.00411051	0.09951	-0.16659	0.0580544	6.20431	0.0332547	0.00864779	0.0183147	0.016466	0.0183147	ENSMUSG00000052560	Cpne8
ENSMUST00000020649	0.00411017	0.09951	-0.143609	0.0500454	6.02705	0.0185339	0.002317	0.0113351	0.0177194	0.0177194	ENSMUSG00000020380	Rad50
ENSMUST00000135388	0.00412209	0.0997159	0.243619	0.0849241	4.5612	0.0592758	0.0224308	0.0229942	0.0352659	0.0352659	ENSMUSG00000033819	Ppp1r16a
ENSMUST00000154858	0.00412421	0.0997159	-0.826809	0.288237	3.01236	0.819621	0.0954795	0.569165	0.117051	0.569165	ENSMUSG00000040044	Orc3
ENSMUST00000097424	0.00412805	0.0997544	-1.23805	0.431645	1.39979	1.83801	0.41777	1.07277	0.871192	1.07277	ENSMUSG00000071984	Fndc1
ENSMUST00000137157	0.00413512	0.099871	-0.424432	0.148006	3.5595	0.216082	0.0527198	0.122527	0.068185	0.122527	ENSMUSG00000049971	Glt1d1
ENSMUST00000122064	0.00414396	0.0999757	-0.36147	0.12608	3.6114	0.11494	0.061793	0.0221351	0.0653761	0.0653761	ENSMUSG00000054690	Emcn
ENSMUST00000121412	0.00414239	0.0999757	-1.0647	0.371348	1.45768	1.29544	0.295108	0.741231	0.808086	0.808086	ENSMUSG00000073795	6430531B16Rik
ENSMUST00000088402	0.0041706	0.100564	-1.88455	0.657794	2.29702	4.2664	2.41999	1.04155	0.273826	1.04155	ENSMUSG00000022475	Hdac7
ENSMUST00000129029	0.00417563	0.100576	-0.821345	0.286724	2.90298	0.810564	0.388604	0.269083	0.132018	0.269083	ENSMUSG00000028289	Epha7
ENSMUST00000030915	0.0041745	0.100576	-0.248744	0.0868316	4.37383	0.0634279	0.0217321	0.0273104	0.0385857	0.0385857	ENSMUSG00000029049	Morn1
ENSMUST00000041331	0.00418052	0.100593	0.100847	0.0352093	8.16975	0.00944948	0.000288664	0.00676377	0.00962892	0.00962892	ENSMUSG00000037071	Scd1
ENSMUST00000081799	0.00418087	0.100593	-0.166006	0.0579594	6.8548	0.023905	0.013855	0.00349805	0.0130193	0.0130193	ENSMUSG00000038351	Sgsm2
ENSMUST00000128781	0.00418996	0.100757	1.12567	0.393112	1.46622	1.32872	0.43714	0.597962	0.799156	0.799156	ENSMUSG00000058318	Phf21a
ENSMUST00000151937	0.00419479	0.100796	-0.117676	0.0411006	7.0989	0.0071198	0.00143238	0.00223202	0.0120817	0.0120817	ENSMUSG00000027010	Slc25a12
ENSMUST00000021939	0.00419841	0.100796	0.183717	0.0641727	5.11658	0.033341	0.00620422	0.0192476	0.0267409	0.0267409	ENSMUSG00000021483	Cdk20
ENSMUST00000006718	0.00419707	0.100796	0.25892	0.0904381	4.07353	0.0803925	0.0191149	0.0460801	0.0463175	0.0463175	ENSMUSG00000026167	Wnt10a
ENSMUST00000081022	0.00420447	0.100887	-0.162667	0.056829	5.54399	0.0147645	0.00392971	0.00427075	0.0219066	0.0219066	ENSMUSG00000062861	Zfp28
ENSMUST00000054237	0.00420676	0.100887	-0.165527	0.0578314	8.11296	0.0329634	0.00225525	0.0245005	0.00970222	0.0245005	ENSMUSG00000027797	Dclk1
ENSMUST00000145198	0.00421647	0.101065	0.836043	0.29217	2.48081	0.581741	0.465207	-0.0504656	0.217699	0.217699	ENSMUSG00000041774	Ydjc
ENSMUST00000035908	0.00424501	0.101676	0.148017	0.0517658	6.55271	0.0264	0.00136999	0.0200676	0.0144262	0.0200676	ENSMUSG00000033730	Egr3
ENSMUST00000166526	0.00424725	0.101676	0.25925	0.0906725	5.7105	0.080995	0.0100856	0.0556864	0.0203642	0.0556864	ENSMUSG00000061613	U2af1
ENSMUST00000062428	0.00424882	0.101676	-0.201656	0.070532	4.79029	0.0223504	0.00807434	0.00417706	0.0317238	0.0317238	ENSMUSG00000043290	Zfp784
ENSMUST00000183940	0.00425335	0.10173	-0.249201	0.087172	5.17611	0.0557739	0.0348324	0.00624029	0.0259592	0.0259592	ENSMUSG00000011257	Pabpc4
ENSMUST00000096229	0.00425998	0.101778	-0.193094	0.0675571	7.33733	0.0449559	0.00687081	0.0296409	0.0113189	0.0296409	ENSMUSG00000022789	Dnm1l
ENSMUST00000138722	0.00425792	0.101778	-0.132447	0.0463363	6.62409	0.013495	0.00310949	0.00615744	0.0140669	0.0140669	NA	NA
ENSMUST00000117110	0.00426662	0.101882	-1.87974	0.657769	2.06848	4.26148	1.84488	1.61641	0.366079	1.61641	ENSMUSG00000051037	Zfp455
ENSMUST00000135373	0.00427563	0.102043	-0.350183	0.122567	4.38777	0.14795	0.056165	0.0640163	0.0383124	0.0640163	ENSMUSG00000039620	6430573F11Rik
ENSMUST00000193941	0.00428627	0.102241	-0.412683	0.144482	3.77766	0.205565	0.0696045	0.0973969	0.0575812	0.0973969	ENSMUSG00000102543	Pcdhgc5
ENSMUST00000098596	0.00430102	0.102538	-0.183798	0.0643732	5.27533	0.0407997	0.00557127	0.02758	0.0247479	0.02758	ENSMUSG00000074220	Zfp382
ENSMUST00000159203	0.00432215	0.102931	-0.326022	0.114248	3.54902	0.0968128	0.0356415	0.0360542	0.0687792	0.0687792	ENSMUSG00000024604	Rbm22
ENSMUST00000111402	0.00432128	0.102931	1.7161	0.601359	5.16582	3.55974	1.78496	1.1081	0.0260912	1.1081	ENSMUSG00000029478	Ncor2
ENSMUST00000063563	0.00436277	0.103289	-0.406657	0.142653	3.06428	0.117669	0.0521186	0.0253745	0.110681	0.110681	ENSMUSG00000051965	Nanos2
ENSMUST00000025818	0.00434942	0.103289	-0.110779	0.0388474	7.28828	0.00992619	0.000608656	0.00637589	0.0114643	0.0114643	ENSMUSG00000024883	Rin1
ENSMUST00000139297	0.00434261	0.103289	-0.414194	0.145222	4.00777	0.152779	0.120069	-0.007946	0.0486471	0.0486471	ENSMUSG00000018363	Smurf2
ENSMUST00000061071	0.00436208	0.103289	-0.115848	0.0406381	9.00167	0.0162489	0.000122431	0.0130892	0.00916168	0.0130892	ENSMUSG00000044667	Plppr4
ENSMUST00000155038	0.00434211	0.103289	0.342188	0.119975	3.61929	0.104328	0.050184	0.0263965	0.0649672	0.0649672	ENSMUSG00000013150	Gfod2
ENSMUST00000103203	0.00435074	0.103289	0.163389	0.0572983	8.17471	0.0323068	0.0052948	0.02097	0.00962278	0.02097	ENSMUSG00000037902	Sirpa
ENSMUST00000167386	0.0043532	0.103289	-1.45696	0.510968	3.10042	2.56913	1.39535	0.693359	0.106495	0.693359	ENSMUSG00000029580	Actb
ENSMUST00000188557	0.00435876	0.103289	1.60381	0.562552	2.41773	3.11385	1.53252	0.999199	0.235423	0.999199	ENSMUSG00000023259	Slc26a6
ENSMUST00000156398	0.00434937	0.103289	0.837552	0.293709	2.32814	0.701433	0.426797	0.110952	0.263321	0.263321	ENSMUSG00000019868	Vta1
ENSMUST00000163080	0.00436216	0.103289	-0.264298	0.0927132	4.01176	0.0845744	0.0199862	0.0487797	0.0485025	0.0487797	ENSMUSG00000090066	1110002E22Rik
ENSMUST00000162234	0.00435469	0.103289	-0.482823	0.169337	4.93719	0.235365	0.2	-0.0189543	0.0294002	0.0294002	ENSMUSG00000026584	Scyl3
ENSMUST00000143997	0.00437573	0.10354	-0.232159	0.0814673	4.53435	0.0551009	0.0173915	0.0251734	0.0357039	0.0357039	ENSMUSG00000016933	Plcg1
ENSMUST00000159432	0.0043812	0.103559	-0.235362	0.0826027	4.82737	0.0671204	0.017202	0.0373837	0.0311513	0.0373837	ENSMUSG00000032503	Arpp21
ENSMUST00000115795	0.00437947	0.103559	0.413598	0.14515	4.69693	0.207257	0.123615	0.0449337	0.0331489	0.0449337	ENSMUSG00000022678	Nde1
ENSMUST00000185234	0.0043946	0.103821	0.151057	0.0530329	7.37274	0.0276627	0.00493538	0.0175645	0.0112174	0.0175645	ENSMUSG00000050711	Scg2
ENSMUST00000126144	0.00439951	0.103881	-1.07966	0.379096	2.58597	1.41344	0.643943	0.505764	0.191295	0.505764	ENSMUSG00000027671	Actl6a
ENSMUST00000103029	0.00440783	0.104022	0.352078	0.123649	3.53197	0.108864	0.0525457	0.0268917	0.0697671	0.0697671	ENSMUSG00000020806	Rhbdf2
ENSMUST00000119507	0.00441724	0.104139	-0.27696	0.0972911	4.7231	0.0930771	0.0251623	0.0505621	0.0327499	0.0505621	ENSMUSG00000021699	Pde4d
ENSMUST00000017741	0.00441747	0.104139	-0.196968	0.0691917	5.33889	0.0470764	0.00495503	0.0333449	0.024024	0.0333449	ENSMUSG00000020912	Krt12
ENSMUST00000029744	0.00442299	0.104214	1.37129	0.481779	4.21934	2.28227	0.616151	1.24074	0.0420463	1.24074	ENSMUSG00000090210	Itga10
ENSMUST00000001027	0.0044333	0.104346	-0.19158	0.0673258	5.38727	0.0445641	0.00480855	0.0314536	0.0234969	0.0314536	ENSMUSG00000063558	Aox1
ENSMUST00000102608	0.00443325	0.104346	-1.34262	0.471829	3.17239	2.18873	1.07938	0.701603	0.0987103	0.701603	ENSMUSG00000028830	AU040320
ENSMUST00000062658	0.00443875	0.104419	-1.78175	0.626238	4.42624	3.85545	2.6405	0.496895	0.0375842	0.496895	ENSMUSG00000021156	Zmynd11
ENSMUST00000145904	0.00444582	0.10453	-1.36389	0.479456	1.20646	2.08753	0.720097	0.940962	1.11892	1.11892	ENSMUSG00000037514	Pank2
ENSMUST00000035672	0.00446049	0.104819	-0.205566	0.0722904	4.72956	0.0449254	0.0091558	0.0259985	0.0326514	0.0326514	ENSMUSG00000039457	Ppl
ENSMUST00000108301	0.00446289	0.10482	0.269239	0.0946875	5.74907	0.088119	0.0301003	0.0416255	0.0200224	0.0416255	ENSMUSG00000049225	Pdp1
ENSMUST00000111286	0.0044694	0.104917	-0.295066	0.103787	4.63998	0.0682242	0.0521516	-0.00487028	0.0340231	0.0340231	ENSMUSG00000006411	Nectin4
ENSMUST00000020307	0.00447339	0.104956	0.285158	0.100313	5.53032	0.0988888	0.0293882	0.0511128	0.0220392	0.0511128	ENSMUSG00000020107	Anapc16
ENSMUST00000105314	0.00448022	0.105005	-0.253242	0.0891003	4.08048	0.060978	0.0174255	0.0284834	0.0460854	0.0460854	ENSMUSG00000078435	AU041133
ENSMUST00000195355	0.00447976	0.105005	0.452376	0.159162	5.53439	0.194991	0.18066	-0.0337419	0.0219996	0.0219996	ENSMUSG00000036422	Pcdh8
ENSMUST00000190459	0.00449312	0.105196	-0.772478	0.271876	2.80627	0.427475	0.444044	-0.161445	0.147287	0.147287	ENSMUSG00000026319	2310035C23Rik
ENSMUST00000069756	0.00449168	0.105196	0.348339	0.122594	4.8878	0.14767	0.0258571	0.094378	0.0302002	0.094378	ENSMUSG00000021638	Ocln
ENSMUST00000103013	0.00449693	0.10523	-0.118286	0.0416349	6.92832	0.00979809	0.00114863	0.00524501	0.0127191	0.0127191	ENSMUSG00000039230	Tbcd
ENSMUST00000127768	0.0045072	0.105359	-0.329225	0.115912	3.88206	0.131989	0.0458448	0.0616403	0.0533481	0.0616403	ENSMUSG00000034245	Hdac11
ENSMUST00000017881	0.00450633	0.105359	-0.371835	0.130911	3.30652	0.094771	0.0511909	0.00986956	0.0859112	0.0859112	ENSMUSG00000017737	Mmp9
ENSMUST00000040912	0.00451856	0.105569	0.178993	0.063037	6.62451	0.0390318	0.00129793	0.0304914	0.0140649	0.0304914	ENSMUSG00000036777	Anln
ENSMUST00000034745	0.0045283	0.105609	0.14941	0.0526312	5.84771	0.017183	0.00299373	0.00880915	0.0191666	0.0191666	ENSMUSG00000032220	Myo1e
ENSMUST00000032174	0.00452981	0.105609	0.15926	0.0561031	6.12056	0.0309137	0.00730283	0.0178776	0.0170379	0.0178776	ENSMUSG00000030087	Klf15
ENSMUST00000150605	0.00452769	0.105609	0.132695	0.0467425	6.61745	0.00961579	0.00337929	0.00186158	0.0140996	0.0140996	ENSMUSG00000004933	Matk
ENSMUST00000159102	0.0045271	0.105609	-0.314813	0.110893	3.72404	0.12078	0.0368477	0.0615301	0.0599271	0.0615301	ENSMUSG00000059866	Tnip2
ENSMUST00000091403	0.00454248	0.105708	-0.102391	0.036081	7.8885	0.00537845	0.000366466	0.00239556	0.0100483	0.0100483	ENSMUSG00000042082	Arsb
ENSMUST00000086978	0.0045387	0.105708	-0.431277	0.151961	6.11429	0.184675	0.167656	-0.0264256	0.0170821	0.0170821	ENSMUSG00000029403	Cdkl2
ENSMUST00000032138	0.00454956	0.105708	-0.167083	0.0588879	5.93066	0.0213663	0.00926909	0.00536497	0.0184732	0.0184732	ENSMUSG00000030057	Cnbp
ENSMUST00000155478	0.00455072	0.105708	-0.492202	0.17348	2.76337	0.141549	0.0859929	-0.00432941	0.15477	0.15477	ENSMUSG00000040350	Trim7
ENSMUST00000114764	0.00454421	0.105708	-0.219989	0.0775241	4.57321	0.0420996	0.0130072	0.0175903	0.0350726	0.0350726	ENSMUSG00000036196	Slc26a8
ENSMUST00000159939	0.00455027	0.105708	0.414882	0.146226	4.75067	0.151694	0.138728	-0.0278779	0.0323298	0.0323298	ENSMUSG00000016624	Phf21b
ENSMUST00000109825	0.00453987	0.105708	0.251376	0.0885756	4.19593	0.0518259	0.02011	0.0165928	0.042655	0.042655	ENSMUSG00000019188	H13
ENSMUST00000106955	0.00455311	0.105708	-0.321656	0.113376	3.88543	0.126217	0.0317098	0.0711241	0.0532176	0.0711241	ENSMUSG00000035275	Raver2
ENSMUST00000102629	0.00455937	0.105798	-1.7405	0.613584	2.02634	3.69649	1.47536	1.53652	0.386418	1.53652	ENSMUSG00000068744	Psrc1
ENSMUST00000153608	0.00458336	0.106196	-0.372086	0.13125	3.34698	0.152158	0.0553016	0.0650091	0.0825109	0.0825109	ENSMUSG00000059208	Hnrnpm
ENSMUST00000005504	0.00458373	0.106196	-0.225928	0.0796947	6.8301	0.0623435	0.013445	0.037365	0.0131238	0.037365	ENSMUSG00000005371	Fbxo11
ENSMUST00000127559	0.00458253	0.106196	0.168676	0.0594977	5.354	0.0155275	0.00446252	0.00399543	0.0238573	0.0238573	ENSMUSG00000085028	Slc2a4rg-ps
ENSMUST00000053753	0.00458709	0.106219	-0.297738	0.105034	3.7155	0.0943159	0.0279431	0.0458772	0.0603141	0.0603141	ENSMUSG00000050234	Gja4
ENSMUST00000097443	0.00459186	0.106274	0.340629	0.120179	3.66473	0.131556	0.0528464	0.0521536	0.0626971	0.0626971	ENSMUSG00000039210	Gpatch2
ENSMUST00000051396	0.00461298	0.106651	0.988915	0.349084	4.40205	1.1958	0.43659	0.538286	0.0380376	0.538286	ENSMUSG00000026600	Soat1
ENSMUST00000030404	0.00461165	0.106651	0.177243	0.0625643	5.24963	0.0347284	0.00626281	0.0212458	0.0250515	0.0250515	ENSMUSG00000028651	Ppie
ENSMUST00000086399	0.00461904	0.10668	0.45068	0.159112	4.24652	0.248416	0.0152497	0.187284	0.0413711	0.187284	ENSMUSG00000037405	Icam1
ENSMUST00000142123	0.00461806	0.10668	-0.863113	0.304714	1.78101	0.385947	0.212158	-0.0120032	0.530648	0.530648	ENSMUSG00000038453	Srcin1
ENSMUST00000160416	0.00462596	0.106729	-1.34715	0.47569	1.75331	2.22019	1.19521	0.615039	0.550092	0.615039	ENSMUSG00000038039	Gcc2
ENSMUST00000182964	0.0046244	0.106729	-1.44179	0.509088	4.19027	2.54294	1.70133	0.372037	0.0428062	0.372037	ENSMUSG00000021767	Kat6b
ENSMUST00000165208	0.00463465	0.106874	-0.445436	0.157321	2.92499	0.155763	0.0691756	0.038869	0.128823	0.128823	ENSMUSG00000038670	Mybpc2
ENSMUST00000058470	0.00463989	0.106939	-0.120454	0.0425479	7.67672	0.0177597	0.000936765	0.0135458	0.0104617	0.0135458	ENSMUSG00000005198	Polr2a
ENSMUST00000053087	0.00464507	0.107003	-0.111134	0.0392608	7.24983	0.00539662	0.000748912	0.00153403	0.0115824	0.0115824	ENSMUSG00000042155	Klhl23
ENSMUST00000152310	0.00464902	0.107038	0.305611	0.107975	4.13646	0.114362	0.0258428	0.0674255	0.0443265	0.0674255	ENSMUSG00000030805	Stx4a
ENSMUST00000164107	0.00465651	0.107066	0.101131	0.035737	7.99271	0.00695379	0.000340821	0.00411741	0.00987623	0.00987623	ENSMUSG00000009681	Bcr
ENSMUST00000000828	0.00465337	0.107066	-0.221422	0.0782384	4.61189	0.0425778	0.0145098	0.0164132	0.0344603	0.0344603	ENSMUSG00000000811	Txnrd3
ENSMUST00000146946	0.00465744	0.107066	0.307912	0.10881	4.47224	0.116128	0.0379301	0.0567864	0.0367578	0.0567864	ENSMUSG00000031657	Heatr3
ENSMUST00000153384	0.00466841	0.107262	-0.923935	0.326587	1.5966	0.85881	0.178785	0.481011	0.674486	0.674486	ENSMUSG00000035696	Rnf38
ENSMUST00000165856	0.00468335	0.107383	0.376254	0.133044	5.30486	0.173571	0.0791796	0.0624256	0.0244069	0.0624256	ENSMUSG00000033316	Galnt9
ENSMUST00000041984	0.00468314	0.107383	-0.243128	0.0859701	4.63243	0.0451248	0.0249868	0.00587911	0.03414	0.03414	ENSMUSG00000039166	Akap7
ENSMUST00000031367	0.00468095	0.107383	0.188629	0.0666958	5.77621	0.0395168	0.0158022	0.0155436	0.0197844	0.0197844	ENSMUSG00000029416	Slc15a4
ENSMUST00000164553	0.00468239	0.107383	0.161694	0.0571739	6.58253	0.0266162	0.0118769	0.00865454	0.0142739	0.0142739	ENSMUSG00000068566	Myadm
ENSMUST00000131635	0.00469076	0.107497	-1.09409	0.386941	1.77316	1.45745	0.661703	0.525123	0.536085	0.536085	ENSMUSG00000026872	Zeb2
ENSMUST00000006838	0.00470463	0.10776	-0.281205	0.0994856	6.18865	0.0970317	0.0344419	0.0447372	0.0165703	0.0447372	ENSMUSG00000032604	Qars
ENSMUST00000162835	0.00470746	0.107769	-0.427176	0.151138	3.12254	0.161323	0.0787149	0.0393247	0.104027	0.104027	ENSMUSG00000039047	Pigk
ENSMUST00000099761	0.00471496	0.107829	-0.114669	0.0405779	8.84138	0.0161408	0.000184803	0.0129877	0.00916646	0.0129877	ENSMUSG00000061080	Lsamp
ENSMUST00000161448	0.00471439	0.107829	-0.131785	0.0466342	6.51248	0.0103809	0.00276128	0.00333437	0.0146367	0.0146367	ENSMUSG00000046658	Zfp316
ENSMUST00000185985	0.00471895	0.107834	0.113743	0.0402541	7.34558	0.00714621	0.00166819	0.00226625	0.011295	0.011295	ENSMUSG00000001248	Gramd1a
ENSMUST00000068892	0.00472005	0.107834	-0.153883	0.0544615	6.17681	0.0197808	0.0070785	0.007047	0.0166499	0.0166499	ENSMUSG00000031575	Ash2l
ENSMUST00000024470	0.0047387	0.108205	0.159325	0.0564126	5.91779	0.0311887	0.0040146	0.0214445	0.018578	0.0214445	ENSMUSG00000023707	Ogfod2
ENSMUST00000032571	0.00475978	0.10863	-0.105097	0.0372308	7.77369	0.00742325	0.000827572	0.00389767	0.0102615	0.0102615	ENSMUSG00000030411	Nova2
ENSMUST00000025110	0.00478739	0.109204	0.107597	0.0381416	8.31109	0.0142505	0.000260731	0.0113775	0.00947047	0.0113775	ENSMUSG00000024261	Syt4
ENSMUST00000123987	0.00479256	0.109266	0.551164	0.195403	2.86132	0.269157	0.167118	0.0300023	0.13834	0.13834	ENSMUSG00000054728	Phactr1
ENSMUST00000001202	0.00480337	0.109412	-0.123586	0.043826	7.12318	0.0188116	0.00224052	0.0131252	0.0119974	0.0131252	ENSMUSG00000001173	Ocrl
ENSMUST00000176462	0.00480391	0.109412	-0.475193	0.168514	3.42336	0.278122	0.121778	0.105399	0.0767474	0.105399	ENSMUSG00000011832	Evi5l
ENSMUST00000129945	0.00481026	0.109501	-0.239336	0.0848867	5.7273	0.0705688	0.00516403	0.052482	0.0202147	0.052482	ENSMUSG00000027201	Myef2
ENSMUST00000049469	0.00481427	0.109536	-0.172798	0.061293	6.10493	0.0260186	0.0129062	0.00601721	0.0171485	0.0171485	ENSMUSG00000036435	Exoc1
ENSMUST00000015749	0.00483937	0.109994	0.110589	0.0392504	7.22479	0.00851307	0.00066354	0.00487196	0.0116612	0.0116612	ENSMUSG00000015605	Srf
ENSMUST00000021181	0.00483782	0.109994	-1.46695	0.520629	2.42248	2.65382	1.46617	0.702272	0.234034	0.702272	ENSMUSG00000020831	0610010K14Rik
ENSMUST00000133605	0.00484528	0.110072	0.227653	0.08081	4.77058	0.0639313	0.0193509	0.0328911	0.0320257	0.0328911	ENSMUSG00000023951	Vegfa
ENSMUST00000135807	0.0048504	0.110132	0.247066	0.0877114	5.27679	0.0753137	0.0274421	0.0341043	0.0247308	0.0341043	ENSMUSG00000046785	Epm2aip1
ENSMUST00000110529	0.00485531	0.110187	0.140264	0.0498011	6.13285	0.0188263	0.00288955	0.0113179	0.0169517	0.0169517	ENSMUSG00000029648	Flt1
ENSMUST00000164470	0.00486424	0.110192	-0.92077	0.326991	3.58039	1.04658	0.735892	0.119491	0.0670286	0.119491	ENSMUSG00000031948	Kars
ENSMUST00000102740	0.00487345	0.110192	-0.174594	0.0620166	5.53551	0.0217897	0.00877979	0.00560736	0.0219887	0.0219887	ENSMUSG00000028568	Btf3l4
ENSMUST00000171578	0.00485959	0.110192	-0.603893	0.214436	2.62829	0.387914	0.186179	0.117416	0.181682	0.181682	ENSMUSG00000032301	Psma4
ENSMUST00000153568	0.00487541	0.110192	-0.505563	0.179586	5.05842	0.315647	0.0996014	0.158409	0.0275496	0.158409	ENSMUSG00000033569	Adgrb3
ENSMUST00000178056	0.00487402	0.110192	-0.274492	0.097502	6.15964	0.0930438	0.00240921	0.0736439	0.0167666	0.0736439	ENSMUSG00000080316	Spaca6
ENSMUST00000114945	0.00486804	0.110192	-0.256808	0.0912077	5.12358	0.0814234	0.0323937	0.0341571	0.0266466	0.0341571	ENSMUSG00000036932	Aifm1
ENSMUST00000020263	0.00486249	0.110192	0.159296	0.056568	6.28629	0.0313222	0.00876377	0.0168358	0.0159391	0.0168358	ENSMUSG00000020069	Hnrnph3
ENSMUST00000165613	0.00487527	0.110192	-0.416091	0.147803	3.0565	0.103095	0.0631592	-0.00279563	0.111608	0.111608	ENSMUSG00000038500	Prr3
ENSMUST00000109586	0.00488913	0.110351	-0.212967	0.0756745	5.99913	0.0560397	0.0256651	0.0201479	0.0179322	0.0201479	ENSMUSG00000049800	Sertad2
ENSMUST00000134671	0.0048921	0.110351	0.221875	0.0788452	4.53056	0.04206	0.0139659	0.0163685	0.0357665	0.0357665	ENSMUSG00000025137	Pcyt2
ENSMUST00000143176	0.00489239	0.110351	0.122565	0.043555	7.51081	0.0166499	0.00432708	0.00887187	0.0108492	0.0108492	ENSMUSG00000026490	Cdc42bpa
ENSMUST00000130918	0.00489009	0.110351	0.341408	0.121317	3.48787	0.0813037	0.0452928	0.00763863	0.0724492	0.0724492	ENSMUSG00000030082	Sec61a1
ENSMUST00000141150	0.00491079	0.110598	-0.190024	0.0675564	5.06307	0.0446517	0.00799792	0.028513	0.0274833	0.028513	ENSMUSG00000028622	Mrpl37
ENSMUST00000179445	0.00490971	0.110598	0.122137	0.0434205	7.30414	0.0184459	0.00251386	0.0125689	0.0114167	0.0125689	ENSMUSG00000017781	Pitpna
ENSMUST00000141889	0.00491061	0.110598	-2.01782	0.71736	2.19112	5.03478	2.58612	1.53072	0.313063	1.53072	ENSMUSG00000066113	Adamtsl1
ENSMUST00000157013	0.00491493	0.110635	1.3223	0.470141	1.37829	1.97247	0.872414	0.699544	0.895849	0.895849	ENSMUSG00000038965	Ube2l3
ENSMUST00000097275	0.00492804	0.110873	-0.0972573	0.0345902	9.60623	0.00805514	6.32517e-05	0.005738	0.00950861	0.00950861	ENSMUSG00000045038	Prkce
ENSMUST00000111160	0.00493627	0.110949	-0.106813	0.0379958	8.09136	0.012059	0.00181789	0.00760074	0.00973158	0.00973158	ENSMUSG00000019699	Akt3
ENSMUST00000152195	0.00493642	0.110949	-0.230104	0.0818538	4.46008	0.0366601	0.0166284	0.00713432	0.036972	0.036972	ENSMUSG00000058756	Thra
ENSMUST00000105612	0.00494468	0.111023	0.427699	0.152173	5.43852	0.180136	0.162294	-0.0249344	0.0229585	0.0229585	ENSMUSG00000029063	Nadk
ENSMUST00000136219	0.00494421	0.111023	-0.264088	0.0939599	4.19236	0.0667457	0.0278773	0.0224952	0.0427504	0.0427504	ENSMUSG00000027134	Lpcat4
ENSMUST00000061767	0.00494753	0.11103	-0.622675	0.221559	5.2405	0.415518	0.367545	-0.0415699	0.0251611	0.0251611	ENSMUSG00000051451	Crebzf
ENSMUST00000143752	0.00495242	0.111084	-0.649474	0.23112	3.46416	0.415541	0.353359	-0.0364508	0.0739745	0.0739745	ENSMUSG00000029802	Abcg2
ENSMUST00000034325	0.00497139	0.11142	-1.87485	0.667473	1.46753	4.3563	1.70641	1.85775	0.797802	1.85775	ENSMUSG00000031861	Lpar2
ENSMUST00000015934	0.00497996	0.11142	0.279886	0.0996628	5.2032	0.0971138	0.0321288	0.0473326	0.0256178	0.0473326	ENSMUSG00000015790	Surf1
ENSMUST00000042824	0.00497653	0.11142	-0.13235	0.047124	8.70818	0.0217127	0.000173562	0.0175918	0.00920088	0.0175918	ENSMUSG00000038664	Herc1
ENSMUST00000123436	0.0049748	0.11142	0.413432	0.147199	5.18426	0.211859	0.0556689	0.117672	0.0258556	0.117672	ENSMUSG00000027270	Lamp5
ENSMUST00000112669	0.00497812	0.11142	-1.14704	0.408424	3.75329	1.63097	0.47601	0.858472	0.0586308	0.858472	ENSMUSG00000033111	3830406C13Rik
ENSMUST00000063838	0.00498596	0.111498	-0.109565	0.0390197	7.39897	0.0136664	0.00103615	0.00988462	0.0111442	0.0111442	ENSMUSG00000022378	Fam49b
ENSMUST00000023510	0.00499221	0.111547	0.147423	0.0525097	5.95392	0.0156739	0.00377188	0.00662892	0.0182863	0.0182863	ENSMUSG00000022814	Umps
ENSMUST00000146409	0.00499319	0.111547	-0.15688	0.0558795	5.67565	0.030458	0.00430277	0.0206075	0.0206774	0.0206774	ENSMUSG00000034320	Slc26a2
ENSMUST00000093253	0.00499713	0.111579	-0.381558	0.13592	6.34066	0.0955125	0.132188	-0.0723148	0.0156066	0.0156066	ENSMUSG00000032878	Ccdc85a
ENSMUST00000068860	0.00500181	0.111627	-0.180809	0.0644155	6.79069	0.0405607	0.00122403	0.0319709	0.0132941	0.0319709	ENSMUSG00000055540	Epha6
ENSMUST00000080215	0.00500503	0.111643	-0.144183	0.051371	6.58135	0.0220261	0.00683196	0.0103847	0.0142799	0.0142799	ENSMUSG00000030930	Chst15
ENSMUST00000133393	0.00501241	0.111752	-1.61615	0.575915	3.10811	3.24188	2.22014	0.433282	0.105629	0.433282	ENSMUSG00000038545	Cul7
ENSMUST00000106402	0.00502968	0.111828	0.229409	0.081782	6.85804	0.0653619	0.00539716	0.0481092	0.0130057	0.0481092	ENSMUSG00000053819	Camk2d
ENSMUST00000151935	0.00501859	0.111828	-0.295915	0.105464	4.40515	0.108708	0.0167585	0.0722225	0.0379788	0.0722225	ENSMUSG00000027893	Ahcyl1
ENSMUST00000072954	0.00502233	0.111828	-0.292775	0.104354	4.63489	0.106429	0.0382428	0.0488753	0.0341019	0.0488753	ENSMUSG00000062190	Lancl2
ENSMUST00000161399	0.00503096	0.111828	0.397259	0.141623	3.30969	0.179034	0.0748217	0.0680963	0.0856353	0.0856353	ENSMUSG00000091898	Tnnc1
ENSMUST00000186235	0.00503085	0.111828	-1.20629	0.430044	1.4013	1.76433	0.610017	0.825082	0.869484	0.869484	ENSMUSG00000032839	Trpc1
ENSMUST00000147488	0.00502557	0.111828	0.185651	0.0661764	6.28281	0.0427989	0.0178834	0.0171511	0.0159609	0.0171511	ENSMUSG00000039844	Rapgef1
ENSMUST00000160136	0.00503815	0.111932	-1.28202	0.457117	3.18895	2.04187	0.948928	0.72272	0.0970152	0.72272	ENSMUSG00000027827	Kcnab1
ENSMUST00000163065	0.00504468	0.111999	-0.250519	0.089338	5.8912	0.0779866	0.0208345	0.0430158	0.0187978	0.0430158	ENSMUSG00000030226	Lmo3
[truncated: 86,200 more rows]
