# Supplementary material for: Loss of Trem2 in microglia leads to widespread disruption of cell coexpression networks in mouse brain
Source: Neurobiol Aging. 2018 Sep;69:151–66. doi: 10.1016/j.neurobiolaging.2018.04.019 (PMC6075941; doi:10.1016/j.neurobiolaging.2018.04.019)
Supplement: Supplementary Table 4 [file mmc13.xlsx]

## Sheet: 8m_cortex.conditionWT.results
8 cortex DE genes
target_id	pval	qval	b	se_b	mean_obs	var_obs	tech_var	sigma_sq	smooth_sigma_sq	final_sigma_sq	ens_gene	ext_gene
ENSMUST00000024792	2.6914e-133	1.14086e-128	-6.10568	0.248509	3.34058	10.0986	0.100919	0.393133	0.0700399	0.393133	ENSMUSG00000023993	Treml1
ENSMUST00000024791	3.97991e-27	8.43523e-23	1.71447	0.158944	4.26335	0.81025	0.173312	-0.119899	0.0287936	0.0287936	ENSMUSG00000023992	Trem2
ENSMUST00000113237	1.13612e-26	1.6053e-22	4.21684	0.394473	1.41527	4.67262	0.385079	-0.298503	0.859793	0.859793	ENSMUSG00000023992	Trem2
ENSMUST00000028280	4.28362e-11	4.53946e-07	0.375498	0.0569461	6.43048	0.0614929	0.00164264	0.0243003	0.00609012	0.0243003	ENSMUSG00000026837	Col5a1
ENSMUST00000057783	1.09824e-10	9.31064e-07	-0.19176	0.0297175	7.07431	0.0163266	0.00129374	0.00577128	0.00425033	0.00577128	ENSMUSG00000044067	Gpr22
ENSMUST00000039631	2.18062e-10	1.54057e-06	0.492874	0.0776418	4.62806	0.109361	0.0100594	0.0381666	0.0221922	0.0381666	ENSMUSG00000035783	Acta2
ENSMUST00000090180	2.02548e-09	1.22654e-05	0.462196	0.0770872	4.34922	0.101135	0.0129227	0.0346168	0.0269553	0.0346168	ENSMUSG00000021904	Sema3g
ENSMUST00000031653	7.54817e-09	3.99949e-05	0.411176	0.0711592	6.13423	0.0828321	0.00247118	0.0380379	0.0073786	0.0380379	ENSMUSG00000029648	Flt1
ENSMUST00000043577	9.58693e-09	4.51534e-05	0.366198	0.0638212	5.75011	0.0661407	0.00327772	0.0293074	0.00964393	0.0293074	ENSMUSG00000041378	Cldn5
ENSMUST00000050756	2.717e-08	0.000104701	-0.123041	0.0221346	7.57094	0.00682778	0.000502676	0.00251561	0.00341685	0.00341685	ENSMUSG00000044071	Fam19a2
ENSMUST00000188299	2.57797e-08	0.000104701	-0.165736	0.0297661	9.39294	0.0139481	0.000403977	0.00668421	0.0027011	0.00668421	ENSMUSG00000101939	Gm28438
ENSMUST00000059954	5.08381e-08	0.000165767	0.252669	0.0463753	6.43647	0.0331256	0.00203888	0.0151664	0.0060675	0.0151664	ENSMUSG00000017754	Pltp
ENSMUST00000029382	4.91595e-08	0.000165767	-0.141004	0.0258518	7.02257	0.0100001	0.000985141	0.0040464	0.0043614	0.0043614	ENSMUSG00000027804	Ppid
ENSMUST00000040500	5.76915e-08	0.000174677	-0.10747	0.0198072	8.19865	0.00511218	0.00031039	0.00189223	0.00282822	0.00282822	ENSMUSG00000036095	Dgkb
ENSMUST00000034728	1.11703e-07	0.000301794	0.25844	0.0487018	5.62246	0.0355992	0.00390132	0.0150736	0.0105711	0.0150736	ENSMUSG00000032198	Dock6
ENSMUST00000135924	1.13914e-07	0.000301794	-0.204477	0.0385587	7.05597	0.0223004	0.00586824	0.00602595	0.00428909	0.00602595	ENSMUSG00000028277	Ube2j1
ENSMUST00000029876	2.72215e-07	0.00065699	-0.102799	0.0199931	8.12703	0.00435621	0.000323416	0.00135997	0.00287436	0.00287436	ENSMUSG00000028222	Calb1
ENSMUST00000023610	2.78983e-07	0.00065699	0.249666	0.0486003	5.33008	0.0289319	0.0057658	0.00750838	0.0131301	0.0131301	ENSMUSG00000022893	Adamts1
ENSMUST00000030127	3.34651e-07	0.000709275	-0.365456	0.0716187	6.06876	0.0741769	0.00244808	0.0385858	0.00771353	0.0385858	ENSMUSG00000028420	Tmem38b
ENSMUST00000102517	3.20749e-07	0.000709275	0.525583	0.102837	3.60066	0.13536	0.0313421	0.0348668	0.0532619	0.0532619	ENSMUSG00000027314	Dll4
ENSMUST00000082419	3.70803e-07	0.000748475	-0.1304	0.0256523	10.1937	0.00948269	3.03761e-05	0.00523395	0.00331799	0.00523395	ENSMUSG00000064368	mt-Nd6
ENSMUST00000030032	4.18805e-07	0.000806943	-0.126979	0.0250937	7.23793	0.00844344	0.00110593	0.00331929	0.00393162	0.00393162	ENSMUSG00000028347	Tmeff1
ENSMUST00000151273	5.12576e-07	0.000944678	-3.62569	0.722027	1.9387	7.42847	2.11385	2.05674	0.425798	2.05674	ENSMUSG00000035311	Gnptab
ENSMUST00000109601	5.52996e-07	0.000976707	-0.188821	0.0377117	6.60048	0.0195191	0.00588333	0.00477894	0.00549405	0.00549405	ENSMUSG00000020149	Rab1a
ENSMUST00000161686	6.53861e-07	0.00110866	-0.895622	0.180039	2.6473	0.366226	0.0942815	0.0702486	0.165032	0.165032	ENSMUSG00000023994	Nfya
ENSMUST00000110883	7.37167e-07	0.00120184	-0.233167	0.047092	6.85146	0.0271567	0.0129732	0.000590929	0.00476807	0.00476807	ENSMUSG00000036817	Sun1
ENSMUST00000038116	7.71051e-07	0.00121052	-0.115069	0.0232814	8.42053	0.00761332	0.000242442	0.00409373	0.00271515	0.00409373	ENSMUSG00000034647	Ankrd12
ENSMUST00000015138	8.30294e-07	0.00125698	0.335488	0.0680764	4.50917	0.0649248	0.0115613	0.0255139	0.0240524	0.0255139	ENSMUSG00000029675	Eln
ENSMUST00000067538	9.58975e-07	0.00140172	0.133722	0.0272908	8.13132	0.0103807	0.00135062	0.00460769	0.00287146	0.00460769	ENSMUSG00000013236	Ptprs
ENSMUST00000026360	1.00713e-06	0.00142304	-0.108499	0.0221868	7.54475	0.00614739	0.000486517	0.0027266	0.00345151	0.00345151	ENSMUSG00000025321	Itgb8
ENSMUST00000110534	1.14539e-06	0.0015662	-0.128691	0.0264531	7.35161	0.00937876	0.0018611	0.00341395	0.00373703	0.00373703	ENSMUSG00000039219	Arid4b
ENSMUST00000051100	1.34498e-06	0.00178164	-0.144093	0.0298145	6.83865	0.01224	0.00101825	0.00609298	0.00480118	0.00609298	ENSMUSG00000051412	Vamp7
ENSMUST00000118193	1.77388e-06	0.00227858	-0.247062	0.0517125	6.39256	0.0364555	0.0131291	0.00826437	0.00623623	0.00826437	ENSMUSG00000022151	Ttc33
ENSMUST00000090287	1.83694e-06	0.00229018	0.406229	0.085153	4.57307	0.0987234	0.0110467	0.0469615	0.0230291	0.0469615	ENSMUSG00000018830	Myh11
ENSMUST00000152441	2.06428e-06	0.00250008	-0.157221	0.0331198	6.71849	0.0148712	0.00315118	0.00562419	0.00513172	0.00562419	ENSMUSG00000062997	Rpl35
ENSMUST00000095458	2.54021e-06	0.00291019	-0.131696	0.0279914	6.76432	0.0098497	0.00126687	0.00428611	0.00500129	0.00500129	ENSMUSG00000071180	Smim15
ENSMUST00000115231	2.51354e-06	0.00291019	-0.125212	0.026601	7.42954	0.00952423	0.000654698	0.00500621	0.0036153	0.00500621	ENSMUSG00000079641	Rpl39
ENSMUST00000080723	2.73725e-06	0.00305341	-0.0956011	0.0203857	8.13812	0.00557598	0.000276891	0.00304773	0.0028669	0.00304773	ENSMUSG00000004535	Tax1bp1
ENSMUST00000173777	2.94148e-06	0.00313971	0.57566	0.123139	3.55735	0.202912	0.0339774	0.087329	0.0556124	0.087329	ENSMUSG00000026921	Egfl7
ENSMUST00000123572	2.96276e-06	0.00313971	-2.64927	0.566885	2.18879	3.70244	2.26681	-0.312594	0.30406	0.30406	ENSMUSG00000035310	Lin54
ENSMUST00000102536	3.28317e-06	0.0033944	-0.142483	0.0306265	7.44067	0.0125009	0.00203447	0.0054694	0.00359865	0.0054694	ENSMUSG00000059291	Rpl11
ENSMUST00000114873	3.62472e-06	0.00357321	0.295748	0.0638515	5.61321	0.0491502	0.0219738	0.00549016	0.0106423	0.0106423	ENSMUSG00000040276	Pacsin1
ENSMUST00000150605	3.61571e-06	0.00357321	0.211327	0.04562	6.21648	0.0276373	0.00506055	0.0115889	0.00698522	0.0115889	ENSMUSG00000004933	Matk
ENSMUST00000036884	4.00798e-06	0.00386124	-0.0899069	0.0194985	8.27177	0.00502942	0.000235893	0.00280564	0.00278607	0.00280564	ENSMUSG00000033863	Klf9
ENSMUST00000155782	4.28847e-06	0.00403745	-2.08392	0.453333	1.30051	2.658	0.64294	0.945596	1.00115	1.00115	ENSMUSG00000050947	Amigo1
ENSMUST00000109468	4.38139e-06	0.00403745	-0.121519	0.0264608	7.99691	0.00923149	0.000330365	0.00527102	0.002971	0.00527102	ENSMUSG00000070544	Top1
ENSMUST00000132174	4.65444e-06	0.00411035	0.250701	0.0547407	5.52263	0.037284	0.0126016	0.00916491	0.0113707	0.0113707	ENSMUSG00000034949	Zfr2
ENSMUST00000102558	4.63858e-06	0.00411035	0.259706	0.0566981	7.11455	0.0422936	0.0119372	0.0137803	0.00416747	0.0137803	ENSMUSG00000020827	Mink1
ENSMUST00000088973	4.89209e-06	0.00414742	-0.146329	0.0320239	6.58568	0.0125961	0.00266189	0.0046442	0.00554234	0.00554234	ENSMUSG00000031099	Smarca1
ENSMUST00000021698	4.86219e-06	0.00414742	-0.142552	0.0311885	10.1582	0.0127749	0.000100102	0.00768167	0.00327568	0.00768167	ENSMUSG00000021270	Hsp90aa1
ENSMUST00000086041	4.99515e-06	0.00415175	0.131258	0.0287531	6.75446	0.0108467	0.00124816	0.00536576	0.00502888	0.00536576	ENSMUSG00000061028	Clasrp
ENSMUST00000150225	5.23777e-06	0.00426969	0.261601	0.0574312	5.50149	0.0431961	0.00531188	0.0210748	0.0115492	0.0210748	ENSMUSG00000025145	Lrrc45
ENSMUST00000046030	5.78447e-06	0.00462637	-0.11861	0.0261595	6.94331	0.00862654	0.000932738	0.00422977	0.00454183	0.00454183	ENSMUSG00000045624	Esf1
ENSMUST00000145693	5.95033e-06	0.0046709	-0.115793	0.0255718	7.43422	0.00758255	0.00162307	0.00263675	0.00360828	0.00360828	ENSMUSG00000022124	Fbxl3
ENSMUST00000000572	6.29403e-06	0.00485087	-0.102831	0.0227691	7.52831	0.00674253	0.000530621	0.00361685	0.00347375	0.00361685	ENSMUSG00000000560	Gabra2
ENSMUST00000075827	6.83566e-06	0.00517422	0.131423	0.0292133	6.62291	0.00859697	0.00140522	0.00287245	0.0054221	0.0054221	ENSMUSG00000002799	Jag2
ENSMUST00000114292	7.59165e-06	0.00554832	-0.0833569	0.0186215	8.85017	0.00415579	0.000159129	0.00228229	0.00261494	0.00261494	ENSMUSG00000064115	Cadm2
ENSMUST00000125936	7.48409e-06	0.00554832	-0.207008	0.0462129	6.99413	0.0275926	0.00316976	0.0139153	0.00442468	0.0139153	NA	NA
ENSMUST00000030491	7.97304e-06	0.00572829	-0.101653	0.022762	7.60814	0.00667786	0.00053015	0.00361474	0.00336916	0.00361474	ENSMUSG00000028719	Cmpk1
ENSMUST00000112603	8.25533e-06	0.00583225	-0.085235	0.0191176	8.4578	0.00387389	0.000223459	0.00184222	0.00270041	0.00270041	ENSMUSG00000036815	Dpp10
ENSMUST00000041111	9.2705e-06	0.00644208	-0.130368	0.029405	6.59474	0.0106931	0.00140456	0.00511276	0.00551268	0.00551268	ENSMUSG00000042541	Shfm1
ENSMUST00000071267	9.50705e-06	0.00647963	-2.95009	0.666221	2.99743	5.68221	1.57492	1.97589	0.105877	1.97589	ENSMUSG00000024805	Pcgf5
ENSMUST00000179505	9.7527e-06	0.00647963	0.181292	0.0409924	8.17857	0.0214912	0.000533454	0.0129096	0.00284067	0.0129096	ENSMUSG00000095041	AC149090.1
ENSMUST00000029002	9.78311e-06	0.00647963	-0.0818065	0.0185002	8.98954	0.00436643	0.00012369	0.00260368	0.00261438	0.00261438	ENSMUSG00000027500	Stmn2
ENSMUST00000110529	1.00721e-05	0.00656837	0.34477	0.0780795	5.50043	0.0778732	0.00486192	0.0439094	0.0115582	0.0439094	ENSMUSG00000029648	Flt1
ENSMUST00000179797	1.04263e-05	0.00669636	-0.0950314	0.0215582	9.74682	0.00592867	6.21445e-05	0.00365589	0.00289285	0.00365589	ENSMUSG00000096887	Gm20594
ENSMUST00000191837	1.08792e-05	0.00679229	-0.084713	0.0192577	8.35511	0.00422027	0.000222929	0.00222434	0.00274394	0.00274394	ENSMUSG00000029108	Pcdh7
ENSMUST00000028356	1.08961e-05	0.00679229	-1.90482	0.433053	1.47516	2.2127	0.706418	0.612485	0.793858	0.793858	ENSMUSG00000060703	Cd302
ENSMUST00000031727	1.28211e-05	0.00787642	0.105167	0.0241036	7.23787	0.00537755	0.000716115	0.00189132	0.00393174	0.00393174	ENSMUSG00000029714	Gigyf1
ENSMUST00000100864	1.33792e-05	0.00810187	-0.0947935	0.0217725	8.03073	0.00598893	0.000389115	0.00340323	0.00294425	0.00340323	ENSMUSG00000072704	Smim10l1
ENSMUST00000072299	1.36493e-05	0.00814904	-0.0893344	0.0205393	9.32948	0.00532557	8.67984e-05	0.00328812	0.00267853	0.00328812	ENSMUSG00000054459	Vsnl1
ENSMUST00000169826	1.55733e-05	0.0089777	-0.158281	0.0366355	6.40114	0.0168561	0.00266729	0.00806997	0.00620274	0.00806997	ENSMUSG00000025290	Rps24
ENSMUST00000015100	1.60963e-05	0.0089777	-0.0878122	0.0203593	9.07348	0.00519897	0.000118191	0.00319782	0.00262152	0.00319782	ENSMUSG00000014956	Ppp1cb
ENSMUST00000097625	1.52762e-05	0.0089777	-0.291983	0.0675158	6.61751	0.0572918	0.0244773	0.0119898	0.00543931	0.0119898	ENSMUSG00000026335	Pam
ENSMUST00000160719	1.60597e-05	0.0089777	-0.105622	0.0244857	7.2185	0.00646049	0.000829359	0.00287155	0.00396702	0.00396702	ENSMUSG00000031647	Mfap3l
ENSMUST00000057578	1.60468e-05	0.0089777	-0.133145	0.0308648	6.76835	0.0118128	0.00263099	0.00484824	0.0049901	0.0049901	ENSMUSG00000013736	Trnt1
ENSMUST00000161327	1.6479e-05	0.00907178	-0.173694	0.0403197	6.92186	0.0203716	0.00645905	0.00654638	0.00459295	0.00654638	ENSMUSG00000025907	Rb1cc1
ENSMUST00000114174	1.71814e-05	0.00933722	0.39764	0.0925027	4.5481	0.10705	0.0110281	0.057426	0.0234217	0.057426	ENSMUSG00000041134	Cyyr1
ENSMUST00000001335	1.76621e-05	0.00935849	-0.231654	0.0539663	6.07057	0.0363959	0.00911042	0.0141884	0.00770403	0.0141884	ENSMUSG00000001289	Pfdn5
ENSMUST00000176652	1.75825e-05	0.00935849	2.27839	0.530652	2.382	3.50739	2.01807	0.221952	0.234666	0.234666	ENSMUSG00000052752	Traf7
ENSMUST00000090858	1.87808e-05	0.0098284	-0.178576	0.0417339	7.51111	0.0217138	0.00941915	0.00451462	0.00349741	0.00451462	ENSMUSG00000042133	Ppig
ENSMUST00000069926	1.94429e-05	0.0100508	-0.109463	0.0256281	7.2896	0.00817707	0.00101571	0.0042387	0.00384059	0.0042387	ENSMUSG00000046699	Slitrk4
ENSMUST00000113599	1.96808e-05	0.0100512	0.304255	0.0712795	5.98903	0.0632244	0.00262751	0.0380187	0.00814943	0.0380187	ENSMUSG00000056492	Adgrf5
ENSMUST00000167898	2.0437e-05	0.0103131	0.40314	0.0946324	3.84911	0.100812	0.0296464	0.0311866	0.0419959	0.0419959	ENSMUSG00000027894	Slc6a17
ENSMUST00000020717	2.23681e-05	0.0107334	-0.135315	0.0319151	7.33289	0.0126109	0.00175952	0.00638908	0.00376767	0.00638908	ENSMUSG00000020440	Arf5
ENSMUST00000068892	2.25178e-05	0.0107334	0.204859	0.0483347	5.9511	0.0275548	0.0103218	0.00696019	0.00836808	0.00836808	ENSMUSG00000031575	Ash2l
ENSMUST00000039438	2.18838e-05	0.0107334	0.202394	0.047681	5.97187	0.0281722	0.00780016	0.0103876	0.0082475	0.0103876	ENSMUSG00000059146	Ntrk3
ENSMUST00000069712	2.25358e-05	0.0107334	-0.208253	0.0491375	5.69386	0.0268881	0.00927577	0.00694349	0.0100402	0.0100402	ENSMUSG00000000827	Tpd52l2
ENSMUST00000054491	2.19329e-05	0.0107334	0.381949	0.0899922	4.19001	0.100347	0.0160528	0.0487359	0.0305729	0.0487359	ENSMUSG00000046470	Sox18
ENSMUST00000109256	2.3739e-05	0.0111808	-0.154939	0.0366592	6.67143	0.0104846	0.00547969	-0.00104724	0.0052715	0.0052715	ENSMUSG00000036167	Pphln1
ENSMUST00000107821	2.55202e-05	0.0118877	-0.16691	0.0396446	7.09719	0.0193574	0.00308572	0.00948787	0.00420284	0.00948787	ENSMUSG00000020863	Luc7l3
ENSMUST00000172298	2.77939e-05	0.012806	-0.0979668	0.0233765	7.84403	0.00670743	0.000451852	0.00391983	0.00310696	0.00391983	ENSMUSG00000004771	Rab11a
ENSMUST00000164243	2.82088e-05	0.0128084	-0.104041	0.0248458	7.37213	0.00623957	0.00123443	0.00232658	0.00370409	0.00370409	ENSMUSG00000079108	Srp54b
ENSMUST00000172330	2.84033e-05	0.0128084	-0.208407	0.0497878	7.94385	0.0303996	0.00842095	0.0114097	0.00301535	0.0114097	ENSMUSG00000031284	Pak3
ENSMUST00000037850	2.90806e-05	0.0129757	-0.0992497	0.0237408	7.28686	0.00592033	0.000663705	0.00282716	0.00384531	0.00384531	ENSMUSG00000034484	Snx2
ENSMUST00000047157	3.21058e-05	0.0136953	0.157072	0.037776	6.73403	0.01671	0.00632932	0.00435858	0.00508686	0.00508686	ENSMUSG00000042308	Setd1a
ENSMUST00000195433	3.28895e-05	0.0136953	0.548328	0.132048	4.35037	0.195209	0.112562	0.00897652	0.0269321	0.0269321	ENSMUSG00000057335	Cep170
ENSMUST00000050073	3.12345e-05	0.0136953	-0.126047	0.0302686	7.0535	0.0111932	0.00248915	0.00484036	0.00429438	0.00484036	ENSMUSG00000028035	Dnajb4
ENSMUST00000054436	3.15987e-05	0.0136953	-0.0797959	0.0191742	8.47343	0.00383865	0.000246627	0.00202201	0.00269458	0.00269458	ENSMUSG00000030729	Pgm2l1
ENSMUST00000061143	3.175e-05	0.0136953	0.308551	0.0741613	6.67671	0.0660777	0.0387436	0.00414905	0.00525553	0.00525553	ENSMUSG00000028849	Map7d1
ENSMUST00000148814	3.29548e-05	0.0136953	0.324103	0.078059	4.88452	0.0689268	0.030164	0.0130491	0.0185817	0.0185817	ENSMUSG00000034156	Bzrap1
ENSMUST00000115205	3.25409e-05	0.0136953	-0.112966	0.0271885	7.78222	0.0082509	0.00274446	0.00237847	0.00316925	0.00316925	ENSMUSG00000022770	Dlg1
ENSMUST00000031229	3.54142e-05	0.0137422	-0.0785343	0.0189902	8.49644	0.0031133	0.000198645	0.00137373	0.00268636	0.00268636	ENSMUSG00000029291	Rufy3
ENSMUST00000170941	3.69219e-05	0.0137422	0.778559	0.188698	2.55438	0.271972	0.0983637	0.0210334	0.186493	0.186493	ENSMUSG00000071068	Treml2
ENSMUST00000144239	3.46964e-05	0.0137422	0.246406	0.059515	4.94399	0.0430908	0.00761903	0.0207173	0.0177682	0.0207173	ENSMUSG00000024949	Sf1
ENSMUST00000012161	3.38718e-05	0.0137422	0.286391	0.0690809	4.41851	0.0500485	0.0125503	0.0172945	0.025627	0.025627	ENSMUSG00000012017	Scarf2
ENSMUST00000020637	3.58527e-05	0.0137422	-0.0767047	0.0185604	9.12844	0.00354085	0.000126671	0.00196324	0.00262925	0.00262925	ENSMUSG00000020368	Canx
ENSMUST00000111237	3.63493e-05	0.0137422	0.220775	0.0534625	6.15005	0.0337509	0.0155653	0.00631285	0.00730061	0.00730061	ENSMUSG00000027194	Ttc17
ENSMUST00000070725	3.57615e-05	0.0137422	-0.127785	0.030916	8.23898	0.0116136	0.000438845	0.00720754	0.00280437	0.00720754	ENSMUSG00000020436	Gabrg2
ENSMUST00000169169	3.65033e-05	0.0137422	-0.367369	0.0889822	4.66828	0.0961277	0.0108682	0.0524744	0.0216002	0.0524744	ENSMUSG00000091898	Tnnc1
ENSMUST00000113092	3.59099e-05	0.0137422	0.371667	0.0899412	4.41638	0.0686181	0.0390492	-0.00498015	0.0256661	0.0256661	ENSMUSG00000051169	Rpusd3
ENSMUST00000117146	3.69581e-05	0.0137422	-0.113866	0.027599	7.28811	0.00924297	0.000724218	0.00536942	0.00384316	0.00536942	ENSMUSG00000025939	Ube2w
ENSMUST00000056781	3.57883e-05	0.0137422	0.224256	0.0542585	5.07004	0.0345769	0.00748117	0.0148374	0.0160707	0.0160707	ENSMUSG00000048445	Ccdc57
ENSMUST00000116234	3.51876e-05	0.0137422	-0.0822774	0.0198882	8.16853	0.00409703	0.000317278	0.0021111	0.00284704	0.00284704	ENSMUSG00000060904	Arl1
ENSMUST00000092167	4.02365e-05	0.013982	0.236955	0.0577078	6.19424	0.0402718	0.00215372	0.0244878	0.00708869	0.0244878	ENSMUSG00000020154	Ptprb
ENSMUST00000141150	3.99412e-05	0.013982	0.244361	0.0594867	4.81596	0.0341246	0.00878813	0.0105507	0.0195212	0.0195212	ENSMUSG00000028622	Mrpl37
ENSMUST00000115777	4.05715e-05	0.013982	-0.109612	0.0267072	7.04448	0.00836715	0.00139247	0.00404966	0.00431373	0.00431373	ENSMUSG00000022674	Ube2v2
ENSMUST00000022682	4.02088e-05	0.013982	0.150599	0.0366754	5.99678	0.0106907	0.00265501	0.00234403	0.00810569	0.00810569	ENSMUSG00000022091	Sorbs3
ENSMUST00000029303	3.81821e-05	0.013982	-0.0977056	0.0237252	7.43142	0.00602837	0.000890625	0.00279299	0.00361247	0.00361247	ENSMUSG00000063273	Naa15
ENSMUST00000045174	3.98607e-05	0.013982	-0.0950129	0.0231271	7.79242	0.00647055	0.000366738	0.00391218	0.00315866	0.00391218	ENSMUSG00000039770	Ypel5
ENSMUST00000029635	4.03136e-05	0.013982	-0.0786602	0.0191589	8.4806	0.00308688	0.000244537	0.00129526	0.00269197	0.00269197	ENSMUSG00000028005	Gucy1b3
ENSMUST00000156503	3.85751e-05	0.013982	-0.274685	0.0667383	4.85965	0.053954	0.0149417	0.0206903	0.0189219	0.0206903	ENSMUSG00000044894	Uqcrq
ENSMUST00000177123	3.99367e-05	0.013982	0.384708	0.0936521	4.22106	0.106096	0.0222371	0.0479286	0.0297932	0.0479286	ENSMUSG00000017478	Zc3h18
ENSMUST00000030834	4.22219e-05	0.0144334	0.246854	0.0602821	4.80213	0.0438593	0.00873111	0.0203404	0.0197119	0.0203404	ENSMUSG00000028978	Nos3
ENSMUST00000028117	4.40185e-05	0.0147103	-0.0991477	0.0242693	7.66736	0.00709685	0.00046102	0.00425099	0.00329695	0.00425099	ENSMUSG00000026775	Yme1l1
ENSMUST00000003720	4.37149e-05	0.0147103	-0.119731	0.0292961	6.60075	0.00938238	0.00137292	0.00449941	0.00549318	0.00549318	ENSMUSG00000003623	Crot
ENSMUST00000164343	4.4073e-05	0.0147103	0.3808	0.0932187	3.79529	0.0868333	0.0253386	0.0257201	0.0441792	0.0441792	ENSMUSG00000023050	Map3k12
ENSMUST00000023405	4.50834e-05	0.0148143	-0.208386	0.0510781	5.76107	0.0280696	0.011303	0.00612229	0.00956886	0.00956886	ENSMUSG00000022722	Arl6
ENSMUST00000182530	4.50189e-05	0.0148143	0.55786	0.136727	5.0496	0.225042	0.113307	0.0362484	0.0163348	0.0362484	ENSMUSG00000040327	Cul9
ENSMUST00000136835	4.59669e-05	0.0149884	-0.0879589	0.0215837	7.70167	0.00501374	0.000469739	0.00264798	0.00325712	0.00325712	ENSMUSG00000039478	Micu3
ENSMUST00000030074	4.73835e-05	0.0153324	-0.0941365	0.0231398	7.61299	0.0064323	0.000523875	0.00375972	0.00336309	0.00375972	ENSMUSG00000028381	Ugcg
ENSMUST00000113516	4.88584e-05	0.0155278	0.243999	0.0600831	5.02344	0.0433122	0.0073924	0.0214874	0.0166807	0.0214874	ENSMUSG00000062960	Kdr
ENSMUST00000121175	4.90863e-05	0.0155278	0.26486	0.0652376	6.35245	0.0510527	0.0234543	0.0105932	0.00639641	0.0105932	ENSMUSG00000040488	Ltbp4
ENSMUST00000160052	4.89412e-05	0.0155278	-0.154286	0.0379957	5.96864	0.0130571	0.00328325	0.00386132	0.00826611	0.00826611	ENSMUSG00000090136	Gm10177
ENSMUST00000140607	5.06169e-05	0.0158933	-2.88393	0.711597	1.93709	6.06662	2.52002	1.53094	0.426726	1.53094	ENSMUSG00000029192	Tbc1d14
ENSMUST00000145689	5.37692e-05	0.0166367	0.426486	0.105602	3.74279	0.126493	0.0427868	0.0394186	0.0464277	0.0464277	ENSMUSG00000019254	Ppp1r12c
ENSMUST00000146905	5.36017e-05	0.0166367	-0.115566	0.02861	6.78745	0.00874345	0.00161073	0.00386273	0.00493754	0.00493754	ENSMUSG00000047446	Arl4a
ENSMUST00000132233	5.55774e-05	0.016754	-0.3982	0.0987883	3.70418	0.0815969	0.0299059	0.0121274	0.0481671	0.0481671	ENSMUSG00000017778	Cox7c
ENSMUST00000152662	5.57293e-05	0.016754	0.170633	0.0423385	5.78282	0.0213915	0.00454166	0.00979874	0.00942187	0.00979874	ENSMUSG00000021134	Srsf5
ENSMUST00000067404	5.46806e-05	0.016754	-0.0948623	0.0235118	7.72788	0.0055865	0.00119477	0.00217825	0.00322768	0.00322768	ENSMUSG00000040242	Fgfr1op2
ENSMUST00000130346	5.50496e-05	0.016754	1.89563	0.470021	1.7107	2.52942	1.18843	0.467057	0.578932	0.578932	ENSMUSG00000038671	Arfrp1
ENSMUST00000102825	5.75949e-05	0.0171929	-0.182153	0.045284	5.49843	0.0244384	0.00459953	0.0118056	0.0115754	0.0118056	ENSMUSG00000074896	Ifit3
ENSMUST00000178174	5.89879e-05	0.0174856	-0.115336	0.0287133	6.66732	0.00644484	0.00131166	0.00180068	0.00528399	0.00528399	ENSMUSG00000095139	Pou3f2
ENSMUST00000035565	6.31267e-05	0.017744	0.115946	0.0289806	7.8947	0.00997155	0.000351515	0.0063675	0.00305909	0.0063675	ENSMUSG00000032855	Pkd1
ENSMUST00000113211	6.09424e-05	0.017744	-0.099824	0.0248991	7.15968	0.00737132	0.000848101	0.00411164	0.00407809	0.00411164	ENSMUSG00000079435	Rpl36a
ENSMUST00000093450	6.32084e-05	0.017744	0.097779	0.0244417	7.29338	0.00709229	0.000662793	0.00411638	0.0038341	0.00411638	ENSMUSG00000034863	Ano8
ENSMUST00000167824	6.17872e-05	0.017744	-0.0742309	0.0185305	9.25694	0.00337583	9.01298e-05	0.00192883	0.0026569	0.0026569	ENSMUSG00000021700	Rab3c
ENSMUST00000067664	6.23877e-05	0.017744	-0.0761278	0.0190149	9.6004	0.00424606	9.30511e-05	0.00274909	0.00279947	0.00279947	ENSMUSG00000020849	Ywhae
ENSMUST00000127206	6.12114e-05	0.017744	-0.118987	0.0296867	7.17098	0.0104767	0.00104679	0.00600363	0.00405628	0.00600363	ENSMUSG00000026360	Rgs2
ENSMUST00000084770	6.19825e-05	0.017744	-0.110018	0.0274693	8.36511	0.00896538	0.000256293	0.0057802	0.0027393	0.0057802	ENSMUSG00000055373	Fut9
ENSMUST00000085519	6.15047e-05	0.017744	-0.0822049	0.0205155	8.07029	0.0047836	0.000452661	0.00268836	0.00291443	0.00291443	ENSMUSG00000032249	Anp32a
ENSMUST00000020576	6.73777e-05	0.0186672	-0.0895062	0.0224587	7.57103	0.00597244	0.000506124	0.00352904	0.00341673	0.00352904	ENSMUSG00000020326	Ccng1
ENSMUST00000050273	6.71465e-05	0.0186672	-0.133349	0.0334529	6.57149	0.0132529	0.00147896	0.00747383	0.00558923	0.00747383	ENSMUSG00000046516	Cox17
ENSMUST00000123696	6.78764e-05	0.0186832	0.432305	0.108521	4.23361	0.139404	0.0584923	0.0357222	0.0294894	0.0357222	ENSMUSG00000028952	Zbtb48
ENSMUST00000169860	6.86035e-05	0.0187615	-0.0890818	0.0223763	9.02571	0.00592427	0.000373175	0.00363242	0.00261677	0.00363242	ENSMUSG00000062270	Morf4l1
ENSMUST00000030676	7.46456e-05	0.020283	0.105204	0.0265601	7.57425	0.0083177	0.000502586	0.00514094	0.00341253	0.00514094	ENSMUSG00000001985	Grik3
ENSMUST00000186914	7.58362e-05	0.0204753	0.156557	0.0395627	7.27541	0.0184429	0.0017044	0.0108173	0.00386515	0.0108173	ENSMUSG00000039218	Srrm2
ENSMUST00000057598	7.94912e-05	0.0211922	-0.10686	0.027081	6.86818	0.00802793	0.0011416	0.00410888	0.00472542	0.00472542	ENSMUSG00000051098	Mblac2
ENSMUST00000187040	7.93214e-05	0.0211922	0.162592	0.0411996	7.40052	0.0199635	0.00950407	0.00407521	0.00365956	0.00407521	ENSMUSG00000053877	Srcap
ENSMUST00000087395	8.00915e-05	0.0212187	-0.131417	0.0333197	7.0232	0.0127959	0.00452163	0.00409537	0.00436	0.00436	ENSMUSG00000029088	Kcnip4
ENSMUST00000022967	8.15608e-05	0.0214738	-0.0837117	0.0212479	7.8071	0.00499692	0.000468136	0.00282664	0.00314364	0.00314364	ENSMUSG00000022342	Kcnv1
ENSMUST00000168630	8.42641e-05	0.0215785	-0.096389	0.0245144	7.32966	0.00705019	0.000709893	0.00409774	0.00377299	0.00409774	ENSMUSG00000063626	Unc5d
ENSMUST00000022380	8.3864e-05	0.0215785	-0.102492	0.0260589	7.38461	0.00796812	0.00064189	0.00479063	0.00368436	0.00479063	ENSMUSG00000021832	Psmc6
ENSMUST00000119481	8.31682e-05	0.0215785	-0.0992896	0.0252319	7.14715	0.00520967	0.000990656	0.00176375	0.00410254	0.00410254	ENSMUSG00000035653	Lrfn5
ENSMUST00000127947	8.45037e-05	0.0215785	0.405412	0.103125	3.61904	0.0842129	0.032773	0.0104178	0.0523058	0.0523058	ENSMUSG00000042625	Safb2
ENSMUST00000194059	8.35591e-05	0.0215785	-0.173339	0.0440623	6.22557	0.0227848	0.00459241	0.0109395	0.00694355	0.0109395	ENSMUSG00000102627	Snurf
ENSMUST00000022960	8.73911e-05	0.0218823	-0.0892587	0.0227517	7.43852	0.00454512	0.000539253	0.00203281	0.00360186	0.00360186	ENSMUSG00000022336	Eif3e
ENSMUST00000058716	8.67236e-05	0.0218823	0.255341	0.0650547	6.37322	0.0495902	0.0196199	0.014237	0.00631273	0.014237	ENSMUSG00000036817	Sun1
ENSMUST00000134109	8.70498e-05	0.0218823	0.481376	0.122671	3.35062	0.12571	0.0511347	0.0169732	0.0692511	0.0692511	ENSMUSG00000022010	Tsc22d1
ENSMUST00000106709	8.77584e-05	0.0218823	2.23149	0.568943	1.84927	3.79108	1.50879	1.08078	0.480359	1.08078	ENSMUSG00000028600	Podn
ENSMUST00000113234	9.1659e-05	0.0227212	-0.146926	0.0375609	7.14917	0.0164934	0.00471884	0.00656776	0.00409858	0.00656776	ENSMUSG00000044221	Grsf1
ENSMUST00000115576	9.37826e-05	0.0229789	-0.0986181	0.0252469	7.19507	0.00723199	0.00108874	0.00379084	0.00401053	0.00401053	ENSMUSG00000047786	Lix1
ENSMUST00000195324	9.33547e-05	0.0229789	-0.173559	0.0444199	6.56104	0.0230495	0.0066236	0.00916141	0.00562416	0.00916141	ENSMUSG00000026527	Rgs7
ENSMUST00000175935	9.46263e-05	0.0230524	-0.160821	0.0411941	6.64861	0.0198121	0.00408155	0.0094941	0.00534152	0.0094941	ENSMUSG00000024921	Smarca2
ENSMUST00000067467	9.91094e-05	0.0232108	1.57398	0.404336	1.57704	1.67655	0.615155	0.456629	0.692746	0.692746	ENSMUSG00000054405	Dnajc8
ENSMUST00000168780	9.87371e-05	0.0232108	-1.7069	0.438377	2.29368	2.23967	1.19436	0.343037	0.264125	0.343037	ENSMUSG00000025404	R3hdm2
ENSMUST00000065482	9.69928e-05	0.0232108	-0.0751448	0.0192778	8.75251	0.00433439	0.000153071	0.00282	0.00262455	0.00282	ENSMUSG00000053192	Mllt11
ENSMUST00000026139	9.81904e-05	0.0232108	0.250601	0.0643388	6.35126	0.0482542	0.0143259	0.01879	0.00640126	0.01879	ENSMUSG00000025145	Lrrc45
ENSMUST00000153578	9.87442e-05	0.0232108	0.132253	0.0339661	6.96511	0.0134456	0.00234964	0.00687996	0.00449093	0.00687996	ENSMUSG00000034156	Bzrap1
ENSMUST00000116468	9.73184e-05	0.0232108	-0.103572	0.0265761	7.67653	0.00823634	0.000465343	0.00518497	0.00328616	0.00518497	ENSMUSG00000079184	Mphosph8
ENSMUST00000041606	9.59481e-05	0.0232108	-0.0767594	0.0196788	8.22968	0.00406015	0.000288299	0.00233599	0.00280974	0.00280974	ENSMUSG00000040536	Necab1
ENSMUST00000107619	0.000100273	0.0232992	0.274688	0.0706152	4.83741	0.0580772	0.00857903	0.0313131	0.0192265	0.0313131	ENSMUSG00000003032	Klf4
ENSMUST00000160075	0.000100586	0.0232992	-0.35324	0.0908266	4.66218	0.0804115	0.0443068	0.00551073	0.021689	0.021689	ENSMUSG00000038722	Bud31
ENSMUST00000030417	0.000102194	0.023543	-0.0834698	0.0214834	8.28336	0.00537116	0.000315776	0.0033765	0.00277984	0.0033765	ENSMUSG00000006699	Cdc42
ENSMUST00000028178	0.000102852	0.0235665	-0.116548	0.030009	6.54661	0.0104638	0.00153131	0.0056591	0.00567299	0.00567299	ENSMUSG00000026834	Acvr1c
ENSMUST00000094993	0.000104995	0.0238001	-0.0788688	0.0203336	8.01418	0.00368718	0.00035043	0.00180092	0.0029572	0.0029572	ENSMUSG00000070923	Klhl9
ENSMUST00000135356	0.000104946	0.0238001	0.470959	0.121417	3.42473	0.109024	0.054105	-0.000594566	0.0638314	0.0638314	ENSMUSG00000057672	Pkn1
ENSMUST00000071492	0.000107674	0.0242776	-0.135657	0.0350299	6.09483	0.0112456	0.00223903	0.00447399	0.00757774	0.00757774	ENSMUSG00000057497	Fam136a
ENSMUST00000119591	0.000110712	0.0248306	2.48075	0.641712	2.91416	4.77624	1.69855	1.5958	0.117413	1.5958	ENSMUSG00000025199	Chuk
ENSMUST00000022816	0.000113142	0.0249791	-0.083359	0.0215926	8.34096	0.00540283	0.00032651	0.00340342	0.00275065	0.00340342	ENSMUSG00000022205	Sub1
ENSMUST00000020706	0.000112743	0.0249791	0.08796	0.0227794	9.76868	0.00601392	5.95049e-05	0.00409169	0.00290859	0.00409169	ENSMUSG00000020431	Adcy1
ENSMUST00000107745	0.000112784	0.0249791	-0.0775573	0.0200858	8.79199	0.0046757	0.00049021	0.0027373	0.00261975	0.0027373	ENSMUSG00000033981	Gria2
ENSMUST00000086029	0.00011443	0.0250096	0.43587	0.112985	4.47281	0.103434	0.0774608	-0.0212415	0.0246645	0.0246645	ENSMUSG00000060371	Caln1
ENSMUST00000192318	0.000114461	0.0250096	0.197991	0.0513238	7.29911	0.0305095	0.00615356	0.0149195	0.00382432	0.0149195	ENSMUSG00000032936	Camkv
ENSMUST00000071230	0.000119266	0.0258081	-0.107761	0.0280071	6.85937	0.00906949	0.00103555	0.00523962	0.00474781	0.00523962	ENSMUSG00000021116	Eif2s1
ENSMUST00000015791	0.000119333	0.0258081	0.221259	0.0575073	5.27127	0.0382369	0.00532879	0.0211279	0.0137329	0.0211279	ENSMUSG00000015647	Lama5
ENSMUST00000022256	0.000120741	0.0259801	-0.0949718	0.0247025	7.16378	0.00658436	0.00081158	0.00358702	0.00407015	0.00407015	ENSMUSG00000021737	Psmd6
ENSMUST00000151517	0.000122125	0.0260138	0.267709	0.0696829	5.92822	0.0560876	0.0164579	0.0223878	0.00850327	0.0223878	ENSMUSG00000036622	Atp13a2
ENSMUST00000186037	0.00012189	0.0260138	-3.18455	0.828814	3.74194	7.93531	2.24193	3.25353	0.046465	3.25353	ENSMUSG00000049339	Fam134a
ENSMUST00000151943	0.000123851	0.0262497	0.270392	0.0704444	5.92874	0.0572863	0.015579	0.0241203	0.00850014	0.0241203	ENSMUSG00000019578	Ubxn6
ENSMUST00000070533	0.000124973	0.0263557	0.18371	0.047889	5.37817	0.0249486	0.00568555	0.0110948	0.0126613	0.0126613	ENSMUSG00000051951	Xkr4
ENSMUST00000073080	0.000126052	0.0264515	-0.117062	0.0305323	7.57917	0.0107536	0.000662442	0.00679531	0.00340614	0.00679531	ENSMUSG00000058927	Gm10053
ENSMUST00000102729	0.00012767	0.0266591	-0.0749773	0.0195717	8.39285	0.00381749	0.000337523	0.00210813	0.00272688	0.00272688	ENSMUSG00000028552	Eps15
ENSMUST00000168747	0.000129803	0.0269716	0.196141	0.0512542	5.12269	0.023428	0.0056016	0.00834833	0.0154143	0.0154143	ENSMUSG00000025324	Atp10a
ENSMUST00000110663	0.00013148	0.0270548	-2.00785	0.52511	2.50098	3.17514	1.64352	0.562399	0.200218	0.562399	ENSMUSG00000022150	Dab2
ENSMUST00000113751	0.000130892	0.0270548	0.353999	0.0925543	3.9399	0.0757812	0.0299868	0.0149029	0.0385436	0.0385436	ENSMUSG00000054226	Tprkb
ENSMUST00000077290	0.000134461	0.027461	-0.12693	0.033244	6.70149	0.0127139	0.00117004	0.00767127	0.00518151	0.00767127	ENSMUSG00000025823	Pdia4
ENSMUST00000042974	0.000135289	0.027461	-0.188561	0.0494052	5.2377	0.0189141	0.00543484	0.00462827	0.0140921	0.0140921	ENSMUSG00000035104	Eva1a
ENSMUST00000138822	0.000135397	0.027461	0.315433	0.0826512	4.62693	0.0741984	0.0324409	0.0176981	0.0222089	0.0222089	ENSMUSG00000068917	Clk2
ENSMUST00000047799	0.000139172	0.0280922	-0.15902	0.0417414	6.12671	0.0182135	0.0065227	0.00555461	0.00741608	0.00741608	ENSMUSG00000090150	Acad11
ENSMUST00000091190	0.000141253	0.0283772	-0.191641	0.0503528	7.18066	0.0291067	0.00212265	0.0181606	0.00403778	0.0181606	ENSMUSG00000069045	Ddx3y
ENSMUST00000106635	0.000144463	0.0287496	-0.123231	0.0324257	6.31796	0.00916271	0.00187251	0.00354607	0.00653891	0.00653891	ENSMUSG00000051497	Kcnj16
ENSMUST00000089926	0.000144017	0.0287496	-0.107372	0.0282472	6.96128	0.00861264	0.00188345	0.00394194	0.00449979	0.00449979	ENSMUSG00000068479	Mfap1a
ENSMUST00000166233	0.000147195	0.0291562	-0.20318	0.0535282	5.46391	0.0261342	0.0110471	0.00494975	0.011875	0.011875	ENSMUSG00000023106	Denr
ENSMUST00000082024	0.000149467	0.0294686	-0.0948023	0.0250009	7.10544	0.00415839	0.000814402	0.00108594	0.00418596	0.00418596	ENSMUSG00000021112	Mpp5
ENSMUST00000049628	0.00015049	0.0295329	-0.138401	0.0365148	7.14551	0.0152657	0.000874645	0.009792	0.00410576	0.009792	ENSMUSG00000050856	Atp5k
ENSMUST00000036070	0.000152732	0.0298348	-0.0999941	0.0264075	8.41169	0.00797921	0.000522578	0.00505625	0.00271882	0.00505625	ENSMUSG00000021750	Fam107a
ENSMUST00000162175	0.000154491	0.0299028	-0.0891632	0.0235648	7.38925	0.00485718	0.00076532	0.00213375	0.00367709	0.00367709	ENSMUSG00000061244	Exoc5
ENSMUST00000191097	0.000154042	0.0299028	1.77657	0.469439	1.60504	2.43801	1.09576	0.581857	0.667225	0.667225	ENSMUSG00000020180	Snrpd3
ENSMUST00000156687	0.000155903	0.030039	0.223261	0.0590408	4.85445	0.0379308	0.00889356	0.0170095	0.018993	0.018993	ENSMUSG00000026123	Plekhb2
ENSMUST00000115273	0.00015672	0.0300598	-0.310846	0.0822307	6.60425	0.0560703	0.0486132	-0.0164407	0.00548184	0.00548184	ENSMUSG00000041670	Rims1
ENSMUST00000028727	0.000161297	0.0307982	-0.0875258	0.0231979	10.7793	0.00472789	1.77544e-05	0.00282486	0.0042874	0.0042874	ENSMUSG00000027273	Snap25
ENSMUST00000088102	0.000163055	0.0309944	2.53917	0.673468	4.1053	5.17527	1.82063	1.80785	0.0329249	1.80785	ENSMUSG00000079509	Zfx
ENSMUST00000123528	0.000167171	0.0316349	0.469981	0.12486	3.35279	0.139463	0.0556368	0.0295732	0.069083	0.069083	ENSMUSG00000046897	Zfp740
ENSMUST00000058814	0.000169104	0.0318584	-0.120785	0.0321136	6.51371	0.011749	0.00152635	0.00672389	0.00578667	0.00672389	ENSMUSG00000043463	Rab9b
ENSMUST00000166123	0.000171125	0.0320965	-0.0719412	0.0191424	8.67819	0.00391322	0.000294454	0.00236907	0.00263698	0.00263698	ENSMUSG00000021282	Eif5
ENSMUST00000061545	0.00017195	0.0321092	-0.0885547	0.0235705	7.78593	0.00632489	0.000399567	0.00404497	0.00316538	0.00404497	ENSMUSG00000049630	C1ql3
ENSMUST00000144333	0.000178287	0.0323477	0.215751	0.0575651	5.01461	0.0331835	0.00971043	0.0121662	0.0167995	0.0167995	ENSMUSG00000027188	Pamr1
ENSMUST00000051934	0.000180095	0.0323477	-0.112549	0.0300498	6.52603	0.0072358	0.00148023	0.00261881	0.00574371	0.00574371	ENSMUSG00000044715	Gskip
ENSMUST00000030187	0.000176151	0.0323477	0.102959	0.0274487	6.8217	0.0074953	0.00118184	0.00373648	0.0048456	0.0048456	ENSMUSG00000028465	Tln1
ENSMUST00000073868	0.000176454	0.0323477	-0.075553	0.0201446	8.05181	0.00394981	0.000318264	0.002241	0.00292817	0.00292817	ENSMUSG00000061315	Naca
ENSMUST00000022496	0.000179769	0.0323477	-0.0781752	0.0208697	7.85364	0.00481587	0.000386691	0.00296001	0.00309766	0.00309766	ENSMUSG00000021929	Kpna3
ENSMUST00000023489	0.00017724	0.0323477	-0.0845174	0.0225414	7.6157	0.0057772	0.000618132	0.00344679	0.0033597	0.00344679	ENSMUSG00000022800	Fyttd1
ENSMUST00000165111	0.000180006	0.0323477	-0.727433	0.194213	6.65175	0.406996	0.296418	-0.0169645	0.00533177	0.00533177	ENSMUSG00000020917	Acly
ENSMUST00000183345	0.000176754	0.0323477	-0.142248	0.0379318	5.94403	0.0134526	0.00310093	0.00540423	0.00840963	0.00840963	ENSMUSG00000055963	Triqk
ENSMUST00000023312	0.000178288	0.0323477	-0.09321	0.0248696	8.35619	0.00703046	0.000349595	0.00459839	0.00274343	0.00459839	ENSMUSG00000022636	Alcam
ENSMUST00000019378	0.000181504	0.0324632	-0.159205	0.0425289	6.40005	0.0205439	0.00726093	0.00720872	0.00620698	0.00720872	ENSMUSG00000021245	Mlh3
ENSMUST00000080536	0.00018355	0.0326677	-0.0815753	0.0218078	7.64143	0.00461463	0.000476623	0.00251729	0.00332802	0.00332802	ENSMUSG00000058355	Abce1
ENSMUST00000129223	0.000184189	0.0326677	-2.43237	0.650407	2.89622	4.80189	2.0353	1.34894	0.120077	1.34894	ENSMUSG00000022469	Rapgef3
ENSMUST00000060232	0.000187343	0.0329632	-0.0696882	0.0186557	8.854	0.00365424	0.000169553	0.00231144	0.00261472	0.00261472	ENSMUSG00000047187	Rab2a
ENSMUST00000020171	0.00018741	0.0329632	0.145371	0.038917	6.59902	0.017179	0.0015177	0.0105985	0.00549878	0.0105985	ENSMUSG00000019997	Ctgf
ENSMUST00000029446	0.00019044	0.0333578	-0.0694951	0.0186245	8.76542	0.00333897	0.000152147	0.00201024	0.00262284	0.00262284	ENSMUSG00000068823	Csde1
ENSMUST00000103426	0.000193612	0.0337737	-0.201812	0.0541455	5.88081	0.0332077	0.00532495	0.0181289	0.00879115	0.0181289	ENSMUSG00000076617	Ighm
ENSMUST00000117557	0.000195194	0.0339102	-0.219187	0.0588396	9.15579	0.0392015	0.00211058	0.0255862	0.002634	0.0255862	ENSMUSG00000015656	Hspa8
ENSMUST00000028926	0.000197181	0.0341155	-0.0717536	0.0192751	9.47593	0.00307249	0.000236393	0.00156555	0.00273585	0.00273585	ENSMUSG00000027438	Napb
ENSMUST00000064167	0.000199926	0.0344499	-0.0795397	0.0213868	8.02201	0.00476903	0.000708118	0.0025328	0.00295103	0.00295103	ENSMUSG00000028557	Rnf11
ENSMUST00000122290	0.000201992	0.0345252	-0.169658	0.0456498	6.14237	0.0235615	0.00845071	0.00822053	0.00733834	0.00822053	ENSMUSG00000027673	Ndufb5
ENSMUST00000064016	0.000201728	0.0345252	-0.14081	0.0378844	6.57338	0.0162282	0.00155532	0.00992647	0.00558294	0.00992647	ENSMUSG00000052229	Gpr17
ENSMUST00000025110	0.000208195	0.0348654	-0.0745473	0.0200998	8.79706	0.0045619	0.000150021	0.00308199	0.00261922	0.00308199	ENSMUSG00000024261	Syt4
ENSMUST00000082094	0.000208918	0.0348654	-0.0956446	0.0257942	6.98752	0.0052079	0.000883138	0.00205893	0.0044396	0.0044396	ENSMUSG00000063884	Ptcd3
ENSMUST00000103079	0.000208228	0.0348654	0.244554	0.0659384	5.76422	0.0490949	0.023983	0.0108	0.00954743	0.0108	ENSMUSG00000031078	Cttn
ENSMUST00000148389	0.000205358	0.0348654	-0.685959	0.184778	3.37833	0.385762	0.12781	0.145334	0.0671447	0.145334	ENSMUSG00000006010	BC003331
ENSMUST00000021091	0.000205805	0.0348654	-0.0853614	0.0229974	9.35198	0.00597497	0.00130642	0.00292463	0.00268614	0.00292463	ENSMUSG00000020745	Pafah1b1
ENSMUST00000172107	0.000207189	0.0348654	-0.077463	0.020879	8.18248	0.00492349	0.000426538	0.00306093	0.00283822	0.00306093	ENSMUSG00000022403	St13
ENSMUST00000108817	0.000213731	0.0355288	-0.130039	0.0351246	6.31692	0.0139154	0.00182453	0.00804536	0.00654328	0.00804536	ENSMUSG00000078851	Hist3h2a
ENSMUST00000038920	0.000216584	0.0357982	0.274302	0.0741588	4.24059	0.0515308	0.014673	0.0185111	0.0293233	0.0293233	ENSMUSG00000040372	Gpr63
ENSMUST00000178343	0.000217885	0.0357982	0.170913	0.0462262	8.38339	0.0240819	0.000364956	0.01673	0.00273104	0.01673	ENSMUSG00000095041	AC149090.1
ENSMUST00000136552	0.000217128	0.0357982	0.622427	0.168305	4.45048	0.319281	0.196343	0.0302693	0.0250528	0.0302693	ENSMUSG00000034285	Nipsnap1
ENSMUST00000129295	0.000219353	0.0359002	0.308452	0.0834644	4.18522	0.0723537	0.0250337	0.0243604	0.0306968	0.0306968	ENSMUSG00000059796	Eif4a1
ENSMUST00000135090	0.000223144	0.0363802	0.35356	0.095783	3.8597	0.103287	0.0244703	0.0489248	0.0415792	0.0489248	ENSMUSG00000004455	Ppp1cc
ENSMUST00000049966	0.00023057	0.0374469	-0.16529	0.0448802	5.50459	0.019179	0.00459099	0.00794173	0.0115228	0.0115228	ENSMUSG00000030058	Copg1
ENSMUST00000044051	0.000233667	0.037805	-0.102665	0.0279018	7.12036	0.0087472	0.000764598	0.00546346	0.00415575	0.00546346	ENSMUSG00000039016	Timm8b
ENSMUST00000046028	0.000234667	0.0378225	-0.207585	0.0564329	6.91304	0.0357759	0.00829203	0.0171854	0.00461427	0.0171854	ENSMUSG00000039629	Strip2
ENSMUST00000169314	0.00023777	0.0381774	-0.130321	0.0354608	7.28959	0.0141181	0.000826285	0.00923345	0.00384061	0.00923345	ENSMUSG00000058258	Idi1
ENSMUST00000018851	0.000242992	0.0388687	0.0843186	0.022978	9.50261	0.0059224	7.66865e-05	0.00414723	0.00274831	0.00414723	ENSMUSG00000018707	Dync1h1
ENSMUST00000172841	0.000244499	0.0389627	0.640129	0.17452	2.85186	0.221738	0.116696	0.00316195	0.12696	0.12696	ENSMUSG00000015165	Hnrnpl
ENSMUST00000043208	0.000247334	0.0391203	-0.305744	0.0834227	3.98383	0.0508313	0.018716	0.00888184	0.0369587	0.0369587	ENSMUSG00000034460	Six4
ENSMUST00000138559	0.000246427	0.0391203	0.320992	0.0875606	4.15306	0.0859462	0.0230716	0.0382633	0.0315559	0.0382633	ENSMUSG00000059890	Ube4a
ENSMUST00000154424	0.000249849	0.0393711	-0.093833	0.0256205	8.13035	0.00735405	0.00216122	0.00309007	0.00287212	0.00309007	ENSMUSG00000040855	Reps2
ENSMUST00000039627	0.000252616	0.0396598	0.113556	0.0310296	8.34702	0.0107819	0.000352815	0.00734988	0.00274776	0.00734988	ENSMUSG00000034156	Bzrap1
ENSMUST00000098782	0.0002572	0.0402305	0.331307	0.0906452	3.82474	0.070718	0.0227618	0.021043	0.0429706	0.0429706	ENSMUSG00000060594	Layn
ENSMUST00000029740	0.000260449	0.0405889	-0.0879654	0.0240885	7.22749	0.00618421	0.000691484	0.00363542	0.00395057	0.00395057	ENSMUSG00000028098	Rnf115
ENSMUST00000160899	0.000266411	0.041065	0.113587	0.0311543	7.81048	0.0108438	0.00314362	0.00462111	0.00314023	0.00462111	ENSMUSG00000045994	B3gat1
ENSMUST00000107675	0.000264954	0.041065	-0.0736627	0.0201962	8.39156	0.00370218	0.000535648	0.00184295	0.00272744	0.00272744	ENSMUSG00000028086	Fbxw7
ENSMUST00000056136	0.000265462	0.041065	-0.0899491	0.0246648	8.07411	0.00679778	0.000341764	0.00452505	0.00291163	0.00452505	ENSMUSG00000044708	Kcnj10
ENSMUST00000123454	0.000268452	0.0412298	0.143383	0.0393478	5.76296	0.015504	0.00283001	0.00770852	0.00955598	0.00955598	ENSMUSG00000053930	Shisa6
ENSMUST00000151119	0.000271227	0.0415055	0.208625	0.0572936	5.06764	0.0335415	0.010159	0.0128941	0.0161015	0.0161015	ENSMUSG00000040268	Plekha1
ENSMUST00000130164	0.000274098	0.0416443	1.91248	0.525605	1.13247	2.51302	0.961375	0.660056	1.24871	1.24871	ENSMUSG00000009566	Fpgs
ENSMUST00000163058	0.000273274	0.0416443	1.89934	0.521882	1.54115	3.03957	0.805764	1.37313	0.72685	1.37313	ENSMUSG00000026024	Als2
ENSMUST00000029404	0.000275626	0.0417268	-0.076295	0.0209763	7.80244	0.00455455	0.000371667	0.00278245	0.00314839	0.00314839	ENSMUSG00000053825	Ppfia2
ENSMUST00000020435	0.000277849	0.041765	-0.229468	0.0631253	4.63087	0.0365612	0.00972813	0.0140103	0.0221503	0.0221503	ENSMUSG00000020216	Jsrp1
ENSMUST00000119024	0.000276866	0.041765	-0.478076	0.131483	4.89645	0.192823	0.0682946	0.0700071	0.0184185	0.0700071	ENSMUSG00000072940	Gm10443
ENSMUST00000105856	0.000285703	0.0427938	-0.430548	0.118676	3.54221	0.118419	0.056203	0.0167304	0.056469	0.056469	ENSMUSG00000028803	Nipal3
ENSMUST00000144447	0.000286747	0.042799	0.270034	0.0744514	5.17196	0.0617314	0.0128967	0.0314474	0.0148299	0.0314474	ENSMUSG00000023764	Sfi1
ENSMUST00000061878	0.000291638	0.0432571	0.215524	0.0594939	4.84965	0.0374353	0.00925743	0.0170389	0.0190588	0.0190588	ENSMUSG00000045259	Klhdc9
ENSMUST00000131773	0.000291857	0.0432571	0.310793	0.0857971	4.1059	0.0818224	0.0259823	0.0328095	0.0329069	0.0329069	ENSMUSG00000004568	Arhgef18
ENSMUST00000037623	0.000293459	0.043343	-0.0749521	0.0206992	8.33997	0.00476686	0.000248839	0.00317883	0.00275113	0.00317883	ENSMUSG00000039114	Nrn1
ENSMUST00000020238	0.000298212	0.043892	-0.0839799	0.0232191	8.88646	0.00599391	0.000143803	0.00416921	0.00261331	0.00416921	ENSMUSG00000020048	Hsp90b1
ENSMUST00000167525	0.000300395	0.0439084	-0.135862	0.0375833	8.15918	0.015699	0.00297489	0.00832518	0.00285305	0.00832518	ENSMUSG00000063253	Scoc
ENSMUST00000099353	0.000300289	0.0439084	-0.0823896	0.0227907	7.46071	0.00511407	0.000586203	0.00288819	0.00356914	0.00356914	ENSMUSG00000025066	Sfr1
ENSMUST00000132676	0.000302855	0.0441159	0.142869	0.0395448	6.3809	0.0129855	0.0062281	0.00174712	0.00628221	0.00628221	ENSMUSG00000017715	Pgs1
ENSMUST00000021332	0.000308787	0.0441424	-0.104845	0.0290607	7.85677	0.00937502	0.000395117	0.00636106	0.00309465	0.00636106	ENSMUSG00000020949	Fkbp3
ENSMUST00000076605	0.000307551	0.0441424	-0.0910746	0.0252364	8.2192	0.00707119	0.000956644	0.00413837	0.00281588	0.00413837	ENSMUSG00000024524	Gnal
ENSMUST00000153195	0.000306896	0.0441424	0.47785	0.13239	3.16775	0.161808	0.054254	0.0520564	0.0859631	0.0859631	ENSMUSG00000062906	Hdac10
ENSMUST00000109682	0.000309285	0.0441424	-0.0800905	0.0222017	7.72201	0.00547148	0.000482585	0.00346075	0.0032342	0.00346075	ENSMUSG00000047459	Dynlrb1
ENSMUST00000107824	0.000307653	0.0441424	-0.194449	0.0538824	5.59455	0.0322348	0.0084019	0.0148246	0.0107877	0.0148246	ENSMUSG00000035649	Zcchc7
ENSMUST00000136579	0.00030775	0.0441424	-0.171535	0.0475339	6.36075	0.0246935	0.011713	0.00595717	0.00636279	0.00636279	ENSMUSG00000024914	Drap1
ENSMUST00000047627	0.000312625	0.0444693	-0.102534	0.0284454	7.50543	0.00897743	0.00278219	0.00369093	0.00350532	0.00369093	ENSMUSG00000032745	Gpbp1
ENSMUST00000108372	0.000316661	0.0448928	-0.112313	0.0311869	7.16445	0.0107853	0.00105241	0.00672859	0.00406885	0.00672859	ENSMUSG00000039717	Ralyl
ENSMUST00000166078	0.000320234	0.045248	-0.286268	0.0795552	5.68639	0.0413667	0.040538	-0.0196455	0.0100942	0.0100942	ENSMUSG00000031575	Ash2l
ENSMUST00000082177	0.000322705	0.0454456	2.82173	0.784608	2.23856	6.82076	2.42489	2.49998	0.284398	2.49998	ENSMUSG00000025332	Kdm5c
ENSMUST00000111632	0.000328714	0.0461387	-0.104292	0.029038	8.97665	0.00933494	0.000666913	0.00607873	0.00261379	0.00607873	ENSMUSG00000004558	Ndrg2
ENSMUST00000113552	0.00033138	0.0463594	0.407775	0.113604	4.13074	0.142827	0.0346055	0.0686409	0.0321812	0.0686409	ENSMUSG00000075415	Fnbp1
ENSMUST00000045870	0.000342954	0.0475327	-0.341408	0.0953524	3.73035	0.10047	0.024744	0.0479927	0.0469795	0.0479927	ENSMUSG00000033967	Rnf225
ENSMUST00000111908	0.000343131	0.0475327	0.343576	0.0959615	4.09695	0.101756	0.0171295	0.0565394	0.0331768	0.0565394	ENSMUSG00000041445	Mmrn2
ENSMUST00000101087	0.000342129	0.0475327	-0.0800782	0.0223612	7.68154	0.00384613	0.000719879	0.00154445	0.00328032	0.00328032	ENSMUSG00000036323	Srp72
ENSMUST00000049948	0.000345317	0.0475524	-0.071303	0.0199243	8.31118	0.00438542	0.000236205	0.00293963	0.00276538	0.00293963	ENSMUSG00000024654	Asrgl1
ENSMUST00000022946	0.000345569	0.0475524	-0.115353	0.032235	6.54609	0.0114785	0.00140945	0.00690332	0.00567473	0.00690332	ENSMUSG00000022323	Rida
ENSMUST00000124699	0.000346639	0.0475524	0.283408	0.0792152	4.17596	0.0621995	0.0192613	0.0235929	0.0309391	0.0309391	ENSMUSG00000020390	Ube2b
ENSMUST00000151279	0.000348281	0.0476236	1.84926	0.517064	2.96237	2.95236	1.30513	0.833712	0.110573	0.833712	ENSMUSG00000027210	Meis2
ENSMUST00000092788	0.0003594	0.0487906	-0.17504	0.0490551	5.29749	0.0265371	0.00503295	0.0142183	0.01346	0.0142183	ENSMUSG00000069763	Tmem100
ENSMUST00000136239	0.000359893	0.0487906	-1.60411	0.449598	1.7931	2.22899	0.758294	0.858815	0.518141	0.858815	ENSMUSG00000031887	Tradd
ENSMUST00000102834	0.000360269	0.0487906	-0.0783184	0.0219527	8.47056	0.0053139	0.000564246	0.00329112	0.00269563	0.00329112	ENSMUSG00000028399	Ptprd
ENSMUST00000074618	0.000365087	0.0492655	2.20702	0.619234	1.66261	4.2052	2.45	0.596458	0.617601	0.617601	ENSMUSG00000027544	Nfatc2
ENSMUST00000171770	0.000366101	0.0492655	-0.127347	0.0357375	6.70521	0.0100548	0.00504681	0.0010186	0.00517056	0.00517056	ENSMUSG00000021065	Fut8
ENSMUST00000169841	0.000368303	0.0494051	0.212595	0.0596874	6.47311	0.0392449	0.00844799	0.0200526	0.00593183	0.0200526	ENSMUSG00000020440	Arf5
ENSMUST00000060500	0.000374178	0.049604	-0.0880044	0.0247366	7.41806	0.00673594	0.000579436	0.00431577	0.00363267	0.00431577	ENSMUSG00000050192	Eif5a2
ENSMUST00000003395	0.000375637	0.049604	0.156663	0.0440481	5.93224	0.0189503	0.00704249	0.0059946	0.00847936	0.00847936	ENSMUSG00000032177	Pde4a
ENSMUST00000045697	0.000375384	0.049604	-0.262985	0.0739385	4.98997	0.0493282	0.0265988	0.00593076	0.0171364	0.0171364	ENSMUSG00000036860	Mrpl55
ENSMUST00000030128	0.000375596	0.049604	-0.0898398	0.0252596	7.41205	0.00702259	0.000578484	0.00452588	0.00364183	0.00452588	ENSMUSG00000028419	Chmp5
ENSMUST00000184063	0.000374598	0.049604	0.112385	0.0315921	7.05891	0.0109863	0.000913765	0.00707072	0.00428285	0.00707072	ENSMUSG00000028804	Csmd2
ENSMUST00000054544	0.000377731	0.0497256	-0.124135	0.0349168	6.89709	0.0134155	0.000949271	0.00880417	0.00465326	0.00880417	ENSMUSG00000049751	Rpl36al
ENSMUST00000021479	0.000379368	0.0497864	-0.0728032	0.0204847	7.9489	0.00272831	0.000345967	0.00105987	0.003011	0.003011	ENSMUSG00000021076	Actr10
ENSMUST00000069965	0.000382044	0.0499829	-0.0665591	0.0187375	8.63747	0.00232741	0.000163063	0.00106056	0.00264569	0.00264569	ENSMUSG00000020015	Cdk17
ENSMUST00000042054	0.000385998	0.0503448	0.343964	0.0969056	3.72384	0.0934965	0.0278538	0.0372095	0.0472718	0.0472718	ENSMUSG00000038402	Foxf2
ENSMUST00000161600	0.000390264	0.0505899	-0.08178	0.0230588	8.2022	0.00584239	0.000290056	0.00396362	0.00282607	0.00396362	ENSMUSG00000038174	Fam126b
ENSMUST00000138953	0.000389607	0.0505899	0.409227	0.115372	3.80042	0.146268	0.061964	0.0445216	0.043966	0.0445216	ENSMUSG00000059857	Ntng1
ENSMUST00000056107	0.000395	0.0510478	2.31654	0.653761	1.6983	4.69379	1.35541	2.06381	0.588669	2.06381	ENSMUSG00000062743	Zfp677
ENSMUST00000120033	0.000401795	0.0517681	-2.02786	0.57302	1.23993	3.60329	1.26956	1.35725	1.08445	1.35725	ENSMUSG00000064036	Mro
ENSMUST00000020931	0.000403301	0.0518046	-0.0862531	0.0243796	7.20931	0.00429117	0.000770966	0.00167935	0.00398397	0.00398397	ENSMUSG00000020608	Smc6
ENSMUST00000033277	0.000407138	0.0521395	-0.237737	0.0672444	5.19611	0.0495931	0.0182526	0.0179219	0.0145535	0.0179219	ENSMUSG00000030980	Knop1
ENSMUST00000052798	0.000419922	0.0532937	-0.0991557	0.0281114	7.81055	0.00865535	0.000597749	0.00572428	0.00314015	0.00572428	ENSMUSG00000071072	Ptges3
ENSMUST00000171802	0.000419824	0.0532937	1.81635	0.51494	1.51771	2.78398	1.3713	0.625714	0.750002	0.750002	ENSMUSG00000046101	Mcmdc2
ENSMUST00000002855	0.000417564	0.0532937	-0.109564	0.0310491	6.69755	0.00890333	0.00251923	0.00347974	0.00519317	0.00519317	ENSMUSG00000002778	Kdelr1
ENSMUST00000146400	0.000425429	0.0538314	0.154494	0.0438432	5.68935	0.0156728	0.00530504	0.00452529	0.0100728	0.0100728	ENSMUSG00000026860	Sh3glb2
ENSMUST00000029476	0.000428015	0.0538372	-0.0918215	0.0260695	7.1961	0.00472297	0.00142835	0.00120373	0.0040086	0.0040086	ENSMUSG00000027879	Sec22b
ENSMUST00000031866	0.000426771	0.0538372	-0.0651595	0.0184957	9.02499	0.00317091	0.000120026	0.00202438	0.00261671	0.00261671	ENSMUSG00000029840	Mtpn
ENSMUST00000165187	0.00042973	0.053893	0.171354	0.0486646	5.38866	0.0259121	0.00572287	0.0132231	0.0125617	0.0132231	ENSMUSG00000046329	Slc25a23
ENSMUST00000032185	0.000434893	0.0540607	0.0827863	0.0235325	7.84335	0.00605599	0.000417524	0.00401272	0.00310762	0.00401272	ENSMUSG00000030096	Slc6a6
ENSMUST00000110557	0.000434655	0.0540607	-0.121349	0.0344929	6.21371	0.0111105	0.00252004	0.00503393	0.00699802	0.00699802	ENSMUSG00000029642	Polr1d
ENSMUST00000020896	0.000434014	0.0540607	-0.0701538	0.0199386	8.15038	0.00375173	0.000321607	0.00224276	0.00285878	0.00285878	ENSMUSG00000020577	Tspan13
ENSMUST00000097694	0.0004389	0.0543993	0.179107	0.0509474	7.77107	0.0283738	0.00679107	0.0139741	0.00318095	0.0139741	ENSMUSG00000049339	Fam134a
ENSMUST00000039894	0.000440345	0.0544192	-0.211705	0.0602352	5.72666	0.0396562	0.0161631	0.0128631	0.00980682	0.0128631	ENSMUSG00000039233	Tbce
ENSMUST00000070210	0.000443422	0.0544343	-0.0856952	0.0243952	7.99486	0.00650255	0.000329991	0.004431	0.00297266	0.004431	ENSMUSG00000013662	Atad1
ENSMUST00000162364	0.000444797	0.0544343	-0.105357	0.0299993	7.24119	0.00983193	0.000877548	0.00632211	0.00392575	0.00632211	ENSMUSG00000025979	Mob4
ENSMUST00000126935	0.000445226	0.0544343	1.15238	0.328153	2.3167	1.17639	0.473511	0.387965	0.256099	0.387965	ENSMUSG00000068740	Celsr2
ENSMUST00000036541	0.000445604	0.0544343	-0.0723411	0.0206013	7.93073	0.00416647	0.000368517	0.00254131	0.00302678	0.00302678	ENSMUSG00000036093	Arl5a
ENSMUST00000159974	0.000448475	0.0546276	0.196592	0.0560127	5.21542	0.0292039	0.0107624	0.0091087	0.014337	0.014337	ENSMUSG00000025188	Hps1
ENSMUST00000033713	0.00045241	0.054949	-0.236684	0.0674802	5.83284	0.0497101	0.0163739	0.0200547	0.00909367	0.0200547	ENSMUSG00000031347	Cetn2
ENSMUST00000034945	0.000459135	0.0555609	-0.125882	0.0359301	6.0256	0.0122773	0.00238219	0.00607869	0.00794558	0.00794558	ENSMUSG00000032381	Fam96a
ENSMUST00000014370	0.000460069	0.0555609	-0.117406	0.033516	7.50945	0.0122539	0.000552866	0.00843374	0.00349972	0.00843374	ENSMUSG00000014226	Cacybp
ENSMUST00000139146	0.000462783	0.0557299	-0.219232	0.0626122	5.64833	0.0427538	0.0113534	0.0200089	0.010375	0.0200089	ENSMUSG00000031355	Arhgap6
ENSMUST00000167354	0.000464832	0.0557791	-0.109446	0.0312682	6.74866	0.00814347	0.00277639	0.00244426	0.00504523	0.00504523	ENSMUSG00000027680	Fxr1
ENSMUST00000026760	0.000465823	0.0557791	-0.0868005	0.0248024	7.92665	0.00670689	0.000421388	0.0044999	0.00303036	0.0044999	ENSMUSG00000025666	Tmem47
ENSMUST00000128621	0.000468968	0.0559469	-0.22408	0.0640615	5.29264	0.0447298	0.0127247	0.0201064	0.01351	0.0201064	ENSMUSG00000025962	Fastkd2
ENSMUST00000030340	0.000469865	0.0559469	-0.0850069	0.0243059	7.44656	0.00416248	0.00113631	0.00123794	0.00358992	0.00358992	ENSMUSG00000028603	Scp2
ENSMUST00000095074	0.000474161	0.0563003	-0.114111	0.0326502	6.60867	0.0082003	0.00306068	0.00194064	0.0054676	0.0054676	ENSMUSG00000037348	Paqr7
ENSMUST00000058479	0.000477548	0.0563944	0.420087	0.120264	3.42029	0.157516	0.0363269	0.0793802	0.0641375	0.0793802	ENSMUSG00000031786	Drc7
ENSMUST00000038860	0.000477614	0.0563944	-1.82575	0.522687	1.09707	1.76246	0.87784	0.0544699	1.30778	1.30778	ENSMUSG00000038180	Spag4
ENSMUST00000058577	0.00047948	0.0564574	0.125582	0.0359631	6.01615	0.00873854	0.00234914	0.00247512	0.00799762	0.00799762	ENSMUSG00000049504	Proser1
ENSMUST00000078079	0.000488437	0.056559	-0.124445	0.0356882	6.42651	0.0138571	0.00351396	0.00667522	0.00610519	0.00667522	ENSMUSG00000057561	Eif1a
ENSMUST00000079324	0.000482832	0.056559	-0.0723969	0.0207435	8.03095	0.0041637	0.000498251	0.00240656	0.00294408	0.00294408	ENSMUSG00000001687	Ubl3
ENSMUST00000163558	0.00048333	0.056559	-0.140044	0.0401293	5.77245	0.00774039	0.00339123	-0.00062279	0.00949163	0.00949163	ENSMUSG00000068184	Ndufaf2
ENSMUST00000029256	0.000493686	0.056559	-0.0802899	0.0230443	8.59453	0.00577486	0.000162413	0.00408589	0.00265634	0.00408589	ENSMUSG00000027706	Sec62
ENSMUST00000113820	0.000489531	0.056559	-0.0738341	0.0211776	7.95841	0.00419787	0.000585052	0.00229902	0.00300289	0.00300289	ENSMUSG00000006304	Arpc2
ENSMUST00000078804	0.000490253	0.056559	-0.0826515	0.0237094	7.87493	0.00611492	0.000565899	0.00393118	0.00307743	0.00393118	ENSMUSG00000060636	Rpl35a
ENSMUST00000103198	0.000485977	0.056559	-0.106286	0.0304687	6.93612	0.0101024	0.00254033	0.00488638	0.00455885	0.00488638	ENSMUSG00000027405	Nop56
ENSMUST00000020523	0.000493033	0.056559	-0.100412	0.0288167	6.65321	0.00624406	0.00131596	0.00244753	0.00532727	0.00532727	ENSMUSG00000020283	Pex13
ENSMUST00000161273	0.000493177	0.056559	0.619238	0.177716	5.52089	0.297497	0.241277	-0.036119	0.0113853	0.0113853	ENSMUSG00000029406	Pitpnm2
ENSMUST00000042766	0.000486818	0.056559	-0.0709784	0.0203499	7.97409	0.00433664	0.000323219	0.00281452	0.00298971	0.00298971	ENSMUSG00000037826	Ppm1k
ENSMUST00000124559	0.000504813	0.0572344	0.277508	0.0797853	4.53024	0.057925	0.0272174	0.0121023	0.0237082	0.0237082	ENSMUSG00000068290	Ddrgk1
ENSMUST00000089520	0.000507966	0.0572344	0.220662	0.0634721	4.6429	0.0307283	0.0102577	0.00851041	0.021972	0.021972	ENSMUSG00000068270	Shroom4
ENSMUST00000190568	0.000508056	0.0572344	0.115162	0.0331262	6.5091	0.0119181	0.0015272	0.00725158	0.00580289	0.00725158	ENSMUSG00000039218	Srrm2
ENSMUST00000108883	0.000509032	0.0572344	-0.107697	0.0309834	7.33876	0.0104252	0.00338628	0.0042935	0.00375799	0.0042935	ENSMUSG00000018340	Anxa6
ENSMUST00000037007	0.000508893	0.0572344	0.187787	0.0540235	5.28202	0.0316955	0.00499236	0.0183559	0.0136202	0.0183559	ENSMUSG00000034282	Evpl
ENSMUST00000148894	0.000501437	0.0572344	1.41181	0.405694	1.97899	1.7886	0.388379	0.928321	0.403289	0.928321	ENSMUSG00000024188	Luc7l
ENSMUST00000161568	0.000505591	0.0572344	-0.0857231	0.0246488	7.16927	0.00444708	0.000800951	0.00183478	0.00405957	0.00405957	ENSMUSG00000012422	Tmem167
ENSMUST00000110504	0.000513566	0.0572883	-0.109356	0.0314822	7.014	0.0107594	0.00163488	0.00629414	0.00438029	0.00629414	ENSMUSG00000022205	Sub1
ENSMUST00000061280	0.000512427	0.0572883	-0.078231	0.0225179	7.85013	0.00418185	0.000955388	0.00173384	0.00310104	0.00310104	ENSMUSG00000051285	Pcmtd1
ENSMUST00000040917	0.000512771	0.0572883	-0.168933	0.048628	5.33624	0.0196798	0.00584856	0.00687701	0.0130689	0.0130689	ENSMUSG00000036781	Rps27l
ENSMUST00000133625	0.000515386	0.0573405	0.244008	0.0702661	5.29892	0.0535896	0.0251942	0.0143044	0.0134454	0.0143044	ENSMUSG00000025138	Sirt7
ENSMUST00000095062	0.000520033	0.0575434	-0.0882698	0.0254364	8.08478	0.00701983	0.000963888	0.00421219	0.0029039	0.00421219	ENSMUSG00000073725	Lmbrd1
ENSMUST00000091879	0.000521283	0.0575434	-0.136759	0.0394167	6.12628	0.0168551	0.00297032	0.00945909	0.00741821	0.00945909	ENSMUSG00000071267	Zfp942
ENSMUST00000176796	0.000519811	0.0575434	0.135914	0.0391646	6.04942	0.0166423	0.00417126	0.0080997	0.00781639	0.0080997	ENSMUSG00000036138	Acaa1a
ENSMUST00000017153	0.000526472	0.0579652	-0.0856236	0.0246974	7.14649	0.00641957	0.000775859	0.00390266	0.00410382	0.00410382	ENSMUSG00000017009	Sdc4
ENSMUST00000144824	0.000530464	0.0582534	0.404627	0.116779	3.99411	0.147831	0.0537133	0.055386	0.0365947	0.055386	ENSMUSG00000020752	Recql5
ENSMUST00000133320	0.000533025	0.0583834	-0.102187	0.0295031	7.91289	0.00943358	0.0015845	0.00537897	0.0030426	0.00537897	ENSMUSG00000000563	Atp5f1
ENSMUST00000020657	0.000534557	0.0584004	-0.0793844	0.0229248	8.10939	0.00569505	0.000345276	0.0038591	0.00288648	0.0038591	ENSMUSG00000020390	Ube2b
ENSMUST00000075069	0.000541741	0.0590046	-0.06549	0.018932	8.59794	0.00336039	0.000211929	0.00211676	0.00265544	0.00265544	ENSMUSG00000059974	Ntm
ENSMUST00000159078	0.000542871	0.0590046	-0.0745314	0.0215492	7.98081	0.00449342	0.000730804	0.00243108	0.00298415	0.00298415	ENSMUSG00000026163	Sphkap
ENSMUST00000081591	0.000556133	0.0602914	-0.0841572	0.0243782	7.59619	0.00511431	0.00137008	0.00202606	0.00338429	0.00338429	ENSMUSG00000027091	Zc3h15
ENSMUST00000131025	0.000559654	0.0604879	-1.70323	0.493626	1.71276	2.6351	0.763946	1.18539	0.577334	1.18539	ENSMUSG00000026956	Uap1l1
ENSMUST00000031978	0.0005608	0.0604879	-0.103306	0.0299446	6.76394	0.00742996	0.00217108	0.00266065	0.00500235	0.00500235	ENSMUSG00000029918	Mrps33
ENSMUST00000045469	0.000568352	0.0609176	0.152384	0.0442169	7.77604	0.021129	0.0093835	0.00625757	0.00317572	0.00625757	ENSMUSG00000034902	Pip5k1c
ENSMUST00000150480	0.00056847	0.0609176	0.403949	0.117215	3.37943	0.132066	0.042851	0.0501041	0.0670636	0.0670636	ENSMUSG00000029782	Tmem209
ENSMUST00000133665	0.000569095	0.0609176	0.324621	0.094204	3.95244	0.0958995	0.0305494	0.0404458	0.0380863	0.0404458	ENSMUSG00000038486	Sv2a
ENSMUST00000114355	0.000579313	0.0618018	-0.3897	0.113248	5.34968	0.138483	0.0722332	0.0303678	0.0129366	0.0303678	ENSMUSG00000044628	Rnf208
ENSMUST00000142650	0.000580272	0.0618018	0.269076	0.0782046	4.53175	0.0660337	0.0144601	0.0344675	0.0236838	0.0344675	ENSMUSG00000020827	Mink1
ENSMUST00000093995	0.000591108	0.0627982	0.256098	0.0745412	6.93546	0.0599427	0.0208605	0.0235906	0.00456043	0.0235906	ENSMUSG00000000632	Sez6
ENSMUST00000019917	0.000593711	0.0629171	-0.0963332	0.0280489	6.78762	0.00724087	0.00135685	0.0036507	0.00493708	0.00493708	ENSMUSG00000019782	Rwdd1
ENSMUST00000064740	0.000595965	0.0629984	-0.0783752	0.022827	7.43296	0.0046979	0.000558394	0.00265806	0.00361017	0.00361017	ENSMUSG00000052738	Suclg1
ENSMUST00000134794	0.000603383	0.0636239	-0.0957829	0.0279243	7.83647	0.00840448	0.000385839	0.0058523	0.00311434	0.0058523	ENSMUSG00000026730	Pter
ENSMUST00000188618	0.000609138	0.0639211	-0.104251	0.0304161	7.39366	0.00964274	0.00373089	0.00333504	0.00367021	0.00367021	ENSMUSG00000026782	Abi2
ENSMUST00000120421	0.000609218	0.0639211	-0.204019	0.0595246	5.96451	0.0381727	0.0158636	0.0124818	0.00829	0.0124818	ENSMUSG00000082585	Gm15387
ENSMUST00000174363	0.000612908	0.0641495	0.27104	0.0791164	5.29926	0.067418	0.0287973	0.0212779	0.0134418	0.0212779	ENSMUSG00000040356	Skiv2l
ENSMUST00000164465	0.000616592	0.0643504	-0.0715944	0.0209083	7.84563	0.00344884	0.00039186	0.00180507	0.0031054	0.0031054	ENSMUSG00000049612	Omg
ENSMUST00000125743	0.000617863	0.0643504	0.282778	0.0825955	5.07681	0.0734514	0.0167634	0.0378128	0.0159844	0.0378128	ENSMUSG00000039515	Ppp2r4
ENSMUST00000161885	0.000624987	0.0644438	-1.49469	0.436976	1.8343	2.05484	0.572315	0.955266	0.490157	0.955266	ENSMUSG00000061207	Stk19
ENSMUST00000187251	0.000632443	0.0644438	0.444188	0.129982	3.69021	0.168649	0.0863464	0.0353098	0.0488163	0.0488163	ENSMUSG00000056131	Pgm3
ENSMUST00000030010	0.000625935	0.0644438	0.0917376	0.0268229	6.87452	0.00518592	0.00104632	0.00206826	0.00470942	0.00470942	ENSMUSG00000015243	Abca1
ENSMUST00000155738	0.000628871	0.0644438	1.33317	0.389948	1.59171	1.48858	0.537211	0.527028	0.679264	0.679264	ENSMUSG00000048707	Tprn
ENSMUST00000047028	0.000631666	0.0644438	-0.0749561	0.0219321	7.61541	0.00422948	0.000488083	0.00238414	0.00336006	0.00336006	ENSMUSG00000042363	Lgalsl
ENSMUST00000112194	0.000628415	0.0644438	-0.304744	0.0891314	5.80856	0.0696059	0.054304	-0.0071429	0.00925128	0.00925128	ENSMUSG00000079317	Trappc2
ENSMUST00000121393	0.00063173	0.0644438	-0.0751978	0.022003	8.00259	0.00520741	0.000334231	0.00353884	0.00296643	0.00353884	ENSMUSG00000078899	Gm4631
ENSMUST00000074552	0.000631901	0.0644438	0.136675	0.0399922	7.17983	0.0120791	0.00875568	-0.00125528	0.00403935	0.00403935	ENSMUSG00000008690	Ncaph2
ENSMUST00000110463	0.000624424	0.0644438	-0.0962324	0.0281317	7.15095	0.00851678	0.0018174	0.00451375	0.00409509	0.00451375	ENSMUSG00000027206	Cops2
ENSMUST00000002837	0.000634594	0.064508	-0.102716	0.0300657	6.79718	0.009721	0.00120385	0.00602771	0.00491113	0.00602771	ENSMUSG00000063406	Tmed5
ENSMUST00000077083	0.000648553	0.0646859	-0.070035	0.0205354	8.25378	0.00453057	0.000371897	0.00300172	0.00279599	0.00300172	NA	NA
ENSMUST00000156053	0.000647175	0.0646859	1.71619	0.503128	2.70182	2.71985	1.46153	0.563577	0.153752	0.563577	ENSMUSG00000000202	Btbd17
ENSMUST00000034138	0.000646416	0.0646859	-0.0659978	0.0193465	8.37127	0.00328949	0.000257827	0.00197978	0.00273648	0.00273648	ENSMUSG00000031701	Dnaja2
ENSMUST00000160507	0.000642904	0.0646859	-0.104743	0.0306908	7.97105	0.0101236	0.000937259	0.00659816	0.00299225	0.00659816	ENSMUSG00000022110	Sucla2
ENSMUST00000020707	0.000644766	0.0646859	-0.0862721	0.0252846	9.20085	0.00687023	0.000111111	0.00500336	0.00264317	0.00500336	ENSMUSG00000010803	Gabra1
ENSMUST00000123292	0.000639275	0.0646859	-0.119071	0.0348734	6.62146	0.0130742	0.0029584	0.00677082	0.00542671	0.00677082	ENSMUSG00000009013	Dynll1
ENSMUST00000068822	0.000644853	0.0646859	-0.122958	0.0360369	6.01538	0.00894597	0.00238742	0.00282508	0.00800186	0.00800186	ENSMUSG00000028389	Zfp37
ENSMUST00000063597	0.000643067	0.0646859	-1.74938	0.512598	1.43791	2.29601	1.26779	0.288668	0.834272	0.834272	ENSMUSG00000051980	Casr
ENSMUST00000022904	0.000655013	0.0650648	-0.0638168	0.018727	8.66775	0.00254861	0.000166505	0.00138103	0.00263909	0.00263909	ENSMUSG00000022295	Atp6v1c1
ENSMUST00000057885	0.000655422	0.0650648	-0.0636638	0.018683	8.7717	0.00350949	0.000170379	0.00237527	0.00262206	0.00262206	ENSMUSG00000047215	Rpl9
ENSMUST00000082396	0.000661219	0.0651824	-0.0851898	0.0250178	11.064	0.00505996	1.68115e-05	0.00327653	0.00499029	0.00499029	ENSMUSG00000064345	mt-Nd2
ENSMUST00000026723	0.000659832	0.0651824	-0.0711335	0.0208863	8.04137	0.00468313	0.000320426	0.00316948	0.00293607	0.00316948	ENSMUSG00000025630	Hprt
ENSMUST00000034878	0.000659629	0.0651824	-0.0747598	0.0219505	9.34412	0.00517259	0.000151078	0.00370352	0.00268343	0.00370352	ENSMUSG00000032328	Tmem30a
ENSMUST00000190121	0.000666119	0.0655131	-0.0980307	0.0288058	9.12802	0.00890407	0.000201614	0.00643659	0.00262918	0.00643659	ENSMUSG00000037236	Matr3
ENSMUST00000095147	0.000670225	0.0656882	0.162909	0.0478936	5.44644	0.0246073	0.00492919	0.0134212	0.0120303	0.0134212	ENSMUSG00000025815	Dhtkd1
ENSMUST00000117748	0.000670999	0.0656882	-1.95256	0.574085	1.47316	3.53541	1.05679	1.5798	0.795977	1.5798	ENSMUSG00000022967	Ifnar1
ENSMUST00000150092	0.000684843	0.066889	-0.387443	0.114102	3.94103	0.139534	0.0558965	0.0482583	0.0385025	0.0482583	ENSMUSG00000059142	Zfp945
ENSMUST00000049245	0.000695945	0.0673941	-0.0936586	0.0276184	6.77511	0.00732657	0.00113081	0.00410079	0.00497138	0.00497138	ENSMUSG00000037070	Rbmxl1
ENSMUST00000065167	0.0006994	0.0673941	0.0723716	0.0213497	7.95784	0.00488051	0.000342922	0.00330356	0.00300337	0.00330356	ENSMUSG00000042249	Adrbk2
ENSMUST00000170184	0.000696722	0.0673941	1.26824	0.374016	3.58957	1.49808	0.630341	0.488765	0.0538499	0.488765	ENSMUSG00000018820	Zfyve27
ENSMUST00000111817	0.000699554	0.0673941	-0.0736722	0.0217338	8.44196	0.0048092	0.00107233	0.00244982	0.00270653	0.00270653	ENSMUSG00000062014	Gmfb
ENSMUST00000173509	0.000699543	0.0673941	0.72017	0.212455	2.35957	0.438149	0.119285	0.195164	0.241811	0.241811	ENSMUSG00000060261	Gtf2i
ENSMUST00000179894	0.000698006	0.0673941	0.113667	0.0335265	6.34482	0.0120364	0.00210268	0.00688952	0.00642754	0.00688952	ENSMUSG00000035242	Oaz1
ENSMUST00000137672	0.000702008	0.0674771	0.875464	0.258341	2.7176	0.685352	0.383268	0.120545	0.150652	0.150652	ENSMUSG00000036775	Decr2
ENSMUST00000128402	0.000705368	0.0676467	0.186516	0.0550604	4.99201	0.0207026	0.00714495	0.00497085	0.0171083	0.0171083	ENSMUSG00000021294	Kif26a
ENSMUST00000075258	0.000711554	0.0680859	0.0819313	0.0242036	7.75931	0.00626766	0.00109234	0.00359418	0.00319346	0.00359418	ENSMUSG00000040543	Pitpnm3
ENSMUST00000074846	0.000716437	0.0683988	-0.103362	0.0305516	8.7283	0.00998342	0.00038349	0.0070837	0.00262811	0.0070837	ENSMUSG00000029657	Hsph1
ENSMUST00000028087	0.000724569	0.0688612	-0.0798993	0.0236381	7.34702	0.00522852	0.000725577	0.00297486	0.0037445	0.0037445	ENSMUSG00000026753	Ppp6c
ENSMUST00000075316	0.000723656	0.0688612	-0.0951793	0.0281558	9.2798	0.00847523	0.000140669	0.0062013	0.00266324	0.0062013	ENSMUSG00000033981	Gria2
ENSMUST00000134295	0.000726155	0.0688612	0.199992	0.0591777	5.48467	0.037434	0.0083224	0.0196936	0.0116937	0.0196936	ENSMUSG00000027297	Ltk
ENSMUST00000112830	0.000728495	0.068929	-0.105393	0.0311942	6.41084	0.0090923	0.00161944	0.00481387	0.00616517	0.00616517	ENSMUSG00000007827	Ankrd26
ENSMUST00000112172	0.000735023	0.0692375	-0.0889698	0.0263523	9.41223	0.00741908	8.95213e-05	0.00546603	0.00270864	0.00546603	ENSMUSG00000049775	Tmsb4x
ENSMUST00000162031	0.000734536	0.0692375	-0.17349	0.051384	5.65651	0.0282086	0.00740624	0.0137163	0.0103138	0.0137163	ENSMUSG00000058407	Txndc9
ENSMUST00000091014	0.000737205	0.0692891	-0.104854	0.0310646	8.30666	0.00992218	0.00495239	0.00236869	0.00276768	0.00276768	ENSMUSG00000033900	Map9
ENSMUST00000161064	0.000738845	0.0692896	-0.301477	0.0893332	6.06741	0.085239	0.022751	0.0410924	0.00772066	0.0410924	ENSMUSG00000042605	Atxn2
ENSMUST00000152113	0.000741448	0.0693802	-0.695099	0.20603	2.39939	0.337281	0.110314	0.109366	0.229273	0.229273	ENSMUSG00000027400	Pdyn
ENSMUST00000092015	0.000744667	0.0695279	-0.112997	0.0335045	6.90246	0.0119857	0.00287905	0.00610134	0.00464006	0.00610134	ENSMUSG00000041923	Nol4
ENSMUST00000067784	0.000748506	0.0695799	0.180485	0.053538	5.05835	0.0213293	0.00670941	0.00664419	0.0162211	0.0162211	ENSMUSG00000059674	Cdh24
ENSMUST00000050401	0.000747142	0.0695799	0.321487	0.0953495	4.19152	0.097058	0.0173145	0.0554177	0.030534	0.0554177	ENSMUSG00000046280	She
ENSMUST00000185676	0.000752097	0.0697264	-0.0909302	0.0269835	8.18706	0.00777073	0.000381847	0.00544302	0.00283537	0.00544302	ENSMUSG00000026234	Ncl
ENSMUST00000092074	0.000753372	0.0697264	0.142934	0.0424213	5.61709	0.0126793	0.00378417	0.00386974	0.0106124	0.0106124	ENSMUSG00000002147	Stat6
ENSMUST00000137771	0.000759332	0.0699724	0.160847	0.0477687	5.56191	0.0220229	0.00720713	0.00865077	0.0110477	0.0110477	ENSMUSG00000025223	Ldb1
ENSMUST00000135918	0.00075788	0.0699724	0.203895	0.0605435	4.86257	0.0391067	0.00985569	0.0194684	0.0188819	0.0194684	ENSMUSG00000017740	Slc12a5
ENSMUST00000186129	0.000763175	0.070174	2.75317	0.81798	2.80102	7.13618	2.32405	3.02869	0.135398	3.02869	ENSMUSG00000026193	Fn1
ENSMUST00000143965	0.000766289	0.0703078	0.234119	0.069581	5.16231	0.0296817	0.0237899	-0.00773523	0.0149422	0.0149422	ENSMUSG00000036438	Calm2
ENSMUST00000191916	0.000775731	0.0708674	-1.87247	0.557064	2.86499	3.30729	2.1958	0.286765	0.124877	0.286765	ENSMUSG00000040374	Pex2
ENSMUST00000125644	0.000775574	0.0708674	0.190454	0.0566597	5.39133	0.0342148	0.00657978	0.0191028	0.0125366	0.0191028	ENSMUSG00000031425	Plp1
ENSMUST00000025357	0.000779219	0.0709183	-0.0892974	0.026576	7.08217	0.00752583	0.000842132	0.00480815	0.00423391	0.00480815	ENSMUSG00000024480	Ap3s1
ENSMUST00000181062	0.000779634	0.0709183	0.169402	0.0504185	6.88144	0.0270859	0.00467976	0.0156565	0.00469208	0.0156565	ENSMUSG00000041936	Agrn
ENSMUST00000035804	0.000786597	0.0710345	-0.107615	0.0320524	6.33126	0.0100459	0.00173542	0.00555709	0.00648342	0.00648342	ENSMUSG00000033022	Cdo1
ENSMUST00000060818	0.000785147	0.0710345	0.0984223	0.02931	7.00908	0.00906424	0.0024814	0.0043018	0.0043912	0.0043912	ENSMUSG00000044628	Rnf208
ENSMUST00000123995	0.000788839	0.0710345	0.185053	0.0551297	5.35821	0.0323673	0.00829009	0.0160242	0.0128534	0.0160242	ENSMUSG00000059796	Eif4a1
ENSMUST00000149843	0.000786058	0.0710345	0.223273	0.0664966	4.53734	0.0386476	0.0117806	0.0148617	0.0235938	0.0235938	ENSMUSG00000027406	Idh3b
ENSMUST00000129490	0.00078929	0.0710345	1.30443	0.388627	2.27757	1.60838	0.458032	0.750214	0.269891	0.750214	ENSMUSG00000031969	Acad8
ENSMUST00000047037	0.000795707	0.0714602	-0.113431	0.0338167	7.15843	0.0121738	0.00170216	0.00744639	0.00408051	0.00744639	ENSMUSG00000037475	Thoc2
ENSMUST00000003612	0.000798741	0.0715811	0.0976984	0.0291356	8.30343	0.00764431	0.00402174	0.00133205	0.00276933	0.00276933	ENSMUSG00000003518	Dusp3
ENSMUST00000042990	0.000801653	0.0716904	-0.0636687	0.018993	8.5315	0.0034949	0.000211154	0.00231926	0.00267471	0.00267471	ENSMUSG00000036371	Serbp1
ENSMUST00000073043	0.000811869	0.0724512	0.318913	0.0952344	5.69512	0.0964628	0.00726505	0.0652917	0.0100311	0.0652917	ENSMUSG00000061353	Cxcl12
ENSMUST00000107214	0.000816558	0.0727166	-0.086361	0.0258016	7.67406	0.00707868	0.00184698	0.00347879	0.00328905	0.00347879	ENSMUSG00000028484	Psip1
ENSMUST00000190298	0.000820015	0.0728713	0.43981	0.131445	4.40598	0.183682	0.0654281	0.072795	0.0258583	0.072795	ENSMUSG00000009418	Nav1
ENSMUST00000151899	0.000827338	0.0733285	0.945875	0.282901	1.8927	0.824417	0.187222	0.426095	0.453042	0.453042	ENSMUSG00000066842	Hmcn1
ENSMUST00000035034	0.000829833	0.0733285	-0.128241	0.0383651	5.85963	0.010866	0.00285175	0.00399087	0.0089233	0.0089233	ENSMUSG00000032459	Mrps22
ENSMUST00000006037	0.000830349	0.0733285	0.204327	0.0611304	5.1269	0.0397051	0.0142658	0.0156296	0.0153634	0.0156296	ENSMUSG00000005886	Ncoa2
ENSMUST00000037783	0.000833162	0.0734239	-0.122318	0.0366053	6.04106	0.0109806	0.00285818	0.00449868	0.00786141	0.00786141	ENSMUSG00000034083	Ccdc174
ENSMUST00000146330	0.000839357	0.0738164	0.179346	0.0537048	5.75249	0.0306299	0.0115817	0.0114919	0.00962752	0.0114919	ENSMUSG00000006575	Rundc3a
ENSMUST00000152792	0.000846135	0.074019	0.286331	0.0857985	4.94939	0.0781489	0.0409006	0.0179905	0.0176941	0.0179905	ENSMUSG00000020654	Adcy3
ENSMUST00000127628	0.000843653	0.074019	0.209282	0.0626958	5.34958	0.0417347	0.0170882	0.0143579	0.0129375	0.0143579	ENSMUSG00000033434	Gtpbp6
ENSMUST00000165565	0.000846899	0.074019	-0.141787	0.0424894	6.61432	0.0191649	0.00825253	0.00619027	0.0054495	0.00619027	ENSMUSG00000017421	Zfp207
ENSMUST00000133149	0.000857412	0.0744771	0.372035	0.111603	3.36209	0.112041	0.0312741	0.0475928	0.0683671	0.0683671	ENSMUSG00000018378	Cuedc1
ENSMUST00000182378	0.000854921	0.0744771	0.152912	0.0458592	6.28107	0.0223158	0.00466278	0.0121617	0.00669641	0.0121617	ENSMUSG00000071054	Safb
ENSMUST00000192032	0.000857412	0.0744771	0.372035	0.111603	3.36209	0.112041	0.0312741	0.0475928	0.0683671	0.0683671	ENSMUSG00000098571	Cuedc1
ENSMUST00000123219	0.000861493	0.0746786	0.269976	0.0810192	4.40283	0.0650332	0.0265959	0.0211686	0.025917	0.025917	ENSMUSG00000001127	Araf
ENSMUST00000127470	0.00086375	0.0747214	0.26465	0.0794383	4.63277	0.0555335	0.0283615	0.0103459	0.022122	0.022122	ENSMUSG00000027297	Ltk
ENSMUST00000124932	0.000865675	0.0747354	-0.194127	0.0582808	5.09226	0.0345048	0.0113837	0.0142218	0.0157895	0.0157895	ENSMUSG00000059278	Naa38
ENSMUST00000169418	0.000882109	0.0759995	-0.0871489	0.026205	8.34512	0.00727639	0.000754215	0.00473941	0.00274866	0.00473941	ENSMUSG00000031422	Morf4l2
ENSMUST00000138638	0.000884205	0.0760255	0.201042	0.0604638	5.57465	0.038734	0.00857419	0.0206728	0.0109453	0.0206728	ENSMUSG00000092558	Med20
ENSMUST00000001825	0.000888451	0.0762359	-0.100889	0.0303549	7.09044	0.00976034	0.000835794	0.00653558	0.00421675	0.00653558	ENSMUSG00000001774	Chordc1
ENSMUST00000192698	0.000894527	0.0764694	-0.0729114	0.0219497	8.13512	0.00510186	0.00059863	0.00325567	0.00286891	0.00325567	ENSMUSG00000033793	Atp6v1h
ENSMUST00000064770	0.00089897	0.0764694	-0.0948236	0.0285581	7.87923	0.00863445	0.00196527	0.00455926	0.00307341	0.00455926	ENSMUSG00000008575	Nfib
ENSMUST00000102841	0.000900191	0.0764694	-0.122228	0.0368159	7.97763	0.0143489	0.00437817	0.0064651	0.00298678	0.0064651	ENSMUSG00000020458	Rtn4
ENSMUST00000192639	0.00089731	0.0764694	-0.0954548	0.0287437	7.63752	0.0087478	0.000837766	0.00577186	0.00333277	0.00577186	ENSMUSG00000026701	Prdx6
ENSMUST00000151118	0.00089935	0.0764694	-0.129042	0.0388651	7.23732	0.0159915	0.00236578	0.00971822	0.00393273	0.00971822	ENSMUSG00000071415	Rpl23
ENSMUST00000034848	0.000902679	0.0765273	-0.0925498	0.027883	7.36645	0.00822948	0.000657947	0.00556173	0.00371315	0.00556173	ENSMUSG00000032301	Psma4
ENSMUST00000034339	0.00090947	0.0767959	0.192622	0.0580689	5.11976	0.0356809	0.00616478	0.0208112	0.01545	0.0208112	ENSMUSG00000031871	Cdh5
ENSMUST00000178812	0.000908679	0.0767959	-0.129822	0.0391339	8.64799	0.0162058	0.00284733	0.00940435	0.00264331	0.00940435	ENSMUSG00000006932	Ctnnb1
ENSMUST00000101581	0.000911945	0.0768518	-0.0657751	0.0198335	8.79687	0.00329314	0.000527691	0.00172152	0.00261924	0.00261924	ENSMUSG00000040118	Cacna2d1
ENSMUST00000129683	0.000918001	0.0772086	0.431697	0.130244	3.71222	0.162598	0.0879094	0.0304121	0.0477987	0.0477987	ENSMUSG00000025487	Psmd13
ENSMUST00000173578	0.000922434	0.0774278	0.137664	0.0415506	5.67317	0.0164283	0.00362096	0.00830119	0.0101907	0.0101907	ENSMUSG00000015165	Hnrnpl
ENSMUST00000009039	0.000935685	0.0783849	-0.0952074	0.0287707	7.60247	0.0087476	0.000680849	0.00594115	0.00337631	0.00594115	ENSMUSG00000058600	Rpl30
ENSMUST00000000895	0.000938768	0.078488	-0.0871973	0.0263574	7.19546	0.0073406	0.000830507	0.00472721	0.0040098	0.00472721	ENSMUSG00000027489	Necab3
ENSMUST00000172046	0.000943758	0.07875	-0.192292	0.0581508	6.83044	0.0357217	0.0121369	0.0149152	0.00482261	0.0149152	ENSMUSG00000086040	Wipf3
ENSMUST00000070039	0.000945994	0.0787814	0.273068	0.0825948	5.22073	0.0672681	0.040297	0.00932916	0.0142782	0.0142782	ENSMUSG00000056121	Fez2
ENSMUST00000034049	0.000964547	0.080169	-0.0659486	0.0199804	9.40138	0.00421308	8.24001e-05	0.00311132	0.00270436	0.00311132	ENSMUSG00000031633	Slc25a4
ENSMUST00000129591	0.000981004	0.0813772	0.286973	0.0870693	4.02098	0.0665782	0.0249943	0.0218422	0.0356542	0.0356542	ENSMUSG00000001062	Vps9d1
ENSMUST00000147582	0.000992948	0.0815296	0.151276	0.0459454	5.608	0.0203621	0.00620519	0.00873313	0.0106826	0.0106826	ENSMUSG00000020263	Appl2
ENSMUST00000028583	0.000994381	0.0815296	-0.0708488	0.0215208	7.6905	0.00418471	0.000435218	0.00255043	0.00326994	0.00326994	ENSMUSG00000027162	Lin7c
ENSMUST00000086430	0.000985003	0.0815296	0.203429	0.061743	4.69306	0.0324114	0.0092552	0.013201	0.0212424	0.0212424	ENSMUSG00000026042	Col5a2
ENSMUST00000188347	0.000989756	0.0815296	0.180585	0.0548321	6.53839	0.0314334	0.0183514	0.00543343	0.00570105	0.00570105	ENSMUSG00000033124	Atg9a
ENSMUST00000155720	0.000993719	0.0815296	0.195113	0.0592635	6.42836	0.0370152	0.0119503	0.016147	0.00609816	0.016147	ENSMUSG00000020785	Camkk1
ENSMUST00000037640	0.000990708	0.0815296	0.330584	0.100385	4.67032	0.10622	0.0126856	0.0679322	0.0215706	0.0679322	ENSMUSG00000038020	Rapgefl1
ENSMUST00000021410	0.00101537	0.0820444	-0.0952434	0.0289825	6.62812	0.00521764	0.00131428	0.00165827	0.00540562	0.00540562	ENSMUSG00000021022	Ppp2r3c
ENSMUST00000023830	0.00100911	0.0820444	-0.0743675	0.022618	7.74013	0.00538781	0.000407429	0.00368517	0.00321421	0.00368517	ENSMUSG00000023068	Nus1
ENSMUST00000002845	0.00101249	0.0820444	-0.0965872	0.0293843	7.01166	0.00909219	0.000852194	0.00605531	0.00438548	0.00605531	ENSMUSG00000002768	Mea1
ENSMUST00000087435	0.00101788	0.0820444	-0.0631463	0.0192195	8.44511	0.0038888	0.000225727	0.00272938	0.00270529	0.00272938	ENSMUSG00000067336	Bmpr2
ENSMUST00000102874	0.00101135	0.0820444	-0.0659324	0.0200564	9.52499	0.0042361	8.47019e-05	0.00313338	0.00275925	0.00313338	ENSMUSG00000020321	Mdh1
ENSMUST00000060474	0.00101192	0.0820444	-0.0785618	0.0238994	7.46767	0.0060148	0.000748102	0.00382134	0.00355902	0.00382134	ENSMUSG00000050379	2006-09-01
ENSMUST00000034349	0.00101474	0.0820444	-0.104049	0.0316604	6.58906	0.0105542	0.00231562	0.00570341	0.00553124	0.00570341	ENSMUSG00000031878	Nae1
ENSMUST00000075410	0.00101829	0.0820444	-0.0979011	0.0297986	8.10182	0.00934796	0.00294144	0.00416222	0.00289177	0.00416222	ENSMUSG00000062098	Btbd3
ENSMUST00000052515	0.00100744	0.0820444	0.27556	0.0837966	4.58507	0.0646492	0.0333316	0.0132237	0.0228433	0.0228433	ENSMUSG00000020836	Coro6
ENSMUST00000026704	0.00102001	0.0820444	-0.0711955	0.0216733	8.0678	0.00393408	0.000841582	0.00187195	0.00291626	0.00291626	ENSMUSG00000025613	Cct8
ENSMUST00000161314	0.00103992	0.0823947	0.133479	0.0407012	5.71822	0.0172084	0.00338643	0.00964442	0.00986625	0.00986625	ENSMUSG00000036564	Ndrg4
ENSMUST00000062202	0.00102993	0.0823947	0.188292	0.0573674	5.55048	0.0346283	0.00516401	0.0211641	0.0111405	0.0211641	ENSMUSG00000047793	Sned1
ENSMUST00000183516	0.00103294	0.0823947	0.245823	0.0749142	4.47358	0.0576618	0.0202458	0.0232237	0.0246513	0.0246513	ENSMUSG00000024095	Hnrnpll
ENSMUST00000143621	0.00103911	0.0823947	0.42039	0.128179	3.84438	0.169237	0.0892548	0.0384965	0.0421834	0.0421834	ENSMUSG00000034245	Hdac11
ENSMUST00000094693	0.00102891	0.0823947	-0.125977	0.0383785	7.32493	0.0154987	0.00520925	0.006574	0.00378084	0.006574	ENSMUSG00000021134	Srsf5
ENSMUST00000069064	0.0010398	0.0823947	-0.23488	0.0716201	5.16015	0.0539489	0.0170704	0.0239651	0.0149675	0.0239651	ENSMUSG00000041774	Ydjc
ENSMUST00000171597	0.00103436	0.0823947	-0.169264	0.0515891	5.46828	0.0247871	0.00945486	0.00851843	0.0118366	0.0118366	ENSMUSG00000026036	Nif3l1
ENSMUST00000155286	0.00103665	0.0823947	0.966621	0.294667	2.11586	0.86681	0.359232	0.28731	0.335396	0.335396	ENSMUSG00000024335	Brd2
ENSMUST00000030076	0.00104215	0.082417	-0.247592	0.0755107	6.23666	0.0599633	0.0349814	0.0106335	0.00689317	0.0106335	ENSMUSG00000028382	Ptbp3
ENSMUST00000105230	0.00104579	0.0824842	-0.0958353	0.0292367	6.58932	0.00833607	0.00130789	0.00485688	0.0055304	0.0055304	ENSMUSG00000078427	Sarnp
ENSMUST00000019911	0.00104689	0.0824842	-0.0741535	0.0226242	7.45289	0.00393306	0.000514267	0.00208357	0.00358058	0.00358058	ENSMUSG00000019777	Hdac2
ENSMUST00000069537	0.00105213	0.0827432	-0.338365	0.103279	4.58529	0.109408	0.0624932	0.0200306	0.02284	0.02284	ENSMUSG00000030629	Zfand6
ENSMUST00000021536	0.00106034	0.0830811	-0.0615394	0.0187964	8.64578	0.00356997	0.000182619	0.00249646	0.0026438	0.0026438	ENSMUSG00000021114	Atp6v1d
ENSMUST00000114961	0.00105874	0.0830811	0.220093	0.0672155	5.64429	0.0429301	0.0257381	0.00570548	0.0104053	0.0104053	ENSMUSG00000061751	Kalrn
ENSMUST00000076859	0.00106309	0.0831428	0.173163	0.0529021	5.50454	0.0294051	0.010741	0.0116481	0.0115233	0.0116481	ENSMUSG00000028680	Plk3
ENSMUST00000030436	0.00106721	0.0833116	-0.091014	0.0278145	6.75405	0.00689852	0.00115912	0.00376041	0.00503004	0.00503004	ENSMUSG00000028675	Pnrc2
ENSMUST00000166396	0.00107634	0.0837229	0.221374	0.0677031	4.80639	0.0436928	0.0170167	0.0150641	0.019653	0.019653	NA	NA
ENSMUST00000092640	0.00107643	0.0837229	0.10769	0.0329353	6.29929	0.0069888	0.00205996	0.00206922	0.00661794	0.00661794	ENSMUSG00000013846	St3gal1
ENSMUST00000024873	0.00108354	0.0841215	-0.0850356	0.0260216	7.00241	0.00403702	0.00101092	0.00123238	0.00440607	0.00440607	ENSMUSG00000024072	Yipf4
ENSMUST00000057224	0.00108956	0.0842293	0.406971	0.124596	3.23221	0.114894	0.0446837	0.0298731	0.07951	0.07951	ENSMUSG00000048038	Ccdc187
ENSMUST00000029722	0.00108989	0.0842293	-0.0648603	0.0198578	8.78735	0.00413854	0.000151719	0.00300294	0.00262025	0.00300294	ENSMUSG00000028081	Rps3a1
ENSMUST00000124310	0.00109089	0.0842293	-0.284118	0.0869933	4.15096	0.0772866	0.028929	0.0294078	0.0316137	0.0316137	ENSMUSG00000032556	Bfsp2
ENSMUST00000147014	0.0011049	0.0846982	1.76028	0.539575	1.52331	3.05363	1.4728	0.856331	0.744409	0.856331	ENSMUSG00000063646	Jakmip1
ENSMUST00000165594	0.0011106	0.0846982	-0.0738787	0.0226559	9.32839	0.00538241	9.86785e-05	0.00400766	0.00267817	0.00400766	ENSMUSG00000001833	2007-09-01
ENSMUST00000138868	0.00111074	0.0846982	0.316873	0.0971747	3.68976	0.089853	0.0267057	0.0393667	0.0488376	0.0488376	ENSMUSG00000034083	Ccdc174
ENSMUST00000127799	0.00110308	0.0846982	-0.471276	0.144438	4.73662	0.218831	0.0875075	0.0793913	0.0206239	0.0793913	ENSMUSG00000087153	Gm6483
ENSMUST00000121937	0.00111026	0.0846982	-2.0506	0.628828	1.37779	4.1465	1.32123	1.84217	0.903711	1.84217	ENSMUSG00000002320	Tm9sf1
ENSMUST00000138739	0.00111095	0.0846982	0.263541	0.0808209	4.28426	0.0684941	0.0190933	0.0331629	0.0283237	0.0331629	ENSMUSG00000028861	Mrps15
ENSMUST00000153290	0.00110802	0.0846982	-0.161583	0.0495415	6.94531	0.0257393	0.00574311	0.0138918	0.00453713	0.0138918	ENSMUSG00000006205	Htra1
ENSMUST00000102515	0.00112177	0.0853696	-0.0640041	0.0196449	9.00679	0.00257167	0.000471976	0.00109301	0.00261539	0.00261539	ENSMUSG00000005034	Prkacb
ENSMUST00000073551	0.00112614	0.085548	-0.132671	0.0407346	5.75513	0.0126793	0.00366503	0.00474319	0.00960946	0.00960946	ENSMUSG00000042063	Zfp386
ENSMUST00000103191	0.00113137	0.0857916	-0.103366	0.0317499	6.47416	0.00932567	0.00213647	0.00465082	0.00592799	0.00592799	ENSMUSG00000028936	Rpl22
ENSMUST00000112254	0.00114027	0.0860054	0.783879	0.24094	2.79766	0.608009	0.108752	0.355667	0.135978	0.355667	ENSMUSG00000001930	Vwf
ENSMUST00000062117	0.00113639	0.0860054	0.111561	0.0342803	7.30508	0.0123097	0.00453757	0.00486355	0.00381416	0.00486355	ENSMUSG00000051615	Rap2a
ENSMUST00000058476	0.00113903	0.0860054	0.0998947	0.0307016	6.61686	0.00754951	0.00209937	0.00304074	0.00544135	0.00544135	ENSMUSG00000033510	Otud7a
ENSMUST00000177455	0.00115653	0.0870096	1.71621	0.528164	2.45131	2.91977	1.37198	0.859676	0.213917	0.859676	ENSMUSG00000011832	Evi5l
ENSMUST00000146904	0.00115769	0.0870096	0.815271	0.250922	2.26676	0.476501	0.229861	0.0852793	0.273833	0.273833	ENSMUSG00000010755	Cars
ENSMUST00000152946	0.00116401	0.0871773	0.204202	0.0628786	6.47868	0.0413703	0.0161089	0.0155209	0.00591159	0.0155209	ENSMUSG00000025223	Ldb1
ENSMUST00000174759	0.00116404	0.0871773	1.56265	0.481178	2.35436	1.91431	1.60876	-0.281799	0.243506	0.243506	ENSMUSG00000028073	Pear1
ENSMUST00000160844	0.00116736	0.0872722	-0.0601746	0.0185339	9.18592	0.00351778	0.000108088	0.00256135	0.00263995	0.00263995	ENSMUSG00000024109	Nrxn1
ENSMUST00000163083	0.00117219	0.0874789	-0.131231	0.040434	5.87173	0.0148159	0.00423177	0.00648561	0.0088475	0.0088475	ENSMUSG00000024646	Cyb5a
ENSMUST00000193975	0.00117429	0.0874812	0.160664	0.0495104	5.27081	0.0222271	0.00587263	0.0102119	0.0137376	0.0137376	ENSMUSG00000006676	Usp19
ENSMUST00000125364	0.00118954	0.0876948	1.4816	0.457091	1.36637	1.8576	0.753948	0.580198	0.917511	0.917511	ENSMUSG00000037997	Parp11
ENSMUST00000028999	0.00119577	0.0876948	-0.0663502	0.0204792	8.52265	0.00438303	0.000195924	0.00315925	0.00267756	0.00315925	ENSMUSG00000027499	Pkia
ENSMUST00000049184	0.00119182	0.0876948	0.273494	0.0843901	3.97761	0.0688626	0.0197933	0.0314183	0.0371802	0.0371802	ENSMUSG00000034911	Ushbp1
ENSMUST00000004294	0.00118697	0.0876948	0.0600964	0.0185369	9.21232	0.00237466	0.000103158	0.00138757	0.00264576	0.00264576	ENSMUSG00000004187	Kifc2
ENSMUST00000040135	0.00118202	0.0876948	-0.227888	0.0702668	4.40084	0.0429145	0.0135451	0.0169511	0.0259542	0.0259542	ENSMUSG00000040034	Nup43
ENSMUST00000129851	0.00119507	0.0876948	-0.187578	0.0578934	5.51701	0.0350284	0.010011	0.0168022	0.0114178	0.0168022	ENSMUSG00000025855	Prkar1b
ENSMUST00000159828	0.00118423	0.0876948	1.45648	0.449162	1.26031	2.06361	0.558258	1.00845	1.05572	1.05572	ENSMUSG00000042605	Atxn2
ENSMUST00000119128	0.00119299	0.0876948	0.264856	0.0817319	4.17	0.059517	0.0223435	0.020451	0.0310973	0.0310973	ENSMUSG00000082286	Pisd-ps1
ENSMUST00000077389	0.00119116	0.0876948	-0.0796663	0.0245809	7.48179	0.00631569	0.000792641	0.00404111	0.0035387	0.00404111	ENSMUSG00000057036	Gm7536
ENSMUST00000114050	0.00120741	0.0877889	-0.175814	0.0543117	7.39829	0.0308137	0.000638385	0.0229597	0.00366302	0.0229597	ENSMUSG00000079523	Tmsb10
ENSMUST00000023448	0.00120527	0.0877889	0.136213	0.0420717	6.30046	0.0168825	0.00754729	0.00495028	0.00661295	0.00661295	ENSMUSG00000022763	Aifm3
ENSMUST00000115126	0.00120318	0.0877889	0.126988	0.0392166	7.78821	0.0160682	0.00592953	0.006374	0.00316302	0.006374	ENSMUSG00000022791	Tnk2
ENSMUST00000115784	0.00120212	0.0877889	1.25531	0.387635	2.06725	1.29265	0.844009	0.0715166	0.358076	0.358076	ENSMUSG00000023805	Synj2
ENSMUST00000112223	0.00120661	0.0877889	-0.0882644	0.0272647	7.9338	0.00744501	0.00292283	0.00269286	0.00302409	0.00302409	ENSMUSG00000031342	Gpm6b
ENSMUST00000000137	0.00121151	0.0879361	-0.0598571	0.0184964	9.05594	0.00249384	0.000117364	0.00150417	0.00261956	0.00261956	ENSMUSG00000020152	Actr2
ENSMUST00000172442	0.00121796	0.0880154	0.13613	0.0420852	6.52855	0.0184945	0.00148086	0.0126884	0.00573497	0.0126884	ENSMUSG00000061904	Slc25a3
ENSMUST00000153529	0.00122091	0.0880154	-1.51183	0.467486	2.24999	2.00924	1.46828	-0.00155595	0.280068	0.280068	ENSMUSG00000029095	Ablim2
ENSMUST00000018470	0.00121471	0.0880154	-0.061466	0.0189979	9.64909	0.00303878	5.91302e-05	0.00207346	0.00282824	0.00282824	ENSMUSG00000018326	Ywhab
ENSMUST00000050101	0.00121987	0.0880154	-0.0916668	0.028343	6.71336	0.00552834	0.00127994	0.00219193	0.00514668	0.00514668	ENSMUSG00000046351	Zfp322a
ENSMUST00000117648	0.00122416	0.0881002	-0.0650414	0.0201168	10.0849	0.00255483	4.43003e-05	0.00146759	0.00319318	0.00319318	ENSMUSG00000040785	Ttc3
ENSMUST00000006470	0.00122703	0.0881566	0.145664	0.0450621	6.41012	0.0211963	0.00840055	0.00784416	0.00616796	0.00784416	ENSMUSG00000006307	Kmt2b
ENSMUST00000028683	0.00123279	0.0884206	-0.0647937	0.0200526	8.12755	0.0041965	0.000286992	0.00292986	0.00287401	0.00292986	ENSMUSG00000027248	Pdia3
ENSMUST00000131284	0.00123617	0.0885138	0.171715	0.0531559	6.4087	0.0294845	0.00728369	0.0153207	0.00617344	0.0153207	ENSMUSG00000027582	Zgpat
ENSMUST00000123126	0.00124239	0.0886593	0.299445	0.0927371	3.97755	0.0787179	0.031619	0.0258116	0.0371823	0.0371823	ENSMUSG00000052406	Rexo4
ENSMUST00000192245	0.00124143	0.0886593	1.58773	0.491681	1.78663	2.52216	1.35108	0.582916	0.522677	0.582916	ENSMUSG00000032609	Klhdc8b
ENSMUST00000151430	0.00125198	0.0891938	-0.256834	0.0795948	4.78201	0.0451572	0.0306925	-0.00162034	0.0199902	0.0199902	ENSMUSG00000037475	Thoc2
ENSMUST00000054889	0.00125444	0.0892188	1.01347	0.314137	2.21132	1.02906	0.166242	0.623216	0.294995	0.623216	ENSMUSG00000047230	Cldn2
ENSMUST00000030207	0.00125782	0.0893093	-0.0731623	0.0226829	7.59821	0.00442436	0.000734412	0.00241003	0.00338172	0.00338172	ENSMUSG00000028484	Psip1
ENSMUST00000054487	0.00127193	0.09001	0.307267	0.0953584	3.74057	0.078926	0.0262204	0.0301596	0.0465254	0.0465254	ENSMUSG00000022178	Ajuba
ENSMUST00000146103	0.00127193	0.09001	-0.487823	0.151392	5.27838	0.238854	0.154269	0.029088	0.0136581	0.029088	ENSMUSG00000022890	Atp5j
ENSMUST00000033519	0.00127504	0.0900792	-0.0918807	0.0285207	8.13623	0.00847613	0.000263456	0.006244	0.00286816	0.006244	ENSMUSG00000031176	Dynlt3
ENSMUST00000137195	0.00128388	0.0905495	1.03639	0.321904	2.08346	1.02089	0.478631	0.28986	0.350344	0.350344	ENSMUSG00000072812	Ahnak2
ENSMUST00000028607	0.00128597	0.0905495	-0.0989691	0.0307444	7.04379	0.00984553	0.00260115	0.0049606	0.00431522	0.0049606	ENSMUSG00000027184	Caprin1
ENSMUST00000091374	0.00128852	0.0905788	-0.0814403	0.0253036	7.76944	0.00666856	0.000434083	0.00468809	0.00318268	0.00468809	ENSMUSG00000026021	Sumo1
ENSMUST00000173995	0.00129339	0.0907709	0.302229	0.0939347	3.83119	0.0819794	0.0278795	0.0324746	0.0427103	0.0427103	ENSMUSG00000040482	Dxo
ENSMUST00000167281	0.00129696	0.0908709	-1.44384	0.448864	2.43873	2.09782	0.968607	0.643225	0.217539	0.643225	ENSMUSG00000000753	Serpinf1
ENSMUST00000149234	0.00131052	0.091518	0.167079	0.0519902	6.34846	0.0281303	0.00308783	0.018536	0.00641267	0.018536	ENSMUSG00000022763	Aifm3
ENSMUST00000121046	0.00130847	0.091518	-0.0825116	0.0256716	7.59214	0.00685913	0.00118444	0.00408782	0.00338945	0.00408782	ENSMUSG00000084319	Tpt1-ps3
ENSMUST00000056416	0.00131566	0.0916388	-0.0596456	0.0185665	8.8812	0.00313196	0.000144242	0.00214343	0.00261348	0.00261348	ENSMUSG00000008658	Rbfox1
ENSMUST00000087195	0.00131657	0.0916388	-0.076804	0.023909	7.43901	0.0059479	0.000606698	0.00396644	0.00360113	0.00396644	ENSMUSG00000029153	Ociad2
ENSMUST00000140907	0.00132309	0.0918131	0.427221	0.133052	3.64945	0.143696	0.0908476	0.00896684	0.0507759	0.0507759	ENSMUSG00000027397	Slc20a1
ENSMUST00000032500	0.00132341	0.0918131	-0.0758041	0.0236087	7.32628	0.0054423	0.000680358	0.00341102	0.0037786	0.0037786	ENSMUSG00000030350	Prmt8
ENSMUST00000029171	0.00132567	0.0918202	-0.132529	0.0412817	6.66384	0.0177263	0.00532869	0.00830473	0.00529461	0.00830473	ENSMUSG00000027642	Rpn2
ENSMUST00000126461	0.00133148	0.092072	1.3496	0.420555	2.1804	1.83933	0.944368	0.470561	0.30751	0.470561	ENSMUSG00000068744	Psrc1
ENSMUST00000115560	0.00134837	0.093088	0.373677	0.116575	6.28679	0.141245	0.0836051	0.0251119	0.0066716	0.0251119	ENSMUSG00000041215	Yeats2
ENSMUST00000145795	0.0013592	0.093263	0.27632	0.0862645	3.95755	0.0572157	0.0216313	0.0171307	0.0379011	0.0379011	ENSMUSG00000054428	Atpif1
ENSMUST00000021930	0.0013597	0.093263	-0.0788394	0.0246137	7.14357	0.00386953	0.000737097	0.00160391	0.00410958	0.00410958	ENSMUSG00000021474	Sfxn1
ENSMUST00000143349	0.00135386	0.093263	-0.0874809	0.027301	6.86237	0.00584118	0.0012226	0.00277251	0.00474017	0.00474017	ENSMUSG00000027184	Caprin1
ENSMUST00000185942	0.00135909	0.093263	0.185802	0.0580052	5.60542	0.0349576	0.0125142	0.0144027	0.0107027	0.0144027	ENSMUSG00000041670	Rims1
ENSMUST00000101534	0.00136792	0.0933214	-0.0616475	0.0192568	8.50874	0.00385166	0.000201872	0.00276473	0.00268216	0.00276473	ENSMUSG00000029838	Ptn
ENSMUST00000057330	0.00136721	0.0933214	-0.12564	0.0392443	6.47614	0.0140373	0.00640013	0.00389567	0.00592081	0.00592081	ENSMUSG00000018395	Kif3a
ENSMUST00000119814	0.00136388	0.0933214	0.24506	0.0765289	4.44819	0.0555884	0.0217601	0.0196668	0.0250933	0.0250933	ENSMUSG00000020069	Hnrnph3
ENSMUST00000161821	0.00136936	0.0933214	-0.518098	0.161853	4.5124	0.22314	0.185573	-0.0265751	0.0239992	0.0239992	ENSMUSG00000073481	2002-03-01
ENSMUST00000150128	0.00138195	0.0940278	-0.433077	0.135405	3.75003	0.125145	0.100565	-0.0212638	0.04611	0.04611	ENSMUSG00000014633	Cmc2
ENSMUST00000119422	0.00138894	0.0943522	0.71587	0.223924	3.34212	0.520445	0.246542	0.154593	0.0699183	0.154593	ENSMUSG00000027309	4930402H24Rik
ENSMUST00000171412	0.00139146	0.0943721	0.435039	0.136102	4.67676	0.192251	0.0773992	0.0707911	0.0214772	0.0707911	ENSMUSG00000039952	Dag1
ENSMUST00000001419	0.00139417	0.0944049	-0.0640432	0.0200395	8.3991	0.00416747	0.000210834	0.00300181	0.00272417	0.00300181	ENSMUSG00000001383	Zmat2
ENSMUST00000105987	0.00140895	0.0947997	0.0996124	0.0311989	6.52001	0.00694711	0.00202234	0.00251031	0.00576466	0.00576466	ENSMUSG00000028909	Ptpru
ENSMUST00000114036	0.00140649	0.0947997	-0.0898566	0.028139	7.48993	0.00821374	0.00271341	0.003621	0.00352712	0.003621	ENSMUSG00000022961	Son
ENSMUST00000140969	0.00140739	0.0947997	0.703488	0.220313	2.66905	0.344687	0.227881	-0.00367714	0.160422	0.160422	ENSMUSG00000023004	Tuba1b
ENSMUST00000031975	0.001405	0.0947997	-0.487917	0.152779	3.15734	0.173298	0.0996743	0.0159171	0.0870562	0.0870562	ENSMUSG00000029915	Clec5a
ENSMUST00000161119	0.00141912	0.0950761	0.336581	0.105487	3.8863	0.115384	0.047939	0.0410811	0.0405501	0.0410811	ENSMUSG00000024935	Slc1a1
ENSMUST00000089293	0.00141978	0.0950761	0.203403	0.0637509	5.77344	0.0421415	0.0204019	0.0121115	0.00948492	0.0121115	ENSMUSG00000053411	Cbx7
ENSMUST00000165576	0.00141923	0.0950761	-0.078617	0.0246393	7.4154	0.00626184	0.00122006	0.00360234	0.00363671	0.00363671	ENSMUSG00000029672	Fam3c
ENSMUST00000086829	0.00143339	0.0953843	-0.0829446	0.0260191	6.97653	0.00687934	0.00095128	0.00432275	0.00446465	0.00446465	ENSMUSG00000003452	Bicd1
ENSMUST00000107975	0.00143209	0.0953843	0.110316	0.0346024	8.59575	0.0124101	0.00228041	0.00729817	0.00265601	0.00729817	ENSMUSG00000036062	Phf24
ENSMUST00000128478	0.00142759	0.0953843	0.326599	0.102414	4.47078	0.108729	0.0295748	0.054334	0.0246995	0.054334	ENSMUSG00000001034	Mapk7
ENSMUST00000026879	0.00143226	0.0953843	-0.0645807	0.020257	8.01375	0.00322593	0.000325233	0.00189605	0.00295754	0.00295754	ENSMUSG00000025777	Gdap1
ENSMUST00000108322	0.00144491	0.0960004	0.2723	0.0854805	5.14538	0.0757045	0.0171781	0.0412772	0.0151418	0.0412772	ENSMUSG00000002059	Rab34
ENSMUST00000055738	0.00145057	0.0962258	-0.195214	0.0613032	6.55668	0.0389293	0.00492903	0.0251357	0.00563885	0.0251357	ENSMUSG00000031431	Tsc22d3
ENSMUST00000034796	0.00146008	0.096426	-0.0771576	0.0242443	7.22089	0.00538047	0.000739666	0.00323261	0.00396262	0.00396262	ENSMUSG00000032262	Elovl4
ENSMUST00000138608	0.00146269	0.096426	-0.253193	0.0795707	4.75615	0.0655616	0.0268005	0.0238514	0.0203501	0.0238514	ENSMUSG00000032046	Abhd12
ENSMUST00000146445	0.0014617	0.096426	0.307728	0.0967034	3.80635	0.080242	0.0310913	0.0265731	0.043721	0.043721	ENSMUSG00000047767	Atg16l2
ENSMUST00000075641	0.00145635	0.096426	-0.0840467	0.0264029	7.96689	0.00721992	0.000670601	0.00490629	0.00299573	0.00490629	ENSMUSG00000057113	Npm1
ENSMUST00000091554	0.00147722	0.0964737	0.141848	0.0446187	5.4798	0.0176288	0.00419067	0.0086602	0.0117359	0.0117359	ENSMUSG00000033063	Cntnap3
ENSMUST00000105967	0.00146996	0.0964737	-1.61496	0.507762	2.09308	2.6691	1.49308	0.569496	0.345838	0.569496	ENSMUSG00000018819	Lsp1
ENSMUST00000163309	0.00146968	0.0964737	-0.110641	0.0347863	6.48109	0.0125275	0.00212929	0.00755139	0.00590287	0.00755139	ENSMUSG00000025892	Gria4
ENSMUST00000113573	0.00148617	0.0964737	-0.0738887	0.0232547	8.56104	0.00559559	0.000203039	0.0041232	0.00266569	0.0041232	ENSMUSG00000031229	Atrx
ENSMUST00000040440	0.00147265	0.0964737	-0.0761228	0.0239378	10.4093	0.00593169	3.01233e-05	0.00455404	0.00361205	0.00455404	ENSMUSG00000036438	Calm2
ENSMUST00000076313	0.00148174	0.0964737	-0.079991	0.0251684	7.0953	0.00457825	0.000860849	0.00216373	0.00420672	0.00420672	ENSMUSG00000061136	Prpf40a
ENSMUST00000073879	0.00148467	0.0964737	0.0943722	0.0296986	7.07086	0.0091268	0.00158253	0.00547353	0.00425756	0.00547353	ENSMUSG00000075415	Fnbp1
ENSMUST00000123833	0.00147574	0.0964737	0.159975	0.050316	5.25117	0.0257384	0.00630702	0.0134648	0.0139466	0.0139466	ENSMUSG00000020929	Eftud2
ENSMUST00000021220	0.0014763	0.0964737	-0.199244	0.0626692	5.43284	0.0406506	0.0181774	0.013242	0.0121529	0.013242	ENSMUSG00000037601	Nme1
ENSMUST00000041627	0.00148498	0.0964737	0.101445	0.031925	6.35719	0.00878903	0.00177649	0.00456122	0.00637715	0.00637715	ENSMUSG00000041592	Sdk2
ENSMUST00000033582	0.00150108	0.0972927	-0.124859	0.0393322	7.5442	0.0160001	0.000709119	0.011667	0.00345225	0.011667	ENSMUSG00000031231	Cox7b
ENSMUST00000021957	0.00150383	0.0973218	0.0800137	0.0252096	7.34277	0.00657235	0.000642684	0.00444149	0.00375143	0.00444149	ENSMUSG00000021495	Fam193b
ENSMUST00000093490	0.00150882	0.0974961	-0.0838576	0.0264286	8.06054	0.0070924	0.00266616	0.00278744	0.00292163	0.00292163	ENSMUSG00000004319	Clcn3
ENSMUST00000068795	0.00151806	0.0979437	-0.0670771	0.0211519	9.02791	0.00462488	0.000132635	0.00344659	0.00261694	0.00344659	ENSMUSG00000055302	Mrfap1
ENSMUST00000190723	0.00152479	0.0982282	0.165826	0.0523122	7.56179	0.0282826	0.00161924	0.0202733	0.00342885	0.0202733	ENSMUSG00000014602	Kif1a
ENSMUST00000130131	0.00153416	0.0986818	-0.114096	0.0360134	6.21783	0.0112905	0.00339673	0.00479872	0.00697902	0.00697902	ENSMUSG00000056342	Usp34
ENSMUST00000025253	0.00153806	0.0987833	0.0635076	0.0200504	8.60058	0.00409895	0.000561394	0.00259866	0.00265474	0.00265474	ENSMUSG00000024393	Prrc2a
ENSMUST00000097343	0.00156126	0.099742	1.99118	0.629512	2.84741	4.09119	1.98172	1.18856	0.127675	1.18856	ENSMUSG00000024369	Nelfe
ENSMUST00000153401	0.00156062	0.099742	0.220533	0.0697189	4.43707	0.0467769	0.0135947	0.0217721	0.025291	0.025291	ENSMUSG00000023092	Fhl1
ENSMUST00000137717	0.0015624	0.099742	0.19108	0.0604143	4.90313	0.0376796	0.00865903	0.0205401	0.0183272	0.0205401	ENSMUSG00000030058	Copg1
ENSMUST00000062519	0.00155647	0.099742	-0.0723167	0.0228565	7.45271	0.00458511	0.000598515	0.00274485	0.00358084	0.00358084	ENSMUSG00000048249	Crebrf
ENSMUST00000022734	0.00157054	0.0999602	-0.0744341	0.0235452	7.30223	0.00519729	0.000616016	0.00327707	0.003819	0.003819	ENSMUSG00000022136	Dnajc3
ENSMUST00000115341	0.0015698	0.0999602	-0.0716939	0.0226774	9.19868	0.00530787	0.000456507	0.00365762	0.00264269	0.00365762	ENSMUSG00000022884	Eif4a2
ENSMUST00000088392	0.00157411	0.100037	-0.0591247	0.0187064	8.67493	0.00212212	0.00016181	0.00109885	0.00263763	0.00263763	ENSMUSG00000062604	Srpk2
ENSMUST00000132408	0.00158198	0.100387	0.176253	0.0557902	5.5028	0.0321139	0.004774	0.0201264	0.011538	0.0201264	ENSMUSG00000082286	Pisd-ps1
ENSMUST00000176565	0.0015911	0.100815	-1.77665	0.56267	1.14663	2.82445	1.30699	0.769875	1.22579	1.22579	ENSMUSG00000030067	Foxp1
ENSMUST00000179869	0.00159581	0.100962	-0.0776743	0.0246064	8.94195	0.00624452	0.000153203	0.00469059	0.00261284	0.00469059	ENSMUSG00000093930	Hmgcs1
ENSMUST00000025137	0.00159984	0.101066	-0.0799766	0.0253416	7.53727	0.00662251	0.000554849	0.00458274	0.00346159	0.00458274	ENSMUSG00000024287	Thoc1
ENSMUST00000033839	0.00160626	0.10117	-0.111743	0.0354205	6.0683	0.0105545	0.00232093	0.0052556	0.00771596	0.00771596	ENSMUSG00000031458	Coprs
ENSMUST00000130291	0.00160556	0.10117	1.24947	0.396041	2.12555	1.61719	0.887998	0.366789	0.331049	0.366789	ENSMUSG00000021824	Ap3m1
ENSMUST00000126713	0.00161347	0.101474	-1.18941	0.377175	1.54662	1.46646	0.400776	0.737314	0.721551	0.737314	ENSMUSG00000073684	Faap20
ENSMUST00000108297	0.00162042	0.10161	-0.136439	0.0432837	7.60078	0.0193084	0.000994556	0.0139933	0.00337845	0.0139933	ENSMUSG00000049225	Pdp1
ENSMUST00000094028	0.00161827	0.10161	-0.0837612	0.026569	6.9046	0.0058892	0.00101247	0.00320213	0.00463482	0.00463482	ENSMUSG00000070372	Capza1
ENSMUST00000111961	0.00164085	0.101708	-0.12291	0.039037	7.49107	0.0156964	0.00405608	0.00813501	0.00352551	0.00813501	ENSMUSG00000059005	Hnrnpa3
ENSMUST00000096224	0.00162927	0.101708	0.08007	0.0254141	7.05387	0.00528445	0.000873419	0.00287753	0.00429359	0.00429359	ENSMUSG00000022994	Adcy6
ENSMUST00000070198	0.00163146	0.101708	-0.0642976	0.0204105	10.1662	0.00326781	4.76278e-05	0.00222666	0.00328507	0.00328507	ENSMUSG00000028161	Ppp3ca
ENSMUST00000154405	0.00164118	0.101708	0.442941	0.140684	3.31629	0.183842	0.0863298	0.0513209	0.0720054	0.0720054	ENSMUSG00000019863	Qrsl1
ENSMUST00000145747	0.00164066	0.101708	0.345241	0.10965	3.74436	0.123841	0.0408185	0.0553662	0.0463585	0.0553662	ENSMUSG00000008200	Fnbp4
ENSMUST00000030311	0.00163857	0.101708	-0.105476	0.0334956	6.20706	0.00736565	0.00194684	0.00269762	0.00702879	0.00702879	ENSMUSG00000028576	Ift74
ENSMUST00000187445	0.00162669	0.101708	1.14147	0.362248	1.59185	1.35217	0.336298	0.71349	0.679131	0.71349	ENSMUSG00000026279	Thap4
ENSMUST00000172347	0.00163385	0.101708	0.293155	0.0930711	3.83643	0.0595734	0.0267975	0.0118445	0.0425003	0.0425003	ENSMUSG00000031755	Bbs2
ENSMUST00000115342	0.00164604	0.10186	-1.37924	0.438186	1.58644	1.7078	0.851978	0.405463	0.684079	0.684079	ENSMUSG00000001131	Timp1
ENSMUST00000147247	0.00165159	0.102054	0.351062	0.111567	3.51108	0.086908	0.0412866	0.0156531	0.0582913	0.0582913	ENSMUSG00000017664	Slc35c2
ENSMUST00000043867	0.00166278	0.102596	-0.150423	0.0478344	6.04192	0.0235538	0.00892998	0.00937503	0.00785676	0.00937503	ENSMUSG00000039221	Rpl22l1
ENSMUST00000102858	0.00166855	0.102803	0.210625	0.0670001	5.73391	0.0455129	0.026156	0.00904391	0.00975616	0.00975616	ENSMUSG00000040907	Atp1a3
ENSMUST00000112173	0.00167245	0.102893	0.0938498	0.0298603	6.60301	0.00393693	0.00164723	7.21848e-05	0.00548586	0.00548586	ENSMUSG00000030352	Tspan9
ENSMUST00000037408	0.00169217	0.103655	-0.0821211	0.0261571	6.95664	0.00492939	0.000962957	0.00233239	0.00451059	0.00451059	ENSMUSG00000034007	Scaper
ENSMUST00000103215	0.00169205	0.103655	-0.090935	0.0289643	7.6223	0.00862893	0.00186573	0.00484571	0.00335149	0.00484571	ENSMUSG00000079056	Kcnip3
ENSMUST00000031121	0.00168885	0.103655	-0.0645865	0.0205682	7.94091	0.0026079	0.00036653	0.00121592	0.00301789	0.00301789	ENSMUSG00000029211	Gabra4
ENSMUST00000060634	0.00170989	0.104138	-1.59658	0.509034	1.58132	2.66388	1.09077	0.982157	0.688785	0.982157	ENSMUSG00000051169	Rpusd3
ENSMUST00000108681	0.0017071	0.104138	0.248229	0.0791306	4.47649	0.0539141	0.0254917	0.0137881	0.0246015	0.0246015	ENSMUSG00000033066	Gas7
ENSMUST00000127605	0.00170757	0.104138	1.54336	0.492004	2.09106	2.48877	1.53568	0.400868	0.346778	0.400868	ENSMUSG00000024830	Rps6kb2
ENSMUST00000181415	0.00170757	0.104138	1.54336	0.492004	2.09106	2.48877	1.53568	0.400868	0.346778	0.400868	ENSMUSG00000097721	Rps6kb2
ENSMUST00000153286	0.0017225	0.104307	0.429986	0.137186	3.50104	0.193416	0.0818098	0.0687502	0.0588979	0.0687502	ENSMUSG00000033191	Tie1
ENSMUST00000129022	0.00172155	0.104307	0.454647	0.145047	3.05359	0.1972	0.0695027	0.0791495	0.0988059	0.0988059	ENSMUSG00000028944	Prkag2
ENSMUST00000064447	0.00171563	0.104307	0.11554	0.0368489	5.98788	0.00963729	0.00270674	0.00369196	0.00815599	0.00815599	ENSMUSG00000052533	Nup188
ENSMUST00000124268	0.00171767	0.104307	0.186275	0.0594151	6.36577	0.0362846	0.00904455	0.0191966	0.00634257	0.0191966	ENSMUSG00000039087	Rreb1
ENSMUST00000041826	0.00173074	0.104496	-0.0700314	0.0223534	7.72541	0.00513409	0.000479171	0.00351821	0.00323041	0.00351821	ENSMUSG00000036503	Rnf13
ENSMUST00000127723	0.00173301	0.104496	0.255666	0.0816161	5.32756	0.0684388	0.0349785	0.018311	0.0131553	0.018311	ENSMUSG00000035545	Leng8
ENSMUST00000147083	0.00173036	0.104496	0.305393	0.0974766	4.68233	0.0976298	0.0198016	0.0562119	0.0213968	0.0562119	ENSMUSG00000004415	Col26a1
ENSMUST00000014445	0.00173643	0.104498	-0.17977	0.0573985	5.67541	0.0327046	0.0161824	0.00899441	0.0101743	0.0101743	ENSMUSG00000014301	Pam16
ENSMUST00000115019	0.00173939	0.104498	0.20935	0.0668538	5.14455	0.0452136	0.0206039	0.0144295	0.0151516	0.0151516	ENSMUSG00000026662	Sephs1
ENSMUST00000117194	0.00174045	0.104498	0.121079	0.0386675	5.87548	0.0129479	0.00313721	0.00633297	0.00882418	0.00882418	ENSMUSG00000043987	Cep164
ENSMUST00000014913	0.00174659	0.104719	-0.0709125	0.022654	7.73844	0.00527088	0.000429258	0.00367636	0.00321605	0.00367636	ENSMUSG00000014769	Psmb1
ENSMUST00000093192	0.00176047	0.10518	-1.98404	0.634298	1.72805	4.13069	1.78547	1.4332	0.565574	1.4332	ENSMUSG00000069911	Fam196b
ENSMUST00000021407	0.00176173	0.10518	-0.0925647	0.029595	7.09226	0.00899204	0.00237675	0.00463017	0.00421298	0.00463017	ENSMUSG00000073079	Srp54a
ENSMUST00000001166	0.00176128	0.10518	2.12846	0.6805	3.89286	4.75425	2.46997	1.23468	0.0402999	1.23468	ENSMUSG00000001138	Cnnm3
ENSMUST00000169186	0.00177235	0.105666	-0.339781	0.108697	5.68474	0.0872836	0.0844144	-0.0250084	0.0101062	0.0101062	ENSMUSG00000035790	Cep19
ENSMUST00000170985	0.00177561	0.105711	-0.211689	0.0677317	4.83104	0.0437443	0.0173867	0.0158659	0.019314	0.019314	ENSMUSG00000015536	Mocs2
ENSMUST00000029414	0.00178096	0.105881	-0.0643749	0.0206031	7.91519	0.00371059	0.000355363	0.00237382	0.00304055	0.00304055	ENSMUSG00000027828	Ssr3
ENSMUST00000113277	0.00178887	0.106202	-0.0752605	0.0240971	7.7553	0.00595724	0.000776357	0.00386902	0.00319776	0.00386902	ENSMUSG00000026817	Ak1
ENSMUST00000147155	0.00180714	0.106995	1.3246	0.424521	2.01331	1.84803	0.561879	0.879869	0.385064	0.879869	ENSMUSG00000001520	Nrip2
ENSMUST00000031556	0.00180754	0.106995	-0.0602082	0.0192965	8.33599	0.00327428	0.000225783	0.00219097	0.00275306	0.00275306	ENSMUSG00000029571	Tmem106b
ENSMUST00000194558	0.00180979	0.106995	-0.0713115	0.0228578	7.4977	0.00378691	0.00066368	0.00189337	0.00351614	0.00351614	ENSMUSG00000027782	Kpna4
ENSMUST00000002699	0.00181384	0.107085	0.077259	0.0247694	7.45109	0.00629022	0.000594726	0.00431345	0.00358323	0.00431345	ENSMUSG00000024045	Akap8
ENSMUST00000121497	0.00182319	0.107487	-2.1875	0.701659	3.71926	5.04644	1.95895	1.97965	0.0474783	1.97965	ENSMUSG00000058603	Rpl28-ps1
ENSMUST00000033915	0.00183785	0.108201	-0.0673241	0.0216111	10.4704	0.00323234	2.85934e-05	0.00210281	0.00370772	0.00370772	ENSMUSG00000031517	Gpm6a
ENSMUST00000079490	0.00184142	0.108261	-0.086158	0.0276619	7.17495	0.00783963	0.000723846	0.00539759	0.00404867	0.00539759	ENSMUSG00000055733	Nap1l3
ENSMUST00000134923	0.0018459	0.108374	0.351649	0.112926	4.24559	0.130639	0.0662909	0.0357279	0.0292052	0.0357279	ENSMUSG00000020486	2004-09-01
ENSMUST00000070132	0.00185565	0.108659	0.272611	0.0875882	4.28415	0.0785722	0.0132846	0.048089	0.0283262	0.048089	ENSMUSG00000056174	Col8a2
ENSMUST00000183538	0.00185589	0.108659	-0.293467	0.0942905	6.09928	0.0910566	0.0337649	0.0373608	0.0075549	0.0373608	ENSMUSG00000026811	St6galnac6
ENSMUST00000029780	0.00187859	0.109289	-0.063946	0.0205695	7.95899	0.0027142	0.000382422	0.00133182	0.0030024	0.0030024	ENSMUSG00000028134	Ptbp2
ENSMUST00000186045	0.00187316	0.109289	0.304246	0.0978396	3.67039	0.0767383	0.0268242	0.0277879	0.0497564	0.0497564	ENSMUSG00000039218	Srrm2
ENSMUST00000077687	0.0018746	0.109289	-0.106231	0.0341644	6.17964	0.00934934	0.00217984	0.00447181	0.00715779	0.00715779	ENSMUSG00000036641	Ccdc148
ENSMUST00000176492	0.00187953	0.109289	0.905279	0.291214	3.26435	0.868053	0.248288	0.430159	0.0765051	0.430159	NA	NA
ENSMUST00000106882	0.0018789	0.109289	-0.0793311	0.0255188	7.45863	0.00652578	0.00163748	0.00342758	0.00357218	0.00357218	ENSMUSG00000028524	Sgip1
ENSMUST00000114777	0.00188352	0.109371	-0.0766505	0.0246622	7.27817	0.00320012	0.00100546	0.000734578	0.00386035	0.00386035	ENSMUSG00000025423	Pias2
ENSMUST00000188524	0.00188665	0.109403	-0.108056	0.0347725	6.77944	0.0123742	0.00350164	0.00617137	0.00495945	0.00617137	ENSMUSG00000025967	Eef1b2
ENSMUST00000024823	0.00189426	0.109694	-0.0696261	0.0224143	7.50695	0.00492014	0.000515989	0.00327541	0.0035032	0.0035032	ENSMUSG00000024026	Glo1
ENSMUST00000002133	0.00190237	0.110013	-0.0865864	0.0278855	6.80659	0.00723669	0.00133503	0.00414363	0.0048858	0.0048858	ENSMUSG00000002064	Sdf2
ENSMUST00000165201	0.00191614	0.110659	-0.0945946	0.0304856	6.51025	0.00649445	0.00163613	0.00268863	0.00579883	0.00579883	ENSMUSG00000038679	Trps1
ENSMUST00000136122	0.00191958	0.110706	0.38425	0.123856	3.81615	0.156866	0.0647455	0.0579766	0.0433195	0.0579766	ENSMUSG00000021250	Fos
ENSMUST00000153986	0.00192639	0.110723	1.15302	0.37178	2.01147	1.33823	0.719744	0.308575	0.386016	0.386016	NA	NA
ENSMUST00000135709	0.00192425	0.110723	-0.137419	0.0443047	5.7542	0.0192021	0.00608748	0.00871892	0.00961579	0.00961579	ENSMUSG00000048118	Arid4a
ENSMUST00000042296	0.00192771	0.110723	-0.0622278	0.020066	8.80389	0.00411656	0.000183891	0.00303728	0.00261854	0.00303728	ENSMUSG00000062078	Qk
ENSMUST00000173836	0.00193489	0.110782	0.146668	0.0473115	5.62899	0.0228807	0.00476024	0.0131468	0.0105211	0.0131468	ENSMUSG00000063646	Jakmip1
ENSMUST00000015333	0.00193658	0.110782	-0.0709271	0.0228813	7.4466	0.00376323	0.000598556	0.00194861	0.00358986	0.00358986	ENSMUSG00000015189	Casd1
ENSMUST00000025743	0.00193655	0.110782	-0.130991	0.042258	5.88796	0.0172438	0.00553885	0.0077041	0.00874703	0.00874703	ENSMUSG00000024829	Mrpl21
ENSMUST00000075829	0.00195571	0.111425	-0.103137	0.0333037	6.27452	0.011332	0.00186311	0.00700998	0.00672492	0.00700998	ENSMUSG00000062981	Mrpl42
ENSMUST00000136008	0.00195096	0.111425	-0.0910244	0.0293855	6.78964	0.00521222	0.00197649	0.00120002	0.00493157	0.00493157	ENSMUSG00000030304	Ergic2
ENSMUST00000106040	0.00195328	0.111425	-0.452886	0.146222	3.22103	0.170796	0.090456	0.0313387	0.0805915	0.0805915	ENSMUSG00000025491	Ifitm1
ENSMUST00000114058	0.00196471	0.111638	-0.0877157	0.0283364	7.8339	0.00820196	0.00190398	0.00451963	0.00311687	0.00451963	ENSMUSG00000016382	Pls3
ENSMUST00000166163	0.0019629	0.111638	0.372817	0.120427	4.57797	0.148148	0.0429669	0.0730549	0.0229531	0.0730549	ENSMUSG00000056856	Jakmip3
ENSMUST00000132484	0.00196768	0.111657	-0.102957	0.0332647	6.32618	0.00634955	0.00234782	0.0013867	0.00650453	0.00650453	ENSMUSG00000026771	Spopl
ENSMUST00000160318	0.00197603	0.111875	1.54014	0.497813	1.16184	2.29425	0.780935	0.957244	1.20161	1.20161	ENSMUSG00000073481	2002-03-01
ENSMUST00000161713	0.00197679	0.111875	-0.167332	0.054088	6.04841	0.0298749	0.015504	0.00790006	0.00782179	0.00790006	ENSMUSG00000039661	Dusp26
ENSMUST00000029125	0.00199305	0.112345	-0.06641	0.0214831	7.70851	0.00330075	0.000442828	0.00179187	0.00324936	0.00324936	ENSMUSG00000027599	Armc1
ENSMUST00000073527	0.00198847	0.112345	0.21082	0.0681835	4.69729	0.0388575	0.0160102	0.0122905	0.0211818	0.0211818	ENSMUSG00000042581	Thsd7b
ENSMUST00000025961	0.00199183	0.112345	-0.0770639	0.0249281	7.11282	0.00530808	0.000800313	0.00310101	0.00417097	0.00417097	ENSMUSG00000024997	Prdx3
ENSMUST00000114939	0.00200188	0.112543	1.61053	0.521216	1.06928	2.30662	0.817333	0.874485	1.356	1.356	ENSMUSG00000024515	Smad4
ENSMUST00000113906	0.00199937	0.112543	-0.178593	0.0577911	5.39159	0.0218431	0.0141843	-0.000118653	0.0125342	0.0125342	ENSMUSG00000022940	Pigp
ENSMUST00000037900	0.00200807	0.112566	-0.148145	0.0479583	6.33743	0.0234702	0.00635549	0.0120445	0.00645792	0.0120445	ENSMUSG00000034796	Cpne7
ENSMUST00000137908	0.00201026	0.112566	-0.156476	0.0506605	7.18179	0.0261881	0.00840433	0.0121275	0.00403563	0.0121275	ENSMUSG00000063873	Slc24a3
ENSMUST00000129850	0.00200742	0.112566	0.225096	0.0728672	5.74905	0.0541824	0.0138784	0.0285986	0.00965123	0.0285986	ENSMUSG00000029068	Ccnl2
ENSMUST00000082373	0.00202359	0.112909	-0.0870361	0.0281967	6.84741	0.00811016	0.00101334	0.00534709	0.00477849	0.00534709	ENSMUSG00000063297	Luzp2
ENSMUST00000180015	0.00202147	0.112909	-1.61487	0.523108	1.76649	2.7915	0.970006	1.21913	0.537051	1.21913	ENSMUSG00000011148	Adssl1
ENSMUST00000025083	0.00202535	0.112909	-0.067022	0.0217146	8.97809	0.00480973	0.000126697	0.0036455	0.00261385	0.0036455	ENSMUSG00000006740	Kif5b
ENSMUST00000058119	0.00202704	0.112909	-0.0893669	0.0289566	7.06909	0.00855249	0.000891742	0.00581611	0.00426131	0.00581611	ENSMUSG00000048040	Arxes2
ENSMUST00000145467	0.00205328	0.114221	0.229449	0.0744379	5.67475	0.0564843	0.0238023	0.0205258	0.0101791	0.0205258	ENSMUSG00000062234	Gak
ENSMUST00000057829	0.00206657	0.11481	-0.0894004	0.0290215	6.62405	0.0070549	0.00131946	0.00383928	0.0054185	0.0054185	ENSMUSG00000044018	Mrpl50
ENSMUST00000029909	0.00208412	0.114966	-0.113193	0.0367753	5.97467	0.0109165	0.00258796	0.00527571	0.00823141	0.00823141	ENSMUSG00000028247	Coq3
ENSMUST00000125637	0.00207823	0.114966	0.343131	0.111449	3.66128	0.0892195	0.0491703	0.0116261	0.0501966	0.0501966	ENSMUSG00000020454	Eif4enif1
ENSMUST00000023478	0.00209039	0.114966	-0.105383	0.0342477	6.37633	0.0119465	0.00173052	0.00765273	0.00630035	0.00765273	ENSMUSG00000022790	Igsf11
ENSMUST00000080202	0.00208105	0.114966	-0.252084	0.0818876	5.34709	0.0683132	0.0308887	0.0227559	0.0129619	0.0227559	ENSMUSG00000025138	Sirt7
ENSMUST00000051301	0.00208015	0.114966	-0.0598218	0.0194319	9.0703	0.00384685	0.000110092	0.00291068	0.00262114	0.00291068	ENSMUSG00000043991	Pura
ENSMUST00000112903	0.00207968	0.114966	-1.86175	0.604738	4.70253	3.72577	1.35323	1.57243	0.0211069	1.57243	ENSMUSG00000031278	Acsl4
ENSMUST00000176900	0.00209108	0.114966	0.260714	0.0847305	4.29979	0.0550414	0.0294495	0.00930069	0.0279845	0.0279845	ENSMUSG00000052752	Traf7
ENSMUST00000179996	0.00208665	0.114966	-0.101271	0.0329057	6.30837	0.0103235	0.00208294	0.00584981	0.00657936	0.00657936	ENSMUSG00000096433	Gm4944
ENSMUST00000076270	0.00210836	0.115318	-0.060964	0.0198287	8.23112	0.00307412	0.000336529	0.00184897	0.0028089	0.0028089	ENSMUSG00000020817	Rabep1
ENSMUST00000067268	0.00210704	0.115318	0.125963	0.0409675	5.94314	0.0086015	0.00501186	-0.00035479	0.00841486	0.00841486	ENSMUSG00000029528	Pxn
ENSMUST00000020755	0.00210404	0.115318	-0.0811641	0.0263936	7.2432	0.00709325	0.000787427	0.00478557	0.00392214	0.00478557	ENSMUSG00000020463	Smek2
ENSMUST00000143107	0.00210781	0.115318	-0.0804191	0.0261559	7.67193	0.00696547	0.000639077	0.00483398	0.00329156	0.00483398	ENSMUSG00000046364	Rpl27a
ENSMUST00000190638	0.00211331	0.11534	0.205215	0.0667621	4.83857	0.036111	0.0164469	0.00963765	0.0192106	0.0192106	ENSMUSG00000036634	Mag
ENSMUST00000106402	0.00211806	0.11534	-0.0779615	0.0253685	7.68749	0.00601404	0.00187509	0.00271862	0.00327341	0.00327341	ENSMUSG00000053819	Camk2d
ENSMUST00000118362	0.00211966	0.11534	0.180292	0.0586711	5.01783	0.0245451	0.0107823	0.00591283	0.016756	0.016756	ENSMUSG00000022498	Txndc11
ENSMUST00000043757	0.00211936	0.11534	-0.0689493	0.0224373	7.5259	0.0038967	0.000550422	0.00220843	0.00347704	0.00347704	ENSMUSG00000038762	Abcf1
ENSMUST00000148098	0.00212671	0.115576	0.205876	0.0670182	4.68814	0.0393239	0.0146185	0.0147136	0.021313	0.021313	ENSMUSG00000014195	Dnajc7
ENSMUST00000002011	0.00213415	0.115832	0.188561	0.0614024	5.20113	0.0383646	0.00638205	0.02378	0.0144968	0.02378	ENSMUSG00000001946	Esam
ENSMUST00000127800	0.00215709	0.116072	0.865781	0.282224	2.81478	0.810089	0.389342	0.247863	0.133053	0.247863	ENSMUSG00000041530	Ago1
ENSMUST00000016781	0.00214409	0.116072	-0.127443	0.0415191	5.63345	0.0148632	0.00330345	0.00772408	0.0104872	0.0104872	ENSMUSG00000016637	Ift27
ENSMUST00000122120	0.00215774	0.116072	-0.108323	0.0353118	6.64628	0.0126817	0.00251426	0.00746111	0.00534874	0.00746111	ENSMUSG00000059187	Fam19a1
ENSMUST00000121185	0.00215438	0.116072	-0.167064	0.0544522	7.05455	0.0301578	0.0121897	0.0115306	0.00429213	0.0115306	ENSMUSG00000020738	Sumo2
ENSMUST00000043313	0.002156	0.116072	-0.0675878	0.0220309	8.18875	0.00493651	0.000443597	0.0034393	0.00283432	0.0034393	ENSMUSG00000042751	Nmnat2
ENSMUST00000020653	0.00215538	0.116072	-0.0776542	0.0253115	7.05159	0.00563098	0.000826905	0.00338373	0.00429846	0.00429846	ENSMUSG00000020386	Sar1b
ENSMUST00000081834	0.002142	0.116072	-0.0843548	0.0274789	7.60238	0.00768218	0.00146671	0.00457402	0.00337642	0.00457402	ENSMUSG00000049047	Armcx3
ENSMUST00000115393	0.00218868	0.116929	0.278428	0.0908897	4.14503	0.0734085	0.0343096	0.0208733	0.0317779	0.0317779	ENSMUSG00000037341	Slc9a7
ENSMUST00000052837	0.00218353	0.116929	-0.0802858	0.0262024	6.96141	0.0059002	0.000993031	0.00338497	0.00449949	0.00449949	ENSMUSG00000046532	Ar
ENSMUST00000046207	0.00218511	0.116929	-0.0929724	0.030345	6.50422	0.00681777	0.00154642	0.00319358	0.00582012	0.00582012	ENSMUSG00000037361	Sf3b6
ENSMUST00000125009	0.00217735	0.116929	-0.0588519	0.0192018	8.4071	0.0029028	0.000228926	0.00184702	0.00272076	0.00272076	ENSMUSG00000049583	Grm5
ENSMUST00000129700	0.00218616	0.116929	0.243377	0.0794387	4.16403	0.0544054	0.0192268	0.0211969	0.0312573	0.0312573	ENSMUSG00000022185	Acin1
ENSMUST00000120988	0.00219023	0.116929	0.251926	0.0822443	4.09691	0.0651029	0.0209351	0.0294134	0.0331779	0.0331779	ENSMUSG00000028165	Cisd2
ENSMUST00000046038	0.0021935	0.116956	0.098764	0.0322474	6.33711	0.00690691	0.00185989	0.00267609	0.00645925	0.00645925	ENSMUSG00000040414	Slc25a28
ENSMUST00000020655	0.00219843	0.117072	0.237847	0.0776762	6.67528	0.0613106	0.0351239	0.0131447	0.00525984	0.0131447	ENSMUSG00000020387	Jade2
ENSMUST00000172407	0.00220515	0.117163	1.44854	0.473205	1.2901	1.85148	0.776371	0.577288	1.01501	1.01501	ENSMUSG00000032301	Psma4
ENSMUST00000183583	0.00220567	0.117163	0.139496	0.0455712	5.70933	0.0210996	0.00603749	0.0105764	0.00992931	0.0105764	ENSMUSG00000035513	Ntng2
ENSMUST00000135229	0.00220862	0.117173	-0.195533	0.0638863	5.29504	0.0414651	0.0155708	0.0170809	0.0134852	0.0170809	ENSMUSG00000003166	Dgcr2
ENSMUST00000142407	0.00221218	0.117215	-0.0665699	0.0217537	7.78151	0.00448756	0.000615809	0.00283959	0.00316998	0.00316998	ENSMUSG00000029203	Ube2k
ENSMUST00000142129	0.00221514	0.117225	1.6264	0.531545	2.93342	2.87003	1.51989	0.740429	0.114626	0.740429	ENSMUSG00000036510	Cdh8
ENSMUST00000001036	0.00223432	0.117507	0.114221	0.0373614	5.88778	0.00926562	0.0024189	0.00367655	0.00874811	0.00874811	ENSMUSG00000032175	Tyk2
ENSMUST00000173704	0.00222476	0.117507	1.65019	0.539548	1.5612	2.95652	1.08155	1.24735	0.707599	1.24735	ENSMUSG00000038518	Jarid2
ENSMUST00000004985	0.00223273	0.117507	0.106399	0.0348007	6.46581	0.0114639	0.00373021	0.00509697	0.00595848	0.00595848	ENSMUSG00000063952	Brpf3
ENSMUST00000185430	0.00222792	0.117507	0.205619	0.0672389	5.33808	0.0459125	0.00531139	0.0308571	0.0130507	0.0308571	ENSMUSG00000040721	Zfhx2
ENSMUST00000110194	0.00223373	0.117507	-2.34303	0.766385	1.695	5.96392	2.66689	2.03187	0.591287	2.03187	ENSMUSG00000048911	Rnf24
ENSMUST00000130978	0.00225573	0.118193	0.359035	0.11755	3.61631	0.127122	0.0580971	0.0388879	0.0524467	0.0524467	ENSMUSG00000037369	Kdm6a
ENSMUST00000007005	0.0022532	0.118193	-0.102141	0.0334379	6.94124	0.0113485	0.00147374	0.007471	0.00454673	0.007471	ENSMUSG00000023832	Acat2
ENSMUST00000007266	0.00225505	0.118193	-1.14896	0.376165	1.93169	1.3563	0.702159	0.34732	0.429844	0.429844	ENSMUSG00000007050	Lsm2
ENSMUST00000126723	0.00225874	0.118204	0.824603	0.270015	2.64622	0.739924	0.39625	0.187013	0.165264	0.187013	ENSMUSG00000025137	Pcyt2
ENSMUST00000148750	0.00226288	0.118275	-0.0603773	0.019774	8.22933	0.00347979	0.000318148	0.00230553	0.00280994	0.00280994	ENSMUSG00000060961	Slc4a4
ENSMUST00000035462	0.00227673	0.118415	-0.179041	0.0586723	5.97541	0.0349235	0.00549598	0.0220435	0.00822714	0.0220435	ENSMUSG00000038702	Dsel
ENSMUST00000000033	0.00227626	0.118415	0.158807	0.0520406	6.90562	0.0274752	0.00292616	0.0187396	0.00463233	0.0187396	ENSMUSG00000048583	Igf2
ENSMUST00000049166	0.00227642	0.118415	-0.112007	0.0367046	5.97686	0.0125686	0.002559	0.00708309	0.00821884	0.00821884	ENSMUSG00000032757	Bet1
ENSMUST00000161758	0.00227089	0.118415	-0.124766	0.0408761	6.13729	0.0162568	0.00600339	0.00664415	0.00736343	0.00736343	ENSMUSG00000040325	Vprbp
ENSMUST00000143333	0.00228563	0.11864	1.07237	0.351554	1.48801	0.970513	0.208371	0.487832	0.78035	0.78035	ENSMUSG00000036890	Gtdc1
ENSMUST00000135552	0.00228665	0.11864	0.341309	0.111896	3.82046	0.112922	0.057022	0.0286001	0.0431438	0.0431438	ENSMUSG00000020744	Slc25a19
ENSMUST00000046962	0.00229096	0.118718	-1.35489	0.444275	2.46008	2.00184	0.704654	0.874388	0.211429	0.874388	ENSMUSG00000041229	Phf8
ENSMUST00000108567	0.00229401	0.118731	-0.619875	0.203287	4.23432	0.338164	0.301131	-0.05416	0.0294725	0.0294725	ENSMUSG00000044876	Zfp444
ENSMUST00000145224	0.00231172	0.119502	0.575429	0.188854	2.89351	0.314257	0.164842	0.0715927	0.120485	0.120485	ENSMUSG00000036196	Slc26a8
ENSMUST00000130198	0.00232388	0.119586	-0.229094	0.0752268	4.46081	0.054544	0.0204007	0.0219657	0.024872	0.024872	ENSMUSG00000020224	Llph
ENSMUST00000102914	0.00232174	0.119586	-0.11137	0.036567	7.45255	0.013553	0.0053521	0.00534507	0.00358109	0.00534507	ENSMUSG00000041164	Zmiz2
ENSMUST00000185197	0.00232464	0.119586	0.341891	0.112269	4.04079	0.127748	0.0522809	0.0485542	0.0349746	0.0485542	ENSMUSG00000042662	Dusp15
ENSMUST00000177138	0.00231824	0.119586	0.124421	0.0408458	6.75799	0.0163513	0.00832803	0.00444018	0.00501899	0.00501899	ENSMUSG00000047284	Neurl4
ENSMUST00000152266	0.00234765	0.120202	-1.00882	0.331597	1.59642	1.08162	0.204668	0.641611	0.674987	0.674987	ENSMUSG00000079435	Rpl36a
ENSMUST00000090052	0.00234794	0.120202	-2.19695	0.72214	4.1763	5.28288	2.41236	1.75953	0.0309302	1.75953	ENSMUSG00000041215	Yeats2
ENSMUST00000029845	0.00234791	0.120202	-0.0835653	0.0274679	7.54714	0.0076433	0.00105958	0.00497633	0.00344831	0.00497633	ENSMUSG00000028194	Ddah1
ENSMUST00000172666	0.0023438	0.120202	1.17146	0.384994	1.40941	1.10702	0.319247	0.458724	0.866519	0.866519	ENSMUSG00000007050	Lsm2
ENSMUST00000043725	0.00235104	0.120215	-0.0719455	0.0236516	7.30815	0.0040311	0.000666221	0.00211894	0.00380898	0.00380898	ENSMUSG00000070695	Cntnap5a
ENSMUST00000141952	0.00235699	0.120229	0.376586	0.123831	3.4871	0.122975	0.0629176	0.0263393	0.0597558	0.0597558	ENSMUSG00000030091	Nup210
ENSMUST00000144687	0.00235528	0.120229	0.286675	0.0942595	3.90201	0.0712092	0.0311259	0.0205416	0.039953	0.039953	ENSMUSG00000027367	Stard7
ENSMUST00000135608	0.00237683	0.121095	0.349966	0.115174	3.40455	0.0745942	0.0408782	0.00354214	0.0652415	0.0652415	ENSMUSG00000004100	Ppan
ENSMUST00000153008	0.00238556	0.121394	0.295642	0.0973309	3.98149	0.0898002	0.0387445	0.0307413	0.0370419	0.0370419	ENSMUSG00000015092	Edf1
ENSMUST00000116423	0.00238906	0.121427	0.0838672	0.0276147	7.10867	0.00636047	0.00192118	0.00277566	0.0041794	0.0041794	ENSMUSG00000022456	2003-09-01
ENSMUST00000172753	0.00239254	0.121458	-0.143695	0.0473208	5.80595	0.0226648	0.00424038	0.0136737	0.00926843	0.0136737	ENSMUSG00000090877	Hspa1b
ENSMUST00000162532	0.00239631	0.121504	-0.845816	0.278583	2.06047	0.74221	0.259507	0.316669	0.361361	0.361361	ENSMUSG00000022235	Cmbl
ENSMUST00000034739	0.00240297	0.121696	0.324787	0.107003	6.20647	0.115865	0.0512365	0.0403609	0.00703155	0.0403609	ENSMUSG00000032217	Rnf111
ENSMUST00000087143	0.00241103	0.121813	-0.0577646	0.0190373	8.44436	0.00300401	0.000193761	0.00202058	0.00270559	0.00270559	ENSMUSG00000067194	Eif1ax
ENSMUST00000049308	0.00240972	0.121813	0.211077	0.06956	4.53836	0.0489577	0.0116641	0.0270446	0.0235774	0.0270446	ENSMUSG00000042644	Itpr3
ENSMUST00000058615	0.00243264	0.122652	-0.0771052	0.0254339	7.05659	0.0054319	0.000887272	0.0031403	0.00428778	0.00428778	ENSMUSG00000041777	Cir1
ENSMUST00000049149	0.00243343	0.122652	0.0892433	0.0294387	9.00872	0.00876476	0.000126846	0.00680624	0.00261552	0.00680624	ENSMUSG00000040249	Lrp1
ENSMUST00000049009	0.00244544	0.122869	1.51604	0.500341	1.47339	2.53126	0.847945	1.15479	0.795728	1.15479	ENSMUSG00000038569	Rad9b
ENSMUST00000124992	0.00244232	0.122869	0.094534	0.0311952	7.26218	0.00748115	0.00389679	0.00145061	0.00388834	0.00388834	ENSMUSG00000028277	Ube2j1
ENSMUST00000191706	0.00244643	0.122869	0.443763	0.146462	4.40769	0.195487	0.145782	0.00370756	0.0258265	0.0258265	NA	NA
ENSMUST00000136436	0.00245194	0.123	-0.42593	0.140608	3.45713	0.127997	0.0965002	-0.012614	0.0616637	0.0616637	ENSMUSG00000009894	Snap47
ENSMUST00000105940	0.00246924	0.123586	-1.26951	0.419384	4.0588	1.77759	0.98073	0.426335	0.0343771	0.426335	ENSMUSG00000054405	Dnajc8
ENSMUST00000133933	0.00246944	0.123586	-0.319006	0.105385	3.9877	0.112243	0.0235199	0.0653275	0.0368213	0.0653275	ENSMUSG00000060924	Csmd1
ENSMUST00000149019	0.00247581	0.123646	-0.135323	0.0447159	6.71642	0.0202058	0.0104062	0.0055899	0.00513774	0.0055899	ENSMUSG00000017119	Nbr1
ENSMUST00000086843	0.00247647	0.123646	0.597054	0.197295	3.12455	0.210815	0.220804	-0.0980217	0.0905979	0.0905979	ENSMUSG00000026311	Asb1
ENSMUST00000170840	0.00248724	0.123746	-0.241907	0.0799721	5.80771	0.061139	0.0419074	0.00566455	0.0092569	0.0092569	ENSMUSG00000021911	Parg
ENSMUST00000111080	0.0024839	0.123746	-0.0907583	0.0299998	8.24471	0.00909334	0.000371795	0.00682811	0.0028011	0.00682811	ENSMUSG00000004849	Ap1s1
ENSMUST00000128761	0.002485	0.123746	-0.181464	0.0599847	4.80112	0.0206437	0.00905953	0.00349119	0.0197258	0.0197258	ENSMUSG00000056055	Sag
ENSMUST00000078953	0.00249912	0.123901	0.10468	0.0346228	7.22219	0.0121084	0.000730899	0.00885902	0.00396024	0.00885902	ENSMUSG00000015377	Dennd6b
ENSMUST00000175660	0.00249698	0.123901	-0.380585	0.125867	4.4614	0.14571	0.101878	0.010063	0.0248617	0.0248617	ENSMUSG00000029088	Kcnip4
ENSMUST00000069036	0.00249807	0.123901	-0.119971	0.0396787	5.90758	0.0143309	0.0039679	0.00700252	0.00862728	0.00862728	ENSMUSG00000032575	Manf
ENSMUST00000030868	0.00251282	0.124289	-0.150972	0.0499611	5.35476	0.0252067	0.00445281	0.0155161	0.0128869	0.0155161	ENSMUSG00000040254	Sema3d
ENSMUST00000053087	0.00251106	0.124289	-0.0680536	0.0225193	7.50822	0.00295773	0.000555526	0.00126579	0.00350144	0.00350144	ENSMUSG00000042155	Klhl23
ENSMUST00000039991	0.00251627	0.124315	0.0950683	0.0314652	6.39895	0.0044091	0.0017092	0.000436736	0.00621128	0.00621128	ENSMUSG00000037344	Slc12a9
ENSMUST00000041643	0.00252006	0.124357	0.0774541	0.0256392	7.02434	0.00393078	0.000901451	0.00156058	0.0043575	0.0043575	ENSMUSG00000039849	Pcif1
ENSMUST00000022650	0.00252761	0.12444	-0.133149	0.0440888	5.51119	0.0144663	0.00408369	0.00613724	0.0114669	0.0114669	ENSMUSG00000022064	Pibf1
ENSMUST00000033598	0.00253055	0.12444	-0.0945999	0.031328	7.59989	0.00990772	0.000517096	0.00733444	0.00337958	0.00733444	ENSMUSG00000031246	Sh3bgrl
ENSMUST00000059118	0.00252827	0.12444	-0.0964807	0.0319479	7.26067	0.0103042	0.00064796	0.00751739	0.00389103	0.00751739	ENSMUSG00000043498	9330132A10Rik
ENSMUST00000031654	0.00255578	0.124618	-0.0846152	0.0280493	7.53174	0.00793876	0.000564265	0.00572985	0.00346909	0.00572985	ENSMUSG00000029649	Pomp
ENSMUST00000178011	0.0025526	0.124618	1.44952	0.480445	2.01899	2.32927	1.3983	0.448319	0.382125	0.448319	ENSMUSG00000024534	Sncaip
ENSMUST00000115579	0.00255453	0.124618	-1.77839	0.589494	3.0551	3.38522	2.68141	-0.0267292	0.0986235	0.0986235	ENSMUSG00000004631	Sgce
ENSMUST00000106364	0.00255262	0.124618	0.478476	0.158591	4.40853	0.2538	0.151669	0.0495412	0.025811	0.0495412	ENSMUSG00000030707	Coro1a
ENSMUST00000035351	0.00255767	0.124618	0.371386	0.123121	3.28045	0.127571	0.0462046	0.0488382	0.0750652	0.0750652	ENSMUSG00000041479	Syt15
ENSMUST00000154221	0.00254528	0.124618	-0.384073	0.127265	3.40596	0.159758	0.0644288	0.0613177	0.0651415	0.0651415	ENSMUSG00000016487	Ppfibp1
ENSMUST00000101497	0.00255197	0.124618	0.277016	0.0918149	4.30139	0.0850675	0.021864	0.0455757	0.0279499	0.0455757	ENSMUSG00000002413	Braf
ENSMUST00000118410	0.00254147	0.124618	-0.0959696	0.0317953	7.0112	0.0102035	0.00170591	0.00638161	0.0043865	0.00638161	ENSMUSG00000027531	Impa1
ENSMUST00000154416	0.00256091	0.124632	-0.22299	0.0739346	4.53589	0.0448633	0.0201135	0.0129853	0.0236171	0.0236171	ENSMUSG00000028218	Fam92a
ENSMUST00000152390	0.00257099	0.124762	0.361615	0.119944	4.45706	0.137405	0.0901554	0.0169595	0.0249374	0.0249374	ENSMUSG00000046020	Pofut1
ENSMUST00000167990	0.00257242	0.124762	0.340005	0.112783	3.8493	0.12831	0.0343965	0.0673629	0.0419887	0.0673629	ENSMUSG00000014498	Ankrd52
ENSMUST00000135088	0.00256674	0.124762	-0.087848	0.0291335	8.30203	0.0085626	0.00122038	0.0055697	0.00277005	0.0055697	ENSMUSG00000076432	Ywhaq
ENSMUST00000116229	0.00258763	0.124786	0.129323	0.042923	6.90118	0.0185796	0.00308087	0.0116582	0.00464321	0.0116582	ENSMUSG00000040415	Dtx3
ENSMUST00000026318	0.00258501	0.124786	-0.105349	0.0349624	6.30963	0.0114271	0.00320494	0.00564347	0.00657401	0.00657401	ENSMUSG00000025283	Sat1
ENSMUST00000132551	0.00258239	0.124786	0.864021	0.286715	2.2605	0.829084	0.358268	0.299376	0.276143	0.299376	ENSMUSG00000038633	Degs1
ENSMUST00000189469	0.00258026	0.124786	0.411931	0.136683	3.15815	0.128469	0.0624877	0.0250142	0.0869703	0.0869703	ENSMUSG00000022197	Pdzd2
ENSMUST00000065014	0.00257684	0.124786	0.101339	0.0336208	6.23901	0.00988086	0.00216034	0.00531134	0.00688254	0.00688254	ENSMUSG00000052911	Lamb2
ENSMUST00000171189	0.00259919	0.125059	-2.30135	0.764176	2.14481	5.88779	1.48954	3.18218	0.322582	3.18218	ENSMUSG00000036473	Tbc1d24
ENSMUST00000047753	0.00259764	0.125059	0.197398	0.0655432	6.05896	0.0433145	0.00339685	0.0309705	0.00776544	0.0309705	ENSMUSG00000040584	Abcb1a
ENSMUST00000032088	0.00261639	0.125176	-0.0799795	0.0265753	7.7874	0.00711846	0.000533405	0.00511655	0.00316386	0.00511655	ENSMUSG00000030016	Zfp638
ENSMUST00000128830	0.00261013	0.125176	-0.187838	0.0623989	5.50133	0.0392495	0.0183138	0.0128352	0.0115506	0.0128352	ENSMUSG00000060152	Pop5
ENSMUST00000143958	0.00261345	0.125176	1.09498	0.363793	2.47471	1.33402	0.461762	0.597003	0.207346	0.597003	ENSMUSG00000068457	Uty
ENSMUST00000072186	0.00261123	0.125176	-0.169426	0.0562849	6.33306	0.0319341	0.00669203	0.0186519	0.00647599	0.0186519	ENSMUSG00000026915	Strbp
ENSMUST00000138238	0.00260893	0.125176	0.25969	0.0862638	4.03286	0.0669112	0.0242875	0.0268705	0.035244	0.035244	ENSMUSG00000009292	Trpm2
ENSMUST00000112618	0.00262602	0.125495	1.88216	0.625629	1.95458	3.94448	1.91939	1.2119	0.416779	1.2119	ENSMUSG00000026827	Gpd2
ENSMUST00000153524	0.00264518	0.125562	0.339747	0.113015	4.34899	0.128671	0.046074	0.0561047	0.0269599	0.0561047	ENSMUSG00000001175	Calm1
ENSMUST00000138199	0.00264013	0.125562	1.74858	0.58154	1.37083	3.40727	1.30664	1.39887	0.912101	1.39887	ENSMUSG00000013465	Nelfb
ENSMUST00000128977	0.00264243	0.125562	1.64303	0.546487	3.16603	3.00877	1.24112	1.14806	0.0861431	1.14806	ENSMUSG00000038080	Kdm1b
ENSMUST00000190780	0.0026392	0.125562	-1.84769	0.614481	4.00965	3.80427	1.33503	1.68566	0.0360489	1.68566	ENSMUSG00000026193	Fn1
ENSMUST00000033597	0.0026423	0.125562	-0.128874	0.0428643	5.71209	0.0185107	0.00372445	0.0109744	0.00990969	0.0109744	ENSMUSG00000031245	Hmgn5
ENSMUST00000077489	0.00264316	0.125562	-0.417885	0.138996	7.41213	0.194639	0.144768	0.00979092	0.00364171	0.00979092	ENSMUSG00000064329	Scn1a
ENSMUST00000070579	0.00265434	0.125855	-0.113858	0.0378875	6.89229	0.0144587	0.00665052	0.00483317	0.00466511	0.00483317	ENSMUSG00000056486	Chn1
ENSMUST00000138473	0.00266411	0.126178	0.297523	0.0990407	3.77341	0.0884676	0.0333714	0.0344398	0.0451011	0.0451011	ENSMUSG00000007880	Arid1a
ENSMUST00000045557	0.0026682	0.12623	0.0789556	0.0262871	6.95394	0.00594325	0.00101121	0.00346775	0.0045169	0.0045169	ENSMUSG00000040010	Slc7a5
ENSMUST00000105887	0.00269062	0.127149	0.252476	0.0841295	5.37457	0.0579884	0.0439265	-0.00100363	0.0126957	0.0126957	ENSMUSG00000012117	Dhdds
ENSMUST00000169503	0.00269581	0.127252	-0.125187	0.0417229	7.05973	0.0175215	0.00637359	0.00755279	0.0042811	0.00755279	ENSMUSG00000020954	Strn3
ENSMUST00000123088	0.0027136	0.127818	-0.454879	0.151705	3.40836	0.16302	0.119143	-0.00586649	0.0649718	0.0649718	ENSMUSG00000035585	Tsen34
ENSMUST00000019109	0.00271383	0.127818	-0.0646186	0.0215509	10.0219	0.00467323	5.24104e-05	0.00366311	0.00312752	0.00366311	ENSMUSG00000018965	Ywhah
ENSMUST00000033540	0.00272276	0.128097	-0.0892189	0.0297652	7.28068	0.00891332	0.000693225	0.00639453	0.003856	0.00639453	ENSMUSG00000031197	Vbp1
ENSMUST00000024909	0.00272882	0.128239	-0.0788974	0.0263277	7.49601	0.00697272	0.000995205	0.00454999	0.00351853	0.00454999	ENSMUSG00000024099	Ndufv2
ENSMUST00000098346	0.00273586	0.128286	0.0580671	0.0193818	8.31015	0.00235081	0.000239344	0.00129068	0.0027659	0.0027659	ENSMUSG00000038886	Man2a2
ENSMUST00000084086	0.00273537	0.128286	1.46283	0.48826	1.21861	1.64451	0.791858	0.336839	1.11532	1.11532	ENSMUSG00000065987	Cd209b
ENSMUST00000183608	0.0027408	0.128375	0.321771	0.107422	4.66178	0.116056	0.023908	0.0684072	0.0216949	0.0684072	ENSMUSG00000038535	Zfp280d
ENSMUST00000103172	0.00276501	0.128578	-0.0586576	0.0196001	8.20743	0.00288742	0.000250405	0.00181574	0.0028229	0.0028229	ENSMUSG00000015932	Dstn
ENSMUST00000036615	0.00276839	0.128578	-0.0585558	0.0195685	8.22285	0.00252342	0.000249682	0.00144351	0.00281373	0.00281373	ENSMUSG00000033629	Hacd3
ENSMUST00000029925	0.00276835	0.128578	-0.175073	0.0585068	5.27901	0.0238507	0.0137328	0.00273938	0.0136516	0.0136516	ENSMUSG00000028261	Ndufaf4
ENSMUST00000078691	0.00275215	0.128578	-0.370241	0.123655	3.82609	0.125596	0.0794087	0.013819	0.0429158	0.0429158	ENSMUSG00000057789	Bak1
ENSMUST00000188326	0.00274836	0.128578	-1.31596	0.439449	1.4658	1.33092	0.741098	0.172387	0.803824	0.803824	ENSMUSG00000020659	Cbll1
ENSMUST00000002817	0.00275883	0.128578	-0.300805	0.100489	4.53925	0.101529	0.0441316	0.0366529	0.0235631	0.0366529	ENSMUSG00000057897	Camk2b
ENSMUST00000057795	0.00276431	0.128578	-0.311575	0.104108	5.82436	0.0947764	0.0775601	-0.0055123	0.00914835	0.00914835	ENSMUSG00000029422	Rsrc2
ENSMUST00000133426	0.0027694	0.128578	0.0863595	0.0288612	8.72447	0.00837341	0.000279861	0.00638387	0.00262872	0.00638387	ENSMUSG00000020719	Ddx5
ENSMUST00000029803	0.00278069	0.128961	-0.0629245	0.021038	7.84636	0.00322037	0.000436074	0.00183578	0.00310469	0.00310469	ENSMUSG00000028156	Eif4e
ENSMUST00000037942	0.00279615	0.129492	-0.0626141	0.0209461	8.63638	0.00440843	0.0001921	0.0033178	0.00264594	0.0033178	ENSMUSG00000036745	Ttll7
ENSMUST00000094626	0.00279823	0.129492	-0.131323	0.0439342	5.52131	0.0126986	0.00406004	0.00446298	0.0113817	0.0113817	ENSMUSG00000047216	Cdh19
ENSMUST00000024238	0.00280448	0.129639	0.102628	0.0343423	7.70607	0.0118489	0.00050265	0.00893251	0.00325213	0.00893251	ENSMUSG00000023473	Celsr3
ENSMUST00000148713	0.00281714	0.129692	-0.17722	0.05933	5.82423	0.0353569	0.0182526	0.00990771	0.00914922	0.00990771	ENSMUSG00000071064	Zfp827
ENSMUST00000046977	0.00280984	0.129692	0.235936	0.0789662	5.42302	0.0626415	0.00458678	0.0452985	0.0122424	0.0452985	ENSMUSG00000039167	Adgrl4
ENSMUST00000109962	0.00281179	0.129692	0.162458	0.0543775	5.02663	0.0160731	0.00701732	0.00255354	0.016638	0.016638	ENSMUSG00000037014	Sstr4
ENSMUST00000064941	0.00281786	0.129692	0.0637557	0.0213448	7.7761	0.00319722	0.00046916	0.00175069	0.00317565	0.00317565	ENSMUSG00000020889	Nr1d1
ENSMUST00000168615	0.00283026	0.130121	-1.93346	0.647596	2.44341	4.21153	1.11788	2.23717	0.216184	2.23717	ENSMUSG00000049878	Rlf
ENSMUST00000028826	0.00283879	0.130372	-0.0779485	0.0261162	9.16617	0.00684844	9.90645e-05	0.00535739	0.00263597	0.00535739	ENSMUSG00000027350	Chgb
ENSMUST00000007130	0.00284751	0.130631	0.0960792	0.032201	8.5379	0.0104099	0.00339106	0.00490415	0.0026727	0.00490415	ENSMUSG00000006932	Ctnnb1
ENSMUST00000134247	0.00286003	0.130928	0.31018	0.104004	3.57612	0.0832712	0.0319586	0.0284319	0.0545758	0.0545758	ENSMUSG00000044712	Slc38a6
ENSMUST00000102838	0.00286016	0.130928	0.1494	0.0500943	7.10197	0.025188	0.00198655	0.018089	0.00419304	0.018089	ENSMUSG00000020315	Sptbn1
ENSMUST00000026093	0.00287743	0.130948	-0.0638231	0.0214133	8.18411	0.0046011	0.000261735	0.00340649	0.0028372	0.00340649	ENSMUSG00000025103	Btbd1
ENSMUST00000118763	0.00287931	0.130948	0.0916597	0.0307548	8.24302	0.00949091	0.00385305	0.00371382	0.00280206	0.00371382	ENSMUSG00000034818	Celf5
ENSMUST00000093142	0.00288423	0.130948	-0.121122	0.0406475	6.23672	0.0130021	0.00632487	0.00319851	0.00689286	0.00689286	ENSMUSG00000020374	Rasgef1c
ENSMUST00000041314	0.00288531	0.130948	-0.0915461	0.0307233	7.70771	0.00947052	0.000813748	0.0067376	0.00325027	0.0067376	ENSMUSG00000037058	Paip2
ENSMUST00000189540	0.00288016	0.130948	1.32882	0.445877	2.29191	1.99483	1.03038	0.560065	0.264753	0.560065	ENSMUSG00000068117	Mei1
ENSMUST00000188580	0.00286645	0.130948	0.576798	0.193445	3.65319	0.226636	0.248777	-0.103306	0.0505918	0.0505918	ENSMUSG00000030811	Fbxl19
ENSMUST00000166549	0.00287982	0.130948	-0.0806933	0.0270757	8.13671	0.00735593	0.000788295	0.00507645	0.00286784	0.00507645	ENSMUSG00000007656	Arpp19
ENSMUST00000105591	0.00287274	0.130948	-1.98096	0.664519	2.54505	4.43143	1.12731	2.40538	0.18882	2.40538	ENSMUSG00000065990	Aurkaip1
ENSMUST00000189564	0.00290195	0.131562	-0.182324	0.0612248	5.63949	0.037599	0.0119845	0.0180032	0.0104415	0.0180032	ENSMUSG00000034973	Dopey1
ENSMUST00000033913	0.00290888	0.131736	-0.129972	0.0436557	6.43021	0.0165998	0.00915541	0.00349302	0.00609117	0.00609117	ENSMUSG00000031516	Dctn6
ENSMUST00000034215	0.00292414	0.132286	-0.119549	0.0401763	7.55516	0.0161848	0.000507046	0.0124061	0.00343762	0.0124061	ENSMUSG00000031765	Mt1
ENSMUST00000111018	0.00292911	0.132369	-1.29271	0.434513	2.66158	1.89295	0.673503	0.836913	0.161988	0.836913	ENSMUSG00000026511	Srp9
ENSMUST00000145316	0.00295073	0.13254	0.267002	0.0898144	4.00615	0.0572946	0.0283619	0.0118318	0.0361711	0.0361711	ENSMUSG00000034586	Hid1
ENSMUST00000028225	0.00293879	0.13254	-0.084197	0.0283104	6.72984	0.00755462	0.00131292	0.00460309	0.0050989	0.0050989	ENSMUSG00000026869	Psmd5
ENSMUST00000113966	0.00294381	0.13254	-0.104637	0.0351893	6.55623	0.0124123	0.00153437	0.00837193	0.00564035	0.00837193	ENSMUSG00000052372	Il1rapl1
ENSMUST00000136504	0.00295791	0.13254	0.41084	0.138233	4.12079	0.191495	0.0515365	0.101331	0.0324681	0.101331	ENSMUSG00000004865	Srpk1
ENSMUST00000125172	0.00293961	0.13254	-0.0812659	0.0273256	7.05619	0.00631118	0.00168487	0.00307558	0.00428864	0.00428864	ENSMUSG00000038845	Phb
ENSMUST00000118830	0.00295029	0.13254	-0.157112	0.0528487	6.19336	0.0266939	0.015251	0.00575018	0.00709285	0.00709285	ENSMUSG00000029462	Vps29
ENSMUST00000151957	0.00295758	0.13254	0.1429	0.0480802	6.18607	0.0231669	0.00506496	0.0134287	0.00712724	0.0134287	ENSMUSG00000024851	Pitpnm1
ENSMUST00000181744	0.00295758	0.13254	0.1429	0.0480802	6.18607	0.0231669	0.00506496	0.0134287	0.00712724	0.0134287	ENSMUSG00000097096	Pitpnm1
ENSMUST00000059093	0.00296944	0.132916	-0.128096	0.0431171	5.58772	0.0184644	0.00403125	0.010673	0.0108415	0.0108415	ENSMUSG00000051671	Coa6
ENSMUST00000127734	0.00298042	0.132987	0.329949	0.111103	3.47675	0.111524	0.0383473	0.0478628	0.0604041	0.0604041	ENSMUSG00000039176	Polg
ENSMUST00000069304	0.00297687	0.132987	-0.088508	0.0297995	7.63989	0.00624368	0.0037742	0.00058862	0.00332989	0.00332989	ENSMUSG00000007850	Hnrnph1
ENSMUST00000184642	0.00297832	0.132987	-0.145139	0.0488688	6.56547	0.0225302	0.0134959	0.00416791	0.00560933	0.00560933	ENSMUSG00000055538	Zcchc24
ENSMUST00000179620	0.0029942	0.133461	-0.0942088	0.031738	6.82182	0.0100888	0.00158391	0.00647448	0.00484529	0.00647448	ENSMUSG00000035242	Oaz1
ENSMUST00000126561	0.00299758	0.133471	-0.131373	0.0442635	6.43043	0.0196224	0.00865283	0.00702121	0.0060903	0.00702121	ENSMUSG00000031591	Asah1
ENSMUST00000025236	0.00300147	0.133504	-0.0875301	0.0294954	6.90164	0.00871247	0.000992058	0.00596776	0.00464207	0.00596776	ENSMUSG00000024378	Stard4
ENSMUST00000140030	0.00300975	0.133592	-0.119507	0.0402823	8.02952	0.0162483	0.000894632	0.0120867	0.00294518	0.0120867	ENSMUSG00000014592	Camta1
ENSMUST00000066257	0.00300926	0.133592	-0.0632369	0.0213149	7.92429	0.00454934	0.000421033	0.00321357	0.00303245	0.00321357	ENSMUSG00000028790	Khdrbs1
ENSMUST00000115389	0.00301434	0.133656	-0.244652	0.0824779	5.07363	0.0621181	0.038396	0.0098315	0.0160248	0.0160248	ENSMUSG00000029670	Ing3
ENSMUST00000023803	0.00302272	0.133818	0.817496	0.275677	1.97664	0.670791	0.203412	0.311525	0.404568	0.404568	ENSMUSG00000023043	Krt18
ENSMUST00000177904	0.00302748	0.133818	-1.92205	0.64826	3.64296	4.20683	2.04169	1.32023	0.0510972	1.32023	ENSMUSG00000047996	Prrg1
ENSMUST00000129678	0.00302634	0.133818	-1.07978	0.36417	2.18088	1.32762	0.298746	0.762214	0.307309	0.762214	ENSMUSG00000035125	Gcfc2
ENSMUST00000025815	0.00306014	0.135121	-0.120346	0.040635	5.67573	0.0136982	0.00303771	0.00725492	0.0101719	0.0101719	ENSMUSG00000024878	Cbwd1
ENSMUST00000156319	0.0030652	0.135204	-1.4581	0.492416	1.86646	2.42587	1.19938	0.740401	0.46936	0.740401	ENSMUSG00000031860	Pbx4
ENSMUST00000154241	0.00307144	0.135338	-0.187252	0.0632502	6.22469	0.0400209	0.0100951	0.0219096	0.00694754	0.0219096	ENSMUSG00000107283	Mpv17
ENSMUST00000040336	0.0030785	0.135425	0.0980844	0.033139	6.99332	0.0109849	0.00377498	0.00501057	0.0044265	0.00501057	ENSMUSG00000038267	Slc22a23
ENSMUST00000045761	0.00307979	0.135425	0.0800465	0.0270458	8.35751	0.00731659	0.0019271	0.00392472	0.00274282	0.00392472	ENSMUSG00000037703	Lzts3
ENSMUST00000166646	0.00309914	0.135853	-1.94339	0.657056	3.46857	4.31703	2.0935	1.36028	0.0609246	1.36028	ENSMUSG00000032849	Abcc4
ENSMUST00000029316	0.00309303	0.135853	-0.158127	0.0534512	5.24315	0.0222395	0.00882329	0.00748979	0.014033	0.014033	ENSMUSG00000027752	Exosc8
ENSMUST00000108089	0.0030968	0.135853	-0.154625	0.0522743	7.48904	0.0195215	0.0183325	-0.00453602	0.00352838	0.00352838	ENSMUSG00000028416	Bag1
ENSMUST00000064174	0.00311174	0.136113	0.102517	0.0346753	6.16242	0.00821887	0.00237855	0.0033117	0.00724045	0.00724045	ENSMUSG00000052353	Cemip
ENSMUST00000136679	0.0031085	0.136113	0.17368	0.0587393	4.97309	0.0344965	0.00760499	0.0199974	0.0173688	0.0199974	ENSMUSG00000038695	Josd2
ENSMUST00000159321	0.00311472	0.136113	0.220735	0.0746688	4.76311	0.0432618	0.0243505	0.00736034	0.0202529	0.0202529	ENSMUSG00000021666	Gfm2
ENSMUST00000047075	0.00313273	0.136759	-0.178969	0.060577	6.01894	0.0323656	0.0213744	0.00352878	0.00798217	0.00798217	ENSMUSG00000042308	Setd1a
ENSMUST00000114155	0.00313934	0.136766	-0.116479	0.0394341	5.89981	0.0154785	0.00376592	0.00861057	0.00867444	0.00867444	ENSMUSG00000025969	Nrp2
ENSMUST00000114666	0.00313885	0.136766	-0.057455	0.0194512	9.3456	0.00357792	0.000342858	0.00247403	0.00268394	0.00268394	ENSMUSG00000052459	Atp6v1a
ENSMUST00000128119	0.00314771	0.13699	0.0857636	0.0290435	7.77242	0.00842869	0.00102178	0.00572643	0.00317953	0.00572643	ENSMUSG00000045039	Megf8
ENSMUST00000129928	0.00315125	0.137004	0.283793	0.0961167	3.98326	0.0923072	0.0245206	0.0493867	0.036979	0.0493867	ENSMUSG00000040940	Arhgef1
ENSMUST00000037748	0.00315628	0.137081	-0.0559379	0.0189486	8.8095	0.00358722	0.000243874	0.00262851	0.00261802	0.00262851	ENSMUSG00000039630	Hnrnpu
ENSMUST00000149566	0.00316327	0.137154	-0.11748	0.0398047	6.91341	0.0158281	0.00757724	0.00509807	0.00461337	0.00509807	ENSMUSG00000043716	Rpl7
ENSMUST00000037210	0.00316441	0.137154	-0.226473	0.0767369	4.81334	0.051591	0.0275511	0.0120822	0.0195573	0.0195573	ENSMUSG00000041921	Metap1d
ENSMUST00000125430	0.00318504	0.137766	-0.432747	0.146729	3.49363	0.187393	0.112884	0.0308164	0.0593517	0.0593517	ENSMUSG00000029910	Mad2l1
ENSMUST00000078486	0.00318324	0.137766	-0.0839088	0.0284488	8.88273	0.00808277	0.000646987	0.00582769	0.00261343	0.00582769	ENSMUSG00000053477	Tcf4
ENSMUST00000144967	0.00320016	0.138279	1.22191	0.414511	2.10785	1.71552	0.60702	0.767532	0.339028	0.767532	ENSMUSG00000048271	Rbm33
ENSMUST00000145455	0.0032048	0.138338	0.256684	0.0870888	4.0325	0.0593036	0.0254192	0.0182914	0.0352564	0.0352564	ENSMUSG00000014554	Dguok
ENSMUST00000069511	0.00323159	0.139353	-0.0769074	0.0261163	6.96356	0.00406103	0.000961979	0.00165715	0.0044945	0.0044945	ENSMUSG00000055782	Abcd2
ENSMUST00000081496	0.00324459	0.139642	0.0845636	0.0287283	6.65815	0.00741462	0.00129047	0.00446436	0.00531206	0.00531206	ENSMUSG00000024940	Ltbp3
ENSMUST00000188641	0.00324488	0.139642	-0.0635025	0.0215736	7.77914	0.00446871	0.000550875	0.00299144	0.00317247	0.00317247	ENSMUSG00000079658	Tceb1
ENSMUST00000124691	0.00325788	0.140059	0.655128	0.222659	3.13181	0.38759	0.306814	-0.0207559	0.0898006	0.0898006	ENSMUSG00000018287	Spag7
ENSMUST00000171643	0.00326206	0.140097	0.347596	0.118153	5.24821	0.139259	0.0572785	0.0544034	0.0139784	0.0544034	ENSMUSG00000022212	Cpne6
ENSMUST00000000058	0.00326771	0.140137	-0.0770339	0.0261899	6.96823	0.00387426	0.00100356	0.00141738	0.00448371	0.00448371	ENSMUSG00000000058	Cav2
ENSMUST00000149802	0.00329125	0.140137	0.223831	0.0761553	4.26853	0.0414939	0.0177212	0.0117957	0.0286758	0.0286758	ENSMUSG00000041815	Poldip3
ENSMUST00000132756	0.00328622	0.140137	0.44032	0.149789	3.19081	0.15946	0.0958996	0.0171737	0.0835933	0.0835933	ENSMUSG00000010277	2610507B11Rik
ENSMUST00000124084	0.00327377	0.140137	0.461916	0.157072	3.19222	0.190624	0.113922	0.0261583	0.0834506	0.0834506	ENSMUSG00000041375	Ccdc9
ENSMUST00000125140	0.00327426	0.140137	1.10047	0.374216	1.54015	1.05124	0.392482	0.370854	0.727821	0.727821	ENSMUSG00000063445	Nmral1
ENSMUST00000170792	0.00328753	0.140137	-0.0614413	0.020902	7.98131	0.0033701	0.000511419	0.00196435	0.00298374	0.00298374	ENSMUSG00000046709	Mapk10
ENSMUST00000060766	0.00329274	0.140137	-0.0720441	0.0245131	8.9075	0.00599152	0.00196003	0.00284712	0.00261284	0.00284712	ENSMUSG00000047126	Cltc
ENSMUST00000191939	0.00329108	0.140137	0.987744	0.336064	2.02349	0.842045	0.523695	0.0862475	0.379815	0.379815	ENSMUSG00000025902	Sox17
ENSMUST00000025117	0.0032871	0.140137	-0.0710635	0.0241751	9.29832	0.0058279	0.000632536	0.00404295	0.0026687	0.00404295	ENSMUSG00000024268	Celf4
ENSMUST00000170155	0.00330099	0.140206	0.175083	0.0595879	6.25317	0.0354001	0.00420018	0.0242055	0.00681907	0.0242055	ENSMUSG00000022212	Cpne6
ENSMUST00000119953	0.00330094	0.140206	-0.0790545	0.0269055	6.94492	0.00721723	0.000931759	0.00485948	0.00453804	0.00485948	ENSMUSG00000005846	Rsl1d1
ENSMUST00000046206	0.00332546	0.141104	-0.0584522	0.0199092	8.1362	0.00237522	0.000302839	0.00124045	0.00286819	0.00286819	ENSMUSG00000040446	Rprd1a
ENSMUST00000047749	0.00333765	0.141166	-0.13822	0.047097	5.3244	0.0123486	0.00455809	0.00310756	0.0131869	0.0131869	ENSMUSG00000036934	4921524J17Rik
ENSMUST00000067996	0.00335357	0.141166	-0.0801579	0.0273267	8.18965	0.00743941	0.000509897	0.00546408	0.00283376	0.00546408	ENSMUSG00000054766	Set
ENSMUST00000139526	0.00335123	0.141166	-0.0935838	0.0319013	7.01845	0.010139	0.00279602	0.00534554	0.00437046	0.00534554	ENSMUSG00000021830	Txndc16
ENSMUST00000058754	0.00334491	0.141166	-0.0856019	0.0291746	6.58371	0.00460248	0.00126045	0.0015414	0.00554881	0.00554881	ENSMUSG00000043207	Zmpste24
ENSMUST00000076615	0.00335333	0.141166	0.0579472	0.0197546	8.19806	0.00316245	0.000293384	0.00207905	0.00282858	0.00282858	ENSMUSG00000003575	Crtc1
ENSMUST00000142584	0.00333144	0.141166	1.19403	0.406773	1.725	1.40495	0.755813	0.315776	0.567902	0.567902	ENSMUSG00000000838	Fmr1
ENSMUST00000072572	0.0033476	0.141166	-0.104266	0.0355388	6.68483	0.00949523	0.00487297	0.00203971	0.00523109	0.00523109	ENSMUSG00000063362	Alg11
ENSMUST00000076110	0.00333843	0.141166	-0.0931754	0.0317493	6.57849	0.0081264	0.00249814	0.00358403	0.005566	0.005566	ENSMUSG00000026484	Rnf2
ENSMUST00000073456	0.003361	0.141339	-0.0712402	0.0242922	7.16055	0.00432753	0.00064449	0.00247392	0.00407641	0.00407641	ENSMUSG00000060739	Nsa2
ENSMUST00000176006	0.00337137	0.14145	0.730644	0.249224	2.53869	0.561495	0.306478	0.131375	0.190421	0.190421	ENSMUSG00000019737	Syne4
ENSMUST00000112024	0.00337366	0.14145	-0.0923838	0.0315145	6.64537	0.00768417	0.00259379	0.00307059	0.00535154	0.00535154	ENSMUSG00000056486	Chn1
ENSMUST00000180045	0.00337366	0.14145	-0.0923838	0.0315145	6.64537	0.00768417	0.00259379	0.00307059	0.00535154	0.00535154	ENSMUSG00000056486	Chn1
ENSMUST00000139173	0.00338767	0.141478	0.16855	0.057522	5.89254	0.0329478	0.0114093	0.015061	0.00871891	0.015061	ENSMUSG00000024219	Anks1
ENSMUST00000130187	0.0033806	0.141478	0.19341	0.0659917	4.81688	0.043369	0.0114008	0.0234385	0.0195086	0.0234385	ENSMUSG00000046671	Mtfr1l
ENSMUST00000143142	0.00338639	0.141478	-0.143242	0.0488831	6.12321	0.0237948	0.00979419	0.00932224	0.00743357	0.00932224	ENSMUSG00000035967	Ddx26b
ENSMUST00000111453	0.00338676	0.141478	-0.505534	0.172522	3.33404	0.232497	0.167549	0.00454704	0.070561	0.070561	ENSMUSG00000029402	Snrnp35
ENSMUST00000164431	0.00340632	0.141559	-0.154803	0.0528613	6.04748	0.0278176	0.0106341	0.0117204	0.00782682	0.0117204	ENSMUSG00000090935	Synj2bp
ENSMUST00000126841	0.00340429	0.141559	0.443721	0.15151	2.9886	0.227061	0.0766036	0.105522	0.107039	0.107039	ENSMUSG00000024948	Map4k2
ENSMUST00000167565	0.00339973	0.141559	-0.145979	0.0498379	5.20526	0.0238006	0.00542009	0.0134913	0.0144504	0.0144504	ENSMUSG00000090641	Zfp712
ENSMUST00000132632	0.003398	0.141559	1.15929	0.395766	1.43028	1.24686	0.410256	0.519781	0.84279	0.84279	ENSMUSG00000029034	Cpsf3l
ENSMUST00000169461	0.00339691	0.141559	-0.729352	0.248982	3.74065	0.475024	0.449416	-0.100413	0.046522	0.046522	ENSMUSG00000058586	Serhl
ENSMUST00000154774	0.00341984	0.141843	-0.156219	0.0533672	6.517	0.0283473	0.00814243	0.014642	0.00577515	0.014642	ENSMUSG00000003814	Calr
ENSMUST00000120555	0.00341901	0.141843	-0.297988	0.101796	5.54239	0.10314	0.0627333	0.0201654	0.0112068	0.0201654	ENSMUSG00000061576	Dpp6
ENSMUST00000121796	0.00342749	0.142021	-0.110448	0.0377402	7.69758	0.0141751	0.00192113	0.00947346	0.00326179	0.00947346	ENSMUSG00000028266	Lmo4
ENSMUST00000181009	0.00343468	0.142181	-0.962306	0.328893	2.03621	1.07643	0.457359	0.408005	0.373363	0.408005	ENSMUSG00000036112	Metap2
ENSMUST00000073534	0.0034433	0.142247	0.0776514	0.0265465	7.12332	0.00508157	0.0014879	0.00215512	0.00414982	0.00414982	ENSMUSG00000024220	Zfp523
ENSMUST00000138429	0.00345642	0.142247	-1.11521	0.381409	1.5563	1.4472	0.315714	0.848071	0.712262	0.848071	NA	NA
ENSMUST00000191661	0.00345617	0.142247	0.255014	0.0872156	4.02148	0.0680966	0.0252157	0.0278089	0.0356368	0.0356368	ENSMUSG00000027668	Mfn1
ENSMUST00000021993	0.00344735	0.142247	-0.0946641	0.0323666	7.06475	0.010423	0.000924685	0.00745609	0.00427047	0.00745609	ENSMUSG00000021520	Uqcrb
ENSMUST00000141274	0.00344784	0.142247	-0.105981	0.0362366	6.49038	0.0130645	0.00225755	0.00824721	0.00586941	0.00824721	ENSMUSG00000023089	Ndufa5
ENSMUST00000022901	0.00345628	0.142247	-0.0796699	0.0272474	6.90563	0.0073858	0.00107365	0.00486573	0.00463231	0.00486573	ENSMUSG00000022292	Rrm2b
ENSMUST00000099414	0.00346465	0.142309	-0.129614	0.04434	5.53332	0.011324	0.00444659	0.00277497	0.0112817	0.0112817	ENSMUSG00000096910	Zfp955b
ENSMUST00000154718	0.00346394	0.142309	0.24783	0.0847788	4.83998	0.0675355	0.0383082	0.0150999	0.0191913	0.0191913	ENSMUSG00000019854	Reps1
ENSMUST00000140513	0.0034785	0.14274	-1.29143	0.441975	2.45396	1.75686	1.34957	0.0211054	0.213162	0.213162	ENSMUSG00000056962	Jmjd6
ENSMUST00000141861	0.00348772	0.142841	0.308087	0.105469	3.57516	0.0986687	0.034361	0.0422853	0.0546281	0.0546281	ENSMUSG00000038256	Bcl9
ENSMUST00000033008	0.00348465	0.142841	-0.0725888	0.0248473	7.30423	0.00613956	0.00075634	0.00418277	0.00381561	0.00418277	ENSMUSG00000030751	Psma1
ENSMUST00000049732	0.00350715	0.14297	-0.283473	0.0970998	3.88305	0.0748849	0.0347526	0.0212	0.0406744	0.0406744	ENSMUSG00000058351	Smim4
ENSMUST00000111742	0.00349925	0.14297	-0.0889461	0.03046	6.73945	0.00745025	0.00235111	0.00323778	0.00507139	0.00507139	ENSMUSG00000030268	Bcat1
ENSMUST00000118000	0.00350369	0.14297	-1.17846	0.403623	2.88563	1.61964	0.261005	1.04229	0.121681	1.04229	ENSMUSG00000002459	Rgs20
ENSMUST00000169670	0.00350675	0.14297	-0.381146	0.130555	4.1566	0.0834497	0.104898	-0.0574062	0.0314589	0.0314589	ENSMUSG00000039552	Rsph4a
ENSMUST00000013845	0.00350773	0.14297	-0.0786126	0.0269282	7.13772	0.00592686	0.0016799	0.00279654	0.00412112	0.00412112	ENSMUSG00000013701	Timm23
ENSMUST00000084949	0.00352128	0.143247	-0.0568841	0.0194933	8.26417	0.00359651	0.000249678	0.00260384	0.00279022	0.00279022	ENSMUSG00000066324	Impad1
ENSMUST00000139128	0.00351988	0.143247	0.47368	0.162316	3.16378	0.261875	0.0763851	0.134386	0.0863788	0.134386	ENSMUSG00000039686	Zer1
ENSMUST00000063417	0.00358902	0.143444	-0.0619386	0.0212687	7.79062	0.00449217	0.000385338	0.00323353	0.00316052	0.00323353	ENSMUSG00000024097	Srsf7
ENSMUST00000111435	0.00359379	0.143444	0.25008	0.0858858	5.12687	0.0732468	0.0397241	0.0192869	0.0153638	0.0192869	ENSMUSG00000026566	Mpzl1
ENSMUST00000038366	0.00358145	0.143444	1.26028	0.432661	1.88729	1.85914	0.657848	0.839719	0.456358	0.839719	ENSMUSG00000078671	Chd2
ENSMUST00000079773	0.00356315	0.143444	0.131612	0.0451583	7.14916	0.020258	0.00438656	0.0119276	0.00409859	0.0119276	ENSMUSG00000003345	Csnk1g2
ENSMUST00000133393	0.00359145	0.143444	-1.72141	0.591147	3.87345	3.47016	1.14399	1.65165	0.0410443	1.65165	ENSMUSG00000038545	Cul7
ENSMUST00000052832	0.00357969	0.143444	-0.0844468	0.0289896	6.6238	0.00798398	0.00130387	0.00504458	0.0054193	0.0054193	ENSMUSG00000049760	2410015M20Rik
ENSMUST00000043089	0.00358962	0.143444	0.260829	0.0895661	3.87475	0.0584148	0.0231826	0.0190376	0.0409941	0.0409941	ENSMUSG00000034161	Scx
ENSMUST00000087401	0.0035784	0.143444	1.48712	0.510491	2.82958	2.58827	0.908921	1.17588	0.130583	1.17588	ENSMUSG00000031434	Morc4
ENSMUST00000034190	0.00357809	0.143444	0.100153	0.0343796	6.1557	0.00679804	0.00218262	0.00216721	0.00727303	0.00727303	ENSMUSG00000010936	Vac14
ENSMUST00000028052	0.00353864	0.143444	-0.0579114	0.0198557	8.13877	0.00240698	0.000287541	0.00130535	0.00286646	0.00286646	ENSMUSG00000026721	Rabgap1l
ENSMUST00000004745	0.00358483	0.143444	0.244342	0.0838926	5.22681	0.0698948	0.0319609	0.0243429	0.0142111	0.0243429	ENSMUSG00000004626	Stxbp2
ENSMUST00000093365	0.00357668	0.143444	0.138499	0.0475409	5.7665	0.022448	0.00652021	0.0115609	0.00953189	0.0115609	ENSMUSG00000009079	Ewsr1
ENSMUST00000118242	0.00353112	0.143444	1.76382	0.604613	3.44931	3.63297	1.21836	1.70609	0.0621768	1.70609	ENSMUSG00000037736	Limch1
ENSMUST00000076251	0.00358126	0.143444	0.111353	0.0382278	6.19182	0.0145137	0.00341886	0.00827208	0.00710007	0.00827208	ENSMUSG00000074405	Zfp865
ENSMUST00000029719	0.00356241	0.143444	0.1477	0.0506773	6.05195	0.0255125	0.0125	0.00804549	0.00780283	0.00804549	ENSMUSG00000028078	Dclk2
ENSMUST00000130992	0.00355273	0.143444	0.438068	0.150262	3.14198	0.224326	0.0804379	0.100191	0.088696	0.100191	ENSMUSG00000024403	Atp6v1g2
ENSMUST00000019517	0.00358278	0.143444	-0.0765483	0.0262806	6.96102	0.00528764	0.00102495	0.00287637	0.00450039	0.00450039	ENSMUSG00000019373	Cops3
ENSMUST00000078734	0.00356247	0.143444	-1.53491	0.526644	2.90793	2.75524	1.5537	0.665128	0.118331	0.665128	ENSMUSG00000011257	Pabpc4
ENSMUST00000153416	0.00355034	0.143444	0.257294	0.088248	4.39691	0.0773758	0.023053	0.0392486	0.026028	0.0392486	ENSMUSG00000035576	L3mbtl1
ENSMUST00000162145	0.0035688	0.143444	0.140098	0.0480783	5.51738	0.0229609	0.00553149	0.0129607	0.0114147	0.0129607	ENSMUSG00000030621	Me3
ENSMUST00000108955	0.00360689	0.143634	-0.171375	0.0588787	4.99706	0.0344181	0.00809881	0.0196348	0.0170387	0.0196348	ENSMUSG00000078867	Gm14418
ENSMUST00000186422	0.00361678	0.143634	0.221996	0.0762928	4.30566	0.0490674	0.0187066	0.0188545	0.0278582	0.0278582	ENSMUSG00000036634	Mag
ENSMUST00000132282	0.00361691	0.143634	1.22237	0.420091	1.94571	1.75187	0.776155	0.635657	0.421795	0.635657	ENSMUSG00000017764	Zswim1
ENSMUST00000170416	0.00361295	0.143634	-0.12953	0.0445103	6.58634	0.0193922	0.0103092	0.00525529	0.00554015	0.00554015	ENSMUSG00000038291	Snx25
ENSMUST00000124339	0.0036189	0.143634	0.764236	0.26266	2.13465	0.684843	0.209916	0.342006	0.327022	0.342006	ENSMUSG00000041954	Tnfrsf18
ENSMUST00000151333	0.00361248	0.143634	0.419671	0.144209	3.15006	0.141288	0.0785405	0.0204908	0.0878294	0.0878294	ENSMUSG00000030216	Wbp11
ENSMUST00000041415	0.00364047	0.144355	0.0581672	0.0200042	8.0895	0.00382654	0.000300842	0.00275101	0.00290052	0.00290052	ENSMUSG00000037579	Kcnh3
ENSMUST00000194649	0.0036474	0.144495	-0.0882611	0.03036	7.07645	0.00914631	0.00174836	0.00562549	0.00424584	0.00562549	ENSMUSG00000039221	Rpl22l1
ENSMUST00000190686	0.00365163	0.144528	0.120158	0.0413372	9.0123	0.0169551	0.00120718	0.0124629	0.00261576	0.0124629	ENSMUSG00000039218	Srrm2
ENSMUST00000185685	0.00370327	0.144814	1.24899	0.430332	1.87158	1.83119	1.01536	0.460878	0.466127	0.466127	ENSMUSG00000026278	Bok
ENSMUST00000142471	0.00367521	0.144814	-0.731899	0.251965	2.61329	0.629745	0.14671	0.361179	0.172543	0.361179	ENSMUSG00000040543	Pitpnm3
ENSMUST00000074267	0.00369996	0.144814	-0.0660106	0.0227413	8.29267	0.00512837	0.000465312	0.00367203	0.00277492	0.00367203	ENSMUSG00000061477	Rps7
ENSMUST00000021368	0.00368594	0.144814	-0.0657877	0.0226553	7.49191	0.00477686	0.000581781	0.00320017	0.00352431	0.00352431	ENSMUSG00000020982	Nemf
ENSMUST00000129308	0.00369626	0.144814	0.150331	0.051785	5.88645	0.0265936	0.00881172	0.0126418	0.00875632	0.0126418	ENSMUSG00000042642	Flad1
ENSMUST00000035264	0.00369242	0.144814	-0.0787144	0.027112	7.25098	0.00728974	0.00104497	0.0048355	0.00390821	0.0048355	ENSMUSG00000039913	Pak7
ENSMUST00000168070	0.0036744	0.144814	0.165265	0.0568931	5.11371	0.0303837	0.0103707	0.0137425	0.0155239	0.0155239	ENSMUSG00000004896	Rrnad1
ENSMUST00000090522	0.00367791	0.144814	-0.10299	0.0354583	6.21269	0.00917549	0.00305566	0.00359715	0.00700269	0.00700269	ENSMUSG00000039789	Zfp597
ENSMUST00000153067	0.00367049	0.144814	0.180484	0.062125	4.96328	0.0350098	0.0133725	0.0141178	0.0175036	0.0175036	ENSMUSG00000030272	Camk1
ENSMUST00000143160	0.00370155	0.144814	0.515542	0.177618	2.88327	0.17933	0.130342	-0.0159098	0.122043	0.122043	ENSMUSG00000028469	Npr2
ENSMUST00000082290	0.00369292	0.144814	-0.0835323	0.0287718	6.73632	0.00461541	0.00154222	0.00136633	0.00508032	0.00508032	ENSMUSG00000036949	Slc39a12
ENSMUST00000113495	0.00369625	0.144814	-0.122058	0.0420455	6.36727	0.0175311	0.00757639	0.00656622	0.00633654	0.00656622	ENSMUSG00000047242	Taf9b
ENSMUST00000025377	0.00370306	0.144814	-0.132879	0.0457822	7.16597	0.0207838	0.00416359	0.0126045	0.00406592	0.0126045	ENSMUSG00000024500	Ppp2r2b
ENSMUST00000119729	0.00371774	0.145245	1.47551	0.508591	1.71567	2.46406	1.49424	0.471382	0.575072	0.575072	ENSMUSG00000083898	Gm7340
ENSMUST00000005798	0.00372999	0.14559	-0.0821938	0.0283413	6.71348	0.007316	0.00127954	0.00447877	0.0051463	0.0051463	ENSMUSG00000005656	Snx6
ENSMUST00000185560	0.00374199	0.145924	0.440426	0.151916	3.8175	0.1575	0.141365	-0.0303413	0.0432642	0.0432642	ENSMUSG00000026347	Tmem163
ENSMUST00000161956	0.0037502	0.14611	0.490967	0.16939	2.78603	0.280099	0.0915382	0.133618	0.138005	0.138005	ENSMUSG00000027827	Kcnab1
ENSMUST00000143697	0.00376154	0.146282	0.887323	0.306238	1.99859	0.792773	0.357477	0.251764	0.392776	0.392776	ENSMUSG00000022679	Mpv17l
ENSMUST00000023958	0.0037609	0.146282	0.197457	0.0681463	5.12301	0.0334381	0.0217409	0.00241472	0.0154105	0.0154105	ENSMUSG00000023191	P3h3
ENSMUST00000106908	0.00378899	0.146461	-0.0646182	0.022319	7.6503	0.00305197	0.000667797	0.00137243	0.00331729	0.00331729	ENSMUSG00000028525	Pde4b
ENSMUST00000007171	0.00379103	0.146461	0.130222	0.044981	6.08702	0.0160079	0.00856821	0.00345118	0.00761812	0.00761812	ENSMUSG00000006958	Chrd
ENSMUST00000134863	0.00378443	0.146461	0.411676	0.142173	4.32704	0.200226	0.107454	0.0542526	0.0274078	0.0542526	ENSMUSG00000002325	Irf9
ENSMUST00000137497	0.00378794	0.146461	-0.102881	0.0355339	7.46108	0.0125069	0.00283507	0.00726618	0.0035686	0.00726618	ENSMUSG00000036452	Arhgap26
ENSMUST00000046305	0.00379377	0.146461	-0.0807063	0.0278796	6.83801	0.00698982	0.00141532	0.00407056	0.00480284	0.00480284	ENSMUSG00000048118	Arid4a
ENSMUST00000141346	0.00378463	0.146461	1.40064	0.483718	1.42069	1.78725	1.01825	0.305434	0.853616	0.853616	ENSMUSG00000068250	Amn1
ENSMUST00000025364	0.00377783	0.146461	-0.0756983	0.0261377	6.95775	0.00486083	0.000957409	0.00253738	0.00450801	0.00450801	ENSMUSG00000024487	Yipf5
ENSMUST00000194206	0.00378022	0.146461	0.368351	0.127196	5.84057	0.160269	0.064537	0.0648927	0.00904409	0.0648927	ENSMUSG00000032936	Camkv
ENSMUST00000169150	0.00380928	0.146792	0.0964111	0.0333194	6.31389	0.0106574	0.00232547	0.00620849	0.00655601	0.00655601	ENSMUSG00000021244	Ylpm1
ENSMUST00000193411	0.00380757	0.146792	-1.31589	0.454747	2.46186	2.04785	0.872374	0.781985	0.21093	0.781985	ENSMUSG00000027694	Gm8325
ENSMUST00000189194	0.00382353	0.147101	-0.132666	0.0458677	6.33517	0.0207767	0.0103635	0.00641231	0.00646726	0.00646726	ENSMUSG00000030616	Sytl2
ENSMUST00000168235	0.00382424	0.147101	0.246249	0.0851393	4.30286	0.0624851	0.0300713	0.0183264	0.0279183	0.0279183	ENSMUSG00000026259	Ngef
ENSMUST00000159294	0.00383442	0.147239	0.190427	0.0658583	5.17755	0.0429373	0.0191593	0.0155392	0.0147653	0.0155392	ENSMUSG00000031925	Maml2
ENSMUST00000154679	0.00383478	0.147239	-0.686193	0.237319	4.28273	0.278508	0.422203	-0.259975	0.0283577	0.0283577	ENSMUSG00000028099	Polr3c
ENSMUST00000147512	0.00384852	0.147611	0.245283	0.0848637	4.00312	0.060815	0.0213372	0.0254612	0.0362776	0.0362776	ENSMUSG00000059552	Trp53
ENSMUST00000155099	0.00385142	0.147611	0.343279	0.118778	4.92689	0.104055	0.0948644	-0.0187646	0.0180022	0.0180022	ENSMUSG00000048796	Cyb561d1
ENSMUST00000041987	0.00386569	0.147624	0.0698718	0.0241862	7.23197	0.00505699	0.000737349	0.00318632	0.00394241	0.00394241	ENSMUSG00000041415	Dicer1
ENSMUST00000184179	0.00386299	0.147624	-0.103077	0.0356773	6.38242	0.0101929	0.0039068	0.0037926	0.00627617	0.00627617	ENSMUSG00000028710	Atpaf1
ENSMUST00000129821	0.00386383	0.147624	0.0871174	0.0301541	7.04689	0.00752628	0.00296563	0.00278767	0.00430854	0.00430854	ENSMUSG00000031561	Tenm3
ENSMUST00000100950	0.00386457	0.147624	0.403086	0.139524	3.59472	0.0967952	0.10216	-0.0454663	0.0535754	0.0535754	ENSMUSG00000020831	0610010K14Rik
ENSMUST00000031101	0.00388713	0.148077	-0.118487	0.0410391	5.89791	0.0164461	0.00478764	0.00846289	0.00868604	0.00868604	ENSMUSG00000029199	Lias
ENSMUST00000006754	0.00388803	0.148077	0.27081	0.0937997	5.69215	0.0870424	0.0474584	0.0229286	0.0100525	0.0229286	ENSMUSG00000020923	Ubtf
ENSMUST00000181504	0.00388384	0.148077	0.527141	0.182563	2.58265	0.238659	0.0869911	0.085522	0.179644	0.179644	ENSMUSG00000042812	Foxf1
ENSMUST00000029769	0.00389732	0.148298	-0.0731431	0.025341	7.10022	0.00534543	0.000940688	0.00315628	0.00419664	0.00419664	ENSMUSG00000028124	Gclm
ENSMUST00000147729	0.00392706	0.149161	0.421498	0.146152	3.08531	0.211219	0.0662037	0.10468	0.0950409	0.10468	ENSMUSG00000035297	Cops4
ENSMUST00000188746	0.00392693	0.149161	0.152177	0.0527664	6.69327	0.0275321	0.00268021	0.0195942	0.00520586	0.0195942	ENSMUSG00000096780	Tmem181b-ps
ENSMUST00000029405	0.00394047	0.149537	-0.0630803	0.0218809	7.73195	0.00473352	0.00041416	0.00341605	0.00322318	0.00341605	ENSMUSG00000027823	Gmps
ENSMUST00000020040	0.00395463	0.14994	-0.350441	0.121607	4.74281	0.146182	0.00986563	0.10844	0.0205369	0.10844	ENSMUSG00000019890	Nts
ENSMUST00000180016	0.00397662	0.150504	-2.20915	0.767064	2.32578	5.8147	2.19039	2.51671	0.253004	2.51671	ENSMUSG00000046311	Zfp62
ENSMUST00000169214	0.00397627	0.150504	0.263	0.0913181	4.88416	0.08241	0.0336636	0.0330484	0.0185865	0.0330484	ENSMUSG00000029701	Rbm28
ENSMUST00000082421	0.00398195	0.150572	-0.087006	0.0302147	11.6839	0.00410738	4.94362e-06	0.00222068	0.0072985	0.0072985	ENSMUSG00000064370	mt-Cytb
ENSMUST00000020008	0.00398804	0.150668	-0.0753574	0.0261739	7.21777	0.00447826	0.00151222	0.00160098	0.00396836	0.00396836	ENSMUSG00000019861	Gopc
ENSMUST00000027606	0.00399416	0.150765	-0.207373	0.0720391	5.02756	0.0512755	0.0230397	0.0184773	0.0166256	0.0184773	ENSMUSG00000026360	Rgs2
ENSMUST00000106588	0.00401903	0.150779	-0.0801823	0.0278734	6.90588	0.00767405	0.00146572	0.00474968	0.00463169	0.00474968	ENSMUSG00000008683	Rps15a
ENSMUST00000101347	0.00402796	0.150779	-0.138348	0.0481048	6.62482	0.0228548	0.00834097	0.0101716	0.00541605	0.0101716	ENSMUSG00000042032	Mat2b
ENSMUST00000131631	0.00401562	0.150779	0.207204	0.0720226	5.04267	0.051239	0.00912927	0.0323687	0.0164256	0.0323687	ENSMUSG00000029389	Ddx55
ENSMUST00000001179	0.00401943	0.150779	0.080878	0.0281155	6.8424	0.00780792	0.00101766	0.00530619	0.00479144	0.00530619	ENSMUSG00000001151	Pcnt
ENSMUST00000073471	0.00401368	0.150779	-0.0703576	0.0244545	8.27053	0.00590731	0.000261457	0.00452271	0.00278674	0.00452271	ENSMUSG00000060938	Rpl26
ENSMUST00000174164	0.00400984	0.150779	0.0913311	0.031741	6.56826	0.00995255	0.002098	0.00596193	0.00559998	0.00596193	ENSMUSG00000019432	Ddx39b
ENSMUST00000066882	0.0040154	0.150779	-0.0556006	0.0193262	9.25807	0.00368942	0.000127363	0.00286066	0.0026572	0.00286066	ENSMUSG00000027805	Pfn2
ENSMUST00000049740	0.00403011	0.150779	-0.07968	0.0277071	6.79188	0.00562696	0.00121599	0.00290549	0.00492549	0.00492549	ENSMUSG00000048047	Zbtb33
ENSMUST00000064234	0.00402867	0.150779	-0.0762724	0.0265212	7.05005	0.00694674	0.00104978	0.0045772	0.00430177	0.0045772	ENSMUSG00000052397	Ezr
ENSMUST00000081593	0.00402439	0.150779	-0.06251	0.0217332	9.17649	0.00466516	0.000109812	0.00366885	0.00263801	0.00366885	ENSMUSG00000062070	Pgk1
ENSMUST00000103009	0.00403591	0.150863	-0.0725628	0.0252362	7.13255	0.00553091	0.000963571	0.0033476	0.00413137	0.00413137	ENSMUSG00000028234	Rps20
ENSMUST00000133609	0.00404171	0.150946	0.28445	0.098943	3.86414	0.055609	0.0369118	-0.0010256	0.041406	0.041406	ENSMUSG00000031328	Flna
ENSMUST00000029347	0.00405019	0.151011	2.44055	0.849116	2.31304	7.11902	2.71154	3.05645	0.257359	3.05645	ENSMUSG00000027778	Ift80
ENSMUST00000108843	0.0040577	0.151011	-1.68055	0.584815	2.07692	3.37664	1.4162	1.31987	0.353444	1.31987	ENSMUSG00000020515	Cnot8
ENSMUST00000094280	0.00405368	0.151011	-0.0775715	0.0269912	8.40449	0.00719306	0.000205036	0.00562317	0.00272187	0.00562317	ENSMUSG00000070493	Chchd2
ENSMUST00000095615	0.00405693	0.151011	-0.422097	0.146883	4.44868	0.213007	0.142537	0.0300585	0.0250846	0.0300585	ENSMUSG00000059142	Zfp945
ENSMUST00000111879	0.00406905	0.151301	-0.0789102	0.0274685	7.02822	0.00744834	0.000956537	0.00507959	0.00434901	0.00507959	ENSMUSG00000032500	Dclk3
ENSMUST00000037983	0.00408847	0.151386	-0.0585987	0.0204087	7.99444	0.00358071	0.000359133	0.00242526	0.002973	0.002973	ENSMUSG00000038619	Ensa
ENSMUST00000144666	0.00408279	0.151386	0.40085	0.139587	3.52688	0.192313	0.0720646	0.0838105	0.0573558	0.0838105	ENSMUSG00000022538	Lsg1
ENSMUST00000118152	0.00408888	0.151386	-0.0542067	0.0188793	8.61406	0.00304634	0.000200116	0.0021642	0.00265131	0.00265131	ENSMUSG00000009575	Cbx5
ENSMUST00000149897	0.00408919	0.151386	1.49371	0.520239	1.39964	2.67113	1.10505	1.06013	0.87785	1.06013	ENSMUSG00000027936	Crtc2
ENSMUST00000066568	0.00408572	0.151386	-0.101107	0.035211	6.14023	0.0122366	0.00221377	0.00770472	0.00734887	0.00770472	ENSMUSG00000053870	Fpgt
ENSMUST00000067912	0.00409323	0.151403	0.199268	0.0694098	4.94132	0.0475456	0.00711358	0.0314282	0.0178048	0.0314282	ENSMUSG00000055148	Klf2
ENSMUST00000066497	0.00409984	0.151516	-0.0842721	0.0293593	6.79536	0.00850601	0.00164888	0.00524685	0.00491605	0.00524685	ENSMUSG00000051469	Zfp24
ENSMUST00000161774	0.00411855	0.152074	-0.785782	0.273893	2.15671	0.36964	0.282677	-0.0653702	0.317463	0.317463	ENSMUSG00000022858	Tra2b
ENSMUST00000111643	0.00412289	0.152102	-1.74718	0.609071	1.53175	3.65978	0.959742	2.00799	0.736052	2.00799	ENSMUSG00000034059	Ypel4
ENSMUST00000145192	0.00412917	0.152201	0.572921	0.199755	2.68468	0.215499	0.162014	-0.0268617	0.157202	0.157202	ENSMUSG00000024955	Esrra
ENSMUST00000174382	0.00414661	0.152568	1.45957	0.509133	1.4099	1.78876	1.20777	0.0725178	0.865956	0.865956	ENSMUSG00000079491	H2-T10
ENSMUST00000078717	0.0041428	0.152568	-0.0791181	0.0275954	8.00517	0.00751091	0.000306122	0.00578591	0.00296436	0.00578591	ENSMUSG00000034158	Lrrc58
ENSMUST00000022629	0.00414991	0.152568	-0.107631	0.0375474	8.85787	0.0139042	0.00015289	0.0111256	0.00261451	0.0111256	ENSMUSG00000022048	Dpysl2
ENSMUST00000099112	0.00415727	0.152706	0.132287	0.0461577	5.40986	0.0190225	0.00468071	0.0103093	0.0123635	0.0123635	ENSMUSG00000025348	Itga7
ENSMUST00000131476	0.00416658	0.152915	0.283793	0.0990459	4.65901	0.0928132	0.0567454	0.0176846	0.0217353	0.0217353	ENSMUSG00000039515	Ppp2r4
ENSMUST00000027036	0.00418636	0.153269	-0.0857509	0.0299434	6.56596	0.00609957	0.00156516	0.00277687	0.0056077	0.0056077	ENSMUSG00000025903	Lypla1
ENSMUST00000050552	0.00418785	0.153269	-0.0598592	0.0209031	8.42151	0.00430744	0.000224866	0.00327065	0.00271475	0.00327065	ENSMUSG00000051223	Bzw1
ENSMUST00000074002	0.00418206	0.153269	0.121628	0.0424664	7.63402	0.0177794	0.00705901	0.00736818	0.00333705	0.00736818	ENSMUSG00000029577	Ube3b
ENSMUST00000019067	0.00419069	0.153269	-0.191546	0.0668939	4.66245	0.0312535	0.0141132	0.00839808	0.0216851	0.0216851	ENSMUSG00000018923	Med11
ENSMUST00000036473	0.00420994	0.153708	0.33503	0.117062	4.64205	0.126273	0.0876435	0.0129063	0.0219845	0.0219845	ENSMUSG00000039254	Pomt1
ENSMUST00000155565	0.00420703	0.153708	0.333111	0.116383	3.71305	0.121184	0.0605987	0.0350347	0.0477604	0.0477604	ENSMUSG00000030323	Ift122
ENSMUST00000113239	0.00421752	0.153852	-0.140915	0.0492466	6.7569	0.0239004	0.00767763	0.0117242	0.00502202	0.0117242	ENSMUSG00000005362	Crbn
ENSMUST00000060396	0.00422702	0.153992	-0.0614462	0.0214794	7.72275	0.00403799	0.00045754	0.00270822	0.00323338	0.00323338	ENSMUSG00000024259	Slc25a46
ENSMUST00000106233	0.00423224	0.153992	0.25499	0.0891475	4.93064	0.070432	0.0456273	0.00981384	0.017951	0.017951	ENSMUSG00000025372	Baiap2
ENSMUST00000147105	0.00423046	0.153992	1.88779	0.659964	1.42231	4.29169	1.00846	2.47595	0.851773	2.47595	ENSMUSG00000027201	Myef2
ENSMUST00000035065	0.00423796	0.154068	-0.173919	0.0608133	6.09287	0.0364375	0.00235834	0.0272277	0.00758788	0.0272277	ENSMUSG00000032487	Ptgs2
ENSMUST00000142281	0.00424391	0.154152	0.226708	0.0792842	4.70873	0.0548469	0.0292694	0.0136999	0.0210185	0.0210185	ENSMUSG00000054405	Dnajc8
ENSMUST00000015816	0.00427604	0.154404	-0.117047	0.040968	5.6888	0.0164267	0.00335022	0.00997065	0.0100768	0.0100768	ENSMUSG00000015672	Mrpl32
ENSMUST00000041815	0.00426199	0.154404	-0.280753	0.0982311	4.31538	0.0906146	0.049543	0.0230728	0.0276517	0.0276517	ENSMUSG00000060771	Tsga10
ENSMUST00000044851	0.00426844	0.154404	0.121289	0.0424442	6.1973	0.0177436	0.00467895	0.00973313	0.00707432	0.00973313	ENSMUSG00000102428	Pcdhga12
ENSMUST00000092984	0.00427999	0.154404	2.0164	0.705837	4.87657	4.90633	1.94591	2.03973	0.0186903	2.03973	ENSMUSG00000020900	Myh10
ENSMUST00000038926	0.00427942	0.154404	-1.26009	0.441084	3.12861	1.91599	0.579815	0.976626	0.0901508	0.976626	ENSMUSG00000035021	Baz1a
ENSMUST00000154837	0.00426356	0.154404	-1.04579	0.365921	4.89766	1.31887	0.210955	0.860233	0.018402	0.860233	ENSMUSG00000037266	Rsrp1
ENSMUST00000188362	0.00426931	0.154404	0.300461	0.105146	3.53332	0.0752216	0.0314656	0.0221896	0.0569806	0.0569806	ENSMUSG00000026341	Actr3
ENSMUST00000150121	0.00426207	0.154404	0.360913	0.126278	4.11356	0.157069	0.0671129	0.060456	0.0326797	0.060456	ENSMUSG00000036281	Snapc4
ENSMUST00000109394	0.00430018	0.155	-1.93134	0.676415	2.84449	4.50483	2.28555	1.37475	0.128146	1.37475	ENSMUSG00000031885	Cbfb
ENSMUST00000022639	0.0043051	0.155046	-0.0531146	0.0186047	9.2883	0.00270914	0.000103377	0.00194376	0.00266571	0.00266571	ENSMUSG00000022055	Nefl
ENSMUST00000088717	0.00432298	0.155426	-0.19733	0.0691519	6.25455	0.0470706	0.0235214	0.0147345	0.00681294	0.0147345	ENSMUSG00000008690	Ncaph2
ENSMUST00000129516	0.00432212	0.155426	0.922603	0.323307	1.97975	0.75942	0.433344	0.124404	0.402875	0.402875	ENSMUSG00000001964	Emd
ENSMUST00000137423	0.00433474	0.155527	-1.09941	0.38539	4.16223	1.32652	1.1569	-0.108472	0.0313059	0.0313059	ENSMUSG00000047675	Rps8
ENSMUST00000044684	0.00433681	0.155527	0.171408	0.0600892	5.15031	0.0296516	0.0138024	0.0090028	0.0150833	0.0150833	ENSMUSG00000035266	Helq
ENSMUST00000134819	0.00433494	0.155527	0.184048	0.064517	4.68483	0.0354349	0.0119388	0.0156443	0.0213607	0.0213607	ENSMUSG00000029478	Ncor2
ENSMUST00000145375	0.0043478	0.155658	0.217705	0.0763405	4.68503	0.0573501	0.0179032	0.0287198	0.0213578	0.0287198	ENSMUSG00000034818	Celf5
ENSMUST00000155734	0.00434671	0.155658	-0.904051	0.317006	1.8823	0.896441	0.344501	0.363873	0.459443	0.459443	ENSMUSG00000031174	Rpgr
ENSMUST00000020504	0.00436201	0.155903	-0.0756092	0.0265228	7.59327	0.00692143	0.000516162	0.00511151	0.003388	0.00511151	ENSMUSG00000020267	Hint1
ENSMUST00000034547	0.00435997	0.155903	-0.0739546	0.0259411	7.52792	0.00662127	0.000617683	0.00476582	0.00347428	0.00476582	ENSMUSG00000032047	Acat1
ENSMUST00000043881	0.00436583	0.155908	-0.0918977	0.0322398	7.97658	0.0102264	0.00127631	0.00703892	0.00298764	0.00703892	ENSMUSG00000037608	Bclaf1
ENSMUST00000082392	0.0044036	0.156573	-0.0768003	0.0269692	11.3238	0.00436556	1.0427e-05	0.00292778	0.00580827	0.00580827	ENSMUSG00000064341	mt-Nd1
ENSMUST00000061071	0.00439568	0.156573	-0.0530906	0.0186395	8.75641	0.00320333	0.000155441	0.00240304	0.00262402	0.00262402	ENSMUSG00000044667	Plppr4
ENSMUST00000153041	0.00440355	0.156573	0.934099	0.328018	2.03309	1.05817	0.463056	0.39771	0.374936	0.39771	ENSMUSG00000047284	Neurl4
ENSMUST00000140025	0.00440114	0.156573	1.70218	0.597702	1.22302	3.51351	0.850534	2.00745	1.10887	2.00745	ENSMUSG00000025504	Eps8l2
ENSMUST00000065001	0.00440661	0.156573	-1.88346	0.661446	2.05561	4.30264	1.65659	1.84349	0.363732	1.84349	ENSMUSG00000026883	Dab2ip
ENSMUST00000086153	0.00438826	0.156573	-0.135209	0.0474616	7.31186	0.0221573	0.0118507	0.00617017	0.00380272	0.00617017	ENSMUSG00000033557	Fam20b
ENSMUST00000028128	0.0044164	0.15679	-1.97421	0.69349	2.04604	4.72913	1.68002	2.16741	0.368454	2.16741	ENSMUSG00000026790	Odf2
ENSMUST00000136787	0.0044279	0.157066	0.157024	0.0551745	5.16023	0.0209408	0.00938723	0.00567655	0.0149666	0.0149666	ENSMUSG00000028782	Adgrb2
ENSMUST00000110116	0.00444535	0.157553	-0.0610685	0.0214675	8.59537	0.00453031	0.000172714	0.00351411	0.00265611	0.00351411	ENSMUSG00000051177	Plcb1
ENSMUST00000021039	0.00445281	0.157686	-1.9184	0.674502	3.6841	4.47196	1.97956	1.66007	0.0491036	1.66007	ENSMUSG00000020697	Lig3
ENSMUST00000021559	0.00446336	0.157796	-0.081599	0.0286976	6.76839	0.00637909	0.00159842	0.00321774	0.00498999	0.00498999	ENSMUSG00000021131	Erh
ENSMUST00000130161	0.00446167	0.157796	1.68499	0.59257	2.98917	3.45119	2.44081	0.368303	0.106963	0.368303	ENSMUSG00000053091	Lins1
ENSMUST00000078803	0.00446985	0.157828	-0.0692359	0.0243536	7.17675	0.0055741	0.000699547	0.00378207	0.00404522	0.00404522	ENSMUSG00000059323	Tonsl
ENSMUST00000136804	0.00447173	0.157828	-0.186139	0.065477	5.29241	0.0421329	0.00910533	0.0251926	0.0135123	0.0251926	ENSMUSG00000030335	Mrpl51
ENSMUST00000126435	0.00447645	0.157864	0.145804	0.0512946	5.23519	0.0194454	0.00692962	0.00749494	0.0141195	0.0141195	ENSMUSG00000004996	Mri1
ENSMUST00000093923	0.00449797	0.158491	-0.0664557	0.0233921	7.38451	0.0036332	0.000692992	0.00188362	0.00368453	0.00368453	ENSMUSG00000020687	Cdc27
ENSMUST00000159628	0.00450921	0.158755	0.148848	0.0524084	5.76048	0.0269819	0.0118488	0.0101243	0.00957284	0.0101243	ENSMUSG00000029406	Pitpnm2
ENSMUST00000072239	0.00451817	0.158921	0.407007	0.143337	4.90307	0.201811	0.106054	0.0583085	0.018328	0.0583085	ENSMUSG00000019961	Tmpo
ENSMUST00000100568	0.00452142	0.158921	1.55032	0.546024	1.69932	2.92845	1.05318	1.33196	0.587861	1.33196	ENSMUSG00000039754	Alkbh4
ENSMUST00000033847	0.00454119	0.159312	-0.093531	0.0329579	6.63998	0.010667	0.00166991	0.00701985	0.00536835	0.00701985	ENSMUSG00000031467	Agpat5
ENSMUST00000122976	0.00455746	0.159312	1.22886	0.433193	1.52869	1.44736	0.762176	0.330736	0.739071	0.739071	ENSMUSG00000047583	Tyw3
ENSMUST00000026698	0.00454982	0.159312	0.167686	0.0591008	6.30428	0.0342983	0.00190935	0.0260339	0.00659671	0.0260339	ENSMUSG00000025608	Podxl
ENSMUST00000048994	0.00455178	0.159312	0.135587	0.0477898	5.33455	0.0192329	0.00518532	0.00978633	0.0130856	0.0130856	ENSMUSG00000042419	Nfkbil1
ENSMUST00000075453	0.00455886	0.159312	-0.0865229	0.0305017	7.98454	0.00913468	0.000996204	0.00644664	0.00298108	0.00644664	ENSMUSG00000041453	Rpl21
ENSMUST00000028166	0.0045558	0.159312	0.356256	0.12558	6.15079	0.154847	0.0427491	0.0834145	0.00729702	0.0834145	ENSMUSG00000026826	Nr4a2
ENSMUST00000106429	0.00455115	0.159312	-0.0846037	0.0298195	6.94786	0.00873131	0.0010025	0.00611111	0.00453113	0.00611111	ENSMUSG00000054091	1810037I17Rik
ENSMUST00000148119	0.00456701	0.159334	0.14793	0.05216	5.47782	0.0220524	0.0100122	0.00693973	0.0117531	0.0117531	ENSMUSG00000056770	Setd3
ENSMUST00000128836	0.00456664	0.159334	1.39666	0.492454	1.43987	2.11394	1.10799	0.556234	0.832094	0.832094	ENSMUSG00000025375	Aatk
ENSMUST00000189946	0.00457364	0.159434	-0.261006	0.0920454	5.26105	0.0831728	0.0179007	0.0498781	0.013841	0.0498781	ENSMUSG00000026434	Nucks1
ENSMUST00000025981	0.00458331	0.159509	0.0986988	0.034815	6.13379	0.00657331	0.00231589	0.00187881	0.00738081	0.00738081	ENSMUSG00000025008	Tctn3
ENSMUST00000006774	0.00458127	0.159509	-0.0743845	0.0262371	6.95128	0.00522822	0.000983964	0.00294305	0.0045231	0.0045231	ENSMUSG00000006599	Gtf2h1
ENSMUST00000102844	0.00459084	0.15964	-0.0962094	0.0339432	7.68568	0.0113085	0.00158351	0.00763361	0.0032755	0.00763361	ENSMUSG00000020460	Rps27a
ENSMUST00000140704	0.00459591	0.159685	0.996693	0.351682	2.85118	1.20641	0.862375	0.119343	0.127069	0.127069	ENSMUSG00000026821	Ralgds
ENSMUST00000082418	0.00461102	0.160079	-0.0730546	0.0257868	11.172	0.00356273	1.19723e-05	0.00224632	0.00530771	0.00530771	ENSMUSG00000064367	mt-Nd5
ENSMUST00000124563	0.00462557	0.160453	0.332697	0.117477	3.67686	0.13541	0.0464307	0.0639762	0.049447	0.0639762	ENSMUSG00000006024	Napa
ENSMUST00000162954	0.00462969	0.160464	0.147875	0.0522208	5.09622	0.0197832	0.00607596	0.00853546	0.0157401	0.0157401	ENSMUSG00000061207	Stk19
ENSMUST00000160934	0.00463967	0.160679	-0.261895	0.0925084	6.13651	0.0839544	0.0476936	0.0207688	0.0073673	0.0207688	ENSMUSG00000027692	Tnik
ENSMUST00000071103	0.00464758	0.160821	-0.0563268	0.0199	8.11557	0.00220658	0.000285865	0.00114822	0.00288221	0.00288221	ENSMUSG00000037149	Ddx1
ENSMUST00000034699	0.00466546	0.160999	-0.0617244	0.0218164	8.5343	0.00466801	0.000167404	0.00364023	0.00267383	0.00364023	ENSMUSG00000032181	Scg3
ENSMUST00000105267	0.00466187	0.160999	-0.278309	0.0983592	6.18615	0.0948882	0.0481945	0.0292018	0.00712686	0.0292018	ENSMUSG00000020166	Cnot2
ENSMUST00000170897	0.00465781	0.160999	1.01333	0.358092	1.82162	1.08355	0.527235	0.318615	0.498604	0.498604	ENSMUSG00000004364	Cul3
ENSMUST00000114839	0.00466792	0.160999	-0.0596628	0.021089	8.107	0.0043618	0.000285806	0.00327215	0.00288815	0.00327215	ENSMUSG00000029131	Dnajb6
ENSMUST00000132603	0.0046778	0.161209	-0.20607	0.0728567	6.06165	0.0520536	0.015767	0.0266978	0.00775114	0.0266978	ENSMUSG00000068882	Ssb
ENSMUST00000130140	0.00468169	0.161212	0.399345	0.141203	3.74275	0.167901	0.113077	0.0178934	0.0464292	0.0464292	ENSMUSG00000023707	Ogfod2
ENSMUST00000113619	0.004686	0.16123	-0.0542092	0.0191697	8.51451	0.00329095	0.000259583	0.00235743	0.00268023	0.00268023	ENSMUSG00000030057	Cnbp
ENSMUST00000167020	0.0046961	0.161446	-0.102957	0.036417	6.7409	0.0130029	0.00330964	0.00729997	0.00506724	0.00729997	ENSMUSG00000024283	Wac
ENSMUST00000130142	0.00470888	0.161502	-0.258716	0.0915388	4.91607	0.0821457	0.0350952	0.0319397	0.0181503	0.0319397	ENSMUSG00000039128	Cdc123
ENSMUST00000106860	0.00470915	0.161502	-0.267097	0.0945047	6.1404	0.0807289	0.0641011	0.000294509	0.00734805	0.00734805	ENSMUSG00000033014	Trim33
ENSMUST00000010550	0.00471679	0.161502	-0.123994	0.0438796	5.51587	0.0129138	0.00397596	0.00526842	0.0114274	0.0114274	ENSMUSG00000010406	Mrpl52
ENSMUST00000115765	0.00471319	0.161502	0.156998	0.0555548	5.3678	0.0297753	0.01193	0.0122649	0.0127606	0.0127606	ENSMUSG00000003778	Brd8
ENSMUST00000110232	0.00472058	0.161502	1.78162	0.63055	1.3239	3.89728	1.92273	1.25801	0.970643	1.25801	ENSMUSG00000027318	Adam33
ENSMUST00000051094	0.0047083	0.161502	-0.103236	0.0365262	6.84113	0.0111564	0.0058786	0.0028077	0.00479473	0.00479473	ENSMUSG00000015341	Golga7
ENSMUST00000151061	0.00473144	0.161743	0.213488	0.0755771	5.13521	0.0559831	0.00768737	0.0380079	0.0152632	0.0380079	ENSMUSG00000024121	Atp6v0c
ENSMUST00000004574	0.00475512	0.16196	-0.0750992	0.026601	6.94263	0.00611886	0.00111748	0.00370137	0.00454344	0.00454344	ENSMUSG00000004460	Dnajb11
ENSMUST00000034131	0.00475248	0.16196	-0.0669505	0.0237132	8.28585	0.00551014	0.000250904	0.00424761	0.00277852	0.00424761	ENSMUSG00000031696	Vps35
ENSMUST00000153480	0.0047534	0.16196	-1.60881	0.569836	1.67933	3.18185	1.2221	1.37561	0.603878	1.37561	ENSMUSG00000014767	Tbp
ENSMUST00000186807	0.00475689	0.16196	1.25979	0.446253	2.56639	1.95131	0.992191	0.60094	0.183548	0.60094	ENSMUSG00000026319	2310035C23Rik
ENSMUST00000187653	0.00474283	0.16196	-1.59475	0.564714	2.41767	3.12523	1.72063	0.830584	0.223743	0.830584	ENSMUSG00000051590	Map3k19
ENSMUST00000143178	0.00477962	0.162603	-0.0596975	0.0211579	7.84753	0.00378067	0.000477694	0.00247865	0.00310356	0.00310356	ENSMUSG00000033184	Tmed7
ENSMUST00000093975	0.00480598	0.162635	-1.99996	0.709265	1.60576	4.92685	1.01709	3.00737	0.666579	3.00737	ENSMUSG00000020696	Rffl
ENSMUST00000078137	0.00480228	0.162635	1.75203	0.621287	1.57097	3.78053	1.19523	1.89276	0.698402	1.89276	ENSMUSG00000024947	Men1
ENSMUST00000055966	0.00480741	0.162635	-0.055853	0.0198084	8.1442	0.00251391	0.000276117	0.00148971	0.00286286	0.00286286	ENSMUSG00000031343	Gabra3
ENSMUST00000141925	0.00479651	0.162635	0.137104	0.0486116	5.79573	0.0231458	0.00520113	0.0137035	0.00933589	0.0137035	ENSMUSG00000031167	Rbm3
ENSMUST00000108395	0.00478811	0.162635	-1.37167	0.486243	1.42469	2.31598	0.959793	0.931662	0.849087	0.931662	ENSMUSG00000040703	Cyp2s1
ENSMUST00000008966	0.00479477	0.162635	-0.114879	0.0407298	5.73745	0.0114102	0.00353981	0.00473148	0.00973151	0.00973151	ENSMUSG00000008822	Acyp1
ENSMUST00000146374	0.00480153	0.162635	0.298534	0.105861	3.80198	0.0922235	0.0457513	0.0257802	0.0439014	0.0439014	ENSMUSG00000038517	Tbkbp1
ENSMUST00000189478	0.00481505	0.162763	-1.56391	0.554745	1.69279	3.0137	0.992823	1.46911	0.593051	1.46911	ENSMUSG00000070287	Slc35g2
ENSMUST00000020270	0.0048231	0.162906	-0.0775739	0.027522	7.41422	0.00741715	0.000619178	0.00544049	0.00363851	0.00544049	ENSMUSG00000020076	Ddx50
ENSMUST00000137454	0.00483001	0.163009	-0.206713	0.0733503	5.6233	0.0422497	0.0324774	-0.000214017	0.0105647	0.0105647	ENSMUSG00000040111	Gramd1b
ENSMUST00000085435	0.00483929	0.163192	-0.0820184	0.0291099	7.43322	0.00829642	0.00248282	0.00429628	0.00360978	0.00429628	ENSMUSG00000003345	Csnk1g2
ENSMUST00000074295	0.00484781	0.16335	1.81255	0.643438	1.66008	4.05308	1.3003	2.01179	0.619706	2.01179	ENSMUSG00000071267	Zfp942
ENSMUST00000048977	0.00486268	0.163721	0.116461	0.0413568	5.72429	0.0126475	0.00385963	0.00559261	0.00982348	0.00982348	ENSMUSG00000042942	Greb1l
ENSMUST00000012612	0.00488001	0.164043	0.148519	0.0527628	7.6308	0.0272453	0.00521907	0.0170522	0.00334101	0.0170522	ENSMUSG00000041164	Zmiz2
ENSMUST00000106287	0.00487883	0.164043	1.12148	0.398404	2.5716	1.55341	0.708707	0.561096	0.182288	0.561096	ENSMUSG00000025575	Cant1
ENSMUST00000090019	0.00488403	0.164048	1.43033	0.508186	2.75694	2.52734	1.30192	0.764102	0.14323	0.764102	ENSMUSG00000029822	Osbpl3
ENSMUST00000047419	0.00489165	0.164174	0.196555	0.0698469	4.37806	0.026456	0.0126414	0.00439414	0.0263874	0.0263874	ENSMUSG00000041736	Tspo
ENSMUST00000112558	0.00490044	0.164224	0.200914	0.0714104	5.63535	0.0498967	0.0291237	0.0116718	0.0104729	0.0116718	ENSMUSG00000032570	Atp2c1
ENSMUST00000150641	0.00490087	0.164224	0.190454	0.0676934	5.46085	0.0448374	0.018469	0.0181902	0.0119021	0.0181902	ENSMUSG00000023007	Prpf40b
ENSMUST00000123824	0.00491105	0.164402	-0.180937	0.0643261	4.83242	0.0335571	0.0138078	0.0121377	0.019295	0.019295	ENSMUSG00000030609	Aen
ENSMUST00000165526	0.00491798	0.164402	-0.105012	0.0373395	5.96919	0.00675978	0.00289096	0.00115348	0.00826293	0.00826293	ENSMUSG00000021974	Fgf9
ENSMUST00000112706	0.00492172	0.164402	-0.23071	0.0820416	4.77316	0.0658456	0.0242262	0.0296204	0.020113	0.0296204	ENSMUSG00000026315	Serpinb8
ENSMUST00000112366	0.00491922	0.164402	0.221439	0.0787402	7.27558	0.0606544	0.0167844	0.0328157	0.00386486	0.0328157	ENSMUSG00000064329	Scn1a
ENSMUST00000046644	0.00492876	0.164436	-0.0743073	0.0264283	6.8955	0.00607875	0.000930491	0.00387846	0.00465717	0.00465717	ENSMUSG00000042043	Tbca
ENSMUST00000165879	0.00493047	0.164436	1.19341	0.424467	1.83327	1.76243	0.85418	0.5872	0.490835	0.5872	ENSMUSG00000027570	Col9a3
ENSMUST00000042470	0.00493698	0.164523	0.166886	0.0593663	5.63884	0.0344727	0.00370116	0.0244937	0.0104464	0.0244937	ENSMUSG00000030757	Zkscan2
ENSMUST00000176639	0.00494891	0.164631	0.118384	0.0421244	5.86459	0.0165278	0.00530354	0.00803793	0.00889215	0.00889215	ENSMUSG00000053411	Cbx7
ENSMUST00000136976	0.00495277	0.164631	0.262589	0.0934451	5.08819	0.0853968	0.0270411	0.0428147	0.0158407	0.0428147	ENSMUSG00000013593	Ndufs2
ENSMUST00000108062	0.00495432	0.164631	0.160803	0.0572256	6.36742	0.032026	0.0190537	0.0071444	0.00633593	0.0071444	ENSMUSG00000059439	Bcas3
ENSMUST00000142468	0.00495575	0.164631	-1.07474	0.382486	1.92448	1.35031	0.736321	0.350978	0.434041	0.434041	ENSMUSG00000063882	Uqcrh
ENSMUST00000032842	0.00496733	0.164887	-0.115174	0.0409997	5.69587	0.014163	0.00342209	0.00767565	0.0100257	0.0100257	ENSMUSG00000030613	Ccdc90b
ENSMUST00000009036	0.00498712	0.165155	-0.0655012	0.0233278	8.08902	0.00532025	0.000738198	0.00361528	0.00290086	0.00361528	ENSMUSG00000008892	Vdac3
ENSMUST00000054815	0.00498225	0.165155	0.0654775	0.0233167	7.37108	0.00384669	0.00064359	0.00218805	0.00370576	0.00370576	ENSMUSG00000021285	Ppp1r13b
ENSMUST00000192511	0.0049869	0.165155	0.127167	0.0452894	6.20635	0.020053	0.00435037	0.0120587	0.00703208	0.0120587	ENSMUSG00000103472	Pcdhga7
ENSMUST00000020212	0.00499156	0.165173	-0.0799261	0.028468	6.7139	0.00536578	0.00133833	0.00250279	0.00514507	0.00514507	ENSMUSG00000020024	Cep83
ENSMUST00000032175	0.00500297	0.165422	-0.0808078	0.0287896	7.04177	0.00810196	0.0013324	0.00529832	0.00431957	0.00529832	ENSMUSG00000030088	Aldh1l1
ENSMUST00000044624	0.00501843	0.165675	0.156206	0.0556715	5.6339	0.0302916	0.00330629	0.0214883	0.0104838	0.0214883	ENSMUSG00000036760	Kcnk9
ENSMUST00000125203	0.00501688	0.165675	0.67117	0.239195	3.32919	0.5592	0.202972	0.254744	0.070951	0.254744	ENSMUSG00000026672	Optn
ENSMUST00000049484	0.005027	0.165829	0.0984078	0.0350793	6.10475	0.00625958	0.00231752	0.00156828	0.00752693	0.00752693	ENSMUSG00000036197	Gxylt1
ENSMUST00000087864	0.00504002	0.165871	1.65784	0.591143	4.65677	3.41469	1.47507	1.32053	0.0217681	1.32053	ENSMUSG00000037355	Uvssa
ENSMUST00000109300	0.00503882	0.165871	0.138969	0.0495513	6.48898	0.022283	0.0137682	0.0041076	0.00587444	0.00587444	ENSMUSG00000017664	Slc35c2
ENSMUST00000181935	0.00503368	0.165871	-0.0904356	0.0322424	7.46854	0.0101589	0.00163598	0.00668057	0.00355776	0.00668057	ENSMUSG00000067870	Rpl31-ps8
ENSMUST00000126178	0.00506311	0.166442	0.427421	0.152487	4.52502	0.227164	0.0727453	0.113274	0.0237928	0.113274	ENSMUSG00000024190	Dusp1
ENSMUST00000155325	0.00506525	0.166442	-0.150118	0.0535591	5.2142	0.028024	0.00786656	0.0150821	0.0143506	0.0150821	ENSMUSG00000025134	Alyref
ENSMUST00000145787	0.00507917	0.166647	0.28908	0.10317	3.5786	0.0999097	0.0307117	0.0502438	0.054441	0.054441	ENSMUSG00000025591	Tma16
ENSMUST00000026520	0.00508325	0.166647	-0.124089	0.0442903	7.01439	0.0191605	0.00187317	0.0138199	0.00437942	0.0138199	ENSMUSG00000025451	Paip1
ENSMUST00000126239	0.00508107	0.166647	0.0903656	0.0322521	6.39137	0.00571694	0.0020807	0.00164922	0.00624091	0.00624091	ENSMUSG00000036054	Sugp2
ENSMUST00000047173	0.00509078	0.166764	-0.0702005	0.0250606	7.38202	0.00613395	0.000691176	0.00433308	0.00368845	0.00433308	ENSMUSG00000041124	Msantd4
ENSMUST00000148079	0.00510577	0.167126	0.845773	0.302031	2.23794	0.759662	0.445147	0.149082	0.284635	0.284635	ENSMUSG00000022684	Bfar
ENSMUST00000180159	0.00511318	0.16724	-0.152821	0.0545824	5.30716	0.0290919	0.00863332	0.0152006	0.013361	0.0152006	ENSMUSG00000045996	Polr2k
ENSMUST00000046651	0.00512163	0.167334	-0.377879	0.134991	4.66551	0.0884709	0.124141	-0.0707988	0.0216405	0.0216405	ENSMUSG00000040771	Oard1
ENSMUST00000142615	0.00512397	0.167334	0.339142	0.121159	3.62586	0.109015	0.0654793	0.0164988	0.0519576	0.0519576	ENSMUSG00000001518	Itfg2
ENSMUST00000159065	0.00514101	0.167569	0.212561	0.0759673	6.15543	0.0563389	0.0114602	0.034708	0.00727439	0.034708	ENSMUSG00000055692	Tmem191c
ENSMUST00000176305	0.00514188	0.167569	-1.57561	0.563117	2.67684	3.09563	1.1694	1.36741	0.158808	1.36741	ENSMUSG00000021546	Hnrnpk
ENSMUST00000193110	0.00514301	0.167569	0.292168	0.104423	3.61544	0.103185	0.034741	0.0491202	0.0524916	0.0524916	ENSMUSG00000040265	Dnm3
ENSMUST00000046542	0.00516111	0.167972	-1.85251	0.662367	2.68675	4.28225	1.90057	1.60928	0.156779	1.60928	ENSMUSG00000034544	Rsrc1
ENSMUST00000034300	0.00516331	0.167972	-0.0594841	0.0212697	8.27468	0.00441556	0.000257448	0.00336174	0.0027845	0.00336174	ENSMUSG00000031839	Hsbp1
ENSMUST00000047404	0.00518993	0.168256	-0.0611761	0.0218877	7.62681	0.00187048	0.000486658	0.000448165	0.00334591	0.00334591	ENSMUSG00000032435	Dync1li1
ENSMUST00000147976	0.00519061	0.168256	1.56333	0.559339	4.24196	3.05285	2.11472	0.388155	0.0292907	0.388155	ENSMUSG00000001768	Rin2
ENSMUST00000094480	0.00519061	0.168256	1.56333	0.559339	4.24196	3.05285	2.11472	0.388155	0.0292907	0.388155	ENSMUSG00000001768	Rin2
ENSMUST00000168164	0.00518507	0.168256	1.19132	0.426187	2.81783	1.64609	1.32054	0.00195571	0.13254	0.13254	ENSMUSG00000038542	Pcid2
ENSMUST00000125283	0.0051919	0.168256	0.306268	0.109582	4.31908	0.117173	0.0506031	0.045462	0.0275739	0.045462	ENSMUSG00000022421	Nptxr
ENSMUST00000034866	0.00520213	0.168459	-0.0859017	0.0307424	6.55117	0.00922115	0.00161258	0.00594818	0.00565747	0.00594818	ENSMUSG00000032314	Etfa
ENSMUST00000113212	0.00521028	0.168594	0.341998	0.122416	3.82994	0.146202	0.0265327	0.0933526	0.0427606	0.0933526	ENSMUSG00000079436	Kcnj13
ENSMUST00000001186	0.00521463	0.168607	-0.0859005	0.0307505	6.46232	0.00704225	0.00159345	0.00371585	0.00597129	0.00597129	ENSMUSG00000001158	Snrnp27
ENSMUST00000140048	0.00522506	0.168815	1.60039	0.573039	1.01912	3.20322	0.542896	2.08409	1.44732	2.08409	ENSMUSG00000027502	Rtfdc1
ENSMUST00000033313	0.00523423	0.168854	-0.0524018	0.0187668	8.66992	0.00323335	0.000178908	0.00242996	0.00263864	0.00263864	ENSMUSG00000031007	Atp6ap2
ENSMUST00000033662	0.00523119	0.168854	-0.0582842	0.0208721	8.7072	0.0042494	0.000150634	0.00333453	0.0026316	0.00333453	ENSMUSG00000031299	Pdha1
ENSMUST00000040021	0.00524773	0.16916	0.0711719	0.0254967	7.02131	0.00430336	0.000836477	0.00225954	0.00436417	0.00436417	ENSMUSG00000036057	Ptpn23
ENSMUST00000170002	0.00525874	0.169386	-0.240631	0.0862249	4.76326	0.072502	0.0365046	0.0229733	0.0202508	0.0229733	ENSMUSG00000021111	Papola
ENSMUST00000059555	0.00527539	0.169794	-0.0652996	0.0234072	7.48326	0.00534145	0.000846586	0.00353583	0.0035366	0.0035366	ENSMUSG00000032307	Ube2q2
ENSMUST00000164542	0.00528087	0.169841	-0.165653	0.0593871	5.2401	0.0314475	0.0141486	0.0110295	0.0140661	0.0140661	ENSMUSG00000022370	Mrpl13
ENSMUST00000150000	0.00530048	0.169956	-0.113649	0.0407611	7.32838	0.0161961	0.00118773	0.012104	0.00377511	0.012104	ENSMUSG00000024294	Mib1
ENSMUST00000130216	0.00529344	0.169956	-0.0859087	0.030807	7.7729	0.00925222	0.000773497	0.00681905	0.00317903	0.00681905	ENSMUSG00000071172	Srsf3
ENSMUST00000163205	0.00529235	0.169956	0.149867	0.0537412	5.59317	0.0281558	0.00536455	0.0177404	0.0107985	0.0177404	ENSMUSG00000024576	Csnk1a1
ENSMUST00000025290	0.00529757	0.169956	-0.0670272	0.0240382	8.90137	0.00563296	0.000147403	0.00447528	0.00261294	0.00447528	ENSMUSG00000024423	Impact
ENSMUST00000031617	0.00531209	0.1702	-0.0524646	0.0188216	8.62769	0.00331876	0.000186031	0.00250934	0.00264798	0.00264798	ENSMUSG00000029614	Rpl6
ENSMUST00000106357	0.00532714	0.170454	0.286632	0.102862	4.42884	0.103117	0.0343482	0.0502971	0.0254389	0.0502971	ENSMUSG00000042675	Ypel3
ENSMUST00000034981	0.00532807	0.170454	0.698388	0.250633	2.50273	0.603259	0.302783	0.190519	0.199752	0.199752	ENSMUSG00000032410	Xrn1
ENSMUST00000079724	0.00533389	0.170511	-0.0794063	0.0285004	6.68319	0.00661356	0.00126218	0.0038904	0.00523601	0.00523601	ENSMUSG00000027944	Hax1
ENSMUST00000090020	0.00534268	0.170664	0.150184	0.0539141	5.54424	0.0159622	0.0120622	-0.00158269	0.0111916	0.0111916	ENSMUSG00000038534	Osbpl7
ENSMUST00000027629	0.00535728	0.171001	-0.133136	0.0478092	5.43304	0.0222701	0.00458661	0.0136991	0.0121511	0.0136991	ENSMUSG00000026380	Tfcp2l1
ENSMUST00000182283	0.00536136	0.171003	2.09276	0.751579	2.16732	5.50343	1.73469	2.78428	0.312964	2.78428	ENSMUSG00000026395	Ptprc
ENSMUST00000059223	0.00537327	0.171254	0.334953	0.120324	3.51977	0.0861855	0.0580483	0.0010919	0.0577743	0.0577743	ENSMUSG00000045777	Ifitm10
ENSMUST00000128217	0.0053858	0.171524	0.319626	0.114849	3.5003	0.128483	0.0443386	0.0611844	0.0589433	0.0611844	ENSMUSG00000030757	Zkscan2
ENSMUST00000141563	0.00539753	0.17164	0.46089	0.165651	3.04126	0.223142	0.119208	0.0547267	0.100313	0.100313	ENSMUSG00000020926	Adam11
ENSMUST00000033018	0.00539368	0.17164	-0.0876066	0.0314845	7.74532	0.009655	0.00184687	0.00608332	0.00320854	0.00608332	ENSMUSG00000030759	Far1
ENSMUST00000193482	0.00542491	0.172252	0.306209	0.110121	4.37678	0.118081	0.0446608	0.0523523	0.0264121	0.0523523	ENSMUSG00000039318	Rab3gap2
ENSMUST00000154670	0.00542213	0.172252	0.407672	0.146601	3.86716	0.209279	0.0673745	0.104561	0.0412883	0.104561	ENSMUSG00000050705	2310061I04Rik
ENSMUST00000139414	0.00546257	0.172256	1.04009	0.374346	3.78429	1.36408	0.807874	0.313204	0.0446401	0.313204	ENSMUSG00000039230	Tbcd
ENSMUST00000114776	0.00547727	0.172256	0.167412	0.0602735	5.23098	0.0348228	0.0148977	0.0136122	0.0141655	0.0141655	ENSMUSG00000025423	Pias2
ENSMUST00000080300	0.00546428	0.172256	-0.0660373	0.0237689	8.10409	0.00549929	0.000264023	0.00425566	0.00289019	0.00425566	ENSMUSG00000009927	Rps25
ENSMUST00000146865	0.00547632	0.172256	1.60448	0.577651	4.59162	3.24768	2.08959	0.579853	0.0227428	0.579853	ENSMUSG00000002997	Prkar2b
ENSMUST00000025402	0.00544535	0.172256	0.150316	0.0540816	6.81574	0.0284747	0.0116055	0.0117931	0.00486139	0.0117931	ENSMUSG00000024524	Gnal
ENSMUST00000006669	0.00549006	0.172256	-0.065617	0.0236306	7.50602	0.00543426	0.000686315	0.00378093	0.00350449	0.00378093	ENSMUSG00000006494	Pdk1
ENSMUST00000169134	0.00547382	0.172256	-0.148879	0.053597	5.76403	0.0222908	0.0134324	0.00369075	0.00954872	0.00954872	ENSMUSG00000023965	Fbxl17
ENSMUST00000043269	0.00548644	0.172256	-0.0597557	0.0215181	8.54717	0.00450623	0.000687572	0.00301667	0.00266984	0.00301667	ENSMUSG00000021546	Hnrnpk
ENSMUST00000042734	0.00546442	0.172256	-0.0797234	0.028695	6.65777	0.00633893	0.00127403	0.00358131	0.00531322	0.00531322	ENSMUSG00000038323	1700066M21Rik
ENSMUST00000028187	0.00544894	0.172256	0.191695	0.0689744	4.52024	0.0400691	0.014189	0.0174165	0.0238707	0.0238707	ENSMUSG00000026840	Lamc3
ENSMUST00000125086	0.00543683	0.172256	0.218453	0.0785817	4.43337	0.0396246	0.0240434	0.0041763	0.0253573	0.0253573	ENSMUSG00000045503	Sys1
ENSMUST00000098849	0.00548057	0.172256	-0.274143	0.0987072	6.3977	0.0948252	0.0610478	0.016897	0.00621615	0.016897	ENSMUSG00000038495	Otud7b
ENSMUST00000160725	0.00543736	0.172256	-1.25612	0.451855	1.46829	1.98788	0.719492	0.913891	0.801162	0.913891	ENSMUSG00000019979	Apaf1
ENSMUST00000108804	0.00543384	0.172256	1.23435	0.443992	2.60886	1.91935	0.697446	0.879582	0.17355	0.879582	ENSMUSG00000090077	Lime1
ENSMUST00000093486	0.00547647	0.172256	-1.16544	0.419589	2.10845	1.71352	0.504317	0.904122	0.338755	0.904122	ENSMUSG00000019230	Lhx9
ENSMUST00000111370	0.00548703	0.172256	0.213644	0.0769347	7.22453	0.0576032	0.0268662	0.0204854	0.00395596	0.0204854	ENSMUSG00000040687	Madd
ENSMUST00000189158	0.00549699	0.172346	-0.361602	0.130243	3.84844	0.165071	0.034743	0.100962	0.0420223	0.100962	ENSMUSG00000037608	Bclaf1
ENSMUST00000119026	0.00551103	0.172509	0.167095	0.0602027	4.97097	0.0193212	0.0115969	0.000922799	0.017398	0.017398	ENSMUSG00000034324	Tmem132c
ENSMUST00000131913	0.00551846	0.172509	0.413744	0.149092	2.99606	0.19618	0.071769	0.0853009	0.106057	0.106057	ENSMUSG00000034042	Gpbp1l1
ENSMUST00000153400	0.00551395	0.172509	-0.782666	0.282005	2.39614	0.553526	0.405941	0.00268445	0.230272	0.230272	ENSMUSG00000090231	Cfb
ENSMUST00000150730	0.00551621	0.172509	0.506753	0.182598	5.71254	0.306775	0.25683	-0.0083091	0.00990648	0.00990648	ENSMUSG00000025375	Aatk
ENSMUST00000100955	0.00552546	0.1726	-0.0921301	0.0332038	6.4054	0.0104431	0.00263372	0.00589405	0.00618619	0.00618619	ENSMUSG00000034345	Gtf2h5
ENSMUST00000155521	0.00553623	0.172809	-0.652464	0.235202	2.25368	0.363005	0.163878	0.0977048	0.278683	0.278683	ENSMUSG00000027087	Itgav
ENSMUST00000184666	0.00554038	0.172812	-0.0735005	0.026498	6.92386	0.00673283	0.00102901	0.00448763	0.00458815	0.00458815	ENSMUSG00000062151	Unc13c
ENSMUST00000105359	0.00556248	0.173374	0.101591	0.0366422	8.0295	0.0099916	0.00779602	-0.000223568	0.0029452	0.0029452	ENSMUSG00000020135	Apc2
ENSMUST00000145233	0.00557491	0.173633	1.45041	0.523275	1.50586	2.64352	1.42857	0.742091	0.761968	0.761968	NA	NA
ENSMUST00000121542	0.00557957	0.173651	-0.235859	0.0851012	4.62376	0.0704248	0.033298	0.0246397	0.0222564	0.0246397	ENSMUSG00000073436	Eme2
ENSMUST00000103160	0.00560735	0.173927	-1.00417	0.362528	2.254	1.27771	0.479344	0.572067	0.278565	0.572067	ENSMUSG00000027455	Nsfl1c
ENSMUST00000052499	0.00560897	0.173927	-0.114512	0.041343	5.6862	0.0143885	0.00357841	0.00779293	0.0100956	0.0100956	ENSMUSG00000051518	Rps19bp1
ENSMUST00000062962	0.00559922	0.173927	-0.0940618	0.0339528	6.37731	0.0110065	0.00292589	0.00608814	0.00629644	0.00629644	ENSMUSG00000029175	Slc35f6
ENSMUST00000174275	0.00560359	0.173927	0.242733	0.0876255	3.95702	0.0543638	0.0235058	0.0169583	0.03792	0.03792	ENSMUSG00000024429	Gnl1
ENSMUST00000094156	0.00559699	0.173927	-0.31302	0.112983	3.46271	0.0826893	0.0408203	0.0184969	0.0613012	0.0613012	ENSMUSG00000049154	Fam183b
ENSMUST00000165418	0.00562708	0.174299	-0.0613906	0.0221726	7.78139	0.00367199	0.000762891	0.00202649	0.00317011	0.00317011	ENSMUSG00000022811	Zfp148
ENSMUST00000140376	0.00563055	0.174299	0.765992	0.276676	2.30653	0.690118	0.352782	0.203875	0.259614	0.259614	ENSMUSG00000029131	Dnajb6
ENSMUST00000128374	0.00563329	0.174299	-0.914356	0.330284	2.75769	0.689333	0.729607	-0.240243	0.143091	0.143091	ENSMUSG00000030045	Mrpl19
ENSMUST00000011302	0.00563956	0.174313	0.0786132	0.0284004	6.67319	0.00356965	0.00118648	0.000854153	0.00526617	0.00526617	ENSMUSG00000011158	Brf1
ENSMUST00000069009	0.00564501	0.174313	0.130061	0.046992	5.47742	0.0153993	0.0059093	0.00549248	0.0117567	0.0117567	ENSMUSG00000055435	Maf
ENSMUST00000132777	0.00564609	0.174313	0.265394	0.0958914	4.23151	0.0784654	0.0440215	0.018277	0.0295398	0.0295398	ENSMUSG00000014778	Fhod1
ENSMUST00000164292	0.00565277	0.174349	0.166252	0.0600781	5.03162	0.0350765	0.00904255	0.0198325	0.0165716	0.0198325	ENSMUSG00000005899	Smpd4
ENSMUST00000024706	0.00565959	0.174349	-0.0597796	0.0216054	7.77171	0.00372242	0.000554082	0.00233946	0.00318027	0.00318027	ENSMUSG00000023913	Pla2g7
ENSMUST00000064910	0.00565919	0.174349	-0.0556153	0.0201002	8.05681	0.00246823	0.000307728	0.00141796	0.00292442	0.00292442	ENSMUSG00000030224	Strap
ENSMUST00000137339	0.0056661	0.174423	1.97587	0.71421	3.77777	4.95663	2.71113	1.36964	0.0449155	1.36964	ENSMUSG00000026185	Igfbp5
ENSMUST00000167377	0.00570043	0.174646	0.104064	0.0376426	6.30942	0.0137647	0.00184714	0.00948856	0.00657489	0.00948856	ENSMUSG00000030536	Iqgap1
ENSMUST00000087441	0.00568952	0.174646	1.50147	0.542996	4.17827	2.86446	1.33467	1.02409	0.0308784	1.02409	ENSMUSG00000029086	Prom1
ENSMUST00000021691	0.00569469	0.174646	0.810559	0.293165	1.90041	0.499695	0.239206	0.101944	0.448358	0.448358	ENSMUSG00000021263	Degs2
ENSMUST00000036572	0.00568165	0.174646	0.183088	0.0662019	4.5042	0.0330791	0.0109267	0.0143159	0.0241347	0.0241347	ENSMUSG00000040616	Tmem51
ENSMUST00000105579	0.00569459	0.174646	-0.107762	0.0389756	7.25764	0.0147576	0.00400834	0.00814443	0.00389639	0.00814443	ENSMUSG00000029076	Sdf4
ENSMUST00000139437	0.00570219	0.174646	0.353827	0.127993	3.20072	0.128033	0.0484613	0.0504545	0.0825959	0.0825959	ENSMUSG00000018861	Fdxr
ENSMUST00000176815	0.00569362	0.174646	-0.903705	0.326846	1.92205	1.03782	0.328781	0.525846	0.435465	0.525846	ENSMUSG00000002732	Fkbp7
ENSMUST00000038730	0.00572209	0.174876	-0.465546	0.168475	2.7213	0.195516	0.0771348	0.0671031	0.149935	0.149935	ENSMUSG00000033383	Rtp1
ENSMUST00000063551	0.00571917	0.174876	-0.0558392	0.0202062	8.73958	0.00396562	0.00017793	0.00308841	0.00262639	0.00308841	ENSMUSG00000021719	Rgs7bp
ENSMUST00000153936	0.00571452	0.174876	0.235808	0.0853225	4.37355	0.0707106	0.016767	0.0414724	0.0264748	0.0414724	ENSMUSG00000029578	Wipi2
ENSMUST00000106063	0.00574492	0.175448	-0.0774889	0.0280554	8.17153	0.00764327	0.000650195	0.00564665	0.00284513	0.00564665	ENSMUSG00000028180	Zranb2
ENSMUST00000107048	0.00575234	0.175548	-0.259102	0.0938241	8.10634	0.0854768	0.00458206	0.0658416	0.00288861	0.0658416	ENSMUSG00000030704	Rab6a
ENSMUST00000184487	0.00576145	0.175573	0.466247	0.168865	3.12068	0.24794	0.137099	0.0611366	0.0910256	0.0910256	ENSMUSG00000028064	Sema4a
ENSMUST00000137271	0.00576003	0.175573	0.271867	0.0984618	4.14406	0.0941298	0.0207216	0.0568362	0.031805	0.0568362	ENSMUSG00000030177	Ccdc77
ENSMUST00000027217	0.00577783	0.175625	0.437219	0.158405	3.84632	0.243594	0.0220608	0.178677	0.0421063	0.178677	ENSMUSG00000026051	1500015O10Rik
ENSMUST00000113926	0.00577973	0.175625	-0.298722	0.108232	6.14285	0.0783977	0.0863769	-0.029162	0.00733598	0.00733598	ENSMUSG00000079509	Zfx
ENSMUST00000145306	0.00577705	0.175625	0.152648	0.0553039	5.19561	0.0252632	0.00990908	0.00998246	0.0145591	0.0145591	ENSMUSG00000026211	Obsl1
ENSMUST00000182683	0.00577387	0.175625	0.794922	0.287978	2.88083	0.805121	0.447921	0.215531	0.122416	0.215531	ENSMUSG00000069601	Ank3
ENSMUST00000077672	0.00579269	0.175893	-0.0786305	0.0284966	7.53929	0.00544946	0.0030376	0.000944777	0.00345886	0.00345886	ENSMUSG00000021669	Col4a3bp
ENSMUST00000070532	0.00582055	0.176612	-0.0703081	0.025495	7.31141	0.00630788	0.000616493	0.00458346	0.00380347	0.00458346	ENSMUSG00000028773	Fabp3
ENSMUST00000095078	0.0058254	0.176633	-0.102821	0.0372884	6.7689	0.0134929	0.00459645	0.00652697	0.00498855	0.00652697	ENSMUSG00000007476	Lrrc8a
ENSMUST00000084881	0.00583226	0.176715	0.190948	0.0692576	4.45763	0.0429781	0.0134455	0.0212422	0.0249274	0.0249274	ENSMUSG00000032431	Crtap
ENSMUST00000137953	0.00583932	0.176802	0.159193	0.0577484	5.86567	0.0323584	0.00712645	0.0195525	0.00888538	0.0195525	ENSMUSG00000001909	Trmt1
ENSMUST00000156852	0.0058488	0.176837	0.198562	0.0720435	4.87092	0.0503573	0.00941756	0.0321045	0.0187675	0.0321045	ENSMUSG00000062198	2700097O09Rik
ENSMUST00000169104	0.00584813	0.176837	0.209186	0.0758972	5.2715	0.0518552	0.0323527	0.00956198	0.0137304	0.0137304	ENSMUSG00000037669	Ldah
ENSMUST00000036019	0.00585897	0.177018	0.0771478	0.027997	6.73806	0.00581947	0.00119532	0.00323098	0.00507534	0.00507534	ENSMUSG00000034687	Fras1
ENSMUST00000147679	0.00587249	0.1773	0.271792	0.0986606	3.73716	0.085264	0.0311948	0.0372125	0.0466766	0.0466766	ENSMUSG00000019254	Ppp1r12c
ENSMUST00000034590	0.00588576	0.177574	0.199622	0.0724823	4.73319	0.0509573	0.0090744	0.0329551	0.0206722	0.0329551	ENSMUSG00000032085	Tagln
ENSMUST00000042986	0.00590829	0.177749	-0.0801907	0.0291303	6.60926	0.00497489	0.00132288	0.00210303	0.00546572	0.00546572	ENSMUSG00000038349	Plcl1
ENSMUST00000147466	0.00591671	0.177749	1.42441	0.517522	2.15771	2.59711	1.38648	0.756156	0.317035	0.756156	ENSMUSG00000056770	Setd3
ENSMUST00000054440	0.00591201	0.177749	-1.29571	0.470718	1.70111	2.14868	0.61984	1.15277	0.586452	1.15277	ENSMUSG00000030922	Lyrm1
ENSMUST00000109600	0.00590606	0.177749	0.742697	0.269782	2.17603	0.355592	0.272937	-0.0525852	0.309322	0.309322	ENSMUSG00000027618	Nfs1
ENSMUST00000160834	0.00591283	0.177749	-0.0905018	0.0328789	6.77494	0.0104829	0.00114474	0.00750344	0.00497184	0.00750344	ENSMUSG00000073664	Nbeal1
ENSMUST00000191699	0.00589862	0.177749	-0.515507	0.187228	4.34576	0.272883	0.253409	-0.0422959	0.0270249	0.0270249	ENSMUSG00000102824	Gm3837
ENSMUST00000061937	0.00592673	0.177924	-0.150994	0.054871	5.15822	0.0194729	0.00909647	0.00494572	0.0149901	0.0149901	ENSMUSG00000028189	Ctbs
ENSMUST00000025515	0.00593535	0.178056	-0.0617457	0.0224421	7.53479	0.00401827	0.000564251	0.00257129	0.00346494	0.00346494	ENSMUSG00000024614	Tmx3
ENSMUST00000161401	0.00595026	0.178125	-0.0688973	0.0250489	7.47626	0.00608265	0.000819921	0.00419966	0.00354663	0.00419966	ENSMUSG00000063694	Cycs
ENSMUST00000049257	0.00594667	0.178125	-0.0887646	0.0322697	6.34348	0.00704409	0.00189764	0.00328014	0.00643305	0.00643305	ENSMUSG00000020677	Ddx52
ENSMUST00000020145	0.00594871	0.178125	-0.128567	0.0467417	6.92931	0.0211802	0.00277392	0.0147044	0.00457507	0.0147044	ENSMUSG00000019970	Sgk1
ENSMUST00000022428	0.00595529	0.17815	-0.142618	0.0518568	5.47724	0.0260681	0.00460678	0.0169063	0.0117582	0.0169063	ENSMUSG00000021876	Rnase4
ENSMUST00000108418	0.00595955	0.178152	0.972059	0.353476	1.84979	0.853634	0.519538	0.110578	0.480024	0.480024	ENSMUSG00000008496	Pou2f2
ENSMUST00000140920	0.0059834	0.178621	0.107665	0.0391697	5.81636	0.00754793	0.00307377	0.0016346	0.00920036	0.00920036	ENSMUSG00000039929	Urb1
ENSMUST00000003061	0.00598366	0.178621	0.124894	0.045438	5.4574	0.0163512	0.0045842	0.00815241	0.0119327	0.0119327	ENSMUSG00000002980	Bcam
ENSMUST00000139511	0.00600842	0.178856	0.186063	0.0677253	4.85764	0.030209	0.0177444	0.00423967	0.0189493	0.0189493	ENSMUSG00000015937	H2afy
ENSMUST00000132338	0.00600426	0.178856	1.25836	0.457993	1.65901	1.90206	1.05747	0.485739	0.620594	0.620594	ENSMUSG00000002320	Tm9sf1
ENSMUST00000041840	0.00600189	0.178856	0.922348	0.335683	1.91386	1.09192	0.383966	0.517496	0.440298	0.517496	ENSMUSG00000072663	Spef2
ENSMUST00000048527	0.00599732	0.178856	0.128533	0.0467744	5.40375	0.0175173	0.00508247	0.00861325	0.0124203	0.0124203	ENSMUSG00000042073	Abhd14b
ENSMUST00000027897	0.00607073	0.180584	-0.0960009	0.0349866	7.02265	0.011855	0.00125381	0.00853866	0.00436121	0.00853866	ENSMUSG00000026603	Smyd2
ENSMUST00000095383	0.0061063	0.181055	-0.0711221	0.0259379	6.9945	0.00496459	0.000958341	0.00282284	0.00442384	0.00442384	ENSMUSG00000060935	Tmem263
ENSMUST00000119223	0.00610791	0.181055	0.94001	0.342828	2.10457	1.13795	0.488503	0.451744	0.34053	0.451744	ENSMUSG00000046179	E2f8
ENSMUST00000102726	0.00610398	0.181055	2.06085	0.751546	1.71607	5.46884	1.99142	2.52716	0.574762	2.52716	ENSMUSG00000034903	Cobll1
ENSMUST00000126601	0.00610764	0.181055	1.44246	0.526073	2.31493	2.67956	1.09293	1.12109	0.256707	1.12109	ENSMUSG00000015095	Fbxw5
ENSMUST00000088552	0.00609605	0.181055	0.158885	0.057933	4.85613	0.0233326	0.00787991	0.00949857	0.01897	0.01897	ENSMUSG00000067818	Myl9
ENSMUST00000014642	0.00611667	0.181061	0.0685185	0.0249934	7.14652	0.00540355	0.000893595	0.00343814	0.00410377	0.00410377	ENSMUSG00000014498	Ankrd52
ENSMUST00000131751	0.00611291	0.181061	0.302996	0.110516	6.10398	0.11825	0.0182547	0.0794549	0.00753087	0.0794549	ENSMUSG00000007097	Atp1a2
ENSMUST00000045466	0.00612883	0.181176	-0.234584	0.0855895	6.50048	0.0709152	0.028117	0.0304875	0.00583339	0.0304875	ENSMUSG00000049606	Zfp644
ENSMUST00000097816	0.00613834	0.181176	1.73595	0.633488	5.13104	3.88458	1.81607	1.39439	0.0153134	1.39439	ENSMUSG00000040860	Crocc
ENSMUST00000071081	0.0061434	0.181176	-0.0809286	0.0295357	7.54743	0.00844391	0.00193578	0.00504308	0.00344793	0.00504308	ENSMUSG00000029152	Ociad1
ENSMUST00000063492	0.0061462	0.181176	0.103322	0.0377106	6.0788	0.0137647	0.00215441	0.00922229	0.00766086	0.00922229	ENSMUSG00000051920	Rspo2
ENSMUST00000034015	0.00614588	0.181176	-0.0729331	0.026619	7.44947	0.0068584	0.0016541	0.00401445	0.00358561	0.00401445	ENSMUSG00000031604	Msmo1
ENSMUST00000138193	0.00613198	0.181176	-0.207926	0.0758677	5.1124	0.0557188	0.0138254	0.0322218	0.01554	0.0322218	ENSMUSG00000024054	Smchd1
ENSMUST00000035606	0.00616179	0.181391	-0.0908363	0.0331635	6.24655	0.0106441	0.00189131	0.00690723	0.00684865	0.00690723	ENSMUSG00000038774	Ascc3
ENSMUST00000122129	0.00616205	0.181391	-0.0898352	0.0327982	7.71891	0.00806306	0.00536808	0.000811644	0.00323767	0.00323767	ENSMUSG00000028849	Map7d1
ENSMUST00000159687	0.00619864	0.182342	-1.26008	0.460375	3.27497	2.05062	0.80909	0.886471	0.0755504	0.886471	ENSMUSG00000079197	Psme2
ENSMUST00000167965	0.00620826	0.182382	1.44032	0.526323	3.22209	2.68	1.27936	0.936766	0.0804887	0.936766	ENSMUSG00000030782	Tgfb1i1
ENSMUST00000033910	0.00620862	0.182382	-0.062636	0.0228886	7.41247	0.00402156	0.00054993	0.00255948	0.00364118	0.00364118	ENSMUSG00000031513	Leprotl1
ENSMUST00000025050	0.0062304	0.182895	-0.0535194	0.0195655	8.58278	0.00370285	0.000213526	0.00284893	0.00265951	0.00284893	ENSMUSG00000024213	Nudt3
ENSMUST00000068388	0.00625365	0.18345	0.886205	0.324121	3.40382	1.016	0.434348	0.406089	0.0652933	0.406089	ENSMUSG00000031921	Terf2
ENSMUST00000111238	0.0062689	0.183545	-2.12805	0.778542	1.99876	5.86126	2.35153	2.49749	0.392686	2.49749	ENSMUSG00000027194	Ttc17
ENSMUST00000128156	0.00626985	0.183545	-1.32103	0.483304	2.11041	2.25873	1.46062	0.408042	0.337863	0.408042	ENSMUSG00000023206	Il15ra
ENSMUST00000028668	0.00626259	0.183545	-0.0736936	0.0269574	7.05786	0.00586607	0.00152852	0.00308489	0.00428509	0.00428509	ENSMUSG00000027236	Eif3j1
ENSMUST00000147110	0.00627539	0.18358	-0.15124	0.0553376	5.62895	0.0235114	0.0139765	0.00421903	0.0105215	0.0105215	ENSMUSG00000015790	Surf1
ENSMUST00000088737	0.00628132	0.183627	0.0756837	0.0276953	8.40088	0.00741651	0.000728488	0.00540777	0.00272341	0.00540777	ENSMUSG00000024858	Adrbk1
ENSMUST00000047348	0.0062916	0.18373	-0.172045	0.0629697	5.46181	0.027227	0.0198278	0.000413611	0.0118936	0.0118936	ENSMUSG00000037617	Spag1
ENSMUST00000160668	0.00629353	0.18373	0.148698	0.0544265	5.36394	0.0286396	0.00561605	0.0180819	0.0127979	0.0180819	ENSMUSG00000072572	Slc39a2
ENSMUST00000081879	0.00630106	0.183823	2.08127	0.761899	3.24348	5.61197	1.3168	3.32711	0.0784363	3.32711	ENSMUSG00000026811	St6galnac6
ENSMUST00000156899	0.00633005	0.184542	0.214783	0.0786699	4.15311	0.0557187	0.0179571	0.0273172	0.0315544	0.0315544	ENSMUSG00000032366	Tpm1
ENSMUST00000121798	0.00633719	0.184624	-0.668828	0.24501	2.60787	0.580186	0.159551	0.320687	0.173776	0.320687	ENSMUSG00000082765	Gm14411
ENSMUST00000113915	0.00634665	0.184772	-0.0885915	0.0324593	6.32827	0.0101824	0.00168022	0.00674862	0.00649583	0.00674862	ENSMUSG00000043929	Klhl15
ENSMUST00000025476	0.00635656	0.184807	-0.0631161	0.0231296	7.4574	0.00516981	0.000585599	0.00369424	0.00357397	0.00369424	ENSMUSG00000024583	Txnl1
ENSMUST00000177068	0.00635387	0.184807	-0.0806704	0.0295611	7.16698	0.00635033	0.0029269	0.00189972	0.00406398	0.00406398	ENSMUSG00000046691	Chtf8
ENSMUST00000156694	0.0063637	0.184888	-0.103526	0.0379435	7.19038	0.013912	0.00569599	0.00582166	0.00401936	0.00582166	ENSMUSG00000051615	Rap2a
ENSMUST00000093271	0.00638713	0.185182	0.0914796	0.0335432	6.82787	0.0108704	0.00391433	0.00508686	0.00482935	0.00508686	ENSMUSG00000031785	Adgrg1
ENSMUST00000072899	0.00638995	0.185182	0.159582	0.0585179	5.65264	0.0211246	0.017052	-0.00201435	0.0103427	0.0103427	ENSMUSG00000032232	Cgnl1
ENSMUST00000015611	0.0063913	0.185182	0.763459	0.279963	2.69379	0.728261	0.471677	0.125428	0.155357	0.155357	ENSMUSG00000015467	Egfl8
ENSMUST00000034316	0.00639093	0.185182	0.179207	0.0657154	4.59108	0.0417214	0.0101608	0.0243873	0.022751	0.0243873	ENSMUSG00000031853	BC021891
ENSMUST00000131529	0.00642141	0.185927	0.200372	0.0735189	4.94812	0.0522065	0.0113231	0.0319172	0.0177115	0.0319172	ENSMUSG00000058740	Kcnt1
ENSMUST00000101122	0.00645216	0.18669	0.138538	0.0508606	5.6758	0.0249798	0.00369994	0.0169945	0.0101714	0.0169945	ENSMUSG00000072875	Gpr27
ENSMUST00000034204	0.00646117	0.186717	-0.0745935	0.0273897	6.8755	0.00318679	0.00129461	0.000514626	0.00470697	0.00470697	ENSMUSG00000031754	Nudt21
ENSMUST00000063040	0.0064619	0.186717	-0.204042	0.0749225	5.4076	0.0417051	0.0325227	-0.000529548	0.0123844	0.0123844	ENSMUSG00000050608	Minos1
ENSMUST00000029654	0.00649172	0.186789	-0.0544432	0.0200023	8.56633	0.00305589	0.000536577	0.00183076	0.00266415	0.00266415	ENSMUSG00000028020	Glrb
ENSMUST00000042662	0.00650404	0.186789	-0.0589993	0.0216812	7.66952	0.00386701	0.00046619	0.00260148	0.00329439	0.00329439	ENSMUSG00000033186	Mzt1
ENSMUST00000031119	0.00650777	0.186789	-0.108408	0.0398409	6.72292	0.0153216	0.00116902	0.0115293	0.00511888	0.0115293	ENSMUSG00000001260	Gabrg1
ENSMUST00000069937	0.0065148	0.186789	-0.273319	0.10046	6.14446	0.0890285	0.0734096	-0.00133446	0.00732807	0.00732807	ENSMUSG00000029403	Cdkl2
ENSMUST00000034159	0.00649024	0.186789	-0.105739	0.038847	5.81952	0.00903847	0.00289299	0.00346526	0.00917973	0.00917973	ENSMUSG00000031723	Txnl4b
ENSMUST00000004054	0.00652502	0.186789	-0.0537241	0.0197503	8.18941	0.0027724	0.000286703	0.00180843	0.0028339	0.0028339	ENSMUSG00000022905	Kpna1
ENSMUST00000117268	0.00649314	0.186789	-0.0827948	0.0304194	7.13793	0.00893293	0.00286831	0.00453439	0.00412071	0.00453439	ENSMUSG00000040550	Otud6b
ENSMUST00000000329	0.00647427	0.186789	0.423307	0.155471	2.87278	0.170453	0.0697092	0.0586422	0.123661	0.123661	ENSMUSG00000000320	Alox12
ENSMUST00000022634	0.00648298	0.186789	-0.0561753	0.0206353	8.05456	0.00286397	0.000480415	0.00163751	0.0029261	0.0029261	ENSMUSG00000022051	Bnip3l
ENSMUST00000172652	0.00652139	0.186789	0.118623	0.0436057	5.91133	0.0169715	0.0066071	0.00717779	0.00860458	0.00860458	ENSMUSG00000053046	Brsk2
ENSMUST00000037472	0.00652526	0.186789	0.127328	0.0468093	8.23102	0.0211473	0.000402292	0.0171266	0.00280896	0.0171266	ENSMUSG00000035545	Leng8
ENSMUST00000163545	0.00647222	0.186789	-0.121186	0.044507	5.97307	0.0150822	0.00760636	0.00406229	0.0082406	0.0082406	ENSMUSG00000022119	Rbm26
ENSMUST00000142287	0.0065261	0.186789	1.13713	0.418048	1.93161	1.68671	0.886869	0.511244	0.429887	0.511244	ENSMUSG00000020280	Pus10
ENSMUST00000124638	0.00650941	0.186789	0.175868	0.0646349	5.98172	0.0403251	0.00968762	0.0237337	0.00819104	0.0237337	ENSMUSG00000015697	Setdb1
ENSMUST00000071215	0.006544	0.187175	-0.111145	0.0408741	6.0549	0.0161223	0.0022518	0.0111137	0.00778707	0.0111137	ENSMUSG00000063787	Chchd1
ENSMUST00000035166	0.00654869	0.187183	-0.0704568	0.0259131	7.01996	0.00489734	0.00100479	0.00273202	0.00436713	0.00436713	ENSMUSG00000032557	Uba5
ENSMUST00000141435	0.00655762	0.187202	0.282038	0.103747	3.57707	0.0777638	0.0315834	0.0275605	0.0545243	0.0545243	ENSMUSG00000021288	Klc1
ENSMUST00000037330	0.00655819	0.187202	0.09582	0.0352476	6.10268	0.0104834	0.00240163	0.00598286	0.00753752	0.00753752	ENSMUSG00000032968	Inha
ENSMUST00000163230	0.00659793	0.187333	-0.0589457	0.0216993	7.67217	0.00308893	0.000475593	0.00178974	0.00329127	0.00329127	ENSMUSG00000022661	Cd200
ENSMUST00000146282	0.00659891	0.187333	-0.130298	0.0479666	5.33084	0.0181608	0.00528379	0.00895498	0.0131226	0.0131226	ENSMUSG00000026312	Cdh7
ENSMUST00000151660	0.00660305	0.187333	0.125748	0.0462952	6.56161	0.0206736	0.00580205	0.0113439	0.00562225	0.0113439	ENSMUSG00000004933	Matk
ENSMUST00000059899	0.00657647	0.187333	-0.0736726	0.0271098	6.86156	0.00505888	0.0011373	0.00264283	0.00474223	0.00474223	ENSMUSG00000061273	Mmgt1
ENSMUST00000068860	0.00660105	0.187333	-0.14236	0.0524089	5.84648	0.0264948	0.00306707	0.0189065	0.00900644	0.0189065	ENSMUSG00000055540	Epha6
ENSMUST00000162599	0.00659686	0.187333	-0.978333	0.36014	3.96163	1.25114	0.988315	0.0492897	0.0377533	0.0492897	ENSMUSG00000037509	Arhgef4
ENSMUST00000102727	0.00659306	0.187333	0.188083	0.0692314	6.17596	0.042465	0.0311685	0.00327856	0.00717535	0.00717535	ENSMUSG00000018340	Anxa6
ENSMUST00000102636	0.00658891	0.187333	-0.0623947	0.0229651	7.41033	0.00440589	0.000574708	0.00293988	0.00364446	0.00364446	ENSMUSG00000023075	Akirin1
ENSMUST00000162257	0.00660696	0.187333	-0.135854	0.0500193	6.05064	0.0241327	0.0107481	0.0092674	0.00780985	0.0092674	ENSMUSG00000025907	Rb1cc1
ENSMUST00000102508	0.00657909	0.187333	-0.0563187	0.020725	8.09216	0.00326372	0.000537581	0.00198912	0.00289861	0.00289861	ENSMUSG00000028745	Capzb
ENSMUST00000006027	0.00661712	0.187495	-0.0503129	0.0185279	9.13972	0.00177753	0.000115122	0.00104662	0.00263114	0.00263114	ENSMUSG00000005873	Reep5
ENSMUST00000147057	0.00662228	0.187516	-1.06414	0.391908	1.57068	1.48133	0.52856	0.700177	0.698673	0.700177	ENSMUSG00000027433	Xrn2
ENSMUST00000047034	0.00662821	0.187559	0.0637231	0.023471	7.63534	0.00531286	0.00047371	0.00393341	0.00333544	0.00393341	ENSMUSG00000015599	Ttbk1
ENSMUST00000026050	0.00663934	0.187749	-0.0982141	0.0361825	6.01756	0.00888588	0.00248357	0.00412623	0.00798979	0.00798979	ENSMUSG00000025068	Gsto1
ENSMUST00000154389	0.00664522	0.187789	0.323092	0.119041	3.35199	0.0781738	0.0442217	0.00872095	0.0691445	0.0691445	ENSMUSG00000034245	Hdac11
ENSMUST00000021807	0.00666271	0.188158	-0.0732532	0.0269983	7.39566	0.00702796	0.00136056	0.00447072	0.00366711	0.00447072	ENSMUSG00000021377	Dek
ENSMUST00000144523	0.00667329	0.188332	0.835871	0.30813	2.86433	0.915354	0.5381	0.221451	0.124981	0.221451	ENSMUSG00000037742	Eef1a1
ENSMUST00000147554	0.00667859	0.188356	-1.21707	0.448695	2.32851	1.94092	0.609742	1.00088	0.252081	1.00088	ENSMUSG00000043909	Trp53bp1
ENSMUST00000162090	0.00669042	0.188564	0.1347	0.0496705	5.24601	0.0164888	0.00573514	0.00646486	0.0140021	0.0140021	ENSMUSG00000038473	Nos1ap
ENSMUST00000194928	0.00673324	0.189275	0.130181	0.0480416	5.73417	0.0222418	0.00521514	0.0132488	0.00975429	0.0132488	ENSMUSG00000104063	Pcdhgb7
ENSMUST00000139129	0.00675362	0.189275	-0.0693571	0.0256048	6.97267	0.00541435	0.000771353	0.0035407	0.00447349	0.00447349	ENSMUSG00000018379	Srsf1
ENSMUST00000021411	0.00676373	0.189275	0.273992	0.101169	4.29205	0.0986137	0.0420438	0.0398379	0.0281526	0.0398379	ENSMUSG00000021023	1110008L16Rik
ENSMUST00000177069	0.0067272	0.189275	0.0706285	0.0260616	7.05226	0.00343442	0.00113665	0.00108202	0.00429702	0.00429702	ENSMUSG00000055817	Mta3
ENSMUST00000162659	0.00672697	0.189275	-1.51011	0.557222	2.62256	2.99234	0.974883	1.50909	0.170458	1.50909	ENSMUSG00000062743	Zfp677
ENSMUST00000036299	0.00676925	0.189275	0.422047	0.155853	6.20033	0.217317	0.18726	-0.0101996	0.00706015	0.00706015	ENSMUSG00000040712	Camta2
ENSMUST00000125671	0.00676679	0.189275	-1.30636	0.482387	1.19372	2.24193	0.629842	1.23174	1.15241	1.23174	ENSMUSG00000028689	Ccdc163
ENSMUST00000018315	0.00676446	0.189275	-0.0647437	0.0239064	7.53352	0.00550637	0.000783847	0.00378827	0.00346667	0.00378827	ENSMUSG00000018171	Vmp1
ENSMUST00000144677	0.00673634	0.189275	0.129159	0.047667	5.40569	0.0117781	0.00577494	0.00194719	0.0124022	0.0124022	ENSMUSG00000028360	Slc44a5
ENSMUST00000113564	0.00674867	0.189275	0.244306	0.090183	5.71335	0.0783676	0.0428364	0.0222274	0.00990077	0.0222274	ENSMUSG00000075415	Fnbp1
ENSMUST00000173833	0.00675642	0.189275	1.47757	0.545506	1.87763	2.86723	1.05103	1.32959	0.462344	1.32959	ENSMUSG00000031552	Adam18
ENSMUST00000183352	0.00675362	0.189275	-0.0693571	0.0256048	6.97267	0.00541435	0.000771353	0.0035407	0.00447349	0.00447349	ENSMUSG00000098301	Srsf1
ENSMUST00000074669	0.00678332	0.189369	-0.0667707	0.0246632	7.54017	0.00585976	0.000945418	0.00392078	0.00345767	0.00392078	ENSMUSG00000020358	Hnrnpab
ENSMUST00000145020	0.00678188	0.189369	0.32175	0.118842	3.48279	0.0930078	0.052964	0.0155379	0.0600241	0.0600241	ENSMUSG00000028803	Nipal3
ENSMUST00000175940	0.00678598	0.189369	2.06059	0.761162	2.6976	5.58118	2.85178	1.78316	0.154594	1.78316	ENSMUSG00000046691	Chtf8
ENSMUST00000133276	0.00680142	0.189379	-0.818003	0.302246	1.92286	0.48271	0.295834	0.0245318	0.434988	0.434988	ENSMUSG00000041740	Rnf10
ENSMUST00000020027	0.00680424	0.189379	-0.0544903	0.0201348	10.0882	0.00364572	4.64373e-05	0.00292902	0.00319683	0.00319683	ENSMUSG00000019877	Serinc1
ENSMUST00000002336	0.00679331	0.189379	-0.419049	0.154813	3.69636	0.189548	0.143207	0.00583189	0.0485292	0.0485292	ENSMUSG00000002266	Zim1
ENSMUST00000151590	0.0068016	0.189379	0.329443	0.121727	4.3957	0.124635	0.0924893	0.00735807	0.0260508	0.0260508	ENSMUSG00000016933	Plcg1
ENSMUST00000149340	0.00680962	0.189405	-0.714929	0.2642	2.1167	0.351128	0.223398	0.00313466	0.335016	0.335016	ENSMUSG00000072889	Nfxl1
ENSMUST00000124613	0.00681642	0.18947	-0.252119	0.0931812	4.50387	0.0828547	0.0453215	0.0233447	0.0241403	0.0241403	ENSMUSG00000019802	Sec63
ENSMUST00000004968	0.00682753	0.189654	0.100773	0.0372526	6.0836	0.0102151	0.00346619	0.00438137	0.00763584	0.00763584	ENSMUSG00000004846	Plod3
ENSMUST00000170788	0.00683255	0.189669	-0.0752948	0.0278365	7.81345	0.00746204	0.00177741	0.00442155	0.00313723	0.00442155	ENSMUSG00000027777	Schip1
ENSMUST00000161445	0.00685304	0.190113	-0.0571733	0.0211447	8.57549	0.00262119	0.000915251	0.000921637	0.00266154	0.00266154	ENSMUSG00000021816	Ppp3cb
ENSMUST00000148636	0.00686188	0.190234	0.265256	0.0981168	3.76744	0.0659907	0.031659	0.0177686	0.0453563	0.0453563	ENSMUSG00000020289	Nprl3
ENSMUST00000149087	0.00688045	0.190624	0.195111	0.0721944	4.8353	0.0501753	0.0214076	0.0202886	0.0192555	0.0202886	ENSMUSG00000008855	Hdac5
ENSMUST00000050120	0.00688633	0.190663	-0.100221	0.0370875	6.43291	0.013241	0.00159353	0.00941034	0.00608093	0.00941034	ENSMUSG00000046523	Kctd4
ENSMUST00000159286	0.0068982	0.190703	0.95273	0.352639	2.1897	1.15424	0.691142	0.259518	0.303689	0.303689	ENSMUSG00000014782	Plekhg4
ENSMUST00000153064	0.00690059	0.190703	0.706451	0.261493	2.1986	0.612238	0.246951	0.252608	0.300078	0.300078	ENSMUSG00000026930	Gpsm1
ENSMUST00000090027	0.00690127	0.190703	-1.18847	0.439917	2.61024	1.86278	0.825229	0.722985	0.173236	0.722985	ENSMUSG00000041408	Wapl
ENSMUST00000117462	0.00691191	0.190748	1.28256	0.474837	1.14076	2.04473	0.56852	1.10571	1.23524	1.23524	ENSMUSG00000041845	Rhod
ENSMUST00000028759	0.00691088	0.190748	0.156046	0.0577712	5.48761	0.0321228	0.012422	0.0142781	0.0116683	0.0142781	ENSMUSG00000027297	Ltk
ENSMUST00000102478	0.00696261	0.191151	-0.0535157	0.0198307	9.20813	0.00378364	0.000166957	0.00297909	0.0026448	0.00297909	ENSMUSG00000017390	Aldoc
ENSMUST00000002152	0.00693742	0.191151	0.190101	0.070412	4.72091	0.0477093	0.0147884	0.0248744	0.0208455	0.0248744	ENSMUSG00000002083	Bbc3
ENSMUST00000022813	0.00694048	0.191151	0.12947	0.0479575	5.30957	0.0215926	0.00506284	0.0127795	0.0133365	0.0133365	ENSMUSG00000022203	Efs
ENSMUST00000023036	0.00696118	0.191151	-0.0594327	0.0220228	7.60899	0.00354547	0.000511914	0.0022098	0.0033681	0.0033681	ENSMUSG00000022400	Rbx1
ENSMUST00000137054	0.00695596	0.191151	-1.24905	0.462793	3.60083	2.06076	0.999533	0.713884	0.0532526	0.713884	ENSMUSG00000040738	Ints8
ENSMUST00000056292	0.00695268	0.191151	-0.106619	0.0395017	6.01369	0.0125836	0.0044719	0.00549981	0.0080112	0.0080112	ENSMUSG00000048100	Taf13
ENSMUST00000108409	0.00694656	0.191151	0.0779575	0.0288796	6.65743	0.00736366	0.00135798	0.0046305	0.00531427	0.00531427	ENSMUSG00000043843	Tmem145
ENSMUST00000045855	0.00694874	0.191151	-0.10648	0.0394475	6.11787	0.0149732	0.00244955	0.00999928	0.00746043	0.00999928	ENSMUSG00000042770	Hebp1
ENSMUST00000099623	0.0069761	0.191274	-0.0643918	0.0238666	8.00705	0.00547994	0.000336287	0.00422064	0.00296286	0.00422064	ENSMUSG00000074968	Ano3
ENSMUST00000037235	0.00697369	0.191274	0.224884	0.0833492	3.99934	0.0587429	0.0191663	0.0280486	0.0364105	0.0364105	ENSMUSG00000042631	Xkr7
ENSMUST00000112471	0.007023	0.192357	-0.0536643	0.019907	8.45506	0.00209596	0.000468853	0.000929013	0.00270145	0.00270145	ENSMUSG00000041020	Map7d2
ENSMUST00000045756	0.00702468	0.192357	-0.0936852	0.0347539	6.10853	0.00775245	0.00215498	0.00351538	0.0075077	0.0075077	ENSMUSG00000041959	S100a10
ENSMUST00000106921	0.00703281	0.192365	0.221534	0.0821931	4.36259	0.0649673	0.0187155	0.0353301	0.0266891	0.0353301	ENSMUSG00000057722	Lepr
ENSMUST00000133016	0.00703403	0.192365	0.72729	0.269843	4.00602	0.341506	0.546348	-0.334512	0.0361758	0.0361758	ENSMUSG00000027185	Nat10
ENSMUST00000123716	0.00705723	0.192875	0.199347	0.073993	4.72038	0.0429553	0.0229466	0.0108434	0.0208531	0.0208531	ENSMUSG00000040938	Slc16a11
ENSMUST00000150975	0.00706618	0.192995	0.21411	0.0794851	5.43719	0.0607431	0.0327573	0.0177858	0.0121135	0.0177858	ENSMUSG00000022194	Pabpn1
ENSMUST00000093853	0.0070811	0.193278	0.125558	0.0466239	5.38711	0.0148207	0.0048139	0.00629682	0.0125764	0.0125764	ENSMUSG00000044229	Nxpe4
ENSMUST00000026888	0.00711745	0.193336	-0.0945343	0.0351259	6.37035	0.0107611	0.00354644	0.0051902	0.00632419	0.00632419	ENSMUSG00000025782	Taf3
ENSMUST00000050183	0.00709778	0.193336	0.130234	0.0483743	5.29185	0.0209675	0.00520246	0.0119411	0.0135182	0.0135182	ENSMUSG00000034485	Uaca
ENSMUST00000060049	0.00711699	0.193336	-0.144749	0.0537836	5.03309	0.027197	0.00658936	0.015927	0.016552	0.016552	ENSMUSG00000079555	Haus3
ENSMUST00000153608	0.00713339	0.193336	0.386759	0.143747	3.07437	0.195082	0.0689835	0.0927121	0.0963223	0.0963223	ENSMUSG00000059208	Hnrnpm
ENSMUST00000037580	0.00709971	0.193336	0.121366	0.0450819	7.25695	0.0195358	0.0100964	0.00616263	0.00389761	0.00616263	ENSMUSG00000058740	Kcnt1
ENSMUST00000176843	0.00713048	0.193336	-0.938922	0.348952	1.89261	1.17022	0.489973	0.48417	0.453096	0.48417	ENSMUSG00000058317	Ube2e2
ENSMUST00000137246	0.00711867	0.193336	-0.138214	0.0513568	6.97133	0.0253493	0.00343111	0.0176691	0.00447658	0.0176691	ENSMUSG00000028410	Dnaja1
ENSMUST00000002979	0.00710276	0.193336	0.101754	0.0377988	5.98551	0.00945976	0.00326052	0.00375354	0.00816946	0.00816946	ENSMUSG00000002900	Lamb1
ENSMUST00000075312	0.00713091	0.193336	1.16296	0.432221	6.81457	1.79534	0.00214864	1.49237	0.00486451	1.49237	ENSMUSG00000061808	Ttr
ENSMUST00000107170	0.00713029	0.193336	-0.187006	0.0695008	6.26466	0.0319299	0.0318747	-0.0082061	0.00676817	0.00676817	ENSMUSG00000015697	Setdb1
ENSMUST00000004201	0.0071257	0.193336	0.196249	0.0729303	4.29338	0.0375744	0.0144271	0.0141295	0.0281236	0.0281236	ENSMUSG00000004098	Col5a3
ENSMUST00000108789	0.00713797	0.193336	0.307028	0.114122	5.45441	0.0763272	0.092232	-0.0384981	0.0119592	0.0119592	ENSMUSG00000000823	Zfp512b
ENSMUST00000152006	0.00715038	0.193549	-2.00392	0.745018	3.421	5.33348	2.46315	1.97726	0.0640888	1.97726	ENSMUSG00000041977	Arhgef11
ENSMUST00000105662	0.00716436	0.193635	-1.87678	0.697921	1.99574	4.68004	1.73265	2.1641	0.394286	2.1641	ENSMUSG00000039713	Plekhg5
ENSMUST00000115367	0.00716726	0.193635	0.825754	0.307089	1.89352	0.826614	0.301887	0.370449	0.452544	0.452544	ENSMUSG00000067795	4930444P10Rik
ENSMUST00000125040	0.00716396	0.193635	-0.0954116	0.0354805	7.47721	0.0120953	0.00518387	0.00488707	0.00354526	0.00488707	ENSMUSG00000071533	Pcnp
ENSMUST00000023344	0.00717865	0.193685	-0.0717542	0.0266899	6.95059	0.00435403	0.00117408	0.00195211	0.00452473	0.00452473	ENSMUSG00000022664	Slc35a5
ENSMUST00000127286	0.00718134	0.193685	-1.40047	0.520949	1.31546	2.31941	1.18955	0.684146	0.981547	0.981547	ENSMUSG00000053253	Ndfip2
ENSMUST00000138758	0.00718426	0.193685	0.501844	0.186685	3.14388	0.266533	0.190319	0.0179387	0.088492	0.088492	ENSMUSG00000027309	4930402H24Rik
ENSMUST00000022894	0.00718739	0.193685	-0.061494	0.0228769	10.0855	0.00502765	9.89635e-05	0.00408787	0.00319386	0.00408787	ENSMUSG00000022285	Ywhaz
ENSMUST00000154507	0.0071951	0.193761	1.02362	0.380855	1.54494	1.23993	0.437234	0.564616	0.723171	0.723171	ENSMUSG00000024052	Lpin2
ENSMUST00000078766	0.00719937	0.193761	-1.53141	0.569832	0.870742	2.37626	0.8453	0.984777	1.75237	1.75237	ENSMUSG00000058838	Rps27a-ps2
ENSMUST00000183580	0.00721963	0.19403	-0.651238	0.242408	2.41428	0.295974	0.245335	-0.0525912	0.224756	0.224756	ENSMUSG00000032036	Kirrel3
ENSMUST00000093955	0.00724124	0.19403	-0.0824638	0.0307066	6.53109	0.00842875	0.00181699	0.00507931	0.00572617	0.00572617	ENSMUSG00000020485	Supt4a
ENSMUST00000173299	0.00721964	0.19403	0.219961	0.081875	4.43921	0.0643841	0.0272361	0.0263921	0.0252527	0.0263921	ENSMUSG00000033335	Dnm2
ENSMUST00000146077	0.00723284	0.19403	0.451586	0.16813	3.56201	0.271475	0.0573787	0.168764	0.0553523	0.168764	ENSMUSG00000024190	Dusp1
ENSMUST00000000228	0.00724138	0.19403	0.185492	0.0690707	5.24814	0.0458141	0.0134021	0.0247639	0.0139791	0.0247639	ENSMUSG00000000223	Drp2
ENSMUST00000114372	0.00723376	0.19403	0.185525	0.069074	6.25775	0.0458209	0.0312796	0.00689016	0.00679874	0.00689016	ENSMUSG00000031386	Hcfc1
ENSMUST00000156773	0.0072344	0.19403	-0.227838	0.0848289	4.16388	0.0691067	0.0186267	0.0389408	0.0312616	0.0389408	ENSMUSG00000028351	Brinp1
ENSMUST00000153627	0.0072612	0.194428	-1.88575	0.702428	4.20958	4.73761	2.73856	1.20868	0.0300767	1.20868	ENSMUSG00000021177	Tdp1
ENSMUST00000146008	0.00727207	0.194428	0.232618	0.0866645	4.36543	0.0444395	0.0334526	-0.00196146	0.0266333	0.0266333	ENSMUSG00000025155	Dus1l
ENSMUST00000034214	0.00726799	0.194428	-0.129511	0.0482476	7.12546	0.0223504	0.00082491	0.0177977	0.00414553	0.0177977	ENSMUSG00000031762	Mt2
ENSMUST00000117399	0.0072746	0.194428	0.0887159	0.0330536	6.2637	0.00765092	0.00196792	0.00383923	0.00677238	0.00677238	ENSMUSG00000031207	Msn
ENSMUST00000034522	0.00728528	0.194468	-0.0808105	0.0301137	6.5135	0.0087059	0.00135495	0.00589972	0.00578743	0.00589972	ENSMUSG00000032024	Clmp
ENSMUST00000092620	0.00728352	0.194468	-0.0623759	0.0232434	8.04202	0.00518669	0.000357878	0.00396417	0.00293558	0.00396417	ENSMUSG00000069682	Gm10275
ENSMUST00000056032	0.00729573	0.194625	0.090355	0.0336764	6.21549	0.00849482	0.00208303	0.00451787	0.00698979	0.00698979	ENSMUSG00000024137	E4f1
ENSMUST00000173351	0.00730118	0.194648	0.584804	0.217984	2.42131	0.21839	0.15748	-0.0230096	0.222655	0.222655	ENSMUSG00000024392	Bag6
ENSMUST00000163139	0.00732605	0.195188	0.0580141	0.0216337	7.69525	0.00449192	0.000442653	0.0033015	0.00326447	0.0033015	ENSMUSG00000030084	Plxna1
ENSMUST00000056228	0.00735821	0.195274	-0.0867976	0.032385	6.41756	0.0100638	0.00156592	0.00682437	0.00613933	0.00682437	ENSMUSG00000044408	Sptssa
ENSMUST00000138091	0.00734571	0.195274	-0.239141	0.0892066	6.89209	0.0763672	0.0345764	0.0290862	0.0046656	0.0290862	ENSMUSG00000027893	Ahcyl1
ENSMUST00000160722	0.00736612	0.195274	-0.177136	0.0660997	5.35519	0.0419232	0.0111874	0.023766	0.0128827	0.023766	ENSMUSG00000027165	B230118H07Rik
ENSMUST00000025541	0.00733495	0.195274	-0.0500417	0.0186636	8.73246	0.00204364	0.00015918	0.0012848	0.00262747	0.00262747	ENSMUSG00000024639	Gnaq
ENSMUST00000112266	0.0073617	0.195274	-1.86317	0.695205	2.35624	4.6376	2.15155	1.71493	0.242893	1.71493	ENSMUSG00000027088	Phospho2
ENSMUST00000130903	0.00736554	0.195274	-0.913129	0.340739	1.81167	0.965173	0.423493	0.351504	0.505331	0.505331	ENSMUSG00000017314	Mpp2
ENSMUST00000161704	0.0073554	0.195274	0.383539	0.143095	4.11872	0.196488	0.0181674	0.145642	0.0325282	0.145642	ENSMUSG00000041879	Ipo9
ENSMUST00000193611	0.00735352	0.195274	0.0788007	0.0293989	6.76215	0.00673586	0.00190702	0.00339749	0.00500736	0.00500736	ENSMUSG00000016921	Srsf6
ENSMUST00000050372	0.00739498	0.195916	0.151558	0.056583	4.90379	0.0200539	0.0072949	0.00730221	0.0183181	0.0183181	ENSMUSG00000035403	Crb2
ENSMUST00000113864	0.0074189	0.196423	-0.418532	0.156318	5.03928	0.234383	0.178609	0.0168744	0.0164702	0.0168744	ENSMUSG00000057421	Las1l
ENSMUST00000027997	0.00742336	0.196423	0.0975748	0.0364462	7.22584	0.0127408	0.000692726	0.00993385	0.00395357	0.00993385	ENSMUSG00000026678	Rgs5
ENSMUST00000003501	0.00743332	0.196455	-0.0496753	0.0185578	8.76702	0.00282679	0.000132509	0.00213047	0.00262264	0.00262264	ENSMUSG00000003410	Elavl3
ENSMUST00000027186	0.00743386	0.196455	-0.0515122	0.0192443	8.36913	0.00308181	0.000225277	0.00225166	0.00273745	0.00273745	ENSMUSG00000026028	Trak2
ENSMUST00000096259	0.00744319	0.196579	-0.0786033	0.0293697	8.12494	0.00827249	0.000279225	0.00662142	0.00287578	0.00662142	ENSMUSG00000071658	Gng3
ENSMUST00000149328	0.00745242	0.1967	-1.25118	0.467568	2.62601	2.09653	0.783805	0.965156	0.16969	0.965156	ENSMUSG00000022884	Eif4a2
ENSMUST00000162848	0.00747455	0.196917	0.131244	0.0490645	5.80079	0.0230825	0.00633711	0.0129215	0.00930243	0.0129215	ENSMUSG00000033105	Lss
ENSMUST00000153504	0.00747351	0.196917	0.387915	0.145016	3.37732	0.201644	0.0626929	0.105545	0.0672197	0.105545	NA	NA
ENSMUST00000120717	0.00747399	0.196917	1.24394	0.465032	2.19734	2.07355	0.188343	1.54169	0.300587	1.54169	ENSMUSG00000058626	Capn11
ENSMUST00000187117	0.00748556	0.197084	-0.118507	0.0443111	10.1583	0.0188254	0.000220701	0.0154871	0.00327584	0.0154871	ENSMUSG00000101249	Gm29216
ENSMUST00000170375	0.00749269	0.197149	0.540532	0.202135	2.73109	0.242192	0.178808	-0.00645671	0.148059	0.148059	ENSMUSG00000013833	Med16
ENSMUST00000075406	0.00749985	0.197215	0.150799	0.0563988	6.50543	0.0304942	0.00218096	0.0232656	0.00581585	0.0232656	ENSMUSG00000033253	Szt2
ENSMUST00000140554	0.00751905	0.197598	-0.904143	0.338258	3.30103	1.09678	0.824801	0.0905481	0.0732838	0.0905481	ENSMUSG00000029600	Rita1
ENSMUST00000099078	0.00755701	0.198118	0.0593597	0.0222217	7.58583	0.00235317	0.000552905	0.000939086	0.00339753	0.00339753	ENSMUSG00000074582	Arfgef2
ENSMUST00000094097	0.00755755	0.198118	-0.120889	0.0452559	6.18005	0.0196276	0.00557784	0.010807	0.00715582	0.010807	ENSMUSG00000047554	Tmem41b
ENSMUST00000084852	0.00754966	0.198118	0.0689376	0.0258041	7.27812	0.00638142	0.000981946	0.00434488	0.00386044	0.00434488	ENSMUSG00000066306	Numa1
ENSMUST00000161796	0.00754514	0.198118	-0.13429	0.0502624	6.00581	0.0242123	0.0064615	0.0137489	0.00805505	0.0137489	ENSMUSG00000066456	Hmgn3
ENSMUST00000001451	0.00756922	0.198301	0.0635189	0.0237836	7.35889	0.00414586	0.000799994	0.00240815	0.00372527	0.00372527	ENSMUSG00000001415	Smg5
ENSMUST00000162517	0.00757454	0.198318	-0.451142	0.168937	3.43551	0.261748	0.165221	0.050977	0.0630978	0.0630978	ENSMUSG00000033287	Kctd17
ENSMUST00000136721	0.00759014	0.198345	1.16224	0.435333	3.08491	1.81581	0.754872	0.761246	0.0950877	0.761246	ENSMUSG00000020238	Ncln
ENSMUST00000110437	0.00758683	0.198345	-1.6755	0.627545	3.09019	3.77333	1.83066	1.31984	0.0944764	1.31984	ENSMUSG00000023330	Dtwd1
ENSMUST00000022340	0.00759082	0.198345	0.212424	0.0795671	4.08259	0.0381957	0.0170288	0.0104069	0.0336186	0.0336186	ENSMUSG00000021806	Nid2
ENSMUST00000165477	0.00759427	0.198345	0.379407	0.142122	3.22705	0.145161	0.0815808	0.0300325	0.0800078	0.0800078	ENSMUSG00000021557	Agtpbp1
ENSMUST00000096441	0.00761699	0.198414	0.157018	0.0588394	6.29365	0.0331657	0.0106088	0.0170878	0.0066421	0.0170878	ENSMUSG00000034543	Morc2a
ENSMUST00000165717	0.00762032	0.198414	-0.104633	0.0392113	6.16121	0.0147287	0.00419634	0.00810385	0.00724629	0.00810385	ENSMUSG00000001289	Pfdn5
ENSMUST00000029423	0.0076111	0.198414	-0.0687344	0.0257543	9.048	0.00635431	0.000110517	0.00519576	0.00261875	0.00519576	ENSMUSG00000027834	Serpini1
ENSMUST00000003599	0.00760812	0.198414	0.100969	0.0378305	6.136	0.0137108	0.00392492	0.00752426	0.00736982	0.00752426	ENSMUSG00000103088	Pcdhgb6
ENSMUST00000002551	0.00761877	0.198414	-0.086171	0.0322917	6.30768	0.00703963	0.00175978	0.00353438	0.00658227	0.00658227	ENSMUSG00000002477	Snrpd1
ENSMUST00000050561	0.00763629	0.198614	0.0939461	0.0352156	7.05939	0.0118142	0.00563927	0.00421515	0.00428182	0.00428182	ENSMUSG00000031858	Mau2
ENSMUST00000001675	0.00766427	0.198614	-0.0824554	0.0309226	6.64427	0.006724	0.00229467	0.00284042	0.00535497	0.00535497	ENSMUSG00000001630	Stk38l
ENSMUST00000087582	0.00765913	0.198614	-0.0782604	0.0293469	7.07599	0.00650589	0.00264309	0.00244641	0.00424681	0.00424681	ENSMUSG00000059208	Hnrnpm
ENSMUST00000188484	0.00766773	0.198614	1.7394	0.65235	1.39142	4.07544	1.25856	2.14592	0.887497	2.14592	ENSMUSG00000069045	Ddx3y
ENSMUST00000018641	0.00766029	0.198614	1.41384	0.530184	3.04138	2.69208	0.662034	1.58673	0.100298	1.58673	ENSMUSG00000033196	Myh2
ENSMUST00000177608	0.00767018	0.198614	0.486996	0.182652	5.13813	0.217148	0.251666	-0.0905232	0.0152283	0.0152283	ENSMUSG00000016918	Sulf1
ENSMUST00000142455	0.00766656	0.198614	0.170813	0.0640609	4.98982	0.0393009	0.0151726	0.0176578	0.0171385	0.0176578	ENSMUSG00000031601	Cnot7
ENSMUST00000161051	0.00764689	0.198614	-0.0545048	0.0204346	8.6096	0.00347575	0.000688162	0.00211124	0.00265243	0.00265243	ENSMUSG00000005610	Eif4g2
ENSMUST00000177800	0.00766634	0.198614	1.9378	0.72674	2.02145	5.05795	2.44634	1.77886	0.380862	1.77886	ENSMUSG00000029600	Rita1
ENSMUST00000113606	0.00768373	0.198676	0.373411	0.140082	4.15049	0.184373	0.125357	0.0279791	0.0316265	0.0316265	ENSMUSG00000030060	Hmces
ENSMUST00000135311	0.00768663	0.198676	-0.463967	0.174061	2.98886	0.131607	0.135374	-0.0567842	0.107005	0.107005	ENSMUSG00000020863	Luc7l3
ENSMUST00000119703	0.0076836	0.198676	-1.35255	0.507395	1.61163	1.96311	1.39825	0.142464	0.66135	0.66135	ENSMUSG00000043843	Tmem145
ENSMUST00000034629	0.00769398	0.198745	0.128133	0.0480762	5.30444	0.0188894	0.00510169	0.0100392	0.0133888	0.0133888	ENSMUSG00000032119	Hinfp
ENSMUST00000110109	0.00772014	0.199299	-0.0926619	0.0347821	6.9153	0.0115819	0.00280875	0.00686959	0.00460879	0.00686959	ENSMUSG00000039943	Plcb4
ENSMUST00000027252	0.00772759	0.19937	-0.0691652	0.0259654	7.51272	0.00636409	0.00189842	0.00340211	0.00349518	0.00349518	ENSMUSG00000026083	Eif5b
ENSMUST00000167352	0.00774863	0.199586	0.153076	0.0574862	5.19305	0.0316315	0.00615666	0.0202806	0.0145882	0.0202806	ENSMUSG00000015575	Atp6v0e
ENSMUST00000121325	0.00775009	0.199586	1.46376	0.549715	2.00667	2.89243	1.1682	1.24929	0.388526	1.24929	ENSMUSG00000019817	Plagl1
ENSMUST00000098950	0.00774234	0.199586	-0.0790912	0.0296989	7.47502	0.00844288	0.000600417	0.00645578	0.00354841	0.00645578	ENSMUSG00000040028	Elavl1
ENSMUST00000149805	0.00776738	0.19991	0.122261	0.0459278	6.03628	0.020188	0.00370029	0.0131746	0.00788732	0.0131746	ENSMUSG00000063160	Numbl
ENSMUST00000082411	0.00777217	0.199912	-0.109152	0.0410066	8.03122	0.016093	0.0055833	0.00786907	0.00294387	0.00786907	ENSMUSG00000064360	mt-Nd3
ENSMUST00000130101	0.00779029	0.200256	1.066	0.400598	1.53803	1.53567	0.404242	0.879591	0.72989	0.879591	ENSMUSG00000005949	Ctns
ENSMUST00000046924	0.00779885	0.200355	-0.2408	0.0905041	6.62057	0.0783779	0.027266	0.0382619	0.00542956	0.0382619	ENSMUSG00000040339	Fam102b
ENSMUST00000100780	0.00781832	0.200733	0.496457	0.186651	2.57099	0.299233	0.096274	0.147208	0.182434	0.182434	ENSMUSG00000072662	Mansc4
ENSMUST00000090543	0.00795306	0.20074	-0.0527826	0.0198875	8.12468	0.00375671	0.000288144	0.00285085	0.00287596	0.00287596	ENSMUSG00000021775	Nr1d2
ENSMUST00000072100	0.00792098	0.20074	-0.0767423	0.0289002	7.17657	0.00798609	0.000728056	0.00595374	0.00404556	0.00595374	ENSMUSG00000029878	Dbpht2
ENSMUST00000001561	0.00786021	0.20074	-0.129155	0.0485908	5.51615	0.0180138	0.0074635	0.00670252	0.011425	0.011425	ENSMUSG00000001520	Nrip2
ENSMUST00000147469	0.00788666	0.20074	1.44507	0.543898	1.69741	2.72057	1.77723	0.477162	0.589371	0.589371	ENSMUSG00000021221	Dpf3
ENSMUST00000072607	0.00793445	0.20074	0.0574808	0.0216513	7.69721	0.00275283	0.000488003	0.0014755	0.00326222	0.00326222	ENSMUSG00000029547	Ints1
ENSMUST00000166105	0.00792056	0.20074	-0.23613	0.0889232	4.08522	0.0756072	0.0200099	0.0432488	0.0335367	0.0432488	ENSMUSG00000090286	Gm17615
ENSMUST00000174421	0.0079482	0.20074	1.05575	0.397757	3.53108	1.5125	0.515881	0.749805	0.0571105	0.749805	ENSMUSG00000031558	Slit2
ENSMUST00000099525	0.00786629	0.20074	-0.0825407	0.0310566	7.098	0.00922536	0.000800326	0.00691575	0.00420118	0.00691575	ENSMUSG00000074909	Ranbp6
ENSMUST00000129625	0.00785667	0.20074	-1.13627	0.427465	2.00842	1.74785	0.699633	0.762177	0.387609	0.762177	ENSMUSG00000036764	Dnajc12
ENSMUST00000065263	0.00792248	0.20074	-0.0579705	0.0218316	8.17004	0.00455718	0.000510986	0.00330195	0.00284607	0.00330195	ENSMUSG00000038095	Sbno1
ENSMUST00000022294	0.00790973	0.20074	-0.0684601	0.0257766	7.06203	0.00606993	0.00103926	0.00398319	0.00427622	0.00427622	ENSMUSG00000021772	Nkiras1
ENSMUST00000108119	0.00794043	0.20074	-1.19129	0.448765	1.94485	1.56146	1.18883	0.0462267	0.422284	0.422284	ENSMUSG00000058239	Usf2
ENSMUST00000165783	0.00792542	0.20074	0.161188	0.0607057	4.74502	0.019482	0.00897565	0.00422737	0.0205058	0.0205058	ENSMUSG00000018820	Zfyve27
ENSMUST00000151969	0.00784285	0.20074	0.965958	0.363311	3.23589	1.26269	0.756969	0.298992	0.0791578	0.298992	ENSMUSG00000028797	Tmem234
ENSMUST00000153186	0.00789982	0.20074	0.272252	0.102492	3.79282	0.0823533	0.039755	0.0255778	0.0442822	0.0442822	ENSMUSG00000032314	Etfa
ENSMUST00000107258	0.0079559	0.20074	-0.124543	0.0469277	6.2957	0.0210522	0.00750067	0.010117	0.00663332	0.010117	ENSMUSG00000028402	Mpdz
ENSMUST00000147510	0.00791381	0.20074	1.17292	0.441658	2.28225	1.86519	0.599886	0.96061	0.268202	0.96061	ENSMUSG00000031389	Arhgap4
ENSMUST00000129284	0.00788085	0.20074	-0.209502	0.0788453	4.55513	0.0594552	0.0247422	0.0249904	0.0233104	0.0249904	ENSMUSG00000027099	Mtx2
ENSMUST00000023538	0.00791917	0.20074	-0.105033	0.0395529	5.98282	0.0149587	0.00270546	0.00981001	0.00818475	0.00981001	ENSMUSG00000022836	Mylk
ENSMUST00000001181	0.0078827	0.20074	0.126566	0.047634	6.16723	0.0217004	0.00220536	0.0159466	0.0072172	0.0159466	ENSMUSG00000020241	Col6a2
ENSMUST00000026487	0.00782437	0.20074	-0.0871562	0.0327709	6.7019	0.0102746	0.00132842	0.00726306	0.00518032	0.00726306	ENSMUSG00000090000	Ier3ip1
ENSMUST00000122994	0.00794794	0.20074	-0.88865	0.3348	2.28147	0.740893	0.628242	-0.0732387	0.268485	0.268485	ENSMUSG00000025534	Gusb
ENSMUST00000019317	0.00784719	0.20074	0.39353	0.148023	4.59025	0.209598	0.141327	0.0339599	0.0227637	0.0339599	ENSMUSG00000019173	Rab5c
ENSMUST00000176194	0.00790447	0.20074	0.177048	0.0666566	5.93568	0.0295664	0.0270858	-0.00489288	0.00845895	0.00845895	ENSMUSG00000029055	Plch2
ENSMUST00000167927	0.00785419	0.20074	0.156735	0.0589611	5.5401	0.0332537	0.00991533	0.0178959	0.0112257	0.0178959	ENSMUSG00000025159	Mms19
ENSMUST00000057288	0.00789537	0.20074	-0.0770265	0.0289953	7.52932	0.00803999	0.000622135	0.0061037	0.00347238	0.0061037	ENSMUSG00000020571	Pdia6
ENSMUST00000172599	0.00791755	0.20074	-0.256598	0.0966264	3.88462	0.0532749	0.0340789	0.00341386	0.0406144	0.0406144	ENSMUSG00000007041	Clic1
ENSMUST00000115248	0.00795012	0.20074	-0.0683125	0.0257377	7.03173	0.00483172	0.000958076	0.00279028	0.00434135	0.00434135	ENSMUSG00000006423	C330007P06Rik
ENSMUST00000143905	0.00794019	0.20074	0.529337	0.199403	2.93879	0.228828	0.204232	-0.042495	0.113862	0.113862	ENSMUSG00000085642	3110053B16Rik
ENSMUST00000186913	0.00796684	0.200896	-0.334717	0.126143	3.6044	0.118712	0.074231	0.018562	0.0530654	0.0530654	ENSMUSG00000078572	1810043H04Rik
ENSMUST00000179854	0.00797631	0.201015	0.214016	0.0806674	5.00589	0.0621986	0.0255413	0.0265165	0.0169178	0.0265165	ENSMUSG00000026269	Rnpepl1
ENSMUST00000099329	0.00801957	0.201626	-0.0518185	0.019545	8.29891	0.00308216	0.000284374	0.00218448	0.00277167	0.00277167	ENSMUSG00000074781	Ube2n
ENSMUST00000048691	0.00801787	0.201626	-0.137426	0.0518331	5.09132	0.0160905	0.00569197	0.00589868	0.0158014	0.0158014	ENSMUSG00000042256	Ptchd4
ENSMUST00000115776	0.00800673	0.201626	-0.0890924	0.0335971	6.45144	0.0107872	0.00265031	0.00637983	0.00601154	0.00637983	ENSMUSG00000022674	Ube2v2
ENSMUST00000099513	0.00801288	0.201626	0.0538455	0.0203073	7.99025	0.00321389	0.000322698	0.00222516	0.00297641	0.00297641	ENSMUSG00000020331	Hcn2
ENSMUST00000092623	0.0080378	0.201965	-0.10516	0.0396757	5.7782	0.00875114	0.00314038	0.00295352	0.0094529	0.0094529	ENSMUSG00000019880	Rspo3
ENSMUST00000149828	0.00805184	0.202197	0.308593	0.116455	3.48423	0.128484	0.0485597	0.0588128	0.0599344	0.0599344	ENSMUSG00000029833	Trim24
ENSMUST00000037383	0.00805873	0.202251	-0.111235	0.0419818	6.17943	0.0159024	0.006941	0.00619197	0.00715876	0.00715876	ENSMUSG00000037669	Ldah
ENSMUST00000043437	0.00807863	0.20263	0.151448	0.0571769	5.13589	0.0235386	0.0108985	0.00730824	0.015255	0.015255	ENSMUSG00000038524	Fchsd1
ENSMUST00000050328	0.0080974	0.202981	-0.0541248	0.02044	7.97321	0.00242631	0.000351903	0.00137408	0.00299045	0.00299045	ENSMUSG00000035150	Eif2s3x
ENSMUST00000174470	0.00813356	0.203767	0.664042	0.250916	2.30693	0.599302	0.244196	0.257496	0.259473	0.259473	ENSMUSG00000036036	Zfp57
ENSMUST00000134767	0.00814903	0.204034	-0.206005	0.0778602	6.19597	0.057885	0.0227299	0.0257678	0.00708056	0.0257678	ENSMUSG00000023805	Synj2
ENSMUST00000176740	0.00816435	0.204297	-0.370598	0.140102	4.45266	0.134038	0.132014	-0.0301333	0.0250145	0.0250145	ENSMUSG00000026526	Fh1
ENSMUST00000152486	0.00818191	0.204615	0.275961	0.104354	3.61286	0.0934033	0.034493	0.0417159	0.0526248	0.0526248	ENSMUSG00000024163	Mapk8ip3
ENSMUST00000122409	0.00820089	0.204949	0.068095	0.0257576	7.31918	0.0042138	0.00151719	0.00160055	0.00379044	0.00379044	ENSMUSG00000001802	Lrp3
ENSMUST00000155436	0.00820493	0.204949	0.170236	0.0643977	5.5655	0.0395851	0.0172068	0.0159697	0.0110187	0.0159697	ENSMUSG00000035203	Epn1
ENSMUST00000195387	0.00821534	0.205088	0.394059	0.149091	3.06514	0.189848	0.0804073	0.0743605	0.0974166	0.0974166	ENSMUSG00000025651	Uqcrc1
ENSMUST00000144016	0.00822252	0.205147	0.119039	0.0450429	5.67927	0.0193642	0.00478385	0.011447	0.0101461	0.011447	ENSMUSG00000015090	Ptgds
ENSMUST00000169913	0.00824265	0.20526	1.23679	0.468133	3.33721	2.09139	1.45191	0.30128	0.0703073	0.30128	ENSMUSG00000048782	Insc
ENSMUST00000087897	0.00824643	0.20526	-0.0965296	0.0365392	6.28885	0.00934778	0.00401815	0.00315643	0.00666276	0.00666276	ENSMUSG00000037426	Depdc5
ENSMUST00000124142	0.00823744	0.20526	-1.00503	0.380381	2.06353	1.38085	0.796164	0.361352	0.359876	0.361352	ENSMUSG00000036599	Chst12
ENSMUST00000099269	0.00823372	0.20526	0.2641	0.0999495	4.59377	0.0953408	0.0116878	0.0682314	0.0227098	0.0682314	ENSMUSG00000027435	Cd93
ENSMUST00000110857	0.00825493	0.205351	-0.0574771	0.0217596	7.96448	0.0045182	0.000332876	0.00345496	0.00299776	0.00345496	ENSMUSG00000020664	Dld
ENSMUST00000049016	0.00827615	0.205758	0.106225	0.0402278	6.30779	0.0154405	0.00549568	0.00745053	0.00658181	0.00745053	ENSMUSG00000042439	Zfp532
ENSMUST00000049064	0.00828711	0.205789	-0.0606729	0.0229809	7.42938	0.00400614	0.000609432	0.00254859	0.00361555	0.00361555	ENSMUSG00000036894	Rap2b
ENSMUST00000173898	0.00828378	0.205789	-0.203679	0.0771429	4.48489	0.0487644	0.0231496	0.0161777	0.0244586	0.0244586	ENSMUSG00000063765	Chadl
ENSMUST00000153111	0.00832396	0.206413	0.256732	0.0972972	4.39044	0.0903004	0.0363919	0.0393421	0.0261504	0.0393421	ENSMUSG00000055491	Pprc1
ENSMUST00000185926	0.00832115	0.206413	1.01712	0.385454	1.72241	1.17669	0.618718	0.321318	0.569882	0.569882	ENSMUSG00000096036	Gm21778
ENSMUST00000130942	0.00832685	0.206413	0.188647	0.0714973	4.56381	0.0229575	0.0177211	-0.00348843	0.0231738	0.0231738	ENSMUSG00000028601	Echdc2
ENSMUST00000132661	0.00834537	0.206751	-0.133082	0.0504524	5.26336	0.0242772	0.00507876	0.0152848	0.0138165	0.0152848	ENSMUSG00000050423	Ppp1r3g
ENSMUST00000108492	0.00835833	0.206831	-0.18214	0.0690645	4.7351	0.0454895	0.00905724	0.029102	0.0206452	0.029102	ENSMUSG00000004328	Hif3a
ENSMUST00000178056	0.00835813	0.206831	0.150323	0.057	5.71688	0.0309851	0.00340677	0.0225852	0.00987574	0.0225852	ENSMUSG00000080316	Spaca6
ENSMUST00000062904	0.00837098	0.207023	-0.0681718	0.0258547	7.06521	0.00443572	0.00107823	0.00226605	0.00426949	0.00426949	ENSMUSG00000039768	Dnajc11
ENSMUST00000113975	0.00837662	0.207042	-0.0866224	0.0328551	6.71833	0.0102934	0.00127643	0.00735921	0.0051322	0.00735921	ENSMUSG00000089774	Slc5a3
ENSMUST00000121693	0.0084002	0.207262	-0.0773409	0.0293453	6.73316	0.00592674	0.00179981	0.00272939	0.00508936	0.00508936	ENSMUSG00000024511	Rab27b
ENSMUST00000034012	0.00839824	0.207262	-0.0824434	0.0312804	7.52482	0.00932923	0.00224661	0.00558109	0.00347852	0.00558109	ENSMUSG00000031601	Cnot7
ENSMUST00000109961	0.00839636	0.207262	0.435233	0.16513	3.7116	0.213172	0.170316	-0.000551831	0.047827	0.047827	ENSMUSG00000036992	Nxt1
ENSMUST00000142332	0.00840961	0.207323	0.101238	0.0384179	6.47988	0.0140715	0.00292358	0.0088839	0.00590724	0.0088839	ENSMUSG00000036052	Dnajb5
ENSMUST00000134133	0.00841244	0.207323	-0.932537	0.353897	1.9593	1.19404	0.402499	0.599446	0.414134	0.599446	ENSMUSG00000005779	Psmb4
ENSMUST00000101619	0.0084208	0.207408	-0.314456	0.119351	5.01085	0.135799	0.0302474	0.0837097	0.0168504	0.0837097	ENSMUSG00000005696	Sh2d1a
ENSMUST00000142559	0.0084506	0.207566	0.307257	0.116672	3.45707	0.0996097	0.0472314	0.0305235	0.0616674	0.0616674	ENSMUSG00000044465	Fam160a2
ENSMUST00000113302	0.00845232	0.207566	-0.0990237	0.0376023	6.63798	0.0134771	0.00185038	0.00946109	0.00537462	0.00946109	ENSMUSG00000033475	Tomm6
ENSMUST00000021063	0.00843634	0.207566	-0.0735485	0.0279218	7.22499	0.00659508	0.0022819	0.00309052	0.00395513	0.00395513	ENSMUSG00000020720	Psmd12
ENSMUST00000018333	0.00844902	0.207566	-0.196384	0.0745693	5.57014	0.0530023	0.020092	0.0243927	0.0109814	0.0243927	ENSMUSG00000018189	Uchl5
ENSMUST00000085941	0.00845659	0.207566	-0.145037	0.0550788	5.37963	0.0228974	0.011622	0.00642909	0.0126474	0.0126474	ENSMUSG00000059518	Znhit1
ENSMUST00000138900	0.00844904	0.207566	-1.09174	0.414548	2.45536	1.63804	1.05617	0.318635	0.212765	0.318635	ENSMUSG00000029622	Arpc1b
ENSMUST00000134017	0.00848925	0.208036	0.795183	0.302125	1.92896	0.709389	0.298811	0.265607	0.431426	0.431426	ENSMUSG00000004934	Pias4
ENSMUST00000130097	0.00850534	0.208036	0.908178	0.345141	1.68738	1.03455	0.355602	0.493491	0.597377	0.597377	ENSMUSG00000026767	Fam188a
ENSMUST00000109444	0.00851654	0.208036	0.379875	0.144391	5.88599	0.140788	0.158031	-0.0510315	0.00875913	0.00875913	ENSMUSG00000021669	Col4a3bp
ENSMUST00000142806	0.00851557	0.208036	0.471127	0.179074	2.75374	0.181163	0.112722	0.0152904	0.143817	0.143817	ENSMUSG00000045896	Paip2b
ENSMUST00000159441	0.0085166	0.208036	0.318476	0.121053	3.79082	0.139624	0.0684841	0.0487472	0.0443657	0.0487472	ENSMUSG00000060743	H3f3a
ENSMUST00000004614	0.00850989	0.208036	-0.14429	0.0548393	5.64063	0.0286555	0.0114138	0.0126449	0.0104329	0.0126449	ENSMUSG00000058638	Zfp110
ENSMUST00000160683	0.00849198	0.208036	-0.122104	0.0463946	6.31346	0.0205118	0.0058047	0.011415	0.00655783	0.011415	ENSMUSG00000060073	Psma3
ENSMUST00000167495	0.00848726	0.208036	0.141044	0.0535874	5.17283	0.0263864	0.00815303	0.013808	0.0148199	0.0148199	ENSMUSG00000022185	Acin1
ENSMUST00000099547	0.00851993	0.208036	-0.0544951	0.0207147	7.92023	0.0039582	0.000396746	0.00290147	0.00303605	0.00303605	ENSMUSG00000069237	Fam8a1
ENSMUST00000032551	0.00852542	0.208051	-0.0864813	0.0328761	6.25494	0.00908589	0.00183551	0.00555883	0.0068112	0.0068112	ENSMUSG00000030393	Zik1
ENSMUST00000028915	0.00854541	0.208418	-0.0788765	0.0299942	6.53568	0.00348531	0.00148686	0.000455552	0.00571035	0.00571035	ENSMUSG00000027428	Rbbp9
ENSMUST00000100290	0.00856368	0.208744	1.4354	0.545989	2.62883	2.83962	1.64267	0.742161	0.169064	0.742161	ENSMUSG00000026921	Egfl7
ENSMUST00000096069	0.00858858	0.209006	-0.0706655	0.0268893	6.92918	0.00688638	0.00107049	0.0047138	0.0045754	0.0047138	ENSMUSG00000033799	Fam208b
ENSMUST00000171426	0.00858431	0.209006	-1.78075	0.677562	2.53829	4.37259	1.67403	1.99869	0.190523	1.99869	ENSMUSG00000025404	R3hdm2
ENSMUST00000081650	0.00858923	0.209006	-0.0533293	0.0202929	9.23475	0.00392207	0.000109156	0.00318524	0.00265116	0.00318524	ENSMUSG00000060036	Rpl3
ENSMUST00000034989	0.00861211	0.209348	-0.0665503	0.0253324	7.14453	0.00445085	0.00102616	0.002392	0.00410769	0.00410769	ENSMUSG00000032418	Me1
ENSMUST00000130386	0.00861316	0.209348	-1.59108	0.605657	3.73577	3.4932	1.28758	1.64698	0.0467381	1.64698	ENSMUSG00000044037	Als2cl
ENSMUST00000105255	0.00862539	0.209525	0.119826	0.0456209	6.96898	0.0198184	0.00611053	0.0105396	0.00448198	0.0105396	ENSMUSG00000078429	Ctdsp2
ENSMUST00000136816	0.0086353	0.209646	0.197149	0.0750711	4.85817	0.0274179	0.0261433	-0.00817625	0.018942	0.018942	ENSMUSG00000039157	Fam102a
ENSMUST00000177116	0.00864355	0.209726	1.39331	0.530614	1.54934	2.68073	0.826636	1.42577	0.718929	1.42577	ENSMUSG00000024921	Smarca2
ENSMUST00000109102	0.00866769	0.209989	-0.0850525	0.0324023	6.29393	0.0081906	0.00175838	0.0047762	0.0066409	0.0066409	ENSMUSG00000031758	Cdyl2
ENSMUST00000100244	0.0086673	0.209989	-0.139157	0.0530143	8.93991	0.0267562	0.00289148	0.0195926	0.00261281	0.0195926	ENSMUSG00000026833	Olfm1
ENSMUST00000128010	0.00866923	0.209989	0.162716	0.061991	4.96069	0.031067	0.0132039	0.0118383	0.0175392	0.0175392	ENSMUSG00000028692	Akr1a1
ENSMUST00000041093	0.00868756	0.210312	0.108775	0.0414521	5.66704	0.0081906	0.00351036	0.00179807	0.0102358	0.0102358	ENSMUSG00000038648	Creb3l2
ENSMUST00000054565	0.00869429	0.210355	-0.150238	0.0572586	4.90304	0.0176682	0.0078999	0.00433819	0.0183285	0.0183285	ENSMUSG00000007867	Ift43
ENSMUST00000022163	0.0087154	0.210625	0.231455	0.08824	4.61575	0.0741059	0.0363784	0.0259119	0.0223766	0.0259119	ENSMUSG00000021660	Btf3
ENSMUST00000114786	0.00871453	0.210625	-0.299392	0.114139	5.89118	0.123991	0.092818	0.0114034	0.00872722	0.0114034	ENSMUSG00000059447	Hadhb
ENSMUST00000176714	0.0087235	0.210701	0.342743	0.130683	3.34856	0.0990689	0.067212	0.00383323	0.0694122	0.0694122	ENSMUSG00000041420	Meis3
ENSMUST00000177236	0.00875806	0.211137	-0.0588763	0.0224602	7.53683	0.00346217	0.000573506	0.00207969	0.00346219	0.00346219	ENSMUSG00000030788	Rnf141
ENSMUST00000102782	0.00876147	0.211137	-0.104964	0.0400439	6.49708	0.0152575	0.00336515	0.00946294	0.00584549	0.00946294	ENSMUSG00000078193	Gm2000
ENSMUST00000154372	0.00874776	0.211137	1.0464	0.39912	1.60815	1.51583	0.466817	0.807556	0.664453	0.807556	ENSMUSG00000001441	Npepps
ENSMUST00000023570	0.00875208	0.211137	-0.121779	0.0464523	5.84637	0.0193537	0.00825536	0.00778877	0.00900717	0.00900717	ENSMUSG00000022863	Btg3
ENSMUST00000113852	0.00877044	0.211233	0.176538	0.0673584	6.08093	0.0431691	0.0257304	0.0105668	0.00764977	0.0105668	ENSMUSG00000034616	Ssh3
ENSMUST00000146151	0.00878975	0.211458	0.448483	0.171168	2.98518	0.189391	0.126896	0.015172	0.107493	0.107493	ENSMUSG00000022771	Ppil2
ENSMUST00000147427	0.0087874	0.211458	0.303601	0.115869	3.45619	0.102579	0.04568	0.0357391	0.0617247	0.0617247	ENSMUSG00000023861	Mpc1
ENSMUST00000043493	0.00880765	0.211509	0.0537146	0.0205062	8.04063	0.00400011	0.000330553	0.00303349	0.00293664	0.00303349	ENSMUSG00000034525	Ice1
ENSMUST00000114158	0.00880448	0.211509	0.0944257	0.0360465	7.20749	0.0123604	0.00526518	0.0051296	0.00398734	0.0051296	ENSMUSG00000029121	Crmp1
ENSMUST00000069168	0.0088139	0.211509	-0.0553787	0.0211434	7.81692	0.00361728	0.000442617	0.00247743	0.00313374	0.00313374	ENSMUSG00000055531	Cpsf6
ENSMUST00000027941	0.00880786	0.211509	1.24742	0.476221	2.20264	2.15733	1.34807	0.466218	0.298454	0.466218	ENSMUSG00000026628	Atf3
ENSMUST00000027975	0.00881683	0.211509	-0.0623696	0.0238136	7.30868	0.00382537	0.000728608	0.00218695	0.00380809	0.00380809	ENSMUSG00000026664	Phyh
ENSMUST00000164047	0.00883989	0.211823	-0.557443	0.212912	4.26412	0.431146	0.0998926	0.26276	0.028776	0.26276	ENSMUSG00000001627	Ifrd1
ENSMUST00000063520	0.00883737	0.211823	-0.22274	0.0850709	6.66892	0.0688322	0.0161115	0.041785	0.00527914	0.041785	ENSMUSG00000022698	Naa50
ENSMUST00000095439	0.00884528	0.211832	1.10316	0.421378	3.02624	1.68871	1.30191	0.118566	0.102183	0.118566	ENSMUSG00000054150	Syne3
ENSMUST00000022197	0.00885102	0.21185	-0.0491342	0.0187696	8.63065	0.00304742	0.000171105	0.00233411	0.00264728	0.00264728	ENSMUSG00000021687	Scamp1
ENSMUST00000170552	0.00886319	0.211996	0.100333	0.0383348	5.91227	0.00968294	0.00315756	0.00416368	0.00859892	0.00859892	ENSMUSG00000027751	Supt20
ENSMUST00000130366	0.00886713	0.211996	0.59148	0.226003	2.50382	0.30189	0.209156	0.00950425	0.199462	0.199462	ENSMUSG00000053646	Plxnb1
ENSMUST00000110505	0.00889406	0.212281	-0.0936017	0.0357791	7.39173	0.0121718	0.00254132	0.00769982	0.00367322	0.00769982	ENSMUSG00000066551	Hmgb1
ENSMUST00000130050	0.00889228	0.212281	0.320883	0.122654	3.23804	0.0839113	0.0413988	0.017852	0.0789525	0.0789525	ENSMUSG00000031166	Wdr13
ENSMUST00000129604	0.00888694	0.212281	-0.172225	0.0658259	4.96631	0.0313522	0.0172025	0.00728505	0.0174619	0.0174619	ENSMUSG00000030498	Gas2
ENSMUST00000097709	0.00891241	0.212365	-0.0854259	0.0326627	6.71105	0.00639004	0.00338142	0.00127561	0.0051534	0.0051534	ENSMUSG00000025950	Idh1
ENSMUST00000040182	0.00891748	0.212365	-0.0887966	0.033954	7.9783	0.0109603	0.000365563	0.00885744	0.00298622	0.00885744	ENSMUSG00000032740	Ccdc88a
ENSMUST00000027866	0.00891764	0.212365	-0.168665	0.0644944	4.93998	0.0231304	0.0154531	0.000862179	0.0178231	0.0178231	ENSMUSG00000026577	Blzf1
ENSMUST00000136372	0.00890956	0.212365	0.240877	0.0920957	3.87551	0.0491412	0.0268883	0.00841849	0.0409646	0.0409646	ENSMUSG00000061451	Tmem151a
ENSMUST00000160027	0.00893879	0.212749	-0.0883696	0.0338013	6.45233	0.00975439	0.00313199	0.0048651	0.00600822	0.00600822	ENSMUSG00000060073	Psma3
ENSMUST00000193683	0.00894887	0.21287	-0.322546	0.123392	5.07002	0.133564	0.105733	0.00454074	0.016071	0.016071	ENSMUSG00000026575	Nme7
ENSMUST00000194079	0.00899478	0.213842	0.203756	0.0780002	4.82791	0.0578161	0.020957	0.0277152	0.0193569	0.0277152	ENSMUSG00000023473	Celsr3
ENSMUST00000044003	0.00901658	0.2142	0.212715	0.0814555	4.03799	0.0453338	0.0180109	0.016768	0.035069	0.035069	ENSMUSG00000044749	Abca6
ENSMUST00000130648	0.00901995	0.2142	0.182526	0.0698986	4.37641	0.0444121	0.0126673	0.0243409	0.0264192	0.0264192	ENSMUSG00000010086	Rnf112
ENSMUST00000037324	0.00903811	0.214511	-0.0640572	0.0245372	9.0467	0.00572016	0.000125411	0.0046912	0.00261863	0.0046912	ENSMUSG00000036309	Skp1a
ENSMUST00000032827	0.00904677	0.214578	0.42378	0.16235	2.77911	0.178192	0.0716321	0.0646089	0.139229	0.139229	ENSMUSG00000030606	Hapln3
ENSMUST00000021466	0.00905108	0.214578	-0.0516162	0.0197754	8.15162	0.00294588	0.000270565	0.00206305	0.00285797	0.00285797	ENSMUSG00000021066	Atl1
ENSMUST00000060864	0.00905912	0.214649	0.070028	0.0268326	7.14521	0.00564402	0.00165355	0.00287089	0.00410634	0.00410634	ENSMUSG00000028458	Tesk1
ENSMUST00000131201	0.00906716	0.214719	-0.932018	0.357162	2.34139	1.21177	0.656499	0.364018	0.247769	0.364018	ENSMUSG00000090053	Palm2
ENSMUST00000020049	0.0090962	0.215287	-0.103311	0.0396066	5.9095	0.0115123	0.00393384	0.005116	0.00861564	0.00861564	ENSMUSG00000019897	Ccdc59
ENSMUST00000028679	0.00910902	0.21547	-0.256669	0.0984185	4.16784	0.0720927	0.0463347	0.0105933	0.031155	0.031155	ENSMUSG00000027246	Ell3
ENSMUST00000015877	0.00914188	0.215886	-0.0546549	0.020967	8.61182	0.00417437	0.000216243	0.00330069	0.00265187	0.00330069	ENSMUSG00000015733	Capza2
ENSMUST00000140517	0.00913915	0.215886	-0.746794	0.286479	1.96658	0.688727	0.246464	0.316501	0.410096	0.410096	ENSMUSG00000041650	Pcca
ENSMUST00000003550	0.00913316	0.215886	0.071953	0.0275996	6.96103	0.00353069	0.00159354	0.000674235	0.00450037	0.00450037	ENSMUSG00000003458	Ncstn
ENSMUST00000151843	0.00915408	0.215977	0.130908	0.0502285	6.07521	0.0228028	0.0125036	0.00648947	0.00767966	0.00767966	ENSMUSG00000029060	Mib2
ENSMUST00000134596	0.00915593	0.215977	0.333212	0.127855	3.1863	0.107885	0.0467236	0.0351497	0.0840511	0.0840511	ENSMUSG00000002346	Slc25a42
ENSMUST00000055349	0.00917449	0.216228	-0.0900928	0.0345782	6.13513	0.00741825	0.00219107	0.00331	0.00737412	0.00737412	ENSMUSG00000053347	Zfp943
ENSMUST00000146924	0.00917679	0.216228	-0.800558	0.307269	3.54299	0.896341	0.688477	0.0668378	0.0564244	0.0668378	ENSMUSG00000022940	Pigp
ENSMUST00000115011	0.00918826	0.216314	-0.108157	0.0415194	5.9758	0.0137188	0.005566	0.00549062	0.00822491	0.00822491	ENSMUSG00000001143	Lman2l
ENSMUST00000062264	0.00919167	0.216314	-0.101725	0.0390524	8.32291	0.0144776	0.0002435	0.0119572	0.00275948	0.0119572	ENSMUSG00000026434	Nucks1
ENSMUST00000119251	0.00919572	0.216314	0.0825261	0.0316837	6.68089	0.00952934	0.00268894	0.00534189	0.00524293	0.00534189	ENSMUSG00000001419	Mef2d
ENSMUST00000156335	0.009209	0.216506	-1.102	0.423163	1.57423	1.69972	0.415789	1.01675	0.695358	1.01675	ENSMUSG00000014402	Tsg101
ENSMUST00000014321	0.00921463	0.216518	-0.0799348	0.0306971	6.44319	0.00871038	0.0014962	0.00580064	0.00604229	0.00604229	ENSMUSG00000014177	Tvp23b
ENSMUST00000021428	0.00923431	0.216547	-0.0595841	0.0228883	7.47287	0.00431914	0.000639506	0.00287687	0.0035515	0.0035515	ENSMUSG00000021039	Snw1
ENSMUST00000173246	0.00922722	0.216547	-0.102396	0.03933	6.5503	0.0146814	0.00361377	0.00876104	0.00566045	0.00876104	ENSMUSG00000038518	Jarid2
ENSMUST00000144211	0.00923533	0.216547	-0.0685167	0.02632	6.94574	0.00330846	0.00100584	0.00116103	0.00453611	0.00453611	ENSMUSG00000039860	Srrm3
ENSMUST00000080089	0.00923628	0.216547	-0.0958373	0.0368154	6.68637	0.0128635	0.00306567	0.00777734	0.00522648	0.00777734	ENSMUSG00000024231	Cul2
ENSMUST00000137137	0.00928085	0.216912	1.41265	0.543007	1.51236	2.79774	1.1467	1.21215	0.755378	1.21215	ENSMUSG00000002395	Use1
ENSMUST00000168479	0.00928254	0.216912	0.138122	0.053094	5.56588	0.0209898	0.0115361	0.00506597	0.0110157	0.0110157	ENSMUSG00000075592	Nynrin
ENSMUST00000002064	0.00926169	0.216912	-0.10938	0.0420329	5.70398	0.00801002	0.0041666	0.00092005	0.0099675	0.0099675	ENSMUSG00000001999	Blvra
ENSMUST00000047421	0.00927438	0.216912	0.468373	0.180021	4.31521	0.307509	0.171255	0.0880047	0.0276552	0.0880047	ENSMUSG00000033191	Tie1
ENSMUST00000030118	0.00926701	0.216912	-0.0792051	0.0304396	8.659	0.00879239	0.000269353	0.00714319	0.00264092	0.00714319	ENSMUSG00000028410	Dnaja1
ENSMUST00000161189	0.00927441	0.216912	0.142947	0.0549421	6.04465	0.0259833	0.016307	0.00509344	0.00784203	0.00784203	ENSMUSG00000041879	Ipo9
ENSMUST00000027571	0.00929127	0.216927	0.854276	0.328423	2.29165	1.02339	0.554039	0.308853	0.264843	0.308853	ENSMUSG00000026333	Gin1
ENSMUST00000022030	0.00929345	0.216927	-0.0749893	0.0288302	6.76805	0.00520039	0.00165853	0.00221563	0.00499091	0.00499091	ENSMUSG00000021548	Ccnh
ENSMUST00000111398	0.00930765	0.217139	0.22716	0.0873508	6.50046	0.0592362	0.0552079	-0.00775751	0.00583347	0.00583347	ENSMUSG00000029478	Ncor2
ENSMUST00000166033	0.00932119	0.217216	-0.0611587	0.0235222	8.24939	0.00524882	0.00051194	0.0039144	0.00279845	0.0039144	ENSMUSG00000078578	Ube2d3
ENSMUST00000154726	0.00932076	0.217216	0.556389	0.213991	2.94338	0.303576	0.253123	-0.0219793	0.113214	0.113214	ENSMUSG00000045193	Cirbp
ENSMUST00000159745	0.009361	0.217904	0.150984	0.0581026	5.1216	0.032019	0.00937107	0.0176362	0.0154276	0.0176362	ENSMUSG00000035953	Tmem55b
ENSMUST00000006900	0.00935763	0.217904	-0.0753129	0.0289809	6.62144	0.00623369	0.00129238	0.00363655	0.00542678	0.00542678	ENSMUSG00000006717	Acot13
ENSMUST00000148702	0.00936869	0.217964	-1.55562	0.598708	2.94604	3.39961	1.63147	1.23614	0.11284	1.23614	ENSMUSG00000025878	Uimc1
ENSMUST00000119975	0.00940907	0.218423	0.859803	0.331098	2.34302	1.03949	0.512704	0.364303	0.247229	0.364303	ENSMUSG00000029022	Miip
ENSMUST00000126993	0.00939418	0.218423	-0.0718318	0.0276556	6.98401	0.00541391	0.0016711	0.00254733	0.00444757	0.00444757	ENSMUSG00000024008	Cpne5
ENSMUST00000192758	0.00940645	0.218423	0.120787	0.0465118	5.92673	0.0205136	0.00560612	0.0117007	0.00851214	0.0117007	ENSMUSG00000039205	Ciz1
ENSMUST00000149657	0.00940349	0.218423	-1.14118	0.43942	1.87121	1.81644	1.07836	0.451349	0.46636	0.46636	ENSMUSG00000001082	Mfsd10
ENSMUST00000113919	0.00942361	0.218641	0.100526	0.0387189	7.39933	0.0142142	0.00542826	0.00656499	0.00366141	0.00656499	ENSMUSG00000031865	Dctn1
ENSMUST00000175805	0.00943614	0.218812	-0.553648	0.213283	5.98327	0.321825	0.355736	-0.104924	0.0081822	0.0081822	ENSMUSG00000022361	Zhx1
ENSMUST00000071874	0.00946161	0.219232	0.0831011	0.0320247	6.40068	0.0097221	0.00169961	0.00650502	0.00620454	0.00650502	ENSMUSG00000064210	Ano6
ENSMUST00000003509	0.00946975	0.219232	0.258539	0.0996444	4.14549	0.0941193	0.0165705	0.0628615	0.0317651	0.0628615	ENSMUSG00000003418	St8sia6
ENSMUST00000047852	0.00946512	0.219232	-0.0820314	0.031614	6.37232	0.00926653	0.00167925	0.00610172	0.00631631	0.00631631	ENSMUSG00000042595	Fam199x
ENSMUST00000032272	0.00948601	0.219488	-0.0882487	0.03402	7.06074	0.01097	0.00140455	0.00785434	0.00427895	0.00785434	ENSMUSG00000030168	Adipor2
ENSMUST00000000090	0.00951361	0.219767	-0.0743503	0.0286732	7.91641	0.00779163	0.000377897	0.00619933	0.00303946	0.00619933	ENSMUSG00000000088	Cox5a
ENSMUST00000183104	0.00951045	0.219767	0.145234	0.0560069	5.69074	0.029728	0.0111788	0.0139154	0.0100627	0.0139154	ENSMUSG00000040875	Osbpl10
ENSMUST00000102765	0.0095134	0.219767	0.0992595	0.0382793	5.87873	0.00990098	0.00291846	0.00468523	0.00880399	0.00880399	ENSMUSG00000063564	Col23a1
ENSMUST00000026927	0.00952408	0.219889	-0.111357	0.0429512	5.87198	0.0106835	0.00591249	0.00182034	0.00884595	0.00884595	ENSMUSG00000025817	Nudt5
ENSMUST00000028205	0.00954298	0.220164	-0.0594404	0.0229326	7.42549	0.00337043	0.000585818	0.00195478	0.00362141	0.00362141	ENSMUSG00000026851	BC005624
ENSMUST00000112268	0.00955156	0.220164	-0.0660647	0.0254913	7.60574	0.0061571	0.000578831	0.00461963	0.00337219	0.00461963	ENSMUSG00000042682	Selk
ENSMUST00000093819	0.00954859	0.220164	-0.112853	0.0435429	6.09535	0.0179653	0.00464289	0.010525	0.00757511	0.010525	ENSMUSG00000079469	Pigb
ENSMUST00000029047	0.00957362	0.220552	-0.0977914	0.0377448	6.24681	0.0134976	0.00365855	0.00773879	0.00684746	0.00773879	ENSMUSG00000027534	Snx16
ENSMUST00000147755	0.00959042	0.220819	1.09761	0.423746	3.64674	1.70105	1.20927	0.227213	0.0509099	0.227213	ENSMUSG00000039844	Rapgef1
ENSMUST00000050214	0.00962187	0.221181	0.0701062	0.0270771	7.68186	0.00694452	0.000485689	0.00537968	0.00327994	0.00537968	ENSMUSG00000002625	Akap8l
ENSMUST00000142930	0.00963224	0.221181	-0.111371	0.043021	5.79317	0.0135804	0.00545359	0.00527193	0.00935285	0.00935285	ENSMUSG00000034875	Nudt19
ENSMUST00000110638	0.00961334	0.221181	-0.0989417	0.0382098	7.62535	0.0138294	0.00608361	0.00559627	0.00334772	0.00559627	ENSMUSG00000021156	Zmynd11
ENSMUST00000143274	0.00962899	0.221181	-0.986454	0.381036	1.70463	1.03578	0.57783	0.232986	0.583677	0.583677	ENSMUSG00000033819	Ppp1r16a
ENSMUST00000107201	0.00962103	0.221181	1.48638	0.574077	1.59055	3.12161	0.895818	1.7407	0.680315	1.7407	ENSMUSG00000046722	Cdc42se1
ENSMUST00000017900	0.00964134	0.221271	0.16809	0.0649387	4.54725	0.0259476	0.010301	0.00897707	0.0234353	0.0234353	ENSMUSG00000017756	Slc12a7
ENSMUST00000032803	0.00965545	0.221474	-0.172268	0.066566	5.50922	0.0315936	0.0239648	0.000768211	0.0114835	0.0114835	ENSMUSG00000047473	Zfp30
ENSMUST00000093299	0.00966642	0.221606	-0.0885901	0.0342372	7.25052	0.0111003	0.000961511	0.00841597	0.00390903	0.00841597	ENSMUSG00000045671	Spred2
ENSMUST00000191069	0.00967271	0.221631	0.51836	0.200347	2.78801	0.380093	0.0956995	0.22541	0.137659	0.22541	ENSMUSG00000042757	Tmem108
ENSMUST00000093369	0.00970061	0.221929	-0.0604038	0.0233551	7.32335	0.00302181	0.0005802	0.00156938	0.00378348	0.00378348	ENSMUSG00000020396	Nefh
ENSMUST00000054471	0.00969633	0.221929	-0.0913254	0.0353088	6.07621	0.0100259	0.00229928	0.00583674	0.00767444	0.00767444	ENSMUSG00000046567	4930430F08Rik
ENSMUST00000026740	0.00970145	0.221929	0.216603	0.0837504	4.04111	0.0456458	0.0211496	0.0135066	0.0349635	0.0349635	ENSMUSG00000025650	Col7a1
ENSMUST00000192411	0.00972594	0.221967	0.602973	0.23322	2.4282	0.334892	0.214517	0.0345843	0.220617	0.220617	ENSMUSG00000026496	Parp1
ENSMUST00000179127	0.00972927	0.221967	-0.93118	0.360182	3.88855	1.17496	0.997383	-0.0144812	0.040464	0.040464	ENSMUSG00000026269	Rnpepl1
ENSMUST00000121503	0.00971835	0.221967	0.40069	0.154964	3.36226	0.227347	0.0794127	0.112699	0.0683546	0.112699	ENSMUSG00000027940	Tpm3
ENSMUST00000030903	0.0097183	0.221967	0.0850872	0.0329069	6.40592	0.00831853	0.00247872	0.00418647	0.00618418	0.00618418	ENSMUSG00000029036	Atad3a
ENSMUST00000135884	0.00972184	0.221967	-0.0694235	0.0268504	7.65479	0.00682527	0.000581777	0.00518577	0.00331191	0.00518577	ENSMUSG00000037601	Nme1
ENSMUST00000119329	0.00975259	0.222085	-0.883467	0.341835	2.54771	1.10608	0.63056	0.304251	0.188154	0.304251	ENSMUSG00000014504	Srp19
ENSMUST00000124815	0.00975543	0.222085	-1.54217	0.596728	1.18476	3.37053	1.07076	1.77792	1.16603	1.77792	ENSMUSG00000033768	Nrxn2
ENSMUST00000177322	0.00975115	0.222085	-1.00834	0.390145	4.36302	1.44081	0.861293	0.35641	0.0266807	0.35641	ENSMUSG00000010110	Stx5a
ENSMUST00000110617	0.0097439	0.222085	0.0842901	0.0326101	7.18959	0.0100664	0.000792409	0.00771492	0.00402085	0.00771492	ENSMUSG00000039801	2410089E03Rik
ENSMUST00000004050	0.00979371	0.222293	-0.0523944	0.0202841	8.56277	0.0038938	0.000160203	0.00313135	0.00266519	0.00313135	ENSMUSG00000003948	Mmd
ENSMUST00000178895	0.00982967	0.222293	0.166408	0.0644552	4.57201	0.0339103	0.0101902	0.017466	0.0230456	0.0230456	ENSMUSG00000095332	Gm9821
ENSMUST00000192709	0.00981802	0.222293	-0.716057	0.277308	1.98068	0.592866	0.212825	0.263074	0.402372	0.402372	ENSMUSG00000004031	Brinp2
ENSMUST00000177030	0.00979057	0.222293	-0.846124	0.327556	3.46632	1.01541	0.613224	0.245122	0.0610691	0.245122	ENSMUSG00000024238	Zeb1
ENSMUST00000165766	0.00982601	0.222293	1.59527	0.61787	2.57136	3.58907	2.87176	0.158302	0.182345	0.182345	ENSMUSG00000033335	Dnm2
ENSMUST00000005077	0.0098238	0.222293	0.191648	0.0742255	4.24586	0.0324376	0.0148766	0.00884788	0.0291988	0.0291988	ENSMUSG00000004951	Hspb1
ENSMUST00000183955	0.00983273	0.222293	-0.246922	0.0956446	4.93444	0.0865567	0.0460312	0.027152	0.017899	0.027152	ENSMUSG00000032355	Mlip
ENSMUST00000175946	0.00977487	0.222293	0.435444	0.168535	4.44531	0.217064	0.202089	-0.0283525	0.0251442	0.0251442	ENSMUSG00000041420	Meis3
ENSMUST00000100220	0.00980019	0.222293	-0.134631	0.0521259	5.79491	0.0257132	0.0115916	0.0101453	0.00934132	0.0101453	ENSMUSG00000039660	D2Wsu81e
ENSMUST00000087114	0.00980753	0.222293	-0.184464	0.0714274	4.30877	0.0386048	0.0130231	0.0177947	0.0277919	0.0277919	ENSMUSG00000023919	Cenpq
ENSMUST00000164807	0.00978349	0.222293	-0.175533	0.0679467	6.66228	0.043694	0.019383	0.017551	0.00529938	0.017551	ENSMUSG00000005161	Prdx2
ENSMUST00000045817	0.00979331	0.222293	-0.188233	0.0728725	4.94094	0.0502564	0.016295	0.0261882	0.0178099	0.0261882	ENSMUSG00000036915	Kirrel2
ENSMUST00000190059	0.00981931	0.222293	0.0723567	0.0280221	7.60808	0.00743036	0.000667696	0.00561421	0.00336924	0.00561421	ENSMUSG00000096780	Tmem181b-ps
ENSMUST00000081551	0.00984233	0.222391	-0.0555331	0.0215134	7.73652	0.00344277	0.00048447	0.00225068	0.00321815	0.00321815	ENSMUSG00000033813	Tcea1
ENSMUST00000141672	0.00986159	0.222708	0.193979	0.0751668	4.28227	0.0477682	0.0168326	0.0224939	0.0283678	0.0283678	ENSMUSG00000008200	Fnbp4
ENSMUST00000135789	0.00987289	0.222844	-0.121436	0.0470635	7.61709	0.0209538	0.000721963	0.0169978	0.00335796	0.0169978	ENSMUSG00000071866	Ppia
ENSMUST00000153739	0.00987865	0.222856	-0.206251	0.0799409	6.67019	0.0604532	0.00741333	0.043711	0.00527526	0.043711	ENSMUSG00000067786	Nnat
ENSMUST00000034432	0.00989036	0.222972	-0.0688127	0.0266753	7.27586	0.00673093	0.000667182	0.00502539	0.00386438	0.00502539	ENSMUSG00000031954	Cfdp1
ENSMUST00000194296	0.0098943	0.222972	0.400357	0.155207	2.97588	0.151825	0.0839758	0.0301672	0.108738	0.108738	ENSMUSG00000070942	Il1rl2
ENSMUST00000069483	0.0099028	0.223044	0.083007	0.0321832	6.64586	0.00852574	0.00293603	0.00403652	0.00535002	0.00535002	ENSMUSG00000043323	Fbrsl1
ENSMUST00000115124	0.00991037	0.223097	0.092248	0.0357697	7.55494	0.00728169	0.00679786	-0.0015427	0.00343791	0.00343791	ENSMUSG00000022791	Tnk2
ENSMUST00000017572	0.0099514	0.223793	-0.0675651	0.0262133	7.11305	0.00531864	0.0013266	0.00295199	0.00417049	0.00417049	ENSMUSG00000017428	Psmd11
ENSMUST00000151306	0.00995186	0.223793	0.932193	0.361666	1.66684	0.889066	0.432314	0.254659	0.614103	0.614103	ENSMUSG00000023944	Hsp90ab1
ENSMUST00000137649	0.0099991	0.223899	0.320403	0.124387	4.33928	0.138137	0.0966205	0.018745	0.0271563	0.0271563	ENSMUSG00000033728	Lrrc14
ENSMUST00000025471	0.00997609	0.223899	-0.857151	0.33266	1.61928	0.5997	0.230703	0.193065	0.6546	0.6546	ENSMUSG00000024578	Il17b
ENSMUST00000130371	0.00999713	0.223899	0.194981	0.0756936	4.62959	0.0445725	0.0236668	0.0122534	0.0221693	0.0221693	ENSMUSG00000059981	Taok2
ENSMUST00000105245	0.00999569	0.223899	1.67799	0.6514	1.38047	4.0117	2.14402	1.25056	0.900502	1.25056	ENSMUSG00000039994	Timeless
ENSMUST00000117577	0.0099683	0.223899	-0.0791765	0.0307252	7.06206	0.00865297	0.00327614	0.00399355	0.00427615	0.00427615	ENSMUSG00000038187	Btbd10
ENSMUST00000021190	0.0100041	0.223899	0.176974	0.0687094	5.17007	0.044632	0.0133035	0.0244644	0.0148519	0.0244644	ENSMUSG00000020836	Coro6
ENSMUST00000131169	0.00998043	0.223899	0.84515	0.328022	1.82725	0.546067	0.36595	0.0078448	0.494836	0.494836	ENSMUSG00000038145	Snrk
ENSMUST00000195749	0.00998417	0.223899	-1.53484	0.595737	1.14927	3.35556	1.4815	1.35772	1.22155	1.35772	ENSMUSG00000026707	Nsun6
ENSMUST00000079424	0.00997852	0.223899	-1.70036	0.659931	2.51206	4.1178	1.79559	1.68848	0.197285	1.68848	ENSMUSG00000035778	Ggta1
ENSMUST00000027752	0.0100229	0.224201	0.0951283	0.0369425	6.44915	0.0129011	0.00213839	0.00877957	0.00602005	0.00877957	ENSMUSG00000026478	Lamc1
ENSMUST00000054963	0.0100398	0.22446	-0.055238	0.0214562	7.74355	0.00415232	0.000472469	0.0030046	0.00321047	0.00321047	ENSMUSG00000021273	Fdft1
ENSMUST00000163134	0.0100523	0.224494	-0.0531453	0.0206467	8.60572	0.00402918	0.000244464	0.00316584	0.00265342	0.00316584	ENSMUSG00000066392	Nrxn3
ENSMUST00000108195	0.0100572	0.224494	-0.12056	0.0468401	5.49876	0.01887	0.00597946	0.00964359	0.0115725	0.0115725	ENSMUSG00000027679	Dnajc19
ENSMUST00000099262	0.0100519	0.224494	-0.170868	0.0663815	5.88948	0.0416493	0.0100202	0.0252318	0.00873767	0.0252318	ENSMUSG00000049658	Bdp1
ENSMUST00000101375	0.0100646	0.22454	-0.29623	0.115103	5.38134	0.125217	0.0768123	0.0291775	0.0126312	0.0291775	ENSMUSG00000057113	Npm1
ENSMUST00000194533	0.0101195	0.22484	-0.281455	0.109442	5.77961	0.113173	0.0778428	0.0179782	0.0094434	0.0179782	ENSMUSG00000026767	Fam188a
ENSMUST00000185355	0.0101187	0.22484	-1.28418	0.49934	4.75108	1.95845	1.9743	-0.390328	0.020421	0.020421	ENSMUSG00000025223	Ldb1
ENSMUST00000069125	0.0101073	0.22484	-0.154405	0.0600299	4.76487	0.0155511	0.00860031	0.0011116	0.0202284	0.0202284	ENSMUSG00000049872	Fam26e
ENSMUST00000031198	0.0101107	0.22484	-0.0747856	0.0290766	6.75365	0.00519768	0.00173244	0.00214706	0.00503116	0.00503116	ENSMUSG00000029270	Fam69a
ENSMUST00000142769	0.0101217	0.22484	0.159017	0.0618349	5.66755	0.0361273	0.00713996	0.0234485	0.0102321	0.0234485	ENSMUSG00000003575	Crtc1
ENSMUST00000039074	0.0100864	0.22484	0.084631	0.0328939	7.97572	0.0102252	0.00293168	0.00572437	0.00298836	0.00572437	ENSMUSG00000022623	Shank3
ENSMUST00000109908	0.0101257	0.22484	1.02887	0.400105	1.90449	1.51254	0.668834	0.611835	0.445899	0.611835	ENSMUSG00000009073	Nf2
ENSMUST00000114696	0.0101084	0.22484	-1.67334	0.650574	1.71325	3.99934	1.97183	1.41415	0.57695	1.41415	NA	NA
ENSMUST00000018737	0.0101061	0.22484	-0.152989	0.0594783	7.18458	0.0334285	0.00714591	0.0211554	0.00403033	0.0211554	ENSMUSG00000018593	Sparc
ENSMUST00000111436	0.0101398	0.225034	1.06681	0.414934	2.75837	1.62663	0.686334	0.691029	0.142968	0.691029	ENSMUSG00000002105	Slc39a13
ENSMUST00000115821	0.0101614	0.225278	0.144967	0.0564011	4.97833	0.0268016	0.00815196	0.0139389	0.0172967	0.0172967	ENSMUSG00000073682	Gm10563
ENSMUST00000025918	0.0101633	0.225278	-0.0573257	0.0223038	8.07357	0.00469935	0.000285024	0.00369464	0.00291202	0.00369464	ENSMUSG00000024966	Stip1
ENSMUST00000102575	0.010172	0.225278	0.256446	0.0997872	3.70531	0.0843418	0.0315448	0.0380713	0.0481151	0.0481151	ENSMUSG00000020888	Dvl2
ENSMUST00000190940	0.010172	0.225278	0.256446	0.0997872	3.70531	0.0843418	0.0315448	0.0380713	0.0481151	0.0481151	ENSMUSG00000020888	Dvl2
ENSMUST00000121287	0.010186	0.225469	-0.410988	0.159952	2.94485	0.169154	0.0916702	0.0380789	0.113006	0.113006	ENSMUSG00000020847	Rph3al
ENSMUST00000034140	0.0102318	0.225841	-0.048126	0.0187414	8.65749	0.00312582	0.000168683	0.0024437	0.00264124	0.00264124	ENSMUSG00000031703	Itfg1
ENSMUST00000033983	0.01024	0.225841	-0.0803935	0.0313105	6.391	0.00587801	0.00160045	0.00275	0.00624234	0.00624234	ENSMUSG00000031578	Mak16
ENSMUST00000166397	0.0102379	0.225841	-0.183644	0.0715211	6.28682	0.0483054	0.0245159	0.0164063	0.00667148	0.0164063	ENSMUSG00000066900	Suds3
ENSMUST00000035024	0.0102394	0.225841	-0.0745911	0.0290504	7.05221	0.00648442	0.0024543	0.00276258	0.00429713	0.00429713	ENSMUSG00000032449	Slc25a36
ENSMUST00000143980	0.0102401	0.225841	0.256614	0.0999427	3.74972	0.0897351	0.0337851	0.0413809	0.0461233	0.0461233	ENSMUSG00000029578	Wipi2
ENSMUST00000112705	0.0102354	0.225841	-1.26302	0.491874	2.68754	2.28476	1.37245	0.563074	0.156619	0.563074	ENSMUSG00000026946	Nmi
ENSMUST00000117956	0.0102104	0.225841	0.278749	0.108521	4.55885	0.111227	0.0481075	0.0461067	0.0232516	0.0461067	ENSMUSG00000035011	Zbtb7a
ENSMUST00000000594	0.01028	0.226603	-0.0740403	0.0288514	6.76362	0.00649444	0.00165596	0.0035931	0.00500325	0.00500325	ENSMUSG00000000581	C1d
ENSMUST00000046114	0.0102927	0.226766	-0.118604	0.0462244	5.40961	0.0132946	0.00472769	0.00525888	0.0123659	0.0123659	ENSMUSG00000034932	Mrpl54
ENSMUST00000089561	0.0103055	0.226929	-1.17996	0.459951	5.51569	1.93603	1.68101	-0.0517292	0.0114289	0.0114289	ENSMUSG00000037703	Lzts3
ENSMUST00000082407	0.0103797	0.227638	-0.124974	0.0487625	9.3878	0.0224392	9.84177e-05	0.0189238	0.00269914	0.0189238	ENSMUSG00000064356	mt-Atp8
ENSMUST00000168047	0.0103437	0.227638	0.98706	0.38495	2.9883	1.39868	0.363504	0.821988	0.107079	0.821988	ENSMUSG00000036622	Atp13a2
ENSMUST00000179436	0.0103851	0.227638	0.0880345	0.0343518	6.15236	0.00971391	0.00215102	0.00582	0.00728935	0.00728935	ENSMUSG00000095742	CAAA01147332.1
ENSMUST00000107491	0.0103615	0.227638	-0.134774	0.0525739	6.19834	0.0260863	0.00652149	0.0155906	0.00706947	0.0155906	ENSMUSG00000068921	Dap3
ENSMUST00000128711	0.0103822	0.227638	0.263174	0.102689	3.99018	0.099512	0.0235454	0.0608142	0.0367333	0.0608142	ENSMUSG00000019854	Reps1
ENSMUST00000160986	0.010386	0.227638	0.176163	0.0687411	4.66451	0.0418532	0.0161476	0.0188252	0.021655	0.021655	ENSMUSG00000022558	Mroh1
ENSMUST00000089302	0.0103587	0.227638	-0.0478719	0.0186736	8.91605	0.00250166	0.000176862	0.00179706	0.00261275	0.00261275	ENSMUSG00000031010	Usp9x
ENSMUST00000037698	0.0103819	0.227638	-0.150257	0.0586291	5.03057	0.023264	0.0109135	0.00710541	0.0165855	0.0165855	ENSMUSG00000039599	Fam149b
ENSMUST00000149651	0.0103858	0.227638	0.132903	0.0518603	5.20974	0.0238822	0.0071156	0.0128525	0.0144003	0.0144003	ENSMUSG00000041477	Dcp1b
ENSMUST00000137441	0.0104059	0.22772	0.242939	0.0948225	3.94091	0.0620905	0.0334236	0.0149981	0.0385068	0.0385068	ENSMUSG00000026858	Fam73b
ENSMUST00000152838	0.010402	0.22772	-0.131963	0.0515044	5.97335	0.0250311	0.0110814	0.0101402	0.00823899	0.0101402	ENSMUSG00000031290	Lrch2
ENSMUST00000181351	0.0103958	0.22772	0.976408	0.381055	1.96102	1.37019	0.424086	0.73754	0.413177	0.73754	ENSMUSG00000035713	Usp35
ENSMUST00000194381	0.0104236	0.227755	-1.16975	0.456674	2.16704	1.9677	1.31052	0.35789	0.31308	0.35789	ENSMUSG00000070283	Ndufaf3
ENSMUST00000064795	0.0104215	0.227755	0.158084	0.0617149	6.75341	0.0359361	0.00347008	0.0269997	0.00503185	0.0269997	ENSMUSG00000038418	Egr1
ENSMUST00000100024	0.0104216	0.227755	-0.0541222	0.0211289	8.31563	0.00421218	0.000239206	0.00333225	0.00276312	0.00333225	ENSMUSG00000022523	Fgf12
ENSMUST00000045652	0.0104426	0.228054	0.110016	0.0429614	5.58359	0.0135062	0.00389132	0.00683743	0.0108741	0.0108741	ENSMUSG00000041702	Btbd7
ENSMUST00000036437	0.0104547	0.2282	-0.160942	0.0628576	5.62791	0.0361057	0.0210792	0.00932273	0.0105294	0.0105294	ENSMUSG00000029486	Mrpl1
ENSMUST00000091903	0.0104635	0.228274	-0.0666924	0.0260504	7.03894	0.00413971	0.00110332	0.00198828	0.00432568	0.00432568	ENSMUSG00000021892	Sh3bp5
ENSMUST00000108246	0.0104693	0.228284	-0.0891699	0.0348329	7.14887	0.0114455	0.00192511	0.00778156	0.00409916	0.00778156	ENSMUSG00000041058	Wwp1
ENSMUST00000169303	0.0104827	0.22834	-0.5823	0.227506	2.34576	0.323096	0.16775	0.0756959	0.246323	0.246323	ENSMUSG00000053825	Ppfia2
ENSMUST00000128795	0.0104823	0.22834	0.657902	0.257043	2.10194	0.368507	0.186833	0.0785347	0.341737	0.341737	ENSMUSG00000032498	Mlh1
ENSMUST00000161297	0.0104919	0.228425	-1.01088	0.395003	2.24701	1.47166	0.729935	0.518283	0.281188	0.518283	ENSMUSG00000026641	Usf1
ENSMUST00000004965	0.0105416	0.228689	-0.0623985	0.0243979	7.18811	0.00439782	0.000738408	0.00276772	0.00402365	0.00402365	ENSMUSG00000004843	Chmp2b
ENSMUST00000152277	0.0105172	0.228689	0.242621	0.0948353	4.59299	0.08482	0.0299659	0.041984	0.0227218	0.041984	ENSMUSG00000002109	Ddb2
ENSMUST00000092566	0.0105283	0.228689	0.19731	0.0771351	4.2162	0.05611	0.0139323	0.0336663	0.0299126	0.0336663	ENSMUSG00000019838	Slc16a10
ENSMUST00000097373	0.0105519	0.228689	0.0545614	0.0213364	7.74531	0.00212048	0.000433377	0.000963933	0.00320856	0.00320856	ENSMUSG00000002496	Tsc2
ENSMUST00000022842	0.0105455	0.228689	-0.0528777	0.0206763	7.92006	0.00388703	0.00038386	0.00288712	0.0030362	0.0030362	ENSMUSG00000022234	Cct5
ENSMUST00000156700	0.0105152	0.228689	-0.278201	0.10874	4.97722	0.111517	0.0620557	0.0325393	0.017312	0.0325393	ENSMUSG00000034327	Kctd9
ENSMUST00000023269	0.0105303	0.228689	-0.0674399	0.0263652	7.98267	0.00655532	0.000424287	0.00513671	0.00298262	0.00513671	ENSMUSG00000098274	Rpl24
ENSMUST00000175975	0.0105527	0.228689	1.51748	0.593419	2.93524	3.32055	1.95735	0.859823	0.114365	0.859823	ENSMUSG00000029705	Cux1
ENSMUST00000090749	0.0105355	0.228689	-0.0517849	0.0202464	9.59625	0.00386558	9.16154e-05	0.00318771	0.00279712	0.00318771	ENSMUSG00000071866	Ppia
ENSMUST00000087351	0.0105659	0.2288	-0.0542641	0.021224	8.38728	0.00334173	0.000874338	0.00179356	0.00272932	0.00272932	ENSMUSG00000046434	Hnrnpa1
ENSMUST00000058098	0.0105686	0.2288	-0.0739494	0.0289243	6.62929	0.0064569	0.00129103	0.00392283	0.00540191	0.00540191	ENSMUSG00000046873	Mbtps2
ENSMUST00000171322	0.0105804	0.228884	-0.174914	0.0684258	5.24911	0.0441439	0.00562143	0.0318353	0.0139688	0.0318353	ENSMUSG00000091318	Gm5415
ENSMUST00000067120	0.0105845	0.228884	0.075896	0.0296918	6.56706	0.00735426	0.00144882	0.00461453	0.005604	0.005604	ENSMUSG00000027577	Chrna4
ENSMUST00000127630	0.0105898	0.228884	-0.271901	0.10638	4.21043	0.0953749	0.0604773	0.0183621	0.0300555	0.0300555	ENSMUSG00000027160	Ccdc34
ENSMUST00000111529	0.010594	0.228884	0.541043	0.211691	5.83434	0.319073	0.349422	-0.0977731	0.009084	0.009084	ENSMUSG00000025085	Ablim1
ENSMUST00000160013	0.0106149	0.229217	-0.0496334	0.019425	8.30829	0.00199018	0.00025181	0.00114778	0.00276684	0.00276684	ENSMUSG00000043004	Gng2
ENSMUST00000064580	0.0106447	0.229565	0.150947	0.0590985	5.42163	0.0329197	0.00528022	0.0226608	0.0122551	0.0226608	ENSMUSG00000030108	Slc6a13
ENSMUST00000169948	0.0106403	0.229565	-0.191626	0.0750211	5.43965	0.0530491	0.0309363	0.0140889	0.0120914	0.0140889	ENSMUSG00000029397	Rchy1
ENSMUST00000030536	0.0106472	0.229565	0.0555616	0.0217541	9.04638	0.00446048	0.000153512	0.00363243	0.0026186	0.00363243	ENSMUSG00000028756	Pink1
ENSMUST00000153467	0.0106712	0.229965	1.38449	0.542237	1.80781	2.77095	1.19987	1.1523	0.507967	1.1523	ENSMUSG00000070972	Dnajc25
ENSMUST00000160484	0.0106829	0.230101	0.258037	0.101076	4.42453	0.0962771	0.0382303	0.0435005	0.0255171	0.0435005	ENSMUSG00000033400	Agl
ENSMUST00000034600	0.010691	0.230158	-0.19126	0.0749263	4.21004	0.0516185	0.0148464	0.028738	0.0300653	0.0300653	ENSMUSG00000032092	Mpzl2
ENSMUST00000038404	0.0107263	0.230631	0.265005	0.103863	3.56244	0.100839	0.0309712	0.0545019	0.0553284	0.0553284	ENSMUSG00000042417	Ccno
ENSMUST00000064377	0.0107293	0.230631	1.44074	0.564686	1.72373	3.00434	1.66505	0.885906	0.568869	0.885906	ENSMUSG00000029708	Gcc1
ENSMUST00000153954	0.0107209	0.230631	0.350933	0.137531	3.32069	0.178219	0.0653166	0.0860014	0.0716434	0.0860014	ENSMUSG00000056296	Synpr
ENSMUST00000098239	0.0107476	0.230907	0.333072	0.130575	3.15539	0.124968	0.0491367	0.0504134	0.0872628	0.0872628	ENSMUSG00000073985	Gm10602
ENSMUST00000113465	0.0107696	0.231264	-1.2998	0.509709	1.0737	2.30702	0.730206	1.20318	1.34822	1.34822	ENSMUSG00000023968	Crip3
ENSMUST00000031224	0.0107954	0.231583	0.105574	0.0414139	5.67532	0.0112359	0.00354595	0.00509224	0.0101749	0.0101749	ENSMUSG00000029287	Tgfbr3
ENSMUST00000070918	0.0107937	0.231583	0.139146	0.0545818	5.2338	0.0280611	0.00568089	0.0181525	0.0141346	0.0181525	ENSMUSG00000022235	Cmbl
ENSMUST00000125393	0.0108221	0.232037	0.297657	0.116802	4.65468	0.128485	0.0379272	0.0712141	0.0217987	0.0712141	ENSMUSG00000035969	Rusc2
ENSMUST00000027916	0.0108284	0.232054	-0.0708788	0.0278153	6.92456	0.00501824	0.0016031	0.00224274	0.00458645	0.00458645	ENSMUSG00000026617	Bpnt1
ENSMUST00000023087	0.0108342	0.232063	-0.0668753	0.0262462	6.94044	0.0044597	0.000962286	0.00245345	0.00454862	0.00454862	ENSMUSG00000022451	Twf1
ENSMUST00000103181	0.010865	0.232204	0.115471	0.0453359	8.63091	0.0193532	0.00484262	0.0116001	0.00264722	0.0116001	ENSMUSG00000058793	Cds2
ENSMUST00000040873	0.0108662	0.232204	0.056455	0.0221655	7.57291	0.00326702	0.000516217	0.0020098	0.00341427	0.00341427	ENSMUSG00000037364	Srrt
ENSMUST00000064454	0.0108482	0.232204	0.118227	0.0464081	7.09517	0.020281	0.00419584	0.0130339	0.00420699	0.0130339	ENSMUSG00000041638	Gcn1l1
ENSMUST00000148486	0.0108682	0.232204	-0.0601668	0.0236235	9.25515	0.00525473	0.000216922	0.00424762	0.00265642	0.00424762	ENSMUSG00000003279	Dlgap1
ENSMUST00000005952	0.0108549	0.232204	-0.0564868	0.0221749	7.58987	0.00298944	0.000541451	0.00169677	0.00339235	0.00339235	ENSMUSG00000005802	Slc30a4
ENSMUST00000018337	0.0108817	0.232376	-0.0623066	0.0244678	7.21928	0.00533945	0.00082381	0.00365839	0.00396558	0.00396558	ENSMUSG00000026361	Cdc73
ENSMUST00000133390	0.0109054	0.23255	0.403968	0.158685	2.89138	0.224019	0.0806404	0.107328	0.120808	0.120808	ENSMUSG00000030870	Ubfd1
ENSMUST00000144119	0.0109339	0.23255	-0.964771	0.379114	2.95813	1.35293	0.81195	0.33787	0.111156	0.33787	ENSMUSG00000003068	Stk11
ENSMUST00000026196	0.0109199	0.23255	-0.0492467	0.0193484	8.88309	0.00352415	0.00015451	0.00284039	0.00261341	0.00284039	ENSMUSG00000025190	Got1
ENSMUST00000150322	0.0109381	0.23255	0.185413	0.0728631	4.57353	0.0490227	0.0194504	0.0220391	0.0230219	0.0230219	ENSMUSG00000034744	Nagk
ENSMUST00000122110	0.0109393	0.23255	-0.155298	0.0610296	6.72484	0.034235	0.0246836	0.00426123	0.00511331	0.00511331	ENSMUSG00000038429	Usp5
ENSMUST00000023693	0.010897	0.23255	0.171961	0.0675418	4.94686	0.026416	0.0187664	0.000644682	0.0177288	0.0177288	ENSMUSG00000022971	Ifnar2
ENSMUST00000045993	0.0109214	0.23255	-0.0672794	0.0264338	7.00197	0.00513276	0.0011829	0.00291388	0.00440706	0.00440706	ENSMUSG00000035297	Cops4
ENSMUST00000082424	0.0109108	0.23255	-0.0594063	0.0233374	8.16591	0.00512726	0.000418802	0.00393827	0.00284871	0.00393827	ENSMUSG00000064373	Sepp1
ENSMUST00000140733	0.0109331	0.23255	0.148916	0.0585171	4.82941	0.0177864	0.0080577	0.00440797	0.0193363	0.0193363	ENSMUSG00000006476	Nsmf
ENSMUST00000155012	0.0109527	0.232719	0.689714	0.271092	2.3928	0.691725	0.330485	0.257443	0.231301	0.257443	ENSMUSG00000059772	Slx1b
ENSMUST00000140304	0.0109805	0.233075	0.207015	0.0813955	4.40919	0.0623514	0.0230622	0.0299396	0.0257986	0.0299396	ENSMUSG00000025728	Pigq
ENSMUST00000001172	0.0109777	0.233075	-0.528569	0.207819	4.40487	0.392102	0.319632	0.0110367	0.025879	0.025879	ENSMUSG00000079610	Ankrd39
ENSMUST00000023615	0.0110011	0.233189	-0.0773196	0.0304089	6.52843	0.006648	0.00166223	0.00361315	0.00573537	0.00573537	ENSMUSG00000022898	Dscr3
[truncated: 86,200 more rows]
