# Supplementary material for: Loss of Trem2 in microglia leads to widespread disruption of cell coexpression networks in mouse brain
Source: Neurobiol Aging. 2018 Sep;69:151–66. doi: 10.1016/j.neurobiolaging.2018.04.019 (PMC6075941; doi:10.1016/j.neurobiolaging.2018.04.019)
Supplement: Supplementary Table 5 [file mmc14.xlsx]

## Sheet: 8m_hippocampus.conditionWT.resu
8m hippocampus DE genes
target_id	pval	qval	b	se_b	mean_obs	var_obs	tech_var	sigma_sq	smooth_sigma_sq	final_sigma_sq	ens_gene	ext_gene
ENSMUST00000024792	1.65205e-189	7.24738e-185	-5.71271	0.194558	3.49805	8.71501	0.159508	0.143314	0.047304	0.143314	ENSMUSG00000023993	Treml1
ENSMUST00000182115	3.27984e-23	7.19416e-19	0.570521	0.0574901	7.01455	0.109586	0.010904	0.0155369	0.0047973	0.0155369	ENSMUSG00000057666	Gapdh
ENSMUST00000181150	1.26582e-19	1.85101e-15	0.577845	0.0637567	6.7191	0.117639	0.00719493	0.0253244	0.00550132	0.0253244	ENSMUSG00000030122	Ptms
ENSMUST00000024791	4.15138e-14	4.55292e-10	2.12573	0.281324	3.90503	1.72048	0.599762	-0.0269232	0.0333835	0.0333835	ENSMUSG00000023992	Trem2
ENSMUST00000113237	9.31666e-14	8.17425e-10	3.36562	0.451747	1.59166	3.9219	1.03311	-0.00113706	0.599487	0.599487	ENSMUSG00000023992	Trem2
ENSMUST00000161686	1.8888e-10	1.38099e-06	-0.852474	0.133824	3.08667	0.254535	0.0673148	0.00191558	0.0759557	0.0759557	ENSMUSG00000023994	Nfya
ENSMUST00000058119	3.16563e-10	1.9839e-06	-0.184835	0.0293834	6.9583	0.0155008	0.00119586	0.00571122	0.00491715	0.00571122	ENSMUSG00000048040	Arxes2
ENSMUST00000132614	1.28969e-09	7.07217e-06	0.667529	0.109996	4.82811	0.184049	0.0791148	-0.00775636	0.0176779	0.0176779	ENSMUSG00000032966	Fkbp1a
ENSMUST00000114980	2.30379e-09	1.12295e-05	0.453138	0.0758416	5.13336	0.0938277	0.0315063	0.0106932	0.0145093	0.0145093	ENSMUSG00000053477	Tcf4
ENSMUST00000037941	1.49024e-08	6.53754e-05	-0.117884	0.0208177	8.5915	0.00694142	0.000176953	0.00329007	0.00314765	0.00329007	ENSMUSG00000037706	Cd81
ENSMUST00000149261	2.57688e-08	9.42044e-05	-0.406278	0.0729666	5.89614	0.0838156	0.031038	0.011555	0.0087481	0.011555	ENSMUSG00000024953	Prdx5
ENSMUST00000144238	2.41275e-08	9.42044e-05	0.270195	0.0484269	5.5888	0.0369962	0.00496309	0.0137982	0.0106499	0.0137982	ENSMUSG00000009079	Ewsr1
ENSMUST00000118875	3.39428e-08	0.000114541	-0.129919	0.023537	10.0475	0.00864479	0.000527169	0.00390474	0.00366204	0.00390474	ENSMUSG00000057666	Gapdh
ENSMUST00000000756	6.78435e-08	0.000212588	-0.129328	0.0239639	8.2063	0.00876226	0.00116237	0.00343177	0.00330851	0.00343177	ENSMUSG00000000740	Rpl13
ENSMUST00000192639	1.09191e-07	0.000319339	-0.157155	0.0295921	7.67481	0.0131532	0.000699593	0.00630593	0.00375882	0.00630593	ENSMUSG00000026701	Prdx6
ENSMUST00000172466	1.19078e-07	0.000326489	0.483863	0.0913828	4.89542	0.12507	0.0443388	0.0224677	0.0169915	0.0224677	ENSMUSG00000024109	Nrxn1
ENSMUST00000008016	1.92473e-07	0.000444401	-0.172277	0.0330891	6.32122	0.0157228	0.00196536	0.00636705	0.00679377	0.00679377	ENSMUSG00000007872	Id3
ENSMUST00000045388	1.8729e-07	0.000444401	-0.322796	0.0619388	4.65776	0.0556415	0.0112241	0.0184862	0.0194672	0.0194672	ENSMUSG00000039246	Lyplal1
ENSMUST00000073308	1.79234e-07	0.000444401	-0.278362	0.0533294	7.01727	0.0420146	0.0136984	0.0090538	0.00479164	0.0090538	ENSMUSG00000009079	Ewsr1
ENSMUST00000015903	2.1877e-07	0.00047986	-0.178578	0.034457	6.6895	0.0153707	0.00391547	0.00346349	0.00558282	0.00558282	ENSMUSG00000015759	Cnih1
ENSMUST00000186519	2.86026e-07	0.000579099	0.517269	0.100784	3.81247	0.128168	0.0453687	0.0157209	0.0358913	0.0358913	ENSMUSG00000023495	Pcbp4
ENSMUST00000137246	2.90414e-07	0.000579099	0.174908	0.034098	6.97351	0.0168962	0.00327688	0.0060245	0.00488417	0.0060245	ENSMUSG00000028410	Dnaja1
ENSMUST00000075774	4.37132e-07	0.000799022	-0.107547	0.021288	8.21171	0.0060449	0.000320073	0.00284193	0.00330535	0.00330535	ENSMUSG00000045136	Tubb2b
ENSMUST00000162929	4.272e-07	0.000799022	0.319831	0.0632524	4.62972	0.0555196	0.0122281	0.0178644	0.0197789	0.0197789	ENSMUSG00000022710	Usp7
ENSMUST00000150968	5.32526e-07	0.000923412	2.6865	0.535778	2.84342	4.08491	1.95708	0.339384	0.102992	0.339384	ENSMUSG00000055681	Cope
ENSMUST00000035105	5.67482e-07	0.000923412	-0.10137	0.0202661	8.79997	0.00465683	0.000173536	0.00189828	0.00311217	0.00311217	ENSMUSG00000032518	Rpsa
ENSMUST00000152702	5.8938e-07	0.000923412	0.391765	0.0784368	4.32206	0.0872387	0.0187236	0.030495	0.0239666	0.030495	ENSMUSG00000050663	Trhde
ENSMUST00000084747	5.76436e-07	0.000923412	-0.339704	0.0679551	6.60944	0.0655318	0.0219079	0.0150352	0.00581422	0.0150352	ENSMUSG00000028278	Rragd
ENSMUST00000046770	6.15164e-07	0.000930573	-0.159143	0.0319154	6.36236	0.0137732	0.00150996	0.00596863	0.00663879	0.00663879	ENSMUSG00000037499	Nenf
ENSMUST00000185052	7.19506e-07	0.00105213	0.342419	0.0690914	5.7135	0.0672153	0.010194	0.027995	0.00982044	0.027995	ENSMUSG00000005583	Mef2c
ENSMUST00000046651	7.94983e-07	0.001125	-0.645667	0.130792	4.56135	0.183006	0.116279	-0.0383428	0.0205729	0.0205729	ENSMUSG00000040771	Oard1
ENSMUST00000188299	9.38108e-07	0.00128606	-0.166404	0.033931	9.37791	0.0160593	0.000391408	0.00881911	0.00319697	0.00881911	ENSMUSG00000101939	Gm28438
ENSMUST00000071718	1.06846e-06	0.00142038	-0.17604	0.0360843	6.55407	0.018078	0.00403705	0.00637954	0.00598403	0.00637954	ENSMUSG00000026701	Prdx6
ENSMUST00000085745	1.22371e-06	0.00157891	0.308017	0.0634857	6.53639	0.0470803	0.0262035	-0.00285374	0.00604	0.00604	ENSMUSG00000066643	Wdr35
ENSMUST00000053106	1.33389e-06	0.00167189	-0.162232	0.0335562	6.5094	0.0155096	0.00138851	0.00761963	0.0061271	0.00761963	ENSMUSG00000048218	Amigo2
ENSMUST00000141159	1.46012e-06	0.00168563	0.313511	0.0650895	6.70028	0.0581648	0.0166014	0.0172918	0.0055529	0.0172918	ENSMUSG00000068373	D430041D05Rik
ENSMUST00000169938	1.42553e-06	0.00168563	-0.172833	0.035847	7.18713	0.0159853	0.00581644	0.00273603	0.00446364	0.00446364	ENSMUSG00000021111	Papola
ENSMUST00000109526	1.45161e-06	0.00168563	-0.30951	0.0642433	8.09446	0.0566743	0.00113697	0.0318806	0.00337983	0.0318806	ENSMUSG00000067786	Nnat
ENSMUST00000036070	1.62168e-06	0.00182414	-0.139806	0.0291529	8.37141	0.0116239	0.000590269	0.00620887	0.00322393	0.00620887	ENSMUSG00000021750	Fam107a
ENSMUST00000095712	1.89048e-06	0.00207334	-0.490559	0.102955	3.4492	0.133581	0.0350553	0.0388055	0.0497425	0.0497425	ENSMUSG00000023945	Slc5a7
ENSMUST00000078804	2.07078e-06	0.00221568	-0.108034	0.0227613	7.80351	0.00595843	0.000521941	0.00252273	0.00362269	0.00362269	ENSMUSG00000060636	Rpl35a
ENSMUST00000072566	2.25355e-06	0.00224685	-0.213438	0.0451315	6.16527	0.0275255	0.0073378	0.00895704	0.00743241	0.00895704	ENSMUSG00000020857	Nme2
ENSMUST00000135884	2.24256e-06	0.00224685	-0.119357	0.0252329	7.44292	0.00860571	0.00068265	0.00441093	0.00405396	0.00441093	ENSMUSG00000037601	Nme1
ENSMUST00000082424	2.1646e-06	0.00224685	-0.128475	0.0271192	8.14052	0.00995337	0.000436812	0.00544679	0.00334905	0.00544679	ENSMUSG00000064373	Sepp1
ENSMUST00000194612	2.63809e-06	0.00257179	-0.361247	0.0769076	4.60188	0.0757583	0.0272224	0.0162614	0.0200959	0.0200959	ENSMUSG00000026471	Mr1
ENSMUST00000118703	3.15721e-06	0.00301095	-0.125067	0.0268367	7.63374	0.00897332	0.00195539	0.00314588	0.00380627	0.00380627	ENSMUSG00000004071	Cdip1
ENSMUST00000161769	3.36602e-06	0.00314179	0.130333	0.0280459	8.25683	0.0104732	0.000537596	0.00575498	0.00328005	0.00575498	ENSMUSG00000039630	Hnrnpu
ENSMUST00000176686	3.55172e-06	0.00324605	0.324217	0.0699342	4.96099	0.0621305	0.0228079	0.0133625	0.0163185	0.0163185	ENSMUSG00000055531	Cpsf6
ENSMUST00000161308	3.66199e-06	0.00327853	-0.16901	0.0365057	7.22853	0.0176889	0.00124329	0.00941805	0.00439078	0.00941805	ENSMUSG00000060743	H3f3a
ENSMUST00000076364	3.90189e-06	0.00340283	-0.153968	0.0333513	8.12556	0.0147291	0.00179393	0.00710455	0.00335882	0.00710455	ENSMUSG00000058443	Rpl10-ps3
ENSMUST00000082430	4.03354e-06	0.00340283	-0.578394	0.125475	4.73736	0.208221	0.0109015	0.11505	0.0186145	0.11505	ENSMUSG00000018339	Gpx3
ENSMUST00000178730	4.00517e-06	0.00340283	-0.351464	0.076221	8.50304	0.0768558	0.0115389	0.0349383	0.00317343	0.0349383	ENSMUSG00000059456	Ptk2b
ENSMUST00000069533	4.27951e-06	0.00354223	-0.187719	0.0408323	7.79263	0.0220017	0.00573695	0.00760124	0.00363348	0.00760124	ENSMUSG00000028656	Cap1
ENSMUST00000077609	4.59757e-06	0.00373502	0.118548	0.0258704	7.75098	0.00854089	0.00167824	0.00339974	0.003676	0.003676	ENSMUSG00000030795	Fus
ENSMUST00000096492	5.24374e-06	0.00418251	-0.322455	0.0707948	5.30482	0.0510041	0.0272095	-0.00223256	0.0128857	0.0128857	ENSMUSG00000040229	Gpr34
ENSMUST00000037900	5.46184e-06	0.00427867	-0.152188	0.0334757	7.94392	0.0146528	0.00139302	0.00757195	0.00349474	0.00757195	ENSMUSG00000034796	Cpne7
ENSMUST00000072576	5.73973e-06	0.00439274	-0.157024	0.0346191	6.35097	0.0156416	0.00254839	0.00703948	0.00668117	0.00703948	ENSMUSG00000014504	Srp19
ENSMUST00000064488	5.80773e-06	0.00439274	2.11105	0.465679	2.32591	2.82896	1.18113	0.553725	0.209556	0.553725	ENSMUSG00000052557	Gan
ENSMUST00000066469	6.01975e-06	0.00447594	-0.160296	0.0354192	6.84789	0.0163433	0.00245516	0.00758098	0.00517095	0.00758098	ENSMUSG00000055681	Cope
ENSMUST00000106588	6.59758e-06	0.00467492	-0.14918	0.033105	6.8782	0.0142278	0.00153168	0.00723582	0.00509868	0.00723582	ENSMUSG00000008683	Rps15a
ENSMUST00000108086	6.70493e-06	0.00467492	0.273972	0.0608443	6.30142	0.0480314	0.00822823	0.021388	0.0068703	0.021388	ENSMUSG00000025757	Hspa4l
ENSMUST00000139375	6.62316e-06	0.00467492	-0.474394	0.105293	5.26943	0.14391	0.0349766	0.0537168	0.0132024	0.0537168	ENSMUSG00000025151	Maged1
ENSMUST00000102825	6.71363e-06	0.00467492	-0.378599	0.084085	5.38311	0.091728	0.00523938	0.051323	0.0122167	0.051323	ENSMUSG00000074896	Ifit3
ENSMUST00000023133	6.91929e-06	0.00474285	-0.152448	0.0339063	7.06359	0.014898	0.000820482	0.00837662	0.0046974	0.00837662	ENSMUSG00000022490	Ppp1r1a
ENSMUST00000103147	7.19849e-06	0.00485832	-0.118914	0.0264976	7.04866	0.00870121	0.000889635	0.00433078	0.00472737	0.00472737	ENSMUSG00000069744	Psmb3
ENSMUST00000168431	7.94606e-06	0.00491995	0.205683	0.0460489	6.98837	0.0273344	0.0109435	0.00602051	0.00485237	0.00602051	ENSMUSG00000026074	Map4k4
ENSMUST00000022706	8.32312e-06	0.00491995	0.409698	0.0919285	6.19421	0.108743	0.0408176	0.0267892	0.00730753	0.0267892	ENSMUSG00000022110	Sucla2
ENSMUST00000077338	7.59808e-06	0.00491995	-0.183458	0.0409852	5.94047	0.0214376	0.00492734	0.00824968	0.00851098	0.00851098	ENSMUSG00000057229	Atp5sl
ENSMUST00000131398	7.73175e-06	0.00491995	0.317581	0.0710079	6.09717	0.0650636	0.0206102	0.0197267	0.00773838	0.0197267	ENSMUSG00000020849	Ywhae
ENSMUST00000156866	8.41132e-06	0.00491995	0.191322	0.042951	7.01214	0.0237285	0.00583952	0.00891877	0.00480232	0.00891877	ENSMUSG00000026825	Dnm1
ENSMUST00000132340	7.52183e-06	0.00491995	-0.307648	0.0686965	4.34053	0.0461183	0.0140958	0.00832047	0.0236578	0.0236578	ENSMUSG00000023992	Trem2
ENSMUST00000017153	8.03856e-06	0.00491995	-0.120186	0.0269226	7.45923	0.00933923	0.000553973	0.00524462	0.00403097	0.00524462	ENSMUSG00000017009	Sdc4
ENSMUST00000038896	8.32385e-06	0.00491995	-0.165861	0.0372164	5.95286	0.0153063	0.0026342	0.00584634	0.00844626	0.00844626	ENSMUSG00000035237	Lcat
ENSMUST00000191436	8.21091e-06	0.00491995	-0.105911	0.0237489	7.56302	0.00723094	0.000619351	0.0038614	0.00389272	0.00389272	ENSMUSG00000022587	Ly6e
ENSMUST00000165810	7.94811e-06	0.00491995	0.270049	0.06046	5.27223	0.0471198	0.00574914	0.0234942	0.013177	0.0234942	ENSMUSG00000091712	Sec14l5
ENSMUST00000039928	9.08846e-06	0.00524607	0.154792	0.0348803	6.81012	0.0156024	0.00124983	0.00848324	0.00526389	0.00848324	ENSMUSG00000060716	Plekhh1
ENSMUST00000082419	9.36577e-06	0.00533593	-0.121931	0.0275157	10.0533	0.00969819	3.63383e-05	0.00602056	0.00366807	0.00602056	ENSMUSG00000064368	mt-Nd6
ENSMUST00000039435	9.52892e-06	0.00535929	-2.20335	0.497641	1.10616	2.44763	0.786154	0.448459	1.19502	1.19502	ENSMUSG00000001249	Hpn
ENSMUST00000153499	9.71567e-06	0.00539515	0.533918	0.120703	5.08224	0.18636	0.0382825	0.0782711	0.0150391	0.0782711	ENSMUSG00000068739	Sars
ENSMUST00000163767	9.83887e-06	0.00539527	-0.225647	0.0510435	7.91222	0.0333109	0.00671316	0.0141303	0.00352182	0.0141303	ENSMUSG00000022212	Cpne6
ENSMUST00000180140	1.00945e-05	0.00543737	-0.172555	0.0390826	6.13627	0.0195093	0.00453649	0.00768309	0.00756062	0.00768309	ENSMUSG00000023904	Hcfc1r1
ENSMUST00000176015	1.01635e-05	0.00543737	-0.286452	0.0649011	7.28421	0.0537856	0.00859726	0.0251	0.0042969	0.0251	ENSMUSG00000029223	Uchl1
ENSMUST00000112172	1.03402e-05	0.00546526	-0.0916331	0.0207788	9.7412	0.00540383	5.87282e-05	0.00328613	0.00339534	0.00339534	ENSMUSG00000049775	Tmsb4x
ENSMUST00000162789	1.06976e-05	0.00557784	-0.213319	0.0484534	6.34848	0.0252865	0.0120913	0.00190333	0.00669049	0.00669049	ENSMUSG00000021124	Vti1b
ENSMUST00000184786	1.09347e-05	0.00557784	1.65002	0.375192	1.92861	1.67065	0.75701	0.243304	0.369143	0.369143	ENSMUSG00000038535	Zfp280d
ENSMUST00000046516	1.08903e-05	0.00557784	-2.45047	0.557089	3.1212	3.95232	2.04619	0.436595	0.0728484	0.436595	NA	NA
ENSMUST00000044369	1.11713e-05	0.00563301	-0.197386	0.0449303	6.66658	0.0256834	0.006006	0.0101438	0.00564738	0.0101438	ENSMUSG00000033793	Atp6v1h
ENSMUST00000108196	1.16165e-05	0.0057259	-0.22673	0.0517097	6.73253	0.0339673	0.00967475	0.0117164	0.00546504	0.0117164	ENSMUSG00000001794	Capns1
ENSMUST00000079735	1.15385e-05	0.0057259	-0.16809	0.0383231	6.47021	0.0186617	0.00483186	0.0069174	0.00625723	0.0069174	ENSMUSG00000058600	Rpl30
ENSMUST00000086112	1.20744e-05	0.00582081	-0.102963	0.0235277	7.58661	0.00671366	0.00056521	0.00354522	0.0038632	0.0038632	ENSMUSG00000008036	Ap2s1
ENSMUST00000107840	1.19548e-05	0.00582081	-0.207356	0.0473588	6.18257	0.0281906	0.0105855	0.00707905	0.00735742	0.00735742	NA	NA
ENSMUST00000185430	1.2256e-05	0.00583138	0.275851	0.0630808	5.52105	0.0504438	0.00448303	0.0273505	0.0111372	0.0273505	ENSMUSG00000040721	Zfhx2
ENSMUST00000125814	1.23622e-05	0.00583138	0.349578	0.079975	5.86763	0.0810542	0.0172622	0.0339057	0.00890519	0.0339057	ENSMUSG00000021134	Srsf5
ENSMUST00000020173	1.2814e-05	0.00598017	0.69484	0.159248	3.96524	0.320929	0.105591	0.0972881	0.0318546	0.0972881	ENSMUSG00000019996	Map7
ENSMUST00000194047	1.29573e-05	0.00598339	2.30924	0.529543	3.75698	3.54712	1.28622	0.957101	0.0375221	0.957101	ENSMUSG00000025651	Uqcrc1
ENSMUST00000026693	1.31355e-05	0.00600253	2.45449	0.563235	1.81343	3.75688	2.10218	0.173395	0.43569	0.43569	ENSMUSG00000025602	Zfp202
ENSMUST00000176957	1.33449e-05	0.00603535	-0.180322	0.0414117	6.52699	0.0216681	0.00450698	0.00921247	0.00607009	0.00921247	ENSMUSG00000021996	Esd
ENSMUST00000008036	1.41301e-05	0.00629046	-0.0927881	0.0213707	8.88165	0.00575765	0.000122925	0.00353074	0.0031078	0.00353074	ENSMUSG00000007892	Rplp1
ENSMUST00000051477	1.41958e-05	0.00629046	-0.107503	0.0247657	8.0266	0.00773085	0.000436392	0.00447031	0.00342887	0.00447031	ENSMUSG00000006699	Cdc42
ENSMUST00000086519	1.54707e-05	0.00671963	-0.126168	0.029193	7.92856	0.0107059	0.000762823	0.006055	0.00350773	0.006055	ENSMUSG00000067274	Rplp0
ENSMUST00000155436	1.54111e-05	0.00671963	0.247988	0.0573683	5.53099	0.0397696	0.015265	0.00943079	0.011064	0.011064	ENSMUSG00000035203	Epn1
ENSMUST00000037048	1.58668e-05	0.00682412	-0.0910562	0.0210959	8.18829	0.0052002	0.00024109	0.00292146	0.00331921	0.00331921	ENSMUSG00000039533	Mmd2
ENSMUST00000119215	1.6147e-05	0.00687721	0.364503	0.0845239	3.87923	0.0666625	0.0230939	0.0103606	0.0340604	0.0340604	ENSMUSG00000038145	Snrk
ENSMUST00000106278	1.73018e-05	0.00729821	0.506561	0.117883	5.41895	0.173806	0.0930012	0.0181705	0.0119244	0.0181705	ENSMUSG00000025576	Rbfox3
ENSMUST00000103109	1.76038e-05	0.00734629	0.105608	0.0245984	8.47797	0.00756271	0.000212579	0.00462806	0.00318192	0.00462806	ENSMUSG00000017167	Cntnap1
ENSMUST00000141274	1.77507e-05	0.00734629	-0.140011	0.0326255	6.42676	0.0112309	0.00210865	0.00426917	0.00640676	0.00640676	ENSMUSG00000023089	Ndufa5
ENSMUST00000182877	1.80052e-05	0.00738198	-0.174147	0.0406099	6.22298	0.0205941	0.00365644	0.00953691	0.00718634	0.00953691	ENSMUSG00000025027	Xpnpep1
ENSMUST00000130118	1.85564e-05	0.00747672	0.258726	0.0604275	5.96457	0.0455442	0.00728942	0.0219225	0.00838564	0.0219225	ENSMUSG00000009079	Ewsr1
ENSMUST00000177024	1.85772e-05	0.00747672	0.307382	0.0717958	4.54815	0.0510922	0.0205043	0.00709532	0.0207328	0.0207328	ENSMUSG00000052752	Traf7
ENSMUST00000121402	1.89228e-05	0.00747859	0.298163	0.0697092	4.73843	0.0434165	0.0202716	0.000885209	0.0186033	0.0186033	ENSMUSG00000024847	Aip
ENSMUST00000181061	1.89228e-05	0.00747859	0.298163	0.0697092	4.73843	0.0434165	0.0202716	0.000885209	0.0186033	0.0186033	ENSMUSG00000097319	Aip
ENSMUST00000134778	1.96154e-05	0.0076831	-1.64088	0.38435	2.87687	1.83851	0.937174	0.244624	0.0986461	0.244624	ENSMUSG00000040354	Mars
ENSMUST00000087557	2.09e-05	0.00793789	-0.170685	0.0401134	5.73795	0.0191718	0.00320519	0.00883679	0.0096675	0.0096675	ENSMUSG00000067377	Tspan6
ENSMUST00000094469	2.09896e-05	0.00793789	-0.114796	0.0269848	6.98604	0.00758852	0.000968091	0.00335923	0.00485734	0.00485734	ENSMUSG00000075702	Selm
ENSMUST00000149907	2.07744e-05	0.00793789	0.243566	0.0572234	4.96224	0.0359468	0.00989053	0.0114347	0.0163056	0.0163056	ENSMUSG00000030058	Copg1
ENSMUST00000114446	2.09451e-05	0.00793789	-0.311469	0.0732082	7.03115	0.066528	0.0166854	0.0261901	0.00476302	0.0261901	ENSMUSG00000029836	Cbx3
ENSMUST00000041197	2.26685e-05	0.00842751	-0.15514	0.036617	6.80827	0.0165917	0.00226414	0.0084623	0.00526852	0.0084623	ENSMUSG00000040997	Abhd4
ENSMUST00000107674	2.26608e-05	0.00842751	-1.61525	0.381232	2.38209	1.73387	0.969081	0.126841	0.193622	0.193622	ENSMUSG00000028085	Gatb
ENSMUST00000152912	2.30034e-05	0.00843921	0.400403	0.0945786	3.8408	0.110626	0.029981	0.0415798	0.0350987	0.0415798	ENSMUSG00000024948	Map4k2
ENSMUST00000115231	2.32771e-05	0.00843921	-0.109035	0.0257712	7.26943	0.00820986	0.000701734	0.00461149	0.00432137	0.00461149	ENSMUSG00000079641	Rpl39
ENSMUST00000063040	2.3273e-05	0.00843921	-0.44397	0.104934	5.18045	0.136115	0.0598243	0.0282655	0.0140405	0.0282655	ENSMUSG00000050608	Minos1
ENSMUST00000086535	2.42015e-05	0.00870241	-0.158226	0.0374755	6.60812	0.0171592	0.00541717	0.00563784	0.00581816	0.00581816	ENSMUSG00000073702	Rpl31
ENSMUST00000108492	2.58899e-05	0.00923386	-0.23618	0.0561411	4.90264	0.0387964	0.00807565	0.017139	0.0169178	0.017139	ENSMUSG00000004328	Hif3a
ENSMUST00000112384	2.63636e-05	0.00932697	-0.0904487	0.0215211	8.11475	0.00554254	0.000339229	0.00320647	0.00336602	0.00336602	ENSMUSG00000025290	Rps24
ENSMUST00000144317	2.68564e-05	0.00940852	0.542616	0.129237	4.49025	0.205291	0.110976	0.0226427	0.0214643	0.0226427	ENSMUSG00000015291	Gdi1
ENSMUST00000106040	2.7023e-05	0.00940852	-0.623107	0.148458	3.32009	0.270827	0.103063	0.0732551	0.0575317	0.0732551	ENSMUSG00000025491	Ifitm1
ENSMUST00000020145	2.73925e-05	0.00946206	-0.312694	0.0745553	7.14255	0.0682665	0.00246105	0.0420069	0.00454511	0.0420069	ENSMUSG00000019970	Sgk1
ENSMUST00000023241	2.77805e-05	0.00952111	-0.112444	0.0268302	7.44162	0.00807473	0.00170307	0.00326919	0.00405582	0.00405582	ENSMUSG00000022577	Ly6h
ENSMUST00000171786	2.80887e-05	0.00955211	0.272308	0.0650143	5.04977	0.0405051	0.0184287	0.00365278	0.0153862	0.0153862	ENSMUSG00000000568	Hnrnpd
ENSMUST00000141925	2.93295e-05	0.00989735	0.178576	0.0427358	6.06691	0.0223691	0.00362357	0.0109873	0.00787994	0.0109873	ENSMUSG00000031167	Rbm3
ENSMUST00000094280	2.99996e-05	0.00996394	-0.106378	0.0254892	8.32641	0.00795028	0.000244484	0.00495311	0.00324459	0.00495311	ENSMUSG00000070493	Chchd2
ENSMUST00000072503	2.98354e-05	0.00996394	-0.114235	0.0273636	7.59669	0.00916459	0.000536383	0.00545376	0.0038508	0.00545376	ENSMUSG00000059070	Rpl18
ENSMUST00000041804	3.02617e-05	0.00996394	0.0906089	0.021721	8.02316	0.00546852	0.000342934	0.00311854	0.00343148	0.00343148	ENSMUSG00000038970	Lmtk2
ENSMUST00000023269	3.04353e-05	0.00996394	-0.0973236	0.0233379	7.86755	0.00666108	0.000493276	0.003864	0.00356175	0.003864	ENSMUSG00000098274	Rpl24
ENSMUST00000145397	3.07167e-05	0.00998155	1.88476	0.452188	1.41317	2.2157	0.861708	0.480567	0.774087	0.774087	ENSMUSG00000034928	Rnf44
ENSMUST00000120360	3.10873e-05	0.0100277	-0.136811	0.0328451	6.97741	0.0124812	0.0037546	0.0041514	0.00487579	0.00487579	ENSMUSG00000084416	Rpl10a-ps1
ENSMUST00000046470	3.153e-05	0.0100963	-0.206012	0.0494968	5.43407	0.0283353	0.00779583	0.0101664	0.0118037	0.0118037	ENSMUSG00000039345	Mettl22
ENSMUST00000160899	3.35786e-05	0.0106047	0.160226	0.0386297	7.99352	0.018178	0.00261574	0.00932228	0.00345441	0.00932228	ENSMUSG00000045994	B3gat1
ENSMUST00000114225	3.36013e-05	0.0106047	2.16912	0.522986	1.49405	3.11744	1.49854	0.468122	0.689572	0.689572	ENSMUSG00000036402	Gng12
ENSMUST00000118353	3.43587e-05	0.0107663	0.201432	0.048626	6.07555	0.0232796	0.0110767	0.00215891	0.00783918	0.00783918	ENSMUSG00000018395	Kif3a
ENSMUST00000119422	3.47477e-05	0.010811	1.10023	0.265763	3.63661	0.8592	0.151785	0.413255	0.0415328	0.413255	ENSMUSG00000027309	4930402H24Rik
ENSMUST00000050011	3.59194e-05	0.0108476	-0.307154	0.0743305	4.50142	0.0671211	0.0106465	0.0335537	0.021319	0.0335537	ENSMUSG00000079362	Gm43302
ENSMUST00000192854	3.63491e-05	0.0108476	0.318132	0.0770382	4.87286	0.0720657	0.0231219	0.0243572	0.0172216	0.0243572	ENSMUSG00000006676	Usp19
ENSMUST00000000594	3.5449e-05	0.0108476	-0.121141	0.0292944	6.72918	0.00954628	0.00139123	0.00455988	0.00547407	0.00547407	ENSMUSG00000000581	C1d
ENSMUST00000065482	3.54665e-05	0.0108476	-0.0837877	0.0202621	8.72911	0.0049902	0.00016173	0.0031227	0.00312029	0.0031227	ENSMUSG00000053192	Mllt11
ENSMUST00000017548	3.61088e-05	0.0108476	-0.0884956	0.021422	8.43426	0.00510514	0.000473233	0.00271369	0.00319798	0.00319798	ENSMUSG00000017404	Rpl19
ENSMUST00000145851	3.61508e-05	0.0108476	2.12066	0.513379	1.71218	3.20102	0.891781	1.21668	0.50408	1.21668	ENSMUSG00000027309	4930402H24Rik
ENSMUST00000020372	3.77886e-05	0.0111509	-0.116475	0.0282665	7.33141	0.00968675	0.000651243	0.0057407	0.00422094	0.0057407	ENSMUSG00000020163	Uqcr11
ENSMUST00000098273	3.78738e-05	0.0111509	0.362098	0.0878862	5.18032	0.0936347	0.0324682	0.0293236	0.0140417	0.0293236	ENSMUSG00000048458	Fam212b
ENSMUST00000027587	3.82522e-05	0.0111872	-0.148767	0.0361279	7.15759	0.0158164	0.00481545	0.00562636	0.00451728	0.00562636	ENSMUSG00000026349	Ccnt2
ENSMUST00000055738	3.91121e-05	0.0113624	-0.249193	0.0605915	6.51463	0.0444483	0.00542892	0.0239418	0.00611004	0.0239418	ENSMUSG00000031431	Tsc22d3
ENSMUST00000169317	3.93691e-05	0.0113624	-0.319668	0.0777563	4.47721	0.0677521	0.0267316	0.0160289	0.0216367	0.0216367	ENSMUSG00000032047	Acat1
ENSMUST00000082396	3.99643e-05	0.0114588	-0.104568	0.0254567	10.956	0.00782306	1.51824e-05	0.00515279	0.00516915	0.00516915	ENSMUSG00000064345	mt-Nd2
ENSMUST00000152662	4.09602e-05	0.0115928	0.185489	0.0452192	5.98401	0.0247095	0.00353606	0.0128221	0.00828627	0.0128221	ENSMUSG00000021134	Srsf5
ENSMUST00000153348	4.08998e-05	0.0115928	0.217556	0.0530321	5.79285	0.0339878	0.0060982	0.0164011	0.00933489	0.0164011	ENSMUSG00000038576	Susd4
ENSMUST00000084941	4.16898e-05	0.0117237	0.138402	0.0337739	7.83896	0.0137743	0.000930735	0.00819466	0.00358841	0.00819466	ENSMUSG00000021288	Klc1
ENSMUST00000106092	4.1959e-05	0.0117242	0.296413	0.0723592	6.01976	0.0632094	0.0226133	0.0192735	0.00810768	0.0192735	ENSMUSG00000042388	Dlgap3
ENSMUST00000110120	4.22352e-05	0.0117267	-0.119682	0.0292271	7.03764	0.0103098	0.000936796	0.00589698	0.00474975	0.00589698	ENSMUSG00000034723	Tmx4
ENSMUST00000056758	4.33572e-05	0.0118912	0.0843486	0.0206291	9.40826	0.00501701	0.000195434	0.00309157	0.00320904	0.00320904	ENSMUSG00000028161	Ppp3ca
ENSMUST00000094434	4.337e-05	0.0118912	-0.114178	0.0279248	8.28816	0.00940138	0.000272606	0.00596575	0.00326355	0.00596575	ENSMUSG00000050708	Ftl1
ENSMUST00000038757	4.37147e-05	0.0119113	-0.103482	0.0253203	7.25395	0.00617118	0.000781599	0.00273968	0.00434734	0.00434734	ENSMUSG00000042109	Csdc2
ENSMUST00000137997	4.46724e-05	0.011955	0.183517	0.0449589	6.13978	0.0243401	0.00663415	0.0095363	0.00754495	0.0095363	ENSMUSG00000020716	Nf1
ENSMUST00000121646	4.46925e-05	0.011955	-0.200818	0.0491987	6.49201	0.0291467	0.00173458	0.0176295	0.0061843	0.0176295	ENSMUSG00000019817	Plagl1
ENSMUST00000022622	4.44826e-05	0.011955	0.274672	0.0672743	9.13557	0.0545084	0.00258815	0.0336185	0.00312835	0.0336185	ENSMUSG00000059456	Ptk2b
ENSMUST00000182433	4.64426e-05	0.0123478	-0.556981	0.136755	4.89115	0.224847	0.129363	0.0202518	0.0170351	0.0202518	ENSMUSG00000035325	Sec31a
ENSMUST00000034215	4.73821e-05	0.0123967	-0.160872	0.0395439	7.72949	0.0187849	0.000439333	0.0120704	0.00369869	0.0120704	ENSMUSG00000031765	Mt1
ENSMUST00000080622	4.80392e-05	0.0123967	-0.0996248	0.0245081	7.3972	0.00650223	0.000684842	0.00338744	0.00412035	0.00412035	ENSMUSG00000063480	Nhp2l1
ENSMUST00000140030	4.79288e-05	0.0123967	-0.191188	0.0470269	8.18235	0.0265545	0.000714643	0.0169776	0.0033228	0.0169776	ENSMUSG00000014592	Camta1
ENSMUST00000138299	4.75852e-05	0.0123967	0.428683	0.105401	6.03441	0.133432	0.024395	0.0644793	0.00803597	0.0644793	ENSMUSG00000025571	Tnrc6c
ENSMUST00000094215	4.76203e-05	0.0123967	-0.110156	0.0270852	6.98275	0.00874774	0.0010045	0.00479903	0.00486436	0.00486436	ENSMUSG00000038503	Mesdc2
ENSMUST00000132299	4.86458e-05	0.0124606	0.213235	0.0524947	5.66669	0.0330684	0.00404604	0.0179995	0.010122	0.0179995	ENSMUSG00000022763	Aifm3
ENSMUST00000114281	4.88549e-05	0.0124606	-2.66289	0.655717	1.64538	5.15869	1.9074	1.53232	0.554938	1.53232	ENSMUSG00000029101	Rgs12
ENSMUST00000020717	4.96309e-05	0.0125853	-0.114173	0.0281397	7.24614	0.00855062	0.00197414	0.00338539	0.00436059	0.00436059	ENSMUSG00000020440	Arf5
ENSMUST00000186037	5.08549e-05	0.0128216	-2.90736	0.717572	4.01942	6.16775	2.51343	1.60585	0.0305243	1.60585	ENSMUSG00000049339	Fam134a
ENSMUST00000150416	5.15239e-05	0.012916	-0.131321	0.0324361	7.15661	0.0125957	0.00152923	0.00688758	0.00451908	0.00688758	ENSMUSG00000017677	Wsb1
ENSMUST00000194533	5.37648e-05	0.0133255	-0.22087	0.0546894	6.17486	0.0357449	0.0157104	0.00821697	0.00739072	0.00821697	ENSMUSG00000026767	Fam188a
ENSMUST00000079063	5.35803e-05	0.0133255	-0.180464	0.0446756	6.27811	0.0238567	0.00189152	0.0140758	0.00696206	0.0140758	ENSMUSG00000063632	Sox11
ENSMUST00000022428	5.41669e-05	0.0133497	-0.177208	0.0438973	5.56884	0.0230225	0.00460925	0.0108066	0.0107907	0.0108066	ENSMUSG00000021876	Rnase4
ENSMUST00000126210	5.59735e-05	0.0133525	0.638467	0.158461	3.02923	0.21659	0.119402	-0.00429649	0.0814773	0.0814773	ENSMUSG00000036646	Man1b1
ENSMUST00000159388	5.56963e-05	0.0133525	-0.291364	0.0722927	4.26253	0.0561152	0.0167765	0.0185711	0.0250335	0.0250335	ENSMUSG00000027860	Vangl1
ENSMUST00000020358	5.5835e-05	0.0133525	0.258142	0.064059	7.82669	0.0489663	0.010245	0.0225835	0.00360012	0.0225835	ENSMUSG00000020149	Rab1a
ENSMUST00000126751	5.56579e-05	0.0133525	-0.469396	0.116461	6.39662	0.161865	0.016612	0.091893	0.00651378	0.091893	ENSMUSG00000025393	Atp5b
ENSMUST00000081650	5.48352e-05	0.0133525	-0.0814811	0.0201986	9.25885	0.00398126	0.000106707	0.00223682	0.00315716	0.00315716	ENSMUSG00000060036	Rpl3
ENSMUST00000102536	5.60045e-05	0.0133525	-0.121196	0.0300807	7.40382	0.0107959	0.00210309	0.0051357	0.00411056	0.0051357	ENSMUSG00000059291	Rpl11
ENSMUST00000102844	5.71418e-05	0.01355	-0.137568	0.0341841	7.60329	0.0139307	0.00164317	0.00770526	0.00384274	0.00770526	ENSMUSG00000020460	Rps27a
ENSMUST00000102478	5.7659e-05	0.0135991	-0.0993256	0.0246944	9.14589	0.00726709	0.000162031	0.00471648	0.00313028	0.00471648	ENSMUSG00000017390	Aldoc
ENSMUST00000032462	6.16171e-05	0.0137598	-0.137642	0.0343545	6.2239	0.0140264	0.00195433	0.00748753	0.00718251	0.00748753	ENSMUSG00000030317	Timp4
ENSMUST00000053986	6.09435e-05	0.0137598	-0.121631	0.0303385	6.55833	0.00996204	0.00139274	0.00495627	0.00597067	0.00597067	ENSMUSG00000051067	Lingo3
ENSMUST00000109551	6.10409e-05	0.0137598	-0.377605	0.0941952	6.79042	0.105488	0.0230956	0.0478863	0.00531363	0.0478863	ENSMUSG00000020290	Xpo1
ENSMUST00000106458	6.21038e-05	0.0137598	2.04405	0.510417	2.73744	3.09521	1.47699	0.607215	0.118415	0.607215	ENSMUSG00000020758	Itgb4
ENSMUST00000193868	6.02009e-05	0.0137598	-0.161799	0.0403285	5.96812	0.0161889	0.00464375	0.00510371	0.00836738	0.00836738	ENSMUSG00000091537	Tma7
ENSMUST00000072725	5.91869e-05	0.0137598	-2.13034	0.53046	2.03732	3.34968	1.49045	0.760659	0.315833	0.760659	ENSMUSG00000035642	Aamdc
ENSMUST00000120717	5.91291e-05	0.0137598	1.14417	0.284886	2.81647	0.966175	0.0961175	0.553161	0.106665	0.553161	ENSMUSG00000058626	Capn11
ENSMUST00000145662	6.05778e-05	0.0137598	0.527901	0.131628	3.98006	0.206054	0.0908741	0.0477338	0.0314871	0.0477338	ENSMUSG00000029055	Plch2
ENSMUST00000000228	6.08184e-05	0.0137598	0.27893	0.0695652	5.29475	0.0575436	0.0141657	0.0245489	0.0129749	0.0245489	ENSMUSG00000000223	Drp2
ENSMUST00000077355	6.13796e-05	0.0137598	-0.162766	0.040616	9.46288	0.0196084	0.00375013	0.00944714	0.00323277	0.00944714	ENSMUSG00000015222	Map2
ENSMUST00000124072	6.1913e-05	0.0137598	0.115607	0.0288628	8.11527	0.00989851	0.00113261	0.00553187	0.00336567	0.00553187	ENSMUSG00000058756	Thra
ENSMUST00000108861	6.00669e-05	0.0137598	0.489678	0.122037	4.31411	0.17718	0.0699044	0.0492395	0.0241026	0.0492395	ENSMUSG00000027575	Arfgap1
ENSMUST00000032729	6.45881e-05	0.0142383	0.368099	0.092131	6.33588	0.100682	0.0137721	0.054133	0.00673795	0.054133	ENSMUSG00000030516	Tjp1
ENSMUST00000057625	6.52646e-05	0.0143155	-0.140198	0.0351115	6.1992	0.010555	0.00257623	0.00308918	0.00728632	0.00728632	ENSMUSG00000048355	Arxes1
ENSMUST00000126015	6.64483e-05	0.0145026	0.399362	0.100124	3.70164	0.077637	0.0409246	-0.00323031	0.0392745	0.0392745	ENSMUSG00000028552	Eps15
ENSMUST00000150576	6.6855e-05	0.0145191	-0.100862	0.0252963	7.67356	0.00757942	0.000830168	0.00428907	0.00376023	0.00428907	ENSMUSG00000048758	Rpl29
ENSMUST00000076454	6.76071e-05	0.0145408	-0.163304	0.0409844	7.41371	0.0198864	0.00717362	0.00626413	0.00409605	0.00626413	ENSMUSG00000005312	Ubqln1
ENSMUST00000024932	6.76886e-05	0.0145408	-0.0815063	0.020457	9.53127	0.00461028	8.17561e-05	0.00291066	0.00326617	0.00326617	ENSMUSG00000024121	Atp6v0c
ENSMUST00000092620	6.79494e-05	0.0145408	-0.0913051	0.0229217	7.85576	0.00621901	0.000414712	0.0037885	0.00357264	0.0037885	ENSMUSG00000069682	Gm10275
ENSMUST00000115734	6.89506e-05	0.0146835	0.292806	0.0735715	5.03993	0.0640305	0.0262596	0.0170425	0.0154913	0.0170425	ENSMUSG00000037058	Paip2
ENSMUST00000020504	7.27621e-05	0.0154203	-0.106785	0.0269179	7.54785	0.00855231	0.000534145	0.00526243	0.00391207	0.00526243	ENSMUSG00000020267	Hint1
ENSMUST00000031788	7.35628e-05	0.0154383	-0.121316	0.0306009	6.82164	0.0110477	0.00117406	0.00631724	0.00523519	0.00631724	ENSMUSG00000029776	Hibadh
ENSMUST00000123292	7.39029e-05	0.0154383	-0.197874	0.0499258	6.74901	0.0294018	0.00241511	0.0175256	0.00542114	0.0175256	ENSMUSG00000009013	Dynll1
ENSMUST00000156372	7.37739e-05	0.0154383	-0.133981	0.0338014	6.78836	0.0134779	0.00263673	0.00650355	0.00531888	0.00650355	ENSMUSG00000040952	Rps19
ENSMUST00000004201	7.64926e-05	0.0159036	0.244514	0.0618221	4.58703	0.0396998	0.0103075	0.0147724	0.0202683	0.0202683	ENSMUSG00000004098	Col5a3
ENSMUST00000174096	7.70092e-05	0.0159355	1.56143	0.394948	3.64436	1.8368	1.01585	0.232016	0.0412507	0.232016	ENSMUSG00000029767	Calu
ENSMUST00000185121	7.84563e-05	0.0161223	0.281185	0.0712029	5.27504	0.0596544	0.0112648	0.029294	0.0131516	0.029294	ENSMUSG00000045691	Thtpa
ENSMUST00000073879	7.86473e-05	0.0161223	0.117274	0.029701	7.3326	0.0103787	0.00110705	0.00595013	0.00421906	0.00595013	ENSMUSG00000075415	Fnbp1
ENSMUST00000111315	8.12599e-05	0.0165804	0.157273	0.0399103	6.30362	0.0187148	0.00206153	0.0106812	0.00686176	0.0106812	ENSMUSG00000006403	Adamts4
ENSMUST00000040445	8.17999e-05	0.0166133	-0.125982	0.0319828	6.37502	0.00770172	0.00159102	0.00213503	0.00659216	0.00659216	ENSMUSG00000036442	Thap11
ENSMUST00000156979	8.42044e-05	0.0167528	0.248445	0.0631836	6.66174	0.046836	0.00212233	0.029815	0.00566119	0.029815	ENSMUSG00000035864	Syt1
ENSMUST00000185234	8.43958e-05	0.0167528	-0.189141	0.0481085	7.38373	0.0271503	0.00462697	0.0138884	0.00414044	0.0138884	ENSMUSG00000050711	Scg2
ENSMUST00000077577	8.38481e-05	0.0167528	-0.088663	0.0225426	9.41519	0.0059629	8.96888e-05	0.00397567	0.00321191	0.00397567	ENSMUSG00000023004	Tuba1b
ENSMUST00000020640	8.32152e-05	0.0167528	-0.0976209	0.0248087	7.65876	0.00684113	0.00114665	0.00338123	0.00377712	0.00377712	ENSMUSG00000020372	Rack1
ENSMUST00000030676	8.42163e-05	0.0167528	0.116549	0.0296406	7.00892	0.0103073	0.000839926	0.00618859	0.00480904	0.00618859	ENSMUSG00000001985	Grik3
ENSMUST00000135227	8.54453e-05	0.0168847	0.273485	0.0696141	5.17264	0.05682	0.0125199	0.0262491	0.0141169	0.0262491	ENSMUSG00000037907	Ankrd13b
ENSMUST00000033540	8.80162e-05	0.0173147	-0.121965	0.031102	7.30201	0.0113279	0.000728595	0.00701008	0.00426788	0.00701008	ENSMUSG00000031197	Vbp1
ENSMUST00000156694	8.89601e-05	0.0174223	-0.160898	0.0410572	7.04051	0.0197314	0.00768712	0.00579844	0.0047439	0.00579844	ENSMUSG00000051615	Rap2a
ENSMUST00000049470	9.01013e-05	0.0174896	-0.101804	0.0259982	7.19778	0.00607244	0.000962594	0.00254852	0.00444464	0.00444464	ENSMUSG00000042305	Tmem183a
ENSMUST00000086521	8.9733e-05	0.0174896	0.12635	0.0322586	7.68189	0.0106945	0.00457411	0.0022197	0.00375084	0.00375084	ENSMUSG00000053024	Cntn2
ENSMUST00000129958	9.10429e-05	0.0175945	0.311063	0.0794887	4.07288	0.0580591	0.0213095	0.0128822	0.0292381	0.0292381	ENSMUSG00000045983	Eif4g1
ENSMUST00000103094	9.34226e-05	0.0178036	-0.258281	0.0661061	4.71344	0.0414144	0.0160935	0.00891228	0.0188666	0.0188666	ENSMUSG00000017307	Acot8
ENSMUST00000052590	9.37481e-05	0.0178036	-0.118533	0.0303446	6.61671	0.0100204	0.00157385	0.00503385	0.00579251	0.00579251	ENSMUSG00000029616	Erp29
ENSMUST00000049389	9.30721e-05	0.0178036	-0.100977	0.0258387	7.17504	0.00651709	0.000855704	0.00315958	0.00448542	0.00448542	ENSMUSG00000039470	Zdhhc2
ENSMUST00000028938	9.35978e-05	0.0178036	-0.102187	0.0261573	9.84144	0.00799181	5.17686e-05	0.00542188	0.00347192	0.00542188	ENSMUSG00000027447	Cst3
ENSMUST00000127252	9.47861e-05	0.0178462	-0.167751	0.0429737	6.85991	0.0212655	0.00963187	0.00483845	0.00514204	0.00514204	ENSMUSG00000027642	Rpn2
ENSMUST00000128059	9.457e-05	0.0178462	1.78369	0.456875	1.64834	2.43706	0.887441	0.782437	0.552577	0.782437	ENSMUSG00000028692	Akr1a1
ENSMUST00000039694	9.63556e-05	0.0179873	-0.113597	0.0291306	6.69443	0.006763	0.00121964	0.00232763	0.00556909	0.00556909	ENSMUSG00000003062	Stard3nl
ENSMUST00000060210	9.59456e-05	0.0179873	-0.155012	0.0397403	8.33211	0.0184277	0.00507222	0.00756212	0.00324188	0.00756212	ENSMUSG00000031342	Gpm6b
ENSMUST00000139717	9.87219e-05	0.0183119	0.22592	0.0580218	5.2117	0.0392351	0.00726623	0.019666	0.0137391	0.019666	ENSMUSG00000057421	Las1l
ENSMUST00000029727	9.8929e-05	0.0183119	0.199792	0.0513183	6.50734	0.0306901	0.00358911	0.0174794	0.00613384	0.0174794	ENSMUSG00000028086	Fbxw7
ENSMUST00000069949	0.000101712	0.0187479	0.236154	0.0607632	5.76926	0.0308531	0.0200613	-0.0030515	0.00947602	0.00947602	ENSMUSG00000004980	Hnrnpa2b1
ENSMUST00000126561	0.000103956	0.0190019	-0.176899	0.0455788	6.31002	0.024159	0.00785092	0.00876851	0.0068369	0.00876851	ENSMUSG00000031591	Asah1
ENSMUST00000108858	0.000103794	0.0190019	-0.183278	0.0472179	8.09315	0.0259295	0.00179434	0.0160419	0.00338073	0.0160419	ENSMUSG00000018593	Sparc
ENSMUST00000027726	0.000106733	0.0193483	-0.151373	0.0390665	5.91989	0.0155882	0.00358952	0.00640793	0.00862001	0.00862001	ENSMUSG00000026456	Cyb5r1
ENSMUST00000178764	0.000106326	0.0193483	0.188328	0.0485921	5.82311	0.0274331	0.00407155	0.014818	0.00915785	0.014818	ENSMUSG00000020827	Mink1
ENSMUST00000065308	0.000108879	0.0194415	-0.180357	0.046605	6.91471	0.0252102	0.00801189	0.00936435	0.00501424	0.00936435	ENSMUSG00000037458	Azin1
ENSMUST00000128065	0.000108564	0.0194415	0.421289	0.108843	3.71282	0.122181	0.0558656	0.0230586	0.0389091	0.0389091	ENSMUSG00000043411	Usp48
ENSMUST00000131278	0.000108098	0.0194415	0.660024	0.170476	2.87586	0.317869	0.133722	0.0785747	0.0987746	0.0987746	ENSMUSG00000053291	Rab4b
ENSMUST00000149235	0.00010902	0.0194415	0.247712	0.064015	6.16034	0.0475609	0.00614026	0.0266431	0.00745401	0.0266431	ENSMUSG00000054728	Phactr1
ENSMUST00000143703	0.000111522	0.0198071	0.489434	0.126663	3.30842	0.186027	0.0650087	0.0633403	0.0583253	0.0633403	ENSMUSG00000002265	Peg3
ENSMUST00000166853	0.000114349	0.0202273	1.91797	0.49715	1.41498	2.33389	1.20518	0.225546	0.772091	0.772091	ENSMUSG00000037321	Tap1
ENSMUST00000136816	0.000115302	0.0203141	0.257658	0.0668216	5.15565	0.0412799	0.021436	0.00351661	0.0142851	0.0142851	ENSMUSG00000039157	Fam102a
ENSMUST00000187550	0.00011658	0.0204569	2.05255	0.532687	1.37239	2.14952	1.44963	-0.351917	0.82041	0.82041	ENSMUSG00000033029	1700088E04Rik
ENSMUST00000189400	0.000118821	0.0205987	-0.120919	0.0314193	8.01543	0.0114159	0.00221271	0.00568467	0.00343738	0.00568467	ENSMUSG00000025931	Paqr8
ENSMUST00000036951	0.000119282	0.0205987	-0.0773215	0.020096	8.98376	0.00427162	0.000120969	0.00269874	0.00310984	0.00310984	ENSMUSG00000032959	Pebp1
ENSMUST00000055424	0.000119735	0.0205987	-0.301531	0.0783875	4.36131	0.0650659	0.0258351	0.0171541	0.0233216	0.0233216	ENSMUSG00000025144	Stra13
ENSMUST00000041500	0.000117874	0.0205987	-0.0946286	0.0245756	7.34799	0.00518857	0.000636684	0.00233696	0.00419501	0.00419501	ENSMUSG00000032802	Srxn1
ENSMUST00000039438	0.000119508	0.0205987	0.16745	0.043526	6.32449	0.0219032	0.00526501	0.00989106	0.00678127	0.00989106	ENSMUSG00000059146	Ntrk3
ENSMUST00000026289	0.000124953	0.0213787	-0.135001	0.0351913	6.1459	0.0131458	0.0023897	0.00633424	0.00751772	0.00751772	ENSMUSG00000025260	Hsd17b10
ENSMUST00000119251	0.000125244	0.0213787	0.181307	0.0472692	6.52769	0.0257815	0.00352098	0.014354	0.00606786	0.014354	ENSMUSG00000001419	Mef2d
ENSMUST00000030372	0.000128948	0.0216737	-0.355472	0.0928498	4.73161	0.0993529	0.0111984	0.0577702	0.0186748	0.0577702	ENSMUSG00000028626	Col9a2
ENSMUST00000188182	0.000127994	0.0216737	-0.766572	0.200134	5.21826	0.456241	0.306753	0.00799296	0.0136769	0.0136769	ENSMUSG00000069045	Ddx3y
ENSMUST00000142220	0.00012891	0.0216737	0.57543	0.1503	4.01729	0.260342	0.107553	0.0731689	0.030576	0.0731689	ENSMUSG00000020817	Rabep1
ENSMUST00000038562	0.000128427	0.0216737	-0.153435	0.040067	5.84281	0.018504	0.00323915	0.00960375	0.00904491	0.00960375	ENSMUSG00000039911	Spsb1
ENSMUST00000021930	0.000129587	0.0216979	-0.0999909	0.0261261	7.09671	0.00574113	0.000828335	0.00243799	0.00463225	0.00463225	ENSMUSG00000021474	Sfxn1
ENSMUST00000002344	0.000131799	0.0219844	-0.282121	0.0737942	5.60781	0.0626993	0.0229191	0.0206456	0.010518	0.0206456	ENSMUSG00000002274	Metrn
ENSMUST00000042191	0.000133836	0.0222397	-0.190575	0.049898	5.58916	0.0286486	0.00904585	0.0108727	0.0106474	0.0108727	ENSMUSG00000034211	Mrps17
ENSMUST00000143707	0.000134529	0.0222704	0.546542	0.143148	4.69641	0.235729	0.0468839	0.117047	0.0190481	0.117047	ENSMUSG00000029772	Ahcyl2
ENSMUST00000163083	0.000135624	0.0223672	-0.182476	0.0478185	5.55478	0.0262957	0.00720724	0.0110856	0.0108913	0.0110856	ENSMUSG00000024646	Cyb5a
ENSMUST00000161937	0.000136415	0.0224134	2.36336	0.61956	3.07012	4.4132	1.65266	1.41818	0.0775	1.41818	ENSMUSG00000045648	Vwc2l
ENSMUST00000079204	0.000137054	0.0224343	0.0774865	0.0203194	8.65079	0.00432172	0.000169045	0.00269563	0.00313398	0.00313398	ENSMUSG00000029608	Rph3a
ENSMUST00000031727	0.000138556	0.0224781	0.110787	0.0290725	7.35403	0.00971099	0.00060844	0.00615323	0.00418566	0.00615323	ENSMUSG00000029714	Gigyf1
ENSMUST00000173987	0.000138197	0.0224781	0.118823	0.031176	6.67906	0.00913215	0.00216347	0.00350802	0.00561207	0.00561207	ENSMUSG00000077450	Rab11b
ENSMUST00000004497	0.000138858	0.0224781	-0.135946	0.0356796	7.61473	0.0146251	0.00171658	0.00846767	0.0038289	0.00846767	ENSMUSG00000004383	Large
ENSMUST00000088013	0.000140211	0.0226137	0.106582	0.0279904	6.97524	0.00732016	0.00138724	0.00314769	0.00488044	0.00488044	ENSMUSG00000036098	Myrf
ENSMUST00000113203	0.000141982	0.0227322	-0.61224	0.160917	4.92463	0.286306	0.190462	0.00543144	0.0166928	0.0166928	ENSMUSG00000045427	Hnrnph2
ENSMUST00000114610	0.000141622	0.0227322	0.376045	0.0988209	4.85523	0.112097	0.0128727	0.0652518	0.0174013	0.0652518	ENSMUSG00000036617	Etl4
ENSMUST00000021670	0.00014348	0.0228885	0.173619	0.045664	7.25283	0.0239224	0.00377533	0.0129063	0.00434923	0.0129063	ENSMUSG00000021244	Ylpm1
ENSMUST00000175813	0.000145395	0.0231099	0.270288	0.0711507	4.48548	0.0580459	0.0123384	0.0281609	0.021527	0.0281609	ENSMUSG00000034675	Dbn1
ENSMUST00000030651	0.000146086	0.0231359	-0.119896	0.0315713	7.20502	0.0114264	0.000776809	0.00719715	0.00443182	0.00719715	ENSMUSG00000028843	Sh3bgrl3
ENSMUST00000038775	0.000147124	0.0232166	-0.127904	0.0336956	8.34281	0.013012	0.000247315	0.00883584	0.00323686	0.00883584	ENSMUSG00000033585	Ndn
ENSMUST00000026899	0.000148735	0.0232638	-0.172453	0.0454639	5.50482	0.0148274	0.00527775	0.0021133	0.011258	0.011258	ENSMUSG00000025792	Slc25a10
ENSMUST00000006764	0.000149545	0.0232638	-0.139264	0.0367275	5.98346	0.0130861	0.00250222	0.00584819	0.00828908	0.00828908	ENSMUSG00000006589	Aprt
ENSMUST00000116445	0.000149199	0.0232638	0.279923	0.0738117	5.06668	0.0624005	0.0232281	0.0203572	0.0152048	0.0203572	ENSMUSG00000051359	Ncald
ENSMUST00000143349	0.000149315	0.0232638	-0.112354	0.0296275	6.82085	0.0100534	0.00134431	0.00567799	0.00523715	0.00567799	ENSMUSG00000027184	Caprin1
ENSMUST00000045604	0.000150437	0.0233067	-0.112488	0.0296776	6.65132	0.00929531	0.00135494	0.00487592	0.00569113	0.00569113	ENSMUSG00000036850	Mrpl41
ENSMUST00000021719	0.000150883	0.0233067	-0.123691	0.0326395	7.18678	0.012196	0.000774165	0.00774851	0.00446426	0.00774851	ENSMUSG00000021290	2010107E04Rik
ENSMUST00000166943	0.000151662	0.0233447	0.414024	0.109289	4.16162	0.136707	0.0565656	0.0389875	0.0271352	0.0389875	ENSMUSG00000023055	Calcoco1
ENSMUST00000126813	0.000154763	0.0234924	0.373856	0.0988175	3.64441	0.0911185	0.0368701	0.0200141	0.0412492	0.0412492	ENSMUSG00000061288	Taok3
ENSMUST00000139487	0.000154221	0.0234924	-1.84123	0.486561	2.20575	2.70771	1.30009	0.593846	0.248397	0.593846	ENSMUSG00000035112	Wnk4
ENSMUST00000014546	0.00015409	0.0234924	-0.0997896	0.0263688	7.04892	0.00643362	0.000835668	0.00315695	0.00472684	0.00472684	ENSMUSG00000014402	Tsg101
ENSMUST00000085913	0.000154453	0.0234924	-0.083886	0.0221698	10.1213	0.00562113	4.95604e-05	0.00388244	0.00374159	0.00388244	ENSMUSG00000007097	Atp1a2
ENSMUST00000102515	0.000158964	0.0235453	-0.121795	0.0322498	8.52002	0.0118801	0.000778658	0.00754172	0.00316798	0.00754172	ENSMUSG00000005034	Prkacb
ENSMUST00000136799	0.000159942	0.0235453	0.281266	0.0745054	4.12038	0.053444	0.0163012	0.0178282	0.0281073	0.0281073	ENSMUSG00000020876	Snx11
ENSMUST00000189564	0.000158766	0.0235453	-0.20209	0.0535064	5.62721	0.0305231	0.012518	0.00813169	0.0103854	0.0103854	ENSMUSG00000034973	Dopey1
ENSMUST00000021271	0.000158823	0.0235453	0.101242	0.0268058	7.27299	0.00710005	0.00143297	0.00317045	0.00431544	0.00431544	ENSMUSG00000020893	Per1
ENSMUST00000034214	0.000159759	0.0235453	-0.18624	0.04933	7.46422	0.0277907	0.000585642	0.018882	0.004024	0.018882	ENSMUSG00000031762	Mt2
ENSMUST00000143395	0.000159695	0.0235453	2.03442	0.53885	1.21908	2.48321	1.30326	0.159026	1.01961	1.01961	ENSMUSG00000021277	Traf3
ENSMUST00000135208	0.000159679	0.0235453	0.358675	0.0950003	3.57289	0.0807737	0.0281985	0.0209616	0.044002	0.044002	ENSMUSG00000024370	Cdc23
ENSMUST00000153829	0.000159602	0.0235453	0.208831	0.0553103	5.54865	0.03382	0.0135384	0.00977943	0.0109355	0.0109355	ENSMUSG00000034891	Sncb
ENSMUST00000082134	0.000159234	0.0235453	-0.104733	0.0277351	7.75838	0.00878608	0.000990033	0.00516383	0.0036683	0.00516383	ENSMUSG00000037563	Rps16
ENSMUST00000043755	0.000162797	0.02379	1.89567	0.502738	1.38894	2.58894	1.22067	0.496289	0.801302	0.801302	ENSMUSG00000062646	Ganc
ENSMUST00000113099	0.000163231	0.02379	0.309684	0.0821437	6.11258	0.0769889	0.0209157	0.0330651	0.00766763	0.0330651	ENSMUSG00000026867	Gapvd1
ENSMUST00000029671	0.000162158	0.02379	-0.858924	0.22773	2.18157	0.462488	0.157809	0.123361	0.25708	0.25708	ENSMUSG00000028037	Ifi44
ENSMUST00000138502	0.000165423	0.0240296	-0.114697	0.0304503	6.80691	0.0105735	0.00126537	0.00615242	0.00527192	0.00615242	ENSMUSG00000028234	Rps20
ENSMUST00000160737	0.000166593	0.0240404	0.15786	0.041929	5.85327	0.0189749	0.00507866	0.00788345	0.00898569	0.00898569	ENSMUSG00000004894	Hapln2
ENSMUST00000029382	0.000166255	0.0240404	-0.101278	0.0268968	7.10285	0.00824784	0.00102103	0.00476646	0.00462039	0.00476646	ENSMUSG00000027804	Ppid
ENSMUST00000041565	0.000167252	0.0240563	0.0935335	0.0248498	7.30621	0.00483429	0.000679025	0.00198347	0.00426109	0.00426109	ENSMUSG00000038564	Ift172
ENSMUST00000147582	0.000171656	0.0246091	0.165837	0.0441356	6.06563	0.0221782	0.00386023	0.0117234	0.00788604	0.0117234	ENSMUSG00000020263	Appl2
ENSMUST00000132886	0.000173948	0.0248565	0.245701	0.0654482	5.04695	0.0487414	0.0115003	0.0227675	0.0154164	0.0227675	ENSMUSG00000014195	Dnajc7
ENSMUST00000121112	0.000175545	0.0250032	0.270473	0.0720908	5.26441	0.0390877	0.0283286	-0.00744618	0.013248	0.013248	ENSMUSG00000028266	Lmo4
ENSMUST00000026487	0.000176342	0.0250354	-0.117709	0.0313833	6.65303	0.0112007	0.00141968	0.00645959	0.0056862	0.00645959	ENSMUSG00000090000	Ier3ip1
ENSMUST00000187348	0.000178327	0.0250723	0.311117	0.0830112	4.11198	0.0756315	0.0268201	0.0255208	0.0283068	0.0283068	ENSMUSG00000034973	Dopey1
ENSMUST00000175726	0.000178933	0.0250723	-0.12877	0.0343657	6.87965	0.0134224	0.00428158	0.00516645	0.00509527	0.00516645	ENSMUSG00000046138	9930021J03Rik
ENSMUST00000125669	0.000179094	0.0250723	0.691569	0.184575	2.69662	0.301112	0.147429	0.0361822	0.125114	0.125114	ENSMUSG00000030683	Sez6l2
ENSMUST00000017332	0.000179459	0.0250723	-0.107805	0.0287764	6.77415	0.00791155	0.00126927	0.00380681	0.0053554	0.0053554	ENSMUSG00000017188	Coa3
ENSMUST00000088765	0.000177185	0.0250723	2.36485	0.63071	2.72498	4.52294	1.2546	1.92776	0.120412	1.92776	ENSMUSG00000044501	Zfp758
ENSMUST00000033123	0.00018264	0.0254356	0.120625	0.0322363	6.58507	0.0118001	0.00140063	0.00691277	0.00588793	0.00691277	ENSMUSG00000040136	Abcc8
ENSMUST00000073339	0.000183689	0.0255007	-0.110671	0.0295875	8.81268	0.0099382	0.000146301	0.00685705	0.00311114	0.00685705	ENSMUSG00000006373	Pgrmc1
ENSMUST00000001825	0.000184648	0.025553	-0.095624	0.0255738	7.18303	0.00736569	0.000761133	0.00441169	0.00447101	0.00447101	ENSMUSG00000001774	Chordc1
ENSMUST00000050757	0.000187408	0.0258535	0.373872	0.100089	5.29415	0.113629	0.0184445	0.0616973	0.0129801	0.0616973	ENSMUSG00000028399	Ptprd
ENSMUST00000155265	0.000188528	0.0259265	0.569842	0.152613	4.03684	0.264113	0.0731941	0.113131	0.0301031	0.113131	ENSMUSG00000040111	Gramd1b
ENSMUST00000124888	0.000189658	0.0260004	2.35183	0.630112	3.17366	4.50125	2.09408	1.08225	0.0684051	1.08225	ENSMUSG00000057554	Lgals8
ENSMUST00000176737	0.000190788	0.0260737	1.81585	0.486705	1.29019	2.68485	0.817582	1.07747	0.922054	1.07747	ENSMUSG00000042328	Hps4
ENSMUST00000035725	0.000195051	0.0264148	-0.0819319	0.0219931	7.92713	0.00457001	0.000360618	0.00257163	0.00350896	0.00350896	ENSMUSG00000033940	Brk1
ENSMUST00000029440	0.00019423	0.0264148	-0.183856	0.0493388	5.75226	0.0275697	0.0035588	0.0159157	0.00957938	0.0159157	ENSMUSG00000027848	Olfml3
ENSMUST00000029845	0.00019509	0.0264148	-0.113726	0.030528	7.30674	0.0105528	0.001639	0.00581666	0.00426023	0.00581666	ENSMUSG00000028194	Ddah1
ENSMUST00000133954	0.000197155	0.0266123	0.201087	0.0540173	5.90888	0.033025	0.00349024	0.0198527	0.00867906	0.0198527	ENSMUSG00000022208	Jph4
ENSMUST00000020909	0.000198858	0.0267598	-0.119765	0.0321908	8.46925	0.0117241	0.000196768	0.00809321	0.00318499	0.00809321	ENSMUSG00000020585	Laptm4a
ENSMUST00000190959	0.000202537	0.0271716	-1.92828	0.518935	1.1573	2.62505	1.04205	0.678969	1.1123	1.1123	ENSMUSG00000033029	1700088E04Rik
ENSMUST00000115811	0.00020556	0.0274094	0.418884	0.112843	4.03027	0.143864	0.0522871	0.0495818	0.0302616	0.0495818	ENSMUSG00000033628	Pik3c3
ENSMUST00000167466	0.000205283	0.0274094	0.727061	0.195845	5.02595	0.417024	0.291203	-0.00124366	0.0156396	0.0156396	ENSMUSG00000020964	Sel1l
ENSMUST00000127206	0.000208481	0.0277147	-0.157548	0.0424829	6.68181	0.0203782	0.00158609	0.0128523	0.00560434	0.0128523	ENSMUSG00000026360	Rgs2
ENSMUST00000129177	0.000210755	0.0279323	0.24231	0.0653873	4.72011	0.0482527	0.0129122	0.0212918	0.018796	0.0212918	ENSMUSG00000036026	Tmem63b
ENSMUST00000040835	0.000213295	0.0280993	-0.110476	0.0298365	6.61786	0.00698972	0.00133264	0.0026354	0.00578911	0.00578911	ENSMUSG00000034203	Chchd4
ENSMUST00000117146	0.000213068	0.0280993	-0.093693	0.0253019	7.32238	0.00722169	0.000674339	0.00444717	0.00423522	0.00444717	ENSMUSG00000025939	Ube2w
ENSMUST00000091556	0.000218617	0.0285478	-0.281139	0.0760561	7.37725	0.0651807	0.0153802	0.0308961	0.00415021	0.0308961	ENSMUSG00000062098	Btbd3
ENSMUST00000172753	0.000217978	0.0285478	-0.164003	0.0443586	5.9594	0.0221748	0.00345848	0.012283	0.0084123	0.012283	ENSMUSG00000090877	Hspa1b
ENSMUST00000113738	0.000218652	0.0285478	-0.142812	0.0386351	5.88328	0.0144656	0.00312288	0.00638615	0.00881851	0.00881851	NA	NA
ENSMUST00000041901	0.000219917	0.0286277	-0.123286	0.033366	6.25145	0.00998064	0.00183708	0.00442305	0.00706923	0.00706923	ENSMUSG00000037493	Cib2
ENSMUST00000081618	0.000223183	0.0287121	0.181975	0.0492995	5.18986	0.0245077	0.00549465	0.0109993	0.0139489	0.0139489	ENSMUSG00000063047	Zfp780b
ENSMUST00000189229	0.000223073	0.0287121	0.239881	0.0649847	4.92748	0.047544	0.0124911	0.021293	0.0166635	0.021293	ENSMUSG00000061080	Lsamp
ENSMUST00000138589	0.000222798	0.0287121	-0.183896	0.0498141	5.81034	0.0279384	0.00515297	0.0146986	0.00923203	0.0146986	ENSMUSG00000045482	Trrap
ENSMUST00000021217	0.00022279	0.0287121	-0.128543	0.0348199	6.38943	0.0136506	0.00310782	0.00659157	0.00653969	0.00659157	ENSMUSG00000020857	Nme2
ENSMUST00000174683	0.00022469	0.0288214	0.391044	0.105988	4.64351	0.126431	0.0303916	0.0594765	0.0196247	0.0594765	ENSMUSG00000038518	Jarid2
ENSMUST00000134923	0.00022542	0.0288308	0.402112	0.109013	4.55231	0.133731	0.0503456	0.0447243	0.0206821	0.0447243	ENSMUSG00000020486	2004-09-01
ENSMUST00000165617	0.000229501	0.0289606	0.243743	0.0661606	6.18974	0.04922	0.0177794	0.0172384	0.00732662	0.0172384	ENSMUSG00000024975	Pdcd4
ENSMUST00000069579	0.000230186	0.0289606	-0.103692	0.0281516	7.39084	0.00891034	0.00058555	0.00575457	0.00412981	0.00575457	ENSMUSG00000055839	Tceb2
ENSMUST00000100162	0.000230396	0.0289606	-0.0966118	0.026231	7.28364	0.00773567	0.000713782	0.00479072	0.00429784	0.00479072	ENSMUSG00000060992	Copz1
ENSMUST00000146301	0.000229748	0.0289606	0.184501	0.0500839	5.66565	0.0282045	0.00378507	0.0162821	0.0101288	0.0162821	ENSMUSG00000047547	Cltb
ENSMUST00000089017	0.000229783	0.0289606	-0.0970359	0.0263413	7.16397	0.00604976	0.00104533	0.00269517	0.00450557	0.00450557	ENSMUSG00000033487	Fndc3a
ENSMUST00000162191	0.000230089	0.0289606	0.304981	0.0827974	4.21284	0.0708032	0.0288257	0.019534	0.0260176	0.0260176	ENSMUSG00000022744	Cldnd1
ENSMUST00000144064	0.000231634	0.029033	-0.508074	0.137998	3.69567	0.18881	0.112875	0.0133925	0.0394723	0.0394723	ENSMUSG00000029561	Oasl2
ENSMUST00000031678	0.000233262	0.0291538	-0.145185	0.0394528	6.13538	0.0155005	0.00488759	0.00550865	0.0075646	0.0075646	ENSMUSG00000029669	Tspan12
ENSMUST00000062528	0.000235434	0.0292982	0.134326	0.0365255	6.01655	0.0140247	0.00254938	0.00713117	0.00812351	0.00812351	ENSMUSG00000050840	Cdh20
ENSMUST00000117634	0.000235754	0.0292982	-0.213776	0.0581345	5.267	0.0312243	0.0138124	0.00626596	0.0132245	0.0132245	ENSMUSG00000025511	Tspan4
ENSMUST00000177020	0.000241774	0.0299616	-0.327848	0.0893121	6.27943	0.0894927	0.00984242	0.0539707	0.00695685	0.0539707	ENSMUSG00000032336	Nptn
ENSMUST00000143604	0.000242523	0.0299697	0.297186	0.0809764	3.97287	0.0577502	0.0207924	0.0153309	0.031665	0.031665	ENSMUSG00000053510	Nrd1
ENSMUST00000027467	0.000244553	0.0301356	-0.0797266	0.0217363	8.01048	0.00518142	0.000338556	0.00332056	0.00344118	0.00344118	ENSMUSG00000026249	Serpine2
ENSMUST00000001566	0.000248889	0.0305841	-0.0739764	0.0201934	8.85305	0.00390483	0.000153459	0.0024222	0.00310872	0.00310872	ENSMUSG00000001525	Tubb5
ENSMUST00000170675	0.000252627	0.0309567	0.205155	0.0560596	5.62768	0.035192	0.0118004	0.013341	0.0103822	0.013341	ENSMUSG00000000131	Xpo6
ENSMUST00000155852	0.000255616	0.0312358	2.06346	0.564316	1.70278	3.50079	2.03667	0.445383	0.510942	0.510942	ENSMUSG00000060771	Tsga10
ENSMUST00000125459	0.000257005	0.031269	0.462091	0.126421	3.13601	0.172789	0.0562975	0.0653104	0.0715608	0.0715608	ENSMUSG00000010277	2610507B11Rik
ENSMUST00000132383	0.000257314	0.031269	-0.194536	0.0532264	7.33025	0.0316995	0.00790802	0.0147564	0.00422277	0.0147564	ENSMUSG00000029190	D5Ertd579e
ENSMUST00000088763	0.000261094	0.0315001	-2.17347	0.595288	3.1942	3.96258	1.32807	1.50686	0.0667515	1.50686	ENSMUSG00000071266	Zfp946
ENSMUST00000001187	0.00026137	0.0315001	-0.362626	0.0993263	4.49898	0.110314	0.0300947	0.048831	0.0213506	0.048831	ENSMUSG00000029994	Anxa4
ENSMUST00000034245	0.000260913	0.0315001	-0.217051	0.0594449	4.81338	0.0257722	0.0104411	0.00362724	0.0178285	0.0178285	ENSMUSG00000031792	Usb1
ENSMUST00000102782	0.000262246	0.0315192	-0.158541	0.0434361	6.36655	0.0210932	0.00398084	0.0111127	0.0066233	0.0111127	ENSMUSG00000078193	Gm2000
ENSMUST00000115628	0.000267752	0.0315753	-0.132157	0.0362606	6.01472	0.0111554	0.00238607	0.00448373	0.00813256	0.00813256	ENSMUSG00000013539	Tango2
ENSMUST00000160880	0.000265464	0.0315753	-0.329634	0.0903885	4.23522	0.0802706	0.0397978	0.0141728	0.0255628	0.0255628	ENSMUSG00000021040	Slirp
ENSMUST00000032429	0.000265623	0.0315753	-0.145599	0.0399261	5.76626	0.0142064	0.00325862	0.00576821	0.00949413	0.00949413	ENSMUSG00000030291	Med21
ENSMUST00000009789	0.000266718	0.0315753	-0.164527	0.0451296	5.95149	0.0227534	0.00669413	0.00959934	0.00845338	0.00959934	ENSMUSG00000019916	P4ha1
ENSMUST00000070725	0.000267712	0.0315753	-0.0807988	0.0221689	8.04687	0.00518847	0.00051792	0.00310258	0.00341376	0.00341376	ENSMUSG00000020436	Gabrg2
ENSMUST00000156678	0.000267464	0.0315753	-0.150227	0.0412153	6.62761	0.0176409	0.00782937	0.00438141	0.00576027	0.00576027	ENSMUSG00000026701	Prdx6
ENSMUST00000183630	0.000267752	0.0315753	-0.132157	0.0362606	6.01472	0.0111554	0.00238607	0.00448373	0.00813256	0.00813256	ENSMUSG00000098377	Tango2
ENSMUST00000126626	0.000268904	0.0316043	-0.125539	0.0344551	6.84331	0.0130845	0.00431518	0.0050028	0.00518206	0.00518206	ENSMUSG00000033569	Adgrb3
ENSMUST00000131168	0.000269438	0.0316043	0.593417	0.162891	3.91781	0.296295	0.134752	0.0775151	0.0330536	0.0775151	ENSMUSG00000029033	Acap3
ENSMUST00000135088	0.00027309	0.0319472	-0.124644	0.0342469	8.2992	0.0130895	0.00126724	0.00811555	0.00325795	0.00811555	ENSMUSG00000076432	Ywhaq
ENSMUST00000159297	0.000274833	0.0320656	1.39145	0.382485	1.60004	1.52617	0.57805	0.482683	0.592307	0.592307	ENSMUSG00000079197	Psme2
ENSMUST00000150350	0.000280858	0.0325951	-0.134734	0.0370928	7.73016	0.0153366	0.00171933	0.00928769	0.00369798	0.00928769	ENSMUSG00000074129	Rpl13a
ENSMUST00000107596	0.000280677	0.0325951	0.0742123	0.02043	8.64848	0.00361277	0.000204637	0.00205991	0.00313445	0.00313445	ENSMUSG00000038453	Srcin1
ENSMUST00000070300	0.000281645	0.0326003	1.87768	0.517037	1.68913	2.81478	1.61753	0.350885	0.521084	0.521084	ENSMUSG00000047648	Fbxo30
ENSMUST00000091130	0.000284383	0.0326586	0.211801	0.0583613	7.14313	0.037946	0.00926204	0.0179863	0.00454403	0.0179863	ENSMUSG00000069014	Gm5641
ENSMUST00000154240	0.000283239	0.0326586	0.732041	0.201655	3.73545	0.453117	0.166494	0.158824	0.0381876	0.158824	ENSMUSG00000022623	Shank3
ENSMUST00000047664	0.000283884	0.0326586	-0.075701	0.0208567	8.41157	0.00262047	0.000273058	0.00090659	0.00320696	0.00320696	ENSMUSG00000037509	Arhgef4
ENSMUST00000036380	0.000286676	0.032714	-0.084771	0.0233719	8.06941	0.00608347	0.000318807	0.00405115	0.00339742	0.00405115	ENSMUSG00000033379	Atp6v0b
ENSMUST00000029476	0.000287102	0.032714	-0.106992	0.0295014	7.05248	0.00969216	0.0015013	0.00546134	0.00471967	0.00546134	ENSMUSG00000027879	Sec22b
ENSMUST00000140061	0.000285973	0.032714	-0.223761	0.0616814	5.31641	0.0416613	0.0176528	0.0120455	0.0127839	0.0127839	ENSMUSG00000024483	Ankhd1
ENSMUST00000072357	0.000288897	0.0328332	-0.183459	0.0506085	7.937	0.0285145	0.00410367	0.0163861	0.00350056	0.0163861	ENSMUSG00000037012	Hk1
ENSMUST00000031105	0.000291812	0.032917	0.321276	0.0886899	4.97648	0.0792655	0.0467691	0.0076137	0.0161581	0.0161581	NA	NA
ENSMUST00000006854	0.000291333	0.032917	0.288041	0.0795059	6.16391	0.0703493	0.0224041	0.0281655	0.00743835	0.0281655	ENSMUSG00000006676	Usp19
ENSMUST00000110579	0.000292456	0.032917	-1.53432	0.423623	2.00215	1.99686	0.802137	0.633515	0.332156	0.633515	ENSMUSG00000013878	Rnf170
ENSMUST00000109021	0.000293386	0.032917	-0.133949	0.0369914	6.08495	0.0129803	0.00315179	0.00547661	0.00779513	0.00779513	ENSMUSG00000044894	Uqcrq
ENSMUST00000018737	0.000292903	0.032917	-0.226262	0.0624776	7.46848	0.0434317	0.00581342	0.0254141	0.00401808	0.0254141	ENSMUSG00000018593	Sparc
ENSMUST00000098596	0.000295597	0.0330804	0.169298	0.0467787	5.3115	0.0217336	0.00467913	0.0101358	0.0128269	0.0128269	ENSMUSG00000074220	Zfp382
ENSMUST00000111836	0.000296928	0.0331449	0.642821	0.177675	4.34165	0.351037	0.107337	0.145209	0.0236394	0.145209	ENSMUSG00000042772	Smg7
ENSMUST00000141950	0.000297871	0.0331657	0.243436	0.0673006	4.57581	0.0438912	0.0158346	0.0137167	0.0204004	0.0204004	ENSMUSG00000041609	Ccdc64
ENSMUST00000173507	0.000299616	0.0332756	0.474294	0.131179	3.36695	0.173357	0.0831978	0.0359497	0.0544653	0.0544653	ENSMUSG00000028797	Tmem234
ENSMUST00000065143	0.000301581	0.0332785	2.66808	0.738274	2.08131	6.0568	2.57781	1.78258	0.296574	1.78258	ENSMUSG00000040363	Bcor
ENSMUST00000020220	0.000301918	0.0332785	0.0875725	0.0242338	7.41648	0.005355	0.000606207	0.00288225	0.00409201	0.00409201	ENSMUSG00000020032	Nuak1
ENSMUST00000106464	0.000300989	0.0332785	-1.62721	0.450195	2.41645	2.25241	0.983931	0.637475	0.184506	0.637475	ENSMUSG00000028689	Ccdc163
ENSMUST00000056228	0.000306701	0.0333369	-0.135776	0.0376156	6.42013	0.0157118	0.0018182	0.00950127	0.00643004	0.00950127	ENSMUSG00000044408	Sptssa
ENSMUST00000164429	0.000308841	0.0333369	0.786336	0.217956	2.24235	0.310348	0.144209	0.0115974	0.235831	0.235831	ENSMUSG00000090666	Gm17567
ENSMUST00000038920	0.00030499	0.0333369	0.191278	0.0529706	5.17765	0.0311649	0.0058119	0.0166352	0.0140678	0.0166352	ENSMUSG00000040372	Gpr63
ENSMUST00000046743	0.000309287	0.0333369	-0.181049	0.0501884	5.34132	0.025726	0.00758258	0.0102599	0.0125684	0.0125684	ENSMUSG00000033488	BC026585
ENSMUST00000101619	0.000306505	0.0333369	-0.500815	0.13874	4.68473	0.206704	0.134817	0.0118931	0.0191736	0.0191736	ENSMUSG00000005696	Sh2d1a
ENSMUST00000008633	0.000306439	0.0333369	-0.183335	0.0507883	6.80078	0.0286439	0.0150726	0.00556295	0.00528737	0.00556295	ENSMUSG00000008489	Elavl2
ENSMUST00000177160	0.000308605	0.0333369	0.432339	0.119829	3.47836	0.157893	0.0666143	0.0466971	0.0482576	0.0482576	ENSMUSG00000047284	Neurl4
ENSMUST00000152566	0.000303266	0.0333369	1.21824	0.337231	2.28284	1.26345	0.54823	0.361566	0.222694	0.361566	ENSMUSG00000019461	Plscr3
ENSMUST00000004554	0.00030753	0.0333369	-0.0957791	0.0265399	7.84124	0.00782054	0.000412232	0.00522269	0.00358625	0.00522269	ENSMUSG00000012848	Rps5
ENSMUST00000149131	0.000312442	0.0334306	1.6438	0.456008	2.76508	2.3072	1.49557	0.16798	0.114131	0.16798	ENSMUSG00000038871	Bpgm
ENSMUST00000049655	0.000312149	0.0334306	-0.254589	0.0706211	4.62805	0.0553383	0.01926	0.0206387	0.0197977	0.0206387	ENSMUSG00000046593	Tmem215
ENSMUST00000082290	0.000311486	0.0334306	-0.131469	0.0364628	6.8909	0.0147536	0.001298	0.0093383	0.00506899	0.0093383	ENSMUSG00000036949	Slc39a12
ENSMUST00000189503	0.000313884	0.0335031	-0.155616	0.0431839	6.78915	0.020687	0.00915112	0.0057677	0.00531688	0.0057677	ENSMUSG00000026260	Ndufa10
ENSMUST00000114113	0.000315631	0.0336078	0.406491	0.112848	3.47467	0.130129	0.053436	0.0369681	0.0484407	0.0484407	ENSMUSG00000029127	Zbtb49
ENSMUST00000062117	0.000316994	0.0336712	0.153769	0.0427017	7.21651	0.0202188	0.00549889	0.00908858	0.00441165	0.00908858	ENSMUSG00000051615	Rap2a
ENSMUST00000076249	0.000319313	0.0338356	-0.29414	0.0817259	4.62907	0.0740367	0.0126829	0.0407501	0.0197863	0.0407501	ENSMUSG00000062488	Ifit3b
ENSMUST00000117557	0.000321027	0.0338423	-0.238246	0.0662216	8.91752	0.0485988	0.0026757	0.0324067	0.00310757	0.0324067	ENSMUSG00000015656	Hspa8
ENSMUST00000119698	0.000320868	0.0338423	-0.152655	0.0424297	6.66196	0.0171742	0.00874165	0.00279072	0.00566056	0.00566056	ENSMUSG00000019428	Fkbp8
ENSMUST00000149390	0.00032169	0.0338423	-1.74726	0.48573	3.18644	2.61443	1.24446	0.643015	0.0673706	0.643015	ENSMUSG00000068040	Tm9sf4
ENSMUST00000030332	0.000322643	0.0338613	-0.304196	0.0845833	3.85805	0.0544966	0.0226068	0.00903039	0.0346278	0.0346278	ENSMUSG00000028597	Gpx7
ENSMUST00000078137	0.000323725	0.0338938	2.05499	0.57154	1.9417	3.61876	1.28712	1.32614	0.362264	1.32614	ENSMUSG00000024947	Men1
ENSMUST00000037115	0.000326445	0.033953	-0.155747	0.043343	5.52399	0.0164202	0.00391344	0.00658558	0.0111155	0.0111155	ENSMUSG00000038622	Med30
ENSMUST00000140037	0.000326612	0.033953	0.300866	0.0837316	4.94673	0.0776387	0.00935723	0.0467306	0.0164657	0.0467306	ENSMUSG00000042625	Safb2
ENSMUST00000089430	0.000326611	0.033953	-0.0958297	0.0266696	7.90831	0.00787646	0.000698207	0.00499192	0.00352524	0.00499192	ENSMUSG00000068240	Gm11808
ENSMUST00000016771	0.000329741	0.0341972	0.0846931	0.0235865	7.82826	0.0061581	0.000360224	0.00409037	0.00359861	0.00409037	ENSMUSG00000022443	Myh9
ENSMUST00000064016	0.000336689	0.0348354	-0.153006	0.042676	6.66003	0.0201414	0.00127831	0.0132916	0.00566609	0.0132916	ENSMUSG00000052229	Gpr17
ENSMUST00000130591	0.000339127	0.0350051	0.207948	0.0580307	5.33043	0.0321071	0.0142784	0.00736756	0.0126621	0.0126621	ENSMUSG00000040687	Madd
ENSMUST00000114034	0.000344816	0.0355053	0.191233	0.0534308	6.48903	0.0261561	0.0166446	0.00063145	0.00619419	0.00619419	ENSMUSG00000047766	Lrrc49
ENSMUST00000100874	0.000346068	0.0355053	-0.128602	0.0359413	6.01683	0.0112772	0.0022121	0.00503076	0.00812212	0.00812212	ENSMUSG00000048163	Selplg
ENSMUST00000130590	0.000346401	0.0355053	-2.2825	0.63795	2.83193	4.49529	2.9701	0.285744	0.104538	0.285744	ENSMUSG00000019796	Lrp11
ENSMUST00000109805	0.000347578	0.0355429	-0.180934	0.0505827	6.98117	0.0282569	0.00602741	0.0144415	0.00486773	0.0144415	ENSMUSG00000053838	Nudcd3
ENSMUST00000061587	0.000351728	0.0356791	-0.126607	0.0354257	6.16192	0.00780697	0.00259274	0.00119996	0.00744708	0.00744708	ENSMUSG00000043964	Orai3
ENSMUST00000165532	0.000353083	0.0356791	-0.0747555	0.0209231	8.34391	0.00483139	0.000217177	0.00328502	0.00323635	0.00328502	ENSMUSG00000025794	Rpl14
ENSMUST00000035166	0.00035379	0.0356791	-0.0952279	0.0266569	7.03557	0.00479835	0.000930765	0.0016093	0.00475396	0.00475396	ENSMUSG00000032557	Uba5
ENSMUST00000170953	0.000352546	0.0356791	-0.0833503	0.023326	7.67015	0.00537071	0.000588738	0.00310838	0.0037641	0.0037641	ENSMUSG00000090862	Rps13
ENSMUST00000084891	0.000351234	0.0356791	0.0787806	0.0220412	7.90444	0.00363412	0.000357874	0.00174235	0.00352863	0.00352863	ENSMUSG00000021143	Pacs2
ENSMUST00000124427	0.000350711	0.0356791	0.383566	0.107302	4.10586	0.127106	0.062159	0.0299509	0.0284523	0.0299509	ENSMUSG00000040479	Dgkz
ENSMUST00000161356	0.000356207	0.0358404	0.137574	0.0385299	7.17665	0.0163776	0.00104358	0.0108328	0.0044825	0.0108328	ENSMUSG00000042453	Reln
ENSMUST00000004072	0.000360232	0.0360023	-0.0787987	0.0220872	8.49115	0.00537922	0.000204813	0.00369792	0.00317739	0.00369792	ENSMUSG00000003970	Rpl8
ENSMUST00000038626	0.000359608	0.0360023	-0.158963	0.0445513	5.46468	0.0174875	0.00431486	0.00701716	0.0115637	0.0115637	ENSMUSG00000035559	Mpv17l2
ENSMUST00000114604	0.000360277	0.0360023	0.310398	0.0870049	5.6542	0.083469	0.0241002	0.0364586	0.0102044	0.0364586	ENSMUSG00000036617	Etl4
ENSMUST00000108923	0.000362407	0.0361328	-0.163324	0.0457996	5.57306	0.0230674	0.00602008	0.010703	0.0107608	0.0107608	ENSMUSG00000078861	Zfp931
ENSMUST00000030417	0.000364017	0.036211	-0.0761372	0.0213576	8.15989	0.0031241	0.000312471	0.00136993	0.00333669	0.00333669	ENSMUSG00000006699	Cdc42
ENSMUST00000031843	0.000370324	0.0367551	-0.130608	0.0366839	6.00552	0.0135857	0.00258744	0.00690222	0.00817821	0.00817821	ENSMUSG00000029819	Npy
ENSMUST00000085939	0.000372249	0.0368627	-0.107456	0.0301927	7.38975	0.0100374	0.000588429	0.00670436	0.00413143	0.00670436	ENSMUSG00000066705	Fxyd6
ENSMUST00000102553	0.00037498	0.0370495	-0.0954331	0.026829	7.3284	0.00792291	0.000769882	0.00498846	0.00422568	0.00498846	ENSMUSG00000003038	Hmgn2
ENSMUST00000010189	0.000376146	0.0370812	-0.113774	0.0319924	6.4073	0.00655456	0.00171259	0.0016086	0.00647552	0.00647552	ENSMUSG00000010045	Tmem115
ENSMUST00000033811	0.00037779	0.0371598	1.27075	0.35744	3.04173	1.40586	0.616874	0.405232	0.0802358	0.405232	ENSMUSG00000031434	Morc4
ENSMUST00000148128	0.00038019	0.0372226	0.523873	0.147426	4.03852	0.23909	0.0673069	0.106568	0.0300624	0.106568	ENSMUSG00000028266	Lmo4
ENSMUST00000166658	0.000380974	0.0372226	-0.102604	0.0288788	7.09855	0.00849868	0.00204318	0.00393143	0.00462869	0.00462869	ENSMUSG00000001289	Pfdn5
ENSMUST00000075641	0.000379957	0.0372226	-0.106714	0.0300295	7.92182	0.00992022	0.000647619	0.00656653	0.00351352	0.00656653	ENSMUSG00000057113	Npm1
ENSMUST00000076922	0.000382083	0.037248	-0.32847	0.0924706	4.15448	0.0940432	0.0168203	0.0515863	0.0273	0.0515863	ENSMUSG00000030921	Trim30a
ENSMUST00000025117	0.000384843	0.0374339	-0.0784947	0.0221095	9.20192	0.00524688	0.000768346	0.00301039	0.0031423	0.0031423	ENSMUSG00000024268	Celf4
ENSMUST00000024823	0.000387876	0.0376454	-0.0865996	0.0244066	7.68609	0.00654709	0.000439506	0.00432596	0.00374613	0.00432596	ENSMUSG00000024026	Glo1
ENSMUST00000041010	0.000389874	0.0377558	0.192676	0.0543232	5.50015	0.0266554	0.012315	0.00532917	0.0112931	0.0112931	ENSMUSG00000041375	Ccdc9
ENSMUST00000051484	0.000392462	0.037775	-0.107421	0.0303012	6.56447	0.00733398	0.00139381	0.00310751	0.00595148	0.00595148	ENSMUSG00000047238	Mageh1
ENSMUST00000190404	0.000392648	0.037775	1.9999	0.564152	1.60207	3.49616	0.955389	1.59075	0.590588	1.59075	ENSMUSG00000026005	Rpe
ENSMUST00000092404	0.000392655	0.037775	-0.0810056	0.0228508	7.75557	0.00477182	0.000506072	0.00267496	0.00367122	0.00367122	ENSMUSG00000034120	Srsf2
ENSMUST00000176813	0.000393801	0.0378023	2.04202	0.576158	2.94681	3.64609	0.664241	1.99142	0.0902677	1.99142	ENSMUSG00000021147	Wdr37
ENSMUST00000148227	0.000395637	0.0378957	0.301966	0.0852295	5.59275	0.0797691	0.0112103	0.0469023	0.0106223	0.0469023	NA	NA
ENSMUST00000137318	0.000401439	0.0383676	-0.215698	0.0609466	5.68653	0.0407639	0.0115043	0.0182115	0.00999279	0.0182115	ENSMUSG00000072772	Grcc10
ENSMUST00000168064	0.000404554	0.0385432	-0.383383	0.108389	4.55309	0.128885	0.0111188	0.082867	0.0206727	0.082867	ENSMUSG00000091243	Vgll3
ENSMUST00000110098	0.000405912	0.0385432	0.119193	0.0337065	7.40009	0.0124622	0.00140939	0.00767964	0.00411606	0.00767964	ENSMUSG00000027273	Snap25
ENSMUST00000136670	0.000405107	0.0385432	0.382625	0.108186	3.58215	0.0995389	0.0500084	0.0138079	0.0436253	0.0436253	ENSMUSG00000033365	Ipo13
ENSMUST00000140236	0.00040964	0.0387076	-0.314361	0.0889586	4.27964	0.0648426	0.0385941	0.00205708	0.024715	0.024715	ENSMUSG00000002395	Use1
ENSMUST00000153470	0.000410125	0.0387076	-0.135274	0.0382836	6.13378	0.0141034	0.00415327	0.0055405	0.00757178	0.00757178	ENSMUSG00000062797	l7Rn6
ENSMUST00000022616	0.000410291	0.0387076	-0.108472	0.0306992	9.65622	0.0103327	7.43877e-05	0.00746515	0.00333809	0.00746515	ENSMUSG00000022037	Clu
ENSMUST00000048653	0.000411974	0.038783	-0.144772	0.0409852	6.69529	0.0184135	0.00331316	0.0101251	0.00556669	0.0101251	ENSMUSG00000034361	Cpne2
ENSMUST00000182328	0.00041382	0.0388733	-0.0890646	0.0252228	7.32384	0.0062002	0.000856632	0.00343491	0.0042329	0.0042329	ENSMUSG00000030591	Psmd8
ENSMUST00000140002	0.000414816	0.0388837	0.359746	0.101897	4.73524	0.113783	0.0358707	0.0471938	0.0186367	0.0471938	ENSMUSG00000021892	Sh3bp5
ENSMUST00000106215	0.000416366	0.0389458	-3.19148	0.904234	4.02138	8.95865	1.5449	4.99622	0.0304767	4.99622	ENSMUSG00000062825	Actg1
ENSMUST00000059428	0.000419513	0.0391566	0.0882485	0.0250173	7.26415	0.00345531	0.000676747	0.000816993	0.00433019	0.00433019	ENSMUSG00000045790	Ccdc149
ENSMUST00000077925	0.000423982	0.0393228	0.127455	0.0361606	6.44688	0.0143155	0.0016166	0.00884411	0.00633682	0.00884411	ENSMUSG00000020099	Unc5b
ENSMUST00000177955	0.000423325	0.0393228	-0.207464	0.0588534	5.86205	0.0379234	0.0127219	0.0149879	0.00893636	0.0149879	ENSMUSG00000031505	Carkd
ENSMUST00000117449	0.000422286	0.0393228	-0.111533	0.0316338	6.62917	0.0109575	0.00157582	0.00642975	0.00575565	0.00642975	ENSMUSG00000005078	Jkamp
ENSMUST00000061895	0.000425811	0.0394091	-0.127985	0.0363227	6.56483	0.0119655	0.00460434	0.00339203	0.00595038	0.00595038	ENSMUSG00000023452	Pisd
ENSMUST00000195612	0.000431418	0.0397026	-0.1031	0.0292892	8.24833	0.00806584	0.00357818	0.00192195	0.00328468	0.00328468	ENSMUSG00000063659	Zbtb18
ENSMUST00000114464	0.000431698	0.0397026	-0.445195	0.126479	5.96014	0.153323	0.119567	-0.0139866	0.00840852	0.00840852	ENSMUSG00000019558	Slc6a8
ENSMUST00000033333	0.000431568	0.0397026	-0.0891778	0.0253347	7.47172	0.00702145	0.000895112	0.00423967	0.00401359	0.00423967	ENSMUSG00000031021	Tmem9b
ENSMUST00000067853	0.000437638	0.0401469	-0.127257	0.0361909	6.03206	0.0121454	0.0024308	0.00580096	0.00804742	0.00804742	ENSMUSG00000054675	Tmem119
ENSMUST00000177455	0.000438359	0.0401469	1.88249	0.53543	2.74237	3.13402	0.92567	1.36781	0.117637	1.36781	ENSMUSG00000011832	Evi5l
ENSMUST00000105840	0.000440147	0.0402267	0.144613	0.0411446	7.06917	0.018503	0.00563594	0.00790705	0.0046863	0.00790705	ENSMUSG00000043411	Usp48
ENSMUST00000089054	0.000441578	0.0402736	-0.269313	0.0766423	6.1139	0.0641938	0.0343934	0.0125989	0.00766162	0.0125989	ENSMUSG00000036502	Tmem255a
ENSMUST00000138880	0.000442634	0.0402861	-0.202623	0.0576738	4.94127	0.0196562	0.0100882	-0.00072508	0.0165219	0.0165219	ENSMUSG00000033099	Nol12
ENSMUST00000135487	0.000443786	0.0403074	0.226162	0.0643863	4.63178	0.0429453	0.013409	0.017328	0.0197557	0.0197557	ENSMUSG00000051730	Mettl5
ENSMUST00000128667	0.000447276	0.0404064	-0.0883983	0.0251812	7.25275	0.00660747	0.000723352	0.00402057	0.00434937	0.00434937	ENSMUSG00000028414	Fktn
ENSMUST00000177952	0.000447639	0.0404064	-1.48997	0.424459	1.87883	1.88551	1.04478	0.311573	0.396543	0.396543	ENSMUSG00000051043	Gprc5c
ENSMUST00000025364	0.000445885	0.0404064	-0.0956623	0.027244	6.94244	0.007919	0.000985849	0.00475678	0.00495202	0.00495202	ENSMUSG00000024487	Yipf5
ENSMUST00000052867	0.00045048	0.0405793	-0.0862367	0.0245787	7.63825	0.00637439	0.00103194	0.00357179	0.00380096	0.00380096	ENSMUSG00000050299	Gm9843
ENSMUST00000021077	0.000451507	0.0405884	-0.0997815	0.0284441	6.78172	0.00804393	0.00113662	0.00452041	0.0053359	0.0053359	ENSMUSG00000020733	Slc9a3r1
ENSMUST00000172631	0.000454379	0.0407631	1.60489	0.457715	1.83264	2.11272	1.25222	0.244083	0.423801	0.423801	ENSMUSG00000028073	Pear1
ENSMUST00000030905	0.000459268	0.0410543	-0.108025	0.0308339	6.79093	0.0084397	0.00229352	0.00331565	0.00531233	0.00531233	ENSMUSG00000029038	Ssu72
ENSMUST00000063232	0.000459496	0.0410543	0.2848	0.0812942	4.0193	0.0694857	0.0223428	0.0278296	0.0305273	0.0305273	ENSMUSG00000009079	Ewsr1
ENSMUST00000082409	0.000461416	0.0411101	-0.110691	0.031606	11.7732	0.00846786	6.51824e-06	0.00547628	0.007985	0.007985	ENSMUSG00000064358	mt-Co3
ENSMUST00000161679	0.000461995	0.0411101	1.30226	0.371875	2.52156	1.45541	0.947021	0.104668	0.15931	0.15931	ENSMUSG00000015127	Unkl
ENSMUST00000146229	0.000464769	0.0412731	-1.5474	0.442078	2.08802	1.99404	1.26972	0.15227	0.293745	0.293745	ENSMUSG00000030330	Ing4
ENSMUST00000102742	0.000469182	0.0415384	-0.0860565	0.0246033	7.42835	0.00659752	0.000741792	0.00410079	0.00407481	0.00410079	ENSMUSG00000028568	Btf3l4
ENSMUST00000065977	0.00046965	0.0415384	0.133985	0.0383087	7.5329	0.0159945	0.00347808	0.00826239	0.00393143	0.00826239	ENSMUSG00000053510	Nrd1
ENSMUST00000087328	0.000473976	0.0417663	-0.177399	0.0507572	5.7174	0.0280668	0.00445056	0.0161598	0.00979588	0.0161598	ENSMUSG00000091971	Hspa1a
ENSMUST00000033727	0.00047413	0.0417663	-0.24426	0.0698891	5.60795	0.0461246	0.0285588	0.0031932	0.010517	0.010517	ENSMUSG00000031360	Ctps2
ENSMUST00000026841	0.000476374	0.0418799	-0.156441	0.0447781	7.12841	0.021839	0.00459043	0.0114502	0.00457163	0.0114502	ENSMUSG00000059447	Hadhb
ENSMUST00000170941	0.000485572	0.0420858	0.689159	0.197547	2.41493	0.346144	0.127299	0.103732	0.184898	0.184898	ENSMUSG00000071068	Treml2
ENSMUST00000152704	0.00048174	0.0420858	-0.1098	0.031455	7.74172	0.0107713	0.0011126	0.00680274	0.00368571	0.00680274	ENSMUSG00000021660	Btf3
ENSMUST00000113619	0.000486392	0.0420858	-0.0804883	0.0230748	8.40986	0.00579402	0.000252476	0.00400711	0.00320765	0.00400711	ENSMUSG00000030057	Cnbp
ENSMUST00000110965	0.000485078	0.0420858	0.243385	0.0697605	5.31658	0.0529631	0.0213853	0.0175469	0.0127825	0.0175469	ENSMUSG00000026617	Bpnt1
ENSMUST00000143278	0.000481268	0.0420858	0.11688	0.0334807	7.66371	0.00962579	0.00519622	0.00110751	0.00377144	0.00377144	ENSMUSG00000029861	Fam131b
ENSMUST00000107100	0.00048535	0.0420858	-0.290397	0.083239	5.27133	0.0754045	0.0368384	0.0185915	0.0131852	0.0185915	ENSMUSG00000055407	Map6
ENSMUST00000061091	0.000485486	0.0420858	0.546954	0.156781	4.30273	0.267502	0.145553	0.0510905	0.0243007	0.0510905	ENSMUSG00000023805	Synj2
ENSMUST00000125954	0.000482895	0.0420858	0.367994	0.10544	3.69036	0.121019	0.0311039	0.0578373	0.0396498	0.0578373	ENSMUSG00000037822	Smim14
ENSMUST00000049972	0.00049443	0.0426971	-0.126198	0.0362247	7.70817	0.0142691	0.00226325	0.00823461	0.00372172	0.00823461	ENSMUSG00000050711	Scg2
ENSMUST00000111080	0.000498481	0.0428076	-0.106056	0.0304621	8.0582	0.0100867	0.000488671	0.00693486	0.00340548	0.00693486	ENSMUSG00000004849	Ap1s1
ENSMUST00000190208	0.000498637	0.0428076	0.271839	0.0780813	5.12062	0.0662703	0.0193311	0.0294425	0.0146393	0.0294425	ENSMUSG00000041757	Plekha6
ENSMUST00000030882	0.000497564	0.0428076	-0.0989178	0.0284078	6.82357	0.00798908	0.00122561	0.0044205	0.00523041	0.00523041	ENSMUSG00000029017	Pmpcb
ENSMUST00000003203	0.000502051	0.0430166	0.491742	0.141319	3.68061	0.176702	0.11979	-0.00167995	0.0399791	0.0399791	ENSMUSG00000003119	Cdk12
ENSMUST00000090052	0.000507848	0.043344	-2.46325	0.708527	4.22462	5.45236	2.39258	1.6235	0.0257758	1.6235	ENSMUSG00000041215	Yeats2
ENSMUST00000153038	0.000507304	0.043344	0.358039	0.102977	7.05901	0.11518	0.00853863	0.0762961	0.00470655	0.0762961	ENSMUSG00000020849	Ywhae
ENSMUST00000160507	0.000515278	0.0437758	-0.123526	0.0355707	7.93001	0.0137334	0.00100473	0.00911744	0.0035065	0.00911744	ENSMUSG00000022110	Sucla2
ENSMUST00000081840	0.000515213	0.0437758	-0.0857191	0.0246836	7.76843	0.00661319	0.000440766	0.00443346	0.00365795	0.00443346	ENSMUSG00000057841	Rpl32
ENSMUST00000106682	0.000515901	0.0437758	1.15573	0.332836	1.7931	1.18963	0.437601	0.435496	0.448635	0.448635	ENSMUSG00000030788	Rnf141
ENSMUST00000155000	0.000522967	0.0440443	0.356419	0.102753	3.68786	0.07685	0.0447312	0.000804593	0.0397338	0.0397338	ENSMUSG00000027522	Stx16
ENSMUST00000029633	0.000523082	0.0440443	-0.199437	0.0574971	6.61161	0.0358587	0.0175279	0.00891944	0.00580771	0.00891944	ENSMUSG00000028004	Npy2r
ENSMUST00000026760	0.00052033	0.0440443	-0.117728	0.0339269	8.08583	0.012488	0.00035751	0.00885074	0.00338582	0.00885074	ENSMUSG00000025666	Tmem47
ENSMUST00000057885	0.00052171	0.0440443	-0.0705222	0.0203272	8.67428	0.00448238	0.000173683	0.00313187	0.00312935	0.00313187	ENSMUSG00000047215	Rpl9
ENSMUST00000046765	0.000525234	0.0441171	-0.119023	0.034325	7.2857	0.0127775	0.000675544	0.00875007	0.00429446	0.00875007	ENSMUSG00000033998	Kcnk1
ENSMUST00000162207	0.000525958	0.0441171	-0.284859	0.0821588	5.12871	0.0731992	0.0256588	0.0283418	0.0145566	0.0283418	ENSMUSG00000022529	Zfp263
ENSMUST00000059589	0.000527279	0.0441298	-0.0921433	0.0265811	7.15281	0.00766116	0.000816007	0.00483642	0.00452608	0.00483642	ENSMUSG00000043811	Rtn4r
ENSMUST00000060232	0.000530457	0.0441298	-0.0697529	0.0201314	8.86221	0.00348079	0.00013382	0.00216554	0.00310835	0.00310835	ENSMUSG00000047187	Rab2a
ENSMUST00000038169	0.000532014	0.0441298	-0.111765	0.0322638	7.50146	0.0112826	0.000559291	0.00776835	0.00397304	0.00776835	ENSMUSG00000033307	Mif
ENSMUST00000022986	0.000532101	0.0441298	0.12248	0.0353573	6.29838	0.0135498	0.0019936	0.00800751	0.0068822	0.00800751	ENSMUSG00000022358	Fbxo32
ENSMUST00000078886	0.000532775	0.0441298	0.224888	0.0649269	6.95694	0.0456877	0.0163311	0.0173929	0.00492011	0.0173929	ENSMUSG00000040761	Spen
ENSMUST00000039695	0.000530582	0.0441298	1.09288	0.315421	3.20265	1.07847	0.084743	0.711178	0.0660841	0.711178	ENSMUSG00000042353	Frem3
ENSMUST00000008297	0.000533151	0.0441298	0.14235	0.0410997	8.67082	0.0183068	0.00210175	0.0114117	0.00313	0.0114117	ENSMUSG00000008153	Clstn3
ENSMUST00000193835	0.000537517	0.0444074	0.628181	0.181485	4.68369	0.243962	0.244311	-0.0974462	0.0191848	0.0191848	ENSMUSG00000032562	Gnai2
ENSMUST00000192884	0.000539388	0.0444782	0.320734	0.0926872	3.77595	0.0736883	0.0317755	0.0169369	0.0369518	0.0369518	ENSMUSG00000026074	Map4k4
ENSMUST00000081288	0.00054398	0.0447727	0.271738	0.0785798	5.51687	0.0577336	0.0382301	0.00173697	0.0111682	0.0111682	ENSMUSG00000029672	Fam3c
ENSMUST00000037526	0.000545223	0.044791	-0.322644	0.0933172	5.66602	0.0756284	0.0595385	-0.0091489	0.0101264	0.0101264	ENSMUSG00000035168	Tanc1
ENSMUST00000175866	0.000547654	0.0449066	1.39633	0.403997	1.61553	1.33922	0.726435	0.137496	0.579275	0.579275	ENSMUSG00000025255	Zfhx4
ENSMUST00000113820	0.000549983	0.0450135	-0.0935419	0.0270732	8.29124	0.00793259	0.000452501	0.00541115	0.00326198	0.00541115	ENSMUSG00000006304	Arpc2
ENSMUST00000146832	0.00055197	0.045092	0.462366	0.133857	3.23833	0.114414	0.0799951	-0.018776	0.0633465	0.0633465	ENSMUSG00000038145	Snrk
ENSMUST00000125097	0.000556336	0.0453642	1.54188	0.446656	2.88928	2.15805	0.407289	1.18873	0.0970926	1.18873	ENSMUSG00000020740	Gga3
ENSMUST00000136017	0.00056401	0.0457168	0.417885	0.121184	3.72473	0.153699	0.0789575	0.0332978	0.0385265	0.0385265	ENSMUSG00000015597	Zfp318
ENSMUST00000099683	0.000563424	0.0457168	-0.709356	0.205692	2.51175	0.294769	0.176974	-0.00656148	0.1615	0.1615	ENSMUSG00000075014	Gm10800
ENSMUST00000076961	0.000564629	0.0457168	-0.110858	0.0321507	7.6915	0.011174	0.000433764	0.00783557	0.00374009	0.00783557	ENSMUSG00000003380	Rabac1
ENSMUST00000176384	0.000566485	0.0457168	0.208989	0.0606262	6.10287	0.0397271	0.0152764	0.0141279	0.00771212	0.0141279	ENSMUSG00000022377	Asap1
ENSMUST00000173642	0.000565896	0.0457168	0.532942	0.15459	4.38711	0.258314	0.118994	0.0721902	0.0229201	0.0721902	ENSMUSG00000024498	Tcerg1
ENSMUST00000122992	0.000566914	0.0457168	-0.351094	0.101856	6.71432	0.112131	0.00852068	0.0744764	0.00551435	0.0744764	ENSMUSG00000018474	Chd3
ENSMUST00000167911	0.000569078	0.0458071	1.29047	0.374489	2.52024	1.5155	0.688965	0.432971	0.159602	0.432971	ENSMUSG00000021036	Sptlc2
ENSMUST00000131831	0.000571825	0.045944	0.203232	0.0589995	5.13104	0.0376082	0.0104977	0.0173499	0.0145329	0.0173499	ENSMUSG00000029598	Plbd2
ENSMUST00000022993	0.000575674	0.0461686	-0.0830709	0.0241287	7.45778	0.00496756	0.000624559	0.00266838	0.004033	0.004033	ENSMUSG00000022365	Derl1
ENSMUST00000029722	0.000578386	0.0463015	-0.069791	0.0202789	8.72505	0.00432431	0.000169003	0.00300058	0.00312088	0.00312088	ENSMUSG00000028081	Rps3a1
ENSMUST00000147028	0.000582183	0.0465206	0.221491	0.0643909	5.5121	0.0447597	0.0137826	0.0193869	0.0112036	0.0193869	ENSMUSG00000029103	Lrpap1
ENSMUST00000081848	0.000587747	0.0465647	-0.109433	0.0318379	6.97202	0.0109381	0.000957576	0.00715162	0.00488737	0.00715162	ENSMUSG00000059743	Fdps
ENSMUST00000015511	0.000585359	0.0465647	0.113034	0.032875	6.6741	0.0116645	0.00127857	0.00736756	0.00562607	0.00736756	ENSMUSG00000030123	Plxnd1
ENSMUST00000063492	0.000589684	0.0465647	0.117574	0.0342152	6.43811	0.0126307	0.00159306	0.00777236	0.00636717	0.00777236	ENSMUSG00000051920	Rspo2
ENSMUST00000030642	0.000591227	0.0465647	-0.098757	0.0287451	6.86036	0.00891391	0.00128146	0.0053288	0.00514098	0.0053288	ENSMUSG00000028837	Psmb2
ENSMUST00000109384	0.000590988	0.0465647	-0.0898047	0.0261386	7.35436	0.00456648	0.00128064	0.00128742	0.00418515	0.00418515	ENSMUSG00000018322	Tomm34
ENSMUST00000123123	0.000586679	0.0465647	0.28113	0.0817784	4.66119	0.0721716	0.0141878	0.0393139	0.0194296	0.0393139	ENSMUSG00000048537	Phldb1
ENSMUST00000056915	0.000589531	0.0465647	0.181885	0.052929	5.03846	0.0159356	0.00690501	0.000739859	0.0155069	0.0155069	ENSMUSG00000047307	Pcdhb13
ENSMUST00000035799	0.000586735	0.0465647	-0.398642	0.115963	4.51375	0.145119	0.011139	0.0964397	0.0211611	0.0964397	ENSMUSG00000039899	Fgl2
ENSMUST00000004396	0.000609122	0.0478122	-0.0863257	0.0251861	7.36254	0.00683413	0.000609259	0.00446544	0.00417258	0.00446544	ENSMUSG00000004285	Atp6v1f
ENSMUST00000145142	0.000609246	0.0478122	0.441768	0.12889	5.17699	0.178978	0.109793	0.0231095	0.0140743	0.0231095	ENSMUSG00000041020	Map7d2
ENSMUST00000057293	0.000617669	0.0483024	0.0859981	0.0251182	7.25275	0.00568355	0.000698014	0.00320281	0.00434938	0.00434938	ENSMUSG00000046574	Prr12
ENSMUST00000093298	0.000617695	0.0483024	0.250778	0.0732472	5.70097	0.0577663	0.0113145	0.0316067	0.00990007	0.0316067	ENSMUSG00000045671	Spred2
ENSMUST00000042035	0.000620873	0.0484646	0.264032	0.0771498	7.78053	0.0640711	0.00927312	0.0383436	0.00364563	0.0383436	ENSMUSG00000034730	Adgrb1
ENSMUST00000036700	0.000624917	0.0485419	-0.174732	0.0510828	5.74649	0.0280812	0.00339347	0.0174821	0.00961475	0.0174821	ENSMUSG00000033717	Adra2a
ENSMUST00000047627	0.00062313	0.0485419	-0.100646	0.0294172	7.413	0.00786986	0.00282589	0.00260506	0.00409708	0.00409708	ENSMUSG00000032745	Gpbp1
ENSMUST00000067841	0.000626131	0.0485419	-0.841283	0.245987	3.67612	0.651107	0.0338208	0.450255	0.0401326	0.450255	ENSMUSG00000054667	Irs4
ENSMUST00000023062	0.000628504	0.0485419	-0.0971296	0.0284087	7.02419	0.00868279	0.00107951	0.00537693	0.00477734	0.00537693	ENSMUSG00000022427	Tomm22
ENSMUST00000154460	0.000628385	0.0485419	-0.109114	0.0319136	7.03314	0.0109575	0.00153613	0.0066117	0.00475894	0.0066117	ENSMUSG00000021824	Ap3m1
ENSMUST00000027512	0.000626497	0.0485419	0.357099	0.104419	5.70902	0.100496	0.0773774	-0.00753646	0.0098488	0.0098488	ENSMUSG00000026289	Atg16l1
ENSMUST00000123551	0.00063017	0.0485851	1.4832	0.433901	1.43767	2.02529	0.630207	0.875955	0.747472	0.875955	ENSMUSG00000039768	Dnajc11
ENSMUST00000125153	0.000631365	0.0485918	0.199455	0.0583583	6.40884	0.0366331	0.00269024	0.0245553	0.00647006	0.0245553	ENSMUSG00000027624	Epb41l1
ENSMUST00000034702	0.000633207	0.0486482	-0.103489	0.0302868	6.61242	0.00986549	0.00139573	0.0059426	0.00580529	0.0059426	ENSMUSG00000032184	Lysmd2
ENSMUST00000062387	0.000635462	0.0487362	0.0953323	0.0279075	7.74243	0.008375	0.000456823	0.00577381	0.00368496	0.00577381	ENSMUSG00000038026	Kcnj9
ENSMUST00000123778	0.000639932	0.0488251	-0.558098	0.163469	4.40784	0.28726	0.189209	0.0245672	0.0226092	0.0245672	ENSMUSG00000005566	Trim28
ENSMUST00000159441	0.000638817	0.0488251	0.333031	0.0975321	4.04352	0.0725164	0.0461581	-0.000800263	0.029942	0.029942	ENSMUSG00000060743	H3f3a
ENSMUST00000112961	0.000641074	0.0488251	-2.3118	0.677229	2.81516	4.92996	2.2336	1.43551	0.106847	1.43551	ENSMUSG00000026890	Lhx6
ENSMUST00000128574	0.000640882	0.0488251	0.428885	0.125637	4.82324	0.169672	0.0218288	0.104448	0.0177277	0.104448	ENSMUSG00000027993	Trim2
ENSMUST00000001179	0.00064307	0.0488923	0.12356	0.0362053	6.80725	0.0140882	0.00118422	0.00930237	0.00527108	0.00930237	ENSMUSG00000001151	Pcnt
ENSMUST00000152320	0.000650831	0.0493114	0.303712	0.0890782	4.95402	0.0852358	0.0277552	0.0357242	0.0163906	0.0357242	ENSMUSG00000036469	2001-03-01
ENSMUST00000025338	0.000650082	0.0493114	0.102544	0.0300733	7.46804	0.00971549	0.00313955	0.0040957	0.00401869	0.0040957	ENSMUSG00000024462	Gabbr1
ENSMUST00000063278	0.000652508	0.0493532	-0.237721	0.0697377	6.23722	0.0522353	0.00196922	0.0369375	0.00712742	0.0369375	ENSMUSG00000031980	Agt
ENSMUST00000109084	0.000657425	0.0496396	-0.286071	0.083972	7.11034	0.0757098	0.0199884	0.0364219	0.00460598	0.0364219	ENSMUSG00000027523	Gnas
ENSMUST00000182113	0.000664043	0.0500531	0.317621	0.093308	6.35813	0.0934387	0.0280959	0.0415552	0.00665449	0.0415552	ENSMUSG00000058589	Anks1b
ENSMUST00000042974	0.00067418	0.05073	-0.17218	0.050643	5.19518	0.0187886	0.0066202	0.00488917	0.0138975	0.0138975	ENSMUSG00000035104	Eva1a
ENSMUST00000020657	0.000680091	0.0510872	-0.0836406	0.0246184	8.06019	0.00649748	0.000350451	0.00449808	0.00340404	0.00449808	ENSMUSG00000020390	Ube2b
ENSMUST00000151604	0.000682444	0.0510878	0.459989	0.135429	2.932	0.119557	0.0547602	0.0123585	0.0919673	0.0919673	ENSMUSG00000041729	Coro2b
ENSMUST00000108418	0.000683005	0.0510878	-1.24255	0.365852	1.59446	1.25335	0.473706	0.409714	0.597074	0.597074	ENSMUSG00000008496	Pou2f2
ENSMUST00000146253	0.000683593	0.0510878	0.219795	0.0647202	5.02073	0.0448957	0.00957551	0.0239341	0.0156947	0.0239341	ENSMUSG00000025885	Myo5b
ENSMUST00000039380	0.000689492	0.0511673	-0.182459	0.0537638	6.8591	0.0309697	0.00117582	0.0219485	0.00514397	0.0219485	ENSMUSG00000040055	Gjb6
ENSMUST00000131773	0.000691655	0.0511673	0.272196	0.080226	4.42457	0.068949	0.018647	0.0328427	0.0223654	0.0328427	ENSMUSG00000004568	Arhgef18
ENSMUST00000038446	0.0006916	0.0511673	-0.0733123	0.0216076	8.10802	0.00433701	0.00036456	0.00268376	0.00337056	0.00337056	ENSMUSG00000034868	Myl12b
ENSMUST00000156563	0.000689276	0.0511673	0.333387	0.0982337	3.57901	0.0872982	0.0334466	0.0271224	0.0437523	0.0437523	ENSMUSG00000067851	Arfgef1
ENSMUST00000045747	0.000690846	0.0511673	-0.154167	0.0454343	6.11169	0.022115	0.00246704	0.0140472	0.00767168	0.0140472	ENSMUSG00000036856	Wnt4
ENSMUST00000052521	0.00068716	0.0511673	1.99243	0.586932	2.53045	3.69147	1.2912	1.46471	0.157352	1.46471	ENSMUSG00000020686	Gas2l2
ENSMUST00000103009	0.000699564	0.0513486	-0.0918116	0.0270851	7.00329	0.00638847	0.00104798	0.00330561	0.00482083	0.00482083	ENSMUSG00000028234	Rps20
ENSMUST00000136667	0.000697046	0.0513486	0.503513	0.148497	6.42923	0.236145	0.0569195	0.11949	0.00639812	0.11949	ENSMUSG00000018965	Ywhah
ENSMUST00000187952	0.000701129	0.0513486	-1.58357	0.467249	2.21791	2.33738	0.825141	0.92143	0.244147	0.92143	ENSMUSG00000032369	Plscr1
ENSMUST00000080435	0.000698543	0.0513486	0.460181	0.135741	4.85636	0.197299	0.0752711	0.0721331	0.0173898	0.0721331	ENSMUSG00000039952	Dag1
ENSMUST00000167290	0.000700867	0.0513486	-0.0846872	0.0249871	7.35336	0.0044267	0.000808143	0.0018536	0.00418669	0.00418669	ENSMUSG00000044600	Smim7
ENSMUST00000121454	0.000697512	0.0513486	1.22755	0.362051	1.91402	1.36996	0.671679	0.342109	0.37697	0.37697	ENSMUSG00000080981	Gm12161
ENSMUST00000037383	0.00070808	0.0517361	-0.139849	0.0412969	6.27799	0.0148124	0.0066809	0.00340985	0.00696257	0.00696257	ENSMUSG00000037669	Ldah
ENSMUST00000160726	0.000708778	0.0517361	-0.113852	0.0336228	6.24576	0.0106659	0.00195151	0.00561327	0.00709244	0.00709244	ENSMUSG00000051062	Fbll1
ENSMUST00000112025	0.000712864	0.0518106	-0.300308	0.0887283	3.92358	0.0695725	0.0300761	0.0177661	0.0329056	0.0329056	ENSMUSG00000079283	2310009B15Rik
ENSMUST00000154222	0.000713342	0.0518106	0.240422	0.0710383	5.0927	0.053986	0.0188548	0.0215167	0.0149289	0.0215167	ENSMUSG00000030584	Dpf1
ENSMUST00000152006	0.00071149	0.0518106	-2.94167	0.869003	3.18965	8.0796	1.86055	4.18079	0.0671136	4.18079	ENSMUSG00000041977	Arhgef11
ENSMUST00000066677	0.000726469	0.052295	-0.159978	0.0473393	5.80935	0.0239544	0.00659094	0.0113371	0.00923783	0.0113371	ENSMUSG00000053929	Cyhr1
ENSMUST00000073043	0.000728356	0.052295	0.33142	0.0980917	5.42368	0.102838	0.00902721	0.0679487	0.0118865	0.0679487	ENSMUSG00000061353	Cxcl12
ENSMUST00000019722	0.000727494	0.052295	-0.102401	0.030305	6.87111	0.00690974	0.00223173	0.00211209	0.0051154	0.0051154	ENSMUSG00000019578	Ubxn6
ENSMUST00000113690	0.000724855	0.052295	-0.0792052	0.0234335	7.73704	0.00538358	0.000702363	0.00318774	0.00369066	0.00369066	ENSMUSG00000032366	Tpm1
ENSMUST00000087195	0.000727791	0.052295	-0.0790877	0.0234064	7.78806	0.00585565	0.000407655	0.00397522	0.00363805	0.00397522	ENSMUSG00000029153	Ociad2
ENSMUST00000184394	0.000725248	0.052295	0.120904	0.035772	6.28366	0.00998043	0.00329703	0.00311799	0.00694006	0.00694006	ENSMUSG00000027575	Arfgap1
ENSMUST00000131872	0.000727632	0.052295	0.85192	0.252126	2.36983	0.67943	0.223618	0.284921	0.196987	0.284921	ENSMUSG00000027002	Nckap1
ENSMUST00000027050	0.00073216	0.0524822	-0.103714	0.0307098	6.88775	0.00824259	0.00246842	0.00318048	0.0050763	0.0050763	ENSMUSG00000025917	Cops5
ENSMUST00000113600	0.000733446	0.0524887	-0.0692554	0.0205094	8.66598	0.00405942	0.000234157	0.00268156	0.00313093	0.00313093	ENSMUSG00000079477	Rab7
ENSMUST00000127737	0.000734942	0.0525101	-0.483195	0.143118	5.49503	0.218828	0.125506	0.0383558	0.0113316	0.0383558	ENSMUSG00000028639	Ybx1
ENSMUST00000078267	0.000737424	0.0526017	-0.144795	0.0428987	5.55536	0.0146603	0.00383536	0.00572283	0.010887	0.010887	ENSMUSG00000056895	Hist3h2ba
ENSMUST00000042065	0.000749402	0.0533694	0.141571	0.0419989	6.18942	0.0188283	0.00225227	0.011859	0.00732799	0.011859	ENSMUSG00000033618	Map3k13
ENSMUST00000172904	0.000754542	0.0536483	-0.267346	0.0793557	7.18971	0.0671983	0.010345	0.0400336	0.00445902	0.0400336	ENSMUSG00000060261	Gtf2i
ENSMUST00000037014	0.000759023	0.0538551	-0.159422	0.0473439	5.46397	0.0188961	0.00636239	0.00638612	0.0115692	0.0115692	ENSMUSG00000037594	BC022687
ENSMUST00000114276	0.000760821	0.0538551	-0.0745628	0.0221474	7.89081	0.00443906	0.000383347	0.00272112	0.0035407	0.0035407	ENSMUSG00000032320	Rcn2
ENSMUST00000125766	0.000761134	0.0538551	0.495752	0.147258	3.20762	0.141249	0.107785	-0.027366	0.0656949	0.0656949	ENSMUSG00000027332	Ivd
ENSMUST00000069451	0.000765129	0.0540209	-0.169775	0.0504514	5.44785	0.0271442	0.00636108	0.0140017	0.0116949	0.0140017	ENSMUSG00000055737	Ghr
ENSMUST00000050881	0.00076594	0.0540209	-0.0939906	0.0279333	6.83879	0.00452301	0.00104913	0.00126885	0.00519305	0.00519305	ENSMUSG00000022516	Nudt16l1
ENSMUST00000025404	0.000767582	0.0540498	-0.180714	0.0537162	4.96071	0.025983	0.00676198	0.0113785	0.0163215	0.0163215	ENSMUSG00000024526	Cidea
ENSMUST00000102483	0.000770699	0.0541067	-0.078056	0.0232095	8.20348	0.00574275	0.000302577	0.00400686	0.00331016	0.00400686	ENSMUSG00000058546	Rpl23a
ENSMUST00000088779	0.000770856	0.0541067	-0.135162	0.0401902	7.26123	0.0172197	0.000965352	0.0119567	0.00433508	0.0119567	ENSMUSG00000067925	Cxx1a
ENSMUST00000096259	0.000774653	0.0541998	-0.0739467	0.0219968	7.92001	0.0045152	0.00035582	0.00285172	0.00351507	0.00351507	ENSMUSG00000071658	Gng3
ENSMUST00000150983	0.000773839	0.0541998	0.159035	0.0473038	5.56535	0.0238507	0.00642717	0.011474	0.0108155	0.011474	ENSMUSG00000023328	Ache
ENSMUST00000151146	0.000777155	0.0542882	1.68828	0.502345	1.40623	2.68924	1.16311	0.85569	0.781791	0.85569	ENSMUSG00000022436	Sh3bp1
ENSMUST00000109921	0.000784808	0.0543898	0.133222	0.0396719	7.05883	0.0167649	0.00467065	0.00792022	0.00470692	0.00792022	ENSMUSG00000034675	Dbn1
ENSMUST00000031057	0.000780407	0.0543898	1.2859	0.382748	2.46119	1.39981	0.998662	0.00687087	0.173304	0.173304	NA	NA
ENSMUST00000103064	0.000782218	0.0543898	0.110722	0.0329625	6.95117	0.0113437	0.00375947	0.00469326	0.00493275	0.00493275	ENSMUSG00000040430	Pitpnc1
ENSMUST00000027377	0.000782706	0.0543898	0.0750082	0.0223316	8.2511	0.00531282	0.000480605	0.00350899	0.00328316	0.00350899	ENSMUSG00000026185	Igfbp5
ENSMUST00000156910	0.000783692	0.0543898	-0.161059	0.0479557	6.78844	0.0244987	0.00413917	0.0142588	0.00531869	0.0142588	ENSMUSG00000028572	Hook1
ENSMUST00000152969	0.000786486	0.0544201	0.375866	0.111948	4.37871	0.133482	0.0409672	0.0592913	0.0230489	0.0592913	ENSMUSG00000020917	Acly
ENSMUST00000000356	0.000798046	0.0546576	-0.075077	0.0223878	7.79741	0.00459353	0.000381006	0.00286257	0.00362871	0.00362871	ENSMUSG00000000346	Dazap2
ENSMUST00000131826	0.000801132	0.0546576	1.02579	0.305987	2.6447	0.719548	0.614698	-0.151765	0.134329	0.134329	ENSMUSG00000036646	Man1b1
ENSMUST00000072875	0.00080108	0.0546576	-0.139593	0.0416396	7.27186	0.0184521	0.00321339	0.0106574	0.00431733	0.0106574	ENSMUSG00000055436	Srsf11
ENSMUST00000025836	0.000796794	0.0546576	-0.101778	0.030346	6.54816	0.00629392	0.00136443	0.00237696	0.00600263	0.00600263	ENSMUSG00000024902	Mrpl11
ENSMUST00000171767	0.000792296	0.0546576	-1.65197	0.492322	1.73449	2.58076	0.9849	0.954145	0.488141	0.954145	ENSMUSG00000022106	Rcbtb2
ENSMUST00000191108	0.000794839	0.0546576	-0.17136	0.0510824	5.73506	0.0236657	0.0111899	0.00543419	0.00968542	0.00968542	ENSMUSG00000026201	Stk16
ENSMUST00000167240	0.000795785	0.0546576	-2.02966	0.605099	2.9365	3.89777	2.09554	0.833621	0.0914463	0.833621	ENSMUSG00000032946	Rasgrp2
ENSMUST00000041314	0.000792468	0.0546576	-0.091404	0.0272408	7.6698	0.00790102	0.000836047	0.00510043	0.0037645	0.00510043	ENSMUSG00000037058	Paip2
ENSMUST00000106132	0.000800441	0.0546576	0.198435	0.0591877	6.63551	0.0372831	0.0136902	0.0143353	0.00573705	0.0143353	ENSMUSG00000028849	Map7d1
ENSMUST00000033846	0.000805687	0.0548831	-0.394091	0.11761	3.41136	0.147166	0.041263	0.0693935	0.0518107	0.0693935	ENSMUSG00000031465	Angpt2
ENSMUST00000051955	0.000809977	0.0550898	-0.0872099	0.0260377	7.38843	0.00721148	0.00111616	0.00430755	0.0041334	0.00430755	ENSMUSG00000049517	Rps23
ENSMUST00000125936	0.000811597	0.0551032	0.131347	0.0392221	6.79718	0.0163621	0.0041744	0.00813255	0.00529645	0.00813255	NA	NA
ENSMUST00000038791	0.000812688	0.0551032	-0.0803595	0.0239991	8.08912	0.00612551	0.000327304	0.00428035	0.00338353	0.00428035	ENSMUSG00000033917	Gde1
ENSMUST00000091609	0.00081649	0.0552756	-0.0914167	0.0273118	7.03816	0.0057489	0.0012188	0.00249319	0.00474869	0.00474869	ENSMUSG00000047547	Cltb
ENSMUST00000144560	0.000818437	0.055322	0.36129	0.107961	4.08451	0.115419	0.0642843	0.0201734	0.0289607	0.0289607	ENSMUSG00000026944	Abca2
ENSMUST00000165860	0.000823212	0.0555592	0.227533	0.0680245	7.64808	0.0491848	0.0125451	0.0244735	0.00378947	0.0244735	ENSMUSG00000066036	Ubr4
ENSMUST00000146008	0.000824771	0.0555789	0.228468	0.0683148	4.73763	0.0448154	0.0187237	0.0136661	0.0186116	0.0186116	ENSMUSG00000025155	Dus1l
ENSMUST00000135924	0.000827249	0.0556604	-0.147606	0.044147	6.86867	0.0207113	0.00771193	0.00787972	0.00512117	0.00787972	ENSMUSG00000028277	Ube2j1
ENSMUST00000113827	0.00082866	0.05567	-0.101575	0.0303839	6.56844	0.00854664	0.00144632	0.0046339	0.00593915	0.00593915	ENSMUSG00000022914	Brwd1
ENSMUST00000194649	0.000833886	0.0558627	-0.108199	0.0323822	6.99003	0.0111394	0.00174343	0.00664543	0.00484885	0.00664543	ENSMUSG00000039221	Rpl22l1
ENSMUST00000138557	0.000834076	0.0558627	1.77727	0.53192	2.51981	3.00564	1.36705	0.896456	0.159698	0.896456	NA	NA
ENSMUST00000153025	0.000835564	0.0558771	0.206956	0.0619492	5.19197	0.0407643	0.00625884	0.0244428	0.0139285	0.0244428	ENSMUSG00000029095	Ablim2
ENSMUST00000109096	0.000837921	0.0559494	-0.56152	0.168122	4.02476	0.300195	0.118773	0.107348	0.0303948	0.107348	ENSMUSG00000027523	Gnas
ENSMUST00000049295	0.000854975	0.0566819	0.266336	0.0798763	4.39118	0.0527333	0.0281836	0.00739147	0.0228582	0.0228582	ENSMUSG00000024937	Ehbp1l1
ENSMUST00000025696	0.000852906	0.0566819	-0.0801942	0.024046	7.44573	0.00478305	0.000575715	0.00265181	0.00404997	0.00404997	ENSMUSG00000024782	Ak3
ENSMUST00000031420	0.00085428	0.0566819	-0.153063	0.0459019	5.60053	0.0175971	0.00628763	0.00564851	0.0105682	0.0105682	ENSMUSG00000029464	Gpn3
ENSMUST00000016396	0.000855351	0.0566819	-0.103438	0.0310231	7.32896	0.0102122	0.000716028	0.00698342	0.0042248	0.00698342	ENSMUSG00000016252	Atp5e
ENSMUST00000037324	0.000852994	0.0566819	-0.0754478	0.022623	8.95912	0.00543134	0.000127732	0.00396668	0.00310858	0.00396668	ENSMUSG00000036309	Skp1a
ENSMUST00000031011	0.000856836	0.0566946	-0.0919444	0.0275799	6.98469	0.00807052	0.000929621	0.00515557	0.00486021	0.00515557	ENSMUSG00000029128	Rab28
ENSMUST00000139129	0.00086433	0.0569329	-0.0878369	0.0263669	7.01916	0.00585834	0.000774	0.0032222	0.00478772	0.00478772	ENSMUSG00000018379	Srsf1
ENSMUST00000190601	0.00086279	0.0569329	2.33282	0.700164	3.42541	5.19974	2.66537	1.25647	0.0510233	1.25647	ENSMUSG00000053024	Cntn2
ENSMUST00000183352	0.00086433	0.0569329	-0.0878369	0.0263669	7.01916	0.00585834	0.000774	0.0032222	0.00478772	0.00478772	ENSMUSG00000098301	Srsf1
ENSMUST00000162642	0.000870141	0.0572297	0.235141	0.0706244	4.76602	0.0528841	0.0124716	0.0274309	0.0183159	0.0274309	ENSMUSG00000039047	Pigk
ENSMUST00000115535	0.000871536	0.0572357	-0.131421	0.0394773	5.81046	0.0165226	0.00311387	0.00935381	0.00923132	0.00935381	ENSMUSG00000033972	Zfp944
ENSMUST00000130759	0.000880869	0.0574207	0.674398	0.202762	2.67447	0.413341	0.199955	0.105881	0.128946	0.128946	ENSMUSG00000027287	Snap23
ENSMUST00000054343	0.000878288	0.0574207	-0.186658	0.0561064	6.0116	0.0333624	0.0123177	0.0128657	0.008148	0.0128657	ENSMUSG00000011096	Akt1s1
ENSMUST00000106933	0.000880899	0.0574207	2.65451	0.798099	2.39447	6.74974	2.92594	2.16975	0.190285	2.16975	ENSMUSG00000028528	Dnajc6
ENSMUST00000110457	0.00087923	0.0574207	0.501607	0.150788	4.80847	0.240961	0.0435999	0.138297	0.0178788	0.138297	ENSMUSG00000022272	Myo10
ENSMUST00000036177	0.000879602	0.0574207	0.38993	0.117221	3.24869	0.141864	0.0473502	0.0586969	0.0625758	0.0625758	ENSMUSG00000039095	En2
ENSMUST00000162364	0.000886127	0.0576758	-0.0841957	0.0253267	7.29058	0.00616132	0.000845068	0.00363125	0.00428646	0.00428646	ENSMUSG00000025979	Mob4
ENSMUST00000113211	0.000895989	0.0577183	-0.0875803	0.0263693	7.08478	0.00636005	0.000907201	0.00361943	0.00465551	0.00465551	ENSMUSG00000079435	Rpl36a
ENSMUST00000024802	0.000888425	0.0577183	-0.144502	0.0434766	5.53301	0.0155149	0.0040725	0.00639137	0.0110493	0.0110493	ENSMUSG00000024007	Ppil1
ENSMUST00000146979	0.000895227	0.0577183	0.198851	0.0598672	5.91746	0.0379521	0.0147538	0.0139188	0.00863298	0.0139188	ENSMUSG00000020368	Canx
ENSMUST00000033280	0.000895472	0.0577183	-0.222813	0.0670829	5.54873	0.0369351	0.025066	-0.000138579	0.0109349	0.0109349	ENSMUSG00000030982	9030624J02Rik
ENSMUST00000124585	0.000892413	0.0577183	0.318699	0.0959239	4.95764	0.0974479	0.0123173	0.0612938	0.0163531	0.0612938	ENSMUSG00000022791	Tnk2
ENSMUST00000029515	0.00089237	0.0577183	-0.305279	0.0918842	4.329	0.0894133	0.0148404	0.0527013	0.0238493	0.0527013	ENSMUSG00000027907	S100a11
ENSMUST00000181108	0.000893196	0.0577183	0.637677	0.191946	5.12657	0.249823	0.280167	-0.130452	0.0145783	0.0145783	ENSMUSG00000057886	Cbx3-ps6
ENSMUST00000160136	0.000899767	0.0578767	1.57493	0.474359	3.06195	2.38216	0.967134	0.832995	0.0782754	0.832995	ENSMUSG00000027827	Kcnab1
ENSMUST00000139385	0.000907989	0.05832	-2.447	0.737583	3.28723	5.75707	2.25209	2.10014	0.0597966	2.10014	ENSMUSG00000045205	Dpy19l4
ENSMUST00000182001	0.000913174	0.0585673	-0.326822	0.0985592	7.61441	0.102769	0.0139094	0.063802	0.00382929	0.063802	ENSMUSG00000025656	Arhgef9
ENSMUST00000162415	0.000915009	0.0585993	-0.0760172	0.0229283	8.88057	0.00556124	0.000403386	0.00380226	0.00310782	0.00380226	ENSMUSG00000005610	Eif4g2
ENSMUST00000027975	0.000916468	0.0586072	-0.085282	0.0257262	7.17104	0.00622824	0.000802018	0.00369436	0.00449268	0.00449268	ENSMUSG00000026664	Phyh
ENSMUST00000093138	0.000923857	0.0589937	0.121618	0.0367123	7.40169	0.0142515	0.00469181	0.00609052	0.0041137	0.00609052	ENSMUSG00000036644	Tbc1d9b
ENSMUST00000171795	0.000927208	0.0590358	0.203681	0.0615028	6.82023	0.0399906	0.00633815	0.0239226	0.0052387	0.0239226	ENSMUSG00000024127	Prepl
ENSMUST00000016452	0.000926575	0.0590358	-0.095732	0.0289053	6.70348	0.00633315	0.00114006	0.0029603	0.00554405	0.00554405	ENSMUSG00000016308	Ube2a
ENSMUST00000056558	0.00093115	0.0592009	0.491194	0.148373	2.81136	0.181147	0.0687355	0.0541104	0.10738	0.10738	ENSMUSG00000050919	Zfp366
ENSMUST00000026262	0.000944617	0.0599702	-0.0912613	0.0276004	6.89626	0.00530922	0.00103768	0.00222754	0.00505656	0.00505656	ENSMUSG00000025232	Hexa
ENSMUST00000117350	0.000951196	0.0603006	0.541848	0.163969	2.89102	0.283916	0.113431	0.101656	0.096877	0.101656	ENSMUSG00000040928	S100pbp
ENSMUST00000056427	0.000954885	0.0604114	-0.0675273	0.0204412	9.53449	0.00373617	7.48882e-05	0.00256983	0.00326785	0.00326785	ENSMUSG00000058672	Tubb2a
ENSMUST00000100473	0.000957075	0.0604114	0.223937	0.067801	6.53666	0.0485308	0.00150405	0.0352718	0.00603912	0.0352718	ENSMUSG00000060012	Kif13b
ENSMUST00000049452	0.000956017	0.0604114	-0.172283	0.0521569	5.4602	0.0271089	0.0101643	0.00993321	0.0115984	0.0115984	ENSMUSG00000042757	Tmem108
ENSMUST00000117394	0.000958855	0.0604368	0.0956325	0.0289591	6.9914	0.00885277	0.00176945	0.0049396	0.00484594	0.0049396	ENSMUSG00000059981	Taok2
ENSMUST00000052798	0.000964572	0.0604648	-0.112796	0.0341739	7.78035	0.0123248	0.000567049	0.00877578	0.00364581	0.00877578	ENSMUSG00000071072	Ptges3
ENSMUST00000140914	0.000966191	0.0604648	-0.20132	0.0610025	5.43113	0.0392694	0.00989144	0.019879	0.011827	0.019879	ENSMUSG00000032965	Ift57
ENSMUST00000125054	0.000961292	0.0604648	0.201085	0.060905	5.00769	0.039153	0.00597141	0.0237039	0.0158321	0.0237039	ENSMUSG00000029528	Pxn
ENSMUST00000026122	0.000965299	0.0604648	-0.0771984	0.0233903	7.62141	0.00568947	0.000555927	0.00373396	0.00382091	0.00382091	ENSMUSG00000025130	P4hb
ENSMUST00000139093	0.000964206	0.0604648	0.247169	0.0748822	4.20247	0.0541636	0.0186238	0.0210539	0.0262349	0.0262349	ENSMUSG00000020472	Zkscan17
ENSMUST00000123434	0.000977133	0.060625	0.241948	0.0733837	4.27006	0.0567984	0.0148505	0.0282308	0.0248921	0.0282308	ENSMUSG00000048070	Pirt
ENSMUST00000026565	0.000980372	0.060625	-0.336718	0.102157	5.12308	0.110054	0.00568081	0.0778068	0.014614	0.0778068	ENSMUSG00000025492	Ifitm3
ENSMUST00000018821	0.00098169	0.060625	-0.150103	0.0455447	6.76435	0.0218737	0.00291811	0.0136764	0.00538085	0.0136764	ENSMUSG00000018677	Slc25a39
ENSMUST00000186422	0.000977734	0.060625	0.229861	0.0697214	4.7012	0.0512693	0.011769	0.0271196	0.0189968	0.0271196	ENSMUSG00000036634	Mag
ENSMUST00000074267	0.000988911	0.060625	-0.0719278	0.0218382	8.24882	0.00448904	0.000530862	0.00272819	0.00328441	0.00328441	ENSMUSG00000061477	Rps7
ENSMUST00000042944	0.000979505	0.060625	0.181358	0.0550179	4.89906	0.0255905	0.00726142	0.0104112	0.0169543	0.0169543	ENSMUSG00000024451	Arap3
ENSMUST00000080281	0.000979183	0.060625	-0.0811011	0.0246026	7.73359	0.0063835	0.00063529	0.00420702	0.00369432	0.00420702	ENSMUSG00000012405	Rpl15
ENSMUST00000137044	0.000988497	0.060625	1.64994	0.500926	2.04947	2.64519	1.31928	0.688135	0.31039	0.688135	ENSMUSG00000022791	Tnk2
ENSMUST00000091935	0.000983238	0.060625	0.157464	0.0477847	5.58105	0.0173824	0.00756269	0.00378719	0.0107043	0.0107043	ENSMUSG00000102440	Pcdhga9
ENSMUST00000006138	0.000987978	0.060625	-0.190555	0.0578504	6.96161	0.0352804	0.0113813	0.0153921	0.00490993	0.0153921	ENSMUSG00000005982	Naa60
ENSMUST00000111831	0.000990862	0.060625	0.197323	0.0599201	5.59529	0.0378449	0.0120472	0.0166761	0.0106047	0.0166761	ENSMUSG00000027016	Zfp385b
ENSMUST00000030914	0.000975866	0.060625	-0.0938475	0.0284611	6.95193	0.00637416	0.00154918	0.00268882	0.00493109	0.00493109	ENSMUSG00000029048	Rer1
ENSMUST00000134119	0.000990495	0.060625	0.312209	0.0948038	3.74154	0.0947375	0.027806	0.0440962	0.0379973	0.0440962	ENSMUSG00000040463	Mybbp1a
ENSMUST00000173750	0.000975746	0.060625	0.139714	0.0423706	6.75483	0.0189363	0.00135109	0.0130111	0.00540579	0.0130111	ENSMUSG00000015165	Hnrnpl
ENSMUST00000151986	0.00098987	0.060625	0.373528	0.113418	3.7416	0.135595	0.0592218	0.0436865	0.0379954	0.0436865	ENSMUSG00000024335	Brd2
ENSMUST00000135680	0.000972953	0.060625	-0.126215	0.0382676	5.95036	0.0121021	0.003256	0.00500138	0.00845927	0.00845927	ENSMUSG00000058267	Mrps14
ENSMUST00000131631	0.000996954	0.0606463	0.236925	0.0719832	5.29356	0.0546015	0.0073917	0.034061	0.0129854	0.034061	ENSMUSG00000029389	Ddx55
ENSMUST00000023112	0.000994508	0.0606463	-0.0789806	0.0239911	7.64883	0.00606584	0.000541473	0.00406311	0.0037886	0.00406311	ENSMUSG00000022474	Pmm1
ENSMUST00000122903	0.000994719	0.0606463	1.49647	0.454576	1.16156	2.03459	0.547447	0.957779	1.10567	1.10567	ENSMUSG00000031916	Cog8
ENSMUST00000107961	0.000998123	0.0606463	1.63194	0.495872	1.72921	2.59095	0.813566	1.15355	0.491865	1.15355	ENSMUSG00000020486	2004-09-01
ENSMUST00000173578	0.000997405	0.0606463	0.129194	0.0392537	5.80922	0.015926	0.00308822	0.00891765	0.00923857	0.00923857	ENSMUSG00000015165	Hnrnpl
ENSMUST00000153514	0.00100041	0.060701	0.292475	0.0888871	5.85053	0.0832438	0.0440327	0.0191747	0.00900113	0.0191747	ENSMUSG00000027620	Rbm39
ENSMUST00000021790	0.00100204	0.0607161	-0.103542	0.0314721	6.44853	0.00906632	0.00159281	0.00491681	0.00633114	0.00633114	ENSMUSG00000021361	Tmem14c
ENSMUST00000082414	0.00100376	0.0607365	-0.0949742	0.0288722	11.4535	0.00678059	1.08425e-05	0.0045904	0.00665798	0.00665798	ENSMUSG00000064363	mt-Nd4
ENSMUST00000176093	0.00100869	0.0609509	0.220882	0.0671764	5.54681	0.0475274	0.00476114	0.0313402	0.0109488	0.0313402	ENSMUSG00000010110	Stx5a
ENSMUST00000176179	0.0010116	0.0609588	0.592948	0.180376	2.97863	0.342621	0.166164	0.0941209	0.0867446	0.0941209	ENSMUSG00000017631	Abr
ENSMUST00000193980	0.00101114	0.0609588	0.255853	0.0778281	4.61873	0.0637876	0.0258626	0.0225951	0.0199031	0.0225951	ENSMUSG00000026576	Atp1b1
ENSMUST00000004140	0.00102388	0.0614456	-0.0719402	0.0219071	7.99642	0.00418028	0.00038723	0.00255229	0.00345212	0.00345212	ENSMUSG00000058135	Gstm1
ENSMUST00000125659	0.00102357	0.0614456	0.394432	0.120108	4.19631	0.151834	0.0525869	0.062821	0.0263662	0.062821	ENSMUSG00000026463	Atp2b4
ENSMUST00000126082	0.001022	0.0614456	0.234888	0.0715163	4.5604	0.0538348	0.0109482	0.0299685	0.0205843	0.0299685	ENSMUSG00000027332	Ivd
ENSMUST00000107384	0.00102801	0.0616087	-0.149878	0.0456563	6.60163	0.0219351	0.0015161	0.0151599	0.00583768	0.0151599	ENSMUSG00000030541	Idh2
ENSMUST00000123082	0.00104289	0.0617506	-0.145411	0.0443501	5.71196	0.0187305	0.00590527	0.0078111	0.00983021	0.00983021	ENSMUSG00000060771	Tsga10
ENSMUST00000142281	0.00103793	0.0617506	0.238666	0.0727633	4.8511	0.0471585	0.0249126	0.00862808	0.0174434	0.0174434	ENSMUSG00000054405	Dnajc8
ENSMUST00000137813	0.00104113	0.0617506	0.414664	0.126454	4.30417	0.168172	0.0952696	0.0326553	0.0242754	0.0326553	ENSMUSG00000021156	Zmynd11
ENSMUST00000114058	0.00104265	0.0617506	-0.0921962	0.0281193	8.21711	0.00831508	0.00123293	0.00509262	0.00330222	0.00509262	ENSMUSG00000016382	Pls3
ENSMUST00000000304	0.00104304	0.0617506	-0.163684	0.0499242	5.20347	0.0142714	0.00612162	0.00148084	0.0138178	0.0138178	ENSMUSG00000000295	Hddc2
ENSMUST00000028683	0.00103553	0.0617506	-0.110186	0.0335861	8.16444	0.0118662	0.000335605	0.00868859	0.00333384	0.00868859	ENSMUSG00000027248	Pdia3
ENSMUST00000191946	0.00103623	0.0617506	0.380357	0.115945	3.52821	0.141411	0.0490278	0.058518	0.045915	0.058518	ENSMUSG00000066595	Mfsd7b
ENSMUST00000123189	0.0010391	0.0617506	1.33363	0.406628	1.86879	1.73909	0.340073	0.982701	0.402311	0.982701	ENSMUSG00000038930	Rccd1
ENSMUST00000009713	0.00104028	0.0617506	0.708338	0.215996	3.96961	0.490677	0.137422	0.235813	0.0317461	0.235813	ENSMUSG00000009569	Mkl2
ENSMUST00000030879	0.00104893	0.0620154	0.323658	0.0987646	5.57291	0.102552	0.0121017	0.0659339	0.0107618	0.0659339	ENSMUSG00000029016	Clcn6
ENSMUST00000125074	0.0010566	0.0623849	-0.091346	0.0278919	7.17976	0.00817621	0.00170618	0.00451748	0.00447689	0.00451748	NA	NA
ENSMUST00000033824	0.00106142	0.0625855	-0.0666286	0.0203526	8.6164	0.00357255	0.000172258	0.00233554	0.00314156	0.00314156	ENSMUSG00000031447	Lamp1
ENSMUST00000027036	0.00106575	0.0627561	-0.118718	0.0362766	6.44656	0.0138254	0.00188696	0.00864095	0.00633792	0.00864095	ENSMUSG00000025903	Lypla1
ENSMUST00000022474	0.00106815	0.0628135	0.298622	0.0912678	5.03842	0.0875019	0.0377787	0.0288599	0.0155073	0.0288599	ENSMUSG00000042323	Pbrm1
ENSMUST00000034300	0.00107031	0.062856	-0.0693714	0.0212057	8.21199	0.00465529	0.000292252	0.00323492	0.00330519	0.00330519	ENSMUSG00000031839	Hsbp1
ENSMUST00000175751	0.00107683	0.0631545	1.28879	0.394168	1.84964	1.30568	0.829395	0.0768756	0.413554	0.413554	ENSMUSG00000038170	Pde4dip
ENSMUST00000028897	0.00107978	0.0632427	-0.182737	0.0559021	4.98739	0.0228894	0.00895577	0.00579189	0.0160446	0.0160446	ENSMUSG00000027408	Cpxm1
ENSMUST00000133719	0.00108558	0.063498	0.250425	0.0766447	4.36567	0.0616633	0.0152172	0.0317781	0.0232525	0.0317781	ENSMUSG00000020263	Appl2
ENSMUST00000032220	0.00109189	0.0637816	-0.0834729	0.0255604	7.26092	0.00521299	0.000891063	0.00263763	0.00433561	0.00433561	ENSMUSG00000030127	Cops7a
ENSMUST00000102729	0.00109796	0.0638343	-0.0742275	0.0227403	8.5559	0.00542537	0.000281786	0.00385517	0.00315725	0.00385517	ENSMUSG00000028552	Eps15
ENSMUST00000128701	0.00109791	0.0638343	0.295008	0.0903781	3.78965	0.0606177	0.0287972	0.0106332	0.0365485	0.0365485	ENSMUSG00000004267	Eno2
ENSMUST00000144447	0.00109864	0.0638343	0.189663	0.0581081	5.41997	0.0354242	0.00978994	0.0172225	0.0119162	0.0172225	ENSMUSG00000023764	Sfi1
ENSMUST00000130818	0.00110107	0.0638343	0.125349	0.0384113	6.00992	0.0133809	0.00364706	0.00598986	0.00815634	0.00815634	ENSMUSG00000071533	Pcnp
ENSMUST00000030538	0.00109804	0.0638343	-0.0804313	0.024641	7.3085	0.00417152	0.000600036	0.00198541	0.00425741	0.00425741	ENSMUSG00000028757	Ddost
ENSMUST00000142298	0.00110152	0.0638343	0.481245	0.147475	2.81038	0.112928	0.0664742	-0.0115411	0.107517	0.107517	ENSMUSG00000060601	Nr1h2
ENSMUST00000155893	0.00111369	0.0644543	1.36739	0.41943	1.63655	1.57914	0.845348	0.287829	0.562027	0.562027	ENSMUSG00000026939	Tmem141
ENSMUST00000114472	0.00111533	0.0644642	-0.187241	0.0574412	6.36489	0.034592	0.016235	0.0101609	0.00662945	0.0101609	ENSMUSG00000002012	Pnck
ENSMUST00000051888	0.0011199	0.0646434	-0.111486	0.0342135	6.15492	0.00911325	0.00188671	0.00421589	0.00747782	0.00747782	ENSMUSG00000045176	Borcs6
ENSMUST00000163666	0.00112513	0.0648597	-0.0674054	0.0206942	8.58457	0.00357856	0.000276564	0.00220968	0.00314944	0.00314944	ENSMUSG00000059796	Eif4a1
ENSMUST00000087638	0.00112667	0.0648635	-0.133981	0.0411385	6.83398	0.0177347	0.00115337	0.0123856	0.0052048	0.0123856	ENSMUSG00000053279	Aldh1a1
ENSMUST00000087351	0.00112985	0.0649611	-0.0705566	0.0216696	8.55885	0.00421527	0.000600149	0.0024281	0.00315641	0.00315641	ENSMUSG00000046434	Hnrnpa1
ENSMUST00000033839	0.00113311	0.0650114	-0.120939	0.0371527	5.95365	0.0143312	0.00260041	0.00830815	0.00844215	0.00844215	ENSMUSG00000031458	Coprs
ENSMUST00000090192	0.00113369	0.0650114	-0.0715193	0.0219717	7.96988	0.0029196	0.000388734	0.00126418	0.00347332	0.00347332	ENSMUSG00000038965	Ube2l3
ENSMUST00000017610	0.00113994	0.0652449	-0.072591	0.0223117	8.83019	0.00521389	0.000173115	0.00380938	0.00310993	0.00380938	ENSMUSG00000017466	Timp2
ENSMUST00000032143	0.00114073	0.0652449	-0.0754397	0.0231887	7.83543	0.00563164	0.000411818	0.0038899	0.00359177	0.0038899	ENSMUSG00000030062	Rpn1
ENSMUST00000182501	0.00115085	0.0653126	-0.101314	0.031166	7.07701	0.0101688	0.00115757	0.00661301	0.00467077	0.00661301	ENSMUSG00000021917	Spcs1
ENSMUST00000161401	0.00114929	0.0653126	-0.0990008	0.0304508	7.42444	0.00970804	0.000810939	0.00660706	0.00408046	0.00660706	ENSMUSG00000063694	Cycs
ENSMUST00000194953	0.001144	0.0653126	0.0964353	0.0296497	6.77892	0.00920593	0.00121923	0.00581362	0.00534308	0.00581362	ENSMUSG00000026626	Ppp2r5a
ENSMUST00000118763	0.00115072	0.0653126	0.119721	0.0368279	8.27223	0.0141992	0.00337175	0.00747862	0.00327183	0.00747862	ENSMUSG00000034818	Celf5
ENSMUST00000094028	0.00114701	0.0653126	-0.0882531	0.0271403	6.94512	0.00609001	0.000946676	0.00326937	0.00494609	0.00494609	ENSMUSG00000070372	Capza1
ENSMUST00000107684	0.00115068	0.0653126	-0.136963	0.0421318	7.48045	0.0185836	0.000585935	0.0136148	0.00400157	0.0136148	ENSMUSG00000006057	Atp5g1
ENSMUST00000036315	0.00115384	0.0653976	0.0870181	0.0267744	8.9955	0.00750405	0.000760642	0.0049743	0.00311061	0.0049743	ENSMUSG00000020524	Gria1
ENSMUST00000000809	0.00115622	0.0654479	-0.112529	0.03463	6.16721	0.00868154	0.00216995	0.00342423	0.00742396	0.00742396	ENSMUSG00000000792	Slc5a5
ENSMUST00000141882	0.00115984	0.0654841	0.450129	0.138562	3.06505	0.200929	0.0637377	0.0898576	0.0779805	0.0898576	ENSMUSG00000059939	9430015G10Rik
ENSMUST00000023426	0.00115867	0.0654841	-0.102429	0.0315276	6.89504	0.010403	0.00157748	0.00637446	0.00505938	0.00637446	ENSMUSG00000022744	Cldnd1
ENSMUST00000022925	0.00116406	0.0655535	-0.0773642	0.0238224	7.5337	0.00593817	0.000501014	0.00403903	0.00393038	0.00403903	ENSMUSG00000022312	Eif3h
ENSMUST00000041708	0.00116385	0.0655535	1.0667	0.328457	3.93477	1.12887	0.491716	0.371357	0.0326203	0.371357	ENSMUSG00000040229	Gpr34
ENSMUST00000193359	0.00117096	0.0658574	-0.177755	0.0547635	5.85792	0.0313724	0.0109897	0.0130027	0.00895951	0.0130027	ENSMUSG00000042901	Aida
ENSMUST00000126036	0.00117643	0.065947	0.269923	0.0831932	4.2915	0.0610886	0.0308688	0.0128271	0.0245001	0.0245001	ENSMUSG00000029199	Lias
ENSMUST00000173691	0.00117856	0.065947	1.87376	0.577604	2.14228	3.48897	1.34671	1.32231	0.271866	1.32231	ENSMUSG00000020265	Sumo3
ENSMUST00000119953	0.00117624	0.065947	-0.0885637	0.0272959	6.99468	0.00726912	0.00112154	0.00429828	0.00483898	0.00483898	ENSMUSG00000005846	Rsl1d1
ENSMUST00000066379	0.00117803	0.065947	-0.122484	0.0377554	6.39131	0.0149075	0.00320327	0.00820049	0.00653292	0.00820049	ENSMUSG00000053768	Chchd3
ENSMUST00000090292	0.0011879	0.0663001	0.118696	0.0366145	7.36899	0.0140148	0.00279929	0.00792569	0.00416273	0.00792569	ENSMUSG00000022191	Drosha
ENSMUST00000128756	0.00118787	0.0663001	0.230506	0.0711048	4.67145	0.0528542	0.0156713	0.0247758	0.0193175	0.0247758	ENSMUSG00000035545	Leng8
ENSMUST00000151283	0.00119389	0.0664396	1.29232	0.398824	1.64141	1.35681	0.714367	0.242308	0.558116	0.558116	ENSMUSG00000026315	Serpinb8
ENSMUST00000151125	0.00119422	0.0664396	1.9981	0.616648	1.40316	3.97421	1.68557	1.35647	0.785221	1.35647	ENSMUSG00000030330	Ing4
ENSMUST00000183249	0.00119494	0.0664396	-0.100031	0.0308731	6.89919	0.00869639	0.00257539	0.00374254	0.00504978	0.00504978	ENSMUSG00000024073	Birc6
ENSMUST00000127633	0.00119876	0.0665674	0.281012	0.0867543	4.42937	0.0786469	0.0358209	0.0243895	0.0222967	0.0243895	ENSMUSG00000028909	Ptpru
ENSMUST00000033683	0.0012045	0.0666336	-0.0663957	0.0205063	8.53013	0.00434892	0.000199235	0.00311908	0.00316484	0.00316484	ENSMUSG00000031320	Rps4x
ENSMUST00000125265	0.0012038	0.0666336	0.233124	0.0719968	4.69666	0.0486315	0.0224229	0.0133372	0.0190454	0.0190454	ENSMUSG00000022185	Acin1
ENSMUST00000161907	0.00120388	0.0666336	1.02689	0.31714	2.11833	1.00554	0.523315	0.234548	0.281306	0.281306	ENSMUSG00000053080	2700081O15Rik
ENSMUST00000079413	0.0012075	0.066715	-0.0940351	0.0290492	7.17419	0.00881503	0.0010288	0.00572203	0.00448695	0.00572203	ENSMUSG00000024222	Fkbp5
ENSMUST00000022356	0.00121068	0.0668069	-0.253896	0.0784514	6.47073	0.0642843	0.0232005	0.0260365	0.0062555	0.0260365	ENSMUSG00000034235	Usp54
ENSMUST00000034600	0.00121636	0.0670356	-0.425459	0.131517	4.19575	0.180624	0.0165575	0.121816	0.0263781	0.121816	ENSMUSG00000032092	Mpzl2
ENSMUST00000034249	0.00122007	0.0671562	-0.0995995	0.0307962	6.50576	0.0072835	0.00144827	0.00343267	0.006139	0.006139	ENSMUSG00000031796	Cfap20
ENSMUST00000086041	0.00122505	0.0671684	0.0925161	0.0286163	6.93902	0.00854866	0.00104049	0.00551067	0.00495959	0.00551067	ENSMUSG00000061028	Clasrp
ENSMUST00000168651	0.00122776	0.0671684	0.256567	0.0793746	6.99912	0.0657643	0.00317439	0.0472283	0.00482962	0.0472283	ENSMUSG00000038095	Sbno1
ENSMUST00000020702	0.00122676	0.0671684	-0.137012	0.0423848	5.75537	0.0187526	0.00302737	0.0113444	0.00956036	0.0113444	ENSMUSG00000020427	Igfbp3
ENSMUST00000114554	0.0012237	0.0671684	1.33694	0.413491	2.01427	1.78494	0.569873	0.797925	0.326436	0.797925	ENSMUSG00000031343	Gabra3
ENSMUST00000109553	0.00122795	0.0671684	-0.0903089	0.0279394	8.26275	0.00814815	0.00159626	0.00464864	0.00327686	0.00464864	ENSMUSG00000022389	Tef
ENSMUST00000183345	0.00123056	0.0672274	-0.127109	0.0393319	5.89497	0.0108594	0.00362157	0.00329136	0.00875445	0.00875445	ENSMUSG00000055963	Triqk
ENSMUST00000050884	0.00123285	0.0672686	-0.103024	0.0318844	6.93504	0.0106096	0.000973127	0.00715977	0.00496846	0.00715977	ENSMUSG00000040681	Hmgn1
ENSMUST00000013966	0.00123589	0.0673504	-0.134349	0.0415881	6.10019	0.0180482	0.00258493	0.0112516	0.00772445	0.0112516	ENSMUSG00000013822	Elof1
ENSMUST00000156489	0.00123767	0.0673585	-0.444992	0.137766	3.67553	0.185407	0.111683	0.027099	0.0401531	0.0401531	ENSMUSG00000078789	Dph1
ENSMUST00000023810	0.00123911	0.0673585	-0.211595	0.0655149	5.23325	0.0352825	0.0208017	0.00371753	0.0135358	0.0135358	ENSMUSG00000023048	Prr13
ENSMUST00000013304	0.00124191	0.0674272	-0.068231	0.0211302	8.19125	0.00421509	0.000254456	0.00285967	0.00331743	0.00331743	ENSMUSG00000013160	Atp6v0d1
ENSMUST00000109442	0.00124385	0.0674493	1.23632	0.382924	1.56884	1.31306	0.553591	0.395642	0.619453	0.619453	ENSMUSG00000053141	Ptprt
ENSMUST00000120856	0.00124859	0.0676226	0.567031	0.175685	3.65658	0.321931	0.117532	0.12939	0.0408136	0.12939	ENSMUSG00000034818	Celf5
ENSMUST00000125646	0.00126011	0.0681624	-0.368399	0.114235	5.35789	0.136054	0.0396719	0.0647257	0.0124275	0.0647257	ENSMUSG00000031446	Cul4a
ENSMUST00000025095	0.00129861	0.0682578	-0.0708976	0.0220433	7.91717	0.00425085	0.000369737	0.00268242	0.00351753	0.00351753	ENSMUSG00000024248	Cox7a2l
ENSMUST00000103172	0.00126839	0.0682578	-0.107334	0.0333022	8.31647	0.0115592	0.00026021	0.0086121	0.0032494	0.0086121	ENSMUSG00000015932	Dstn
ENSMUST00000117291	0.0012984	0.0682578	-0.179133	0.0556947	5.56775	0.0221582	0.0140167	0.000323221	0.0107985	0.0107985	ENSMUSG00000040675	Mthfd1l
ENSMUST00000176824	0.00129685	0.0682578	0.240254	0.07469	4.9084	0.0480293	0.0277699	0.00646792	0.016859	0.016859	ENSMUSG00000037112	Sik2
ENSMUST00000033961	0.00129226	0.0682578	-0.0923672	0.028706	6.85864	0.00858137	0.00110526	0.00548703	0.0051451	0.00548703	ENSMUSG00000031556	Tm2d2
ENSMUST00000029803	0.00128851	0.0682578	-0.072565	0.022546	7.76905	0.00461343	0.000409273	0.00295376	0.00365732	0.00365732	ENSMUSG00000028156	Eif4e
ENSMUST00000105663	0.00128013	0.0682578	1.41771	0.440227	1.23222	1.58292	0.54953	0.550186	1.00087	1.00087	ENSMUSG00000028948	Nol9
ENSMUST00000014750	0.00128153	0.0682578	-0.0780307	0.0242325	7.45799	0.00611748	0.000618817	0.0040789	0.0040327	0.0040789	ENSMUSG00000014606	Slc25a11
ENSMUST00000135573	0.00128035	0.0682578	-0.103207	0.0320483	7.62288	0.0107005	0.000729656	0.0074871	0.00381915	0.0074871	ENSMUSG00000028691	Prdx1
ENSMUST00000016703	0.00129225	0.0682578	-0.102575	0.0318783	8.29544	0.0105828	0.00038481	0.00774498	0.00325984	0.00774498	ENSMUSG00000016559	H3f3b
ENSMUST00000124922	0.00129886	0.0682578	-0.104336	0.0324404	6.76615	0.0109567	0.00256124	0.00585778	0.00537617	0.00585778	ENSMUSG00000068036	Mllt4
ENSMUST00000106307	0.00127586	0.0682578	0.0886188	0.0275098	6.94993	0.00788566	0.000927051	0.00512726	0.00493549	0.00512726	ENSMUSG00000028634	Hivep3
ENSMUST00000105111	0.00129256	0.0682578	-0.130228	0.0404732	5.74174	0.0113117	0.00346056	0.00370574	0.00964406	0.00964406	ENSMUSG00000078317	F8a
ENSMUST00000075510	0.00126596	0.0682578	0.0907361	0.0281476	7.11523	0.00825848	0.00167655	0.00466174	0.00459662	0.00466174	ENSMUSG00000042625	Safb2
ENSMUST00000113453	0.00128777	0.0682578	-0.103088	0.032028	6.88109	0.0106841	0.00163801	0.00656833	0.00509187	0.00656833	ENSMUSG00000059325	Hopx
ENSMUST00000097291	0.00128597	0.0682578	0.218752	0.0679546	6.24963	0.0480999	0.0130702	0.0238724	0.00707662	0.0238724	ENSMUSG00000052105	Mtcl1
ENSMUST00000054952	0.00128057	0.0682578	-0.107135	0.0332687	6.3914	0.0115308	0.00180705	0.00704739	0.00653258	0.00704739	ENSMUSG00000047260	Emc6
ENSMUST00000156964	0.00127004	0.0682578	0.884143	0.274351	2.83902	0.784457	0.412256	0.189894	0.103581	0.189894	ENSMUSG00000004815	Dgkq
ENSMUST00000045840	0.00126628	0.0682578	0.0772072	0.0239513	8.18107	0.00597957	0.000290513	0.00429879	0.00332358	0.00429879	ENSMUSG00000040125	Gpr26
ENSMUST00000160424	0.00128289	0.0682578	0.0863932	0.026832	7.40151	0.0075	0.000570917	0.00518874	0.00411397	0.00518874	ENSMUSG00000022416	Cacna1i
ENSMUST00000131924	0.00127389	0.0682578	0.353884	0.10984	3.51069	0.125724	0.0352986	0.0612208	0.0467118	0.0612208	ENSMUSG00000034563	Ccpg1
ENSMUST00000014370	0.00129372	0.0682578	-0.107364	0.0333702	7.43618	0.0115959	0.000574263	0.00833431	0.00406357	0.00833431	ENSMUSG00000014226	Cacybp
ENSMUST00000102657	0.00129921	0.0682578	-0.195924	0.0609187	4.89327	0.0378625	0.0126752	0.0162131	0.0170135	0.0170135	ENSMUSG00000001039	B9d1
ENSMUST00000127960	0.00126777	0.0682578	0.131204	0.0407064	6.63793	0.0172709	0.00145365	0.0118024	0.00572998	0.0118024	ENSMUSG00000023795	Pisd-ps2
ENSMUST00000111449	0.00130654	0.0685604	-0.482936	0.150235	6.35685	0.196817	0.173905	-0.0327218	0.00665923	0.00665923	ENSMUSG00000005506	Celf1
ENSMUST00000062241	0.001309	0.0686078	0.344507	0.107189	3.39667	0.0857538	0.0392565	0.0177064	0.0526602	0.0526602	ENSMUSG00000045322	Tlr9
ENSMUST00000015049	0.00131349	0.0687609	-0.096927	0.030167	6.96857	0.00947	0.000939119	0.00634126	0.00489483	0.00634126	ENSMUSG00000014905	Dnajb9
ENSMUST00000166758	0.00131542	0.0687799	-0.078802	0.0245291	7.51547	0.00548283	0.000859061	0.0031506	0.00395434	0.00395434	ENSMUSG00000025468	Caly
ENSMUST00000092070	0.00131886	0.0688776	0.357689	0.111366	4.11255	0.129035	0.034473	0.0647457	0.0282934	0.0647457	ENSMUSG00000024421	Lama3
ENSMUST00000105139	0.00133217	0.0694205	-0.112365	0.0350159	6.11625	0.00732929	0.00215801	0.0020487	0.00765092	0.00765092	ENSMUSG00000078348	Sf3b5
ENSMUST00000033008	0.00133242	0.0694205	-0.081158	0.0252915	7.27335	0.00634797	0.000802433	0.00400071	0.00431485	0.00431485	ENSMUSG00000030751	Psma1
ENSMUST00000148348	0.00133403	0.0694217	0.481542	0.15008	3.24204	0.178245	0.117124	0.00522712	0.0630691	0.0630691	ENSMUSG00000000838	Fmr1
ENSMUST00000127131	0.00135027	0.0701839	0.191139	0.0596364	5.19298	0.0369624	0.00606057	0.0223915	0.0139187	0.0223915	ENSMUSG00000044627	Swi5
ENSMUST00000006611	0.00135242	0.0702123	-0.0990358	0.0309041	6.528	0.00656902	0.00157367	0.00259883	0.00606683	0.00606683	ENSMUSG00000006442	Srm
ENSMUST00000028062	0.00135445	0.0702343	-0.235638	0.0735407	6.55532	0.0561993	0.0088672	0.0343987	0.00598011	0.0343987	ENSMUSG00000026728	Vim
ENSMUST00000116621	0.00135782	0.0703261	-0.112257	0.0350424	7.17851	0.0127589	0.000700585	0.00912318	0.00447914	0.00912318	ENSMUSG00000031059	Ndufb11
ENSMUST00000102824	0.00136988	0.0705362	-0.458549	0.143255	4.34617	0.213143	0.0152194	0.148957	0.0235653	0.148957	ENSMUSG00000034459	Ifit1
ENSMUST00000139322	0.00136554	0.0705362	0.407718	0.127339	4.74854	0.118321	0.111224	-0.0332873	0.0184976	0.0184976	ENSMUSG00000020361	Hspa4
ENSMUST00000029208	0.00136563	0.0705362	-0.455053	0.142123	5.51395	0.209817	0.0374825	0.124109	0.0111899	0.124109	ENSMUSG00000018459	Slc13a3
ENSMUST00000108608	0.00136992	0.0705362	-0.267907	0.0836971	5.99143	0.0657175	0.0477928	0.000975461	0.00824881	0.00824881	ENSMUSG00000078812	Eif5a
ENSMUST00000150693	0.00136984	0.0705362	0.454085	0.14186	3.23737	0.209013	0.050046	0.110949	0.0634185	0.110949	ENSMUSG00000058756	Thra
ENSMUST00000185788	0.00137586	0.0707591	0.360845	0.112776	5.12865	0.132067	0.0292301	0.0725167	0.0145571	0.0725167	ENSMUSG00000026782	Abi2
ENSMUST00000174631	0.00138002	0.0708901	-1.16983	0.365709	2.07059	1.38859	0.520692	0.549254	0.301154	0.549254	ENSMUSG00000059554	Ccdc28a
ENSMUST00000022781	0.0013828	0.07095	-0.109819	0.0343376	6.87995	0.0122406	0.00102286	0.00840969	0.00509456	0.00840969	ENSMUSG00000022174	Dad1
ENSMUST00000162581	0.00138463	0.0709605	-1.22396	0.382745	4.05007	1.46964	1.14216	-0.0230233	0.0297847	0.0297847	ENSMUSG00000037989	Wnk2
ENSMUST00000194641	0.00139958	0.0716431	-0.293533	0.0918801	4.16251	0.079611	0.040421	0.0188673	0.0271147	0.0271147	ENSMUSG00000037174	Elf2
ENSMUST00000026420	0.00141932	0.0725689	-0.0773683	0.0242481	7.41045	0.00601697	0.000602951	0.00401836	0.00410082	0.00410082	ENSMUSG00000025362	Rps26
ENSMUST00000177359	0.0014221	0.0726265	0.237173	0.074346	5.01294	0.0452156	0.0284417	0.00328073	0.0157769	0.0157769	ENSMUSG00000053929	Cyhr1
ENSMUST00000045887	0.00143175	0.0727517	-0.0825345	0.0258877	7.24603	0.00694636	0.000765255	0.00459614	0.00436078	0.00459614	ENSMUSG00000037710	Cisd1
ENSMUST00000107266	0.00143752	0.0727517	0.992541	0.311433	3.6457	1.00513	0.486155	0.289771	0.0412023	0.289771	ENSMUSG00000038902	Pogz
ENSMUST00000113067	0.00143669	0.0727517	-0.0834575	0.0261854	8.40609	0.00710592	0.00058633	0.00489908	0.00320919	0.00489908	ENSMUSG00000031428	Zcchc18
ENSMUST00000169108	0.00143782	0.0727517	-2.34876	0.736995	3.18123	5.62878	1.72367	2.62162	0.0677906	2.62162	ENSMUSG00000022565	Plec
ENSMUST00000180036	0.00143671	0.0727517	-0.0726698	0.0228007	8.12898	0.00538764	0.000581356	0.00357763	0.00335657	0.00357763	ENSMUSG00000035242	Oaz1
ENSMUST00000107041	0.00143111	0.0727517	0.0900253	0.0282361	7.75995	0.00826398	0.00164847	0.00472976	0.00366668	0.00472976	ENSMUSG00000078636	Gm7336
ENSMUST00000119978	0.00143111	0.0727517	0.0900253	0.0282361	7.75995	0.00826398	0.00164847	0.00472976	0.00366668	0.00472976	ENSMUSG00000095937	Gm12671
ENSMUST00000180167	0.00143111	0.0727517	0.0900253	0.0282361	7.75995	0.00826398	0.00164847	0.00472976	0.00366668	0.00472976	ENSMUSG00000094708	Gm10359
ENSMUST00000067150	0.00144226	0.0728924	-0.213894	0.0671343	6.95087	0.0463321	0.0311227	0.00455364	0.00493341	0.00493341	ENSMUSG00000054252	Fgfr3
ENSMUST00000171106	0.00145076	0.0731062	-1.95369	0.613527	3.26662	3.89919	1.87068	1.14065	0.0612657	1.14065	ENSMUSG00000000568	Hnrnpd
ENSMUST00000137137	0.00145309	0.0731062	1.6742	0.525835	1.16855	2.60852	1.11718	0.83084	1.09484	1.09484	ENSMUSG00000002395	Use1
ENSMUST00000128110	0.00145133	0.0731062	1.19149	0.374182	1.60254	1.35387	0.529913	0.49051	0.590185	0.590185	ENSMUSG00000017754	Pltp
ENSMUST00000114882	0.00145316	0.0731062	-0.0747596	0.0234807	7.779	0.00571078	0.000643333	0.0037674	0.00364718	0.0037674	ENSMUSG00000052146	Rps10
ENSMUST00000123406	0.00146634	0.0736847	0.480508	0.151043	3.34948	0.201202	0.12693	0.0194083	0.0555824	0.0555824	ENSMUSG00000048537	Phldb1
ENSMUST00000046983	0.00148079	0.0740714	-0.0804129	0.0252996	7.50786	0.0066241	0.000606836	0.00451374	0.00396447	0.00451374	ENSMUSG00000037049	Smpd1
ENSMUST00000186945	0.00147831	0.0740714	1.13843	0.358121	3.62135	1.14525	0.983907	-0.146096	0.0420989	0.0420989	ENSMUSG00000072704	Smim10l1
ENSMUST00000091818	0.00147999	0.0740714	0.25505	0.0802403	7.5055	0.0666337	0.00945125	0.0420568	0.00396763	0.0420568	ENSMUSG00000057378	Ryr3
ENSMUST00000120284	0.00147664	0.0740714	0.271014	0.085245	3.87576	0.0608199	0.023981	0.01928	0.0341526	0.0341526	ENSMUSG00000044442	N6amt1
ENSMUST00000129798	0.00148371	0.0741332	0.352247	0.110844	3.85119	0.127141	0.0550876	0.0432041	0.0348141	0.0432041	ENSMUSG00000034771	Tle2
ENSMUST00000034325	0.00148752	0.0742372	-1.68312	0.529765	2.77351	2.90385	0.737072	1.50813	0.112862	1.50813	ENSMUSG00000031861	Lpar2
ENSMUST00000033163	0.00149087	0.0742372	-0.093114	0.0293138	7.00075	0.00889011	0.00088053	0.00599386	0.00482617	0.00599386	ENSMUSG00000030876	Mettl9
ENSMUST00000005548	0.0014907	0.0742372	-0.203434	0.0640437	4.49644	0.0412339	0.0114292	0.020143	0.0213836	0.0213836	ENSMUSG00000005413	Hmox1
ENSMUST00000034848	0.00149457	0.0743372	-0.0782053	0.0246259	7.35174	0.005545	0.00066228	0.0034366	0.00418919	0.00418919	ENSMUSG00000032301	Psma4
ENSMUST00000035625	0.00149958	0.0745016	-0.112038	0.0352901	6.09046	0.00920615	0.00219363	0.00397208	0.00776948	0.00776948	ENSMUSG00000039519	Cyp7b1
ENSMUST00000063084	0.0015023	0.0745524	-0.125606	0.0395704	7.05781	0.0161939	0.00102987	0.0114966	0.00470896	0.0114966	ENSMUSG00000020484	Xbp1
ENSMUST00000036176	0.00150765	0.0747337	0.198245	0.0624746	6.31016	0.038589	0.0243882	0.00500677	0.00683638	0.00683638	ENSMUSG00000033697	Arhgap39
ENSMUST00000178895	0.00152566	0.0750326	0.236347	0.0745632	4.62495	0.0574581	0.0104079	0.0340695	0.0198326	0.0340695	ENSMUSG00000095332	Gm9821
ENSMUST00000133712	0.00152563	0.0750326	1.59518	0.503247	1.60552	2.61737	1.07626	0.949801	0.587664	0.949801	ENSMUSG00000028252	Ccnc
ENSMUST00000135230	0.00152544	0.0750326	0.352126	0.111088	3.9953	0.127538	0.0649067	0.0338174	0.0311123	0.0338174	ENSMUSG00000025607	Copg2
ENSMUST00000062684	0.00152042	0.0750326	-0.157357	0.0496275	7.00358	0.0254575	0.00097176	0.0187313	0.00482022	0.0187313	ENSMUSG00000043252	Tmem64
ENSMUST00000032175	0.00152151	0.0750326	-0.106775	0.0336771	6.75113	0.0117226	0.0018288	0.00724436	0.00541555	0.00724436	ENSMUSG00000030088	Aldh1l1
ENSMUST00000195199	0.00152565	0.0750326	1.04698	0.330304	2.11235	1.12754	0.147181	0.725625	0.283719	0.725625	ENSMUSG00000015829	Tnr
ENSMUST00000182078	0.00152336	0.0750326	-0.219927	0.0693734	8.15003	0.0497415	0.00154365	0.0369577	0.00334294	0.0369577	ENSMUSG00000032826	Ank2
ENSMUST00000161504	0.00152845	0.0750857	2.31223	0.729588	1.52171	5.50074	1.90685	2.35154	0.662779	2.35154	ENSMUSG00000061244	Exoc5
ENSMUST00000097709	0.00154209	0.0755155	-0.120683	0.0381107	6.85258	0.0150031	0.00230994	0.00930946	0.00515965	0.00930946	ENSMUSG00000025950	Idh1
ENSMUST00000127813	0.00154753	0.0755155	1.34553	0.425044	1.45132	1.86589	0.615055	0.830245	0.733041	0.830245	ENSMUSG00000034187	Nsf
ENSMUST00000133298	0.00154534	0.0755155	0.149971	0.0473687	6.70563	0.0231755	0.00261565	0.0153347	0.00553814	0.0153347	ENSMUSG00000047495	Dlgap2
ENSMUST00000090749	0.00154714	0.0755155	-0.089194	0.0281752	9.44581	0.00819891	0.000114954	0.00623577	0.00322507	0.00623577	ENSMUSG00000071866	Ppia
ENSMUST00000183984	0.00154564	0.0755155	0.261643	0.0826423	5.54783	0.0705418	0.00968592	0.044952	0.0109414	0.044952	ENSMUSG00000002107	Celf2
ENSMUST00000138309	0.00154438	0.0755155	-0.150069	0.047397	5.49804	0.0142275	0.00666284	0.00203339	0.011309	0.011309	NA	NA
ENSMUST00000117389	0.0015506	0.0755816	0.224473	0.0709227	4.49129	0.0375918	0.0187896	0.00661839	0.0214507	0.0214507	ENSMUSG00000042496	Prdm10
ENSMUST00000113790	0.00155462	0.0756931	-0.164927	0.0521212	6.37723	0.0280514	0.0149218	0.00681111	0.00658408	0.00681111	ENSMUSG00000034403	Pja1
ENSMUST00000063417	0.00156376	0.0758854	-0.0743461	0.023508	7.78228	0.00570481	0.000397053	0.00402396	0.00364387	0.00402396	ENSMUSG00000024097	Srsf7
ENSMUST00000028764	0.00156181	0.0758854	-1.27826	0.404137	2.95198	1.68613	0.0982733	1.20834	0.0896838	1.20834	ENSMUSG00000027301	Oxt
ENSMUST00000165613	0.00156218	0.0758854	0.442833	0.140009	2.95449	0.121693	0.0674199	0.00603615	0.0894011	0.0894011	ENSMUSG00000038500	Prr3
ENSMUST00000044532	0.00156787	0.0760009	0.189564	0.0599542	7.96143	0.0371019	0.000696608	0.0280595	0.00348022	0.0280595	ENSMUSG00000039716	Dock3
ENSMUST00000169324	0.00157046	0.0760084	0.149276	0.0472191	6.62733	0.0230123	0.011034	0.00680316	0.00576106	0.00680316	ENSMUSG00000040596	Pogk
ENSMUST00000146867	0.00157149	0.0760084	-1.68287	0.53236	1.34676	2.70598	1.41637	0.624602	0.850892	0.850892	ENSMUSG00000044533	Rps2
ENSMUST00000037029	0.00157491	0.07609	0.0784857	0.0248332	7.34745	0.00573223	0.000737661	0.00354297	0.00419585	0.00419585	ENSMUSG00000033960	9430020K01Rik
ENSMUST00000056522	0.00159113	0.0767893	0.235616	0.0746206	4.10723	0.0388664	0.016126	0.00923199	0.0284199	0.0284199	ENSMUSG00000051599	Pcdhb2
ENSMUST00000144402	0.00159872	0.0770707	0.290161	0.0919353	4.30773	0.0871629	0.0164966	0.0511202	0.0242133	0.0511202	ENSMUSG00000026959	Grin1
ENSMUST00000152519	0.00160229	0.077158	0.214244	0.0678957	5.16466	0.0305172	0.022683	-0.00338868	0.0141956	0.0141956	ENSMUSG00000039128	Cdc123
ENSMUST00000139410	0.00160876	0.0772999	0.374991	0.118882	3.92889	0.145704	0.0407098	0.0723533	0.0327701	0.0723533	ENSMUSG00000011877	Git1
ENSMUST00000110051	0.00160823	0.0772999	0.250266	0.0793386	4.21574	0.0636399	0.0243994	0.0246596	0.0259575	0.0259575	ENSMUSG00000002396	Ocel1
ENSMUST00000188844	0.00161233	0.0773865	0.66789	0.211782	2.31444	0.447174	0.145841	0.197285	0.212973	0.212973	ENSMUSG00000034088	Hdlbp
ENSMUST00000134816	0.00161669	0.0775111	0.293768	0.0931746	4.02689	0.0820031	0.0391087	0.0226146	0.0303433	0.0303433	ENSMUSG00000022884	Eif4a2
ENSMUST00000032172	0.00162607	0.0776213	-0.100984	0.0320463	6.47786	0.0095244	0.00198423	0.00513824	0.00623149	0.00623149	ENSMUSG00000030086	Chchd6
ENSMUST00000179635	0.00162401	0.0776213	0.198454	0.0629702	4.96347	0.0408623	0.00784769	0.0238743	0.0162929	0.0238743	ENSMUSG00000040620	Dhx33
ENSMUST00000002837	0.00162357	0.0776213	-0.105506	0.0334766	6.84603	0.0115489	0.00134358	0.00762191	0.00517545	0.00762191	ENSMUSG00000063406	Tmed5
ENSMUST00000128136	0.00162454	0.0776213	-0.217394	0.0689819	6.50983	0.0490361	0.00473033	0.0333377	0.00612571	0.0333377	ENSMUSG00000031386	Hcfc1
ENSMUST00000029082	0.00163203	0.0778214	-0.0795228	0.0252444	7.30412	0.00656573	0.000760511	0.00433771	0.00426446	0.00433771	ENSMUSG00000027566	Psma7
ENSMUST00000028580	0.00163391	0.0778262	-0.165456	0.0525294	5.73644	0.0284273	0.00489741	0.0171773	0.00967686	0.0171773	ENSMUSG00000027160	Ccdc34
ENSMUST00000141895	0.00164152	0.0778508	0.236718	0.0751862	4.67981	0.0582256	0.0163363	0.0288874	0.0192268	0.0288874	ENSMUSG00000031310	Zmym3
ENSMUST00000046049	0.00164094	0.0778508	-0.224887	0.071426	4.49023	0.0525482	0.0170194	0.0237939	0.0214646	0.0237939	ENSMUSG00000040181	Fmo1
ENSMUST00000102838	0.00163781	0.0778508	0.168213	0.0534164	7.48567	0.0293922	0.00140849	0.021418	0.00399444	0.021418	ENSMUSG00000020315	Sptbn1
ENSMUST00000105372	0.00163905	0.0778508	-0.0791749	0.0251439	8.16069	0.00651231	0.000807187	0.00425055	0.00333619	0.00425055	ENSMUSG00000075706	Gpx4
ENSMUST00000022060	0.00164852	0.0780141	-0.0953083	0.0302837	6.88341	0.00944432	0.00103819	0.00629863	0.00508645	0.00629863	ENSMUSG00000021576	Pdcd6
ENSMUST00000133420	0.00164804	0.0780141	0.443841	0.141024	3.43565	0.204807	0.100415	0.0586877	0.050464	0.0586877	ENSMUSG00000000538	Tom1l2
ENSMUST00000148712	0.00165919	0.0782583	1.4872	0.472833	2.29207	2.30165	0.981838	0.806733	0.219808	0.806733	ENSMUSG00000042846	Lrrtm3
ENSMUST00000105670	0.0016626	0.0782583	0.265888	0.0845511	6.61812	0.0735905	0.0168072	0.0403839	0.00578832	0.0403839	ENSMUSG00000014592	Camta1
ENSMUST00000085851	0.0016622	0.0782583	-0.139774	0.0444466	5.61568	0.0156533	0.00534003	0.00562525	0.010464	0.010464	ENSMUSG00000030595	Nfkbib
ENSMUST00000113936	0.00165996	0.0782583	-1.54975	0.49274	1.17545	2.01894	0.858072	0.58771	1.08427	1.08427	ENSMUSG00000030035	Wbp1
ENSMUST00000121211	0.00165798	0.0782583	0.222336	0.0706836	4.30126	0.0352768	0.0156428	0.00762772	0.0243266	0.0243266	ENSMUSG00000084315	Vmn1r-ps128
ENSMUST00000086377	0.00166501	0.0782877	2.13875	0.680207	2.73211	4.7625	1.24631	2.45514	0.119264	2.45514	ENSMUSG00000029605	Oas1b
ENSMUST00000163483	0.00167377	0.0785473	-1.68599	0.536473	6.46841	2.96172	0.770413	1.53201	0.00626334	1.53201	ENSMUSG00000020149	Rab1a
ENSMUST00000102510	0.00167412	0.0785473	-0.17971	0.0571838	7.80586	0.0336504	0.0181857	0.00797421	0.00362037	0.00797421	ENSMUSG00000020850	Prpf8
ENSMUST00000033898	0.00169247	0.0793238	0.108213	0.0344684	7.11993	0.0122199	0.000891855	0.00861269	0.00458768	0.00861269	ENSMUSG00000031502	Col4a1
ENSMUST00000019506	0.00169985	0.079496	-0.0918496	0.0292682	6.66021	0.00669438	0.00118745	0.00348038	0.00566557	0.00566557	ENSMUSG00000019362	D8Ertd738e
ENSMUST00000112446	0.00169971	0.079496	0.355514	0.113285	4.39076	0.131972	0.0693117	0.0333559	0.0228645	0.0333559	ENSMUSG00000026427	Eif2d
ENSMUST00000128016	0.00170158	0.079496	0.593462	0.189127	2.99854	0.36781	0.200201	0.0859497	0.0846248	0.0859497	ENSMUSG00000020923	Ubtf
ENSMUST00000144601	0.00170493	0.0795676	1.26689	0.403812	1.47849	1.37349	0.599416	0.391855	0.705098	0.705098	ENSMUSG00000020328	Nudcd2
ENSMUST00000126766	0.00171092	0.0797561	1.8102	0.577177	0.988121	1.99726	1.25634	-0.0663293	1.40872	1.40872	ENSMUSG00000020904	Cfap52
ENSMUST00000149341	0.0017126	0.0797561	0.19627	0.0625858	4.64213	0.0292658	0.0116957	0.0082731	0.0196401	0.0196401	ENSMUSG00000038695	Josd2
ENSMUST00000021810	0.00171633	0.0797604	-0.0857231	0.0273406	7.20181	0.00768354	0.000811504	0.00516857	0.0044375	0.00516857	ENSMUSG00000021379	Id4
ENSMUST00000113102	0.00171518	0.0797604	-0.146023	0.0465699	6.23478	0.022293	0.00559902	0.011751	0.00713749	0.011751	ENSMUSG00000029413	Naaa
ENSMUST00000010198	0.00172529	0.0800919	-0.0836498	0.0266923	7.03877	0.00569865	0.000952403	0.00307025	0.00474745	0.00474745	ENSMUSG00000010054	Tusc2
ENSMUST00000084497	0.00173318	0.0803732	-0.106188	0.0338988	6.43699	0.0101396	0.00282201	0.0046487	0.00637105	0.00637105	ENSMUSG00000030965	Fam175b
ENSMUST00000114533	0.00174069	0.0804661	0.183828	0.0587078	6.028	0.0311347	0.0195057	0.00365542	0.00806721	0.00806721	ENSMUSG00000029141	Slc4a1ap
ENSMUST00000137423	0.00173767	0.0804661	-1.52781	0.487845	3.85127	2.4449	1.09249	0.811452	0.034812	0.811452	ENSMUSG00000047675	Rps8
ENSMUST00000067137	0.00174063	0.0804661	-0.129817	0.0414584	6.95575	0.0176558	0.00560581	0.00814457	0.00492271	0.00814457	ENSMUSG00000054226	Tprkb
ENSMUST00000022894	0.0017478	0.080625	-0.0726574	0.0232129	10.0575	0.00553401	0.000126438	0.00418427	0.00367249	0.00418427	ENSMUSG00000022285	Ywhaz
ENSMUST00000119266	0.00174763	0.080625	-1.56085	0.498662	1.69381	2.55385	1.08406	0.905251	0.517581	0.905251	ENSMUSG00000095042	Gm12537
ENSMUST00000059343	0.00175172	0.0807206	0.209803	0.0670429	4.62431	0.0461573	0.0115218	0.0244362	0.0198399	0.0244362	ENSMUSG00000028876	Epha10
ENSMUST00000195002	0.0017611	0.0809078	0.236999	0.0757714	4.26002	0.0589439	0.0154603	0.0304701	0.0250809	0.0304701	ENSMUSG00000063659	Zbtb18
ENSMUST00000132947	0.00175967	0.0809078	-0.359201	0.114832	6.11439	0.135385	0.0130107	0.0924802	0.00765936	0.0924802	ENSMUSG00000034021	Pds5b
ENSMUST00000187117	0.00176131	0.0809078	-0.192266	0.0614703	9.9982	0.0387933	0.000305189	0.0299236	0.00361241	0.0299236	ENSMUSG00000101249	Gm29216
ENSMUST00000150668	0.00176611	0.0809396	0.129366	0.0413709	6.2403	0.016749	0.00657762	0.00626688	0.00711478	0.00711478	ENSMUSG00000034171	Faah
ENSMUST00000177051	0.00176437	0.0809396	-0.315477	0.100879	6.23633	0.104471	0.0640483	0.0173648	0.00713106	0.0173648	ENSMUSG00000021546	Hnrnpk
ENSMUST00000123883	0.00176754	0.0809396	0.179638	0.0574522	5.37738	0.0324159	0.0141418	0.0107493	0.0122642	0.0122642	ENSMUSG00000028469	Npr2
ENSMUST00000027682	0.00176961	0.0809474	-0.0705113	0.0225535	8.10831	0.00522108	0.000317698	0.00375159	0.00337036	0.00375159	ENSMUSG00000026424	Gpr37l1
ENSMUST00000018470	0.0017714	0.0809474	-0.0643937	0.0205987	9.64398	0.00364935	6.40458e-05	0.0026012	0.00333041	0.00333041	ENSMUSG00000018326	Ywhab
ENSMUST00000190247	0.00178318	0.0812357	0.0889878	0.0284838	7.74756	0.00832481	0.00183784	0.00465277	0.00367957	0.00465277	ENSMUSG00000056553	Ptprn2
ENSMUST00000133063	0.00178642	0.0812357	0.414949	0.132842	3.19059	0.181057	0.0598955	0.0812812	0.0670388	0.0812812	NA	NA
ENSMUST00000018246	0.00178697	0.0812357	-0.188133	0.060231	6.32034	0.0372199	0.00190867	0.0271135	0.00679714	0.0271135	ENSMUSG00000018102	Hist1h2bc
ENSMUST00000020277	0.00178447	0.0812357	0.18371	0.0588071	4.77663	0.0312908	0.00946	0.013874	0.0182062	0.0182062	ENSMUSG00000020080	Hkdc1
ENSMUST00000038572	0.00178229	0.0812357	0.124952	0.0399936	7.27032	0.0164123	0.00560971	0.0071862	0.00431988	0.0071862	ENSMUSG00000015165	Hnrnpl
ENSMUST00000139414	0.00178959	0.0812706	-1.7742	0.568091	2.9529	3.31087	1.34776	1.23406	0.0895806	1.23406	ENSMUSG00000039230	Tbcd
ENSMUST00000161119	0.00179965	0.08156	0.303538	0.0972429	4.63705	0.096986	0.0229721	0.0526773	0.0196968	0.0526773	ENSMUSG00000024935	Slc1a1
ENSMUST00000033933	0.00180206	0.08156	-0.0637825	0.0204362	8.58428	0.00343049	0.000191599	0.00226839	0.00314951	0.00314951	ENSMUSG00000031532	Saraf
ENSMUST00000135861	0.00180491	0.08156	-0.389719	0.124886	3.30904	0.159943	0.0606234	0.0641494	0.0582832	0.0641494	ENSMUSG00000003234	Abcf3
ENSMUST00000027157	0.00180526	0.08156	-0.14927	0.0478347	6.10123	0.0203132	0.0105856	0.004463	0.00771965	0.00771965	ENSMUSG00000026005	Rpe
ENSMUST00000132738	0.00180434	0.08156	0.580325	0.185961	3.09968	0.259573	0.201886	-0.0234677	0.0747665	0.0747665	ENSMUSG00000035311	Gnptab
ENSMUST00000013693	0.00182338	0.0822942	-0.0837803	0.0268734	6.997	0.00609701	0.000943364	0.00348511	0.00483409	0.00483409	ENSMUSG00000029213	Commd8
ENSMUST00000037302	0.00182809	0.0823374	-0.112852	0.0362075	6.0539	0.00673054	0.00254594	0.00101276	0.00794192	0.00794192	ENSMUSG00000048720	Tbc1d12
ENSMUST00000144014	0.00182808	0.0823374	0.347855	0.111606	3.39763	0.0903328	0.0470425	0.0140339	0.0526039	0.0526039	ENSMUSG00000027309	4930402H24Rik
ENSMUST00000121990	0.00183076	0.0823727	0.182966	0.0587108	6.65822	0.0353252	0.00129411	0.0262815	0.00567128	0.0262815	ENSMUSG00000026452	Syt2
ENSMUST00000113026	0.0018496	0.0823756	-0.0963164	0.0309363	6.54471	0.00562209	0.00164292	0.00169275	0.00601353	0.00601353	ENSMUSG00000031438	Rnf128
ENSMUST00000113112	0.00183998	0.0823756	-0.218524	0.070154	5.54179	0.0504259	0.0211714	0.0182013	0.0109852	0.0182013	ENSMUSG00000046432	Ngfrap1
ENSMUST00000128895	0.00184566	0.0823756	0.277985	0.0892692	3.955	0.0816374	0.0240133	0.0397386	0.0321103	0.0397386	ENSMUSG00000032579	Hemk1
ENSMUST00000163409	0.00185147	0.0823756	-1.38281	0.444193	3.13225	2.021	1.32327	0.255184	0.0718857	0.255184	ENSMUSG00000028986	Klhl7
ENSMUST00000111632	0.00185107	0.0823756	-0.113209	0.0363649	9.0478	0.0135454	0.000563838	0.0100154	0.00311538	0.0100154	ENSMUSG00000004558	Ndrg2
ENSMUST00000050897	0.00183485	0.0823756	-0.193479	0.0620973	5.19711	0.0395138	0.0158318	0.0150167	0.0138789	0.0150167	ENSMUSG00000043065	Spice1
ENSMUST00000016081	0.00183846	0.0823756	-0.112447	0.0360968	6.6006	0.0133507	0.00398002	0.00644381	0.00584078	0.00644381	ENSMUSG00000015937	H2afy
ENSMUST00000029740	0.00184928	0.0823756	-0.0797434	0.0256127	7.16442	0.0041659	0.000743361	0.00186566	0.00450474	0.00450474	ENSMUSG00000028098	Rnf115
ENSMUST00000177172	0.0018432	0.0823756	1.42512	0.457591	1.44777	2.0912	0.938355	0.680963	0.736763	0.736763	ENSMUSG00000024613	Tcof1
ENSMUST00000028511	0.00184694	0.0823756	-0.101259	0.0325195	6.41806	0.00932817	0.00202276	0.00488209	0.00643737	0.00643737	ENSMUSG00000027099	Mtx2
ENSMUST00000163879	0.00183893	0.0823756	0.367101	0.117846	5.29393	0.142296	0.0288608	0.0822412	0.0129821	0.0822412	ENSMUSG00000032570	Atp2c1
ENSMUST00000080995	0.00186379	0.0824945	-1.07749	0.346334	1.4811	0.866015	0.257108	0.32818	0.70247	0.70247	ENSMUSG00000060044	Tmem26
ENSMUST00000170715	0.00186543	0.0824945	-0.0633784	0.0203733	8.7533	0.00359279	0.0002035	0.0024379	0.00311706	0.00311706	ENSMUSG00000044533	Rps2
ENSMUST00000151970	0.00186223	0.0824945	-1.11013	0.356799	2.27183	1.30362	0.637502	0.38094	0.226189	0.38094	NA	NA
ENSMUST00000037434	0.0018647	0.0824945	-0.36658	0.117834	3.29531	0.135068	0.0518486	0.0518863	0.0592309	0.0592309	ENSMUSG00000041460	Cacna2d4
ENSMUST00000109366	0.00186415	0.0824945	0.202458	0.0650769	6.91703	0.043365	0.00941775	0.0244623	0.00500899	0.0244623	ENSMUSG00000020271	Fbxw11
ENSMUST00000102482	0.00186503	0.0824945	-0.209333	0.0672896	4.85715	0.040338	0.0188414	0.0111558	0.0173817	0.0173817	ENSMUSG00000043770	Gm12481
ENSMUST00000127778	0.00186842	0.0825436	0.228415	0.0734361	5.36917	0.0552152	0.0253655	0.0177774	0.0123327	0.0177774	ENSMUSG00000055436	Srsf11
ENSMUST00000145315	0.00187255	0.0826428	-0.717579	0.230753	5.30002	0.545116	0.0442579	0.381716	0.0129281	0.381716	ENSMUSG00000020315	Sptbn1
ENSMUST00000107886	0.00188037	0.0829047	0.0866456	0.0278737	6.87205	0.00539461	0.00110239	0.00247005	0.00511317	0.00511317	ENSMUSG00000028468	Rgp1
ENSMUST00000038281	0.00188341	0.082955	-0.112944	0.0363395	6.08595	0.0135107	0.00277397	0.00778538	0.00779047	0.00779047	ENSMUSG00000038055	Dexi
ENSMUST00000108857	0.00189034	0.083177	-0.137354	0.0442088	6.15282	0.0199996	0.00228966	0.0133457	0.00748708	0.0133457	ENSMUSG00000018585	Atox1
ENSMUST00000125797	0.00189384	0.0831823	0.231418	0.0744973	4.42166	0.0529837	0.0219914	0.0184773	0.0224075	0.0224075	ENSMUSG00000036622	Atp13a2
ENSMUST00000103008	0.00189426	0.0831823	-0.0660569	0.0212653	8.35836	0.00364204	0.000387957	0.00221188	0.00322974	0.00322974	ENSMUSG00000028249	Sdcbp
ENSMUST00000092163	0.00190036	0.0833668	-0.347267	0.111828	5.22652	0.127937	0.00549531	0.0945479	0.0135989	0.0945479	ENSMUSG00000069516	Lyz2
ENSMUST00000121733	0.00190307	0.0834025	1.84101	0.592925	1.6841	3.59641	1.5707	1.24178	0.524872	1.24178	ENSMUSG00000021223	Papln
ENSMUST00000027492	0.00191131	0.0836251	-0.17686	0.0569841	4.97156	0.0249	0.00976842	0.00762038	0.0162091	0.0162091	ENSMUSG00000026273	Mterf4
ENSMUST00000170998	0.00191196	0.0836251	0.0634655	0.0204491	8.71522	0.0025489	0.000222986	0.00133677	0.00312236	0.00312236	ENSMUSG00000070304	Scn2b
ENSMUST00000082421	0.00191609	0.0837046	-0.0905627	0.0291861	11.4944	0.00726784	5.20083e-06	0.0053178	0.00680942	0.00680942	ENSMUSG00000064370	mt-Cytb
ENSMUST00000177386	0.0019176	0.0837046	0.437585	0.141033	3.00894	0.14953	0.0755814	0.0278711	0.0835421	0.0835421	ENSMUSG00000017478	Zc3h18
ENSMUST00000080300	0.00192269	0.0838435	-0.0751358	0.0242223	8.01566	0.00599924	0.00029956	0.00439422	0.0034372	0.00439422	ENSMUSG00000009927	Rps25
ENSMUST00000136307	0.00193632	0.0840304	0.968947	0.312581	1.9372	0.563165	0.417041	-0.0854651	0.364613	0.364613	ENSMUSG00000018900	Slc22a5
ENSMUST00000120508	0.00193132	0.0840304	0.463704	0.149553	4.76972	0.228647	0.0801755	0.0987538	0.0182776	0.0987538	ENSMUSG00000034818	Celf5
ENSMUST00000138608	0.00193656	0.0840304	-0.199177	0.0642549	5.05901	0.0297369	0.0177424	0.00240669	0.0152872	0.0152872	ENSMUSG00000032046	Abhd12
ENSMUST00000110133	0.00193619	0.0840304	1.09436	0.353038	2.60879	1.14982	0.855931	0.0128516	0.141154	0.141154	ENSMUSG00000066392	Nrxn3
ENSMUST00000033131	0.00193073	0.0840304	-0.0845529	0.0272691	6.94113	0.00610568	0.000993896	0.00340886	0.00495492	0.00495492	ENSMUSG00000030842	Lamtor1
ENSMUST00000114553	0.00194049	0.0841179	-0.735799	0.237416	3.68077	0.576103	0.0370306	0.413902	0.0399738	0.413902	ENSMUSG00000031344	Gabrq
ENSMUST00000019109	0.00194876	0.0843928	-0.0664484	0.0214493	10.0109	0.00432797	5.56711e-05	0.00323913	0.0036249	0.0036249	ENSMUSG00000018965	Ywhah
ENSMUST00000121185	0.00195867	0.0847352	-0.241007	0.0778339	6.97351	0.0618911	0.0123429	0.0361221	0.00488418	0.0361221	ENSMUSG00000020738	Sumo2
ENSMUST00000152812	0.00196052	0.0847352	-0.198969	0.0642634	6.24532	0.042189	0.00833903	0.0246993	0.00709422	0.0246993	NA	NA
ENSMUST00000099537	0.00198104	0.0854117	0.277121	0.0895944	6.52607	0.0819641	0.0151643	0.049053	0.00607304	0.049053	ENSMUSG00000024921	Smarca2
ENSMUST00000046831	0.00198176	0.0854117	-0.196179	0.0634277	5.45303	0.0410783	0.0102993	0.0218853	0.0116543	0.0218853	ENSMUSG00000040883	Tmem205
ENSMUST00000101506	0.00198362	0.0854117	-0.105066	0.0339724	6.31199	0.011024	0.00240371	0.0060441	0.0068293	0.0068293	ENSMUSG00000073139	BC023829
ENSMUST00000064798	0.00198396	0.0854117	-0.13232	0.0427857	6.54829	0.0186909	0.00141889	0.0132261	0.00600221	0.0132261	ENSMUSG00000024038	Ndufv3
ENSMUST00000063719	0.00198665	0.0854435	-0.0931483	0.0301234	6.86371	0.00707747	0.0021264	0.00287322	0.00513296	0.00513296	ENSMUSG00000026411	Tmem9
ENSMUST00000130037	0.00199972	0.0857432	1.02595	0.331995	3.12622	0.986915	0.809354	-0.0702297	0.0724089	0.0724089	ENSMUSG00000018395	Kif3a
ENSMUST00000003156	0.00200144	0.0857432	-0.0861217	0.0278709	7.86009	0.0079279	0.000438333	0.00577597	0.00356862	0.00577597	ENSMUSG00000003072	Atp5d
ENSMUST00000140046	0.00200052	0.0857432	0.375429	0.121492	3.17446	0.149396	0.0497426	0.0670479	0.0683399	0.0683399	ENSMUSG00000037486	Asxl2
ENSMUST00000135634	0.00199667	0.0857432	0.481861	0.155905	4.15161	0.248099	0.0462181	0.148234	0.027367	0.148234	ENSMUSG00000008730	Hipk1
ENSMUST00000169918	0.00200639	0.0858714	0.232311	0.075199	4.58966	0.0577071	0.0139741	0.031265	0.0202376	0.031265	ENSMUSG00000023952	Gtpbp2
ENSMUST00000153152	0.00201525	0.0859055	-0.255528	0.0827495	5.87078	0.069863	0.0386838	0.0160961	0.00888761	0.0160961	ENSMUSG00000034135	Sik3
ENSMUST00000029773	0.0020346	0.0859055	-0.0959104	0.0310879	7.60215	0.00985613	0.000579614	0.00715205	0.00384414	0.00715205	ENSMUSG00000053931	Cnn3
ENSMUST00000049545	0.00203265	0.0859055	-0.104805	0.0339678	6.21719	0.010828	0.00201996	0.00623985	0.00721052	0.00721052	ENSMUSG00000045318	Adra2c
ENSMUST00000044051	0.00202424	0.0859055	-0.0827071	0.0267951	7.00396	0.00706546	0.000924375	0.00455247	0.00481944	0.00481944	ENSMUSG00000039016	Timm8b
ENSMUST00000079158	0.00202616	0.0859055	0.169241	0.054835	7.1765	0.0306706	0.00816254	0.0158924	0.00448277	0.0158924	ENSMUSG00000022822	Abcc5
ENSMUST00000125077	0.00202053	0.0859055	1.10028	0.356402	3.0657	1.29582	0.754135	0.262042	0.0779183	0.262042	ENSMUSG00000052407	Ccdc171
ENSMUST00000125172	0.00203131	0.0859055	-0.0904478	0.0293127	7.17479	0.00876332	0.00150354	0.00537034	0.00448587	0.00537034	ENSMUSG00000038845	Phb
ENSMUST00000147101	0.0020298	0.0859055	-0.496908	0.161028	3.66034	0.211049	0.16676	-0.014521	0.0406809	0.0406809	ENSMUSG00000001930	Vwf
ENSMUST00000107590	0.0020121	0.0859055	0.259603	0.0840564	5.97132	0.0720924	0.00586577	0.0506581	0.00835098	0.0506581	ENSMUSG00000038453	Srcin1
ENSMUST00000102678	0.00203035	0.0859055	-0.172333	0.0558479	5.26012	0.0318112	0.00628253	0.0186694	0.0132873	0.0186694	ENSMUSG00000067212	H2-T23
ENSMUST00000190430	0.00203024	0.0859055	0.428684	0.138923	3.43206	0.156483	0.103738	0.00895634	0.0506587	0.0506587	ENSMUSG00000023495	Pcbp4
ENSMUST00000068408	0.0020202	0.0859055	-0.0663316	0.0214857	8.51956	0.0047094	0.000193003	0.00350008	0.00316812	0.00350008	ENSMUSG00000063457	Rps15
ENSMUST00000032912	0.00203239	0.0859055	-0.438258	0.14204	3.03883	0.205763	0.0665162	0.0948865	0.0805224	0.0948865	ENSMUSG00000030674	Qprt
ENSMUST00000030964	0.00200961	0.0859055	-0.147054	0.0476086	5.33865	0.0190466	0.00554125	0.00837362	0.0125914	0.0125914	ENSMUSG00000029084	Cd38
ENSMUST00000022341	0.00203947	0.0860284	-0.0826743	0.0268038	7.00962	0.00623464	0.000939967	0.00367982	0.00480759	0.00480759	ENSMUSG00000021807	2700060E02Rik
ENSMUST00000141590	0.00205286	0.0865102	0.266768	0.0865433	4.19791	0.0536486	0.0335859	0.0028737	0.026332	0.026332	ENSMUSG00000022800	Fyttd1
ENSMUST00000117440	0.00206061	0.0865837	-0.0907339	0.0294461	6.84068	0.00883737	0.00129716	0.00563942	0.00518845	0.00563942	ENSMUSG00000060002	Chpt1
ENSMUST00000064107	0.00206127	0.0865837	0.0775165	0.0251574	7.23297	0.00586312	0.000680042	0.00377617	0.00438312	0.00438312	ENSMUSG00000052302	Tbc1d30
ENSMUST00000163252	0.0020625	0.0865837	0.173934	0.0564522	5.02539	0.0263948	0.00984932	0.00935786	0.0156455	0.0156455	ENSMUSG00000026659	Dusp12
ENSMUST00000128706	0.00206136	0.0865837	0.299609	0.0972363	3.70585	0.0963645	0.0362889	0.0393503	0.0391364	0.0393503	ENSMUSG00000053477	Tcf4
ENSMUST00000195823	0.00206687	0.086684	0.133593	0.0433679	6.18388	0.0191665	0.00346966	0.0115765	0.00735176	0.0115765	ENSMUSG00000103793	Pcdhga6
ENSMUST00000156512	0.00206945	0.0867093	0.237032	0.0769566	4.50722	0.0598881	0.0261341	0.0207678	0.0212444	0.0212444	ENSMUSG00000030272	Camk1
ENSMUST00000132592	0.00208183	0.0868794	-1.29898	0.421979	1.68909	1.81402	0.644603	0.779929	0.521114	0.779929	ENSMUSG00000034324	Tmem132c
ENSMUST00000128068	0.00208183	0.0868794	-1.29898	0.421979	1.68909	1.81402	0.644603	0.779929	0.521114	0.779929	ENSMUSG00000034324	Tmem132c
ENSMUST00000165876	0.00207926	0.0868794	0.0977558	0.0317526	7.56398	0.0102717	0.00331838	0.00474743	0.00389151	0.00474743	ENSMUSG00000032479	Map4
ENSMUST00000127277	0.00208393	0.0868794	-0.219754	0.0713949	4.61486	0.0519249	0.0207871	0.0199908	0.0199471	0.0199908	ENSMUSG00000027365	Trpm7
ENSMUST00000020209	0.00208539	0.0868794	-0.139063	0.0451825	5.60496	0.0186395	0.00579407	0.00830985	0.0105376	0.0105376	ENSMUSG00000020022	Ndufa12
ENSMUST00000060125	0.00207666	0.0868794	0.199228	0.0647044	6.2934	0.0426558	0.00176048	0.0317328	0.00690169	0.0317328	ENSMUSG00000046480	Scn4b
ENSMUST00000006579	0.00208753	0.0868861	0.242188	0.0786968	5.24095	0.0630841	0.0327284	0.0168171	0.013464	0.0168171	ENSMUSG00000006412	Pfdn2
ENSMUST00000148531	0.00209174	0.0869787	0.650486	0.21141	2.24759	0.198778	0.123468	-0.0308989	0.234086	0.234086	ENSMUSG00000028944	Prkag2
ENSMUST00000147761	0.0020957	0.087061	0.245538	0.0798155	5.60808	0.0648786	0.0126387	0.0383254	0.0105161	0.0383254	ENSMUSG00000027298	Tyro3
ENSMUST00000143174	0.00211177	0.0875628	0.225804	0.073455	4.39787	0.0549308	0.012707	0.0304581	0.0227574	0.0304581	ENSMUSG00000022711	Pmm2
ENSMUST00000176555	0.0021102	0.0875628	-0.732527	0.238277	4.59694	0.455289	0.434054	-0.106681	0.0201529	0.0201529	ENSMUSG00000058317	Ube2e2
ENSMUST00000120265	0.00211536	0.0875841	-1.87496	0.610033	4.12937	3.7883	2.04435	0.932763	0.0278937	0.932763	ENSMUSG00000004933	Matk
ENSMUST00000059034	0.00211906	0.0875841	1.13782	0.37026	1.86685	1.39546	0.445725	0.651014	0.403438	0.651014	ENSMUSG00000033720	Sfxn5
ENSMUST00000018816	0.00212205	0.0875841	-0.193539	0.0629889	4.60129	0.0344903	0.0116382	0.0140131	0.0201027	0.0201027	ENSMUSG00000018672	Copz2
ENSMUST00000078676	0.00212227	0.0875841	-0.0925614	0.0301251	7.68678	0.00923698	0.000491159	0.00676902	0.00374536	0.00676902	ENSMUSG00000063882	Uqcrh
ENSMUST00000145654	0.00211901	0.0875841	1.10432	0.359361	1.48464	1.14113	0.334199	0.519759	0.698921	0.698921	ENSMUSG00000029033	Acap3
ENSMUST00000112090	0.00213443	0.088003	-0.0751259	0.0244641	7.54114	0.00585758	0.000867223	0.00368057	0.00392072	0.00392072	ENSMUSG00000009013	Dynll1
ENSMUST00000159109	0.00214037	0.0881652	0.0839141	0.0273333	7.04099	0.00760126	0.000975496	0.00500139	0.00474292	0.00500139	ENSMUSG00000040524	Zfp609
ENSMUST00000148119	0.0021479	0.0883348	0.158487	0.0516416	5.68915	0.0271288	0.00785361	0.0134813	0.00997586	0.0134813	ENSMUSG00000056770	Setd3
ENSMUST00000110557	0.00214852	0.0883348	-0.111866	0.0364517	6.09647	0.00999343	0.00288819	0.00410127	0.00774161	0.00774161	ENSMUSG00000029642	Polr1d
ENSMUST00000140889	0.00215648	0.0885791	0.360289	0.117442	3.77229	0.140281	0.0362097	0.074132	0.0370607	0.074132	ENSMUSG00000044700	Tmem201
ENSMUST00000059093	0.00216496	0.0887948	-0.138395	0.0451294	5.42981	0.0144433	0.0044558	0.00536149	0.0118375	0.0118375	ENSMUSG00000051671	Coa6
ENSMUST00000081946	0.00216766	0.0887948	-0.111256	0.0362841	6.04792	0.00999415	0.00256165	0.00446487	0.00797061	0.00797061	ENSMUSG00000003438	Timm50
ENSMUST00000178408	0.0021678	0.0887948	0.287484	0.0937582	4.49553	0.0893845	0.0114105	0.0589143	0.0213954	0.0589143	ENSMUSG00000080316	Spaca6
ENSMUST00000094657	0.00217059	0.0888263	-0.0795254	0.0259392	7.34018	0.00570132	0.00117555	0.00302934	0.00420718	0.00420718	ENSMUSG00000054405	Dnajc8
ENSMUST00000097014	0.0021751	0.08883	-0.0720903	0.0235188	9.77211	0.00562349	6.24637e-05	0.0043626	0.00341789	0.0043626	ENSMUSG00000072235	Tuba1a
ENSMUST00000025253	0.00217741	0.08883	0.122905	0.0401007	8.66002	0.0163478	0.000583596	0.0122809	0.0031321	0.0122809	ENSMUSG00000024393	Prrc2a
ENSMUST00000145592	0.00218008	0.08883	1.16753	0.380982	1.5409	1.47549	0.481355	0.679822	0.644795	0.679822	ENSMUSG00000025825	Iscu
ENSMUST00000033715	0.00217513	0.08883	-0.108204	0.0353007	6.08049	0.0114762	0.00215314	0.00658342	0.00781599	0.00781599	ENSMUSG00000031349	Nsdhl
ENSMUST00000099092	0.00218081	0.08883	0.104882	0.0342256	9.13833	0.0119076	0.000157726	0.00921342	0.00312886	0.00921342	ENSMUSG00000017740	Slc12a5
ENSMUST00000108430	0.0021906	0.0891461	-0.102559	0.0334823	6.94379	0.0113936	0.00385666	0.00511185	0.00494903	0.00511185	ENSMUSG00000040952	Rps19
ENSMUST00000174585	0.00219976	0.0892121	0.298846	0.0976031	4.07545	0.0864872	0.0470342	0.0185203	0.0291767	0.0291767	ENSMUSG00000022159	Rab2b
ENSMUST00000182310	0.00220036	0.0892121	0.607877	0.198538	3.24761	0.400525	0.0779891	0.23735	0.0626554	0.23735	ENSMUSG00000041444	Arhgap32
ENSMUST00000112645	0.00219663	0.0892121	0.244889	0.0799697	7.17856	0.0649872	0.0187512	0.03241	0.00447905	0.03241	ENSMUSG00000032554	Trf
ENSMUST00000099262	0.00219611	0.0892121	-0.179448	0.0585984	5.92101	0.0348941	0.0084917	0.0189785	0.00861402	0.0189785	ENSMUSG00000049658	Bdp1
ENSMUST00000187382	0.00220299	0.0892364	0.185104	0.0604637	5.17414	0.0371456	0.00865252	0.0205943	0.0141023	0.0205943	ENSMUSG00000037428	Vgf
ENSMUST00000076817	0.00220997	0.0893592	0.104405	0.0341142	6.95491	0.0118229	0.000980498	0.00832973	0.00492455	0.00832973	ENSMUSG00000019820	Utrn
ENSMUST00000101801	0.0022101	0.0893592	-0.0936529	0.0306011	6.54049	0.00914239	0.00146448	0.00564376	0.00602694	0.00602694	ENSMUSG00000075701	Vimp
ENSMUST00000034136	0.00221688	0.0894573	-0.0757728	0.0247662	7.34571	0.00472511	0.000708378	0.00264316	0.00419854	0.00419854	ENSMUSG00000031700	Gpt2
ENSMUST00000149183	0.00221856	0.0894573	1.50184	0.490911	3.06853	2.44783	0.54226	1.38569	0.0776503	1.38569	ENSMUSG00000022800	Fyttd1
ENSMUST00000137576	0.00221864	0.0894573	1.38221	0.451807	1.27097	1.94757	0.685532	0.81749	0.947506	0.947506	ENSMUSG00000043822	Adamtsl5
ENSMUST00000064391	0.0022365	0.0900067	-0.148152	0.0484651	6.3316	0.0217292	0.0120368	0.00456362	0.00675415	0.00675415	ENSMUSG00000052560	Cpne8
ENSMUST00000065793	0.00223842	0.0900067	-0.0757864	0.0247941	7.32559	0.00561294	0.000687873	0.00358054	0.00423012	0.00423012	ENSMUSG00000053398	Phgdh
ENSMUST00000192463	0.00223518	0.0900067	0.25067	0.0819971	6.96288	0.0682688	0.0155316	0.0382567	0.00490717	0.0382567	ENSMUSG00000033981	Gria2
ENSMUST00000058407	0.00224867	0.0902532	-0.0834383	0.0273097	7.24701	0.00757074	0.000798332	0.00516824	0.0043591	0.00516824	ENSMUSG00000059534	Uqcr10
ENSMUST00000184598	0.00224865	0.0902532	0.464389	0.151997	3.44107	0.234515	0.0691949	0.115629	0.0501728	0.115629	ENSMUSG00000055675	Kbtbd11
ENSMUST00000034022	0.00225753	0.090526	-0.167945	0.0549903	4.9081	0.018913	0.00732948	0.0046925	0.016862	0.016862	ENSMUSG00000031609	Sap30
ENSMUST00000067664	0.00226159	0.0905938	-0.0626643	0.0205219	9.55849	0.00375935	8.85545e-05	0.00274896	0.00328062	0.00328062	ENSMUSG00000020849	Ywhae
ENSMUST00000069187	0.00226335	0.0905938	-0.155542	0.050942	6.72097	0.0263344	0.00495818	0.0158025	0.00549625	0.0158025	ENSMUSG00000021712	Trim23
ENSMUST00000044725	0.00226783	0.0906903	-0.112452	0.0368367	6.07867	0.012751	0.00303103	0.00677294	0.0078245	0.0078245	ENSMUSG00000039461	Tcta
ENSMUST00000042917	0.00227046	0.0907131	0.157207	0.0515034	6.043	0.0269141	0.00744379	0.013777	0.00799433	0.013777	ENSMUSG00000037386	Rims2
ENSMUST00000053768	0.00227687	0.0908554	0.260261	0.0852891	4.99388	0.0737968	0.0143441	0.0438497	0.0159768	0.0438497	ENSMUSG00000046314	Stxbp6
ENSMUST00000134362	0.00227817	0.0908554	0.36134	0.11842	3.42163	0.132609	0.0609537	0.0412574	0.0512325	0.0512325	ENSMUSG00000006494	Pdk1
ENSMUST00000071329	0.00229042	0.0908986	-0.0920304	0.0301765	6.55405	0.00565892	0.00130089	0.0022881	0.00598409	0.00598409	ENSMUSG00000060376	Bckdha
ENSMUST00000154325	0.00229016	0.0908986	0.354264	0.116161	3.26652	0.119777	0.0466734	0.0436289	0.0612732	0.0612732	ENSMUSG00000036391	Sec24a
ENSMUST00000169948	0.00228665	0.0908986	-0.194091	0.0636315	5.6947	0.0410685	0.0208798	0.011512	0.00994022	0.011512	ENSMUSG00000029397	Rchy1
ENSMUST00000060455	0.0022909	0.0908986	-0.124012	0.040664	6.57317	0.0167705	0.00356956	0.00965894	0.00592453	0.00965894	ENSMUSG00000023572	Ccndbp1
ENSMUST00000154231	0.00228444	0.0908986	0.207795	0.0681177	5.96843	0.0470656	0.00381784	0.0333024	0.0083658	0.0333024	ENSMUSG00000039686	Zer1
ENSMUST00000185375	0.00229168	0.0908986	0.2044	0.0670258	4.42845	0.045562	0.0119864	0.0239532	0.0223098	0.0239532	ENSMUSG00000055024	Ep300
ENSMUST00000040320	0.00230398	0.0910199	0.0783937	0.02572	7.18733	0.00598205	0.000828878	0.00371376	0.00446328	0.00446328	ENSMUSG00000033039	Micall1
ENSMUST00000058437	0.0023043	0.0910199	-0.0828564	0.0271846	8.00448	0.00749295	0.000981279	0.00493072	0.00344583	0.00493072	ENSMUSG00000043716	Rpl7
ENSMUST00000116560	0.00230547	0.0910199	-0.062027	0.0203516	9.48549	0.00373076	7.01463e-05	0.00275902	0.00324335	0.00324335	ENSMUSG00000056201	Cfl1
ENSMUST00000130946	0.00230878	0.0910199	-0.562904	0.18472	3.597	0.217732	0.229938	-0.0894439	0.0430344	0.0430344	ENSMUSG00000059208	Hnrnpm
ENSMUST00000151833	0.00229866	0.0910199	0.522264	0.17131	3.49189	0.297592	0.0926608	0.142115	0.0475982	0.142115	ENSMUSG00000009535	Rnmt
ENSMUST00000052580	0.00230927	0.0910199	-0.255681	0.0839048	7.4427	0.0713737	0.00841821	0.0479019	0.00405428	0.0479019	ENSMUSG00000050751	Pgbd5
ENSMUST00000009174	0.00230143	0.0910199	-0.103062	0.0338098	6.39037	0.0115909	0.00228346	0.00686135	0.0065363	0.00686135	ENSMUSG00000009030	Pdcl
ENSMUST00000115519	0.00231205	0.091048	0.482031	0.158203	5.3955	0.154209	0.188111	-0.0907225	0.0121147	0.0121147	ENSMUSG00000062995	Ica1
ENSMUST00000114758	0.00232015	0.0912031	0.243851	0.0800597	4.4044	0.0433446	0.0286163	0.000316307	0.0226601	0.0226601	ENSMUSG00000053436	Mapk14
ENSMUST00000023489	0.00231977	0.0912031	-0.077913	0.0255795	7.55955	0.00663222	0.000739384	0.00449512	0.00389713	0.00449512	ENSMUSG00000022800	Fyttd1
ENSMUST00000176855	0.00232519	0.0913195	0.454585	0.149279	3.11824	0.213278	0.105165	0.0601155	0.0731083	0.0731083	ENSMUSG00000033697	Arhgap39
ENSMUST00000035771	0.00233202	0.0914037	0.191805	0.0630042	5.35546	0.0402258	0.018474	0.0132822	0.0124481	0.0132822	ENSMUSG00000042502	Cd2bp2
ENSMUST00000167281	0.00233359	0.0914037	-1.5187	0.498894	2.21669	2.52214	1.11957	0.871596	0.244571	0.871596	ENSMUSG00000000753	Serpinf1
ENSMUST00000060722	0.00233057	0.0914037	-0.0767442	0.0252074	7.21761	0.0034488	0.000673562	0.00131962	0.00440973	0.00440973	ENSMUSG00000046668	Cxxc5
ENSMUST00000154396	0.00234106	0.0916147	-0.187463	0.0616014	5.68969	0.0288705	0.0203855	7.60012e-05	0.00997241	0.00997241	ENSMUSG00000059439	Bcas3
ENSMUST00000180792	0.00234391	0.0916442	0.180189	0.0592181	4.84934	0.0296234	0.0105929	0.0113599	0.0174614	0.0174614	ENSMUSG00000071669	Snx29
ENSMUST00000058994	0.00236067	0.0918402	-0.097003	0.0319021	6.40093	0.0100866	0.00164363	0.00626992	0.00649829	0.00649829	ENSMUSG00000044528	Tram1l1
ENSMUST00000044011	0.00235818	0.0918402	-0.0717736	0.0236022	9.30216	0.00564216	0.00017201	0.0042845	0.00317026	0.0042845	ENSMUSG00000032966	Fkbp1a
ENSMUST00000133933	0.0023555	0.0918402	-0.279592	0.0919315	3.75667	0.0768496	0.0300795	0.0284859	0.0375317	0.0375317	ENSMUSG00000060924	Csmd1
ENSMUST00000124226	0.00236181	0.0918402	0.0816146	0.0268425	7.72409	0.00729716	0.000430899	0.00533324	0.00370448	0.00533324	ENSMUSG00000049804	Armcx4
ENSMUST00000161807	0.00235252	0.0918402	-0.118772	0.0390479	5.99555	0.0152182	0.00396986	0.00799383	0.00822808	0.00822808	ENSMUSG00000079197	Psme2
ENSMUST00000030385	0.00236357	0.0918402	-0.273167	0.0898492	4.42664	0.0711261	0.0422473	0.011351	0.0223357	0.0223357	ENSMUSG00000028636	Ppcs
ENSMUST00000180998	0.00236318	0.0918402	0.200821	0.0660522	5.19236	0.0374565	0.0209784	0.00697233	0.0139247	0.0139247	ENSMUSG00000097829	Myadm
ENSMUST00000129935	0.00236941	0.0918789	-0.273964	0.0901335	4.9777	0.0638081	0.048847	-0.00292697	0.0161454	0.0161454	ENSMUSG00000037805	Rpl10a
ENSMUST00000135455	0.00237085	0.0918789	0.295225	0.0971342	3.94295	0.095538	0.0370425	0.038438	0.0324135	0.038438	ENSMUSG00000060152	Pop5
ENSMUST00000030315	0.00237034	0.0918789	0.121971	0.0401297	7.27106	0.0163068	0.00387128	0.00901186	0.00431866	0.00901186	ENSMUSG00000028580	Pum1
ENSMUST00000159527	0.00237407	0.0919092	0.17904	0.0589151	5.55997	0.0351445	0.00545322	0.0223147	0.010854	0.0223147	ENSMUSG00000045994	B3gat1
ENSMUST00000136073	0.00237582	0.0919092	0.350579	0.11537	3.47885	0.134765	0.0404552	0.0660274	0.0482335	0.0660274	ENSMUSG00000020776	Fbf1
ENSMUST00000125651	0.00238133	0.0919599	0.236995	0.0780096	4.33665	0.0542022	0.0249621	0.016069	0.0237219	0.0237219	ENSMUSG00000018906	P4ha2
ENSMUST00000112550	0.00237976	0.0919599	-0.321007	0.105656	6.01331	0.0839514	0.0811664	-0.0218955	0.00813953	0.00813953	ENSMUSG00000026987	Baz2b
ENSMUST00000152796	0.00239012	0.0921374	-0.125206	0.0412279	6.55971	0.0172048	0.0050793	0.00851864	0.00596633	0.00851864	ENSMUSG00000040025	Ythdf2
ENSMUST00000077389	0.00238889	0.0921374	-0.0746687	0.0245858	7.44838	0.00581557	0.000789452	0.0037332	0.00404623	0.00404623	ENSMUSG00000057036	Gm7536
ENSMUST00000152994	0.00239493	0.0922415	1.2734	0.419391	1.30692	1.32617	0.506672	0.431294	0.900436	0.900436	ENSMUSG00000040250	Asun
ENSMUST00000090214	0.00239749	0.0922591	1.77568	0.584878	1.95873	3.46207	2.33519	0.401466	0.35351	0.401466	ENSMUSG00000042323	Pbrm1
ENSMUST00000082408	0.00240654	0.0924267	-0.0887671	0.0292492	11.502	0.00774636	6.35597e-06	0.00589699	0.00683779	0.00683779	ENSMUSG00000064357	mt-Atp6
ENSMUST00000165786	0.00240816	0.0924267	0.556895	0.183512	3.52087	0.316284	0.223168	0.020957	0.0462456	0.0462456	ENSMUSG00000029778	Adcyap1r1
ENSMUST00000126108	0.00240752	0.0924267	0.647448	0.213346	2.36259	0.400612	0.165129	0.137053	0.199004	0.199004	ENSMUSG00000036817	Sun1
ENSMUST00000111920	0.00241144	0.0924716	-0.0844149	0.0278208	6.86293	0.00595603	0.00105714	0.0031972	0.00513483	0.00513483	ENSMUSG00000002733	Plekha3
ENSMUST00000144061	0.00241708	0.0925262	0.35863	0.118222	3.89978	0.141395	0.0470326	0.0647785	0.0335199	0.0647785	ENSMUSG00000021770	Samd8
ENSMUST00000141355	0.00241525	0.0925262	0.344726	0.11363	3.50467	0.113584	0.0563019	0.0293781	0.0469923	0.0469923	ENSMUSG00000030695	Aldoa
ENSMUST00000153777	0.00242789	0.0926974	-0.104191	0.0343616	6.41327	0.00871108	0.00299147	0.00311512	0.00645429	0.00645429	ENSMUSG00000062190	Lancl2
ENSMUST00000122983	0.00242475	0.0926974	-0.283255	0.0934041	3.62099	0.0768931	0.0276821	0.0303786	0.0421125	0.0421125	ENSMUSG00000060924	Csmd1
ENSMUST00000020523	0.00242723	0.0926974	-0.0918179	0.0302803	6.60364	0.00903528	0.00150353	0.00558478	0.00583162	0.00583162	ENSMUSG00000020283	Pex13
ENSMUST00000073927	0.00243059	0.0927196	1.94301	0.640867	1.77762	4.15396	1.93787	1.34781	0.458744	1.34781	ENSMUSG00000031297	Slc7a3
ENSMUST00000085018	0.002434	0.0927692	-0.377722	0.124602	5.04289	0.157018	0.0968625	0.0273427	0.0154597	0.0273427	ENSMUSG00000032599	Ip6k2
ENSMUST00000180015	0.0024389	0.0928682	1.52175	0.502091	1.46603	2.02114	1.29899	0.171999	0.717779	0.717779	ENSMUSG00000011148	Adssl1
ENSMUST00000162272	0.00244172	0.0928682	1.40219	0.462699	1.69107	1.9386	1.19309	0.285828	0.519632	0.519632	ENSMUSG00000061950	Ppp4r1
ENSMUST00000020896	0.00244295	0.0928682	-0.07767	0.025631	8.47312	0.00664284	0.000208745	0.00504682	0.00318362	0.00504682	ENSMUSG00000020577	Tspan13
ENSMUST00000166487	0.00245568	0.0929227	0.284155	0.0938191	3.96155	0.0790368	0.0384694	0.0216703	0.0319467	0.0319467	ENSMUSG00000004460	Dnajb11
ENSMUST00000022816	0.00245204	0.0929227	-0.0643099	0.02123	8.26355	0.00432763	0.000329266	0.00303975	0.00327644	0.00327644	ENSMUSG00000022205	Sub1
ENSMUST00000005487	0.00245599	0.0929227	-0.0759235	0.0250679	7.2795	0.00521511	0.000722537	0.00312924	0.00430467	0.00430467	ENSMUSG00000005354	Txn2
ENSMUST00000118003	0.00246345	0.0929227	0.279082	0.0921732	6.60409	0.0858745	0.0565499	0.0114174	0.00583025	0.0114174	ENSMUSG00000054162	Spock3
ENSMUST00000129423	0.00246118	0.0929227	-0.081013	0.026754	7.83843	0.00723518	0.0012652	0.004461	0.00358891	0.004461	ENSMUSG00000030428	Ttyh1
ENSMUST00000056521	0.00245947	0.0929227	-0.0655399	0.0216426	8.3192	0.00473485	0.000277787	0.00346943	0.00324807	0.00346943	ENSMUSG00000044117	2900011O08Rik
ENSMUST00000163617	0.00245387	0.0929227	0.958101	0.316312	2.69837	0.930728	0.67561	0.0413537	0.124816	0.124816	ENSMUSG00000030103	Bhlhe40
ENSMUST00000085941	0.00245084	0.0929227	-0.171094	0.0564788	5.30814	0.03225	0.0111704	0.0143485	0.0128564	0.0143485	ENSMUSG00000059518	Znhit1
ENSMUST00000112248	0.00246294	0.0929227	-0.43799	0.144653	3.50745	0.199003	0.120535	0.0339458	0.0468621	0.0468621	ENSMUSG00000061778	Mospd2
ENSMUST00000179990	0.00247892	0.0934259	-0.0809332	0.0267468	7.11744	0.00722887	0.000924699	0.00479842	0.00459241	0.00479842	ENSMUSG00000020022	Ndufa12
ENSMUST00000069423	0.00249318	0.0938828	-0.207019	0.0684547	4.90094	0.0367074	0.0205533	0.0059493	0.0169352	0.0169352	ENSMUSG00000027239	Mdk
ENSMUST00000020665	0.0024994	0.0940364	-0.145998	0.0482891	5.39648	0.0213518	0.0065481	0.00983134	0.0121066	0.0121066	ENSMUSG00000020397	Med7
ENSMUST00000008528	0.0025026	0.0940758	-0.173527	0.0574017	4.83409	0.031198	0.0087427	0.0154654	0.0176169	0.0176169	ENSMUSG00000008384	Sertad1
ENSMUST00000173412	0.00250858	0.0942198	0.869502	0.287695	1.79278	0.535467	0.213305	0.138402	0.448842	0.448842	ENSMUSG00000042632	Pla2g6
ENSMUST00000029574	0.00251607	0.0944205	-0.215767	0.071413	6.54764	0.0514968	0.00144444	0.0393541	0.00600426	0.0393541	ENSMUSG00000027962	Vcam1
ENSMUST00000111668	0.00251831	0.0944238	0.06615	0.0218958	7.95972	0.00382905	0.000353768	0.00243603	0.00348163	0.00348163	ENSMUSG00000029471	Camkk2
ENSMUST00000106557	0.00253976	0.0950654	0.197434	0.0654064	7.08349	0.0431794	0.00443886	0.0297852	0.00465804	0.0297852	ENSMUSG00000033904	Ccp110
ENSMUST00000151495	0.00253884	0.0950654	-2.09276	0.693272	1.57732	4.85121	2.43987	1.40515	0.611956	1.40515	ENSMUSG00000039307	Hexdc
ENSMUST00000115389	0.00254409	0.0951235	-0.248902	0.0824711	5.05916	0.0568421	0.0391263	0.00309002	0.0152856	0.0152856	ENSMUSG00000029670	Ing3
ENSMUST00000140863	0.00254565	0.0951235	0.396287	0.131314	3.96714	0.174024	0.0630268	0.0749196	0.0318074	0.0749196	ENSMUSG00000033066	Gas7
ENSMUST00000167493	0.00254862	0.0951535	-0.164508	0.0545179	6.12718	0.0299946	0.00750018	0.0162775	0.00760142	0.0162775	ENSMUSG00000038650	Rnh1
ENSMUST00000132277	0.00255375	0.0952641	0.171013	0.056685	5.03242	0.0290173	0.0101345	0.0120513	0.0155711	0.0155711	ENSMUSG00000020184	Mdm2
ENSMUST00000046633	0.0025639	0.0954802	-0.0706988	0.0234436	7.55325	0.00510654	0.00049167	0.0034522	0.00390515	0.00390515	ENSMUSG00000041935	AW549877
ENSMUST00000040917	0.0025637	0.0954802	-0.156051	0.051746	5.46758	0.0270146	0.00572035	0.0157008	0.0115413	0.0157008	ENSMUSG00000036781	Rps27l
ENSMUST00000109587	0.0025669	0.0955109	-0.184153	0.0610722	7.51161	0.0376276	0.00925162	0.0205869	0.00395948	0.0205869	ENSMUSG00000027620	Rbm39
ENSMUST00000026560	0.00257778	0.0955244	-0.0937754	0.0311127	6.9082	0.00713138	0.00271488	0.00230919	0.0050291	0.0050291	ENSMUSG00000025487	Psmd13
ENSMUST00000172240	0.00257537	0.0955244	0.212358	0.0704491	5.13861	0.0482942	0.0252485	0.01263	0.0144562	0.0144562	ENSMUSG00000049600	Zbtb45
ENSMUST00000135326	0.00257319	0.0955244	0.323419	0.107284	4.86589	0.100259	0.0747866	0.000920589	0.0172927	0.0172927	ENSMUSG00000031537	Ikbkb
ENSMUST00000151145	0.00257739	0.0955244	0.374026	0.124092	4.14732	0.155319	0.0556562	0.0675344	0.0274678	0.0675344	ENSMUSG00000026860	Sh3glb2
ENSMUST00000135622	0.00257815	0.0955244	0.284083	0.0942539	3.8383	0.0746312	0.0359026	0.0196955	0.0351678	0.0351678	ENSMUSG00000031153	Gripap1
ENSMUST00000155309	0.00258536	0.0955851	1.00244	0.332686	2.20819	1.1162	0.544798	0.34064	0.247539	0.34064	ENSMUSG00000028132	Tmem56
ENSMUST00000191275	0.00258307	0.0955851	0.200466	0.0665242	6.31308	0.0446325	0.00761924	0.0277845	0.00682508	0.0277845	ENSMUSG00000021709	Erbb2ip
ENSMUST00000036043	0.00258633	0.0955851	0.391533	0.129945	4.78935	0.17029	0.0385954	0.0964912	0.0180751	0.0964912	ENSMUSG00000036790	Slitrk2
ENSMUST00000105991	0.00258861	0.0955889	-0.316784	0.105146	5.75382	0.11149	0.045811	0.0426351	0.00956982	0.0426351	ENSMUSG00000028580	Pum1
ENSMUST00000184139	0.00259123	0.0956052	1.4393	0.477778	1.24274	2.15226	0.840073	0.831505	0.986101	0.986101	ENSMUSG00000048186	Bend7
ENSMUST00000167990	0.00259795	0.0957727	0.302361	0.100396	4.35566	0.101626	0.0196535	0.0609808	0.0234119	0.0609808	ENSMUSG00000014498	Ankrd52
ENSMUST00000124248	0.00260634	0.0960011	-0.177726	0.0590313	6.24674	0.0320322	0.0207891	0.00388768	0.0070884	0.0070884	ENSMUSG00000019254	Ppp1r12c
ENSMUST00000156452	0.00261742	0.0963285	0.473996	0.157504	2.86062	0.162488	0.0977312	0.0102601	0.100728	0.100728	ENSMUSG00000031337	Mtm1
ENSMUST00000177091	0.00262361	0.0963568	0.176618	0.0587022	5.38227	0.0347283	0.00697404	0.0205935	0.0122236	0.0205935	ENSMUSG00000028059	Arhgef2
ENSMUST00000126841	0.00262445	0.0963568	0.397001	0.131955	3.08324	0.136217	0.0630242	0.0357043	0.0762726	0.0762726	ENSMUSG00000024948	Map4k2
ENSMUST00000091391	0.00262799	0.0963568	1.47086	0.48895	1.19458	2.40919	0.854438	1.05814	1.05546	1.05814	ENSMUSG00000059022	Kcp
ENSMUST00000102919	0.00262917	0.0963568	0.0618735	0.0205692	8.67994	0.00426351	0.000174788	0.00320995	0.0031283	0.00320995	ENSMUSG00000026944	Abca2
ENSMUST00000078451	0.00262512	0.0963568	-0.351777	0.116926	3.26286	0.0800202	0.0478361	0.00185219	0.0615382	0.0615382	ENSMUSG00000058818	Pirb
ENSMUST00000054607	0.0026357	0.0964505	-0.0934419	0.0310716	6.52	0.00615984	0.00163087	0.00240592	0.00609266	0.00609266	ENSMUSG00000027597	Ahcy
ENSMUST00000035340	0.00263612	0.0964505	0.238981	0.079468	6.70952	0.0636302	0.0113428	0.0391785	0.00552746	0.0391785	ENSMUSG00000034235	Usp54
ENSMUST00000069385	0.00264978	0.0968563	-2.13897	0.71164	2.21681	5.10146	2.88547	1.16599	0.244527	1.16599	ENSMUSG00000017734	Dbndd2
ENSMUST00000187311	0.00265163	0.0968563	0.240503	0.0800215	4.26761	0.0645018	0.0179334	0.0332941	0.0249378	0.0332941	ENSMUSG00000009418	Nav1
ENSMUST00000030453	0.00265703	0.0968637	-0.142944	0.047571	6.30746	0.022793	0.00204931	0.0160547	0.00684683	0.0160547	ENSMUSG00000028690	Mmachc
ENSMUST00000127638	0.00266067	0.0968637	-0.0876629	0.0291777	6.74261	0.00543532	0.00137261	0.00219461	0.00543812	0.00543812	ENSMUSG00000004040	Stat3
ENSMUST00000159486	0.0026582	0.0968637	0.324039	0.107843	4.05812	0.117137	0.0562909	0.0367499	0.0295914	0.0367499	ENSMUSG00000020231	Dip2a
ENSMUST00000113360	0.00266063	0.0968637	-0.0628984	0.0209351	8.35764	0.00325386	0.000276165	0.00203117	0.00323006	0.00323006	ENSMUSG00000036707	Cab39
ENSMUST00000188251	0.00267209	0.0969635	-1.15066	0.383154	2.07283	1.47825	0.50234	0.672113	0.300192	0.672113	ENSMUSG00000023341	Mx2
ENSMUST00000100647	0.00267667	0.0969635	0.071301	0.0237463	7.94315	0.00507258	0.00101569	0.00287029	0.00349539	0.00349539	ENSMUSG00000063146	Clip2
ENSMUST00000040766	0.00267539	0.0969635	-0.0646508	0.0215304	8.10393	0.0040133	0.000335139	0.00269734	0.00337333	0.00337333	ENSMUSG00000021248	Tmed10
ENSMUST00000188641	0.00267536	0.0969635	-0.0707389	0.0235579	7.63619	0.00478641	0.000636417	0.00297514	0.00380338	0.00380338	ENSMUSG00000079658	Tceb1
ENSMUST00000126496	0.00266606	0.0969635	0.35082	0.116791	3.22067	0.100131	0.0444354	0.0262132	0.0646856	0.0646856	ENSMUSG00000031537	Ikbkb
ENSMUST00000133861	0.00267287	0.0969635	0.36541	0.12168	5.2423	0.149085	0.0304964	0.0879512	0.0134515	0.0879512	ENSMUSG00000005417	Mprip
ENSMUST00000102476	0.00269085	0.0970765	-0.138016	0.0459898	7.0806	0.0212904	0.000836263	0.0160843	0.00466371	0.0160843	ENSMUSG00000060802	B2m
ENSMUST00000127503	0.00268919	0.0970765	0.176876	0.0589351	4.94202	0.0252877	0.0112726	0.00651535	0.0165142	0.0165142	ENSMUSG00000000441	Raf1
ENSMUST00000003860	0.00268507	0.0970765	-0.167645	0.0558505	5.59549	0.0314021	0.0133038	0.0116505	0.0106032	0.0116505	ENSMUSG00000003762	Adck4
ENSMUST00000030117	0.00268335	0.0970765	-0.0791805	0.0263772	7.08997	0.00480741	0.000920679	0.0023751	0.00464536	0.00464536	ENSMUSG00000028409	Smu1
ENSMUST00000062446	0.00268835	0.0970765	-1.64196	0.547083	4.86445	3.0129	1.90484	0.489551	0.0173073	0.489551	ENSMUSG00000041607	Mbp
ENSMUST00000161856	0.0026986	0.0971318	-0.613424	0.204466	3.68163	0.369345	0.294505	-0.0131922	0.0399445	0.0399445	ENSMUSG00000043639	Rbm20
ENSMUST00000040873	0.00270397	0.0971318	0.0687785	0.0229298	7.69765	0.004065	0.000472909	0.00246613	0.00373328	0.00373328	ENSMUSG00000037364	Srrt
ENSMUST00000163075	0.00270054	0.0971318	0.165788	0.0552642	7.37357	0.0307379	0.0140756	0.0103575	0.00415577	0.0103575	ENSMUSG00000034902	Pip5k1c
ENSMUST00000138093	0.00270564	0.0971318	0.196376	0.0654729	4.48356	0.035521	0.0127411	0.0136803	0.0215525	0.0215525	ENSMUSG00000033352	Map2k4
ENSMUST00000102814	0.00269536	0.0971318	-0.0783094	0.0260988	8.27846	0.00685593	0.00123704	0.00421213	0.00326856	0.00421213	ENSMUSG00000028495	Rps6
ENSMUST00000145783	0.00270567	0.0971318	0.190629	0.0635571	5.54847	0.0406515	0.0134881	0.018828	0.0109368	0.018828	ENSMUSG00000040940	Arhgef1
ENSMUST00000174510	0.0027239	0.0976701	-0.0785777	0.0262162	7.08506	0.00517269	0.000843377	0.00285522	0.00465495	0.00465495	ENSMUSG00000009293	Ube2g2
ENSMUST00000162177	0.00272512	0.0976701	-0.225533	0.0752489	5.01221	0.0304287	0.0295146	-0.0116356	0.0157846	0.0157846	ENSMUSG00000006289	Osgep
ENSMUST00000082392	0.00274136	0.0979369	-0.0793035	0.0264756	11.1192	0.00647604	1.57894e-05	0.00499904	0.00559187	0.00559187	ENSMUSG00000064341	mt-Nd1
ENSMUST00000108638	0.00273943	0.0979369	0.553738	0.184853	4.79595	0.343676	0.224421	0.0489439	0.0180073	0.0489439	ENSMUSG00000018750	Zbtb4
ENSMUST00000040668	0.00274149	0.0979369	-0.0821919	0.02744	6.97909	0.00489285	0.00115145	0.00210303	0.00487218	0.00487218	ENSMUSG00000039050	Osbpl2
ENSMUST00000028907	0.0027348	0.0979369	-1.39284	0.46489	1.72143	2.17386	1.05413	0.674849	0.497406	0.674849	ENSMUSG00000027420	Bfsp1
ENSMUST00000112098	0.0027491	0.0981287	-1.85561	0.619676	1.53882	3.46419	2.42527	0.236191	0.646721	0.646721	ENSMUSG00000042323	Pbrm1
ENSMUST00000069722	0.00275505	0.0982611	-0.2031	0.0678398	5.74565	0.0462753	0.022045	0.0147729	0.00961993	0.0147729	ENSMUSG00000009995	Taz
ENSMUST00000034537	0.00275975	0.0983463	-0.112706	0.0376528	5.92762	0.00838169	0.00276303	0.00251066	0.00857886	0.00857886	ENSMUSG00000032038	St3gal4
ENSMUST00000040380	0.00276192	0.0983463	-0.204636	0.0683702	6.27177	0.0469963	0.0147952	0.0226007	0.00698734	0.0226007	ENSMUSG00000040430	Pitpnc1
ENSMUST00000029938	0.00277227	0.0986348	-0.096816	0.0323591	6.34503	0.00933186	0.00167346	0.00546991	0.00670344	0.00670344	ENSMUSG00000028271	Gtf2b
ENSMUST00000040647	0.00277871	0.0987039	-0.0843256	0.0281911	6.85118	0.006585	0.00119491	0.00371337	0.005163	0.005163	ENSMUSG00000036585	Fgf1
ENSMUST00000088086	0.00277731	0.0987039	0.0755982	0.0252721	7.54897	0.00464326	0.00119881	0.00207521	0.00391063	0.00391063	ENSMUSG00000006800	Sulf2
ENSMUST00000127141	0.0027898	0.0987777	0.643287	0.215146	3.64633	0.389616	0.329124	-0.0368727	0.0411798	0.0411798	ENSMUSG00000026275	Ppp1r7
ENSMUST00000134040	0.0027865	0.0987777	-0.142214	0.0475575	8.05273	0.0227294	0.000725488	0.0173682	0.00340946	0.0173682	ENSMUSG00000060126	Tpt1
ENSMUST00000151582	0.00278868	0.0987777	-0.231499	0.0774213	4.508	0.0602358	0.0133579	0.0345946	0.0212344	0.0345946	ENSMUSG00000003847	Nfat5
ENSMUST00000089059	0.00278791	0.0987777	-0.0989151	0.0330797	6.32807	0.00892624	0.00198654	0.00462813	0.0067676	0.0067676	ENSMUSG00000019188	H13
ENSMUST00000174226	0.00279327	0.0988209	0.239331	0.0800541	5.47782	0.0643971	0.0294519	0.0218173	0.0114625	0.0218173	ENSMUSG00000040356	Skiv2l
ENSMUST00000100864	0.00279853	0.0989271	-0.0750144	0.0250965	7.88855	0.00632829	0.000401783	0.00463688	0.00354272	0.00463688	ENSMUSG00000072704	Smim10l1
ENSMUST00000131786	0.0028058	0.0991042	1.6016	0.535964	2.27287	2.88589	0.819496	1.47857	0.225858	1.47857	ENSMUSG00000025261	Huwe1
ENSMUST00000139253	0.00281183	0.0992374	-0.0881442	0.0295034	7.1073	0.00874397	0.00105593	0.00590767	0.00461181	0.00590767	ENSMUSG00000074884	Serf2
ENSMUST00000098508	0.00281434	0.0992461	-0.117493	0.0393307	6.43424	0.0154918	0.00599458	0.00633238	0.00638062	0.00638062	ENSMUSG00000074165	Zfp788
ENSMUST00000125004	0.00282599	0.0993393	0.291866	0.0977429	3.80551	0.0740784	0.0403398	0.0134917	0.0360897	0.0360897	ENSMUSG00000026775	Yme1l1
ENSMUST00000039758	0.00282385	0.0993393	-0.0905492	0.0303217	8.62998	0.00923387	0.000162086	0.00719313	0.00313845	0.00719313	ENSMUSG00000035885	Cox8a
ENSMUST00000040202	0.0028283	0.0993393	0.150487	0.0504008	6.4656	0.0255106	0.00702743	0.0132945	0.00627283	0.0132945	ENSMUSG00000032637	Atxn2l
ENSMUST00000160549	0.00281943	0.0993393	0.308415	0.103261	4.15262	0.107097	0.0508196	0.0344823	0.0273435	0.0344823	ENSMUSG00000002949	Timm44
ENSMUST00000093768	0.00282739	0.0993393	-1.65023	0.552672	3.18302	3.06752	1.66244	0.781132	0.0676456	0.781132	ENSMUSG00000072915	Gm12258
ENSMUST00000172649	0.00283296	0.0994234	1.97015	0.659949	2.5099	4.37353	1.76254	1.72172	0.161917	1.72172	ENSMUSG00000042099	Kank3
ENSMUST00000153881	0.00284842	0.0998859	0.293902	0.0985045	4.01748	0.0974123	0.029809	0.0478161	0.0305714	0.0478161	ENSMUSG00000039449	Prpf18
ENSMUST00000173867	0.00286238	0.100153	-0.0875011	0.0293417	7.35685	0.00864115	0.00170879	0.00517868	0.00418132	0.00517868	ENSMUSG00000007739	Cct4
ENSMUST00000029344	0.00286288	0.100153	-0.0981286	0.032906	6.44305	0.00704753	0.0023124	0.00240226	0.00635003	0.00635003	ENSMUSG00000027775	Mfsd1
ENSMUST00000191105	0.00286227	0.100153	0.787609	0.264107	2.26568	0.361225	0.329855	-0.12201	0.228166	0.228166	ENSMUSG00000066456	Hmgn3
ENSMUST00000014642	0.00286886	0.100282	0.118862	0.0398673	7.22253	0.015951	0.000687064	0.0120281	0.00440117	0.0120281	ENSMUSG00000014498	Ankrd52
ENSMUST00000021190	0.00287466	0.100405	0.288292	0.0967153	5.01598	0.0938652	0.0145546	0.0602762	0.0157448	0.0602762	ENSMUSG00000020836	Coro6
ENSMUST00000176059	0.00287942	0.100411	-0.201747	0.0676928	4.42202	0.0454846	0.0142564	0.0218906	0.0224022	0.0224022	ENSMUSG00000093769	Hist2h3c1
ENSMUST00000023812	0.00287753	0.100411	-0.189651	0.0636299	5.74325	0.0406271	0.0190202	0.0133699	0.00963472	0.0133699	ENSMUSG00000023050	Map3k12
ENSMUST00000033761	0.00288297	0.100455	0.235901	0.0791627	7.08076	0.0628777	0.00807319	0.0420607	0.00466339	0.0420607	ENSMUSG00000031386	Hcfc1
ENSMUST00000108721	0.00289846	0.100905	-0.118183	0.0396811	5.80382	0.0121695	0.00332651	0.00552407	0.00927023	0.00927023	ENSMUSG00000042709	Atpaf2
ENSMUST00000022337	0.00290047	0.100905	0.134921	0.0453046	5.43354	0.0139612	0.00461213	0.00496013	0.0118079	0.0118079	ENSMUSG00000021803	Cdhr1
ENSMUST00000167643	0.00290649	0.101034	-0.316067	0.106153	4.35222	0.0914499	0.0666811	0.00117759	0.0234672	0.0234672	ENSMUSG00000091780	Sco2
ENSMUST00000136618	0.00290907	0.101044	-0.125884	0.042283	6.00981	0.0165959	0.00614594	0.00677733	0.00815688	0.00815688	ENSMUSG00000022681	Ntan1
ENSMUST00000024763	0.00293346	0.10181	-0.0999322	0.0335949	6.38075	0.0113148	0.0017397	0.00728923	0.00657121	0.00728923	ENSMUSG00000023967	Mrps18a
ENSMUST00000093389	0.00294096	0.101909	0.267178	0.0898427	6.31935	0.0809124	0.0167756	0.0477981	0.00680094	0.0477981	ENSMUSG00000034543	Morc2a
ENSMUST00000092112	0.00294086	0.101909	-0.168544	0.0566752	6.22263	0.0321986	0.0135628	0.0121339	0.00718778	0.0121339	ENSMUSG00000024283	Wac
ENSMUST00000036328	0.00295527	0.102324	0.0888406	0.029889	7.38838	0.00895308	0.000620119	0.00652669	0.00413347	0.00652669	ENSMUSG00000040721	Zfhx2
ENSMUST00000134989	0.0029587	0.102362	0.229129	0.0770958	4.50498	0.0595647	0.0250441	0.022506	0.0212732	0.022506	ENSMUSG00000031442	Mcf2l
ENSMUST00000183914	0.0029706	0.102522	0.231092	0.0777889	4.92857	0.0606289	0.0187523	0.0296566	0.0166524	0.0296566	ENSMUSG00000045576	St7l
ENSMUST00000141108	0.00296872	0.102522	0.213516	0.0718677	5.24871	0.0517517	0.0199369	0.0213828	0.0133921	0.0213828	ENSMUSG00000029060	Mib2
ENSMUST00000056480	0.00297309	0.102522	-0.0951232	0.0320226	6.83894	0.010274	0.00123042	0.00697313	0.00519269	0.00697313	ENSMUSG00000039059	Hrh3
ENSMUST00000049527	0.00297501	0.102522	-0.0679296	0.0228696	9.29323	0.00523998	0.000605724	0.00357841	0.00316743	0.00357841	ENSMUSG00000020612	Prkar1a
ENSMUST00000143501	0.00297018	0.102522	0.894323	0.301037	1.96707	0.847318	0.375686	0.286592	0.349299	0.349299	ENSMUSG00000028949	Smarcd3
ENSMUST00000125270	0.00298136	0.10266	0.241443	0.0813034	4.04777	0.0537424	0.0230422	0.0169463	0.0298397	0.0298397	ENSMUSG00000027455	Nsfl1c
ENSMUST00000122915	0.00298908	0.102845	-0.0928026	0.0312587	7.25977	0.00917192	0.0034793	0.00370173	0.00433753	0.00433753	ENSMUSG00000015149	Sirt2
ENSMUST00000027970	0.00299247	0.102881	-0.429132	0.144561	4.25058	0.134108	0.141922	-0.0524512	0.0252617	0.0252617	ENSMUSG00000026659	Dusp12
ENSMUST00000117956	0.00300105	0.103096	0.385426	0.129877	4.79698	0.168927	0.034917	0.100027	0.0179966	0.100027	ENSMUSG00000035011	Zbtb7a
ENSMUST00000176639	0.00300367	0.103105	0.18159	0.0611956	6.02885	0.0375024	0.00461032	0.0253489	0.00806308	0.0253489	ENSMUSG00000053411	Cbx7
ENSMUST00000094427	0.0030167	0.103229	-0.247976	0.0836053	6.12526	0.0699838	0.0106461	0.0452727	0.00761008	0.0452727	ENSMUSG00000041638	Gcn1l1
ENSMUST00000094835	0.00301625	0.103229	-0.112262	0.0378487	6.62538	0.0135353	0.00569336	0.00493233	0.00576682	0.00576682	ENSMUSG00000040591	1110051M20Rik
ENSMUST00000028392	0.00301178	0.103229	-0.0707424	0.0238468	7.5069	0.0047433	0.000583621	0.00298326	0.00396575	0.00396575	ENSMUSG00000027006	Dnajc10
ENSMUST00000116234	0.0030156	0.103229	-0.0683347	0.0230382	8.03659	0.00531418	0.000327945	0.00391814	0.00342137	0.00391814	ENSMUSG00000060904	Arl1
ENSMUST00000049519	0.00302163	0.103298	-0.168338	0.0567648	4.9296	0.0256632	0.00913609	0.00982582	0.0166418	0.0166418	ENSMUSG00000046879	Irgm1
ENSMUST00000161855	0.00302341	0.103298	0.646202	0.217918	2.96709	0.229851	0.291902	-0.165743	0.0880025	0.0880025	ENSMUSG00000093536	Smim17
ENSMUST00000028170	0.00302619	0.103312	-0.138369	0.0466664	6.75834	0.0218009	0.0107178	0.00670422	0.00539656	0.00670422	ENSMUSG00000026821	Ralgds
ENSMUST00000087401	0.00303428	0.103347	-1.08342	0.365496	3.32783	1.33714	0.731414	0.337283	0.0570118	0.337283	ENSMUSG00000031434	Morc4
ENSMUST00000166411	0.00303056	0.103347	-0.179854	0.0606668	6.2076	0.0324482	0.0221929	0.00271093	0.00725077	0.00725077	ENSMUSG00000068882	Ssb
ENSMUST00000130597	0.00303407	0.103347	1.74912	0.59007	2.38989	3.48513	1.14428	1.64117	0.191512	1.64117	ENSMUSG00000037523	Mavs
ENSMUST00000126933	0.00303821	0.1034	1.16471	0.392974	2.69905	1.54566	1.01553	0.219897	0.124702	0.219897	ENSMUSG00000000168	Dlat
ENSMUST00000037044	0.00304059	0.103401	0.0885919	0.0298933	6.77063	0.00782865	0.00178435	0.00421232	0.00536452	0.00536452	ENSMUSG00000038822	Hace1
ENSMUST00000170388	0.00304844	0.103574	-0.107838	0.0363971	6.36801	0.0119857	0.00398008	0.00530408	0.00661792	0.00661792	ENSMUSG00000036353	P2ry12
ENSMUST00000041806	0.00305039	0.103574	0.199447	0.0673212	5.42303	0.0453531	0.0121481	0.024109	0.0118917	0.024109	ENSMUSG00000019969	Psen1
ENSMUST00000155364	0.00305611	0.103608	-0.0890207	0.0300539	7.47238	0.00903787	0.000592629	0.00663325	0.00401268	0.00663325	ENSMUSG00000023861	Mpc1
ENSMUST00000093456	0.00305381	0.103608	-0.119024	0.04018	5.8854	0.0117391	0.00410859	0.00424401	0.00880685	0.00880685	ENSMUSG00000055553	Kxd1
ENSMUST00000178328	0.00306092	0.103614	-0.212549	0.0717695	5.61094	0.0515362	0.0206715	0.0205353	0.0104964	0.0205353	ENSMUSG00000019528	Gyg
ENSMUST00000126526	0.00306101	0.103614	0.951724	0.321361	2.43708	1.03328	0.594293	0.231889	0.179249	0.231889	ENSMUSG00000027291	Vps39
ENSMUST00000043627	0.00307277	0.103692	-0.0899065	0.0303701	6.58403	0.00871282	0.00148761	0.00536012	0.00589114	0.00589114	ENSMUSG00000039640	Mrpl12
ENSMUST00000112847	0.00306714	0.103692	0.135498	0.045762	7.24685	0.0205596	0.0123939	0.0039551	0.00435937	0.00435937	ENSMUSG00000046709	Mapk10
ENSMUST00000145727	0.00306861	0.103692	0.265331	0.0896151	4.52172	0.0803424	0.0265919	0.0376551	0.0210602	0.0376551	ENSMUSG00000058388	Phtf1
ENSMUST00000069036	0.00307055	0.103692	-0.181615	0.0613444	5.82443	0.037646	0.00457655	0.0255285	0.0091502	0.0255285	ENSMUSG00000032575	Manf
ENSMUST00000043893	0.00308825	0.103867	0.15844	0.0535483	5.97542	0.0240536	0.0146094	0.00355191	0.00833002	0.00833002	ENSMUSG00000029174	Tbc1d1
ENSMUST00000183946	0.00308555	0.103867	-0.0902692	0.0305058	7.25487	0.00885695	0.00309904	0.00388021	0.00434579	0.00434579	ENSMUSG00000044627	Swi5
ENSMUST00000125644	0.00308979	0.103867	0.166552	0.0562932	5.92984	0.0316922	0.00356885	0.0217825	0.00856707	0.0217825	ENSMUSG00000031425	Plp1
ENSMUST00000039601	0.00308483	0.103867	-0.133722	0.0451892	5.42528	0.0154807	0.00446283	0.00676548	0.0118737	0.0118737	ENSMUSG00000040767	Snrnp25
ENSMUST00000031383	0.00308077	0.103867	-0.0627915	0.0212165	8.34118	0.00414451	0.000363494	0.00286776	0.00323762	0.00323762	ENSMUSG00000029430	Ran
ENSMUST00000193073	0.00309773	0.104054	-0.139264	0.0470824	5.3376	0.0170463	0.00513366	0.00730901	0.0126003	0.0126003	ENSMUSG00000026078	Pdcl3
ENSMUST00000074729	0.00311647	0.104407	0.320305	0.108357	6.18794	0.117376	0.00247507	0.0914551	0.00733434	0.0914551	ENSMUSG00000034731	Dgkh
ENSMUST00000115237	0.00311264	0.104407	0.141095	0.0477255	5.67597	0.0224246	0.00816051	0.00970278	0.0100613	0.0100613	ENSMUSG00000059974	Ntm
ENSMUST00000098997	0.00311776	0.104407	0.26122	0.0883729	6.24787	0.078072	0.039946	0.0225322	0.0070838	0.0225322	ENSMUSG00000028004	Npy2r
ENSMUST00000061891	0.00311694	0.104407	-0.201868	0.0682916	4.64008	0.0466227	0.0175047	0.0198052	0.0196629	0.0198052	ENSMUSG00000044991	1110034G24Rik
ENSMUST00000021559	0.00312292	0.104461	-0.0898813	0.0304128	6.761	0.00674162	0.00200992	0.00280212	0.00538961	0.00538961	ENSMUSG00000021131	Erh
ENSMUST00000042594	0.00312414	0.104461	-0.0765407	0.0258999	8.19066	0.0067052	0.000705516	0.00466092	0.00331778	0.00466092	ENSMUSG00000035805	Mlc1
ENSMUST00000107981	0.00312945	0.104559	0.181763	0.0615161	4.68921	0.0374732	0.0111486	0.0187636	0.0191253	0.0191253	ENSMUSG00000078722	Gm12394
ENSMUST00000100705	0.00314269	0.104747	-0.164056	0.0555476	5.56737	0.0260311	0.0138831	0.00583858	0.0108012	0.0108012	ENSMUSG00000018648	Dusp14
ENSMUST00000146638	0.00314106	0.104747	-0.275929	0.0934218	5.33921	0.0872171	0.0352703	0.0345508	0.0125865	0.0345508	ENSMUSG00000054874	Pcnx3
ENSMUST00000054544	0.00314464	0.104747	-0.0842752	0.0285366	6.79855	0.00781097	0.0012217	0.00495568	0.00529299	0.00529299	ENSMUSG00000049751	Rpl36al
ENSMUST00000096232	0.00314346	0.104747	-0.143082	0.0484475	5.27975	0.0234548	0.00529856	0.0134787	0.0131091	0.0134787	ENSMUSG00000071637	Cebpd
ENSMUST00000011896	0.00314906	0.104815	-0.0594395	0.0201299	9.18098	0.00340683	0.000104188	0.00247406	0.00313751	0.00313751	ENSMUSG00000011752	Pgam1
ENSMUST00000040538	0.00315642	0.10498	-0.0771819	0.0261449	7.1788	0.00682935	0.000795234	0.00467322	0.00447863	0.00467322	ENSMUSG00000038936	Sccpdh
ENSMUST00000150572	0.00316305	0.105083	0.542002	0.183641	4.78654	0.336899	0.15997	0.109821	0.018104	0.109821	ENSMUSG00000031144	Syp
ENSMUST00000085192	0.00316687	0.105083	-0.0702144	0.023793	7.48321	0.00271763	0.000531045	0.000962488	0.0039978	0.0039978	ENSMUSG00000021238	Aldh6a1
ENSMUST00000144664	0.00316588	0.105083	-0.274601	0.0930486	3.65574	0.0784473	0.0284209	0.0325331	0.0408435	0.0408435	ENSMUSG00000001173	Ocrl
ENSMUST00000013766	0.0031691	0.105083	-0.0974226	0.0330152	6.45486	0.00982832	0.00241059	0.00521437	0.00630943	0.00630943	ENSMUSG00000013622	Atraid
ENSMUST00000033935	0.00318007	0.105367	-0.113856	0.0385982	5.94008	0.00852738	0.00340553	0.00194925	0.00851306	0.00851306	ENSMUSG00000031534	Smim19
ENSMUST00000008826	0.0031846	0.105438	-0.357991	0.12138	5.45446	0.114349	0.106222	-0.0222363	0.0116431	0.0116431	ENSMUSG00000008682	Rpl10
ENSMUST00000190729	0.00319634	0.105649	-0.309814	0.105086	6.47533	0.0736233	0.0821042	-0.0316226	0.00624	0.00624	ENSMUSG00000078941	Ak6
ENSMUST00000147947	0.00319819	0.105649	0.376289	0.127641	3.13172	0.144797	0.0584079	0.0534571	0.0719308	0.0719308	ENSMUSG00000008153	Clstn3
ENSMUST00000045281	0.00319344	0.105649	0.161572	0.0547985	6.81692	0.029985	0.00343909	0.020584	0.00524691	0.020584	ENSMUSG00000038290	Smg6
ENSMUST00000091927	0.00320766	0.105882	0.143786	0.0487891	5.28444	0.023764	0.00584467	0.0131983	0.013067	0.0131983	ENSMUSG00000051401	Kctd16
ENSMUST00000081560	0.00322544	0.106365	-0.119983	0.0407359	5.91725	0.0124125	0.00464118	0.00434611	0.00863413	0.00863413	ENSMUSG00000058076	Sdhc
ENSMUST00000079085	0.0032288	0.106365	-0.0870711	0.029565	7.35183	0.00872364	0.000672085	0.00632064	0.00418905	0.00632064	ENSMUSG00000062006	Rpl34
ENSMUST00000179515	0.00322959	0.106365	-0.107417	0.0364743	6.00185	0.0113142	0.00244652	0.00616791	0.0081965	0.0081965	NA	NA
ENSMUST00000092621	0.00324638	0.106838	1.21069	0.411327	1.86257	1.5072	0.947586	0.218982	0.40593	0.40593	ENSMUSG00000063229	Ldha
ENSMUST00000127097	0.00325144	0.106925	1.30332	0.442868	3.21305	1.9568	1.30862	0.260438	0.0652726	0.260438	ENSMUSG00000085795	Zfp703
ENSMUST00000081162	0.0032682	0.107276	-0.37394	0.127134	4.24155	0.161218	0.0986941	0.0306095	0.0254377	0.0306095	ENSMUSG00000057156	Homez
ENSMUST00000080517	0.0032744	0.107276	-0.0979504	0.0333082	6.76882	0.0110651	0.0024347	0.00644079	0.0053692	0.00644079	ENSMUSG00000059482	2610301B20Rik
ENSMUST00000065904	0.00327679	0.107276	0.213493	0.0726042	5.22663	0.052573	0.00543938	0.0367316	0.0135979	0.0367316	ENSMUSG00000053465	Hs6st3
ENSMUST00000182073	0.00326979	0.107276	0.458373	0.155847	3.60229	0.24226	0.0560072	0.1383	0.0428275	0.1383	ENSMUSG00000032580	Rbm5
ENSMUST00000139059	0.0032764	0.107276	-0.468796	0.159425	6.01959	0.253487	0.0160446	0.187287	0.00810849	0.187287	ENSMUSG00000020900	Myh10
ENSMUST00000132860	0.00326962	0.107276	-0.269229	0.0915376	4.90119	0.0835763	0.0487279	0.0183052	0.0169326	0.0183052	ENSMUSG00000036323	Srp72
ENSMUST00000020268	0.00328853	0.10742	-0.071205	0.0242244	7.40633	0.00489326	0.000587692	0.00311664	0.00410686	0.00410686	ENSMUSG00000020074	Ccar1
ENSMUST00000022803	0.00328642	0.10742	-0.0703333	0.0239262	7.45961	0.00509056	0.000549258	0.00339185	0.00403044	0.00403044	ENSMUSG00000022193	Psmb5
ENSMUST00000074225	0.00328589	0.10742	0.155315	0.0528345	7.90989	0.0278367	0.00420357	0.0181283	0.00352386	0.0181283	ENSMUSG00000022212	Cpne6
ENSMUST00000003521	0.00329232	0.107463	-0.0781485	0.0265898	7.96398	0.00704974	0.00037257	0.00528358	0.00347813	0.00528358	ENSMUSG00000003429	Rps11
ENSMUST00000025377	0.00330402	0.107765	-0.145338	0.0494692	6.83088	0.0243972	0.0062838	0.0132938	0.00521241	0.0132938	ENSMUSG00000024500	Ppp2r2b
ENSMUST00000030643	0.00331179	0.107778	0.0746796	0.0254253	7.18486	0.00601323	0.000703886	0.00402258	0.0044677	0.0044677	ENSMUSG00000028838	Extl1
ENSMUST00000023161	0.00331131	0.107778	1.25248	0.426411	2.08653	1.81251	0.539689	0.914923	0.294371	0.914923	ENSMUSG00000022519	Srl
ENSMUST00000102696	0.00331101	0.107778	-0.0670637	0.0228319	8.47856	0.00519649	0.000263822	0.00390654	0.00318171	0.00390654	ENSMUSG00000047675	Rps8
ENSMUST00000024978	0.00331849	0.107916	-0.136513	0.0464869	5.66862	0.0215398	0.00443659	0.0128517	0.0101094	0.0128517	ENSMUSG00000073435	Nme3
ENSMUST00000144003	0.00332137	0.10793	1.81077	0.616682	2.54189	3.7904	1.96489	1.07748	0.15487	1.07748	ENSMUSG00000062542	Syt9
ENSMUST00000074575	0.00332677	0.108025	0.0601833	0.0204997	8.46973	0.00387187	0.000177089	0.00285797	0.00318482	0.00318482	ENSMUSG00000063511	Snrnp70
ENSMUST00000148249	0.00333847	0.108048	0.348875	0.118879	3.25121	0.116576	0.0506672	0.0373378	0.0623897	0.0623897	ENSMUSG00000006494	Pdk1
ENSMUST00000132676	0.0033398	0.108048	-0.134854	0.0459532	6.09391	0.0198333	0.00914011	0.00650481	0.00775346	0.00775346	ENSMUSG00000017715	Pgs1
ENSMUST00000130736	0.00333426	0.108048	0.358546	0.122157	3.88147	0.148704	0.0520172	0.0673624	0.0340011	0.0673624	ENSMUSG00000021948	Prkcd
ENSMUST00000124565	0.00333955	0.108048	-0.205009	0.0698589	4.29561	0.0466601	0.0146156	0.0223922	0.0244266	0.0244266	ENSMUSG00000086158	Ccpg1os
ENSMUST00000161203	0.00333508	0.108048	-0.300005	0.102215	5.37602	0.104113	0.071099	0.0124841	0.0122755	0.0124841	ENSMUSG00000042790	Rnf214
ENSMUST00000025805	0.00334266	0.108061	-0.0774187	0.0263838	8.4699	0.00693593	0.000216112	0.00535271	0.00318476	0.00535271	ENSMUSG00000024873	Cnih2
ENSMUST00000133129	0.00335556	0.108226	0.267873	0.0913266	4.27698	0.0830896	0.0227145	0.0440098	0.0247638	0.0440098	ENSMUSG00000027889	Ampd2
ENSMUST00000155707	0.00335307	0.108226	1.48139	0.505012	3.84266	2.5408	0.770311	1.26999	0.0350475	1.26999	ENSMUSG00000017466	Timp2
ENSMUST00000151180	0.00335294	0.108226	1.59707	0.544448	1.33825	2.95312	0.883072	1.48832	0.861248	1.48832	ENSMUSG00000050050	Ccdc158
ENSMUST00000038409	0.00335762	0.108226	-0.0905021	0.0308571	7.57951	0.00948527	0.000863426	0.00675384	0.00387202	0.00675384	ENSMUSG00000033152	Podxl2
ENSMUST00000028016	0.00336891	0.10851	2.3233	0.792421	4.23712	6.25437	1.41238	3.61107	0.0255252	3.61107	ENSMUSG00000040225	Prrc2c
ENSMUST00000093785	0.00337461	0.108607	-0.177138	0.0604281	5.06328	0.0363676	0.0095639	0.0196485	0.0152413	0.0196485	ENSMUSG00000079334	Nat6
ENSMUST00000187834	0.00337688	0.108607	-0.147743	0.0504041	5.80311	0.0235453	0.0110502	0.0074592	0.00927439	0.00927439	ENSMUSG00000026439	Rbbp5
ENSMUST00000164095	0.00338549	0.108804	0.496912	0.169573	7.39166	0.184334	0.22591	-0.101278	0.00412858	0.00412858	ENSMUSG00000030451	Herc2
ENSMUST00000142233	0.00339704	0.109096	-0.408493	0.13945	2.99366	0.166388	0.070432	0.0570049	0.0851379	0.0851379	ENSMUSG00000060152	Pop5
ENSMUST00000172996	0.00340703	0.109337	0.230147	0.0785911	5.68383	0.0614876	0.0199613	0.0294512	0.0100102	0.0294512	ENSMUSG00000032187	Smarca4
ENSMUST00000022977	0.00341195	0.109381	-0.0759516	0.0259401	7.1768	0.0064684	0.000900886	0.00424482	0.00448224	0.00448224	ENSMUSG00000022351	Sqle
ENSMUST00000051169	0.00341339	0.109381	-0.16141	0.0551297	5.73865	0.0301071	0.0146511	0.00951202	0.00966316	0.00966316	ENSMUSG00000039990	Edrf1
ENSMUST00000024870	0.00341624	0.109392	-0.149355	0.0510168	5.35283	0.0173119	0.00835133	0.00358915	0.0124704	0.0124704	ENSMUSG00000024069	Slc30a6
ENSMUST00000049184	0.00342799	0.10967	0.23858	0.0815241	3.98917	0.0564199	0.0219066	0.0212152	0.0312629	0.0312629	ENSMUSG00000034911	Ushbp1
ENSMUST00000152967	0.00342991	0.10967	-0.245453	0.0838776	4.56002	0.0700157	0.0239856	0.032298	0.0205889	0.032298	ENSMUSG00000006005	Tpr
ENSMUST00000140500	0.00343422	0.109727	0.716403	0.244846	2.23919	0.395851	0.242705	0.0294785	0.236891	0.236891	ENSMUSG00000037331	Larp1
ENSMUST00000193682	0.00344231	0.109812	0.173131	0.059186	6.33573	0.0348552	0.00565362	0.0223703	0.00673852	0.0223703	ENSMUSG00000026074	Map4k4
ENSMUST00000022808	0.0034407	0.109812	0.0928104	0.0317263	7.22576	0.0100156	0.00263264	0.0054198	0.00439557	0.0054198	ENSMUSG00000022194	Pabpn1
ENSMUST00000136372	0.00344438	0.109812	0.249443	0.0852792	3.9179	0.0716131	0.0251291	0.0322786	0.0330513	0.0330513	ENSMUSG00000061451	Tmem151a
ENSMUST00000145357	0.0034553	0.11008	0.21681	0.0741475	4.2058	0.0492645	0.0178181	0.0205536	0.0261647	0.0261647	ENSMUSG00000024163	Mapk8ip3
ENSMUST00000129195	0.00346161	0.110184	0.648405	0.221793	2.5355	0.264542	0.237287	-0.0760413	0.156251	0.156251	ENSMUSG00000022449	Adamts20
ENSMUST00000060579	0.00346359	0.110184	-0.0896769	0.0306768	6.51467	0.00690619	0.00141858	0.0035733	0.00610993	0.00610993	ENSMUSG00000043998	Mgat2
ENSMUST00000166170	0.00347373	0.110371	-0.063678	0.0217898	9.13817	0.00472226	0.000467227	0.00333114	0.00312883	0.00333114	ENSMUSG00000022454	Nell2
ENSMUST00000074556	0.00347642	0.110371	-0.0918831	0.0314438	6.43774	0.00921909	0.00154128	0.00573378	0.00636844	0.00636844	ENSMUSG00000060032	H2afj
ENSMUST00000099337	0.00347701	0.110371	-0.0736974	0.0252208	7.23986	0.00493144	0.000717441	0.00293004	0.00437129	0.00437129	ENSMUSG00000074785	Plxnc1
ENSMUST00000159423	0.00348461	0.110453	0.221907	0.075959	4.68185	0.057377	0.0199	0.0262582	0.0192047	0.0262582	ENSMUSG00000003360	Ddx23
ENSMUST00000094626	0.0034845	0.110453	-0.125548	0.042975	5.51766	0.00934353	0.00361249	0.00183923	0.0111623	0.0111623	ENSMUSG00000047216	Cdh19
ENSMUST00000184635	0.0034872	0.110455	-0.133238	0.0456111	6.69214	0.0206874	0.00885086	0.00779215	0.00557546	0.00779215	ENSMUSG00000024095	Hnrnpll
ENSMUST00000128285	0.00351728	0.111007	-0.227499	0.0779509	6.51943	0.060399	0.0117433	0.0368675	0.00609448	0.0368675	ENSMUSG00000022797	Tfrc
ENSMUST00000162305	0.00351415	0.111007	-0.231616	0.0793538	5.49459	0.0625953	0.0120561	0.0383201	0.011335	0.0383201	ENSMUSG00000036879	Phkb
ENSMUST00000121357	0.0035148	0.111007	0.0629803	0.0215781	8.33371	0.00462838	0.000285236	0.00343969	0.00324112	0.00343969	ENSMUSG00000040111	Gramd1b
ENSMUST00000142017	0.00351083	0.111007	0.359361	0.123108	5.46536	0.150661	0.0255175	0.0957278	0.0115585	0.0957278	ENSMUSG00000020340	Cyfip2
ENSMUST00000113564	0.00351424	0.111007	0.238532	0.0817238	5.83297	0.0663899	0.0330256	0.0204047	0.00910112	0.0204047	ENSMUSG00000075415	Fnbp1
ENSMUST00000109986	0.00352757	0.111252	0.104282	0.0357425	6.42405	0.0126969	0.00186119	0.00835904	0.00641626	0.00835904	ENSMUSG00000037110	Ralgapa2
ENSMUST00000150459	0.00353972	0.111368	-0.121091	0.0415193	5.67766	0.0163069	0.00374049	0.00919985	0.0100503	0.0100503	ENSMUSG00000087651	1500009L16Rik
ENSMUST00000032920	0.00353873	0.111368	-0.0672051	0.0230423	7.66043	0.00398318	0.000472375	0.00243917	0.0037752	0.0037752	ENSMUSG00000030682	Cdipt
ENSMUST00000174859	0.00354222	0.111368	-0.706713	0.242333	2.17643	0.335452	0.210835	0.00261467	0.258968	0.258968	ENSMUSG00000092607	Scnm1
ENSMUST00000068795	0.0035401	0.111368	-0.0586681	0.0201161	9.18918	0.00378571	9.79121e-05	0.00289614	0.00313934	0.00313934	ENSMUSG00000055302	Mrfap1
ENSMUST00000135173	0.00354396	0.111368	0.367131	0.125896	3.54383	0.114292	0.0815716	0.000587527	0.0452276	0.0452276	ENSMUSG00000022272	Myo10
ENSMUST00000112751	0.00354981	0.111431	-0.108624	0.037256	5.9347	0.00949847	0.00256269	0.00410593	0.00854136	0.00854136	ENSMUSG00000057329	Bcl2
ENSMUST00000129850	0.00355103	0.111431	0.134757	0.0462207	6.18955	0.0212258	0.00843793	0.00865288	0.00732747	0.00865288	ENSMUSG00000029068	Ccnl2
ENSMUST00000113796	0.00355534	0.111486	0.163943	0.0562386	5.30721	0.0314221	0.00583118	0.0194711	0.0128646	0.0194711	ENSMUSG00000006301	Tmbim1
ENSMUST00000063544	0.00355887	0.111517	-0.203469	0.0698049	6.1736	0.0484081	0.0206439	0.0183379	0.00739619	0.0183379	ENSMUSG00000022756	Slc7a4
ENSMUST00000018851	0.0035689	0.111752	0.122197	0.0419353	9.59171	0.0174682	6.22149e-05	0.0140064	0.00329917	0.0140064	ENSMUSG00000018707	Dync1h1
ENSMUST00000065047	0.00359828	0.1122	0.294034	0.100994	3.94197	0.101278	0.0241271	0.0574718	0.0324381	0.0574718	ENSMUSG00000034544	Rsrc1
ENSMUST00000044441	0.00358718	0.1122	0.142401	0.0488954	5.24033	0.0230013	0.00565627	0.0127043	0.0134698	0.0134698	ENSMUSG00000034310	Tmem132d
ENSMUST00000058488	0.00359602	0.1122	-0.132265	0.0454272	6.02106	0.0204911	0.00258741	0.0139217	0.00810127	0.0139217	ENSMUSG00000032353	Tmed3
ENSMUST00000042808	0.00360181	0.1122	1.46423	0.502984	2.35099	2.51194	1.67354	0.350408	0.202278	0.350408	ENSMUSG00000038188	Scarf1
ENSMUST00000005678	0.0036005	0.1122	0.262742	0.0902523	3.64122	0.0623095	0.0237991	0.0221785	0.0413647	0.0413647	ENSMUSG00000005540	Fcer2a
ENSMUST00000139040	0.00360369	0.1122	1.15116	0.395463	3.52559	1.55275	0.39037	0.860759	0.0460326	0.860759	ENSMUSG00000018171	Vmp1
ENSMUST00000155998	0.00359859	0.1122	-0.153185	0.0526162	6.56976	0.0246976	0.0162127	0.00305073	0.00593505	0.00593505	ENSMUSG00000020790	Ankfy1
ENSMUST00000030436	0.00359105	0.1122	-0.0908774	0.0312077	6.87752	0.00967133	0.0010512	0.00674019	0.00510028	0.00674019	ENSMUSG00000028675	Pnrc2
ENSMUST00000034406	0.00361417	0.112287	-0.128872	0.0442856	5.53969	0.0194695	0.00387575	0.011814	0.0110004	0.011814	ENSMUSG00000031931	Ankrd49
ENSMUST00000118465	0.00361267	0.112287	0.453159	0.155717	3.69897	0.232039	0.15462	0.030392	0.0393628	0.0393628	ENSMUSG00000048240	Gng7
ENSMUST00000176007	0.00361309	0.112287	0.260315	0.0894523	4.38029	0.0708539	0.0409892	0.0141561	0.0230245	0.0230245	ENSMUSG00000036138	Acaa1a
ENSMUST00000131487	0.00363151	0.112698	-0.277773	0.0955033	5.86153	0.0905249	0.0580747	0.0148923	0.00893923	0.0148923	ENSMUSG00000040596	Pogk
ENSMUST00000188621	0.00363481	0.112698	-0.169738	0.0583647	4.7568	0.0256918	0.00883995	0.0100253	0.0184116	0.0184116	ENSMUSG00000041907	Gpr45
ENSMUST00000189726	0.00363509	0.112698	0.483884	0.166386	3.52987	0.274754	0.148095	0.0733784	0.0458413	0.0733784	ENSMUSG00000070738	Dgkd
ENSMUST00000169593	0.00364845	0.113032	1.53025	0.52639	1.12624	2.74948	0.780608	1.43608	1.16188	1.43608	ENSMUSG00000037638	Zbtb42
ENSMUST00000022115	0.00365324	0.113101	-0.170145	0.0585364	4.85648	0.0215843	0.0100236	0.00456036	0.0173886	0.0173886	ENSMUSG00000021615	Xrcc4
ENSMUST00000079033	0.00366083	0.113256	-0.102163	0.0351558	6.13176	0.00903626	0.00230659	0.00424763	0.00758084	0.00758084	ENSMUSG00000057506	Bloc1s2
ENSMUST00000002063	0.00367705	0.113366	0.112557	0.038751	5.85824	0.0128086	0.00305542	0.00680177	0.0089577	0.0089577	ENSMUSG00000001998	Ap4e1
ENSMUST00000107584	0.00367903	0.113366	-0.315564	0.108649	4.18436	0.117088	0.0517755	0.0426609	0.0266251	0.0426609	ENSMUSG00000078695	Cisd3
ENSMUST00000030404	0.0036799	0.113366	-0.135242	0.046565	5.36164	0.021284	0.00495052	0.0121655	0.0123959	0.0123959	ENSMUSG00000028651	Ppie
ENSMUST00000115073	0.00367944	0.113366	-0.144733	0.0498321	6.71166	0.0240447	0.0143443	0.00491588	0.0055216	0.0055216	ENSMUSG00000025862	Stag2
ENSMUST00000108671	0.00367172	0.113366	1.26111	0.434107	3.79042	1.86939	1.19148	0.316116	0.036526	0.316116	ENSMUSG00000052921	Arhgef15
ENSMUST00000020673	0.00367641	0.113366	1.96801	0.677534	4.62283	4.55346	0.748359	2.92406	0.0198566	2.92406	ENSMUSG00000020402	Vdac1
ENSMUST00000152137	0.00368443	0.113426	0.315488	0.10864	3.97227	0.117061	0.0460458	0.0483748	0.0316801	0.0483748	ENSMUSG00000010086	Rnf112
ENSMUST00000155291	0.00369951	0.113718	0.262738	0.0905148	3.89735	0.0812436	0.0260139	0.0395295	0.0335834	0.0395295	ENSMUSG00000032449	Slc25a36
ENSMUST00000098132	0.00369936	0.113718	-0.313967	0.108163	5.14186	0.0863782	0.0791703	-0.0161995	0.0144233	0.0144233	ENSMUSG00000073889	Il11ra1
ENSMUST00000025014	0.00370169	0.113718	-0.0914846	0.031519	6.46232	0.00820334	0.0016636	0.00458134	0.00628398	0.00628398	ENSMUSG00000024181	Mrpl28
ENSMUST00000062740	0.00371755	0.114117	-0.138769	0.0478318	6.09942	0.0131483	0.010575	-0.00212355	0.00772801	0.00772801	ENSMUSG00000044573	Acp1
ENSMUST00000110336	0.00371987	0.114117	0.0714249	0.0246209	8.36672	0.00600959	0.000267792	0.00458171	0.003226	0.00458171	ENSMUSG00000037487	Ubr5
ENSMUST00000150000	0.00373389	0.114227	-0.135177	0.0466158	7.20512	0.021539	0.00140869	0.0159756	0.00443165	0.0159756	ENSMUSG00000024294	Mib1
ENSMUST00000120664	0.00373374	0.114227	0.103333	0.0356341	6.13858	0.0104962	0.00260801	0.00539066	0.00755029	0.00755029	ENSMUSG00000021699	Pde4d
ENSMUST00000033770	0.00373172	0.114227	1.52174	0.524738	1.6643	2.72934	0.802282	1.40052	0.540038	1.40052	ENSMUSG00000031393	Mecp2
ENSMUST00000065379	0.00373254	0.114227	1.07146	0.369478	1.90126	1.30899	0.708163	0.338325	0.383949	0.383949	ENSMUSG00000053128	Rnf26
ENSMUST00000023572	0.00374581	0.114449	-0.0860364	0.0296799	6.63511	0.00837763	0.00130894	0.005374	0.00573824	0.00573824	ENSMUSG00000022865	Cxadr
ENSMUST00000041065	0.00374897	0.114449	0.117276	0.0404604	5.88719	0.0162232	0.00289944	0.0101969	0.00879699	0.0101969	ENSMUSG00000035441	Myo1d
ENSMUST00000026704	0.00374728	0.114449	-0.0672811	0.0232109	8.02804	0.00471394	0.00088218	0.00278176	0.00342779	0.00342779	ENSMUSG00000025613	Cct8
ENSMUST00000064775	0.00376354	0.114496	-0.295797	0.102093	4.98242	0.103274	0.00739752	0.0759862	0.0160963	0.0759862	ENSMUSG00000024256	Adcyap1
ENSMUST00000057115	0.0037614	0.114496	-0.0612569	0.0211413	8.21438	0.00308805	0.000271822	0.00191852	0.0033038	0.0033038	ENSMUSG00000044792	Isca1
ENSMUST00000085715	0.0037532	0.114496	0.0744359	0.0256835	7.18824	0.00542389	0.000815504	0.00331166	0.00446165	0.00446165	ENSMUSG00000030397	Mark4
ENSMUST00000146538	0.00375666	0.114496	0.243642	0.0840751	4.91944	0.0700439	0.0242128	0.0323363	0.0167459	0.0323363	ENSMUSG00000020156	Mum1
ENSMUST00000110362	0.00375901	0.114496	0.106021	0.0365879	9.12227	0.0132647	0.00064077	0.0100687	0.00312598	0.0100687	ENSMUSG00000022285	Ywhaz
ENSMUST00000135877	0.00377873	0.114878	-0.0808291	0.02791	7.12053	0.00743425	0.00164519	0.00429465	0.00458655	0.00458655	ENSMUSG00000025967	Eef1b2
ENSMUST00000168954	0.00378155	0.114884	0.164826	0.0569183	7.55943	0.0320924	0.00166756	0.0242499	0.00389727	0.0242499	ENSMUSG00000041444	Arhgap32
ENSMUST00000117338	0.00379182	0.115082	0.0946063	0.0326794	7.85242	0.0105777	0.00100208	0.00754147	0.00357576	0.00754147	ENSMUSG00000040811	Eml2
ENSMUST00000190686	0.0037933	0.115082	0.174124	0.0601493	9.17823	0.0358341	0.00102753	0.027916	0.00313691	0.027916	ENSMUSG00000039218	Srrm2
ENSMUST00000048044	0.00379919	0.115181	-0.204683	0.0707176	5.26328	0.0495289	0.0261725	0.0138353	0.0132584	0.0138353	ENSMUSG00000039826	Trub2
ENSMUST00000110395	0.00380742	0.115351	-0.197425	0.0682258	6.01215	0.0460953	0.0248113	0.0124268	0.00814525	0.0124268	ENSMUSG00000059436	Max
ENSMUST00000052678	0.00381166	0.11536	0.128866	0.0445389	7.71988	0.0196433	0.000445052	0.0154246	0.00370901	0.0154246	ENSMUSG00000025278	Flnb
ENSMUST00000139527	0.00381298	0.11536	-1.19995	0.414745	2.04538	1.7033	1.04317	0.332936	0.312208	0.332936	ENSMUSG00000057375	Yipf1
ENSMUST00000106540	0.00382953	0.115383	-0.1022	0.0353406	6.25923	0.00768671	0.00295393	0.00220369	0.00703772	0.00703772	ENSMUSG00000074264	Amy1
ENSMUST00000006973	0.00382716	0.115383	-0.201962	0.0698332	6.52956	0.048281	0.0166736	0.0223398	0.00606184	0.0223398	ENSMUSG00000020918	Kat2a
ENSMUST00000147648	0.0038272	0.115383	-0.347407	0.120124	3.369	0.0704829	0.0611014	-0.0204535	0.0543369	0.0543369	ENSMUSG00000040048	Ndufb10
ENSMUST00000166518	0.00382281	0.115383	-0.123175	0.0425853	5.84559	0.0121035	0.00547893	0.00298219	0.00902914	0.00902914	ENSMUSG00000002014	Ssr4
ENSMUST00000107123	0.00382273	0.115383	0.177894	0.0615032	6.70344	0.0374517	0.0101057	0.0201555	0.00554416	0.0201555	ENSMUSG00000020923	Ubtf
ENSMUST00000161189	0.00382937	0.115383	0.288725	0.0998396	6.09991	0.0986839	0.0177821	0.0619614	0.00772575	0.0619614	ENSMUSG00000041879	Ipo9
ENSMUST00000164243	0.00383792	0.115556	-0.0772507	0.0267194	7.28075	0.00638451	0.0014088	0.00359715	0.0043026	0.0043026	ENSMUSG00000079108	Srp54b
ENSMUST00000088480	0.00384069	0.115561	-0.112924	0.039061	6.91512	0.0151031	0.00527713	0.00692897	0.00501332	0.00692897	ENSMUSG00000061167	Rpl15-ps3
ENSMUST00000107976	0.00384977	0.115754	0.156438	0.0541266	7.4299	0.028997	0.0116046	0.011833	0.00407259	0.011833	ENSMUSG00000036062	Phf24
ENSMUST00000031347	0.0038553	0.115762	-0.121231	0.0419517	5.61444	0.0130922	0.00360716	0.00600225	0.0104724	0.0104724	ENSMUSG00000029401	Rilpl2
ENSMUST00000131601	0.00385407	0.115762	0.446986	0.154674	3.15714	0.186843	0.121622	0.0181703	0.0697696	0.0697696	ENSMUSG00000046909	Tefm
ENSMUST00000119810	0.00385836	0.115774	0.280452	0.0970585	4.50998	0.0932294	0.0397118	0.035651	0.0212091	0.035651	ENSMUSG00000035629	Rubcn
ENSMUST00000180430	0.00387614	0.116149	0.0948187	0.0328312	7.36392	0.0106651	0.00063797	0.00798512	0.00417047	0.00798512	ENSMUSG00000061578	Ksr2
ENSMUST00000005053	0.0038758	0.116149	-0.0867757	0.030046	6.5941	0.00637583	0.00136163	0.00321872	0.00586045	0.00586045	ENSMUSG00000004945	Tmem242
ENSMUST00000107152	0.00388156	0.116156	-0.131562	0.0455604	7.14043	0.020537	0.011999	0.00460699	0.00454908	0.00460699	ENSMUSG00000008855	Hdac5
ENSMUST00000093205	0.00388167	0.116156	-0.202376	0.070084	7.27485	0.0485959	0.0197464	0.0195478	0.00431236	0.0195478	ENSMUSG00000020271	Fbxw11
ENSMUST00000160245	0.0038973	0.116319	0.401266	0.139022	3.02755	0.153897	0.0729697	0.04312	0.0816461	0.0816461	ENSMUSG00000031781	Ciapin1
ENSMUST00000184294	0.0039016	0.116319	-1.51862	0.526202	2.00536	2.7388	0.860177	1.35493	0.330631	1.35493	ENSMUSG00000034032	Rpap1
ENSMUST00000034023	0.00390302	0.116319	-0.119702	0.0414782	5.98247	0.0170172	0.00247728	0.0112862	0.00829412	0.0112862	ENSMUSG00000031610	Scrg1
ENSMUST00000048073	0.00389963	0.116319	-0.078225	0.0271034	6.96458	0.00483899	0.00097328	0.00239524	0.00490348	0.00490348	ENSMUSG00000041958	Pigs
ENSMUST00000123704	0.00389071	0.116319	1.48995	0.516108	1.42499	2.27876	1.36981	0.392926	0.761131	0.761131	ENSMUSG00000030884	Uqcrc2
ENSMUST00000135199	0.00389465	0.116319	0.461082	0.159733	2.85876	0.240401	0.103148	0.0885743	0.10097	0.10097	ENSMUSG00000030302	Atp2b2
ENSMUST00000113930	0.00391641	0.116639	-1.50996	0.523416	2.86309	2.61316	2.09131	0.000966374	0.100408	0.100408	ENSMUSG00000024563	Smad2
ENSMUST00000042468	0.00392407	0.116788	-0.170152	0.0589945	5.24649	0.0344161	0.0136154	0.0142274	0.0134127	0.0142274	ENSMUSG00000037971	1110032A03Rik
ENSMUST00000022102	0.00394213	0.116847	-0.067635	0.0234619	7.59774	0.00275469	0.000554173	0.00107248	0.00384952	0.00384952	ENSMUSG00000021610	Clptm1l
ENSMUST00000137029	0.00394236	0.116847	-0.457627	0.158747	3.69469	0.249147	0.13514	0.0664661	0.0395049	0.0664661	ENSMUSG00000064080	Fbln2
ENSMUST00000163159	0.00394072	0.116847	1.76627	0.612678	3.09209	3.71121	1.63816	1.36483	0.0754578	1.36483	ENSMUSG00000043635	Adamts3
ENSMUST00000031555	0.00393608	0.116847	-0.114519	0.039719	5.7392	0.0124764	0.00296105	0.00643394	0.00965974	0.00965974	ENSMUSG00000029570	Lfng
ENSMUST00000084721	0.00394738	0.116847	0.369961	0.128355	6.01668	0.157651	0.123676	0.00273057	0.00812288	0.00812288	ENSMUSG00000078941	Ak6
ENSMUST00000125541	0.00393004	0.116847	-0.103933	0.0360413	7.49959	0.0128443	0.000719948	0.00967188	0.00397556	0.00967188	ENSMUSG00000056596	Trnp1
ENSMUST00000173952	0.00394539	0.116847	0.190286	0.0660143	5.19278	0.0430827	0.0184599	0.0164032	0.0139207	0.0164032	ENSMUSG00000024392	Bag6
ENSMUST00000132283	0.00394478	0.116847	0.491841	0.170627	2.8583	0.280373	0.13188	0.0933301	0.10103	0.10103	ENSMUSG00000027993	Trim2
ENSMUST00000028607	0.00395023	0.116853	-0.0854691	0.029655	7.09091	0.00788161	0.00239185	0.00380449	0.00464352	0.00464352	ENSMUSG00000027184	Caprin1
ENSMUST00000027137	0.00395426	0.116893	0.158278	0.0549236	5.10904	0.0298194	0.00684572	0.0172871	0.0147586	0.0172871	ENSMUSG00000025993	Slc40a1
ENSMUST00000138923	0.00395835	0.116935	0.478215	0.165963	2.81974	0.225614	0.114138	0.0580122	0.10621	0.10621	ENSMUSG00000042104	Uggt2
ENSMUST00000173932	0.00396485	0.117048	0.213302	0.0740389	5.51188	0.0541808	0.0108416	0.0330125	0.0112053	0.0330125	ENSMUSG00000027971	Ndst4
ENSMUST00000048786	0.00397487	0.117265	-0.654721	0.227322	2.31945	0.284691	0.201928	-0.0220567	0.211475	0.211475	ENSMUSG00000042269	Fam92b
ENSMUST00000138659	0.00398389	0.117453	0.159529	0.0554029	7.0065	0.0303313	0.00121525	0.0233406	0.0048141	0.0233406	ENSMUSG00000031748	Gnao1
ENSMUST00000113907	0.00399446	0.117606	0.095676	0.033237	7.41451	0.0109148	0.00352681	0.00531077	0.00409487	0.00531077	ENSMUSG00000031865	Dctn1
ENSMUST00000042614	0.00399363	0.117606	0.176539	0.0613267	8.29663	0.0371599	0.00493029	0.0251574	0.00325924	0.0251574	ENSMUSG00000042744	Gm15800
ENSMUST00000177193	0.00399726	0.11761	1.15489	0.401229	2.05862	1.18097	0.981524	-0.116856	0.306352	0.306352	ENSMUSG00000052752	Traf7
ENSMUST00000039286	0.00400829	0.117804	-0.0984434	0.0342113	6.19267	0.0063708	0.0020492	0.00194967	0.00731412	0.00731412	ENSMUSG00000038160	Atg5
ENSMUST00000127477	0.00400923	0.117804	-0.106704	0.0370829	6.8324	0.0135845	0.00386443	0.0071367	0.00520868	0.0071367	ENSMUSG00000027673	Ndufb5
ENSMUST00000024897	0.00402456	0.118155	-0.0658363	0.0228898	7.91425	0.00517489	0.000384746	0.00380679	0.00352006	0.00380679	ENSMUSG00000024091	Vapa
ENSMUST00000185418	0.00402692	0.118155	0.607698	0.211296	2.96022	0.44095	0.132385	0.224785	0.0887623	0.224785	ENSMUSG00000054387	Mdm4
ENSMUST00000166192	0.00402927	0.118155	1.54008	0.535519	0.988902	2.10315	0.887048	0.653712	1.4072	1.4072	ENSMUSG00000025607	Copg2
ENSMUST00000080356	0.00404959	0.118198	-0.13068	0.0454654	5.9567	0.0157579	0.00811051	0.00361874	0.00842628	0.00842628	ENSMUSG00000061479	Snrpa
ENSMUST00000054220	0.00404594	0.118198	-0.0713908	0.0248354	8.29263	0.00609048	0.000322799	0.00461159	0.00326127	0.00461159	ENSMUSG00000045128	Rpl18a
ENSMUST00000162372	0.0040411	0.118198	-0.0702938	0.0244506	7.55886	0.00425421	0.000884642	0.00219371	0.003898	0.003898	ENSMUSG00000029221	Slc30a9
ENSMUST00000167153	0.00403888	0.118198	2.05702	0.715459	1.72343	5.05492	1.44505	2.65001	0.495975	2.65001	ENSMUSG00000078716	Tmem8b
ENSMUST00000111740	0.00404072	0.118198	-1.88167	0.654501	4.73753	4.23015	2.0217	1.40527	0.0186127	1.40527	ENSMUSG00000027087	Itgav
ENSMUST00000129487	0.00404823	0.118198	-0.179944	0.0626027	6.42986	0.0386975	0.00871916	0.0226337	0.0063959	0.0226337	ENSMUSG00000031314	Taf1
ENSMUST00000136579	0.00404665	0.118198	-0.141226	0.0491306	6.48621	0.0238347	0.0093129	0.00999767	0.00620358	0.00999767	ENSMUSG00000024914	Drap1
ENSMUST00000038160	0.00405247	0.118203	-0.346127	0.120432	5.00877	0.143205	0.00654232	0.109488	0.0158208	0.109488	ENSMUSG00000036446	Lum
ENSMUST00000043584	0.0040581	0.118289	-0.0892674	0.0310646	8.41436	0.00952745	0.000217962	0.00750209	0.00320583	0.00750209	ENSMUSG00000036752	Tubb4b
ENSMUST00000152624	0.00406535	0.118422	0.612596	0.213222	2.57753	0.281269	0.216311	-0.0257396	0.147397	0.147397	ENSMUSG00000063785	Utp14a
ENSMUST00000029611	0.00407707	0.118684	1.60858	0.560062	3.22021	3.09616	1.27285	1.2365	0.0647209	1.2365	ENSMUSG00000027985	Lef1
ENSMUST00000030128	0.00409063	0.118923	-0.0879306	0.0306262	7.37249	0.00925698	0.000645294	0.00685844	0.00415742	0.00685844	ENSMUSG00000028419	Chmp5
ENSMUST00000052882	0.00409068	0.118923	-1.78623	0.622146	1.87905	3.82002	1.50978	1.58674	0.396415	1.58674	ENSMUSG00000043483	Gm6863
ENSMUST00000058089	0.00410831	0.119109	-0.165253	0.0575848	6.49289	0.0327197	0.00875838	0.0177697	0.00618141	0.0177697	ENSMUSG00000027593	Raly
ENSMUST00000102735	0.00411339	0.119109	0.103419	0.036043	8.20491	0.0128177	0.00474659	0.00564621	0.00330932	0.00564621	ENSMUSG00000026904	Slc4a10
ENSMUST00000127516	0.0041104	0.119109	1.39364	0.485663	1.29048	1.82778	0.96528	0.405499	0.921668	0.921668	ENSMUSG00000066043	Phactr4
ENSMUST00000113896	0.00411187	0.119109	-0.203259	0.0708354	5.8241	0.0495081	0.0112135	0.0289277	0.00915216	0.0289277	ENSMUSG00000079508	Apoo
ENSMUST00000112268	0.00410616	0.119109	-0.0826298	0.028792	7.47027	0.00817988	0.000662843	0.00596898	0.00401561	0.00596898	ENSMUSG00000042682	Selk
ENSMUST00000028386	0.00410667	0.119109	-0.0817663	0.0284915	9.203	0.00800999	0.00155604	0.00493809	0.00314256	0.00493809	ENSMUSG00000027002	Nckap1
ENSMUST00000028151	0.00413052	0.119526	-0.118339	0.0412616	5.88546	0.0165676	0.00481368	0.00857176	0.00880649	0.00880649	ENSMUSG00000026810	Dpm2
ENSMUST00000132491	0.00413492	0.119575	0.38368	0.133794	3.10079	0.138858	0.0685411	0.0356899	0.0746664	0.0746664	ENSMUSG00000029458	Brap
ENSMUST00000011302	0.00415412	0.120051	0.0829899	0.0289545	6.72552	0.00576094	0.00122298	0.00289338	0.00548394	0.00548394	ENSMUSG00000011158	Brf1
ENSMUST00000085109	0.00416167	0.120176	-0.126332	0.044085	5.89806	0.0111724	0.00681027	0.000478647	0.00873765	0.00873765	ENSMUSG00000021013	Ttc8
ENSMUST00000025511	0.00416411	0.120176	-0.0632608	0.0220771	8.39296	0.00480615	0.00045015	0.00344902	0.00321465	0.00344902	ENSMUSG00000024608	Rps14
ENSMUST00000172785	0.00416666	0.120176	-0.125806	0.0439075	6.51813	0.0190099	0.00158578	0.0138372	0.00609869	0.0138372	ENSMUSG00000073411	H2-D1
ENSMUST00000041111	0.00417895	0.120451	-0.0992041	0.0346343	6.56291	0.0118265	0.00132581	0.00827048	0.00595635	0.00827048	ENSMUSG00000042541	Shfm1
ENSMUST00000028915	0.00420131	0.121016	-0.0875707	0.0305909	6.53243	0.00602753	0.00143378	0.00274969	0.00605266	0.00605266	ENSMUSG00000027428	Rbbp9
ENSMUST00000124448	0.00420544	0.121056	0.367532	0.128403	3.07043	0.146307	0.0544289	0.0607333	0.0774704	0.0774704	ENSMUSG00000023206	Il15ra
ENSMUST00000065587	0.00421488	0.121248	-0.12052	0.0421161	5.58144	0.0173964	0.0034886	0.0106143	0.0107015	0.0107015	ENSMUSG00000044337	Ackr3
ENSMUST00000050000	0.00421916	0.121291	0.0643406	0.0224866	8.91251	0.00422684	0.000937624	0.00232618	0.00310754	0.00310754	ENSMUSG00000026797	Stxbp1
ENSMUST00000042646	0.00423082	0.121382	-0.254423	0.0889461	3.75559	0.0779545	0.0233835	0.0399078	0.0375647	0.0399078	ENSMUSG00000037621	Atoh8
ENSMUST00000034946	0.0042432	0.121382	-0.0707904	0.0247563	7.31301	0.00298179	0.000652833	0.00109201	0.00425016	0.00425016	ENSMUSG00000032382	Snx1
ENSMUST00000154707	0.00424445	0.121382	0.188084	0.0657774	5.52144	0.0426259	0.0178949	0.0167184	0.0111343	0.0167184	ENSMUSG00000054708	Ankrd24
ENSMUST00000130422	0.00423739	0.121382	0.319252	0.11163	7.78104	0.122776	0.0038968	0.0957924	0.00364512	0.0957924	ENSMUSG00000037012	Hk1
ENSMUST00000055935	0.00424244	0.121382	0.119103	0.0416511	7.91861	0.0170916	0.000689486	0.013189	0.00351628	0.013189	ENSMUSG00000102543	Pcdhgc5
ENSMUST00000152846	0.00423494	0.121382	0.577618	0.201957	3.2522	0.202267	0.263975	-0.143937	0.0623172	0.0623172	ENSMUSG00000036002	Fam214b
ENSMUST00000075316	0.00424259	0.121382	-0.0872912	0.0305263	9.50361	0.00918076	0.000116688	0.00733817	0.00325216	0.00733817	ENSMUSG00000033981	Gria2
ENSMUST00000063091	0.00422824	0.121382	0.326119	0.114003	4.44062	0.128066	0.0816514	0.0223223	0.0221373	0.0223223	ENSMUSG00000019843	Fyn
ENSMUST00000042235	0.00426914	0.121641	-0.0698573	0.0244465	10.7728	0.0033584	2.22728e-05	0.00214673	0.00475878	0.00475878	ENSMUSG00000037742	Eef1a1
ENSMUST00000085953	0.00426866	0.121641	0.152797	0.0534706	5.36912	0.0203936	0.0105397	0.00430775	0.0123331	0.0123331	ENSMUSG00000057229	Atp5sl
ENSMUST00000151791	0.00426033	0.121641	0.264024	0.0923736	3.7193	0.0804609	0.0295631	0.0349909	0.0387	0.0387	ENSMUSG00000028876	Epha10
ENSMUST00000141733	0.00426665	0.121641	-0.126503	0.0442668	5.62661	0.0166591	0.00528696	0.00765996	0.0103894	0.0103894	ENSMUSG00000029723	Tsc22d4
ENSMUST00000028553	0.00425822	0.121641	-0.0943475	0.0330074	6.29969	0.0103498	0.00183885	0.0064822	0.00687707	0.00687707	ENSMUSG00000027133	Nop10
ENSMUST00000146492	0.00427016	0.121641	0.318463	0.111449	4.78086	0.122334	0.0172838	0.0820828	0.0181625	0.0820828	ENSMUSG00000021708	Rasgrf2
ENSMUST00000021148	0.00427508	0.121702	-0.0997086	0.0348983	6.94071	0.0119863	0.00478731	0.00494741	0.00495584	0.00495584	ENSMUSG00000020794	Ube2g1
ENSMUST00000154645	0.00428377	0.12181	1.59569	0.558621	0.86159	2.59678	0.819025	1.18533	1.67744	1.67744	ENSMUSG00000061175	Fnip2
ENSMUST00000075453	0.00428442	0.12181	-0.0679908	0.0238028	7.90565	0.0051205	0.001005	0.00305345	0.00352757	0.00352757	ENSMUSG00000041453	Rpl21
ENSMUST00000059826	0.00429692	0.122074	0.144475	0.0505952	6.70667	0.0252049	0.00127187	0.0192071	0.00553529	0.0192071	ENSMUSG00000050556	Kcnb1
ENSMUST00000102708	0.00429925	0.122074	-0.074332	0.0260328	7.36749	0.00667261	0.00125263	0.004169	0.00416502	0.004169	NA	NA
ENSMUST00000171796	0.0043045	0.122099	0.0611061	0.0214037	9.9914	0.00407548	5.91574e-05	0.00315645	0.00360577	0.00360577	ENSMUSG00000014602	Kif1a
ENSMUST00000154473	0.00431095	0.122099	-0.127352	0.0446152	5.67519	0.0144878	0.00585775	0.00478798	0.0100664	0.0100664	ENSMUSG00000062753	AI413582
ENSMUST00000173558	0.00430585	0.122099	-0.410523	0.143799	5.47154	0.20358	0.0220138	0.143411	0.0115108	0.143411	ENSMUSG00000024393	Prrc2a
ENSMUST00000132575	0.00431129	0.122099	0.272748	0.0955522	4.80042	0.0898833	0.0147939	0.0582478	0.0179614	0.0582478	ENSMUSG00000025375	Aatk
ENSMUST00000033915	0.0043164	0.122165	-0.0648492	0.0227217	10.3972	0.00496193	3.2025e-05	0.00397386	0.00409818	0.00409818	ENSMUSG00000031517	Gpm6a
ENSMUST00000187285	0.00432723	0.122393	0.439424	0.154007	4.48249	0.233456	0.0409862	0.14876	0.0215665	0.14876	ENSMUSG00000041757	Plekha6
ENSMUST00000034211	0.00433551	0.122469	-0.0796647	0.0279265	8.4759	0.00767564	0.000210353	0.00602875	0.00318264	0.00602875	ENSMUSG00000031760	Mt3
ENSMUST00000022293	0.00433399	0.122469	-0.0750066	0.0262925	7.95417	0.00680385	0.000569519	0.00496086	0.0034862	0.00496086	ENSMUSG00000021771	Vdac2
ENSMUST00000143467	0.00433946	0.122502	-0.15184	0.0532331	5.09375	0.0135162	0.00775217	6.64898e-05	0.0149179	0.0149179	ENSMUSG00000016495	Plgrkt
ENSMUST00000032174	0.00435508	0.12269	-0.130513	0.0457744	6.09459	0.0206174	0.00593739	0.010825	0.00775032	0.010825	ENSMUSG00000030087	Klf15
ENSMUST00000089377	0.00436292	0.12269	-0.240798	0.0844711	5.48304	0.0702051	0.00435582	0.0527271	0.0114226	0.0527271	ENSMUSG00000068220	Lgals1
ENSMUST00000047034	0.0043538	0.12269	0.0941862	0.0330325	7.47225	0.0107369	0.000527703	0.00820146	0.00401286	0.00820146	ENSMUSG00000015599	Ttbk1
ENSMUST00000126193	0.00436248	0.12269	0.332834	0.116756	3.44897	0.133967	0.0593009	0.0495908	0.0497545	0.0497545	ENSMUSG00000030707	Coro1a
ENSMUST00000180077	0.00436275	0.12269	-0.143912	0.0504837	5.3256	0.0160539	0.00768494	0.00338118	0.0127039	0.0127039	ENSMUSG00000062691	Cebpzos
ENSMUST00000138665	0.00436022	0.12269	0.674768	0.23669	5.55495	0.41427	0.437287	-0.130625	0.01089	0.01089	ENSMUSG00000022037	Clu
ENSMUST00000040383	0.00437455	0.122939	0.0941722	0.0330451	6.62962	0.0107426	0.00293814	0.00579768	0.00575433	0.00579768	ENSMUSG00000036686	Cc2d1a
ENSMUST00000153990	0.00437948	0.122998	-0.187385	0.0657619	5.81885	0.0425424	0.0213101	0.0132869	0.00918254	0.0132869	ENSMUSG00000026027	Stradb
ENSMUST00000154092	0.00438935	0.123039	-0.125513	0.044059	7.37975	0.019094	0.00137278	0.0141568	0.00414643	0.0141568	ENSMUSG00000041268	Dmxl2
ENSMUST00000129533	0.0043873	0.123039	0.18971	0.0665909	5.38677	0.043341	0.0232883	0.0119001	0.0121865	0.0121865	ENSMUSG00000022205	Sub1
ENSMUST00000137076	0.00438459	0.123039	-0.257805	0.0904872	3.73701	0.0630729	0.0273647	0.020087	0.0381388	0.0381388	ENSMUSG00000022837	Iqcb1
ENSMUST00000034876	0.00440594	0.12324	-0.0642261	0.022555	8.7461	0.00500304	0.000148591	0.00392123	0.00311797	0.00392123	ENSMUSG00000032324	Tspan3
ENSMUST00000081993	0.00440803	0.12324	1.15983	0.407331	1.69122	1.63168	0.557272	0.770078	0.519515	0.770078	ENSMUSG00000057262	Gm10020
ENSMUST00000068411	0.00441058	0.12324	0.141447	0.0496793	6.70937	0.0242705	0.00153348	0.0182108	0.00552786	0.0182108	ENSMUSG00000021182	Ccdc88c
ENSMUST00000107938	0.00440453	0.12324	0.110746	0.0388907	8.8561	0.0148747	0.000235811	0.0118641	0.00310859	0.0118641	ENSMUSG00000038738	Shank1
ENSMUST00000039720	0.00440854	0.12324	-0.0683848	0.024017	7.4871	0.0041316	0.000622055	0.0024002	0.00399248	0.00399248	ENSMUSG00000041658	Rragb
ENSMUST00000024983	0.00442219	0.123244	0.166885	0.058631	6.34144	0.0338009	0.00466665	0.0228341	0.00671692	0.0228341	ENSMUSG00000024169	Ift140
ENSMUST00000184297	0.00441681	0.123244	0.181154	0.0636354	6.00058	0.0398196	0.0184146	0.0139811	0.00820284	0.0139811	ENSMUSG00000024095	Hnrnpll
ENSMUST00000154437	0.00442475	0.123244	-0.0978524	0.0343803	6.17608	0.00958683	0.0020706	0.00528243	0.00738543	0.00738543	ENSMUSG00000026500	Cox20
ENSMUST00000027916	0.00441373	0.123244	-0.0826169	0.0290192	6.93929	0.00828103	0.00162773	0.00510919	0.00495901	0.00510919	ENSMUSG00000026617	Bpnt1
ENSMUST00000032879	0.00441932	0.123244	0.192656	0.0676801	5.15675	0.0450411	0.0129399	0.0237049	0.0142742	0.0237049	ENSMUSG00000030643	Rab30
ENSMUST00000026093	0.00444631	0.123766	-0.0653039	0.0229569	8.02839	0.00518069	0.000375546	0.00384061	0.00342752	0.00384061	ENSMUSG00000025103	Btbd1
ENSMUST00000147695	0.00445807	0.123936	-0.0650362	0.0228696	8.25431	0.00446855	0.000902722	0.00258685	0.00328141	0.00328141	ENSMUSG00000048814	Lonrf2
ENSMUST00000030192	0.00445703	0.123936	-0.132108	0.0464537	5.50872	0.0212106	0.00460942	0.0126542	0.0112289	0.0126542	ENSMUSG00000028470	Hint2
ENSMUST00000075249	0.00446247	0.12395	0.119977	0.0421939	6.08477	0.0174979	0.00216894	0.0120737	0.00779595	0.0120737	ENSMUSG00000052609	Plekhg3
ENSMUST00000147331	0.00448279	0.12395	0.597841	0.210357	3.5413	0.219331	0.308664	-0.177332	0.0453376	0.0453376	ENSMUSG00000025486	Sirt3
ENSMUST00000172298	0.00448101	0.12395	-0.0648971	0.0228338	7.7568	0.00461982	0.000501111	0.0031496	0.00366994	0.00366994	ENSMUSG00000004771	Rab11a
ENSMUST00000042710	0.00448094	0.12395	-0.145124	0.0510612	5.12506	0.0217426	0.00626416	0.0105869	0.0145938	0.0145938	ENSMUSG00000038059	Smim3
ENSMUST00000078432	0.00448684	0.12395	0.169632	0.0596932	5.10167	0.0350125	0.0123243	0.0161819	0.0148351	0.0161819	ENSMUSG00000030432	Rpl28
ENSMUST00000025569	0.00448433	0.12395	1.16427	0.409676	2.27602	1.64918	0.794904	0.547774	0.224853	0.547774	ENSMUSG00000024667	Tmem216
ENSMUST00000020049	0.00448271	0.12395	-0.122157	0.0429823	5.84655	0.018154	0.00434164	0.0104382	0.00902367	0.0104382	ENSMUSG00000019897	Ccdc59
ENSMUST00000037472	0.00446439	0.12395	0.0964079	0.0339066	8.56414	0.0112992	0.000298485	0.00889879	0.00315493	0.00889879	ENSMUSG00000035545	Leng8
ENSMUST00000138603	0.00448214	0.12395	-0.112503	0.0395848	8.03886	0.0153976	0.000444397	0.0120913	0.00341968	0.0120913	ENSMUSG00000006930	Hap1
ENSMUST00000108716	0.00447385	0.12395	1.46426	0.5151	1.9888	2.60746	0.445974	1.67665	0.338575	1.67665	ENSMUSG00000019102	Aldh3a1
ENSMUST00000106373	0.00449771	0.12403	-0.278256	0.0979443	4.71762	0.09425	0.0157485	0.0609961	0.0188223	0.0609961	ENSMUSG00000030711	Sult1a1
ENSMUST00000039144	0.00450343	0.12403	0.288999	0.10174	7.57071	0.101691	0.00359497	0.0792136	0.00388302	0.0792136	ENSMUSG00000039953	Clstn1
ENSMUST00000109353	0.00450481	0.12403	0.0849382	0.0299029	6.84374	0.00821699	0.00197247	0.00459455	0.00518101	0.00518101	ENSMUSG00000051786	Tubgcp6
ENSMUST00000035157	0.00450669	0.12403	-0.107029	0.0376821	6.27537	0.0118808	0.00438653	0.00483552	0.00697298	0.00697298	ENSMUSG00000032553	Srprb
ENSMUST00000106107	0.00449661	0.12403	-0.0807464	0.0284214	6.75946	0.00793631	0.00106681	0.00539539	0.00539363	0.00539539	ENSMUSG00000025170	Rab40b
ENSMUST00000093458	0.00450581	0.12403	0.0819407	0.0288484	7.21685	0.00803359	0.00224676	0.00426414	0.00441107	0.00441107	ENSMUSG00000036054	Sugp2
ENSMUST00000168019	0.00451066	0.124062	0.777567	0.273786	5.6965	0.431502	0.589744	-0.305088	0.00992865	0.00992865	ENSMUSG00000058922	Gm10052
ENSMUST00000007482	0.00452169	0.124209	-0.0862647	0.0303827	6.54429	0.00888343	0.00136999	0.00582512	0.00601489	0.00601489	ENSMUSG00000007338	Mrpl49
ENSMUST00000101126	0.00451991	0.124209	-0.0993944	0.0350055	6.47353	0.0110167	0.00355701	0.0051925	0.00624606	0.00624606	ENSMUSG00000030029	Lrig1
ENSMUST00000177978	0.00455471	0.124647	0.1218	0.0429333	5.71619	0.0113595	0.00494265	0.00283946	0.00980351	0.00980351	ENSMUSG00000094103	1700047I17Rik2
ENSMUST00000033050	0.00454104	0.124647	-0.535394	0.188658	2.85094	0.349524	0.0799024	0.204833	0.101995	0.204833	ENSMUSG00000030787	Lyve1
ENSMUST00000166466	0.00457924	0.124647	-0.178286	0.0628825	4.84574	0.0388161	0.0126574	0.0189763	0.0174981	0.0189763	ENSMUSG00000019810	Fuca2
ENSMUST00000008812	0.00457162	0.124647	-0.0626944	0.0221085	7.93433	0.00445452	0.000407451	0.0031474	0.00350283	0.00350283	ENSMUSG00000008668	Rps18
ENSMUST00000010550	0.00458626	0.124647	-0.12065	0.0425611	5.57138	0.0171063	0.00371891	0.0100759	0.0107727	0.0107727	ENSMUSG00000010406	Mrpl52
ENSMUST00000035346	0.00454944	0.124647	0.234848	0.0827711	6.19844	0.0672736	0.017365	0.0374434	0.00728955	0.0374434	ENSMUSG00000061411	Nol4l
ENSMUST00000147112	0.00454511	0.124647	0.95705	0.337272	1.71232	0.798275	0.406045	0.174586	0.503974	0.503974	ENSMUSG00000002769	Gnmt
ENSMUST00000138193	0.00454929	0.124647	-0.206416	0.0727502	5.01316	0.0519704	0.0157694	0.0265713	0.0157746	0.0265713	ENSMUSG00000024054	Smchd1
ENSMUST00000155913	0.0045804	0.124647	-1.28387	0.452839	1.85938	2.01296	0.746246	0.894259	0.4078	0.894259	ENSMUSG00000038235	F11r
ENSMUST00000118092	0.00458815	0.124647	-1.36207	0.480514	3.06446	2.26634	1.2477	0.599449	0.0780359	0.599449	ENSMUSG00000031310	Zmym3
ENSMUST00000153658	0.00457481	0.124647	0.109751	0.0387056	6.04918	0.0118527	0.00402044	0.00501521	0.00796453	0.00796453	ENSMUSG00000024012	Mtch1
ENSMUST00000035142	0.00458238	0.124647	-0.126843	0.0447414	6.06104	0.015371	0.00810654	0.00348645	0.00790782	0.00790782	ENSMUSG00000032547	Ryk
ENSMUST00000006104	0.00457029	0.124647	-0.22845	0.0805577	4.01656	0.0417119	0.0213227	0.00786233	0.0305936	0.0305936	ENSMUSG00000005950	P2rx5
ENSMUST00000190029	0.00456824	0.124647	0.854085	0.301158	6.66529	0.890414	0.596076	0.129495	0.00565108	0.129495	ENSMUSG00000037236	Matr3
ENSMUST00000100398	0.00458057	0.124647	0.407626	0.143776	4.90176	0.201472	0.148447	0.0154324	0.0169268	0.0169268	ENSMUSG00000017314	Mpp2
ENSMUST00000151940	0.00456397	0.124647	0.803477	0.283284	2.73845	0.787888	0.511797	0.130201	0.118255	0.130201	NA	NA
ENSMUST00000029875	0.00458879	0.124647	-0.090988	0.0320994	6.98858	0.0101135	0.000900238	0.00734275	0.00485192	0.00734275	ENSMUSG00000028221	Tmem55a
ENSMUST00000115196	0.00458721	0.124647	0.175672	0.0619727	5.92092	0.0376979	0.00790249	0.0228224	0.00861452	0.0228224	ENSMUSG00000022770	Dlg1
ENSMUST00000129593	0.00461673	0.124737	0.211977	0.0748339	4.90002	0.0474369	0.0278564	0.00917938	0.0169446	0.0169446	ENSMUSG00000020311	Erlec1
ENSMUST00000109035	0.00460984	0.124737	-0.168844	0.0595967	5.68296	0.0348545	0.0129931	0.0154211	0.0100159	0.0154211	ENSMUSG00000023021	Cers5
ENSMUST00000168693	0.00461636	0.124737	0.0703799	0.0248459	8.84761	0.00605754	0.000140869	0.0047977	0.00310897	0.0047977	ENSMUSG00000030376	Slc8a2
ENSMUST00000023262	0.00461767	0.124737	-0.184021	0.0649664	5.40071	0.0414149	0.00880285	0.0249622	0.0120721	0.0249622	ENSMUSG00000022591	Gm9747
ENSMUST00000074846	0.00461629	0.124737	-0.0825419	0.0291394	8.68143	0.00833194	0.000645507	0.00614732	0.00312803	0.00614732	ENSMUSG00000029657	Hsph1
ENSMUST00000095017	0.00459938	0.124737	-0.211639	0.074683	5.98294	0.0452749	0.0363287	-0.00148885	0.0082917	0.0082917	ENSMUSG00000042508	Dmtf1
ENSMUST00000043775	0.00460733	0.124737	0.0719946	0.0254104	7.21534	0.00390423	0.000751786	0.0019004	0.0044137	0.0044137	ENSMUSG00000038773	Kdm3b
ENSMUST00000155969	0.00459704	0.124737	-0.465705	0.164328	3.78396	0.178665	0.179315	-0.0525295	0.0367152	0.0367152	ENSMUSG00000002332	Dhrs1
ENSMUST00000183659	0.00461165	0.124737	1.33004	0.469486	2.29161	2.16298	0.823201	0.940137	0.219952	0.940137	ENSMUSG00000052512	Nav2
ENSMUST00000120878	0.00464467	0.124775	0.115083	0.0406553	6.15712	0.0138369	0.00575472	0.00501168	0.00746814	0.00746814	ENSMUSG00000018398	2008-09-01
ENSMUST00000041218	0.00462434	0.124775	1.73447	0.612432	1.82245	3.68015	1.88715	1.11343	0.430066	1.11343	ENSMUSG00000038208	Pgap3
ENSMUST00000115912	0.00464207	0.124775	0.198777	0.0702177	4.18119	0.0362611	0.0127493	0.0141838	0.0266949	0.0266949	ENSMUSG00000079774	Fam205a2
ENSMUST00000082152	0.00463171	0.124775	0.148278	0.0523656	7.79071	0.0269035	0.00133342	0.0206038	0.00363539	0.0206038	ENSMUSG00000020802	Ube2o
ENSMUST00000126694	0.00464451	0.124775	0.184553	0.0651968	4.64924	0.0333133	0.0144437	0.0108974	0.0195612	0.0195612	ENSMUSG00000000134	Tfe3
ENSMUST00000108026	0.00464207	0.124775	0.198777	0.0702177	4.18119	0.0362611	0.0127493	0.0141838	0.0266949	0.0266949	ENSMUSG00000078746	Fam205a4
ENSMUST00000123397	0.00463621	0.124775	0.21625	0.0763788	4.64831	0.0572324	0.0224911	0.0241786	0.0195715	0.0241786	ENSMUSG00000022469	Rapgef3
ENSMUST00000035232	0.00464118	0.124775	-0.152706	0.0539417	5.82837	0.0285446	0.00546815	0.0178095	0.00912754	0.0178095	ENSMUSG00000032609	Klhdc8b
ENSMUST00000020653	0.00463331	0.124775	-0.0757549	0.0267545	6.9891	0.00626557	0.00087562	0.00406845	0.00485081	0.00485081	ENSMUSG00000020386	Sar1b
ENSMUST00000096299	0.00465423	0.124955	1.73351	0.612538	3.00659	3.68029	2.09837	0.903257	0.0837846	0.903257	ENSMUSG00000041380	Htr2c
ENSMUST00000174391	0.00465859	0.124996	-0.114578	0.0404908	7.36109	0.0160809	0.00364392	0.00947211	0.0041748	0.00947211	ENSMUSG00000032423	Syncrip
ENSMUST00000193200	0.00466378	0.125058	0.284425	0.100526	6.91902	0.0991122	0.00868092	0.0721622	0.00500447	0.0721622	ENSMUSG00000067629	Syngap1
ENSMUST00000054867	0.00467118	0.125104	0.0844683	0.0298593	7.4086	0.00874381	0.000586009	0.00654663	0.00410352	0.00654663	ENSMUSG00000039904	Gpr37
ENSMUST00000142473	0.00467016	0.125104	0.273256	0.0965928	4.64778	0.0915029	0.0151351	0.0595062	0.0195773	0.0595062	ENSMUSG00000036817	Sun1
ENSMUST00000112557	0.00468212	0.12532	-0.140597	0.0497138	6.21004	0.0242352	0.01201	0.00776173	0.00724049	0.00776173	ENSMUSG00000032570	Atp2c1
ENSMUST00000164202	0.00469473	0.125352	0.747052	0.264231	3.50578	0.450323	0.511605	-0.195095	0.0469402	0.0469402	ENSMUSG00000043639	Rbm20
ENSMUST00000039818	0.0046929	0.125352	-0.0944003	0.0333878	6.3196	0.00793279	0.00211794	0.00370289	0.0068	0.0068	ENSMUSG00000028737	Aldh4a1
ENSMUST00000102746	0.00468779	0.125352	-0.067169	0.0237536	7.52491	0.00318583	0.000571982	0.00151693	0.00394188	0.00394188	ENSMUSG00000052997	Uba2
ENSMUST00000112096	0.00469415	0.125352	-0.0821663	0.0290617	7.93238	0.00717324	0.00325218	0.00235983	0.00350449	0.00350449	ENSMUSG00000041740	Rnf10
ENSMUST00000115765	0.00470234	0.12545	0.139187	0.0492394	5.63116	0.0212872	0.00903746	0.00779317	0.0103587	0.0103587	ENSMUSG00000003778	Brd8
ENSMUST00000115446	0.00470414	0.12545	2.18005	0.771257	1.99504	5.83168	2.97245	1.78624	0.335561	1.78624	ENSMUSG00000046798	Cldn12
ENSMUST00000030284	0.00472792	0.125896	-0.0744801	0.0263645	7.89961	0.00681289	0.000644277	0.00491644	0.00353288	0.00491644	ENSMUSG00000028557	Rnf11
ENSMUST00000073080	0.00474244	0.125896	-0.091027	0.032233	7.4846	0.0101819	0.000735095	0.00757665	0.00399589	0.00757665	ENSMUSG00000058927	Gm10053
ENSMUST00000067663	0.00474286	0.125896	-0.06738	0.0238598	7.78284	0.00481364	0.000911019	0.00285239	0.0036433	0.0036433	ENSMUSG00000002102	Psmc3
ENSMUST00000133683	0.00472409	0.125896	-0.295059	0.104436	3.93264	0.0882483	0.05458	0.013394	0.0326745	0.0326745	ENSMUSG00000058833	2810428I15Rik
ENSMUST00000177755	0.00473278	0.125896	-0.485507	0.17188	5.05579	0.219086	0.221021	-0.0574898	0.0153218	0.0153218	ENSMUSG00000031925	Maml2
ENSMUST00000153739	0.00473778	0.125896	-0.150795	0.053391	7.66653	0.0279373	0.00252539	0.0202794	0.00376822	0.0202794	ENSMUSG00000067786	Nnat
ENSMUST00000151928	0.0047438	0.125896	0.169923	0.0601723	4.99528	0.0284859	0.0130035	0.00873226	0.0159621	0.0159621	ENSMUSG00000020211	Sf3a2
ENSMUST00000066058	0.00474295	0.125896	0.0729346	0.0258268	7.15232	0.00395746	0.000809187	0.00186167	0.00452699	0.00452699	ENSMUSG00000033902	Mapkbp1
ENSMUST00000032185	0.00475503	0.126008	0.0816328	0.0289152	7.85557	0.00819268	0.000413081	0.00627564	0.00357282	0.00627564	ENSMUSG00000030096	Slc6a6
ENSMUST00000142518	0.00475127	0.126008	0.355323	0.125848	3.6692	0.155196	0.0368349	0.0898668	0.0403713	0.0898668	ENSMUSG00000052353	Cemip
ENSMUST00000131820	0.00475664	0.126008	0.487809	0.172794	4.10967	0.193705	0.2105	-0.0737935	0.0283619	0.0283619	ENSMUSG00000034868	Myl12b
ENSMUST00000021880	0.00477616	0.126372	-0.153235	0.0543047	4.98316	0.0281424	0.00750346	0.0153154	0.0160886	0.0160886	ENSMUSG00000044258	Ctla2a
ENSMUST00000006478	0.0047743	0.126372	-0.0976542	0.0346061	6.90248	0.0117326	0.00107713	0.00850352	0.00504221	0.00850352	ENSMUSG00000006315	Tmem147
ENSMUST00000092584	0.00478336	0.126487	-0.0721979	0.0255906	8.14991	0.00641518	0.000298725	0.00494029	0.00334301	0.00494029	ENSMUSG00000069662	Marcks
ENSMUST00000150363	0.00478721	0.126512	0.419582	0.148734	2.89989	0.164757	0.0811874	0.0421151	0.0957878	0.0957878	ENSMUSG00000036989	Trim3
ENSMUST00000133481	0.00479099	0.126536	0.205079	0.0727033	4.35334	0.0366356	0.018837	0.00780451	0.0234492	0.0234492	ENSMUSG00000036572	Upf3b
ENSMUST00000169869	0.00479858	0.12666	0.216431	0.0767418	6.34986	0.0576831	0.0217787	0.0253358	0.00668529	0.0253358	ENSMUSG00000022212	Cpne6
ENSMUST00000130834	0.00480719	0.126811	0.118655	0.042081	6.14255	0.0120583	0.00663392	0.00207197	0.00753257	0.00753257	ENSMUSG00000028347	Tmeff1
ENSMUST00000026170	0.00481544	0.126952	-0.143014	0.05073	5.11553	0.0200362	0.00589666	0.00935324	0.0146916	0.0146916	ENSMUSG00000025171	Ubtd1
ENSMUST00000025027	0.00482883	0.127108	-0.146275	0.0519029	5.54789	0.0263777	0.009659	0.0118923	0.010941	0.0118923	ENSMUSG00000024194	Cuta
ENSMUST00000058754	0.00483002	0.127108	-0.0825099	0.029278	6.68032	0.00685749	0.00124908	0.00402156	0.00560853	0.00560853	ENSMUSG00000043207	Zmpste24
ENSMUST00000163846	0.00482734	0.127108	0.277542	0.0984772	4.61996	0.094958	0.0155563	0.0620258	0.0198891	0.0620258	ENSMUSG00000021910	Nisch
ENSMUST00000130897	0.0048433	0.127381	0.289596	0.102793	3.54042	0.0774177	0.039155	0.0184791	0.0453761	0.0453761	ENSMUSG00000057229	Atp5sl
ENSMUST00000061444	0.00484709	0.127404	-0.112053	0.0397771	5.76176	0.00989697	0.00313634	0.00374229	0.00952139	0.00952139	ENSMUSG00000049960	Mrps16
ENSMUST00000053575	0.00485247	0.127469	-0.16398	0.0582177	4.91691	0.0317583	0.0103426	0.0153039	0.0167718	0.0167718	ENSMUSG00000049124	Gm8186
ENSMUST00000033418	0.00486793	0.127523	-0.187193	0.0664833	5.03289	0.0432625	0.00576779	0.0295924	0.015566	0.0295924	ENSMUSG00000017057	Il13ra1
ENSMUST00000026672	0.00486908	0.127523	0.0967819	0.0343738	6.18194	0.00657523	0.00209236	0.00220425	0.00736012	0.00736012	ENSMUSG00000025584	Pde8a
ENSMUST00000110057	0.00486192	0.127523	-0.0926156	0.0328886	6.79605	0.0105877	0.00126189	0.00739137	0.00529931	0.00739137	ENSMUSG00000051379	Flrt3
ENSMUST00000150210	0.00486862	0.127523	-0.232277	0.0824964	4.03882	0.0570395	0.0243901	0.0201634	0.0300552	0.0300552	ENSMUSG00000027787	Nmd3
ENSMUST00000165123	0.0048668	0.127523	-0.0704857	0.0250329	8.60265	0.00613359	0.000285387	0.0047278	0.00314486	0.0047278	ENSMUSG00000024576	Csnk1a1
ENSMUST00000151044	0.00487728	0.127662	1.71261	0.608379	1.24734	3.62239	1.29168	1.66932	0.979722	1.66932	ENSMUSG00000022957	Itsn1
ENSMUST00000151712	0.0048905	0.127854	0.281489	0.100026	4.25294	0.0979076	0.0207549	0.0592867	0.0252163	0.0592867	ENSMUSG00000029428	Stx2
ENSMUST00000139997	0.00489506	0.127854	0.16775	0.0596155	5.65612	0.0347768	0.0112205	0.0172115	0.0101917	0.0172115	ENSMUSG00000035086	Becn1
ENSMUST00000190298	0.00489626	0.127854	0.72476	0.257575	4.67653	0.649194	0.0847531	0.446007	0.0192623	0.446007	ENSMUSG00000009418	Nav1
ENSMUST00000040498	0.00489272	0.127854	0.218094	0.0775029	4.07317	0.0369274	0.0188224	0.00665197	0.0292313	0.0292313	ENSMUSG00000036492	Rnf39
ENSMUST00000102593	0.00490177	0.127921	-0.0805843	0.0286428	7.01465	0.0080274	0.0010039	0.00555939	0.00479709	0.00555939	ENSMUSG00000028798	Eif3i
ENSMUST00000002808	0.00491996	0.128244	-0.112858	0.0401312	5.72927	0.0143987	0.0031627	0.00831941	0.00972143	0.00972143	ENSMUSG00000002731	Prkra
ENSMUST00000064503	0.00491961	0.128244	-0.113792	0.0404631	6.47788	0.0130752	0.00686667	0.00319137	0.00623143	0.00623143	ENSMUSG00000009207	Lnp
ENSMUST00000146618	0.00492767	0.128368	-0.15902	0.0565559	4.88528	0.0237413	0.00849355	0.00929589	0.017095	0.017095	ENSMUSG00000035864	Syt1
ENSMUST00000136414	0.00493987	0.128524	0.467294	0.166242	3.01223	0.217723	0.137888	0.0288621	0.0832024	0.0832024	ENSMUSG00000028973	Abcb8
ENSMUST00000006496	0.00494243	0.128524	-0.0690433	0.0245639	7.93465	0.00590156	0.000388764	0.00443832	0.00350256	0.00443832	ENSMUSG00000006333	Rps9
ENSMUST00000043675	0.00493687	0.128524	-0.089176	0.0317225	7.81536	0.00984309	0.000385562	0.007665	0.00361108	0.007665	ENSMUSG00000038717	Atp5l
ENSMUST00000034947	0.00494612	0.128543	-0.0809606	0.0288063	7.40044	0.00811578	0.000600347	0.00603806	0.00411555	0.00603806	ENSMUSG00000032383	Ppib
ENSMUST00000128689	0.00496264	0.128896	0.729584	0.259689	2.42191	0.577407	0.35641	0.0982996	0.183099	0.183099	ENSMUSG00000028328	Tmod1
ENSMUST00000148023	0.00496871	0.128902	0.386233	0.137496	3.05754	0.1679	0.0725423	0.0611746	0.0786984	0.0786984	ENSMUSG00000028803	Nipal3
ENSMUST00000106111	0.00496863	0.128902	0.464329	0.165297	4.54289	0.267172	0.188893	0.0296909	0.0207971	0.0296909	ENSMUSG00000056856	Jakmip3
ENSMUST00000067496	0.00498022	0.128947	-0.0704921	0.0251013	7.60498	0.00616035	0.000511678	0.00452891	0.00384069	0.00452891	ENSMUSG00000054428	Atpif1
ENSMUST00000023207	0.00498186	0.128947	-0.21546	0.0767253	7.22867	0.0575552	0.00209899	0.0449952	0.00439053	0.0449952	ENSMUSG00000022548	Apod
ENSMUST00000139889	0.0049752	0.128947	-0.105476	0.0375543	6.82869	0.0137897	0.00338407	0.00789853	0.00521779	0.00789853	ENSMUSG00000038020	Rapgefl1
ENSMUST00000054960	0.00498223	0.128947	-0.0881373	0.0313859	6.94873	0.00963108	0.000898369	0.00698223	0.00493813	0.00698223	ENSMUSG00000051495	Irf2bp2
ENSMUST00000155296	0.00498668	0.128986	-0.190029	0.0676768	5.37897	0.0430344	0.0243902	0.010449	0.012251	0.012251	ENSMUSG00000031516	Dctn6
ENSMUST00000079716	0.00499896	0.129179	-0.0681328	0.0242716	8.32454	0.0057588	0.000245293	0.00446758	0.00324549	0.00446758	ENSMUSG00000062328	Rpl17
ENSMUST00000002095	0.00500004	0.129179	0.188165	0.0670333	8.07562	0.0439251	0.0230342	0.0129135	0.003393	0.0129135	ENSMUSG00000002028	Kmt2a
ENSMUST00000194928	0.00501438	0.129398	0.125522	0.0447317	5.72375	0.0182516	0.00625143	0.00840708	0.00975596	0.00975596	ENSMUSG00000104063	Pcdhgb7
ENSMUST00000098346	0.00501148	0.129398	0.0579272	0.0206419	8.42638	0.00400684	0.000207643	0.00303794	0.00320105	0.00320105	ENSMUSG00000038886	Man2a2
ENSMUST00000080861	0.00503377	0.129441	-0.0944414	0.0336706	6.87274	0.0110788	0.00279199	0.00627768	0.00511154	0.00627768	ENSMUSG00000062997	Rpl35
ENSMUST00000102487	0.00503289	0.129441	-0.173183	0.0617426	6.05677	0.0293972	0.0225691	-0.000189916	0.00792819	0.00792819	ENSMUSG00000040842	Szrd1
ENSMUST00000164609	0.00502109	0.129441	-2.08537	0.743267	1.89788	5.39926	2.51372	1.90584	0.38582	1.90584	ENSMUSG00000031422	Morf4l2
ENSMUST00000105907	0.00502843	0.129441	-0.074261	0.0264726	7.06655	0.00494152	0.000914884	0.00272077	0.00469149	0.00469149	ENSMUSG00000028857	Tmem222
ENSMUST00000066264	0.00502916	0.129441	-0.0862593	0.0307502	6.6378	0.00924077	0.00139598	0.00616864	0.00573037	0.00616864	ENSMUSG00000053898	Ech1
ENSMUST00000150728	0.00502997	0.129441	0.153109	0.0545824	5.14321	0.0244762	0.00942417	0.00961661	0.0144097	0.0144097	ENSMUSG00000073468	Sft2d1
ENSMUST00000134402	0.00503671	0.129441	0.29718	0.105959	3.67353	0.0795406	0.0495966	0.00904444	0.0402217	0.0402217	ENSMUSG00000031284	Pak3
ENSMUST00000022322	0.00504902	0.129605	-0.0575608	0.0205289	8.57553	0.00201422	0.00021966	0.00097817	0.00315183	0.00315183	ENSMUSG00000021794	Glud1
ENSMUST00000023684	0.00504638	0.129605	0.182913	0.0652314	6.33249	0.0415771	0.0255049	0.00853628	0.00675078	0.00853628	ENSMUSG00000022962	Gart
ENSMUST00000179549	0.00506072	0.129722	-0.0789841	0.028177	7.36056	0.00775658	0.000595931	0.00575561	0.00417561	0.00575561	ENSMUSG00000095098	Ccdc85b
ENSMUST00000027634	0.00506242	0.129722	-0.122393	0.0436643	7.44246	0.0186263	0.000713406	0.0145392	0.00405462	0.0145392	ENSMUSG00000026385	Dbi
ENSMUST00000027172	0.0050581	0.129722	0.2409	0.0859341	5.70612	0.0721478	0.0410013	0.0180761	0.00986725	0.0180761	ENSMUSG00000026018	Ica1l
ENSMUST00000127652	0.00507963	0.129859	-0.147527	0.0526518	7.22059	0.0270788	0.00663828	0.0155394	0.00440454	0.0155394	ENSMUSG00000028618	Tmem59
ENSMUST00000078352	0.005073	0.129859	0.0581624	0.0207548	9.37872	0.0040722	0.000248812	0.00305703	0.00319728	0.00319728	ENSMUSG00000026825	Dnm1
ENSMUST00000111608	0.00507889	0.129859	-0.0745926	0.0266213	7.06433	0.00692256	0.000932789	0.00473677	0.00469591	0.00473677	ENSMUSG00000044835	Ankrd45
ENSMUST00000106226	0.00507755	0.129859	-0.0703131	0.0250932	7.41027	0.00600087	0.000936281	0.00394624	0.00410109	0.00410109	ENSMUSG00000030846	Tial1
ENSMUST00000109764	0.00508972	0.130024	0.0600197	0.0214257	8.44041	0.00448365	0.000212971	0.0034595	0.00319562	0.0034595	ENSMUSG00000001911	Nfix
ENSMUST00000148126	0.00509451	0.130024	-0.268326	0.0957965	4.23406	0.0849433	0.0478298	0.0207454	0.025586	0.025586	ENSMUSG00000036918	Ttc7
ENSMUST00000049911	0.00509495	0.130024	-0.074808	0.0267079	7.18972	0.0034421	0.00124751	0.000817001	0.00445899	0.00445899	ENSMUSG00000015120	Ube2i
ENSMUST00000080817	0.00511096	0.130356	0.082504	0.0294662	6.84139	0.0084786	0.00107981	0.00586624	0.00518671	0.00586624	ENSMUSG00000058761	Rnf169
ENSMUST00000023707	0.00511585	0.130373	-0.0886239	0.0316554	7.9686	0.0097848	0.000373232	0.00764328	0.00347437	0.00764328	ENSMUSG00000022982	Sod1
ENSMUST00000045004	0.00511756	0.130373	0.0706844	0.0252486	7.51716	0.00622479	0.000585988	0.00451395	0.00395211	0.00451395	ENSMUSG00000022946	Dopey2
ENSMUST00000175859	0.00512092	0.130383	0.304656	0.108832	3.56272	0.0949802	0.0503316	0.023064	0.0444231	0.0444231	ENSMUSG00000036138	Acaa1a
ENSMUST00000143308	0.00514112	0.130532	0.207029	0.0739903	4.44317	0.0534447	0.0213981	0.0223984	0.0221016	0.0223984	ENSMUSG00000021775	Nr1d2
ENSMUST00000182123	0.00513809	0.130532	-0.582648	0.208219	4.5266	0.251729	0.325842	-0.15625	0.0209989	0.0209989	ENSMUSG00000034801	Sos2
ENSMUST00000014892	0.00513617	0.130532	-0.0838454	0.0299623	6.63884	0.00776142	0.00145457	0.00469088	0.00572733	0.00572733	ENSMUSG00000014748	Tex261
ENSMUST00000171474	0.00513758	0.130532	-0.198029	0.0707682	5.88622	0.0488928	0.0232964	0.0167687	0.00880232	0.0167687	ENSMUSG00000014074	Rnf168
ENSMUST00000110485	0.00514555	0.130532	0.156398	0.0559009	6.10336	0.0305053	0.0034889	0.0215104	0.00770988	0.0215104	ENSMUSG00000022228	Zscan26
ENSMUST00000155555	0.00514298	0.130532	0.267502	0.095607	4.04715	0.0813573	0.0432708	0.0217164	0.0298547	0.0298547	ENSMUSG00000038766	Gabpb2
ENSMUST00000075723	0.00514762	0.130532	-0.0717983	0.0256638	8.40195	0.0064294	0.00044483	0.00482422	0.00321089	0.00482422	ENSMUSG00000062933	Gm10123
ENSMUST00000025684	0.00516048	0.130783	-0.0714897	0.0255609	7.22328	0.00592757	0.000826997	0.00393528	0.00439987	0.00439987	ENSMUSG00000024772	Ehd1
ENSMUST00000025631	0.00516998	0.130948	-0.10575	0.0378186	5.92531	0.00832552	0.00285087	0.00277001	0.00859111	0.00859111	ENSMUSG00000024725	Ostf1
ENSMUST00000113835	0.00517874	0.131094	0.199416	0.0713294	5.04355	0.0482229	0.0252504	0.0139754	0.0154527	0.0154527	ENSMUSG00000030016	Zfp638
ENSMUST00000103139	0.00518766	0.131244	0.0809753	0.02897	7.18005	0.00818962	0.00188177	0.00483231	0.00447636	0.00483231	ENSMUSG00000058756	Thra
ENSMUST00000060251	0.00519781	0.131425	-0.0693087	0.0248017	7.29431	0.00581336	0.000640615	0.00408554	0.00428038	0.00428038	ENSMUSG00000038412	Higd1a
ENSMUST00000169121	0.00520131	0.131438	0.108381	0.0387866	8.36167	0.0146783	0.00123642	0.0107988	0.00322825	0.0107988	ENSMUSG00000024743	Syt7
ENSMUST00000152830	0.0052117	0.131625	0.217728	0.0779367	5.1577	0.0592591	0.0138362	0.0347568	0.0142647	0.0347568	ENSMUSG00000023927	Satb1
ENSMUST00000105937	0.00521935	0.131742	0.793804	0.284194	2.48935	0.7879	0.469191	0.17694	0.166622	0.17694	ENSMUSG00000054405	Dnajc8
ENSMUST00000138026	0.00524127	0.132158	0.588938	0.210951	2.79588	0.434029	0.0967433	0.25926	0.109581	0.25926	ENSMUSG00000025266	Gnl3l
ENSMUST00000125510	0.00524185	0.132158	0.361368	0.12944	3.10964	0.115805	0.0601652	0.0246764	0.0738719	0.0738719	ENSMUSG00000021514	Zfp369
ENSMUST00000113938	0.00524808	0.132239	-0.114624	0.0410634	5.95098	0.0164451	0.00307206	0.0104176	0.008456	0.0104176	ENSMUSG00000030037	Mrpl53
ENSMUST00000026264	0.00525141	0.132247	0.721484	0.258486	3.89539	0.444525	0.500885	-0.180353	0.0336347	0.0336347	ENSMUSG00000025234	Arih1
ENSMUST00000033847	0.00525504	0.132262	-0.0873551	0.0312992	6.60456	0.00955357	0.00194305	0.00589406	0.00582884	0.00589406	ENSMUSG00000031467	Agpat5
ENSMUST00000113370	0.00528332	0.132898	1.85142	0.663774	2.44182	4.29564	3.18308	0.341685	0.178064	0.341685	NA	NA
ENSMUST00000139311	0.00530468	0.133132	0.233919	0.0839045	4.52193	0.0561154	0.0352621	0.00813223	0.0210576	0.0210576	ENSMUSG00000034032	Rpap1
ENSMUST00000002885	0.00531084	0.133132	-0.0615434	0.022078	7.9132	0.00430375	0.000378517	0.00305866	0.00352098	0.00352098	ENSMUSG00000002808	Epdr1
ENSMUST00000094467	0.00531516	0.133132	-0.0708076	0.0254038	7.20975	0.00362683	0.000739321	0.00167141	0.0044235	0.0044235	ENSMUSG00000033068	Entpd6
ENSMUST00000154994	0.00530411	0.133132	1.5581	0.558867	3.44593	3.04455	1.14582	1.35284	0.0499148	1.35284	ENSMUSG00000021156	Zmynd11
ENSMUST00000084354	0.00530939	0.133132	-1.73599	0.622747	1.28808	3.78015	1.03349	2.06902	0.924811	2.06902	ENSMUSG00000034401	Spata6
ENSMUST00000034049	0.00531689	0.133132	-0.0597773	0.0214472	9.40505	0.00448332	8.16856e-05	0.00359819	0.00320773	0.00359819	ENSMUSG00000031633	Slc25a4
ENSMUST00000105972	0.0053165	0.133132	1.65505	0.593803	2.46692	3.43671	1.2412	1.57962	0.171922	1.57962	ENSMUSG00000028906	Epb41
ENSMUST00000084843	0.00530299	0.133132	1.24179	0.445402	2.74727	1.93381	1.12702	0.460039	0.116869	0.460039	ENSMUSG00000070425	Xntrpc
ENSMUST00000186539	0.0053274	0.133319	0.599763	0.215236	3.17415	0.451486	0.0985353	0.272076	0.0683653	0.272076	ENSMUSG00000026442	Nfasc
ENSMUST00000034738	0.00533964	0.133466	-0.0787146	0.0282557	6.85729	0.00674933	0.00123875	0.0040833	0.00514833	0.00514833	ENSMUSG00000032215	Rsl24d1
ENSMUST00000022806	0.00534453	0.133466	0.0607741	0.021818	8.09326	0.00196447	0.00042755	0.000617473	0.00338066	0.00338066	ENSMUSG00000089682	Bcl2l2
ENSMUST00000028898	0.00534277	0.133466	0.982185	0.352593	1.84826	0.723284	0.580198	-0.0900546	0.414377	0.414377	ENSMUSG00000027409	1700020A23Rik
ENSMUST00000103006	0.00534545	0.133466	-0.0921063	0.033067	6.35238	0.00822472	0.00207154	0.00416505	0.00667588	0.00667588	ENSMUSG00000073293	Nudt10
ENSMUST00000100181	0.00534889	0.133476	-0.743297	0.26687	2.7107	0.693957	0.413227	0.156531	0.122752	0.156531	ENSMUSG00000017132	Cyth1
ENSMUST00000021547	0.00535685	0.133598	0.0925326	0.0332283	6.38921	0.0107576	0.00161108	0.00722187	0.00654051	0.00722187	ENSMUSG00000066440	Zfyve26
ENSMUST00000164667	0.00537642	0.133635	-0.572404	0.205636	2.383	0.267205	0.144917	0.0438218	0.193373	0.193373	ENSMUSG00000092124	B930094E09Rik
ENSMUST00000163955	0.00537661	0.133635	0.166125	0.0596807	5.54313	0.0292863	0.0175189	0.00538429	0.0109754	0.0109754	ENSMUSG00000021794	Glud1
ENSMUST00000037687	0.00537429	0.133635	-0.0784922	0.0281971	7.0538	0.00774537	0.00077966	0.00558095	0.004717	0.00558095	ENSMUSG00000033578	Tmem35
ENSMUST00000099091	0.00537553	0.133635	0.187681	0.0674233	4.44254	0.0442842	0.0134167	0.0229505	0.0221105	0.0229505	ENSMUSG00000074591	Ankub1
ENSMUST00000069580	0.00536804	0.133635	-0.092401	0.0331891	6.15733	0.00947046	0.00134492	0.00616443	0.00746722	0.00746722	ENSMUSG00000055850	Rnf181
ENSMUST00000193509	0.00536804	0.133635	-0.092401	0.0331891	6.15733	0.00947046	0.00134492	0.00616443	0.00746722	0.00746722	ENSMUSG00000102720	Rnf181
ENSMUST00000022358	0.00538492	0.133766	0.0608725	0.0218725	8.04463	0.00466004	0.00031711	0.00351015	0.00341541	0.00351015	ENSMUSG00000021819	Zswim8
ENSMUST00000033342	0.0053916	0.13378	-0.0662492	0.0238079	7.49173	0.00367367	0.00054834	0.00207739	0.00398619	0.00398619	ENSMUSG00000031029	Eif3f
ENSMUST00000006403	0.00539114	0.13378	0.255596	0.0918523	4.75688	0.0664988	0.049084	0.00221032	0.0184108	0.0184108	ENSMUSG00000006241	Ccdc159
ENSMUST00000155587	0.00539882	0.133808	-0.461906	0.166021	4.6775	0.26845	0.187766	0.0327372	0.0192517	0.0327372	ENSMUSG00000026103	Gls
ENSMUST00000182665	0.00539882	0.133808	0.101812	0.0365939	6.8521	0.0130424	0.00397067	0.00674227	0.00516078	0.00674227	ENSMUSG00000069601	Ank3
ENSMUST00000025568	0.00541392	0.134107	-0.139314	0.0500893	5.14033	0.020746	0.00563272	0.0106292	0.0144388	0.0144388	ENSMUSG00000024666	Tmem138
ENSMUST00000107285	0.00542048	0.134194	0.629851	0.22649	6.77763	0.394302	0.405035	-0.10338	0.0053464	0.0053464	ENSMUSG00000006920	Ezh1
ENSMUST00000107287	0.00542544	0.134241	0.279238	0.100423	4.74771	0.0981976	0.0150861	0.0655917	0.0185062	0.0655917	ENSMUSG00000028399	Ptprd
ENSMUST00000061506	0.00543472	0.134395	0.154811	0.0556859	5.43319	0.030192	0.00841153	0.0163958	0.0118106	0.0163958	ENSMUSG00000036019	Tmtc2
ENSMUST00000179893	0.00543992	0.134447	0.146292	0.0526277	6.45038	0.0178083	0.0158326	-0.0031378	0.0063248	0.0063248	ENSMUSG00000030592	Ryr1
ENSMUST00000178343	0.00544995	0.13451	0.100794	0.0362678	8.44167	0.0128051	0.000368428	0.0101544	0.00319515	0.0101544	ENSMUSG00000095041	AC149090.1
ENSMUST00000105590	0.00545165	0.13451	-0.204907	0.0737326	4.41775	0.0529243	0.0137296	0.0297624	0.0224641	0.0297624	ENSMUSG00000019768	Esr1
ENSMUST00000026937	0.00544812	0.13451	-0.0781715	0.0281266	7.04201	0.00770168	0.00123235	0.00509651	0.00474084	0.00509651	ENSMUSG00000025825	Iscu
ENSMUST00000146651	0.00545706	0.134568	-0.656519	0.236265	2.41808	0.543395	0.196894	0.249677	0.184085	0.249677	ENSMUSG00000059974	Ntm
ENSMUST00000135762	0.00546433	0.134671	0.189149	0.0680807	5.1687	0.0451166	0.00916415	0.0279157	0.0141558	0.0279157	ENSMUSG00000026280	Atg4b
ENSMUST00000030187	0.00546831	0.134693	0.092245	0.0332047	6.9628	0.0107318	0.000912032	0.00790839	0.00490734	0.00790839	ENSMUSG00000028465	Tln1
ENSMUST00000027521	0.00547136	0.134693	0.153714	0.0553348	6.0863	0.02795	0.0167067	0.00587415	0.00778885	0.00778885	ENSMUSG00000055013	Agap1
ENSMUST00000179505	0.00547945	0.134742	0.105833	0.0381051	8.37734	0.0141318	0.000412856	0.0112031	0.00322133	0.0112031	ENSMUSG00000095041	AC149090.1
ENSMUST00000163148	0.00548256	0.134742	-0.608053	0.218943	4.82855	0.466531	0.0815645	0.301923	0.0176734	0.301923	ENSMUSG00000048583	Igf2
ENSMUST00000048249	0.00548251	0.134742	-0.0867088	0.0312214	6.78589	0.00948688	0.00128785	0.00651035	0.0053252	0.00651035	ENSMUSG00000041881	Ndufa7
ENSMUST00000010267	0.00548694	0.134774	-0.699669	0.251955	3.71642	0.617799	0.423342	0.0845071	0.0387927	0.0845071	ENSMUSG00000010122	Slc47a1
ENSMUST00000182966	0.00549774	0.134949	0.2502	0.090119	5.50468	0.0790304	0.0216037	0.0433678	0.011259	0.0433678	ENSMUSG00000058589	Anks1b
ENSMUST00000135090	0.00550022	0.134949	0.269278	0.0969961	4.20221	0.0915505	0.0175011	0.0577648	0.0262404	0.0577648	ENSMUSG00000004455	Ppp1cc
ENSMUST00000060947	0.00551456	0.135074	-0.142676	0.0514085	6.41025	0.0223966	0.0146776	0.0030372	0.00646504	0.00646504	ENSMUSG00000046798	Cldn12
ENSMUST00000156642	0.00550862	0.135074	-0.189489	0.0682675	5.47192	0.045347	0.0224668	0.0148168	0.0115078	0.0148168	ENSMUSG00000007850	Hnrnph1
ENSMUST00000023191	0.00551349	0.135074	-0.0767183	0.0276423	7.70265	0.00743449	0.000509926	0.00560286	0.00372777	0.00560286	ENSMUSG00000022540	Rogdi
ENSMUST00000195549	0.00551827	0.13509	0.33946	0.122323	3.73746	0.14558	0.0536836	0.06602	0.0381248	0.06602	ENSMUSG00000063659	Zbtb18
ENSMUST00000145364	0.00553727	0.135479	-0.365668	0.13182	5.03544	0.0821555	0.123473	-0.0742356	0.015539	0.015539	ENSMUSG00000037266	Rsrp1
ENSMUST00000151020	0.00554166	0.135511	-0.35723	0.12879	6.6288	0.161348	0.104428	0.0282676	0.00575674	0.0282676	ENSMUSG00000000881	Dlg3
ENSMUST00000000175	0.00554936	0.135624	-0.0725259	0.0261516	7.39483	0.00665219	0.000606807	0.00486446	0.00412386	0.00486446	ENSMUSG00000000171	Sdhd
ENSMUST00000159584	0.00555668	0.135727	0.0854005	0.0307988	6.77004	0.00922584	0.00106137	0.00652713	0.00536604	0.00652713	ENSMUSG00000090061	Nwd2
ENSMUST00000021090	0.0055741	0.135773	-0.122956	0.0443591	7.49153	0.0191355	0.00609283	0.00964898	0.00398646	0.00964898	ENSMUSG00000059923	Grb2
ENSMUST00000103007	0.00557133	0.135773	-0.0811276	0.0292668	6.71726	0.00622406	0.00134604	0.00333037	0.00550633	0.00550633	ENSMUSG00000073295	Nudt11
ENSMUST00000093219	0.00557712	0.135773	-0.129932	0.0468787	5.32217	0.01424	0.00484724	0.00536554	0.0127337	0.0127337	ENSMUSG00000020297	Nsg2
ENSMUST00000139437	0.00556566	0.135773	0.30141	0.108721	3.39789	0.114956	0.0387865	0.0557751	0.0525886	0.0557751	ENSMUSG00000018861	Fdxr
ENSMUST00000125232	0.00557262	0.135773	0.464435	0.16755	2.75835	0.157678	0.109428	-0.00401443	0.115156	0.115156	ENSMUSG00000024776	Stambpl1
ENSMUST00000160699	0.00557466	0.135773	1.73213	0.62491	3.03583	3.79758	2.17901	0.945084	0.0808196	0.945084	ENSMUSG00000042790	Rnf214
ENSMUST00000169628	0.00558182	0.135812	-0.475844	0.171699	5.46898	0.286669	0.124725	0.111118	0.0115305	0.111118	ENSMUSG00000021910	Nisch
ENSMUST00000003655	0.00558526	0.13582	-0.122121	0.0440682	5.49812	0.0169192	0.00422772	0.00927848	0.0113083	0.0113083	ENSMUSG00000003559	As3mt
ENSMUST00000068452	0.00560141	0.135987	0.298752	0.107843	5.92713	0.113073	0.0452516	0.0477897	0.00858143	0.0477897	ENSMUSG00000036550	Cnot1
ENSMUST00000161808	0.00559949	0.135987	0.241586	0.087204	4.07814	0.0739356	0.0308384	0.029998	0.0291125	0.029998	ENSMUSG00000015961	Adss
ENSMUST00000045761	0.00559974	0.135987	0.10713	0.0386702	8.16617	0.0145389	0.00225043	0.00971263	0.00333276	0.00971263	ENSMUSG00000037703	Lzts3
ENSMUST00000189977	0.00560622	0.136028	0.386565	0.139556	5.75176	0.189344	0.0065413	0.149266	0.00958245	0.149266	ENSMUSG00000039218	Srrm2
ENSMUST00000191506	0.0056096	0.136035	-0.169424	0.061169	4.599	0.0217047	0.00980399	0.00496972	0.0201291	0.0201291	ENSMUSG00000028141	Oaz3
ENSMUST00000060500	0.0056247	0.136156	-0.068488	0.0247348	7.32242	0.0037289	0.000659325	0.00194305	0.00423515	0.00423515	ENSMUSG00000050192	Eif5a2
ENSMUST00000029165	0.00565371	0.136156	-0.0794105	0.0286969	6.7671	0.0062663	0.00121441	0.00357916	0.00537368	0.00537368	ENSMUSG00000027637	1110008F13Rik
ENSMUST00000166603	0.00565803	0.136156	-0.220504	0.0796915	5.71867	0.0617146	0.0262585	0.0245474	0.00978789	0.0245474	ENSMUSG00000020307	Cdc34
ENSMUST00000021942	0.00565785	0.136156	-0.0677666	0.0244912	7.43792	0.00582888	0.000611935	0.00418662	0.00406108	0.00418662	ENSMUSG00000021486	Prelid1
ENSMUST00000029610	0.00564106	0.136156	-0.103116	0.0372537	6.08833	0.0134885	0.00254841	0.00855428	0.00777939	0.00855428	ENSMUSG00000027984	Hadh
ENSMUST00000114284	0.00564126	0.136156	0.117167	0.0423301	6.22947	0.0156984	0.00717526	0.00538557	0.00715942	0.00715942	ENSMUSG00000029101	Rgs12
ENSMUST00000151739	0.00562906	0.136156	0.199794	0.0721631	4.46316	0.04952	0.0198342	0.0206918	0.0218259	0.0218259	ENSMUSG00000024012	Mtch1
ENSMUST00000075363	0.00563792	0.136156	-0.0594895	0.0214909	8.35481	0.00448897	0.000268449	0.00342642	0.00323134	0.00342642	ENSMUSG00000028937	Acot7
ENSMUST00000107027	0.00565131	0.136156	0.180829	0.0653435	6.56595	0.0414948	0.0146783	0.0194799	0.00594689	0.0194799	ENSMUSG00000055805	Fmnl1
ENSMUST00000155897	0.00562415	0.136156	1.35254	0.488471	3.37365	2.31935	1.05357	0.855263	0.0540476	0.855263	ENSMUSG00000011831	Evi5
ENSMUST00000127610	0.00563974	0.136156	0.191932	0.069339	6.51796	0.046729	0.0225915	0.0158717	0.00609925	0.0158717	ENSMUSG00000020790	Ankfy1
ENSMUST00000033910	0.00565245	0.136156	-0.0695149	0.0251202	7.26946	0.00496924	0.000726892	0.00311937	0.00432131	0.00432131	ENSMUSG00000031513	Leprotl1
ENSMUST00000172868	0.0056577	0.136156	0.157383	0.0568789	5.87734	0.0314389	0.00322685	0.0226548	0.00885123	0.0226548	ENSMUSG00000015120	Ube2i
ENSMUST00000143014	0.00564985	0.136156	-0.413056	0.149256	4.07107	0.216499	0.123376	0.0548422	0.0292815	0.0548422	ENSMUSG00000036606	Plxnb2
ENSMUST00000155256	0.00566916	0.136284	0.744045	0.268965	2.41668	0.651827	0.394292	0.131635	0.184445	0.184445	ENSMUSG00000066568	Lsm14a
ENSMUST00000046001	0.00567887	0.136284	-1.05409	0.38112	3.72386	1.41127	0.0390313	1.12299	0.0385542	1.12299	ENSMUSG00000037727	Avp
ENSMUST00000092155	0.0056735	0.136284	0.168107	0.0607747	5.9346	0.0358882	0.00387684	0.0256716	0.0085419	0.0256716	ENSMUSG00000027966	Col11a1
ENSMUST00000030698	0.0056736	0.136284	-0.0595107	0.0215145	8.04701	0.00298627	0.00028934	0.00185207	0.00341366	0.00341366	ENSMUSG00000028879	Stx12
ENSMUST00000194657	0.0056771	0.136284	0.340015	0.122932	3.26771	0.0881218	0.0597118	0.000518037	0.0611869	0.0611869	ENSMUSG00000026080	Chst10
ENSMUST00000128814	0.00568781	0.136401	1.58498	0.573177	1.12783	3.11217	1.46898	1.07702	1.15928	1.15928	ENSMUSG00000020669	Sh3yl1
ENSMUST00000125273	0.00568998	0.136401	0.380931	0.137762	3.40906	0.184378	0.0531056	0.0987224	0.0519421	0.0987224	ENSMUSG00000003575	Crtc1
ENSMUST00000110690	0.00569802	0.136519	-0.0559666	0.0202435	8.87661	0.00327538	0.000170482	0.00237881	0.00310791	0.00310791	ENSMUSG00000022186	Oxct1
ENSMUST00000145350	0.00570584	0.136632	0.262814	0.0950771	4.80317	0.0878092	0.0469764	0.0253408	0.0179331	0.0253408	ENSMUSG00000028670	Lypla2
ENSMUST00000134804	0.00572012	0.136857	-0.383694	0.138848	3.57781	0.145912	0.110429	0.00108743	0.0438011	0.0438011	ENSMUSG00000014606	Slc25a11
ENSMUST00000125024	0.00572571	0.136857	0.469701	0.169991	5.55542	0.172584	0.22029	-0.100785	0.0108866	0.0108866	ENSMUSG00000047909	Ankrd16
ENSMUST00000028740	0.00572505	0.136857	-0.750554	0.271632	6.84333	0.716606	0.274087	0.316185	0.005182	0.316185	ENSMUSG00000090100	Ttbk2
ENSMUST00000048603	0.00572771	0.136857	-0.123284	0.0446202	5.55851	0.0193362	0.00380599	0.0121217	0.0108645	0.0121217	ENSMUSG00000019027	Dnah1
ENSMUST00000056153	0.00573964	0.137067	0.0941227	0.0340741	6.42379	0.0112749	0.00178875	0.0074996	0.00641718	0.0074996	ENSMUSG00000044788	Fads6
ENSMUST00000079038	0.00574301	0.137073	0.175426	0.0635116	4.48951	0.0242472	0.0107956	0.00605332	0.0214741	0.0214741	ENSMUSG00000064325	Hhip
ENSMUST00000161351	0.00577559	0.13726	1.25344	0.454103	1.70329	1.90652	1.13911	0.411993	0.510569	0.510569	ENSMUSG00000035329	Fbxo33
ENSMUST00000037481	0.00577588	0.13726	0.273539	0.0990998	3.48883	0.0842192	0.0308202	0.0362533	0.0477459	0.0477459	ENSMUSG00000033082	Clec1a
ENSMUST00000037023	0.00575816	0.13726	-0.077225	0.0279674	8.04264	0.00759459	0.000289787	0.00596764	0.00341688	0.00596764	ENSMUSG00000034892	Rps29
ENSMUST00000001347	0.00577529	0.13726	-0.0692321	0.0250816	7.26033	0.00556199	0.000696097	0.00377314	0.0043366	0.0043366	ENSMUSG00000001313	Rnd2
ENSMUST00000161750	0.00575678	0.13726	0.632048	0.228893	2.52902	0.294396	0.261472	-0.0637918	0.157665	0.157665	ENSMUSG00000041879	Ipo9
ENSMUST00000162037	0.005773	0.13726	0.296449	0.107393	6.30406	0.111969	0.00627027	0.0859961	0.00686005	0.0859961	ENSMUSG00000027692	Tnik
ENSMUST00000125260	0.00576053	0.13726	0.226181	0.0819166	4.74913	0.0651529	0.0100547	0.0436279	0.0184915	0.0436279	ENSMUSG00000022537	Tmem44
ENSMUST00000168923	0.00576856	0.13726	0.894865	0.324149	1.80909	0.710138	0.402165	0.118102	0.438418	0.438418	ENSMUSG00000025245	Lztfl1
ENSMUST00000137484	0.00578185	0.137328	-0.315465	0.114303	3.53629	0.126832	0.0559947	0.0485268	0.0455569	0.0485268	ENSMUSG00000031398	Plxna3
ENSMUST00000181969	0.00579428	0.137548	-0.0767535	0.0278173	7.3131	0.00615817	0.00194039	0.00285209	0.00425002	0.00425002	ENSMUSG00000053253	Ndfip2
ENSMUST00000021262	0.00581351	0.13793	0.136864	0.0496221	5.22488	0.0180404	0.00608447	0.00756216	0.0136143	0.0136143	ENSMUSG00000020891	Alox8
ENSMUST00000111236	0.00582131	0.138041	-0.0926249	0.033588	6.73012	0.00814703	0.00355368	0.00257708	0.00547155	0.00547155	ENSMUSG00000060548	Tnfrsf19
ENSMUST00000162830	0.00582876	0.138143	2.19596	0.796429	4.03827	6.15515	3.17813	1.89626	0.0300686	1.89626	ENSMUSG00000022311	Csmd3
ENSMUST00000108915	0.00584638	0.138485	-1.90564	0.691384	1.80758	4.63789	1.59259	2.2315	0.439372	2.2315	ENSMUSG00000027525	Phactr3
ENSMUST00000178422	0.00585853	0.138698	-0.0945451	0.0343102	6.33863	0.0101118	0.00269	0.00537522	0.00672752	0.00672752	ENSMUSG00000034974	Dapk3
ENSMUST00000055693	0.00588107	0.139101	-0.105827	0.0384218	5.99224	0.014319	0.00279898	0.00901088	0.0082447	0.00901088	ENSMUSG00000015224	Cyp2j9
ENSMUST00000130311	0.00588188	0.139101	1.27574	0.463181	1.99209	2.08093	0.637071	1.07922	0.336983	1.07922	ENSMUSG00000031543	Ank1
ENSMUST00000027783	0.00589484	0.13921	-0.092897	0.0337369	6.33558	0.00864889	0.00236633	0.00426957	0.00673909	0.00673909	ENSMUSG00000026502	Desi2
ENSMUST00000082237	0.00589603	0.13921	-0.107026	0.038869	6.07598	0.0146526	0.00223331	0.00985311	0.00783714	0.00985311	ENSMUSG00000057706	Mex3b
ENSMUST00000108813	0.00589277	0.13921	0.484157	0.175821	4.00994	0.29982	0.0931719	0.154133	0.0307547	0.154133	ENSMUSG00000009575	Cbx5
ENSMUST00000167856	0.00589973	0.139223	-2.04118	0.741357	4.74344	5.33025	2.12773	2.26915	0.0185508	2.26915	ENSMUSG00000000631	Myo18a
ENSMUST00000128884	0.00590781	0.139264	0.866105	0.314621	4.13128	0.959929	0.526939	0.264951	0.0278484	0.264951	ENSMUSG00000036966	Spryd3
ENSMUST00000137596	0.00590762	0.139264	-0.201365	0.0731473	4.28997	0.044466	0.0182768	0.0168587	0.0245275	0.0245275	ENSMUSG00000027993	Trim2
ENSMUST00000024042	0.00591107	0.139266	-0.120736	0.0438612	5.55396	0.0174108	0.00449333	0.00961065	0.0108971	0.0108971	ENSMUSG00000023272	Creld2
ENSMUST00000118833	0.00591921	0.139325	-0.128946	0.0468516	5.55669	0.0202607	0.00668303	0.00981913	0.0108775	0.0108775	ENSMUSG00000015804	Med28
ENSMUST00000112226	0.00591993	0.139325	0.1255	0.0456001	6.98397	0.0147057	0.0117733	-0.000777446	0.00486174	0.00486174	ENSMUSG00000031342	Gpm6b
ENSMUST00000010251	0.00593654	0.139641	-0.442232	0.160737	5.54876	0.250494	0.129887	0.076805	0.0109346	0.076805	ENSMUSG00000063796	Slc22a8
ENSMUST00000096753	0.00594921	0.139855	0.0555395	0.020192	8.81067	0.00209915	0.000150441	0.00119611	0.00311129	0.00311129	ENSMUSG00000071659	Hnrnpul2
ENSMUST00000128788	0.00595201	0.139855	-0.0961584	0.0349614	6.39585	0.00987747	0.00326189	0.00447912	0.00651652	0.00651652	ENSMUSG00000001105	Ift20
ENSMUST00000137262	0.00596859	0.140031	1.06185	0.386198	2.55699	1.44568	0.637874	0.555319	0.151656	0.555319	ENSMUSG00000029106	Add1
ENSMUST00000188174	0.00596961	0.140031	0.447888	0.162901	3.2533	0.257215	0.0507043	0.16159	0.0622357	0.16159	ENSMUSG00000060679	Mrps9
ENSMUST00000168288	0.00597549	0.140031	1.94255	0.706606	1.73471	4.83929	2.24724	1.7471	0.487985	1.7471	ENSMUSG00000042589	Cux2
ENSMUST00000155910	0.00597222	0.140031	0.381675	0.138826	5.76811	0.186802	0.00352332	0.150658	0.00948296	0.150658	ENSMUSG00000002265	Peg3
ENSMUST00000125049	0.00597408	0.140031	-0.268471	0.0976544	5.86555	0.0924305	0.0599481	0.0163429	0.00891676	0.0163429	ENSMUSG00000027367	Stard7
ENSMUST00000102972	0.00598278	0.140053	-0.510571	0.185748	2.51025	0.192024	0.114181	0.0147288	0.161839	0.161839	ENSMUSG00000060981	Hist1h4h
ENSMUST00000160052	0.00598015	0.140053	-0.134851	0.0490568	5.93797	0.0233244	0.0033644	0.0158882	0.00852414	0.0158882	ENSMUSG00000090136	Gm10177
ENSMUST00000033265	0.00599178	0.140114	1.84695	0.672051	1.66544	4.37698	2.50574	1.10748	0.539155	1.10748	ENSMUSG00000030967	Zranb1
ENSMUST00000078218	0.00599136	0.140114	-0.244232	0.0888679	4.70846	0.0765353	0.0190619	0.0441182	0.0189195	0.0441182	ENSMUSG00000058586	Serhl
ENSMUST00000150108	0.00600591	0.140237	-0.303868	0.1106	5.26907	0.11853	0.0481864	0.049672	0.0132056	0.049672	ENSMUSG00000013593	Ndufs2
ENSMUST00000102899	0.00600282	0.140237	-0.0980637	0.0356903	6.13671	0.00965757	0.00263175	0.00478333	0.00755864	0.00755864	ENSMUSG00000015776	Med22
ENSMUST00000029047	0.00600666	0.140237	-0.109837	0.0399782	6.02496	0.0118589	0.00470393	0.00433315	0.0080821	0.0080821	ENSMUSG00000027534	Snx16
ENSMUST00000107206	0.00601628	0.140313	-0.0743134	0.0270536	7.27711	0.00709146	0.00145509	0.00440009	0.00430862	0.00440009	ENSMUSG00000051451	Crebzf
ENSMUST00000136782	0.00601545	0.140313	0.162085	0.0590055	4.7379	0.0267594	0.00924446	0.0114012	0.0186088	0.0186088	ENSMUSG00000030846	Tial1
ENSMUST00000154569	0.00601965	0.140317	0.585964	0.213333	2.33413	0.26062	0.156946	0.0208005	0.207141	0.207141	ENSMUSG00000052560	Cpne8
ENSMUST00000169116	0.006032	0.140489	1.34358	0.489281	1.51754	2.31925	0.883198	1.03197	0.666756	1.03197	ENSMUSG00000037940	Inpp4b
ENSMUST00000097666	0.00603343	0.140489	0.291419	0.106126	4.82902	0.109112	0.0566656	0.0334369	0.0176686	0.0334369	ENSMUSG00000036707	Cab39
ENSMUST00000166247	0.0060518	0.140666	-0.265573	0.0967493	5.31509	0.0906689	0.0273324	0.047551	0.0127954	0.047551	ENSMUSG00000029810	Tmem176b
ENSMUST00000153359	0.00604878	0.140666	0.138266	0.0503679	6.87025	0.0245743	0.0064526	0.0138428	0.00511744	0.0138428	ENSMUSG00000026349	Ccnt2
ENSMUST00000144773	0.00605132	0.140666	1.1966	0.435922	2.1024	1.84069	0.641765	0.878459	0.287774	0.878459	ENSMUSG00000016763	Scube1
ENSMUST00000026723	0.0060539	0.140666	-0.0799773	0.0291372	7.93335	0.00822341	0.000388238	0.00640359	0.00350365	0.00640359	ENSMUSG00000025630	Hprt
ENSMUST00000042470	0.00606226	0.140786	0.163792	0.0596822	5.81192	0.0344998	0.00384536	0.0246504	0.00922281	0.0246504	ENSMUSG00000030757	Zkscan2
ENSMUST00000035275	0.00606889	0.140819	-0.195578	0.0712737	4.83765	0.0491997	0.0213702	0.0192694	0.0175806	0.0192694	ENSMUSG00000024793	Tnfrsf25
ENSMUST00000170845	0.00607008	0.140819	-1.65467	0.603021	5.16634	3.5218	1.7477	1.16137	0.014179	1.16137	ENSMUSG00000034730	Adgrb1
ENSMUST00000155973	0.00607691	0.140867	0.574977	0.20957	4.1984	0.279644	0.325035	-0.124229	0.0263215	0.0263215	ENSMUSG00000024949	Sf1
ENSMUST00000114712	0.00607858	0.140867	-0.213675	0.0778836	5.62965	0.0449504	0.0381579	-0.00388439	0.0103689	0.0103689	ENSMUSG00000022793	B4galt4
ENSMUST00000165649	0.00608519	0.140946	-0.0596211	0.0217345	8.87794	0.00457454	0.000461111	0.003318	0.00310788	0.003318	ENSMUSG00000041028	Ghitm
ENSMUST00000154276	0.00609311	0.141055	-0.156313	0.0569917	8.17651	0.0314517	0.000930107	0.0250543	0.00332637	0.0250543	ENSMUSG00000022973	Synj1
ENSMUST00000035565	0.00610403	0.141158	0.116732	0.0425697	8.13865	0.0175463	0.0002843	0.0142131	0.00335025	0.0142131	ENSMUSG00000032855	Pkd1
ENSMUST00000160071	0.00610346	0.141158	0.357781	0.130474	3.83453	0.136232	0.100915	0.00572238	0.0352721	0.0352721	ENSMUSG00000029673	Auts2
ENSMUST00000022051	0.00610825	0.141182	-0.12414	0.0452751	5.52923	0.015831	0.0053217	0.00692748	0.011077	0.011077	ENSMUSG00000021567	Nkd2
ENSMUST00000024238	0.00611488	0.141257	0.118115	0.0430833	7.90862	0.0179707	0.000417622	0.0144318	0.00352496	0.0144318	ENSMUSG00000023473	Celsr3
ENSMUST00000147853	0.00612116	0.141257	0.326136	0.118975	3.67724	0.12511	0.0731453	0.0277709	0.0400945	0.0400945	ENSMUSG00000021830	Txndc16
ENSMUST00000147859	0.00612071	0.141257	-1.14044	0.416029	1.74472	1.54025	0.903638	0.341131	0.481003	0.481003	ENSMUSG00000030849	Fgfr2
ENSMUST00000090247	0.00612506	0.141273	0.0614795	0.0224295	8.45243	0.00487024	0.000211926	0.00381273	0.00319111	0.00381273	ENSMUSG00000022263	Trio
ENSMUST00000075180	0.00614169	0.141582	-0.0658143	0.0240188	8.23289	0.00502085	0.00132197	0.00271117	0.00329324	0.00329324	ENSMUSG00000025372	Baiap2
ENSMUST00000089378	0.00615085	0.141718	-0.0597137	0.0217963	8.02333	0.00440173	0.00036927	0.00322832	0.00343135	0.00343135	ENSMUSG00000022436	Sh3bp1
ENSMUST00000129620	0.00617065	0.141728	0.338174	0.123485	3.29619	0.1164	0.0628193	0.0269646	0.0591698	0.0591698	ENSMUSG00000034656	Cacna1a
ENSMUST00000028382	0.00616597	0.141728	-0.119103	0.043487	5.59265	0.0119543	0.00450591	0.0040641	0.0106231	0.0106231	ENSMUSG00000026999	Nup35
ENSMUST00000156111	0.00615717	0.141728	-0.14091	0.0514402	7.02926	0.0256099	0.0027502	0.0184186	0.0047669	0.0184186	ENSMUSG00000005417	Mprip
ENSMUST00000070642	0.00616953	0.141728	-0.12528	0.0457454	5.5236	0.0202514	0.00452138	0.0122197	0.0111184	0.0122197	ENSMUSG00000056501	Cebpb
ENSMUST00000025278	0.00616073	0.141728	-0.0886197	0.0323536	6.38813	0.0083291	0.00182963	0.00468285	0.0065444	0.0065444	ENSMUSG00000024414	Mrpl27
ENSMUST00000161796	0.00616247	0.141728	-0.127986	0.0467271	6.06378	0.0211311	0.00531489	0.0121525	0.00789478	0.0121525	ENSMUSG00000066456	Hmgn3
ENSMUST00000090002	0.00618354	0.141877	0.0613189	0.0223964	8.1704	0.00394426	0.000682667	0.0023904	0.00333014	0.00333014	ENSMUSG00000004980	Hnrnpa2b1
ENSMUST00000133466	0.00618363	0.141877	0.136905	0.050004	6.46324	0.0241948	0.00194727	0.0180559	0.00628085	0.0180559	ENSMUSG00000020315	Sptbn1
ENSMUST00000050584	0.00618921	0.141931	-0.0938148	0.0342692	6.20185	0.0110378	0.00211995	0.00693879	0.00727506	0.00727506	ENSMUSG00000046727	Cystm1
ENSMUST00000113302	0.00620075	0.142121	-0.0899703	0.0328722	6.54685	0.0104547	0.00226877	0.00637588	0.00600676	0.00637588	ENSMUSG00000033475	Tomm6
ENSMUST00000040134	0.00620746	0.142201	-0.138627	0.0506564	5.11699	0.0246633	0.00585205	0.0145087	0.0146765	0.0146765	ENSMUSG00000040138	Ndp
ENSMUST00000071400	0.00621732	0.142318	-0.367125	0.134179	3.22107	0.156695	0.0793768	0.0466001	0.0646544	0.0646544	ENSMUSG00000045031	Cetn4
ENSMUST00000117836	0.00621988	0.142318	-0.158365	0.0578827	5.0069	0.0323948	0.0109629	0.0158238	0.0158404	0.0158404	ENSMUSG00000022971	Ifnar2
ENSMUST00000155109	0.0062223	0.142318	0.336849	0.123125	3.27622	0.106682	0.0607017	0.0192788	0.0605763	0.0605763	ENSMUSG00000013698	Pea15a
ENSMUST00000181354	0.00623686	0.142404	0.489751	0.179064	2.82848	0.310135	0.106628	0.149883	0.105008	0.149883	ENSMUSG00000035713	Usp35
ENSMUST00000062962	0.00623904	0.142404	-0.0989346	0.0361742	6.25013	0.00752485	0.00339399	0.00177154	0.00707462	0.00707462	ENSMUSG00000029175	Slc35f6
ENSMUST00000133342	0.00623516	0.142404	-0.108954	0.0398347	5.83812	0.0133929	0.00362279	0.00705098	0.00907165	0.00907165	ENSMUSG00000002578	Ikzf4
ENSMUST00000110766	0.00623183	0.142404	0.0720888	0.0263547	7.08832	0.0057167	0.000907985	0.00361347	0.00464858	0.00464858	ENSMUSG00000066640	Fbxl18
ENSMUST00000162610	0.0062615	0.142514	-0.0838494	0.0306718	6.5636	0.00776942	0.00157184	0.00458171	0.00595422	0.00595422	ENSMUSG00000019806	Aig1
ENSMUST00000053317	0.00624726	0.142514	-0.325164	0.118911	4.50722	0.136756	0.0648583	0.0482606	0.0212444	0.0482606	ENSMUSG00000048482	Bdnf
ENSMUST00000141059	0.00626014	0.142514	0.185053	0.0676899	5.21629	0.0443103	0.0090125	0.0276429	0.0136956	0.0276429	ENSMUSG00000034377	Tulp4
ENSMUST00000137868	0.00628814	0.142514	0.0900794	0.0329676	7.53676	0.0105084	0.00111172	0.00758316	0.0039264	0.00758316	ENSMUSG00000026207	Speg
ENSMUST00000088778	0.00628212	0.142514	-0.0683154	0.0249994	7.37204	0.00523266	0.000841663	0.00332089	0.0041581	0.0041581	ENSMUSG00000067924	Cxx1b
ENSMUST00000133026	0.00626059	0.142514	1.16586	0.426459	5.28701	1.75877	1.28742	0.167517	0.0130439	0.167517	ENSMUSG00000003847	Nfat5
ENSMUST00000119814	0.00628934	0.142514	0.210457	0.0770256	4.68826	0.0573626	0.0179933	0.0294702	0.0191355	0.0294702	ENSMUSG00000020069	Hnrnph3
ENSMUST00000189982	0.00627796	0.142514	0.221243	0.0809555	4.33308	0.0633709	0.014205	0.0382253	0.0237812	0.0382253	ENSMUSG00000056211	R3hdm1
ENSMUST00000118704	0.00628718	0.142514	1.26576	0.463238	4.05057	1.9192	1.68695	-0.131014	0.0297726	0.0297726	ENSMUSG00000039936	Pik3cd
ENSMUST00000087399	0.00627431	0.142514	0.124432	0.0455278	5.97073	0.020043	0.00439948	0.0121828	0.00835401	0.0121828	ENSMUSG00000033327	Tnxb
ENSMUST00000137403	0.00627623	0.142514	0.195933	0.0716918	4.4175	0.0496071	0.0186501	0.0223733	0.0224676	0.0224676	ENSMUSG00000024862	Klc2
ENSMUST00000139233	0.00628798	0.142514	0.160722	0.0588215	4.92245	0.0334531	0.0104465	0.0172333	0.0167151	0.0172333	ENSMUSG00000030685	Kctd13
ENSMUST00000137392	0.00626178	0.142514	0.185752	0.0679478	5.47388	0.0446481	0.00479258	0.0321427	0.0114928	0.0321427	ENSMUSG00000072966	Gprasp2
ENSMUST00000142078	0.006268	0.142514	-1.14163	0.417655	2.4088	1.68681	0.755733	0.639751	0.186495	0.639751	ENSMUSG00000038844	Kif16b
ENSMUST00000153597	0.00629306	0.142525	1.27564	0.466907	1.77218	2.1077	1.22294	0.521079	0.462356	0.521079	ENSMUSG00000054823	Whsc1l1
ENSMUST00000049484	0.00629732	0.142547	0.0961931	0.0352113	6.11471	0.00952419	0.00226073	0.00511344	0.00765794	0.00765794	ENSMUSG00000036197	Gxylt1
ENSMUST00000051482	0.00630419	0.142629	0.417513	0.15285	3.55811	0.22586	0.0367893	0.150115	0.0446167	0.150115	ENSMUSG00000045053	Kcng3
ENSMUST00000045356	0.00631128	0.142682	-0.0620114	0.0227052	7.82065	0.00498354	0.000450858	0.00367335	0.00360594	0.00367335	ENSMUSG00000041841	Rpl37
ENSMUST00000020991	0.006313	0.142682	0.125622	0.0459976	7.38147	0.0204527	0.00160706	0.0153192	0.00414384	0.0153192	ENSMUSG00000020661	Dnmt3a
ENSMUST00000033184	0.00632024	0.142753	-0.0712141	0.0260792	7.28513	0.00657423	0.000685056	0.00475593	0.00429539	0.00475593	ENSMUSG00000030894	Tpp1
ENSMUST00000139821	0.00632266	0.142753	0.427162	0.156438	2.83244	0.160603	0.0913122	0.0259867	0.104469	0.104469	ENSMUSG00000064036	Mro
ENSMUST00000138473	0.00633133	0.142875	0.2201	0.0806194	4.06765	0.0485874	0.0226327	0.0146559	0.0293632	0.0293632	ENSMUSG00000007880	Arid1a
ENSMUST00000139639	0.00633745	0.14294	0.304283	0.111467	3.97834	0.120087	0.0571201	0.0422797	0.0315298	0.0422797	ENSMUSG00000024186	Rgs11
ENSMUST00000159632	0.00634137	0.142955	0.212799	0.0779602	4.94475	0.05874	0.0133214	0.035301	0.0164861	0.035301	ENSMUSG00000036564	Ndrg4
ENSMUST00000125005	0.00636146	0.143026	0.946378	0.346843	2.30395	1.16249	0.626819	0.335584	0.216151	0.335584	ENSMUSG00000043716	Rpl7
ENSMUST00000177840	0.0063772	0.143026	-0.248136	0.0909679	5.00278	0.0774492	0.0503177	0.0132942	0.0158836	0.0158836	ENSMUSG00000025510	Cd151
ENSMUST00000041965	0.00635315	0.143026	0.0654031	0.0239662	8.13058	0.00555069	0.00032171	0.00427332	0.00335552	0.00427332	ENSMUSG00000021279	Cdc42bpb
ENSMUST00000171808	0.00637679	0.143026	-1.14551	0.419946	2.26552	1.38135	1.18262	-0.10515	0.228217	0.228217	ENSMUSG00000002297	Dbf4
ENSMUST00000106727	0.0063804	0.143026	-1.1736	0.430273	3.42963	1.78874	1.11378	0.3673	0.0507911	0.3673	ENSMUSG00000028608	0610037L13Rik
ENSMUST00000136532	0.00636892	0.143026	0.852325	0.312418	2.1148	0.820754	0.498112	0.156278	0.282728	0.282728	ENSMUSG00000054604	Cggbp1
ENSMUST00000096441	0.00637722	0.143026	-0.148395	0.0544022	6.32474	0.0285959	0.0118631	0.0118137	0.00678032	0.0118137	ENSMUSG00000034543	Morc2a
ENSMUST00000131300	0.00634903	0.143026	1.71157	0.627135	3.43906	3.80089	1.00983	2.13656	0.0502805	2.13656	NA	NA
ENSMUST00000110664	0.00635689	0.143026	-1.80312	0.660778	3.35367	4.21938	1.67112	1.8219	0.0553108	1.8219	ENSMUSG00000022150	Dab2
ENSMUST00000080926	0.00635852	0.143026	-0.0562505	0.0206144	9.63462	0.00286627	7.50053e-05	0.00204304	0.00332463	0.00332463	ENSMUSG00000063524	Eno1
ENSMUST00000100339	0.0063647	0.143026	-0.113012	0.0414208	5.8612	0.015335	0.00478436	0.00765599	0.0089411	0.0089411	ENSMUSG00000075486	Commd6
ENSMUST00000029171	0.00640999	0.143542	-0.103846	0.0380942	6.63715	0.0140179	0.00553457	0.0060748	0.00573226	0.0060748	ENSMUSG00000027642	Rpn2
ENSMUST00000176653	0.00640835	0.143542	0.347484	0.127465	3.78264	0.156945	0.0548592	0.075119	0.036754	0.075119	ENSMUSG00000054611	Kdm2a
ENSMUST00000151775	0.00641822	0.143654	0.295477	0.108408	3.66156	0.113516	0.0409547	0.0530631	0.0406381	0.0530631	ENSMUSG00000029544	Cabp1
ENSMUST00000143049	0.00643282	0.143907	0.292223	0.107243	3.70254	0.111078	0.0452501	0.046759	0.039245	0.046759	ENSMUSG00000011958	Bnip2
ENSMUST00000109309	0.00644096	0.143951	0.302763	0.111128	6.48448	0.119264	0.051784	0.0470117	0.00620934	0.0470117	ENSMUSG00000022623	Shank3
ENSMUST00000027338	0.00644137	0.143951	-0.106671	0.0391536	5.80736	0.0143187	0.00301459	0.00874709	0.00924947	0.00924947	ENSMUSG00000026154	Sdhaf4
ENSMUST00000142376	0.00645784	0.144026	1.04115	0.382274	3.22948	1.34593	1.10505	-0.00332049	0.0640133	0.0640133	ENSMUSG00000039050	Osbpl2
ENSMUST00000021698	0.00645679	0.144026	-0.0856896	0.0314615	10.018	0.00955805	0.000105896	0.0078127	0.00363202	0.0078127	ENSMUSG00000021270	Hsp90aa1
ENSMUST00000009693	0.00644809	0.144026	-0.0664765	0.0244033	7.39737	0.00506508	0.000644073	0.00341141	0.0041201	0.0041201	ENSMUSG00000009549	Srp14
ENSMUST00000038096	0.00645215	0.144026	-0.0749193	0.0275047	6.89981	0.00462439	0.00100373	0.00227803	0.00504834	0.00504834	ENSMUSG00000039253	Fn3krp
ENSMUST00000051934	0.00648924	0.144506	-0.0827182	0.030389	6.54463	0.00578072	0.00137413	0.00277467	0.0060138	0.0060138	ENSMUSG00000044715	Gskip
ENSMUST00000023677	0.00648774	0.144506	-0.0737373	0.0270888	7.99407	0.00708422	0.000379413	0.00549103	0.00345398	0.00549103	ENSMUSG00000022956	Atp5o
ENSMUST00000129847	0.00648555	0.144506	-0.156254	0.0574007	5.77866	0.0242082	0.0169393	0.00156511	0.00941944	0.00941944	ENSMUSG00000040952	Rps19
ENSMUST00000006235	0.00650958	0.144672	-0.0564306	0.0207393	9.20213	0.00415175	0.000100941	0.00334002	0.00314235	0.00334002	ENSMUSG00000021939	Ctsb
ENSMUST00000160023	0.00650293	0.144672	-0.125383	0.0460749	7.76745	0.0204923	0.00112798	0.0158552	0.00365895	0.0158552	ENSMUSG00000026090	2010300C02Rik
ENSMUST00000032571	0.00651287	0.144672	0.0611925	0.0224908	7.82052	0.00421284	0.000440624	0.0029141	0.00360607	0.00360607	ENSMUSG00000030411	Nova2
ENSMUST00000106964	0.00650544	0.144672	1.10427	0.405809	2.2088	1.39797	1.07012	0.0492747	0.247325	0.247325	ENSMUSG00000064307	Lrrc51
ENSMUST00000148437	0.00651317	0.144672	0.361785	0.132972	3.43687	0.170667	0.0687206	0.0727321	0.0503982	0.0727321	ENSMUSG00000030304	Ergic2
ENSMUST00000035797	0.00651818	0.144694	-0.201974	0.0742414	5.81798	0.0531993	0.015828	0.0282664	0.00918758	0.0282664	ENSMUSG00000079657	Rab26
ENSMUST00000103066	0.00653151	0.144694	0.0794576	0.0292141	7.35807	0.00823677	0.00201008	0.00481765	0.00417943	0.00481765	ENSMUSG00000027525	Phactr3
ENSMUST00000059580	0.00653398	0.144694	-0.0852095	0.0313304	6.5549	0.00724985	0.00187133	0.003684	0.00598143	0.00598143	ENSMUSG00000049327	Kmt5a
ENSMUST00000141608	0.00652861	0.144694	-0.201105	0.0739364	4.96344	0.0525255	0.0274395	0.016052	0.0162933	0.0162933	ENSMUSG00000006095	Tbcb
ENSMUST00000113686	0.00652866	0.144694	0.297	0.109192	5.26598	0.0913273	0.0821496	-0.0113004	0.0132338	0.0132338	ENSMUSG00000032366	Tpm1
ENSMUST00000174216	0.00652904	0.144694	0.172533	0.0634322	4.74345	0.0388328	0.0118668	0.0203224	0.0185507	0.0203224	ENSMUSG00000015120	Ube2i
ENSMUST00000166384	0.00653968	0.144747	2.05423	0.755394	1.73547	5.5067	1.59881	2.96615	0.487456	2.96615	ENSMUSG00000025915	Sgk3
ENSMUST00000167967	0.00655998	0.145123	0.779978	0.286926	3.4961	0.794364	0.200098	0.458514	0.0473969	0.458514	ENSMUSG00000095134	Gm21857
ENSMUST00000069648	0.00656848	0.145238	1.57975	0.581226	4.17505	2.64977	2.67576	-0.603162	0.0268311	0.0268311	ENSMUSG00000021767	Kat6b
ENSMUST00000021506	0.00657189	0.14524	-0.20551	0.0756165	6.82828	0.0551664	0.00112886	0.044614	0.00521881	0.044614	ENSMUSG00000021091	Serpina3n
ENSMUST00000001716	0.00658447	0.145445	-0.108788	0.0400373	5.82511	0.0154644	0.00290676	0.00991716	0.0091463	0.00991716	ENSMUSG00000001666	Ddt
ENSMUST00000136835	0.00659621	0.145628	-0.0655176	0.0241178	7.47693	0.00482026	0.000646928	0.00318933	0.00400641	0.00400641	ENSMUSG00000039478	Micu3
ENSMUST00000091374	0.00659938	0.145628	-0.0757363	0.027881	7.65227	0.00749846	0.000468	0.00575081	0.00378461	0.00575081	ENSMUSG00000026021	Sumo1
ENSMUST00000112632	0.00660276	0.145629	-0.192241	0.0707745	7.18022	0.0483167	0.00621474	0.0338575	0.00447606	0.0338575	ENSMUSG00000026824	Kcnj3
ENSMUST00000153510	0.00661741	0.145879	0.245737	0.0904938	5.26039	0.0789833	0.0491173	0.0163957	0.0132848	0.0163957	ENSMUSG00000037243	Zfp692
ENSMUST00000176886	0.00662298	0.145928	-0.139989	0.0515569	5.49307	0.0256362	0.00512105	0.0161438	0.0113464	0.0161438	ENSMUSG00000022010	Tsc22d1
ENSMUST00000110417	0.00662813	0.145969	-0.236131	0.0869735	4.57576	0.0508488	0.0401141	-0.00243907	0.020401	0.020401	ENSMUSG00000031591	Asah1
ENSMUST00000081799	0.00664094	0.146177	0.165552	0.0609918	6.90379	0.0358729	0.0154837	0.0142763	0.00503921	0.0142763	ENSMUSG00000038351	Sgsm2
ENSMUST00000187338	0.00664604	0.146216	0.557579	0.205439	2.4654	0.384804	0.165356	0.149369	0.172287	0.172287	ENSMUSG00000037608	Bclaf1
ENSMUST00000041627	0.00665876	0.146423	0.0933741	0.0344116	6.15361	0.0107894	0.0019897	0.00683438	0.00748359	0.00748359	ENSMUSG00000041592	Sdk2
ENSMUST00000032109	0.00666749	0.146468	-0.191939	0.0707477	4.94581	0.0411404	0.0235668	0.00912075	0.0164751	0.0164751	ENSMUSG00000030034	Ino80b
ENSMUST00000150637	0.00666467	0.146468	0.288625	0.10638	3.67357	0.109111	0.0309826	0.0595512	0.0402204	0.0595512	ENSMUSG00000027951	Adar
ENSMUST00000138683	0.00667786	0.146622	-2.20165	0.81167	3.00629	6.35136	2.09657	3.1739	0.0838161	3.1739	ENSMUSG00000032997	Chpf
[truncated: 86,200 more rows]
