# Supplementary material for: Loss of Trem2 in microglia leads to widespread disruption of cell coexpression networks in mouse brain
Source: Neurobiol Aging. 2018 Sep;69:151–66. doi: 10.1016/j.neurobiolaging.2018.04.019 (PMC6075941; doi:10.1016/j.neurobiolaging.2018.04.019)
Supplement: Supplementary Table 6 [file mmc15.xlsx]

## Sheet: GeneIDAndTranscriptID_kME_WT_DE
target_id	gene_id	Gene	Module	PCblue.cor	PCblue.pval	PClightcyan.cor	PClightcyan.pval	PCred.cor	PCred.pval	PCtan.cor	PCtan.pval	PCpink.cor	PCpink.pval	PCturquoise.cor	PCturquoise.pval	PCbrown.cor	PCbrown.pval	PCmidnightblue.cor	PCmidnightblue.pval	qval.4mhip	b.4mhip	qval.4mctx	b.4mctx	qval.8mhip	b.8mhip	qval.8mctx	b.8mctx	qval.WTvsKO	b.WTvsKO		sigHip48	sigCtx48	samedirectionHip48	samedirectionCtx48
ENSMUST00000047034	ENSMUSG00000015599	Ttbk1	lightcyan	0.472152	0.000238931	0.951046	3.28e-29	-0.753727	2.02e-11	-0.799363	1.51e-13	-0.455847	0.000414665	-0.452681	0.000460064	0.470885	0.00024964	-0.0736595	0.589529	0.132486	0.110635	4.34789e-05	0.25635	0.12269	0.0941862	0.187559	0.0637231	4.66469e-07	0.130909		FALSE	FALSE	TRUE	TRUE
ENSMUST00000045903	ENSMUSG00000032536	Trak1	lightcyan	0.401798	0.00214453	0.948917	1.01e-28	-0.719676	4.11e-10	-0.737322	9.14e-11	-0.388581	0.00308086	-0.362757	0.006002	0.523892	3.42e-05	-0.0203038	0.881926	0.567529	0.0500556	0.00167535	0.157797	0.893096	0.00957789	0.64835	0.0260594	0.00441315	0.0613499		FALSE	FALSE	TRUE	TRUE
ENSMUST00000060311	ENSMUSG00000039959	Hip1	lightcyan	0.401303	0.00217445	0.947647	1.92e-28	-0.737546	8.96e-11	-0.827072	4e-15	-0.365165	0.00565268	-0.371959	0.00476118	0.517606	4.4e-05	-0.0515775	0.70579	0.470126	0.0677921	0.00156843	0.143669	0.949489	0.00659279	0.987452	-0.00190457	0.0450537	0.0546624		FALSE	FALSE	TRUE	FALSE
ENSMUST00000016088	ENSMUSG00000015944	Gatsl2	lightcyan	0.474013	0.000223964	0.946669	3.13e-28	-0.76178	9.24e-12	-0.724899	2.66e-10	-0.442476	0.000638749	-0.450796	0.000489188	0.441588	0.000656938	-0.125698	0.35596	0.000469361	0.167039	0.000134282	0.188081	0.998065	0.000222897	0.918678	-0.00857598	6.47728e-06	0.0891526		FALSE	FALSE	TRUE	FALSE
ENSMUST00000133213	ENSMUSG00000034275	Igsf9b	lightcyan	0.418149	0.00134183	0.93898	1.08e-26	-0.700044	1.92e-09	-0.819166	1.2e-14	-0.380556	0.00381201	-0.374281	0.00448634	0.515621	4.76e-05	-0.014601	0.914943	0.669483	0.152803	1.29722e-35	0.583625	0.189767	0.303941	0.421486	0.163285	2.34489e-06	0.303587		FALSE	FALSE	TRUE	TRUE
ENSMUST00000108872	ENSMUSG00000020261	Slc36a1	lightcyan	0.627461	2.28e-07	0.934785	6.14e-26	-0.691971	3.5e-09	-0.626192	2.45e-07	-0.559196	7.47e-06	-0.559901	7.24e-06	0.312038	0.0192219	-0.124675	0.359921	0.0745952	0.119245	6.71828e-06	0.219194	0.872198	0.0134938	0.790753	0.020785	1.37162e-05	0.093796		FALSE	FALSE	TRUE	TRUE
ENSMUST00000101492	ENSMUSG00000037172	E330009J07Rik	lightcyan	0.6296	2.01e-07	0.933976	8.48e-26	-0.558109	7.85e-06	-0.639483	1.13e-07	-0.546887	1.29e-05	-0.52724	2.98e-05	0.337056	0.0110784	0.0366796	0.788404	0.239323	0.0863509	0.0044406	0.127517	0.59032	0.0304372	0.704548	-0.0243759	0.0166438	0.0560838		FALSE	FALSE	TRUE	FALSE
ENSMUST00000045840	ENSMUSG00000040125	Gpr26	lightcyan	0.643104	9.05e-08	0.932189	1.7e-25	-0.6275	2.27e-07	-0.715139	5.93e-10	-0.530075	2.65e-05	-0.568833	4.78e-06	0.311313	0.0195187	-0.042417	0.756256	0.984542	0.00304344	0.87334	0.0154703	0.0682578	0.0772072	0.516365	0.0341695	0.198945	0.0335244		FALSE	FALSE	TRUE	TRUE
ENSMUST00000110909	ENSMUSG00000031511	Arhgef7	lightcyan	0.349956	0.00819459	0.926939	1.19e-24	-0.700443	1.87e-09	-0.707819	1.06e-09	-0.292189	0.0288777	-0.297672	0.0258735	0.557067	8.23e-06	-0.012054	0.929739	0.0144722	0.145992	1.60047e-09	0.245334	0.513789	-0.038221	0.79463	-0.0210791	0.000277023	0.0837014		FALSE	FALSE	FALSE	FALSE
ENSMUST00000106307	ENSMUSG00000028634	Hivep3	lightcyan	0.520294	3.95e-05	0.924023	3.3e-24	-0.736433	9.89e-11	-0.737091	9.33e-11	-0.501253	8.32e-05	-0.523461	3.48e-05	0.357144	0.00689057	-0.131917	0.332468	0.613894	0.0515043	1.44861e-12	0.358414	0.0682578	0.0886188	0.922769	0.017663	1.14325e-05	0.128662		FALSE	FALSE	TRUE	TRUE
ENSMUST00000048112	ENSMUSG00000042216	Sgsm1	lightcyan	0.623842	2.8e-07	0.923257	4.29e-24	-0.688024	4.66e-09	-0.634057	1.55e-07	-0.45106	0.000485017	-0.574408	3.67e-06	0.275022	0.0402283	-0.153953	0.257273	0.00551084	0.216059	3.21006e-06	0.263275	0.889919	0.0253328	0.946894	-0.014106	0.000878379	0.12344		FALSE	FALSE	TRUE	FALSE
ENSMUST00000049020	ENSMUSG00000041037	Irgq	lightcyan	0.66727	1.95e-08	0.922875	4.88e-24	-0.623147	2.91e-07	-0.625899	2.49e-07	-0.56573	5.53e-06	-0.572861	3.95e-06	0.297881	0.0257641	-0.0579023	0.67165	0.843151	0.022953	0.335539	0.0779755	0.554556	0.0317659	0.890846	0.0111572	0.151151	0.037867		FALSE	FALSE	TRUE	TRUE
ENSMUST00000056336	ENSMUSG00000050511	Oprd1	lightcyan	0.53497	2.16e-05	0.922696	5.18e-24	-0.721992	3.39e-10	-0.765182	6.57e-12	-0.518998	4.16e-05	-0.514806	4.92e-05	0.377466	0.00413193	-0.109422	0.4221	0.911851	0.0299917	6.9118e-05	0.219759	0.651367	0.0764156	0.971774	0.0095357	0.132743	0.0876955		FALSE	FALSE	TRUE	TRUE
ENSMUST00000089622	ENSMUSG00000034832	Tet3	lightcyan	0.255706	0.0571542	0.921734	7.15e-24	-0.731049	1.58e-10	-0.826756	4.19e-15	-0.260073	0.0528965	-0.253248	0.0596711	0.61276	5.18e-07	0.00751714	0.95615	0.741323	0.0361509	1.89451e-19	0.395737	0.290573	0.0555071	0.645201	0.0486671	9.92621e-07	0.133631		FALSE	FALSE	TRUE	TRUE
ENSMUST00000046875	ENSMUSG00000037470	Uggt1	lightcyan	0.580747	2.7e-06	0.921689	7.25e-24	-0.604342	8.14e-07	-0.591164	1.61e-06	-0.3547	0.00731195	-0.454016	0.000440394	0.37453	0.0044577	-0.0276009	0.839974	0.1138	0.120606	0.00410534	0.143795	0.68278	-0.0317674	0.714568	0.0310023	0.0214973	0.0637713		FALSE	FALSE	FALSE	TRUE
ENSMUST00000152080	ENSMUSG00000019731	Slc35e1	lightcyan	0.606427	7.28e-07	0.921126	8.73e-24	-0.657541	3.68e-08	-0.625972	2.48e-07	-0.497206	9.69e-05	-0.519053	4.16e-05	0.348941	0.00839507	-0.0758445	0.578506	0.656976	0.0465484	0.681503	0.0360447	0.794888	-0.0195137	0.561019	0.0373497	0.467934	0.0249898		FALSE	FALSE	FALSE	TRUE
ENSMUST00000107196	ENSMUSG00000052572	Dlg2	lightcyan	0.372555	0.00468923	0.921075	8.88e-24	-0.612579	5.23e-07	-0.837575	8.51e-16	-0.365604	0.00559094	-0.323635	0.0149697	0.562039	6.56e-06	0.149097	0.272763	0.540816	-0.0815211	0.251538	0.0697577	0.57728	0.0875073	0.999914	2.50572e-05	0.730347	0.0206648		FALSE	FALSE	FALSE	TRUE
ENSMUST00000029155	ENSMUSG00000027624	Epb41l1	lightcyan	0.576413	3.34e-06	0.920685	1.01e-23	-0.742845	5.57e-11	-0.683971	6.22e-09	-0.591863	1.55e-06	-0.542643	1.56e-05	0.341294	0.010047	-0.174261	0.198969	0.925917	0.0131626	0.141454	0.0904289	0.453357	0.0518535	0.712142	0.0226753	0.124751	0.0442384		FALSE	FALSE	TRUE	TRUE
ENSMUST00000048128	ENSMUSG00000035011	Zbtb7a	lightcyan	0.534927	2.16e-05	0.919648	1.41e-23	-0.660595	3.03e-08	-0.696857	2.44e-09	-0.461956	0.000338365	-0.481157	0.000174112	0.385609	0.00333569	-0.0545229	0.689814	0.368131	0.0711001	0.0882213	0.0890085	0.974943	0.00308166	0.838359	-0.0153347	0.146623	0.0384161		FALSE	FALSE	TRUE	FALSE
ENSMUST00000058162	ENSMUSG00000051510	Mafg	lightcyan	0.343158	0.00962044	0.919187	1.64e-23	-0.652487	5.07e-08	-0.711447	7.97e-10	-0.322749	0.0152631	-0.258029	0.054856	0.567064	5.2e-06	0.017307	0.899255	0.0213861	0.13277	1.00723e-06	0.194731	0.922046	-0.00798916	0.702658	0.0250816	2.96478e-05	0.0861335		FALSE	FALSE	FALSE	TRUE
ENSMUST00000045665	ENSMUSG00000073557	Ppp1r12b	lightcyan	0.614381	4.74e-07	0.915607	5.05e-23	-0.686409	5.23e-09	-0.637996	1.23e-07	-0.559543	7.35e-06	-0.553592	9.62e-06	0.318979	0.0165686	-0.124319	0.361303	0.743462	-0.0332611	0.00473842	0.127439	0.697682	0.031095	0.38867	0.0411735	0.114682	0.0423521		FALSE	FALSE	FALSE	TRUE
ENSMUST00000107981	ENSMUSG00000078722	Gm12394	lightcyan	0.449939	0.00050298	0.913277	1.02e-22	-0.623811	2.8e-07	-0.748686	3.26e-11	-0.359232	0.00654744	-0.390451	0.00292953	0.465197	0.000303297	0.0366469	0.788588	0.141844	0.190638	0.00134538	0.238725	0.104559	0.181763	0.785556	0.0581137	7.42046e-05	0.167977		FALSE	FALSE	TRUE	TRUE
ENSMUST00000109554	ENSMUSG00000022390	Zc3h7b	lightcyan	0.706969	1.13e-09	0.910779	2.13e-22	-0.68961	4.16e-09	-0.643345	8.92e-08	-0.604849	7.92e-07	-0.677574	9.73e-09	0.200379	0.138675	-0.170936	0.20781	0.767532	0.0298779	0.298708	0.0746113	0.33448	0.0425864	0.864767	0.0122506	0.111217	0.0395859		FALSE	FALSE	TRUE	TRUE
ENSMUST00000035840	ENSMUSG00000034075	Zdhhc5	lightcyan	0.248345	0.0649565	0.906127	7.9e-22	-0.663949	2.43e-08	-0.713617	6.7e-10	-0.18981	0.161171	-0.188089	0.165075	0.633717	1.58e-07	0.0551246	0.686567	0.428354	0.0717387	0.00133803	0.147118	0.666322	-0.0295795	0.895072	-0.0131422	0.120644	0.045121		FALSE	FALSE	FALSE	FALSE
ENSMUST00000067918	ENSMUSG00000034613	Ppm1h	lightcyan	0.576273	3.36e-06	0.905687	8.91e-22	-0.691317	3.67e-09	-0.640273	1.07e-07	-0.459596	0.000366182	-0.526705	3.05e-05	0.32927	0.0132126	-0.123148	0.365879	0.801629	0.0281764	0.0167531	0.112484	0.71047	-0.0229149	0.76242	-0.0247534	0.410736	0.0255392		FALSE	FALSE	FALSE	FALSE
ENSMUST00000038753	ENSMUSG00000040711	Sh3pxd2b	lightcyan	0.402477	0.00210417	0.903798	1.48e-21	-0.659513	3.24e-08	-0.652995	4.91e-08	-0.349155	0.00835249	-0.351186	0.00795745	0.464144	0.000314305	-0.0309009	0.821139	0.920298	0.0172411	0.000223163	0.190545	0.973107	-0.00519929	0.750128	-0.0358447	0.315929	0.0403556		FALSE	FALSE	FALSE	FALSE
ENSMUST00000027952	ENSMUSG00000026640	Plxna2	lightcyan	0.518652	4.22e-05	0.900248	3.77e-21	-0.516438	4.61e-05	-0.72226	3.32e-10	-0.463557	0.000320609	-0.414903	0.00147548	0.440565	0.000678465	0.162337	0.231943	0.77136	-0.0303939	0.220415	0.0706389	0.841334	0.017994	0.730738	0.021798	0.568879	0.0188762		FALSE	FALSE	FALSE	TRUE
ENSMUST00000100202	ENSMUSG00000052949	Rnf157	lightcyan	0.38851	0.00308678	0.899597	4.46e-21	-0.657131	3.78e-08	-0.765591	6.31e-12	-0.43184	0.000889637	-0.341431	0.0100152	0.529943	2.67e-05	0.0445772	0.744255	0.907845	-0.0189873	0.44097	0.067351	0.347323	0.0890764	0.391244	0.0443546	0.205311	0.0472813		FALSE	FALSE	FALSE	TRUE
ENSMUST00000114195	ENSMUSG00000053062	Jam2	lightcyan	0.648282	6.59e-08	0.899411	4.67e-21	-0.655608	4.17e-08	-0.671306	1.49e-08	-0.480915	0.000175622	-0.608868	6.39e-07	0.239302	0.0756851	-0.124022	0.362461	0.842103	0.0275699	0.99418	0.00102808	0.355732	-0.0571826	0.536509	-0.0447305	0.702724	-0.0168755		FALSE	FALSE	FALSE	FALSE
ENSMUST00000035908	ENSMUSG00000033730	Egr3	lightcyan	0.658375	3.49e-08	0.898597	5.75e-21	-0.74724	3.72e-11	-0.626278	2.44e-07	-0.555398	8.87e-06	-0.659153	3.32e-08	0.197168	0.145245	-0.258275	0.0546168	0.101676	0.148017	9.5909e-19	0.692853	0.158847	0.0875685	0.670926	0.0713364	6.02005e-09	0.251708		FALSE	FALSE	TRUE	TRUE
ENSMUST00000037029	ENSMUSG00000033960	9430020K01Rik	lightcyan	0.736047	1.02e-10	0.898351	6.12e-21	-0.682602	6.85e-09	-0.645957	7.6e-08	-0.621153	3.26e-07	-0.709436	9.33e-10	0.150327	0.268783	-0.205023	0.12957	0.692523	0.0398261	0.00033676	0.167193	0.07609	0.0784857	0.450331	0.0582175	4.13715e-05	0.0866704		FALSE	FALSE	TRUE	TRUE
ENSMUST00000038695	ENSMUSG00000040724	Kcna2	lightcyan	0.442676	0.000634714	0.89735	7.86e-21	-0.613714	4.92e-07	-0.842384	4.03e-16	-0.432182	0.000880349	-0.40391	0.00202117	0.471472	0.000244627	0.0808218	0.553754	0.735841	-0.0881463	0.233953	0.0723153	0.182847	0.162089	0.835798	0.0436639	0.519109	0.0464215		FALSE	FALSE	FALSE	TRUE
ENSMUST00000120173	ENSMUSG00000038145	Snrk	lightcyan	0.360379	0.00636531	0.896604	9.47e-21	-0.636987	1.31e-07	-0.613559	4.96e-07	-0.302289	0.0235517	-0.268563	0.0453553	0.5286	2.82e-05	0.00387166	0.977407	0.00285977	0.160451	0.00685148	0.125212	0.932339	-0.00734678	0.684517	0.0274264	0.000447406	0.0765182		FALSE	FALSE	FALSE	TRUE
ENSMUST00000021898	ENSMUSG00000021448	Shc3	lightcyan	0.395987	0.00251941	0.896458	9.82e-21	-0.786138	7.06e-13	-0.866567	6.22e-18	-0.413827	0.00152234	-0.458669	0.000377668	0.440617	0.000677356	-0.115652	0.395995	0.970668	-0.0133623	0.00533894	0.253341	0.284163	0.130973	0.73696	0.0672189	0.0721149	0.10614		FALSE	FALSE	FALSE	TRUE
ENSMUST00000123481	ENSMUSG00000028246	Faxc	lightcyan	0.469626	0.000260705	0.896385	9.99e-21	-0.550488	1.1e-05	-0.737646	8.88e-11	-0.417092	0.00138411	-0.382743	0.00359893	0.469933	0.000257971	0.141497	0.298234	0.446196	-0.113294	0.907574	-0.0127843	0.593862	0.0574156	0.892645	0.0195703	0.874777	-0.0112524		FALSE	FALSE	FALSE	FALSE
ENSMUST00000098119	ENSMUSG00000093909	Gm3883	lightcyan	0.672637	1.36e-08	0.895817	1.15e-20	-0.64717	7.06e-08	-0.692907	3.27e-09	-0.568886	4.77e-06	-0.628784	2.11e-07	0.233317	0.0835265	-0.116829	0.391175	0.278745	0.15174	7.9479e-06	0.211653	0.34549	0.111671	0.503512	0.0925767	9.04707e-05	0.141458		FALSE	FALSE	TRUE	TRUE
ENSMUST00000088716	ENSMUSG00000032481	Smarcc1	lightcyan	0.628752	2.11e-07	0.89422	1.7e-20	-0.639994	1.09e-07	-0.698612	2.14e-09	-0.490042	0.000126309	-0.612928	5.13e-07	0.257296	0.0555737	-0.0758249	0.578604	0.889377	0.0183096	0.536785	0.0441877	0.913362	0.00933219	0.617055	-0.0320333	0.828942	0.00956161		FALSE	FALSE	TRUE	FALSE
ENSMUST00000107619	ENSMUSG00000003032	Klf4	lightcyan	0.360276	0.00638154	0.893948	1.81e-20	-0.738521	8.22e-11	-0.765197	6.56e-12	-0.325655	0.0143179	-0.370644	0.0049234	0.459026	0.0003732	-0.112824	0.407727	3.70475e-10	0.482515	8.00482e-06	0.458006	0.408446	0.148398	0.0232992	0.274688	3.11496e-13	0.338053		FALSE	TRUE	TRUE	TRUE
ENSMUST00000102518	ENSMUSG00000057530	Ece1	lightcyan	0.673885	1.25e-08	0.893187	2.18e-20	-0.725653	2.5e-10	-0.683624	6.38e-09	-0.556966	8.27e-06	-0.677149	1e-08	0.181458	0.180759	-0.226173	0.0937098	0.635566	0.0525398	7.52375e-07	0.207832	0.799336	0.0227801	0.964952	-0.00629656	0.00811436	0.0703198		FALSE	FALSE	TRUE	FALSE
ENSMUST00000031490	ENSMUSG00000029512	Ulk1	lightcyan	0.423331	0.00115086	0.891835	3e-20	-0.703848	1.44e-09	-0.641846	9.77e-08	-0.416387	0.00141296	-0.343482	0.00954788	0.489936	0.0001268	-0.0862579	0.527311	0.657127	0.0446569	0.0169208	0.115475	0.998759	0.000165651	0.952077	0.00595512	0.122283	0.0419602		FALSE	FALSE	TRUE	TRUE
ENSMUST00000020220	ENSMUSG00000020032	Nuak1	lightcyan	0.700292	1.89e-09	0.891751	3.06e-20	-0.662308	2.71e-08	-0.601429	9.49e-07	-0.600691	9.86e-07	-0.670236	1.6e-08	0.184243	0.174045	-0.160566	0.237145	0.00104364	0.171452	0.000232141	0.203599	0.0332785	0.0875725	0.964907	-0.00613644	1.39917e-07	0.113072		TRUE	FALSE	TRUE	FALSE
ENSMUST00000028600	ENSMUSG00000027177	Hipk3	lightcyan	0.589067	1.79e-06	0.891256	3.44e-20	-0.507187	6.63e-05	-0.669091	1.73e-08	-0.334327	0.01179	-0.517271	4.46e-05	0.316913	0.0173236	0.105247	0.440126	0.577489	0.0511706	0.118317	0.0835469	0.98836	-0.0017752	0.99176	-0.000982847	0.256488	0.0321254		FALSE	FALSE	FALSE	FALSE
ENSMUST00000055341	ENSMUSG00000051335	Gfod1	lightcyan	0.160285	0.237976	0.890535	4.08e-20	-0.710186	8.8e-10	-0.782617	1.04e-12	-0.24058	0.0740884	-0.14371	0.290662	0.69576	2.65e-09	0.0588159	0.666771	0.00989237	0.137311	2.47015e-13	0.418404	0.443532	0.0487193	0.999394	-0.000213749	5.34041e-06	0.14955		FALSE	FALSE	TRUE	FALSE
ENSMUST00000042661	ENSMUSG00000036565	Ttyh3	lightcyan	0.748611	3.28e-11	0.889317	5.41e-20	-0.729807	1.76e-10	-0.525973	3.14e-05	-0.585674	2.12e-06	-0.696774	2.46e-09	0.129625	0.341012	-0.306202	0.0217242	0.856631	0.0201667	0.00236293	0.155919	0.397388	-0.0379873	0.968318	0.00340902	0.161715	0.0357941		FALSE	FALSE	FALSE	TRUE
ENSMUST00000002412	ENSMUSG00000002341	Ncan	lightcyan	0.509799	5.99e-05	0.888392	6.69e-20	-0.736818	9.56e-11	-0.677167	1e-08	-0.492575	0.000115077	-0.48886	0.000131885	0.362939	0.00597495	-0.164162	0.226666	0.95951	-0.00653678	0.0927774	0.0981494	0.928519	0.0107927	0.325793	-0.053883	0.736389	0.0132426		FALSE	FALSE	FALSE	FALSE
ENSMUST00000035987	ENSMUSG00000042724	Map3k9	lightcyan	0.680288	8.06e-09	0.888179	7.02e-20	-0.651071	5.54e-08	-0.669847	1.65e-08	-0.555421	8.86e-06	-0.624656	2.67e-07	0.221195	0.101358	-0.144401	0.288326	0.559592	0.0662125	0.152821	0.0795822	0.411443	0.0569555	0.309267	0.0592087	0.0117961	0.0658076		FALSE	FALSE	TRUE	TRUE
ENSMUST00000094761	ENSMUSG00000042608	Stk40	lightcyan	0.59172	1.56e-06	0.887377	8.43e-20	-0.720383	3.88e-10	-0.576479	3.32e-06	-0.454957	0.000426992	-0.568548	4.85e-06	0.253763	0.0591367	-0.218847	0.10513	0.000259484	0.219856	7.52406e-08	0.350588	0.581038	0.0427313	0.590716	0.0463419	2.6325e-10	0.164625		FALSE	FALSE	TRUE	TRUE
ENSMUST00000043237	ENSMUSG00000038375	Trp53inp2	lightcyan	0.233009	0.0839476	0.885506	1.28e-19	-0.763542	7.75e-12	-0.716461	5.33e-10	-0.0950443	0.485937	-0.210832	0.118824	0.59048	1.67e-06	-0.102628	0.45165	0.0797951	0.105891	0.0042313	0.137004	0.549268	-0.0342636	0.854951	-0.0133927	0.0272543	0.0508556		FALSE	FALSE	FALSE	FALSE
ENSMUST00000025127	ENSMUSG00000024277	Mapre2	lightcyan	0.701438	1.73e-09	0.884801	1.5e-19	-0.679517	8.5e-09	-0.656182	4.02e-08	-0.575874	3.42e-06	-0.68064	7.86e-09	0.178406	0.188329	-0.172908	0.202535	0.931801	0.011594	0.654159	0.0362985	0.949881	-0.00608665	0.8079	-0.0186787	0.897797	0.00604348		FALSE	FALSE	FALSE	FALSE
ENSMUST00000097644	ENSMUSG00000026313	Hdac4	lightcyan	0.225139	0.0952596	0.883673	1.92e-19	-0.651747	5.31e-08	-0.806188	6.53e-14	-0.209289	0.121609	-0.214253	0.112823	0.62781	2.23e-07	0.0984256	0.470483	0.129603	0.109119	0.028662	0.127175	0.772703	-0.0216369	0.823501	-0.0192086	0.0741832	0.0489355		FALSE	FALSE	FALSE	FALSE
ENSMUST00000034507	ENSMUSG00000032009	Sesn3	lightcyan	0.618048	3.87e-07	0.883326	2.07e-19	-0.643846	8.65e-08	-0.722513	3.25e-10	-0.443374	0.000620812	-0.60519	7.78e-07	0.256425	0.0564349	-0.0800011	0.5578	0.326134	0.117605	0.0362808	0.113317	0.573329	0.0837586	0.933793	0.0100989	0.0177246	0.0825099		FALSE	FALSE	TRUE	TRUE
ENSMUST00000099269	ENSMUSG00000027435	Cd93	lightcyan	0.170662	0.208551	0.883278	2.1e-19	-0.754994	1.79e-11	-0.864256	9.59e-18	-0.257066	0.0557998	-0.170719	0.208396	0.659438	3.26e-08	-0.0311976	0.819451	0.95972	0.0114784	0.00320266	0.211107	0.249775	0.173995	0.20526	0.2641	0.000376861	0.164517		FALSE	FALSE	TRUE	TRUE
ENSMUST00000045540	ENSMUSG00000038485	Socs7	lightcyan	0.206186	0.127361	0.882757	2.35e-19	-0.569557	4.62e-06	-0.669926	1.64e-08	-0.217124	0.107967	-0.0880794	0.518593	0.710584	8.53e-10	0.179481	0.185637	0.430415	0.0625341	0.000125319	0.18374	0.166438	0.0564019	0.489352	0.0352958	1.33381e-05	0.0851092		FALSE	FALSE	TRUE	TRUE
ENSMUST00000080127	ENSMUSG00000007617	Homer1	lightcyan	0.649375	6.16e-08	0.881779	2.9e-19	-0.625979	2.48e-07	-0.655201	4.27e-08	-0.505211	7.15e-05	-0.605833	7.52e-07	0.239567	0.0753519	-0.0730847	0.592444	0.613157	-0.128943	0.00148558	0.155024	0.78665	0.0294878	0.875655	-0.0333033	0.967155	0.00448152		FALSE	FALSE	FALSE	FALSE
ENSMUST00000009256	ENSMUSG00000009112	Bcl2l13	lightcyan	0.220272	0.102828	0.88073	3.63e-19	-0.633929	1.56e-07	-0.694648	2.88e-09	-0.227517	0.0917232	-0.147936	0.276558	0.664797	2.3e-08	0.106859	0.433114	0.815515	-0.0290696	0.606191	0.0480018	0.704576	-0.0266463	0.875655	-0.0150626	0.928651	-0.00475374		FALSE	FALSE	TRUE	FALSE
ENSMUST00000111557	ENSMUSG00000030313	Dennd5b	lightcyan	0.652137	5.18e-08	0.880031	4.21e-19	-0.505295	7.13e-05	-0.669781	1.65e-08	-0.568476	4.86e-06	-0.581687	2.58e-06	0.259535	0.0534066	0.076234	0.576551	0.727877	0.0365022	0.145105	0.0795655	0.570364	0.0313386	0.904972	-0.0101619	0.209811	0.0347803		FALSE	FALSE	TRUE	FALSE
ENSMUST00000020922	ENSMUSG00000020601	Trib2	lightcyan	0.387735	0.00315163	0.879794	4.43e-19	-0.712237	7.48e-10	-0.639711	1.11e-07	-0.248192	0.0651275	-0.376825	0.00420118	0.42326	0.00115328	-0.116051	0.394357	0.0701705	0.129091	6.94005e-08	0.303428	0.726809	-0.0270279	0.396305	-0.0838251	0.0161394	0.0794579		FALSE	FALSE	FALSE	FALSE
ENSMUST00000090300	ENSMUSG00000060657	Marf1	lightcyan	0.244359	0.0695242	0.879793	4.43e-19	-0.7173	4.98e-10	-0.836463	1.01e-15	-0.269962	0.0442015	-0.271201	0.0432001	0.588881	1.81e-06	0.00671103	0.960849	0.0988516	0.100925	0.0390022	0.125412	0.668462	0.023437	0.636551	-0.0280433	0.00970024	0.0564447		FALSE	FALSE	TRUE	FALSE
ENSMUST00000179802	ENSMUSG00000096188	Cmtm4	lightcyan	0.65241	5.1e-08	0.879681	4.53e-19	-0.576775	3.28e-06	-0.610983	5.7e-07	-0.461101	0.000348215	-0.578644	2.99e-06	0.256991	0.055874	-0.0290949	0.831435	0.790507	0.0276696	0.810959	0.0214851	0.969924	-0.00334513	0.826166	0.014893	0.631304	0.0162591		FALSE	FALSE	FALSE	TRUE
ENSMUST00000036884	ENSMUSG00000033863	Klf9	lightcyan	0.298742	0.0253188	0.87919	5.03e-19	-0.602361	9.03e-07	-0.699196	2.05e-09	-0.24422	0.0696879	-0.255383	0.0574805	0.556726	8.36e-06	0.112272	0.410039	0.460148	0.0871691	0.000127389	0.159165	0.223139	-0.0500751	0.00386124	-0.0899069	0.423827	0.027468		FALSE	TRUE	FALSE	FALSE
ENSMUST00000030757	ENSMUSG00000028920	Fbxo42	lightcyan	0.685164	5.72e-09	0.878559	5.74e-19	-0.562872	6.31e-06	-0.583464	2.36e-06	-0.570807	4.36e-06	-0.620775	3.33e-07	0.202793	0.133884	-0.0409837	0.764251	0.825921	0.0292086	0.103172	0.0932778	0.993536	-0.000984814	0.9059	0.0128583	0.310766	0.0344315		FALSE	FALSE	FALSE	TRUE
ENSMUST00000067912	ENSMUSG00000055148	Klf2	lightcyan	0.353496	0.00752775	0.877958	6.51e-19	-0.807377	5.62e-14	-0.753112	2.15e-11	-0.314829	0.0181147	-0.399577	0.00228153	0.429316	0.000960905	-0.2114	0.117812	0.0177132	0.352595	0.00380262	0.306186	0.914905	0.0280746	0.151403	0.199268	1.77126e-05	0.222596		FALSE	FALSE	TRUE	TRUE
ENSMUST00000166282	ENSMUSG00000037885	Stk35	lightcyan	0.572646	3.99e-06	0.877264	7.51e-19	-0.601566	9.42e-07	-0.579627	2.85e-06	-0.48706	0.000140814	-0.462275	0.000334764	0.334182	0.0118287	-0.0758714	0.578371	0.932227	0.0139028	0.163841	0.0906942	0.872132	-0.0172242	0.687832	0.0375115	0.376639	0.0341562		FALSE	FALSE	FALSE	TRUE
ENSMUST00000048116	ENSMUSG00000041313	Slc7a1	lightcyan	0.24558	0.0680988	0.87705	7.85e-19	-0.604048	8.27e-07	-0.780862	1.27e-12	-0.331075	0.0126887	-0.189357	0.162192	0.628233	2.18e-07	0.132851	0.329026	0.518078	-0.0658161	0.477869	0.0521665	0.278255	0.06528	0.991743	0.00137076	0.777736	0.0133049		FALSE	FALSE	FALSE	TRUE
ENSMUST00000153031	ENSMUSG00000037990	Sh3rf3	lightcyan	0.44729	0.000547841	0.876988	7.95e-19	-0.622726	2.98e-07	-0.654846	4.37e-08	-0.381979	0.0036721	-0.377243	0.00415591	0.430428	0.000928898	-0.0136226	0.920624	0.540037	0.0715972	0.00405003	0.155125	0.727407	0.0321562	0.621225	0.0449842	0.0164518	0.074463		FALSE	FALSE	TRUE	TRUE
ENSMUST00000047321	ENSMUSG00000055116	Arntl	lightcyan	0.201107	0.137216	0.87582	1.01e-18	-0.689343	4.24e-09	-0.761021	9.96e-12	-0.183098	0.176783	-0.1404	0.302033	0.655208	4.27e-08	0.0056414	0.967085	0.0137581	0.167358	2.92992e-16	0.342182	0.295781	0.0678165	0.90309	-0.0197441	7.04745e-09	0.139899		FALSE	FALSE	TRUE	FALSE
ENSMUST00000053020	ENSMUSG00000034413	Neurl1b	lightcyan	0.510278	5.88e-05	0.873261	1.69e-18	-0.585439	2.14e-06	-0.711495	7.94e-10	-0.521832	3.72e-05	-0.488569	0.000133291	0.353478	0.00753102	0.0290426	0.831734	0.282603	0.0858707	0.791618	0.0270568	0.545914	0.0381545	0.818024	0.021579	0.106741	0.0445858		FALSE	FALSE	TRUE	TRUE
ENSMUST00000170998	ENSMUSG00000070304	Scn2b	lightcyan	0.378984	0.00397188	0.873119	1.74e-18	-0.543321	1.51e-05	-0.646378	7.41e-08	-0.39706	0.00244605	-0.240332	0.074396	0.567442	5.11e-06	0.143627	0.290944	0.599459	0.0455645	0.782247	0.0275707	0.0836251	0.0634655	0.578094	-0.0283639	0.337648	0.0268616		FALSE	FALSE	TRUE	FALSE
ENSMUST00000024811	ENSMUSG00000024014	Pim1	lightcyan	0.653102	4.88e-08	0.872219	2.08e-18	-0.750866	2.65e-11	-0.561062	6.86e-06	-0.49722	9.68e-05	-0.628677	2.12e-07	0.176511	0.193142	-0.33015	0.012955	0.00381886	0.359635	2.97694e-27	0.791701	0.720994	-0.0792204	0.72449	-0.0903201	5.32287e-05	0.233926		FALSE	FALSE	FALSE	FALSE
ENSMUST00000076817	ENSMUSG00000019820	Utrn	lightcyan	0.633479	1.61e-07	0.872051	2.15e-18	-0.633178	1.63e-07	-0.730757	1.62e-10	-0.500046	8.71e-05	-0.61144	5.56e-07	0.233407	0.083405	-0.0938602	0.491412	0.799779	0.0302716	0.926251	0.00981072	0.0893592	0.104405	0.701772	0.0340428	0.103771	0.0453333		FALSE	FALSE	TRUE	TRUE
ENSMUST00000032454	ENSMUSG00000030310	Slc6a1	lightcyan	0.260816	0.0521984	0.871702	2.31e-18	-0.567284	5.14e-06	-0.73124	1.55e-10	-0.323008	0.015177	-0.184631	0.173124	0.609687	6.12e-07	0.162305	0.232037	0.963822	0.00573627	0.822734	0.0210619	0.970147	-0.00313941	0.803958	0.0157959	0.797358	0.00990869		FALSE	FALSE	FALSE	TRUE
ENSMUST00000011400	ENSMUSG00000011256	Adam19	lightcyan	0.284891	0.0333234	0.870725	2.8e-18	-0.662921	2.6e-08	-0.716494	5.32e-10	-0.265155	0.0482686	-0.236641	0.0790968	0.574312	3.69e-06	0.0227552	0.867791	0.920696	0.0180845	9.28944e-05	0.21874	0.290791	0.081396	0.587926	0.0561347	0.00362584	0.0937753		FALSE	FALSE	TRUE	TRUE
ENSMUST00000048121	ENSMUSG00000041794	Myrip	lightcyan	0.740917	6.63e-11	0.869948	3.25e-18	-0.589456	1.75e-06	-0.565138	5.69e-06	-0.509157	6.14e-05	-0.673613	1.28e-08	0.148497	0.274721	-0.113718	0.403997	0.453512	0.0668691	0.272822	0.077406	0.931219	0.00781118	0.994523	0.000732814	0.178653	0.0385827		FALSE	FALSE	TRUE	TRUE
ENSMUST00000023561	ENSMUSG00000022855	Senp2	lightcyan	0.613207	5.05e-07	0.86987	3.3e-18	-0.505757	7e-05	-0.612216	5.33e-07	-0.444056	0.000607504	-0.488904	0.000131673	0.312872	0.0188853	0.0469322	0.73124	0.935545	-0.0107358	0.921501	0.0101689	0.675567	-0.024766	0.976814	0.00277553	0.898152	-0.00583414		FALSE	FALSE	TRUE	TRUE
ENSMUST00000037865	ENSMUSG00000038023	Atp6v0a2	lightcyan	0.109605	0.421317	0.869632	3.46e-18	-0.604046	8.27e-07	-0.829147	2.97e-15	-0.096408	0.479673	-0.0609096	0.655641	0.75362	2.04e-11	0.210605	0.119231	0.982353	0.00373904	0.00616713	0.135134	0.947187	-0.0070715	0.585874	0.041865	0.167092	0.0438564		FALSE	FALSE	FALSE	TRUE
ENSMUST00000080368	ENSMUSG00000021983	Atp8a2	lightcyan	0.681204	7.56e-09	0.868465	4.33e-18	-0.569712	4.59e-06	-0.666734	2.02e-08	-0.597079	1.19e-06	-0.631441	1.81e-07	0.214319	0.112709	-0.0426619	0.754893	0.868171	-0.0303368	0.387348	0.0673065	0.398372	0.0976512	0.913305	-0.0157206	0.513209	0.0307733		FALSE	FALSE	FALSE	FALSE
ENSMUST00000098924	ENSMUSG00000027951	Adar	lightcyan	0.655522	4.19e-08	0.867894	4.83e-18	-0.630221	1.94e-07	-0.633229	1.63e-07	-0.603181	8.65e-07	-0.59744	1.17e-06	0.223867	0.097195	-0.133268	0.327496	0.2024	0.0919469	0.450485	0.0549299	0.486567	0.0450598	0.369879	0.0482569	0.0120318	0.0606419		FALSE	FALSE	TRUE	TRUE
ENSMUST00000041282	ENSMUSG00000018548	Trim37	lightcyan	0.733292	1.3e-10	0.86674	6.02e-18	-0.548975	1.18e-05	-0.606541	7.24e-07	-0.618592	3.76e-07	-0.661708	2.81e-08	0.172908	0.202535	-0.0478499	0.726188	0.871824	-0.0180393	0.710995	0.0315597	0.913964	0.00745822	0.767153	-0.0178914	0.987375	0.000833923		FALSE	FALSE	FALSE	FALSE
ENSMUST00000079601	ENSMUSG00000013089	Etv5	lightcyan	0.578611	3e-06	0.866688	6.08e-18	-0.658572	3.45e-08	-0.67143	1.48e-08	-0.508717	6.25e-05	-0.585148	2.18e-06	0.251475	0.0615404	-0.116342	0.393165	0.744052	0.0530011	3.47704e-08	0.427358	0.857989	0.0370963	0.937769	-0.0204755	0.0167106	0.124003		FALSE	FALSE	TRUE	FALSE
ENSMUST00000172306	ENSMUSG00000053716	Dusp7	lightcyan	0.543943	1.47e-05	0.86644	6.37e-18	-0.746796	3.88e-11	-0.667411	1.94e-08	-0.528391	2.84e-05	-0.546612	1.31e-05	0.291876	0.0290576	-0.223583	0.0976308	0.933088	0.0116608	0.0236794	0.134135	0.990586	0.00135011	0.983154	0.00226216	0.186702	0.0380999		FALSE	FALSE	TRUE	TRUE
ENSMUST00000098457	ENSMUSG00000051586	Mical3	lightcyan	0.725986	2.43e-10	0.865934	7.01e-18	-0.568189	4.93e-06	-0.590936	1.63e-06	-0.602891	8.79e-07	-0.634048	1.55e-07	0.177091	0.19166	-0.0993292	0.466399	0.0968125	0.113749	0.0303469	0.107005	0.161689	0.0682268	0.528738	0.0394862	0.000164886	0.0833278		FALSE	FALSE	TRUE	TRUE
ENSMUST00000179474	ENSMUSG00000044465	Fam160a2	lightcyan	0.318371	0.0167878	0.864822	8.63e-18	-0.495174	0.000104511	-0.757946	1.35e-11	-0.269936	0.0442223	-0.238192	0.0770938	0.563045	6.26e-06	0.205669	0.12834	0.231325	0.0917014	0.130475	0.0846745	0.991842	-0.00114752	0.612447	-0.0333195	0.262699	0.0340248		FALSE	FALSE	FALSE	FALSE
ENSMUST00000031090	ENSMUSG00000029189	Sel1l3	lightcyan	0.706229	1.2e-09	0.864697	8.83e-18	-0.571039	4.31e-06	-0.593562	1.42e-06	-0.641248	1.01e-07	-0.603759	8.39e-07	0.210421	0.119562	-0.0890548	0.513954	0.422409	0.0733251	0.240182	0.0712694	0.895481	-0.0129368	0.835798	0.0180138	0.22339	0.0373517		FALSE	FALSE	FALSE	TRUE
ENSMUST00000055676	ENSMUSG00000045092	S1pr1	lightcyan	0.468715	0.000268996	0.864186	9.71e-18	-0.7305	1.66e-10	-0.592673	1.49e-06	-0.415265	0.00146004	-0.457736	0.000389552	0.336804	0.0111426	-0.202435	0.134587	0.0854615	0.106955	0.321851	0.0631605	0.372353	-0.0421206	0.556331	-0.0327538	0.399481	0.025371		FALSE	FALSE	FALSE	FALSE
ENSMUST00000089684	ENSMUSG00000035629	Rubcn	lightcyan	0.436662	0.00076658	0.863982	1.01e-17	-0.603578	8.47e-07	-0.750587	2.72e-11	-0.38946	0.00300891	-0.414682	0.00148502	0.423916	0.00113091	0.0458677	0.737114	0.635015	0.0591236	0.208318	0.135882	0.500544	0.0611444	0.826166	0.0274484	0.0279096	0.072788		FALSE	FALSE	TRUE	TRUE
ENSMUST00000184063	ENSMUSG00000028804	Csmd2	lightcyan	0.120634	0.375821	0.862728	1.27e-17	-0.536654	2.01e-05	-0.758231	1.31e-11	-0.202462	0.134533	0.0069016	0.959738	0.78311	9.9e-13	0.242149	0.0721653	0.815725	-0.028475	1.05983e-05	0.186154	0.64708	0.0435899	0.049604	0.112385	0.00120952	0.0791925		FALSE	TRUE	FALSE	TRUE
ENSMUST00000040506	ENSMUSG00000036501	Fam13b	lightcyan	0.194424	0.151041	0.862682	1.28e-17	-0.435786	0.000787722	-0.750684	2.7e-11	-0.245245	0.0684875	-0.0817928	0.548985	0.703282	1.5e-09	0.362379	0.00605849	0.454012	0.0670455	0.0183323	0.114461	0.326344	0.0587412	0.851629	0.016595	0.007938	0.0643077		FALSE	FALSE	TRUE	TRUE
ENSMUST00000102905	ENSMUSG00000090053	Palm2	lightcyan	0.254901	0.0579689	0.86131	1.65e-17	-0.521544	3.76e-05	-0.854163	5.8e-17	-0.260733	0.0522758	-0.21518	0.111236	0.616558	4.2e-07	0.260931	0.0520908	0.949679	-0.0213526	0.379859	0.0752819	0.474699	0.103508	0.843284	0.0318102	0.502117	0.0455748		FALSE	FALSE	FALSE	TRUE
ENSMUST00000114863	ENSMUSG00000056692	D17Wsu92e	lightcyan	0.716883	5.16e-10	0.859827	2.15e-17	-0.666365	2.07e-08	-0.54738	1.27e-05	-0.640066	1.09e-07	-0.652666	5.02e-08	0.173988	0.199686	-0.215067	0.111428	0.338953	0.0733002	0.0199299	0.143438	0.372353	0.0438563	0.391066	0.0434726	0.000140806	0.0785809		FALSE	FALSE	TRUE	TRUE
ENSMUST00000029199	ENSMUSG00000027663	Zmat3	lightcyan	0.612672	5.2e-07	0.859453	2.3e-17	-0.753056	2.16e-11	-0.709175	9.53e-10	-0.578335	3.04e-06	-0.678217	9.31e-09	0.183646	0.175468	-0.247201	0.0662421	0.641416	0.0462737	0.672047	0.05502	0.930803	-0.00723495	0.542643	-0.0374394	0.757699	0.0133975		FALSE	FALSE	FALSE	FALSE
ENSMUST00000167323	ENSMUSG00000090698	Apold1	lightcyan	0.461698	0.000341316	0.859116	2.44e-17	-0.738739	8.06e-11	-0.677423	9.83e-09	-0.326584	0.0140268	-0.456664	0.000403635	0.342374	0.00979786	-0.204282	0.130991	0.0233497	0.316306	0.225226	0.192254	0.945661	0.020788	0.411061	0.162229	0.00420832	0.170135		FALSE	FALSE	TRUE	TRUE
ENSMUST00000090180	ENSMUSG00000021904	Sema3g	lightcyan	0.296867	0.0262973	0.858729	2.61e-17	-0.772238	3.18e-12	-0.798518	1.68e-13	-0.327266	0.0138159	-0.30185	0.0237647	0.511839	5.53e-05	-0.140119	0.303011	0.844334	0.0413039	0.048955	0.175145	0.283843	0.156841	1.22654e-05	0.462196	1.96718e-06	0.213499		FALSE	TRUE	TRUE	TRUE
ENSMUST00000045730	ENSMUSG00000038587	Akap12	lightcyan	0.283131	0.0344772	0.858711	2.62e-17	-0.603222	8.63e-07	-0.806782	6.06e-14	-0.207554	0.124801	-0.2716	0.0428816	0.523892	3.42e-05	0.0895284	0.51171	5.77263e-05	0.236008	0.0387565	0.114702	0.937587	-0.0116314	0.8072	0.0263195	0.000505442	0.0936416		FALSE	FALSE	FALSE	TRUE
ENSMUST00000048988	ENSMUSG00000039501	Znfx1	lightcyan	0.661466	2.86e-08	0.858647	2.65e-17	-0.588141	1.87e-06	-0.667051	1.98e-08	-0.506971	6.68e-05	-0.635813	1.4e-07	0.197818	0.143897	-0.0599752	0.660599	0.194221	0.126365	0.0259463	0.183751	0.35355	0.130924	0.841341	0.0251294	0.000766639	0.118138		FALSE	FALSE	TRUE	TRUE
ENSMUST00000071106	ENSMUSG00000021254	Gpatch2l	lightcyan	0.645364	7.89e-08	0.858547	2.7e-17	-0.524295	3.36e-05	-0.559229	7.46e-06	-0.487802	0.000137068	-0.545625	1.37e-05	0.250428	0.0626672	-0.0129754	0.924384	0.937795	-0.0123858	0.776538	0.0265481	0.860863	-0.0166278	0.940468	-0.00883515	0.953633	-0.00343231		FALSE	FALSE	TRUE	FALSE
ENSMUST00000160424	ENSMUSG00000022416	Cacna1i	lightcyan	0.79116	3.99e-13	0.858427	2.76e-17	-0.635877	1.39e-07	-0.531413	2.51e-05	-0.684986	5.79e-09	-0.721384	3.57e-10	0.0976503	0.474003	-0.221481	0.100907	0.256684	0.0866871	0.025598	0.143072	0.0682578	0.0863932	0.651185	0.0281907	0.000344824	0.0861897		FALSE	FALSE	TRUE	TRUE
ENSMUST00000059826	ENSMUSG00000050556	Kcnb1	lightcyan	0.753688	2.03e-11	0.858081	2.93e-17	-0.66934	1.7e-08	-0.644206	8.46e-08	-0.644826	8.15e-08	-0.732566	1.39e-10	0.110762	0.416402	-0.218988	0.1049	0.840506	-0.0351188	0.000381512	0.161796	0.122074	0.144475	0.594754	0.0631241	0.0234171	0.0851309		FALSE	FALSE	FALSE	TRUE
ENSMUST00000058550	ENSMUSG00000063015	Ccni	lightcyan	0.638653	1.18e-07	0.857829	3.07e-17	-0.70934	9.4e-10	-0.592643	1.49e-06	-0.470742	0.000250871	-0.615944	4.35e-07	0.205769	0.12815	-0.24406	0.0698777	0.776613	0.0285098	0.869931	-0.017104	0.582932	-0.0270787	0.781151	-0.0172892	0.842911	-0.00792917		FALSE	FALSE	FALSE	TRUE
ENSMUST00000041369	ENSMUSG00000037104	Socs5	lightcyan	0.662343	2.7e-08	0.857219	3.41e-17	-0.545278	1.39e-05	-0.609341	6.23e-07	-0.541512	1.63e-05	-0.586451	2.04e-06	0.235147	0.0810637	-0.0230984	0.865815	0.753726	0.0326908	0.690312	0.0311286	0.889919	-0.0102583	0.914424	-0.0091463	0.772254	0.0112653		FALSE	FALSE	FALSE	FALSE
ENSMUST00000069805	ENSMUSG00000060671	Atp8b2	lightcyan	0.532779	2.37e-05	0.85704	3.52e-17	-0.597067	1.19e-06	-0.62269	2.99e-07	-0.253134	0.0597896	-0.443762	0.000613224	0.348554	0.00847271	-0.043621	0.74956	0.0501712	0.153889	0.00582806	0.148163	0.916969	0.0131539	0.878651	0.0191757	0.00475011	0.081785		FALSE	FALSE	TRUE	TRUE
ENSMUST00000162645	ENSMUSG00000007817	Zmiz1	lightcyan	0.401387	0.00216934	0.8565	3.87e-17	-0.72351	2.99e-10	-0.697676	2.3e-09	-0.47606	0.000208497	-0.39211	0.00280078	0.423915	0.00113094	-0.125893	0.355208	0.941919	-0.00957617	0.00882901	0.121925	0.906791	-0.00919872	0.966935	0.004221	0.364448	0.0272806		FALSE	FALSE	TRUE	TRUE
ENSMUST00000000500	ENSMUSG00000000489	Pdgfb	lightcyan	0.350031	0.00818003	0.856315	4e-17	-0.786625	6.68e-13	-0.671138	1.51e-08	-0.279452	0.0369952	-0.341753	0.00994057	0.449557	0.000509239	-0.218229	0.106141	0.763369	0.0394015	2.5965e-08	0.298829	0.804045	0.0243264	0.650297	0.0504175	0.000197075	0.103888		FALSE	FALSE	TRUE	TRUE
ENSMUST00000042196	ENSMUSG00000042116	Vwa1	lightcyan	0.470133	0.000256195	0.855458	4.64e-17	-0.733484	1.28e-10	-0.639291	1.14e-07	-0.394487	0.00262517	-0.44683	0.000555985	0.329375	0.0131817	-0.228804	0.089852	0.00944546	0.177696	0.001003	0.177168	0.85038	-0.0300493	0.347843	0.0795521	0.000500336	0.101705		FALSE	FALSE	FALSE	TRUE
ENSMUST00000046929	ENSMUSG00000063317	Usp31	lightcyan	0.106275	0.435648	0.855414	4.68e-17	-0.541543	1.63e-05	-0.810536	3.76e-14	-0.133583	0.326342	-0.0588105	0.6668	0.751676	2.46e-11	0.283676	0.0341166	0.0673403	0.110332	0.000104412	0.160203	0.647218	0.0341671	0.734665	-0.0216633	0.000697628	0.0708419		FALSE	FALSE	TRUE	FALSE
ENSMUST00000030568	ENSMUSG00000028780	Sema3c	lightcyan	0.584934	2.2e-06	0.853983	5.99e-17	-0.639062	1.15e-07	-0.677295	9.92e-09	-0.456709	0.000403029	-0.570528	4.42e-06	0.227532	0.0917011	-0.139108	0.306547	0.653427	0.0800168	0.568387	0.0824544	0.831815	-0.038534	0.750146	0.0640496	0.473178	0.046189		FALSE	FALSE	FALSE	TRUE
ENSMUST00000000384	ENSMUSG00000000374	Trappc10	lightcyan	0.164077	0.22691	0.853474	6.53e-17	-0.623778	2.81e-07	-0.780239	1.36e-12	-0.300202	0.0245785	-0.111226	0.41444	0.701292	1.75e-09	0.149975	0.269919	0.984906	-0.00282758	0.482814	0.0550623	0.972645	-0.00332851	0.885114	0.011955	0.667943	0.0156654		FALSE	FALSE	TRUE	TRUE
ENSMUST00000163279	ENSMUSG00000037062	Sh3glb1	lightcyan	0.215208	0.111189	0.85337	6.65e-17	-0.429782	0.00094736	-0.774725	2.45e-12	-0.258635	0.0542693	-0.120336	0.377012	0.661456	2.86e-08	0.357321	0.0068608	0.561084	0.0572595	0.706908	0.0312779	0.953587	0.00572613	0.748832	-0.0250078	0.659976	0.0174523		FALSE	FALSE	TRUE	FALSE
ENSMUST00000037480	ENSMUSG00000038013	Wipf2	lightcyan	0.508584	6.28e-05	0.852451	7.77e-17	-0.65429	4.53e-08	-0.592691	1.49e-06	-0.544876	1.41e-05	-0.475993	0.000208987	0.341029	0.010109	-0.0921817	0.499227	0.256759	0.0845575	0.124829	0.102024	0.432149	0.0397676	0.679919	-0.0263437	0.0338751	0.0514211		FALSE	FALSE	TRUE	FALSE
ENSMUST00000088357	ENSMUSG00000004263	Atn1	lightcyan	0.397286	0.0024309	0.851954	8.46e-17	-0.692401	3.39e-09	-0.677644	9.68e-09	-0.446707	0.000558195	-0.37284	0.0046552	0.447039	0.000552269	-0.0822163	0.546911	0.956248	-0.00737811	0.15111	0.0858521	0.455291	0.0364009	0.695108	0.0240388	0.19086	0.0350661		FALSE	FALSE	FALSE	TRUE
ENSMUST00000114323	ENSMUSG00000059486	Kbtbd2	lightcyan	0.373224	0.00460968	0.851623	8.94e-17	-0.697271	2.37e-09	-0.712441	7.36e-10	-0.339877	0.0103823	-0.383472	0.00353029	0.429	0.000970181	-0.0833047	0.541598	0.854421	0.025213	0.143586	0.106744	0.795895	0.0248969	0.909107	0.013782	0.172219	0.0448268		FALSE	FALSE	TRUE	TRUE
ENSMUST00000031653	ENSMUSG00000029648	Flt1	lightcyan	0.288654	0.0309647	0.850732	1.04e-16	-0.764143	7.3e-12	-0.829604	2.78e-15	-0.307297	0.0212347	-0.308047	0.0209049	0.500435	8.58e-05	-0.141897	0.296857	0.175666	0.106923	0.0375112	0.116482	0.154779	0.216461	3.99949e-05	0.411176	1.25147e-08	0.210477		FALSE	TRUE	TRUE	TRUE
ENSMUST00000136175	ENSMUSG00000084883	Ccdc85c	lightcyan	0.7244	2.78e-10	0.850242	1.13e-16	-0.683238	6.55e-09	-0.538914	1.83e-05	-0.569005	4.75e-06	-0.69817	2.21e-09	0.108544	0.425853	-0.270139	0.0440572	0.792232	0.0443081	0.121283	0.134512	0.239788	0.0889695	0.714788	0.038818	0.0269094	0.0772246		FALSE	FALSE	TRUE	TRUE
ENSMUST00000099092	ENSMUSG00000017740	Slc12a5	lightcyan	0.76149	9.51e-12	0.848953	1.4e-16	-0.585282	2.16e-06	-0.57869	2.99e-06	-0.692121	3.46e-09	-0.689646	4.15e-09	0.129114	0.342932	-0.127178	0.350279	0.896025	-0.0174203	0.225802	0.0797421	0.08883	0.104882	0.451929	0.0353127	0.0466795	0.0513896		FALSE	FALSE	FALSE	TRUE
ENSMUST00000035010	ENSMUSG00000032437	Stt3b	lightcyan	0.0526952	0.699712	0.848657	1.47e-16	-0.616254	4.28e-07	-0.75836	1.29e-11	-0.024807	0.855991	-0.0094034	0.945162	0.761345	9.65e-12	0.170155	0.209927	0.349587	0.0729646	0.00222029	0.13449	0.940159	-0.00620201	0.787992	-0.0191789	0.0713746	0.0453955		FALSE	FALSE	FALSE	FALSE
ENSMUST00000030398	ENSMUSG00000028645	Slc2a1	lightcyan	0.186695	0.168285	0.84848	1.51e-16	-0.709381	9.37e-10	-0.778615	1.62e-12	-0.217019	0.108142	-0.190759	0.159048	0.591739	1.56e-06	-0.0187647	0.89082	0.0445111	0.156909	0.0127556	0.20163	0.974943	-0.00606804	0.243347	0.0921607	0.000603234	0.111288		FALSE	FALSE	FALSE	TRUE
ENSMUST00000097808	ENSMUSG00000041670	Rims1	lightcyan	0.242594	0.0716276	0.847917	1.66e-16	-0.579956	2.81e-06	-0.862023	1.45e-17	-0.32241	0.0153768	-0.213903	0.113425	0.618894	3.69e-07	0.177499	0.190621	0.793496	-0.0799579	0.0041895	0.142275	0.166438	0.259845	0.387946	0.113881	0.112694	0.108476		FALSE	FALSE	FALSE	TRUE
ENSMUST00000020999	ENSMUSG00000020668	Kif3c	lightcyan	0.480055	0.000181071	0.846789	1.99e-16	-0.671385	1.48e-08	-0.663006	2.59e-08	-0.563457	6.15e-06	-0.440004	0.000690537	0.38843	0.00309344	-0.0818314	0.548796	0.94966	-0.00781108	0.81385	0.0261196	0.694482	0.0210167	0.861349	0.0121431	0.697813	0.0136514		FALSE	FALSE	FALSE	TRUE
ENSMUST00000018691	ENSMUSG00000018547	Pip4k2b	lightcyan	0.589041	1.79e-06	0.846674	2.03e-16	-0.584678	2.23e-06	-0.564681	5.81e-06	-0.50901	6.18e-05	-0.49233	0.00011612	0.321182	0.0157947	-0.0298324	0.827228	0.96746	-0.00540128	0.498957	0.0493864	0.563773	0.0296158	0.919421	0.0084907	0.503845	0.0209991		FALSE	FALSE	FALSE	TRUE
ENSMUST00000071065	ENSMUSG00000056749	Nfil3	lightcyan	0.253065	0.0598617	0.846628	2.04e-16	-0.748971	3.17e-11	-0.689725	4.12e-09	-0.257752	0.0551266	-0.262793	0.0503771	0.524374	3.35e-05	-0.131227	0.335025	2.29091e-12	0.529653	2.06169e-07	0.515466	0.714639	0.049243	0.748964	0.0667315	2.10959e-10	0.292427		FALSE	FALSE	TRUE	TRUE
ENSMUST00000033326	ENSMUSG00000031016	Wee1	lightcyan	0.462688	0.000330136	0.846588	2.06e-16	-0.605471	7.66e-07	-0.699101	2.06e-09	-0.443999	0.000608616	-0.429218	0.000963776	0.387366	0.00318286	0.0048582	0.971653	0.61996	0.0682326	0.350005	0.0788226	0.705126	0.041294	0.784024	-0.035147	0.375588	0.0410633		FALSE	FALSE	TRUE	FALSE
ENSMUST00000001975	ENSMUSG00000001910	Nacc1	lightcyan	0.318914	0.0165918	0.846569	2.06e-16	-0.707174	1.11e-09	-0.613602	4.95e-07	-0.325095	0.0144962	-0.270069	0.0441143	0.521134	3.82e-05	-0.0769029	0.5732	0.922623	0.0126577	0.296433	0.0747558	0.996538	0.000459424	0.943488	-0.00649391	0.545249	0.0202263		FALSE	FALSE	TRUE	FALSE
ENSMUST00000122941	ENSMUSG00000022201	Zfr	lightcyan	0.629898	1.98e-07	0.846447	2.1e-16	-0.470465	0.000253287	-0.596488	1.23e-06	-0.472026	0.000239979	-0.545806	1.36e-05	0.254272	0.058612	0.0859807	0.528644	0.8294	0.0229618	0.810071	0.0217458	0.675526	-0.021983	0.35264	-0.0403555	0.947342	-0.00304343		FALSE	FALSE	FALSE	FALSE
ENSMUST00000028102	ENSMUSG00000026764	Kif5c	lightcyan	0.501976	8.09e-05	0.846372	2.13e-16	-0.446307	0.000565399	-0.679245	8.67e-09	-0.466837	0.000286841	-0.393976	0.00266208	0.420096	0.00126698	0.206296	0.127155	0.845311	-0.0216821	0.820366	0.0255501	0.702849	0.021365	0.817205	-0.0160784	0.950439	0.00314602		FALSE	FALSE	FALSE	FALSE
ENSMUST00000022075	ENSMUSG00000021587	Pcsk1	lightcyan	0.70663	1.16e-09	0.845798	2.34e-16	-0.604242	8.18e-07	-0.550346	1.11e-05	-0.603469	8.52e-07	-0.678376	9.2e-09	0.114742	0.399748	-0.15897	0.2419	0.0045617	0.230463	3.06131e-17	0.403339	0.593763	0.0693833	0.971774	0.0098837	2.87948e-06	0.177987		FALSE	FALSE	TRUE	TRUE
ENSMUST00000100330	ENSMUSG00000053580	Tanc2	lightcyan	0.709928	8.98e-10	0.845706	2.37e-16	-0.538522	1.86e-05	-0.661189	2.91e-08	-0.61511	4.55e-07	-0.66345	2.51e-08	0.162654	0.23102	-0.0282954	0.836003	0.505008	-0.0554332	0.994964	-0.000848708	0.460923	0.0343071	0.863747	0.0159164	0.979307	-0.00132893		FALSE	FALSE	FALSE	FALSE
ENSMUST00000093772	ENSMUSG00000013419	Zfp651	lightcyan	0.393751	0.00267844	0.845431	2.48e-16	-0.595647	1.28e-06	-0.509438	6.07e-05	-0.353802	0.00747242	-0.262453	0.0506861	0.493939	0.000109413	-0.0171345	0.900254	0.2777	0.0827925	0.000237156	0.196827	0.885067	0.0112653	0.563369	0.0345146	0.000100767	0.0823381		FALSE	FALSE	TRUE	TRUE
ENSMUST00000029024	ENSMUSG00000027519	Rab22a	lightcyan	0.259719	0.0532312	0.845196	2.58e-16	-0.625147	2.6e-07	-0.732819	1.36e-10	-0.316162	0.017605	-0.210118	0.120108	0.58403	2.3e-06	0.0524112	0.701255	0.488736	0.0661895	0.113366	0.0912722	0.825517	-0.0187496	0.899173	-0.0140152	0.35104	0.0316819		FALSE	FALSE	FALSE	FALSE
ENSMUST00000047257	ENSMUSG00000041298	Katnal1	lightcyan	0.372005	0.00475569	0.845048	2.64e-16	-0.611364	5.59e-07	-0.763275	7.96e-12	-0.427127	0.00102683	-0.31821	0.0168464	0.511286	5.65e-05	0.0533788	0.696004	0.829031	0.0268299	0.453842	0.0517931	0.420192	0.0445436	0.672314	-0.0302932	0.472267	0.0249219		FALSE	FALSE	TRUE	FALSE
ENSMUST00000046977	ENSMUSG00000039167	Adgrl4	lightcyan	0.280714	0.0361152	0.844752	2.77e-16	-0.724643	2.72e-10	-0.826511	4.34e-15	-0.272258	0.0423604	-0.296257	0.0266225	0.501572	8.22e-05	-0.0922874	0.498733	0.25786	0.116704	0.0145937	0.147649	0.778606	-0.0603795	0.129692	0.235936	0.0197016	0.108701		FALSE	FALSE	FALSE	TRUE
ENSMUST00000035155	ENSMUSG00000032549	Rab6b	lightcyan	0.768047	4.91e-12	0.844748	2.77e-16	-0.596371	1.23e-06	-0.525837	3.16e-05	-0.687133	4.97e-09	-0.692326	3.41e-09	0.119419	0.380686	-0.162067	0.232732	0.872855	-0.0182469	0.711585	0.0366955	0.589249	0.0270605	0.99645	0.00041979	0.771124	0.0116741		FALSE	FALSE	FALSE	TRUE
ENSMUST00000072634	ENSMUSG00000031996	Aplp2	lightcyan	0.46272	0.000329782	0.84469	2.79e-16	-0.534813	2.17e-05	-0.691109	3.73e-09	-0.275764	0.039671	-0.360663	0.00632098	0.429836	0.000945808	0.0847971	0.534355	0.986295	-0.00253441	0.949323	0.00751476	0.453319	0.0352912	0.678846	0.0284959	0.587865	0.0179815		FALSE	FALSE	FALSE	TRUE
ENSMUST00000023882	ENSMUSG00000023118	Sympk	lightcyan	0.318226	0.0168404	0.84443	2.91e-16	-0.688357	4.55e-09	-0.700414	1.87e-09	-0.267814	0.0459832	-0.279046	0.0372821	0.53336	2.31e-05	-0.0402527	0.768338	0.389557	0.0739572	0.0203852	0.144571	0.507325	0.0389101	0.863611	0.0155748	0.00487555	0.0684854		FALSE	FALSE	TRUE	TRUE
ENSMUST00000088940	ENSMUSG00000038141	Tmem181a	lightcyan	0.46161	0.000342323	0.844223	3.01e-16	-0.469665	0.000260362	-0.631737	1.78e-07	-0.371983	0.00475838	-0.318414	0.0167722	0.452322	0.00046549	0.149281	0.272167	0.18752	-0.113898	0.688384	-0.0370148	0.951623	0.00779125	0.961121	-0.00693888	0.320889	-0.0374761		FALSE	FALSE	FALSE	TRUE
ENSMUST00000001184	ENSMUSG00000001156	Mxd1	lightcyan	0.730213	1.7e-10	0.844174	3.04e-16	-0.627792	2.23e-07	-0.530407	2.61e-05	-0.574534	3.65e-06	-0.678801	8.94e-09	0.118859	0.382937	-0.203694	0.132128	0.922844	0.0160791	0.0143584	0.133723	0.816225	-0.0234855	0.72975	0.0332031	0.30394	0.0388847		FALSE	FALSE	FALSE	TRUE
ENSMUST00000156038	ENSMUSG00000044864	Ankrd50	lightcyan	0.76042	1.06e-11	0.843962	3.14e-16	-0.713582	6.72e-10	-0.5585	7.71e-06	-0.591943	1.55e-06	-0.755611	1.69e-11	0.064986	0.634184	-0.319397	0.0164193	0.99469	-0.00178922	0.00490984	0.166539	0.91667	0.0126505	0.306596	0.0713173	0.107271	0.0629926		FALSE	FALSE	FALSE	TRUE
ENSMUST00000068025	ENSMUSG00000054792	Klhl18	lightcyan	0.309825	0.0201401	0.843435	3.41e-16	-0.573474	3.84e-06	-0.659015	3.35e-08	-0.273957	0.0410384	-0.206738	0.126323	0.556781	8.34e-06	0.0687634	0.614564	0.200121	0.110711	0.166479	0.0883486	0.467476	0.0506441	0.690355	-0.0356014	0.0759375	0.0560298		FALSE	FALSE	TRUE	FALSE
ENSMUST00000159935	ENSMUSG00000019464	Ptger1	lightcyan	0.584139	2.29e-06	0.843169	3.56e-16	-0.651698	5.33e-08	-0.577064	3.23e-06	-0.326712	0.0139871	-0.530288	2.63e-05	0.234637	0.0817444	-0.204935	0.129737	0.0121171	0.205604	0.152092	0.105059	0.937113	0.0124207	0.931281	0.0142494	0.0165288	0.0862709		FALSE	FALSE	TRUE	TRUE
ENSMUST00000020991	ENSMUSG00000020661	Dnmt3a	lightcyan	0.0985998	0.469695	0.842777	3.79e-16	-0.551959	1.03e-05	-0.821519	8.71e-15	-0.153464	0.258805	-0.0163745	0.904658	0.760299	1.07e-11	0.235696	0.0803361	0.787956	0.0432701	0.000149093	0.170163	0.142682	0.125622	0.572488	0.0527682	0.000579602	0.0963355		FALSE	FALSE	TRUE	TRUE
ENSMUST00000041627	ENSMUSG00000041592	Sdk2	lightcyan	0.528503	2.83e-05	0.842568	3.92e-16	-0.590621	1.65e-06	-0.724952	2.65e-10	-0.484398	0.000155031	-0.489578	0.000128471	0.323664	0.0149601	-0.013739	0.919948	0.521457	0.0735959	0.229678	0.0945651	0.146423	0.0933741	0.0964737	0.101445	0.00167918	0.0900563		FALSE	FALSE	TRUE	TRUE
ENSMUST00000088737	ENSMUSG00000024858	Grk2	lightcyan	0.808412	4.93e-14	0.842211	4.14e-16	-0.563039	6.27e-06	-0.44056	0.000678565	-0.668892	1.75e-08	-0.709572	9.23e-10	0.072236	0.596761	-0.178251	0.188718	0.359912	0.0704845	0.146614	0.104537	0.38297	0.0506395	0.183627	0.0756837	0.000508261	0.0755916		FALSE	FALSE	TRUE	TRUE
ENSMUST00000055935	ENSMUSG00000102543	Pcdhgc5	lightcyan	0.467393	0.000281444	0.841921	4.34e-16	-0.669359	1.7e-08	-0.677521	9.77e-09	-0.512288	5.43e-05	-0.427438	0.00101724	0.393827	0.00267295	-0.0751101	0.5822	0.0436196	-0.159435	0.111552	0.134357	0.121382	0.119103	0.787807	0.0258282	0.599258	0.0307291		FALSE	FALSE	FALSE	TRUE
ENSMUST00000032476	ENSMUSG00000003153	Slc2a3	lightcyan	0.793037	3.21e-13	0.84192	4.34e-16	-0.59595	1.26e-06	-0.424621	0.00110725	-0.644166	8.48e-08	-0.702228	1.63e-09	0.0721716	0.597089	-0.215957	0.10992	0.313421	0.0751373	0.0647688	0.10296	0.787533	-0.0170914	0.730183	-0.0213073	0.169316	0.035982		FALSE	FALSE	FALSE	FALSE
ENSMUST00000112707	ENSMUSG00000070639	Lrrc8b	lightcyan	0.602234	9.09e-07	0.841569	4.58e-16	-0.468622	0.000269854	-0.667727	1.9e-08	-0.539522	1.78e-05	-0.497838	9.46e-05	0.308124	0.0208713	0.117416	0.388782	0.375419	-0.119854	0.995937	-0.000735685	0.251142	0.114347	0.732058	0.0396157	0.889388	0.0100668		FALSE	FALSE	FALSE	FALSE
ENSMUST00000079754	ENSMUSG00000039652	Cpeb3	lightcyan	0.345729	0.00905772	0.841446	4.67e-16	-0.507827	6.47e-05	-0.641076	1.02e-07	-0.379277	0.00394166	-0.236605	0.0791436	0.532535	2.39e-05	0.155391	0.2528	0.828065	-0.0402403	0.00533894	0.154083	0.223744	0.113549	0.869127	0.0231163	0.122176	0.0622891		FALSE	FALSE	FALSE	TRUE
ENSMUST00000034745	ENSMUSG00000032220	Myo1e	lightcyan	0.462256	0.000334972	0.84116	4.89e-16	-0.759464	1.16e-11	-0.593242	1.45e-06	-0.266045	0.0474934	-0.438671	0.00072001	0.330838	0.0127564	-0.258328	0.0545658	0.105609	0.14941	0.028914	0.136449	0.422614	0.0863097	0.867572	-0.0230192	0.00752506	0.0896452		FALSE	FALSE	TRUE	FALSE
ENSMUST00000180252	ENSMUSG00000096847	Tmem151b	lightcyan	0.531737	2.47e-05	0.841135	4.91e-16	-0.705469	1.27e-09	-0.54601	1.35e-05	-0.50952	6.05e-05	-0.496161	0.000100737	0.298113	0.0256439	-0.226982	0.0925101	0.0463108	0.117771	0.000111806	0.219493	0.921857	0.00789529	0.953915	0.00515393	9.9146e-05	0.089128		FALSE	FALSE	TRUE	TRUE
ENSMUST00000094934	ENSMUSG00000070880	Gad1	lightcyan	0.525894	3.15e-05	0.840355	5.54e-16	-0.676134	1.07e-08	-0.601862	9.27e-07	-0.472829	0.000233383	-0.483127	0.000162275	0.308692	0.0206247	-0.143494	0.291396	0.572929	-0.0664518	0.130744	0.104505	0.316205	0.0742937	0.668917	0.0519836	0.354349	0.0403643		FALSE	FALSE	FALSE	TRUE
ENSMUST00000127638	ENSMUSG00000004040	Stat3	lightcyan	0.394769	0.00260494	0.840264	5.62e-16	-0.724721	2.7e-10	-0.596589	1.22e-06	-0.22529	0.0950328	-0.371728	0.00478943	0.400863	0.00220129	-0.172084	0.204728	0.623022	0.0544282	0.0126967	0.129401	0.0968637	-0.0876629	0.498042	-0.0484529	0.751765	0.0145617		FALSE	FALSE	FALSE	FALSE
ENSMUST00000023829	ENSMUSG00000023067	Cdkn1a	lightcyan	0.736224	1.01e-10	0.839871	5.97e-16	-0.71268	7.22e-10	-0.51518	4.85e-05	-0.528574	2.82e-05	-0.736796	9.58e-11	0.0494509	0.717403	-0.340011	0.0103501	4.54059e-21	0.722663	2.97694e-27	0.813524	0.874277	-0.0434953	0.93736	-0.0278607	7.04745e-09	0.363651		FALSE	FALSE	FALSE	FALSE
ENSMUST00000106746	ENSMUSG00000020721	Helz	lightcyan	0.0580322	0.670956	0.839797	6.04e-16	-0.624046	2.77e-07	-0.88789	7.5e-20	-0.167337	0.217686	-0.0649044	0.634611	0.744328	4.87e-11	0.177614	0.19033	0.487433	0.0614041	0.07674	0.0923016	0.937587	0.00683755	0.558595	-0.0413716	0.296813	0.0312224		FALSE	FALSE	TRUE	FALSE
ENSMUST00000026008	ENSMUSG00000025034	Trim8	lightcyan	0.412813	0.00156773	0.839619	6.21e-16	-0.767838	5.02e-12	-0.68118	7.57e-09	-0.295757	0.0268914	-0.444721	0.000594782	0.370533	0.00493736	-0.197078	0.145433	0.61088	0.0489828	0.190818	0.111897	0.902515	-0.00982561	0.947909	0.00634718	0.134796	0.0407347		FALSE	FALSE	FALSE	TRUE
ENSMUST00000025053	ENSMUSG00000024212	Mllt1	lightcyan	0.359039	0.00657847	0.839226	6.6e-16	-0.755922	1.64e-11	-0.604105	8.24e-07	-0.321643	0.0156369	-0.344247	0.00937845	0.440163	0.000687104	-0.201912	0.135618	0.17075	0.100623	0.00243729	0.170715	0.80747	-0.0184847	0.801951	0.0205977	0.00616024	0.0666285		FALSE	FALSE	FALSE	TRUE
ENSMUST00000034775	ENSMUSG00000032244	Fem1b	lightcyan	0.206421	0.126919	0.839108	6.72e-16	-0.501576	8.22e-05	-0.669127	1.73e-08	-0.206823	0.126165	-0.116505	0.392499	0.66038	3.07e-08	0.250898	0.0621594	0.798458	0.0268761	0.230399	0.0697347	0.664099	-0.0233894	0.63227	-0.0261991	0.729864	0.0125918		FALSE	FALSE	FALSE	FALSE
ENSMUST00000105911	ENSMUSG00000049649	Gpr3	lightcyan	0.620479	3.38e-07	0.839046	6.79e-16	-0.667582	1.91e-08	-0.532885	2.36e-05	-0.541857	1.61e-05	-0.592396	1.51e-06	0.186273	0.169268	-0.222403	0.0994598	2.92619e-09	0.551043	2.39704e-08	0.61345	0.430425	-0.123933	0.592471	0.0856473	2.18242e-07	0.278758		FALSE	FALSE	FALSE	TRUE
ENSMUST00000017458	ENSMUSG00000017314	Mpp2	lightcyan	0.502846	7.83e-05	0.838488	7.4e-16	-0.572506	4.02e-06	-0.448257	0.000531059	-0.506341	6.85e-05	-0.360998	0.00626898	0.393351	0.00270784	-0.0384305	0.778553	0.807732	0.0268598	0.0378935	0.108555	0.672369	0.024724	0.80954	0.0172615	0.0715283	0.0448123		FALSE	FALSE	TRUE	TRUE
ENSMUST00000087723	ENSMUSG00000038146	Notch3	lightcyan	0.312571	0.0190061	0.838127	7.82e-16	-0.685129	5.73e-09	-0.783537	9.44e-13	-0.298475	0.0254564	-0.285413	0.0329879	0.495803	0.000102091	-0.0702595	0.606866	0.397314	-0.0978316	0.560509	-0.0526755	0.856739	0.0310279	0.249335	0.102192	0.957572	-0.00403572		FALSE	FALSE	FALSE	FALSE
ENSMUST00000054055	ENSMUSG00000051527	Usp29	lightcyan	0.417147	0.0013819	0.837239	8.95e-16	-0.606573	7.23e-07	-0.723025	3.12e-10	-0.388656	0.00307465	-0.395687	0.00254025	0.395901	0.00252535	0.0194883	0.886637	0.990426	-0.00390618	0.937351	-0.011202	0.870325	-0.0329582	0.792672	-0.0360571	0.771069	-0.0228881		FALSE	FALSE	TRUE	TRUE
ENSMUST00000063084	ENSMUSG00000020484	Xbp1	lightcyan	0.479777	0.000182867	0.834971	1.26e-15	-0.65548	4.2e-08	-0.514607	4.96e-05	-0.285061	0.0332137	-0.451721	0.00047469	0.29769	0.0258642	-0.156183	0.250358	7.84789e-08	0.428294	5.80776e-09	0.327144	0.0745524	-0.125606	0.848441	-0.0252998	0.000233526	0.151098		FALSE	FALSE	FALSE	FALSE
ENSMUST00000052529	ENSMUSG00000046062	Ppp1r15b	lightcyan	0.107228	0.431518	0.834713	1.31e-15	-0.625323	2.57e-07	-0.77237	3.14e-12	-0.141926	0.296755	-0.0783435	0.566016	0.715332	5.84e-10	0.149042	0.272945	0.822495	-0.0303652	0.00257855	0.168891	0.478812	0.0740237	0.988122	-0.00214419	0.108022	0.0537791		FALSE	FALSE	FALSE	FALSE
ENSMUST00000040561	ENSMUSG00000035007	Rundc1	lightcyan	0.428427	0.000987218	0.834234	1.41e-15	-0.592425	1.51e-06	-0.505056	7.19e-05	-0.281653	0.0354711	-0.344337	0.00935866	0.389576	0.00299948	-0.0478988	0.725919	0.0019544	0.182574	2.71742e-07	0.260759	0.796878	-0.0212463	0.688848	0.0322505	7.22879e-07	0.113906		FALSE	FALSE	FALSE	TRUE
ENSMUST00000105032	ENSMUSG00000078235	Fam43b	lightcyan	0.565209	5.67e-06	0.833931	1.47e-15	-0.722265	3.32e-10	-0.468872	0.000267553	-0.430763	0.000919449	-0.520934	3.85e-05	0.242431	0.0718244	-0.278083	0.0379702	0.136253	0.130256	1.28486e-10	0.38579	0.679693	-0.037087	0.922019	0.014667	2.71156e-05	0.1264		FALSE	FALSE	FALSE	TRUE
ENSMUST00000025918	ENSMUSG00000024966	Stip1	lightcyan	0.157099	0.247557	0.833879	1.49e-15	-0.66783	1.88e-08	-0.651168	5.51e-08	-0.0606679	0.656922	-0.110745	0.416477	0.622578	3.01e-07	-0.0113632	0.933757	1.08974e-09	0.26184	0.00317961	0.183471	0.496659	-0.0352283	0.225278	-0.0573257	0.00164751	0.0877511		FALSE	FALSE	FALSE	FALSE
ENSMUST00000026999	ENSMUSG00000025880	Smad7	lightcyan	0.462776	0.000329156	0.833817	1.5e-15	-0.690559	3.88e-09	-0.649994	5.93e-08	-0.37554	0.00434313	-0.456544	0.000405237	0.350133	0.00816021	-0.123724	0.363625	0.84831	0.0300514	0.0134243	0.17507	0.310844	0.0746956	0.503512	0.0598076	0.00502496	0.0850305		FALSE	FALSE	TRUE	TRUE
ENSMUST00000015612	ENSMUSG00000015468	Notch4	lightcyan	0.134703	0.322268	0.833428	1.59e-15	-0.694243	2.96e-09	-0.784601	8.39e-13	-0.177094	0.191651	-0.11971	0.379517	0.647657	6.85e-08	-0.00387019	0.977416	0.396994	0.126393	2.88735e-05	0.331424	0.744805	0.062984	0.501497	0.169029	0.00282793	0.172395		FALSE	FALSE	TRUE	TRUE
ENSMUST00000018993	ENSMUSG00000018849	Wwc1	lightcyan	0.460988	0.000349538	0.833327	1.61e-15	-0.703273	1.5e-09	-0.594191	1.38e-06	-0.252175	0.0607967	-0.437056	0.000757251	0.349707	0.00824342	-0.163953	0.227266	0.998238	0.000368233	0.000190532	0.156961	0.864255	0.0129036	0.873268	0.0133095	0.0750425	0.0457266		FALSE	FALSE	TRUE	TRUE
ENSMUST00000028829	ENSMUSG00000027351	Spred1	lightcyan	0.792221	3.53e-13	0.83277	1.75e-15	-0.577729	3.13e-06	-0.515261	4.83e-05	-0.5944	1.37e-06	-0.763527	7.76e-12	0.0307032	0.822265	-0.174724	0.19776	0.000303067	0.170679	1.22552e-11	0.256185	0.995873	-0.000648741	0.32219	-0.0715203	0.00021945	0.0902269		FALSE	FALSE	FALSE	FALSE
ENSMUST00000056558	ENSMUSG00000050919	Zfp366	lightcyan	0.148369	0.27514	0.83262	1.79e-15	-0.722244	3.32e-10	-0.838058	7.9e-16	-0.26246	0.0506798	-0.179515	0.185551	0.615671	4.42e-07	-0.021468	0.875208	0.165531	0.276361	0.000318053	0.436655	0.0592009	0.491194	0.834185	0.113716	1.6952e-05	0.331827		FALSE	FALSE	TRUE	TRUE
ENSMUST00000161263	ENSMUSG00000051111	Sv2c	lightcyan	0.649068	6.28e-08	0.83245	1.84e-15	-0.708246	1.02e-09	-0.665633	2.18e-08	-0.538026	1.9e-05	-0.670181	1.61e-08	0.153095	0.259965	-0.238586	0.0765916	0.599459	0.0890264	0.72423	0.0390835	0.823146	0.065467	0.891488	-0.0229623	0.524668	0.043604		FALSE	FALSE	TRUE	FALSE
ENSMUST00000022875	ENSMUSG00000022265	Ank	lightcyan	0.635394	1.44e-07	0.832322	1.87e-15	-0.579643	2.85e-06	-0.503669	7.59e-05	-0.623523	2.85e-07	-0.543874	1.48e-05	0.239468	0.0754758	-0.091955	0.500287	0.943015	0.00888693	0.662886	0.0349025	0.708983	-0.0209041	0.869396	-0.0119311	0.945838	0.00313426		FALSE	FALSE	FALSE	FALSE
ENSMUST00000014694	ENSMUSG00000014550	Rbsn	lightcyan	0.357444	0.00684028	0.832316	1.87e-15	-0.459201	0.000371034	-0.640659	1.05e-07	-0.362446	0.0060485	-0.236926	0.0787258	0.518682	4.22e-05	0.202444	0.134569	0.793457	-0.0309661	0.905257	-0.01235	0.986102	-0.00201344	0.58589	-0.0355206	0.587147	-0.0201078		FALSE	FALSE	TRUE	TRUE
ENSMUST00000003640	ENSMUSG00000003545	Fosb	lightcyan	0.645028	8.05e-08	0.832186	1.91e-15	-0.708297	1.02e-09	-0.587146	1.97e-06	-0.532957	2.35e-05	-0.657555	3.68e-08	0.137983	0.310514	-0.28757	0.0316293	8.23182e-14	0.833424	4.71182e-06	0.594687	0.982648	0.00752181	0.733603	0.0832409	7.04745e-09	0.379879		FALSE	FALSE	TRUE	TRUE
ENSMUST00000082432	ENSMUSG00000007682	Dio2	lightcyan	0.716755	5.21e-10	0.83212	1.93e-15	-0.524995	3.27e-05	-0.506194	6.89e-05	-0.554789	9.12e-06	-0.668127	1.85e-08	0.108167	0.427471	-0.0796016	0.559775	0.000783067	0.299448	4.19399e-09	0.382318	0.935528	0.0110384	0.535206	-0.0673182	6.35009e-05	0.155803		FALSE	FALSE	TRUE	FALSE
ENSMUST00000060148	ENSMUSG00000021366	Hivep1	blue	0.785008	8.01e-13	0.832041	1.95e-15	-0.671509	1.47e-08	-0.58432	2.27e-06	-0.639829	1.1e-07	-0.786324	6.92e-13	0.0230598	0.866038	-0.288153	0.0312705	0.576927	0.0768213	7.59461e-10	0.23657	0.350407	0.071357	0.813212	0.0345682	0.000517565	0.105852		FALSE	FALSE	TRUE	TRUE
ENSMUST00000102993	ENSMUSG00000039159	Ube2h	lightcyan	0.24709	0.066368	0.831914	1.99e-15	-0.523132	3.52e-05	-0.60737	6.93e-07	-0.179984	0.184386	-0.148646	0.274233	0.608838	6.4e-07	0.172551	0.203483	0.58076	0.0494774	0.469674	0.0484317	0.895967	-0.00956884	0.730738	-0.0216206	0.62134	0.0169614		FALSE	FALSE	FALSE	FALSE
ENSMUST00000041865	ENSMUSG00000034738	Nostrin	lightcyan	0.14062	0.30127	0.831307	2.17e-15	-0.635841	1.4e-07	-0.792315	3.49e-13	-0.227043	0.0924201	-0.123123	0.365978	0.648766	6.4e-08	0.0840377	0.538035	0.000122497	0.44802	8.25163e-13	0.651174	0.619703	0.12563	0.951205	-0.0366688	2.98884e-05	0.295521		FALSE	FALSE	TRUE	FALSE
ENSMUST00000026635	ENSMUSG00000025555	Farp1	lightcyan	0.700058	1.92e-09	0.830958	2.29e-15	-0.577158	3.22e-06	-0.588429	1.85e-06	-0.58534	2.16e-06	-0.634775	1.49e-07	0.151657	0.26452	-0.136556	0.315593	0.87789	0.020136	0.26543	0.0685578	0.811343	-0.0183478	0.685083	0.0286548	0.453024	0.0254435		FALSE	FALSE	FALSE	TRUE
ENSMUST00000044604	ENSMUSG00000022723	Crybg3	lightcyan	0.277549	0.0383565	0.830405	2.48e-15	-0.628975	2.09e-07	-0.648983	6.31e-08	-0.155355	0.252912	-0.233714	0.0829876	0.52252	3.61e-05	0.0115917	0.932428	0.800645	0.0579975	0.0786781	0.183771	0.847795	0.0415917	0.722063	0.0772745	0.141959	0.0933688		FALSE	FALSE	TRUE	TRUE
ENSMUST00000102573	ENSMUSG00000027189	Trim44	lightcyan	0.321318	0.015748	0.829841	2.69e-15	-0.37933	0.00393616	-0.676796	1.03e-08	-0.299663	0.0248499	-0.179174	0.186403	0.581801	2.57e-06	0.343899	0.00945525	0.19898	-0.0833339	0.823836	-0.020578	0.807138	0.0144991	0.851687	-0.0125306	0.404209	-0.0242037		FALSE	FALSE	FALSE	TRUE
ENSMUST00000024984	ENSMUSG00000024168	Tmem204	lightcyan	0.366293	0.00549515	0.829465	2.84e-15	-0.55016	1.12e-05	-0.688975	4.35e-09	-0.326523	0.0140457	-0.304288	0.0226024	0.449429	0.000511337	0.0531055	0.697486	0.560634	0.0999053	0.0999308	0.165586	0.997901	0.000758157	0.279471	0.156104	0.066175	0.102983		FALSE	FALSE	TRUE	TRUE
ENSMUST00000077115	ENSMUSG00000030223	Ptpro	lightcyan	0.522767	3.58e-05	0.829258	2.93e-15	-0.721981	3.4e-10	-0.534371	2.22e-05	-0.407091	0.00184725	-0.491488	0.000119781	0.276698	0.0389787	-0.26036	0.0526261	0.895884	-0.0261971	0.177418	0.134854	0.854332	-0.0398007	0.886631	0.042498	0.667123	0.033815		FALSE	FALSE	TRUE	TRUE
ENSMUST00000144211	ENSMUSG00000039860	Srrm3	lightcyan	0.598259	1.12e-06	0.829182	2.96e-15	-0.674129	1.23e-08	-0.557695	8e-06	-0.584923	2.2e-06	-0.537867	1.91e-05	0.226021	0.0939365	-0.255805	0.0570552	0.0266024	0.147642	0.000335284	0.164749	0.994844	-0.000854171	0.216547	-0.0685167	0.0252742	0.0612762		FALSE	FALSE	FALSE	FALSE
ENSMUST00000047935	ENSMUSG00000039485	Tspyl4	lightcyan	0.319681	0.0163185	0.828448	3.29e-15	-0.472112	0.000239266	-0.617257	4.05e-07	-0.383048	0.0035701	-0.164114	0.226805	0.575146	3.54e-06	0.19228	0.155688	0.743792	0.0317087	0.897989	-0.0142821	0.849875	-0.011994	0.714947	-0.0209442	0.942018	-0.00345386		FALSE	FALSE	FALSE	TRUE
ENSMUST00000038422	ENSMUSG00000034168	Irf2bpl	lightcyan	0.738227	8.44e-11	0.828166	3.42e-15	-0.69001	4.04e-09	-0.51675	4.56e-05	-0.524541	3.33e-05	-0.730756	1.62e-10	0.0660197	0.62879	-0.295281	0.0271495	0.941807	0.00990419	0.0210812	0.140178	0.937587	-0.00681408	0.970563	0.00371948	0.162719	0.0385384		FALSE	FALSE	FALSE	TRUE
ENSMUST00000109102	ENSMUSG00000031758	Cdyl2	lightcyan	0.769618	4.18e-12	0.82708	4e-15	-0.648394	6.55e-08	-0.565066	5.7e-06	-0.649291	6.19e-08	-0.773409	2.82e-12	0.0411279	0.763446	-0.229201	0.0892818	0.929502	0.016059	3.74178e-06	0.218323	0.567397	0.0510675	0.209989	-0.0850525	0.134595	0.0544028		FALSE	FALSE	TRUE	FALSE
ENSMUST00000067443	ENSMUSG00000054404	Slfn5	lightcyan	0.134155	0.324259	0.826982	4.06e-15	-0.659063	3.34e-08	-0.820681	9.77e-15	-0.139606	0.304801	-0.137743	0.311364	0.625829	2.5e-07	0.0340747	0.803119	0.0543704	0.228185	2.82568e-08	0.435298	0.664433	0.105194	0.755365	0.0942959	5.12058e-05	0.212928		FALSE	FALSE	TRUE	TRUE
ENSMUST00000008297	ENSMUSG00000008153	Clstn3	lightcyan	0.196164	0.147347	0.826612	4.27e-15	-0.544883	1.41e-05	-0.74737	3.68e-11	-0.310401	0.0198979	-0.109353	0.422391	0.664345	2.37e-08	0.195725	0.148273	0.92413	0.016022	0.491567	0.0719315	0.0441298	0.14235	0.893626	0.0192069	0.142265	0.0622496		FALSE	FALSE	TRUE	TRUE
ENSMUST00000108075	ENSMUSG00000000804	Usp32	lightcyan	0.521753	3.73e-05	0.826606	4.28e-15	-0.374618	0.00444754	-0.622555	3.01e-07	-0.335397	0.0115063	-0.414501	0.00149285	0.361357	0.0062136	0.268285	0.0455873	0.897751	0.0206943	0.196929	0.0737752	0.858228	0.0166251	0.499087	-0.0354384	0.633273	0.0184019		FALSE	FALSE	TRUE	FALSE
ENSMUST00000082170	ENSMUSG00000074505	Fat3	lightcyan	0.323386	0.0150517	0.825703	4.86e-15	-0.487407	0.000139052	-0.754188	1.94e-11	-0.27459	0.0405554	-0.255908	0.0569521	0.533721	2.28e-05	0.221128	0.101465	0.776988	-0.0444286	0.400738	0.0546345	0.51951	0.0606857	0.977624	-0.00448164	0.728604	0.0189445		FALSE	FALSE	FALSE	FALSE
ENSMUST00000044721	ENSMUSG00000019302	Atp6v0a1	lightcyan	0.607379	6.92e-07	0.825565	4.96e-15	-0.664881	2.29e-08	-0.562043	6.56e-06	-0.62635	2.43e-07	-0.537363	1.95e-05	0.259775	0.0531785	-0.181455	0.180765	0.674589	-0.038773	0.950008	-0.00831939	0.854867	0.0121329	0.741063	0.0198424	0.952187	-0.00283014		FALSE	FALSE	FALSE	FALSE
ENSMUST00000184497	ENSMUSG00000034248	Slc25a37	lightcyan	0.381907	0.00367913	0.825514	4.99e-15	-0.489524	0.000128724	-0.685986	5.39e-09	-0.308768	0.020592	-0.258973	0.0539441	0.497427	9.61e-05	0.139937	0.303647	0.944587	0.0169367	0.416285	0.074444	0.217566	0.103525	0.405541	0.126987	0.0807197	0.0783015		FALSE	FALSE	TRUE	TRUE
ENSMUST00000045473	ENSMUSG00000042066	Tmcc2	lightcyan	0.486936	0.00014145	0.825053	5.33e-15	-0.744982	4.59e-11	-0.628306	2.17e-07	-0.538135	1.89e-05	-0.502612	7.9e-05	0.305081	0.022235	-0.240339	0.0743877	0.0628772	0.111477	0.193031	0.106283	0.924592	-0.00783911	0.32515	0.0450661	0.00514613	0.0643277		FALSE	FALSE	FALSE	TRUE
ENSMUST00000020843	ENSMUSG00000020532	Acaca	lightcyan	0.30168	0.0238477	0.824822	5.5e-15	-0.453146	0.000453119	-0.734312	1.19e-10	-0.306498	0.0215907	-0.210269	0.119835	0.584145	2.29e-06	0.30585	0.0218833	0.960293	-0.00711641	0.784163	0.0246552	0.451639	0.046865	0.809537	0.0189565	0.551538	0.0207751		FALSE	FALSE	FALSE	TRUE
ENSMUST00000079817	ENSMUSG00000063410	Stk24	lightcyan	0.0665582	0.625987	0.824527	5.74e-15	-0.612378	5.29e-07	-0.802111	1.08e-13	-0.095316	0.484686	-0.0432953	0.75137	0.732503	1.39e-10	0.166269	0.220678	0.804254	-0.0312813	0.843942	0.0192932	0.761835	0.0240064	0.998775	-0.000239028	0.961722	0.00282217		FALSE	FALSE	FALSE	FALSE
ENSMUST00000043160	ENSMUSG00000040383	Aqr	lightcyan	0.254046	0.0588446	0.824375	5.86e-15	-0.586237	2.06e-06	-0.728671	1.94e-10	-0.224263	0.0965898	-0.218927	0.105001	0.548115	1.23e-05	0.0982964	0.471069	0.436134	0.0828088	0.637619	0.0414366	0.977941	0.0039234	0.809923	-0.0255275	0.491339	0.0283949		FALSE	FALSE	TRUE	FALSE
ENSMUST00000123325	ENSMUSG00000022237	Ankrd33b	lightcyan	0.565213	5.67e-06	0.824064	6.12e-15	-0.618891	3.69e-07	-0.633083	1.64e-07	-0.547449	1.26e-05	-0.547652	1.25e-05	0.261224	0.0518178	-0.0871168	0.523191	0.997738	-0.000827868	1.46353e-05	0.307665	0.594061	0.0983455	0.931981	0.0287201	0.0637835	0.108892		FALSE	FALSE	FALSE	TRUE
ENSMUST00000001950	ENSMUSG00000025139	Tollip	lightcyan	0.250542	0.062543	0.823815	6.34e-15	-0.454709	0.000430493	-0.561169	6.83e-06	-0.25377	0.0591287	-0.095979	0.481639	0.632869	1.66e-07	0.249119	0.0640984	0.844276	0.0219024	0.996894	-0.000569515	0.485151	-0.0335068	0.699184	-0.0230749	0.8416	-0.00818808		FALSE	FALSE	FALSE	TRUE
ENSMUST00000024839	ENSMUSG00000024042	Sik1	lightcyan	0.368162	0.00524288	0.823501	6.62e-15	-0.707106	1.12e-09	-0.639614	1.12e-07	-0.209712	0.120842	-0.382537	0.00361852	0.378602	0.00401165	-0.155733	0.251744	0.0620964	0.236631	0.0012156	0.374	0.803158	0.0675207	0.547365	0.152198	0.000250943	0.206168		FALSE	FALSE	TRUE	TRUE
ENSMUST00000171394	ENSMUSG00000073805	Fam196a	lightcyan	0.727153	2.2e-10	0.823241	6.87e-15	-0.622751	2.98e-07	-0.501838	8.13e-05	-0.5907	1.65e-06	-0.705769	1.24e-09	0.0659583	0.629109	-0.22818	0.0907562	0.247501	0.142207	0.00263235	0.189768	0.369497	-0.0946848	0.773613	-0.0432624	0.365582	0.0468626		FALSE	FALSE	FALSE	FALSE
ENSMUST00000025092	ENSMUSG00000024245	Tmem178	lightcyan	0.517969	4.34e-05	0.823132	6.97e-15	-0.635289	1.44e-07	-0.552256	1.02e-05	-0.432515	0.000871399	-0.439571	0.000699991	0.32601	0.014206	-0.145958	0.283102	0.504459	0.063131	0.00251067	0.153461	0.971281	-0.00393719	0.99079	-0.00127206	0.0468768	0.0527197		FALSE	FALSE	FALSE	FALSE
ENSMUST00000099337	ENSMUSG00000074785	Plxnc1	lightcyan	0.514889	4.9e-05	0.822524	7.58e-15	-0.460307	0.000357595	-0.592116	1.53e-06	-0.341572	0.00998233	-0.425761	0.00107	0.306482	0.021598	0.071925	0.598346	0.385048	0.0744994	0.214859	0.0733421	0.110371	-0.0736974	0.758241	-0.0236508	0.749281	0.0132256		FALSE	FALSE	FALSE	FALSE
ENSMUST00000106296	ENSMUSG00000033909	Usp36	lightcyan	0.321671	0.0156271	0.822191	7.94e-15	-0.635921	1.39e-07	-0.69507	2.79e-09	-0.283753	0.0340656	-0.28925	0.030604	0.493886	0.000109629	-0.0111793	0.934826	0.735981	-0.133027	0.35007	0.0699445	0.696886	0.0666945	0.3093	0.0821663	0.735455	0.0222156		FALSE	FALSE	FALSE	TRUE
ENSMUST00000187714	ENSMUSG00000100131	Gm28439	lightcyan	0.156322	0.249932	0.822057	8.09e-15	-0.695507	2.7e-09	-0.883986	1.79e-19	-0.109806	0.42046	-0.180887	0.182159	0.606675	7.19e-07	-0.00152981	0.991072	0.858764	-0.524049	0.924594	-0.21701	NA	NA	NA	NA	0.968133	0.0394992		FALSE	FALSE	FALSE	FALSE
ENSMUST00000067976	ENSMUSG00000026626	Ppp2r5a	lightcyan	0.785451	7.63e-13	0.822042	8.11e-15	-0.668515	1.8e-08	-0.450105	0.000500276	-0.581463	2.61e-06	-0.752837	2.2e-11	0.0151756	0.911609	-0.342546	0.00975865	0.25622	0.0870167	1.61267e-05	0.176891	0.696226	-0.0250498	0.996396	-0.000483364	0.00902047	0.0615197		FALSE	FALSE	FALSE	FALSE
ENSMUST00000101558	ENSMUSG00000040003	Magi2	lightcyan	0.442737	0.000633496	0.821712	8.48e-15	-0.457305	0.000395159	-0.681032	7.65e-09	-0.432569	0.000869955	-0.36374	0.00585714	0.420205	0.00126292	0.173417	0.201187	0.741323	-0.0349852	0.68739	0.0317629	0.939132	0.00639975	0.971282	-0.00346134	0.961996	0.00245916		FALSE	FALSE	FALSE	FALSE
ENSMUST00000067744	ENSMUSG00000054604	Cggbp1	lightcyan	0.198742	0.141997	0.821002	9.35e-15	-0.518291	4.28e-05	-0.692764	3.3e-09	-0.0950528	0.485898	-0.150679	0.267649	0.596553	1.22e-06	0.18778	0.165782	0.52594	0.0589223	0.698408	0.0310591	0.324436	-0.0496917	0.323939	-0.0514359	0.962648	-0.00250013		FALSE	FALSE	FALSE	FALSE
ENSMUST00000015800	ENSMUSG00000015656	Hspa8	lightcyan	0.00396852	0.976842	0.820605	9.88e-15	-0.691842	3.53e-09	-0.756151	1.6e-11	-0.0379399	0.781309	0.00394527	0.976978	0.75862	1.26e-11	0.0664744	0.626422	1.77483e-06	0.218703	8.35179e-05	0.235457	0.941262	0.00602403	0.979308	-0.00280529	3.45133e-06	0.114774		FALSE	FALSE	TRUE	FALSE
ENSMUST00000034230	ENSMUSG00000031778	Cx3cl1	blue	0.816453	1.73e-14	0.82025	1.04e-14	-0.722451	3.27e-10	-0.474047	0.0002237	-0.654348	4.51e-08	-0.80624	6.49e-14	-0.0194201	0.887031	-0.400496	0.0022239	0.488298	0.055103	0.000125319	0.236208	0.804137	0.0145952	0.964159	0.00442684	0.00377916	0.0777065		FALSE	FALSE	TRUE	TRUE
ENSMUST00000030834	ENSMUSG00000028978	Nos3	lightcyan	0.236239	0.0796227	0.819894	1.09e-14	-0.717288	4.99e-10	-0.795319	2.45e-13	-0.224621	0.0960438	-0.250199	0.0629158	0.511611	5.58e-05	-0.114853	0.399291	0.75745	0.0558332	0.00653321	0.210177	0.81827	0.047284	0.0144334	0.246854	0.00187105	0.136834		FALSE	TRUE	TRUE	TRUE
ENSMUST00000055843	ENSMUSG00000074102	Rbm15b	lightcyan	0.639666	1.11e-07	0.818515	1.31e-14	-0.678655	9.03e-09	-0.561755	6.65e-06	-0.476555	0.000204901	-0.622419	3.03e-07	0.16346	0.228685	-0.238659	0.0764982	0.345564	0.0819117	0.214931	0.0862948	0.82841	-0.0175662	0.732215	-0.0265506	0.33346	0.0316836		FALSE	FALSE	FALSE	FALSE
ENSMUST00000008748	ENSMUSG00000008604	Ubqln4	lightcyan	0.780603	1.3e-12	0.818337	1.34e-14	-0.695705	2.66e-09	-0.505306	7.13e-05	-0.694141	2.99e-09	-0.747138	3.76e-11	0.0394532	0.772815	-0.362423	0.00605186	0.152974	0.0968201	0.172925	0.100202	0.795346	0.0173667	0.915816	0.00923057	0.012231	0.0574916		FALSE	FALSE	TRUE	TRUE
ENSMUST00000020106	ENSMUSG00000019947	Arid5b	lightcyan	0.0735261	0.590205	0.817867	1.43e-14	-0.644199	8.47e-08	-0.892697	2.45e-20	-0.168257	0.215131	-0.118216	0.385536	0.681799	7.25e-09	0.15672	0.248713	0.637811	0.0641209	0.00045125	0.212376	0.408952	0.0963151	0.91468	-0.024724	0.0360552	0.0883335		FALSE	FALSE	TRUE	FALSE
ENSMUST00000103205	ENSMUSG00000027395	Polr1b	lightcyan	0.434965	0.000808024	0.817654	1.47e-14	-0.486712	0.000142604	-0.66827	1.83e-08	-0.403641	0.00203649	-0.326567	0.014032	0.427156	0.00102594	0.0982332	0.471356	0.49408	0.0835889	0.519778	0.0581587	0.85526	-0.0226503	0.64427	0.0491254	0.290357	0.0451435		FALSE	FALSE	FALSE	TRUE
ENSMUST00000041616	ENSMUSG00000032788	Pdxk	lightcyan	0.790772	4.17e-13	0.817461	1.51e-14	-0.686905	5.05e-09	-0.516583	4.59e-05	-0.641312	1.01e-07	-0.789899	4.61e-13	-0.00620313	0.96381	-0.337933	0.0108579	0.330447	0.0728525	0.646371	0.0411439	0.674829	-0.0233882	0.55886	-0.0309496	0.642709	0.015979		FALSE	FALSE	FALSE	FALSE
ENSMUST00000074653	ENSMUSG00000047466	8030462N17Rik	lightcyan	0.0824465	0.545786	0.816772	1.66e-14	-0.45552	0.000419151	-0.749861	2.92e-11	-0.0715456	0.600282	0.00891419	0.948011	0.752692	2.23e-11	0.339133	0.0105619	0.56456	0.0664335	0.113324	0.100342	0.874537	0.0170246	0.657628	-0.0407288	0.36437	0.0353145		FALSE	FALSE	TRUE	FALSE
ENSMUST00000041804	ENSMUSG00000038970	Lmtk2	blue	0.795718	2.34e-13	0.81665	1.69e-14	-0.658047	3.56e-08	-0.605909	7.49e-07	-0.673997	1.24e-08	-0.799793	1.44e-13	0.0174017	0.898707	-0.266237	0.0473281	0.668286	0.0402778	0.728698	0.0397924	0.00996394	0.0906089	0.693482	0.0308941	0.0879927	0.0504769		FALSE	FALSE	TRUE	TRUE
ENSMUST00000021239	ENSMUSG00000020869	Lrrc59	lightcyan	0.748488	3.32e-11	0.816561	1.71e-14	-0.628264	2.17e-07	-0.401685	0.00215133	-0.523626	3.45e-05	-0.67311	1.32e-08	0.0786855	0.564316	-0.262723	0.0504406	0.229417	0.089546	0.172257	0.0969578	0.80071	-0.0177033	0.727446	-0.0238533	0.185473	0.0371266		FALSE	FALSE	FALSE	FALSE
ENSMUST00000016231	ENSMUSG00000016087	Fli1	lightcyan	0.272295	0.0423311	0.815312	2.01e-14	-0.654636	4.43e-08	-0.804263	8.31e-14	-0.198867	0.14174	-0.315988	0.0176711	0.47461	0.000219346	-0.00606495	0.964615	0.201919	0.186361	0.608852	0.0797604	0.935871	-0.0202479	0.996569	0.00141688	0.474418	0.0543436		FALSE	FALSE	FALSE	TRUE
ENSMUST00000051379	ENSMUSG00000045636	Mtus1	lightcyan	0.359672	0.00647708	0.81498	2.1e-14	-0.602358	9.04e-07	-0.675225	1.14e-08	-0.424128	0.00112375	-0.322093	0.0154839	0.449368	0.000512356	0.0204114	0.881305	0.468753	0.0908287	0.11649	0.116195	0.980717	0.0046083	0.879128	0.0236392	0.115187	0.0615171		FALSE	FALSE	TRUE	TRUE
ENSMUST00000050401	ENSMUSG00000046280	She	lightcyan	0.213265	0.114531	0.814942	2.12e-14	-0.690641	3.86e-09	-0.801965	1.1e-13	-0.219056	0.104791	-0.216229	0.109462	0.545017	1.4e-05	-0.0566354	0.678439	0.913682	0.026985	0.681177	0.0619224	0.874657	0.0420946	0.0695799	0.321487	0.0469638	0.118404		FALSE	FALSE	TRUE	TRUE
ENSMUST00000024866	ENSMUSG00000024066	Xdh	lightcyan	0.155561	0.252274	0.814609	2.21e-14	-0.719908	4.03e-10	-0.817843	1.44e-14	-0.164935	0.224457	-0.169651	0.211299	0.598531	1.1e-06	-0.0428094	0.754072	0.00342407	0.288329	0.0542113	0.174262	0.888998	-0.0430542	0.283982	0.200655	0.00528565	0.151146		FALSE	FALSE	FALSE	TRUE
ENSMUST00000056136	ENSMUSG00000044708	Kcnj10	lightcyan	0.150663	0.267701	0.81387	2.44e-14	-0.60809	6.66e-07	-0.69431	2.95e-09	-0.253914	0.0589807	-0.0993037	0.466514	0.646847	7.2e-08	0.0793152	0.561193	0.474974	0.0589949	0.527854	0.043797	0.753085	-0.0198306	0.041065	-0.0899491	0.965413	-0.00231416		FALSE	FALSE	FALSE	FALSE
ENSMUST00000030917	ENSMUSG00000029050	Ski	lightcyan	0.11182	0.411939	0.813709	2.49e-14	-0.582177	2.52e-06	-0.725562	2.52e-10	-0.108924	0.424225	-0.0535593	0.695027	0.712235	7.48e-10	0.17517	0.196601	0.990319	0.00226074	0.00969173	0.173139	0.473091	0.0788686	0.585618	0.0384053	0.027941	0.0741985		FALSE	FALSE	TRUE	TRUE
ENSMUST00000027286	ENSMUSG00000026112	Coa5	lightcyan	0.44506	0.000588391	0.813688	2.5e-14	-0.503823	7.54e-05	-0.589629	1.74e-06	-0.317914	0.0169542	-0.353405	0.00754432	0.412397	0.0015867	0.094987	0.486202	0.75242	-0.0338271	0.756713	-0.0257983	0.423217	-0.0402932	0.608864	-0.0310476	0.271901	-0.0319144		FALSE	FALSE	TRUE	TRUE
ENSMUST00000073109	ENSMUSG00000047409	Ctdspl	lightcyan	0.628164	2.19e-07	0.812931	2.76e-14	-0.669234	1.71e-08	-0.527897	2.9e-05	-0.3601	0.00640923	-0.573799	3.78e-06	0.17174	0.205646	-0.270823	0.0435033	0.623022	0.0543108	0.75124	0.0288864	0.987709	-0.00222918	0.987764	0.0020331	0.62883	0.0204176		FALSE	FALSE	FALSE	TRUE
ENSMUST00000024755	ENSMUSG00000023959	Clic5	lightcyan	0.246951	0.0665257	0.812543	2.9e-14	-0.658181	3.53e-08	-0.76967	4.16e-12	-0.381036	0.00376431	-0.239805	0.0750538	0.532086	2.44e-05	-0.0130085	0.924192	0.889803	-0.0302208	0.438577	0.0852428	0.469656	0.0935132	0.430535	0.111254	0.266823	0.0630361		FALSE	FALSE	FALSE	TRUE
ENSMUST00000030606	ENSMUSG00000059713	Rcan3	lightcyan	0.727909	2.07e-10	0.812179	3.04e-14	-0.603639	8.45e-07	-0.524004	3.4e-05	-0.532565	2.39e-05	-0.685133	5.73e-09	0.0821539	0.547216	-0.1974	0.144762	0.354938	0.0875311	0.537821	-0.0471189	0.779702	-0.0240851	0.881649	-0.015572	0.974551	0.00200633		FALSE	FALSE	FALSE	TRUE
ENSMUST00000014505	ENSMUSG00000014361	Mertk	lightcyan	0.179132	0.186509	0.811653	3.25e-14	-0.561626	6.69e-06	-0.780083	1.38e-12	-0.206329	0.127093	-0.162626	0.231103	0.59324	1.45e-06	0.135551	0.319203	0.0474283	0.148967	2.5728e-05	0.207825	0.475696	-0.0577566	0.526725	-0.0604023	0.0568021	0.0622486		FALSE	FALSE	FALSE	FALSE
ENSMUST00000065987	ENSMUSG00000057880	Abat	lightcyan	0.262481	0.050661	0.811188	3.46e-14	-0.548838	1.19e-05	-0.663515	2.5e-08	-0.153449	0.258852	-0.193878	0.152215	0.542948	1.54e-05	0.118593	0.384012	0.891864	0.0157417	0.840471	-0.0185958	0.473091	-0.0351992	0.630761	-0.0256571	0.657596	-0.0151718		FALSE	FALSE	FALSE	TRUE
ENSMUST00000045557	ENSMUSG00000040010	Slc7a5	lightcyan	0.270226	0.0439863	0.810838	3.61e-14	-0.653046	4.9e-08	-0.712508	7.32e-10	-0.388047	0.00312535	-0.235115	0.0811066	0.516525	4.6e-05	-0.0317575	0.816266	0.458244	-0.0679551	0.852799	-0.0213631	0.378405	0.0648071	0.12623	0.0789556	0.726329	0.015119		FALSE	FALSE	FALSE	FALSE
ENSMUST00000050909	ENSMUSG00000050947	Amigo1	lightcyan	0.697907	2.26e-09	0.810469	3.79e-14	-0.665188	2.24e-08	-0.48324	0.000161616	-0.573571	3.82e-06	-0.630646	1.89e-07	0.144214	0.288957	-0.269481	0.0445956	0.93035	0.0122502	0.25416	0.0839096	0.515571	0.0393781	0.725191	-0.0257437	0.398698	0.0274971		FALSE	FALSE	TRUE	FALSE
ENSMUST00000020118	ENSMUSG00000019960	Dusp6	lightcyan	0.649752	6.02e-08	0.809819	4.12e-14	-0.659843	3.18e-08	-0.508149	6.39e-05	-0.522606	3.6e-05	-0.62738	2.29e-07	0.145242	0.285497	-0.242334	0.0719412	0.411596	0.0988931	0.00917207	0.209597	0.930759	-0.0121734	0.879089	0.0259976	0.0359794	0.0814661		FALSE	FALSE	FALSE	TRUE
ENSMUST00000039750	ENSMUSG00000039252	Lgi2	lightcyan	0.690434	3.92e-09	0.809763	4.15e-14	-0.484522	0.000154342	-0.58161	2.59e-06	-0.606667	7.19e-07	-0.594899	1.33e-06	0.164418	0.225934	-0.0323061	0.813149	0.85774	-0.0332796	0.0690248	-0.109687	0.171525	0.124156	0.931998	0.0133642	0.963181	-0.00334763		FALSE	FALSE	FALSE	FALSE
ENSMUST00000047488	ENSMUSG00000038807	Rap1gap2	blue	0.817539	1.5e-14	0.809242	4.44e-14	-0.543634	1.49e-05	-0.544601	1.43e-05	-0.68249	6.91e-09	-0.771699	3.37e-12	0.0164837	0.904025	-0.146745	0.280488	0.837452	-0.0430561	0.497596	0.0677659	0.394281	0.156692	0.926822	0.0120311	0.408258	0.0493386		FALSE	FALSE	FALSE	TRUE
ENSMUST00000082243	ENSMUSG00000024533	Spire1	blue	0.834421	1.37e-15	0.809035	4.56e-14	-0.4564	0.000407169	-0.438752	0.000718186	-0.638365	1.2e-07	-0.716984	5.11e-10	0.0326871	0.810986	-0.0779734	0.567857	0.614644	0.0493231	0.205796	0.0742235	0.57973	0.0348248	0.988614	-0.00149356	0.175594	0.0380864		FALSE	FALSE	TRUE	FALSE
ENSMUST00000100816	ENSMUSG00000018076	Med13l	brown	0.0387066	0.777003	0.808798	4.7e-14	-0.622567	3.01e-07	-0.914288	7.54e-23	-0.143217	0.292337	-0.0584587	0.668677	0.749054	3.15e-11	0.192803	0.154545	0.746057	0.0333756	0.122643	0.0975919	0.254618	0.0596745	0.949941	0.00908413	0.0580677	0.0514879		FALSE	FALSE	TRUE	TRUE
ENSMUST00000168529	ENSMUSG00000032872	Cyb5r4	lightcyan	0.739655	7.43e-11	0.808734	4.73e-14	-0.608377	6.56e-07	-0.430958	0.000913995	-0.474018	0.000223926	-0.681888	7.21e-09	0.0651092	0.63354	-0.244212	0.0696981	0.145485	0.133155	0.361746	0.0759619	0.254981	-0.0882039	0.763704	-0.040226	0.674007	0.0215467		FALSE	FALSE	FALSE	FALSE
ENSMUST00000007012	ENSMUSG00000006818	Sod2	brown	0.0288462	0.832856	0.808644	4.79e-14	-0.570905	4.34e-06	-0.832174	1.91e-15	-0.0475847	0.727647	-0.0104183	0.939254	0.761008	9.97e-12	0.239768	0.0751003	0.866289	0.0193152	0.865114	-0.0158787	0.843739	-0.0131639	0.249335	-0.0492999	0.680276	-0.0145854		FALSE	FALSE	FALSE	TRUE
ENSMUST00000002572	ENSMUSG00000002504	Slc9a3r2	lightcyan	0.430309	0.000932271	0.80842	4.93e-14	-0.677919	9.5e-09	-0.60442	8.1e-07	-0.313361	0.0186901	-0.392181	0.00279544	0.340972	0.0101223	-0.190916	0.158698	0.0205819	0.172369	0.0365043	0.127072	0.618696	-0.0512192	0.364126	0.0725705	0.0156582	0.0771538		FALSE	FALSE	FALSE	TRUE
ENSMUST00000034041	ENSMUSG00000031627	Irf2	lightcyan	0.351002	0.00799238	0.807836	5.31e-14	-0.55311	9.83e-06	-0.636619	1.34e-07	-0.249362	0.0638299	-0.313247	0.0187354	0.435744	0.000788762	0.0581381	0.670389	0.432102	0.0868371	0.0046791	0.159412	0.799552	-0.0261334	0.475285	-0.0622543	0.338912	0.0388076		FALSE	FALSE	FALSE	FALSE
ENSMUST00000022550	ENSMUSG00000021978	Extl3	blue	0.862795	1.25e-17	0.807411	5.6e-14	-0.623886	2.79e-07	-0.466391	0.000291227	-0.659571	3.23e-08	-0.817104	1.59e-14	-0.0392682	0.773852	-0.298111	0.0256446	0.853701	-0.0210656	0.354488	0.0786061	0.699966	0.0223332	0.696236	0.0233035	0.412083	0.0263315		FALSE	FALSE	FALSE	TRUE
ENSMUST00000049074	ENSMUSG00000033295	Ptprf	lightcyan	0.674202	1.23e-08	0.807202	5.75e-14	-0.579205	2.91e-06	-0.551455	1.06e-05	-0.334917	0.0116327	-0.621444	3.2e-07	0.139674	0.304563	-0.138193	0.309772	0.646837	0.0494665	0.942356	0.00971844	0.864452	-0.0201839	0.931453	-0.00963726	0.884719	0.00740332		FALSE	FALSE	FALSE	FALSE
ENSMUST00000068975	ENSMUSG00000057101	Zfp180	lightcyan	0.668104	1.85e-08	0.806895	5.98e-14	-0.634115	1.55e-07	-0.517393	4.44e-05	-0.526206	3.11e-05	-0.634554	1.51e-07	0.137046	0.313844	-0.219385	0.104257	0.18288	0.104448	1.02512e-05	0.189842	0.96045	-0.00528906	0.937835	-0.00840529	0.00484776	0.0709936		FALSE	FALSE	FALSE	FALSE
ENSMUST00000002011	ENSMUSG00000001946	Esam	lightcyan	0.301307	0.0240302	0.806795	6.05e-14	-0.693225	3.19e-09	-0.768025	4.92e-12	-0.347428	0.00870183	-0.302988	0.023216	0.456939	0.000399973	-0.114935	0.39895	0.0519473	0.182071	0.231961	0.102443	0.798974	0.0488042	0.115832	0.188561	0.000478116	0.130454		FALSE	FALSE	TRUE	TRUE
ENSMUST00000004054	ENSMUSG00000022905	Kpna1	lightcyan	0.484628	0.000153755	0.806791	6.06e-14	-0.379269	0.00394244	-0.509293	6.11e-05	-0.28929	0.0305805	-0.342478	0.00977411	0.390935	0.00289146	0.219782	0.103616	0.875484	0.0184716	0.760748	0.0252648	0.558482	-0.0296127	0.186789	-0.0537241	0.814197	-0.00940535		FALSE	FALSE	FALSE	FALSE
ENSMUST00000079791	ENSMUSG00000005615	Pcyt1a	lightcyan	0.353652	0.00749956	0.806779	6.06e-14	-0.517222	4.47e-05	-0.593588	1.42e-06	-0.314308	0.0183171	-0.295084	0.0272568	0.448339	0.000529661	0.0836398	0.539968	0.670907	0.049893	0.423962	0.0589789	0.626213	-0.0362852	0.950615	-0.00765074	0.686874	0.0179934		FALSE	FALSE	FALSE	FALSE
ENSMUST00000046975	ENSMUSG00000033623	Pcgf3	lightcyan	0.047097	0.730332	0.806095	6.61e-14	-0.499112	9.02e-05	-0.691425	3.64e-09	-0.0819076	0.548422	0.0303091	0.82451	0.76376	7.58e-12	0.281662	0.0354648	0.861296	0.0228092	0.0523895	0.103303	0.903993	-0.0108567	0.976814	0.00339891	0.336875	0.0315944		FALSE	FALSE	FALSE	TRUE
ENSMUST00000105608	ENSMUSG00000042202	Slc35e2	lightcyan	0.0415512	0.761083	0.805921	6.75e-14	-0.602139	9.14e-07	-0.834787	1.3e-15	-0.163697	0.228003	-0.0316547	0.816851	0.732634	1.38e-10	0.171674	0.205823	0.158148	0.104913	0.259542	0.0710351	0.731232	-0.0246557	0.931453	-0.00975722	0.255429	0.0356417		FALSE	FALSE	FALSE	FALSE
ENSMUST00000176204	ENSMUSG00000092035	Peg10	lightcyan	0.436563	0.000768935	0.8059	6.77e-14	-0.586997	1.98e-06	-0.609127	6.3e-07	-0.316698	0.0174038	-0.392421	0.00277724	0.338009	0.0108387	-0.0570855	0.676024	0.0183568	0.7979	0.326069	0.156381	0.296912	-0.334314	0.763869	-0.105177	0.376385	0.131159		FALSE	FALSE	FALSE	FALSE
ENSMUST00000054491	ENSMUSG00000046470	Sox18	lightcyan	0.245925	0.0677004	0.805756	6.9e-14	-0.64606	7.56e-08	-0.781821	1.14e-12	-0.2932	0.0283024	-0.216287	0.109365	0.536783	2e-05	-0.0308915	0.821193	0.144911	0.184571	0.000125006	0.396543	0.569414	0.105916	0.0107334	0.381949	1.92655e-08	0.269717		FALSE	TRUE	TRUE	TRUE
ENSMUST00000143977	ENSMUSG00000026933	Camsap1	lightcyan	0.335534	0.0114705	0.805503	7.12e-14	-0.553569	9.63e-06	-0.676593	1.04e-08	-0.44187	0.000651099	-0.285727	0.0327868	0.489004	0.000131195	0.101146	0.458246	0.913072	-0.0182438	0.1657	0.105166	0.271367	0.0880383	0.855279	-0.0209191	0.293187	0.0406825		FALSE	FALSE	FALSE	FALSE
ENSMUST00000098266	ENSMUSG00000018909	Arrb1	blue	0.867083	5.64e-18	0.805377	7.23e-14	-0.612923	5.13e-07	-0.442907	0.000630083	-0.700076	1.92e-09	-0.803638	8.98e-14	-0.0301231	0.82557	-0.294271	0.0277038	0.349532	0.069607	0.189094	0.0961804	0.214545	0.049628	0.968635	0.0032363	0.0141596	0.05601		FALSE	FALSE	TRUE	TRUE
ENSMUST00000035045	ENSMUSG00000032470	Mras	lightcyan	0.823672	6.47e-15	0.804821	7.75e-14	-0.652129	5.19e-08	-0.421433	0.00121776	-0.661587	2.84e-08	-0.778466	1.64e-12	-0.0146495	0.914662	-0.340939	0.0101301	0.239344	0.0833885	0.0181738	0.139373	0.873296	0.0114825	0.755021	-0.0199923	0.0191443	0.0533987		FALSE	FALSE	TRUE	FALSE
ENSMUST00000167004	ENSMUSG00000031545	Gpat4	lightcyan	0.403313	0.00205536	0.804699	7.87e-14	-0.544818	1.42e-05	-0.541256	1.65e-05	-0.364175	0.00579398	-0.299405	0.0249803	0.447828	0.000538449	0.0294828	0.829222	0.285419	0.0821347	0.444742	0.0554306	0.931193	-0.00736533	0.899846	0.0111101	0.19818	0.0363344		FALSE	FALSE	FALSE	TRUE
ENSMUST00000088217	ENSMUSG00000025246	Tbl1x	blue	0.848087	1.61e-16	0.803638	8.98e-14	-0.567115	5.19e-06	-0.476177	0.000207637	-0.593862	1.4e-06	-0.801706	1.14e-13	-0.0457414	0.737812	-0.23656	0.0792022	0.850628	0.0236894	0.996894	0.000485666	0.918894	-0.00897676	0.739397	-0.0236009	0.987225	-0.000951224		FALSE	FALSE	FALSE	FALSE
ENSMUST00000057950	ENSMUSG00000024565	Sall3	lightcyan	0.42664	0.00104205	0.803394	9.25e-14	-0.783767	9.2e-13	-0.612417	5.28e-07	-0.343335	0.00958062	-0.471741	0.000242357	0.303397	0.0230217	-0.283561	0.0341922	0.391837	0.126502	9.11756e-05	0.269077	0.572033	0.0750226	0.698048	-0.0687248	0.0402953	0.0964937		FALSE	FALSE	TRUE	FALSE
ENSMUST00000105778	ENSMUSG00000057637	Prdm2	lightcyan	0.0835369	0.540468	0.803245	9.42e-14	-0.527603	2.94e-05	-0.654991	4.33e-08	-0.104712	0.442468	-0.0181217	0.894539	0.706884	1.14e-09	0.20986	0.120574	0.23008	0.0905206	7.26298e-08	0.221057	0.402631	0.0440109	0.828594	0.0179299	9.18273e-06	0.0939592		FALSE	FALSE	TRUE	TRUE
ENSMUST00000038361	ENSMUSG00000036155	Mgat5	blue	0.828213	3.4e-15	0.803013	9.7e-14	-0.644505	8.31e-08	-0.504733	7.28e-05	-0.692506	3.37e-09	-0.811337	3.39e-14	-0.0248437	0.855781	-0.303356	0.0230412	0.973658	-0.00469635	0.772596	0.0277075	0.738301	0.0211359	0.987065	0.00158855	0.78247	0.010974		FALSE	FALSE	FALSE	TRUE
ENSMUST00000033923	ENSMUSG00000031523	Dlc1	lightcyan	0.481162	0.000174082	0.80289	9.84e-14	-0.636645	1.33e-07	-0.564945	5.74e-06	-0.404777	0.00197238	-0.434381	0.000822733	0.308498	0.0207085	-0.127639	0.348523	0.746446	0.050889	0.0667952	0.194664	0.965464	-0.00975243	0.948198	0.0131897	0.155239	0.0676207		FALSE	FALSE	FALSE	TRUE
ENSMUST00000036019	ENSMUSG00000034687	Fras1	lightcyan	0.558767	7.62e-06	0.802804	9.95e-14	-0.457641	0.000390775	-0.598506	1.1e-06	-0.259056	0.0538641	-0.462914	0.000327638	0.295843	0.0268448	0.101199	0.458008	0.60681	-0.0705891	5.37176e-05	0.183461	0.609049	0.0661349	0.177018	0.0771478	0.0474346	0.066207		FALSE	FALSE	FALSE	TRUE
ENSMUST00000109567	ENSMUSG00000061689	Dlgap4	lightcyan	0.591956	1.55e-06	0.802023	1.1e-13	-0.669919	1.64e-08	-0.518195	4.3e-05	-0.52066	3.9e-05	-0.553777	9.54e-06	0.219469	0.104121	-0.21381	0.113587	0.863228	0.0205155	0.00146102	0.181331	0.31097	0.0517407	0.526934	0.0357565	0.00147562	0.0727058		FALSE	FALSE	TRUE	TRUE
ENSMUST00000036407	ENSMUSG00000033478	Fam160b1	lightcyan	0.215037	0.111479	0.801938	1.11e-13	-0.442265	0.000643035	-0.677202	9.98e-09	-0.142068	0.296268	-0.0874013	0.52183	0.642914	9.15e-08	0.276148	0.0393849	0.86274	0.0237538	0.782247	0.025658	0.750292	-0.0252365	0.624703	0.0375863	0.64015	0.0195612		FALSE	FALSE	FALSE	TRUE
ENSMUST00000114174	ENSMUSG00000041134	Cyyr1	lightcyan	0.160006	0.238807	0.801912	1.11e-13	-0.675894	1.09e-08	-0.857143	3.46e-17	-0.139775	0.304211	-0.167397	0.217519	0.592882	1.48e-06	-0.00324269	0.981077	0.578868	0.0854343	0.768392	0.0404355	0.220605	0.14795	0.00933722	0.39764	0.000173498	0.167655		FALSE	FALSE	TRUE	TRUE
ENSMUST00000097830	ENSMUSG00000041161	Otud3	lightcyan	0.58537	2.15e-06	0.801506	1.17e-13	-0.550109	1.12e-05	-0.591936	1.55e-06	-0.401427	0.00216693	-0.511123	5.69e-05	0.244739	0.0690781	-0.0654795	0.631606	0.812202	0.0452583	0.0602969	0.152549	0.451318	0.0852263	0.962546	0.00965375	0.123272	0.0730697		FALSE	FALSE	TRUE	TRUE
ENSMUST00000101151	ENSMUSG00000034312	Iqsec1	lightcyan	0.532212	2.43e-05	0.801231	1.21e-13	-0.449513	0.000509955	-0.607528	6.87e-07	-0.524767	3.3e-05	-0.414716	0.00148354	0.338812	0.0106404	0.106797	0.433383	0.348993	-0.0842443	0.979155	-0.00305322	0.594708	0.0285496	0.644451	0.0273969	0.877584	-0.00694		FALSE	FALSE	FALSE	FALSE
ENSMUST00000088174	ENSMUSG00000045216	Hs6st1	lightcyan	0.795209	2.49e-13	0.801217	1.21e-13	-0.617029	4.1e-07	-0.426125	0.00105833	-0.686695	5.13e-09	-0.733565	1.27e-10	0.0169703	0.901205	-0.2766	0.039051	0.928683	-0.0135391	0.110687	0.105179	0.748141	-0.0251278	0.581733	0.0391675	0.518783	0.0241752		FALSE	FALSE	TRUE	TRUE
ENSMUST00000004985	ENSMUSG00000063952	Brpf3	lightcyan	0.426184	0.00105647	0.801205	1.21e-13	-0.557994	7.89e-06	-0.708185	1.03e-09	-0.371084	0.00486868	-0.389229	0.00302768	0.387683	0.00315602	0.0357955	0.79339	0.85092	-0.0326297	0.912721	-0.0132819	0.398372	0.0929244	0.117507	0.106399	0.383596	0.0380439		FALSE	FALSE	FALSE	FALSE
ENSMUST00000022176	ENSMUSG00000021670	Hmgcr	lightcyan	0.798365	1.71e-13	0.800913	1.25e-13	-0.536331	2.04e-05	-0.464317	0.000312474	-0.609436	6.2e-07	-0.740252	7.04e-11	0.0116111	0.932315	-0.166037	0.221331	0.442543	0.0639098	0.409958	0.0610103	0.838636	-0.0182033	0.332712	-0.0509581	0.697853	0.0142705		FALSE	FALSE	FALSE	FALSE
ENSMUST00000064061	ENSMUSG00000060257	Scrt2	lightcyan	0.152101	0.263108	0.800895	1.26e-13	-0.610975	5.71e-07	-0.595291	1.3e-06	-0.218384	0.105887	-0.0783026	0.566219	0.647275	7.01e-08	0.0649081	0.634591	0.27546	0.116775	1.72423e-09	0.316242	0.398372	-0.0717527	0.820611	-0.0358515	0.0304708	0.0827258		FALSE	FALSE	FALSE	FALSE
ENSMUST00000082152	ENSMUSG00000020802	Ube2o	lightcyan	0.41996	0.00127209	0.800549	1.31e-13	-0.529468	2.72e-05	-0.633124	1.64e-07	-0.478049	0.000194403	-0.321024	0.0158493	0.444142	0.000605856	0.0767115	0.574158	0.802885	-0.0452144	0.293037	0.0912566	0.124775	0.148278	0.921037	0.00983717	0.221704	0.0529929		FALSE	FALSE	FALSE	TRUE
ENSMUST00000053686	ENSMUSG00000026558	Uck2	lightcyan	0.452252	0.000466547	0.800358	1.34e-13	-0.541292	1.65e-05	-0.417301	0.00137568	-0.379944	0.00387356	-0.349538	0.00827672	0.353135	0.00759359	-0.0353642	0.795826	0.636123	0.0561275	0.00283834	0.180235	0.91734	-0.0114903	0.810205	0.0252182	0.0356388	0.0642281		FALSE	FALSE	FALSE	TRUE
ENSMUST00000070478	ENSMUSG00000025743	Sdc3	lightcyan	0.790648	4.23e-13	0.799699	1.45e-13	-0.631359	1.82e-07	-0.376788	0.00420527	-0.658186	3.53e-08	-0.712414	7.38e-10	0.0311937	0.819473	-0.30849	0.0207122	0.360133	0.0959715	0.573691	0.0714523	0.937187	0.00598655	0.81784	0.0154884	0.151028	0.0482297		FALSE	FALSE	TRUE	TRUE
ENSMUST00000118762	ENSMUSG00000005936	Kctd20	lightcyan	0.239062	0.0759881	0.798932	1.59e-13	-0.513973	5.09e-05	-0.506333	6.85e-05	-0.208762	0.122573	-0.110622	0.416997	0.575622	3.46e-06	0.0846681	0.534979	0.336367	0.0793266	0.00855104	0.126146	0.547161	-0.0355687	0.850823	-0.0159167	0.183268	0.0385275		FALSE	FALSE	FALSE	FALSE
ENSMUST00000042054	ENSMUSG00000038402	Foxf2	lightcyan	0.248614	0.0646573	0.798389	1.7e-13	-0.766079	6e-12	-0.741281	6.42e-11	-0.270405	0.0438409	-0.267822	0.0459762	0.476309	0.000206683	-0.208012	0.123953	0.674444	0.0898955	0.930877	0.0206539	0.665855	0.111389	0.0503448	0.343964	0.0366402	0.143412		FALSE	FALSE	TRUE	TRUE
ENSMUST00000114849	ENSMUSG00000039512	Uhrf1bp1	lightcyan	0.338683	0.0106722	0.798381	1.7e-13	-0.456749	0.000402491	-0.564296	5.91e-06	-0.358362	0.00668862	-0.201901	0.13564	0.511575	5.59e-05	0.151126	0.266217	0.919699	-0.0162798	0.658081	0.0394878	0.590943	0.0416848	0.845664	0.0213211	0.633507	0.0216016		FALSE	FALSE	FALSE	TRUE
ENSMUST00000002292	ENSMUSG00000002222	Rmnd5a	brown	0.075988	0.577785	0.798187	1.74e-13	-0.443581	0.000616757	-0.785568	7.53e-13	-0.0595442	0.662891	0.00739624	0.956855	0.750159	2.84e-11	0.35018	0.00815099	0.536342	0.0561533	0.478012	0.0494526	0.867649	0.0170266	0.982254	-0.00229573	0.274384	0.0322054		FALSE	FALSE	TRUE	FALSE
ENSMUST00000049355	ENSMUSG00000042688	Mapk6	lightcyan	0.72767	2.11e-10	0.797465	1.9e-13	-0.492302	0.000116242	-0.576928	3.25e-06	-0.611899	5.43e-07	-0.680105	8.16e-09	0.074069	0.587456	-0.0659649	0.629075	0.758059	-0.102658	0.583124	0.054556	0.17456	0.141454	0.984421	0.00537273	0.818543	0.0233459		FALSE	FALSE	FALSE	TRUE
ENSMUST00000047978	ENSMUSG00000042229	Rabif	lightcyan	0.395595	0.00254665	0.797012	2.01e-13	-0.59456	1.35e-06	-0.622374	3.04e-07	-0.396321	0.00249636	-0.345613	0.00908243	0.398768	0.00233333	-0.0508844	0.709568	0.75343	0.0417016	0.912133	0.0130424	0.289016	-0.0683586	0.694162	-0.0360574	0.822884	-0.01191		FALSE	FALSE	FALSE	FALSE
ENSMUST00000005188	ENSMUSG00000005057	Sh2b2	lightcyan	0.461666	0.000341674	0.796627	2.1e-13	-0.551511	1.06e-05	-0.548706	1.2e-05	-0.365329	0.00562958	-0.408356	0.00178187	0.312589	0.018999	-0.0310607	0.82023	0.0635018	0.235375	0.0521623	0.200086	0.177773	-0.16999	0.991581	0.00305602	0.308705	0.0679552		FALSE	FALSE	FALSE	TRUE
ENSMUST00000110876	ENSMUSG00000031442	Mcf2l	lightcyan	0.531612	2.49e-05	0.796504	2.13e-13	-0.565184	5.67e-06	-0.610256	5.93e-07	-0.554031	9.44e-06	-0.464635	0.000309131	0.303098	0.0231638	-0.0464606	0.733841	0.720075	-0.0530773	0.231045	0.0911211	0.856868	0.0260623	0.487259	0.0794311	0.405125	0.0386515		FALSE	FALSE	FALSE	TRUE
ENSMUST00000032573	ENSMUSG00000030413	Pglyrp1	lightcyan	0.0431974	0.751914	0.796454	2.14e-13	-0.709881	9.01e-10	-0.829384	2.87e-15	-0.171648	0.205893	-0.0772694	0.571369	0.671495	1.47e-08	-0.00208035	0.987859	0.219608	0.21072	1.09579e-05	0.460256	0.974943	0.0131803	0.990018	-0.00621998	0.0244569	0.165047		FALSE	FALSE	TRUE	FALSE
ENSMUST00000064667	ENSMUSG00000052681	Rap1b	lightcyan	0.21715	0.107923	0.796412	2.16e-13	-0.423187	0.00115582	-0.621269	3.24e-07	-0.0901845	0.508608	-0.13869	0.30802	0.55789	7.93e-06	0.257074	0.0557918	0.359551	0.0765375	0.241048	0.0714189	0.163187	-0.066051	0.938585	-0.00776678	0.668551	0.0166531		FALSE	FALSE	FALSE	FALSE
ENSMUST00000135241	ENSMUSG00000026696	Vamp4	lightcyan	0.463851	0.000317439	0.795684	2.35e-13	-0.454413	0.000434702	-0.522057	3.68e-05	-0.336953	0.0111046	-0.355922	0.0070985	0.360256	0.00638471	0.0704398	0.605941	0.303707	0.0946866	0.897185	0.0147825	0.327461	-0.0634485	0.347843	-0.0637269	0.962913	-0.00293464		FALSE	FALSE	FALSE	FALSE
ENSMUST00000111171	ENSMUSG00000053293	Pom121	lightcyan	0.0449744	0.742055	0.795604	2.37e-13	-0.662862	2.61e-08	-0.719058	4.32e-10	-0.199981	0.139478	-0.00630687	0.963205	0.730362	1.68e-10	0.0463761	0.734307	0.938373	-0.0106937	0.00751536	0.132301	0.508028	0.0383116	0.888507	0.0130285	0.140357	0.0417518		FALSE	FALSE	FALSE	TRUE
ENSMUST00000079195	ENSMUSG00000038143	Stox2	lightcyan	0.341375	0.0100281	0.795388	2.43e-13	-0.542135	1.59e-05	-0.686641	5.15e-09	-0.438838	0.00071626	-0.312798	0.0189149	0.460432	0.000356106	0.101688	0.455826	0.958164	-0.00797706	0.116271	0.0931907	0.768304	0.045267	0.644526	0.0426659	0.175153	0.0451836		FALSE	FALSE	FALSE	TRUE
ENSMUST00000165519	ENSMUSG00000035164	Zc3h12c	lightcyan	0.0218499	0.873007	0.795211	2.48e-13	-0.492647	0.000114773	-0.816965	1.62e-14	-0.101004	0.458878	0.00850286	0.950407	0.753398	2.09e-11	0.318769	0.0166441	0.902957	0.0248589	0.00159429	0.210943	0.450193	0.0766505	0.988182	0.00271378	0.0537443	0.077065		FALSE	FALSE	TRUE	TRUE
ENSMUST00000120664	ENSMUSG00000021699	Pde4d	blue	0.768338	4.77e-12	0.795125	2.51e-13	-0.601724	9.34e-07	-0.589869	1.72e-06	-0.662768	2.63e-08	-0.767946	4.96e-12	0.025813	0.850217	-0.202165	0.135119	0.797612	-0.037531	0.769832	0.0298622	0.114227	0.103333	0.997274	-0.000468141	0.617577	0.02319		FALSE	FALSE	FALSE	FALSE
ENSMUST00000048982	ENSMUSG00000036158	Prickle1	lightcyan	0.47744	0.000198618	0.794639	2.66e-13	-0.639733	1.11e-07	-0.595905	1.26e-06	-0.392228	0.00279188	-0.457478	0.000392902	0.311893	0.0192811	-0.116125	0.394056	0.5993	0.0567924	0.00322663	0.202204	0.398372	0.0554146	0.999914	-4.63374e-05	0.00424534	0.0811933		FALSE	FALSE	TRUE	FALSE
ENSMUST00000121820	ENSMUSG00000058297	Spock2	lightcyan	0.0979437	0.47267	0.793644	2.99e-13	-0.579601	2.86e-06	-0.71517	5.92e-10	-0.34358	0.00952593	-0.0255237	0.851877	0.717792	4.79e-10	0.158488	0.243348	0.946286	-0.00825788	0.771692	0.0288706	0.184937	0.0520438	0.808322	0.0158167	0.491643	0.0220515		FALSE	FALSE	FALSE	TRUE
ENSMUST00000024107	ENSMUSG00000023336	Wfdc1	lightcyan	0.248529	0.0647517	0.793563	3.02e-13	-0.596643	1.22e-06	-0.623419	2.87e-07	-0.150558	0.26804	-0.183421	0.176008	0.502973	7.79e-05	-0.0248047	0.856005	0.0622527	0.237403	0.0319153	0.228727	0.408649	-0.13318	0.479832	0.140156	0.0822894	0.111413		FALSE	FALSE	FALSE	TRUE
ENSMUST00000111915	ENSMUSG00000030207	Fam234b	lightcyan	0.739168	7.76e-11	0.793375	3.08e-13	-0.562225	6.5e-06	-0.437125	0.000755606	-0.700051	1.92e-09	-0.621247	3.24e-07	0.128758	0.344275	-0.175669	0.195308	0.92311	0.0117056	0.589599	0.0430898	0.904443	0.00827933	0.766913	-0.018104	0.762451	0.0112084		FALSE	FALSE	TRUE	FALSE
ENSMUST00000043059	ENSMUSG00000038264	Sema7a	lightcyan	0.789942	4.59e-13	0.79325	3.13e-13	-0.630554	1.9e-07	-0.438687	0.000719653	-0.645438	7.85e-08	-0.715341	5.84e-10	0.0284258	0.835258	-0.307833	0.0209986	0.622978	-0.0462405	0.00256228	0.188243	0.683123	0.0272987	0.672314	0.0306106	0.098664	0.051479		FALSE	FALSE	FALSE	TRUE
ENSMUST00000112983	ENSMUSG00000026883	Dab2ip	lightcyan	0.628225	2.18e-07	0.793155	3.16e-13	-0.592019	1.54e-06	-0.532201	2.43e-05	-0.497715	9.5e-05	-0.594365	1.37e-06	0.14123	0.299156	-0.166959	0.218743	0.666001	0.0607367	0.196076	0.124619	0.620426	-0.0558501	0.722875	0.0377393	0.350012	0.0414371		FALSE	FALSE	FALSE	TRUE
ENSMUST00000052839	ENSMUSG00000031217	Efnb1	lightcyan	0.719164	4.28e-10	0.792791	3.3e-13	-0.703767	1.45e-09	-0.440039	0.000689769	-0.454169	0.000438191	-0.720069	3.98e-10	0.0281693	0.836723	-0.370641	0.00492381	0.150633	0.146068	0.000237156	0.258959	0.792269	-0.0335189	0.778082	-0.0380209	0.0192083	0.0853817		FALSE	FALSE	FALSE	FALSE
ENSMUST00000020908	ENSMUSG00000057469	E2f6	lightcyan	0.21472	0.112021	0.792787	3.3e-13	-0.489629	0.000128234	-0.562944	6.29e-06	-0.199225	0.14101	-0.117335	0.389111	0.577065	3.23e-06	0.142728	0.294008	0.057565	0.139951	0.000563583	0.168952	0.686655	-0.0322205	0.899399	-0.0148757	0.0278359	0.0650475		FALSE	FALSE	FALSE	FALSE
ENSMUST00000040706	ENSMUSG00000038949	Cnst	lightcyan	0.139897	0.303786	0.792246	3.52e-13	-0.53955	1.78e-05	-0.74356	5.22e-11	0.102862	0.450614	-0.0823889	0.546067	0.652712	5e-08	0.18679	0.168065	0.491704	0.0671706	0.418361	0.0572967	0.749916	-0.0286165	0.992959	0.001106	0.522988	0.0241262		FALSE	FALSE	FALSE	TRUE
ENSMUST00000044970	ENSMUSG00000042428	Mgat3	lightcyan	0.522823	3.57e-05	0.79192	3.65e-13	-0.583649	2.34e-06	-0.529946	2.67e-05	-0.517227	4.47e-05	-0.420106	0.00126662	0.326027	0.0142009	-0.0736775	0.589438	0.884221	-0.0172455	0.972544	-0.00397808	0.904411	0.00870613	0.981219	0.00214566	0.981963	-0.00117831		FALSE	FALSE	FALSE	FALSE
ENSMUST00000100647	ENSMUSG00000063146	Clip2	lightcyan	0.56838	4.89e-06	0.791918	3.65e-13	-0.549658	1.15e-05	-0.437066	0.00075701	-0.584437	2.25e-06	-0.449662	0.0005075	0.284478	0.0335913	-0.0832441	0.541894	0.0810446	0.110581	0.000668368	0.186746	0.0969635	0.071301	0.933708	0.00762187	3.74531e-06	0.0932078		FALSE	FALSE	TRUE	TRUE
ENSMUST00000107596	ENSMUSG00000038453	Srcin1	blue	0.825777	4.81e-15	0.79103	4.05e-13	-0.48922	0.000130163	-0.428507	0.000984802	-0.705925	1.23e-09	-0.710558	8.54e-10	0.0344992	0.800716	-0.13333	0.327269	0.616689	0.0437717	0.188874	0.0772502	0.0325951	0.0742123	0.581733	0.0280086	0.0120406	0.0545859		FALSE	FALSE	TRUE	TRUE
ENSMUST00000040531	ENSMUSG00000109336	Samd4b	lightcyan	0.0343215	0.801722	0.790911	4.1e-13	-0.681851	7.22e-09	-0.744259	4.9e-11	-0.134028	0.32472	-0.0704221	0.606032	0.68328	6.53e-09	0.0454645	0.739343	0.0201968	0.142817	0.000236126	0.236707	0.977227	0.00320534	0.980705	0.00279042	0.000130038	0.0962045		FALSE	FALSE	TRUE	TRUE
ENSMUST00000015277	ENSMUSG00000015133	Lrrk1	lightcyan	0.487354	0.00013932	0.790787	4.16e-13	-0.608123	6.65e-07	-0.621783	3.14e-07	-0.364957	0.0056821	-0.456991	0.000399282	0.274039	0.040976	-0.131736	0.333139	0.866941	-0.056372	0.732546	0.0602875	0.984001	0.00813533	0.841466	-0.0530168	0.897117	-0.0153049		FALSE	FALSE	FALSE	FALSE
ENSMUST00000028648	ENSMUSG00000027220	Syt13	lightcyan	0.820565	9.93e-15	0.790674	4.22e-13	-0.64374	8.71e-08	-0.378992	0.00397108	-0.623015	2.93e-07	-0.761364	9.63e-12	-0.0252817	0.853266	-0.355109	0.00724003	0.360133	0.0682599	0.0175151	0.141305	0.53698	-0.0297513	0.8523	-0.0127212	0.0953838	0.0423905		FALSE	FALSE	FALSE	FALSE
ENSMUST00000131309	ENSMUSG00000007989	Fzd3	lightcyan	0.449918	0.000503309	0.790617	4.24e-13	-0.36544	0.00561396	-0.726669	2.3e-10	-0.353804	0.00747213	-0.394006	0.00265987	0.374336	0.00448001	0.285673	0.0328217	0.909548	-0.0342349	0.380355	0.103868	0.589315	0.13488	0.575671	-0.0738555	0.725361	0.0324241		FALSE	FALSE	FALSE	FALSE
ENSMUST00000059680	ENSMUSG00000022200	Golph3	lightcyan	0.197988	0.143546	0.790491	4.31e-13	-0.524088	3.39e-05	-0.658172	3.54e-08	0.0100814	0.941215	-0.167723	0.216611	0.552524	1.01e-05	0.150787	0.267304	0.535997	0.0562849	0.177817	0.0765987	0.181299	-0.07398	0.72085	-0.0242754	0.838588	0.00885657		FALSE	FALSE	FALSE	FALSE
ENSMUST00000056028	ENSMUSG00000042978	Sbk1	lightcyan	0.00459173	0.973207	0.790199	4.45e-13	-0.661623	2.83e-08	-0.678255	9.28e-09	-0.122293	0.369242	0.00848271	0.950524	0.731838	1.48e-10	0.0570238	0.676355	1.4866e-06	0.240742	7.24639e-10	0.431925	0.764044	0.020494	0.966315	-0.00587442	9.90683e-08	0.171751		FALSE	FALSE	TRUE	FALSE
ENSMUST00000067230	ENSMUSG00000076431	Sox4	lightcyan	0.632781	1.67e-07	0.790105	4.5e-13	-0.700543	1.85e-09	-0.534183	2.23e-05	-0.439997	0.000690696	-0.644352	8.39e-08	0.109191	0.423086	-0.312188	0.019161	0.43575	0.0976135	0.282984	0.0734589	0.525721	-0.0458237	0.780914	-0.0333123	0.621255	0.0224422		FALSE	FALSE	FALSE	FALSE
ENSMUST00000074043	ENSMUSG00000037465	Klf10	lightcyan	0.649752	6.02e-08	0.790023	4.54e-13	-0.64393	8.61e-08	-0.472166	0.000238814	-0.480968	0.000175291	-0.634474	1.52e-07	0.110381	0.41802	-0.254419	0.0584613	0.669483	0.0519337	3.12936e-07	0.389096	0.859563	-0.0246237	0.78172	-0.0495241	0.0550669	0.0908696		FALSE	FALSE	FALSE	FALSE
ENSMUST00000092167	ENSMUSG00000020154	Ptprb	lightcyan	0.0933022	0.494003	0.790002	4.55e-13	-0.669379	1.7e-08	-0.868621	4.2e-18	-0.135065	0.320956	-0.10259	0.451818	0.648559	6.48e-08	0.028428	0.835245	0.0582551	-0.168195	0.374577	-0.0618968	0.176526	0.172611	0.013982	0.236955	0.457679	0.0445341		FALSE	FALSE	FALSE	FALSE
ENSMUST00000035871	ENSMUSG00000034850	Tmem127	lightcyan	0.553245	9.77e-06	0.78969	4.72e-13	-0.521085	3.83e-05	-0.494083	0.000108834	-0.470622	0.000251915	-0.45947	0.00036773	0.285509	0.0329259	-0.0251659	0.85393	0.933009	0.0108753	0.496723	0.0494493	0.981048	-0.00233656	0.616367	-0.0288725	0.84088	0.00842089		FALSE	FALSE	FALSE	FALSE
ENSMUST00000051053	ENSMUSG00000044949	Ubtd2	blue	0.831239	2.19e-15	0.78918	5e-13	-0.535845	2.08e-05	-0.481975	0.000169107	-0.613362	5.01e-07	-0.781074	1.24e-12	-0.0205685	0.880398	-0.178276	0.188655	0.468137	-0.100726	0.102306	0.123706	0.756457	0.0412299	0.369274	0.0899961	0.517472	0.0359382		FALSE	FALSE	FALSE	TRUE
ENSMUST00000097713	ENSMUSG00000051344	Plekhm3	lightcyan	0.596991	1.19e-06	0.78909	5.05e-13	-0.523902	3.42e-05	-0.530398	2.62e-05	-0.570367	4.45e-06	-0.51362	5.16e-05	0.245391	0.0683185	-0.0276449	0.839723	0.932459	-0.0127063	0.498097	0.049551	0.955702	0.00589497	0.581618	0.0388297	0.583907	0.0213889		FALSE	FALSE	FALSE	TRUE
ENSMUST00000034339	ENSMUSG00000031871	Cdh5	lightcyan	0.19862	0.142247	0.788801	5.22e-13	-0.741921	6.06e-11	-0.819475	1.15e-14	-0.162383	0.231809	-0.251234	0.0617989	0.500183	8.66e-05	-0.137145	0.313492	0.791523	0.043027	0.550793	0.0714811	0.972932	0.0124338	0.0767959	0.192622	0.113736	0.0826684		FALSE	FALSE	TRUE	TRUE
ENSMUST00000071268	ENSMUSG00000059981	Taok2	lightcyan	0.228255	0.0906468	0.788735	5.26e-13	-0.488941	0.000131498	-0.553853	9.51e-06	-0.278402	0.0377414	-0.0988	0.468789	0.615547	4.45e-07	0.154843	0.254497	0.0543704	0.118769	0.0115973	0.118894	0.364522	0.0453689	0.930248	-0.00820207	0.00207002	0.068734		FALSE	FALSE	TRUE	FALSE
ENSMUST00000041965	ENSMUSG00000021279	Cdc42bpb	lightcyan	0.706266	1.19e-09	0.788473	5.42e-13	-0.509467	6.07e-05	-0.492378	0.000115917	-0.557438	8.09e-06	-0.587976	1.89e-06	0.163479	0.228632	-0.067178	0.622768	0.250941	-0.0801323	0.986407	0.00194143	0.143026	0.0654031	0.586994	0.0290381	0.912094	0.00492797		FALSE	FALSE	FALSE	TRUE
ENSMUST00000097079	ENSMUSG00000072294	Klf12	brown	0.0431023	0.752443	0.788453	5.44e-13	-0.54595	1.35e-05	-0.814942	2.12e-14	-0.0447773	0.743146	0.0168694	0.90179	0.757699	1.38e-11	0.229292	0.089151	0.928899	-0.0335782	0.362778	0.0991519	0.458733	0.142942	0.365452	0.135056	0.257892	0.0799666		FALSE	FALSE	FALSE	TRUE
ENSMUST00000074733	ENSMUSG00000058013	2011-09-01	blue	0.851509	9.11e-17	0.788025	5.71e-13	-0.538407	1.87e-05	-0.491029	0.000121817	-0.653942	4.63e-08	-0.792214	3.53e-13	-0.0423523	0.756617	-0.216922	0.108302	0.591052	0.0511234	0.147796	0.0792831	0.505102	0.0370037	0.915506	0.0093957	0.0869394	0.0442477		FALSE	FALSE	TRUE	TRUE
ENSMUST00000033910	ENSMUSG00000031513	Leprotl1	lightcyan	0.697615	2.31e-09	0.787696	5.92e-13	-0.620819	3.32e-07	-0.471508	0.000244319	-0.41481	0.00147951	-0.666204	2.1e-08	0.0736402	0.589627	-0.240937	0.073648	0.675506	0.0440497	0.737441	0.0278522	0.136156	-0.0695149	0.182382	-0.062636	0.763767	-0.0124686		FALSE	FALSE	FALSE	FALSE
ENSMUST00000034832	ENSMUSG00000032290	Ptpn9	lightcyan	0.0409906	0.764213	0.787694	5.92e-13	-0.497002	9.76e-05	-0.653786	4.67e-08	-0.0270147	0.84333	0.0347294	0.799413	0.731129	1.57e-10	0.238847	0.0762599	0.400985	0.0772988	0.000555225	0.159982	0.251476	-0.0638784	0.799204	-0.0229343	0.249927	0.0376084		FALSE	FALSE	FALSE	FALSE
ENSMUST00000159365	ENSMUSG00000045875	Adra1a	lightcyan	0.612856	5.15e-07	0.787539	6.03e-13	-0.498169	9.34e-05	-0.629728	2e-07	-0.51874	4.21e-05	-0.581583	2.59e-06	0.182263	0.1788	-0.00405927	0.976313	0.931246	-0.0407673	0.117083	0.236401	0.330857	0.180033	0.559103	0.125104	0.137696	0.131877		FALSE	FALSE	FALSE	TRUE
ENSMUST00000021527	ENSMUSG00000021108	Prkch	lightcyan	0.726486	2.33e-10	0.786753	6.59e-13	-0.679505	8.51e-09	-0.568809	4.79e-06	-0.597479	1.17e-06	-0.735069	1.11e-10	0.0281867	0.836624	-0.313256	0.0187316	0.82784	0.0529187	0.68808	0.0573743	0.61008	0.109942	0.931853	0.0268789	0.358067	0.0652005		FALSE	FALSE	TRUE	TRUE
ENSMUST00000044624	ENSMUSG00000036760	Kcnk9	lightcyan	0.329321	0.0131977	0.786547	6.74e-13	-0.355791	0.00712116	-0.685136	5.73e-09	-0.329062	0.0132741	-0.188751	0.163564	0.550253	1.12e-05	0.332318	0.0123384	0.839756	-0.055346	0.640161	0.0490671	0.483689	0.13503	0.165675	0.156206	0.231471	0.0717132		FALSE	FALSE	FALSE	TRUE
ENSMUST00000165205	ENSMUSG00000090958	Lrrc32	lightcyan	0.640826	1.04e-07	0.786528	6.76e-13	-0.68006	8.19e-09	-0.564821	5.77e-06	-0.419459	0.00129105	-0.640213	1.08e-07	0.101097	0.458465	-0.304377	0.0225612	0.34815	0.193517	0.0387034	0.22311	0.902136	0.0399776	0.726761	0.0793456	0.0476916	0.132719		FALSE	FALSE	TRUE	TRUE
ENSMUST00000168747	ENSMUSG00000025324	Atp10a	lightcyan	0.12837	0.345744	0.786495	6.78e-13	-0.597415	1.17e-06	-0.777477	1.83e-12	-0.209792	0.120697	-0.0945333	0.488296	0.621477	3.2e-07	0.0670874	0.623237	0.437796	0.0975658	0.167913	0.112683	0.789918	0.0530901	0.0269716	0.196141	0.00460126	0.111277		FALSE	FALSE	TRUE	TRUE
ENSMUST00000095087	ENSMUSG00000039844	Rapgef1	lightcyan	0.540406	1.71e-05	0.785871	7.28e-13	-0.534639	2.19e-05	-0.466096	0.00029417	-0.452052	0.000469603	-0.445137	0.000586936	0.288768	0.0308958	-0.04708	0.730425	0.708962	-0.0710633	0.0683687	0.173834	0.333441	0.200614	0.556612	0.0595573	0.099689	0.0944597		FALSE	FALSE	FALSE	TRUE
ENSMUST00000126881	ENSMUSG00000023805	Synj2	lightcyan	0.37183	0.00477697	0.785627	7.48e-13	-0.611417	5.57e-07	-0.576568	3.31e-06	-0.356709	0.00696393	-0.336777	0.0111493	0.403261	0.00205836	-0.0614966	0.652534	0.0018171	0.314183	2.34892e-09	0.415679	0.582964	0.0809624	0.790502	-0.0503546	2.53104e-06	0.194808		FALSE	FALSE	TRUE	FALSE
ENSMUST00000040241	ENSMUSG00000033658	Ddx19b	lightcyan	0.0387171	0.776944	0.784664	8.33e-13	-0.422353	0.00118489	-0.671719	1.45e-08	-0.0518948	0.704062	0.110252	0.418566	0.794551	2.69e-13	0.333364	0.0120502	0.898268	-0.0182506	0.189365	0.0813437	0.212384	0.069441	0.969206	0.00468305	0.320674	0.0341124		FALSE	FALSE	FALSE	TRUE
ENSMUST00000035842	ENSMUSG00000042129	Rassf4	lightcyan	0.44906	0.000517472	0.784627	8.36e-13	-0.654441	4.48e-08	-0.616215	4.29e-07	-0.460141	0.000359587	-0.445704	0.000576411	0.307632	0.0210867	-0.1443	0.288665	0.294167	0.144999	0.765473	0.0399281	0.873471	0.0310959	0.390601	0.108804	0.0749339	0.0867669		FALSE	FALSE	TRUE	TRUE
ENSMUST00000159414	ENSMUSG00000043336	Filip1l	lightcyan	0.193892	0.152185	0.784297	8.68e-13	-0.627282	2.3e-07	-0.755737	1.67e-11	-0.377628	0.00411459	-0.205402	0.128847	0.543462	1.5e-05	0.0259074	0.849676	0.487484	0.168828	0.11074	0.307742	0.461163	0.121556	0.644467	0.101304	0.00752127	0.170896		FALSE	FALSE	TRUE	TRUE
ENSMUST00000043325	ENSMUSG00000040151	Hs2st1	blue	0.862266	1.38e-17	0.784174	8.79e-13	-0.543452	1.5e-05	-0.446089	0.000569349	-0.607887	6.74e-07	-0.802744	1e-13	-0.0533313	0.696262	-0.22069	0.10216	0.851265	-0.0238667	0.925247	-0.0100363	0.398372	-0.0470841	0.706078	-0.0268739	0.426062	-0.0267686		FALSE	FALSE	TRUE	TRUE
ENSMUST00000101018	ENSMUSG00000072825	Cep170b	lightcyan	0.59352	1.43e-06	0.784029	8.94e-13	-0.596649	1.22e-06	-0.561425	6.75e-06	-0.523711	3.44e-05	-0.557009	8.25e-06	0.201977	0.135489	-0.147625	0.277581	0.591884	-0.112373	0.701749	0.0513553	0.300749	0.170911	0.36454	0.0853025	0.512818	0.0482091		FALSE	FALSE	FALSE	TRUE
ENSMUST00000000326	ENSMUSG00000000317	Bcl6b	lightcyan	0.273076	0.0417199	0.78355	9.43e-13	-0.610557	5.84e-07	-0.633246	1.63e-07	-0.206103	0.127519	-0.233998	0.0826037	0.475536	0.000212357	-0.0253288	0.852995	0.242405	0.239476	0.0528045	0.268715	0.289303	0.233491	0.682279	0.127184	0.00301502	0.214949		FALSE	FALSE	TRUE	TRUE
ENSMUST00000033158	ENSMUSG00000030870	Ubfd1	lightcyan	0.013874	0.919164	0.783548	9.43e-13	-0.634137	1.55e-07	-0.747871	3.51e-11	-0.002821	0.983537	-0.0309065	0.821108	0.687215	4.94e-09	0.0829787	0.543187	0.0145429	0.14381	0.0659395	0.104347	0.358025	-0.0483549	0.420341	-0.0467714	0.187559	0.0382365		FALSE	FALSE	FALSE	FALSE
ENSMUST00000062117	ENSMUSG00000051615	Rap2a	lightcyan	0.205334	0.128977	0.783438	9.54e-13	-0.460163	0.000359312	-0.707662	1.07e-09	-0.288745	0.0309095	-0.112437	0.409345	0.616695	4.17e-07	0.234727	0.0816248	0.94438	-0.0108761	0.409653	0.0774957	0.0336712	0.153769	0.0860054	0.111561	0.0059747	0.0840798		FALSE	FALSE	FALSE	TRUE
ENSMUST00000115659	ENSMUSG00000103770	Pcdha9	lightcyan	0.486307	0.00014471	0.783231	9.76e-13	-0.484304	0.000155557	-0.532905	2.36e-05	-0.484781	0.000152909	-0.382726	0.00360054	0.355905	0.00710146	0.0672964	0.622153	0.916112	0.0235837	0.334134	0.126583	0.934626	0.0152741	0.614844	-0.0725791	0.763228	0.0215961		FALSE	FALSE	TRUE	FALSE
ENSMUST00000163313	ENSMUSG00000022296	Baalc	blue	0.83815	7.79e-16	0.783187	9.81e-13	-0.636248	1.36e-07	-0.483255	0.00016153	-0.696745	2.46e-09	-0.822812	7.29e-15	-0.0598377	0.66133	-0.333632	0.0119773	0.697363	0.0460702	0.281314	0.0899317	0.976095	0.00380302	0.85168	-0.0174964	0.350982	0.032562		FALSE	FALSE	TRUE	FALSE
ENSMUST00000027287	ENSMUSG00000026113	Inpp4a	blue	0.840443	5.47e-16	0.78297	1e-12	-0.486211	0.000145215	-0.467593	0.000279526	-0.620059	3.46e-07	-0.74346	5.27e-11	0.00468916	0.972639	-0.135592	0.319055	0.876747	0.0182804	0.939942	-0.00814054	0.743378	-0.0193077	0.746323	-0.0199108	0.965127	-0.00214691		FALSE	FALSE	FALSE	TRUE
ENSMUST00000032946	ENSMUSG00000030704	Rab6a	lightcyan	0.364835	0.00569942	0.78245	1.06e-12	-0.430416	0.000929248	-0.630793	1.88e-07	-0.421925	0.00120009	-0.233698	0.0830088	0.498511	9.22e-05	0.205291	0.129059	0.0169887	-0.126391	0.564961	-0.0464711	0.471599	0.0336598	0.826256	0.0185821	0.335887	-0.0279067		FALSE	FALSE	FALSE	FALSE
ENSMUST00000164107	ENSMUSG00000009681	Bcr	brown	-0.00861269	0.949767	0.782359	1.07e-12	-0.573947	3.75e-06	-0.78084	1.27e-12	-0.167131	0.218259	0.0508879	0.709548	0.80151	1.17e-13	0.224974	0.0955091	0.107066	0.101131	0.10199	0.106747	0.492388	0.0335653	0.725078	0.0220995	0.0016492	0.0667522		FALSE	FALSE	TRUE	TRUE
ENSMUST00000106113	ENSMUSG00000039275	Foxk2	lightcyan	0.734118	1.21e-10	0.782195	1.09e-12	-0.449956	0.00050269	-0.415061	0.00146871	-0.559761	7.28e-06	-0.608293	6.59e-07	0.117066	0.390207	-0.0397915	0.77092	0.6469	0.0443878	0.739219	0.0270134	0.790907	0.0175634	0.950004	-0.005772	0.527694	0.0207599		FALSE	FALSE	TRUE	FALSE
ENSMUST00000048016	ENSMUSG00000039357	Fut11	lightcyan	0.0939028	0.491215	0.781747	1.15e-12	-0.534797	2.18e-05	-0.740945	6.62e-11	-0.0811901	0.551943	-0.0185196	0.892237	0.685745	5.49e-09	0.145612	0.284258	0.998213	-0.000536207	0.186372	0.094646	0.928891	-0.0115389	0.9997	-0.000133047	0.649459	0.0230021		FALSE	FALSE	TRUE	FALSE
ENSMUST00000101509	ENSMUSG00000035847	Ids	lightcyan	0.374306	0.00448344	0.781728	1.15e-12	-0.38021	0.00384669	-0.679137	8.73e-09	-0.257125	0.0557418	-0.299125	0.0251228	0.443553	0.000617302	0.279385	0.0370428	0.960569	0.00628305	0.629273	-0.0403678	0.214839	-0.04871	0.505776	-0.0324127	0.324079	-0.0279855		FALSE	FALSE	FALSE	TRUE
ENSMUST00000166750	ENSMUSG00000034390	Cmip	lightcyan	0.431015	0.000912385	0.781628	1.16e-12	-0.697938	2.25e-09	-0.621116	3.26e-07	-0.520061	3.99e-05	-0.44307	0.000626835	0.331807	0.0124815	-0.173635	0.200613	0.984621	0.00270855	0.325177	0.0731155	0.620596	-0.0249421	0.553365	-0.0306175	0.931344	0.0039404		FALSE	FALSE	FALSE	FALSE
ENSMUST00000118161	ENSMUSG00000063239	Grm4	blue	0.82155	8.67e-15	0.781225	1.22e-12	-0.652413	5.1e-08	-0.440714	0.000675282	-0.663518	2.5e-08	-0.795942	2.28e-13	-0.0624282	0.647614	-0.375664	0.00432921	7.84789e-08	0.361725	1.53215e-05	0.208397	0.483689	0.110446	0.77158	0.0314534	3.55129e-08	0.180324		FALSE	FALSE	TRUE	TRUE
ENSMUST00000026698	ENSMUSG00000025608	Podxl	lightcyan	0.30685	0.0214333	0.781207	1.22e-12	-0.739913	7.26e-11	-0.759282	1.18e-11	-0.254146	0.0587414	-0.325359	0.0144119	0.421562	0.0012131	-0.192909	0.154313	0.588286	-0.0593294	0.84151	0.0269322	0.694907	0.0575083	0.159312	0.167686	0.297565	0.0504522		FALSE	FALSE	FALSE	TRUE
ENSMUST00000030074	ENSMUSG00000028381	Ugcg	lightcyan	0.411221	0.00164143	0.780491	1.32e-12	-0.513325	5.22e-05	-0.730241	1.69e-10	-0.428953	0.000971568	-0.436776	0.000763865	0.339095	0.0105714	0.102768	0.451032	0.649451	-0.0451437	0.834776	-0.0214746	0.661719	-0.0265568	0.0153324	-0.0941365	0.0709812	-0.0465489		FALSE	FALSE	TRUE	TRUE
ENSMUST00000001507	ENSMUSG00000001467	Cyp51	lightcyan	0.543894	1.47e-05	0.780417	1.33e-12	-0.486996	0.00014114	-0.408302	0.00178464	-0.341815	0.00992627	-0.445094	0.000587745	0.235729	0.0802936	-0.0437866	0.748641	0.000838513	0.177157	0.00901001	0.122824	0.422022	-0.0432187	0.539957	-0.0458422	0.034748	0.0535508		FALSE	FALSE	FALSE	FALSE
ENSMUST00000032192	ENSMUSG00000030102	Itpr1	blue	0.804098	8.48e-14	0.780236	1.36e-12	-0.533764	2.27e-05	-0.528334	2.85e-05	-0.581364	2.62e-06	-0.75802	1.34e-11	0.014191	0.917323	-0.142387	0.295172	0.893101	-0.0158317	0.091299	0.104661	0.308163	0.0746394	0.718907	0.0280013	0.104224	0.0481745		FALSE	FALSE	FALSE	TRUE
ENSMUST00000074846	ENSMUSG00000029657	Hsph1	lightcyan	0.0352303	0.796582	0.779608	1.45e-12	-0.627586	2.26e-07	-0.682127	7.09e-09	-0.0161795	0.905788	-0.029981	0.82638	0.673965	1.25e-08	0.051247	0.70759	1.15819e-15	0.346791	5.12856e-14	0.29807	0.124737	-0.0825419	0.0683988	-0.103362	0.000488392	0.115242		FALSE	FALSE	FALSE	FALSE
ENSMUST00000043843	ENSMUSG00000038366	Lasp1	blue	0.890041	4.57e-20	0.778661	1.61e-12	-0.613449	4.99e-07	-0.414309	0.00150119	-0.665582	2.18e-08	-0.857282	3.38e-17	-0.120595	0.375976	-0.35342	0.00754167	0.0394657	0.123276	0.104626	0.110219	0.869691	0.0124483	0.939254	0.00669455	0.00462938	0.0629806		FALSE	FALSE	TRUE	TRUE
ENSMUST00000117551	ENSMUSG00000031453	Rasa3	lightcyan	0.49891	9.09e-05	0.778224	1.69e-12	-0.61705	4.09e-07	-0.545948	1.35e-05	-0.538549	1.86e-05	-0.463294	0.000323468	0.281781	0.0353838	-0.122586	0.368087	0.994063	-0.00118534	0.54137	0.0511931	0.249812	0.0922126	0.964342	0.0051391	0.269494	0.0370394		FALSE	FALSE	FALSE	TRUE
ENSMUST00000075317	ENSMUSG00000022197	Pdzd2	lightcyan	0.748122	3.43e-11	0.7782	1.69e-12	-0.650736	5.66e-08	-0.525227	3.24e-05	-0.403906	0.00202139	-0.742204	5.91e-11	0.0114982	0.932972	-0.304382	0.0225586	0.652916	-0.0586419	0.00157144	0.142867	0.479368	-0.0700934	0.942409	0.00749725	0.921776	0.0061001		FALSE	FALSE	TRUE	TRUE
ENSMUST00000129058	ENSMUSG00000109460	Gm45591	lightcyan	-0.0542843	0.691104	0.77806	1.72e-12	-0.578361	3.04e-06	-0.81258	2.88e-14	0.0353571	0.795865	0.0834151	0.541061	0.808275	5.02e-14	0.205879	0.127942	0.543392	0.200005	0.000702034	0.429991	0.221444	0.271648	0.825987	0.0913283	0.000546887	0.251848		FALSE	FALSE	TRUE	TRUE
ENSMUST00000000543	ENSMUSG00000000531	Grasp	lightcyan	0.571078	4.3e-06	0.778006	1.73e-12	-0.626728	2.37e-07	-0.388857	0.00305816	-0.517109	4.49e-05	-0.50166	8.19e-05	0.206678	0.126437	-0.230349	0.0876464	0.615837	-0.0542535	1.47698e-15	0.346123	0.718802	-0.0281512	0.967847	0.00678388	0.0463824	0.0681668		FALSE	FALSE	TRUE	TRUE
ENSMUST00000128402	ENSMUSG00000021294	Kif26a	lightcyan	0.294307	0.0276843	0.777941	1.74e-12	-0.614671	4.66e-07	-0.613226	5.05e-07	-0.235408	0.0807175	-0.215228	0.111154	0.483446	0.000160429	-0.0564245	0.679571	0.165236	-0.159749	0.329652	0.0986915	0.447059	0.0896159	0.0676467	0.186516	0.34148	0.0538851		FALSE	FALSE	FALSE	TRUE
ENSMUST00000110492	ENSMUSG00000050271	D8Ertd82e	lightcyan	0.687445	4.86e-09	0.777886	1.75e-12	-0.629822	1.99e-07	-0.486706	0.000142633	-0.612512	5.25e-07	-0.706806	1.15e-09	0.0515724	0.705817	-0.231363	0.0862216	0.342317	0.093754	0.000264685	0.288356	0.309413	0.067901	0.981082	-0.00393246	0.000188224	0.111531		FALSE	FALSE	TRUE	FALSE
ENSMUST00000053336	ENSMUSG00000043391	2510009E07Rik	lightcyan	0.528939	2.78e-05	0.77765	1.79e-12	-0.496977	9.77e-05	-0.516072	4.68e-05	-0.393068	0.00272882	-0.448341	0.00052962	0.274755	0.0404301	-0.00436657	0.97452	0.156382	-0.102203	0.206053	0.0744488	0.699743	-0.0253372	0.992815	0.000999084	0.777983	-0.0119289		FALSE	FALSE	TRUE	TRUE
ENSMUST00000149359	ENSMUSG00000009569	Mkl2	lightcyan	0.402447	0.00210593	0.777309	1.86e-12	-0.470132	0.000256204	-0.596378	1.23e-06	-0.471415	0.00024511	-0.290307	0.0299735	0.452923	0.000456445	0.136949	0.314191	0.141321	-0.0917329	0.373804	0.0579653	0.842304	0.0141085	0.901805	-0.00926784	0.873981	-0.00666661		FALSE	FALSE	FALSE	FALSE
ENSMUST00000097291	ENSMUSG00000052105	Mtcl1	blue	0.85574	4.42e-17	0.776941	1.94e-12	-0.550857	1.09e-05	-0.434067	0.000830761	-0.653242	4.84e-08	-0.801011	1.24e-13	-0.0641547	0.638536	-0.255687	0.057174	0.231235	0.202581	7.18619e-08	0.275853	0.0682578	0.218752	0.857341	-0.0226559	4.55735e-05	0.16636		FALSE	FALSE	TRUE	FALSE
ENSMUST00000159939	ENSMUSG00000016624	Phf21b	lightcyan	0.64264	9.31e-08	0.776919	1.94e-12	-0.653469	4.77e-08	-0.475455	0.000212964	-0.478786	0.000189403	-0.638977	1.16e-07	0.0843488	0.536526	-0.293729	0.0280057	0.105708	0.414882	7.52132e-06	0.844268	0.970699	0.0283973	0.877807	0.0658911	3.02912e-05	0.336657		FALSE	FALSE	TRUE	TRUE
ENSMUST00000059667	ENSMUSG00000046093	Hpcal4	lightcyan	0.784583	8.4e-13	0.776811	1.96e-12	-0.654646	4.43e-08	-0.423897	0.00113154	-0.591684	1.57e-06	-0.752275	2.32e-11	-0.00259247	0.984871	-0.342857	0.00968831	0.633336	0.0430129	0.207648	0.0996539	0.378211	-0.0455044	0.923617	-0.00930779	0.505238	0.0222177		FALSE	FALSE	FALSE	FALSE
ENSMUST00000036719	ENSMUSG00000039621	Prex1	blue	0.884356	1.65e-19	0.775745	2.2e-12	-0.605122	7.81e-07	-0.409096	0.00174461	-0.653673	4.71e-08	-0.842035	4.26e-16	-0.0952754	0.484873	-0.323577	0.0149886	0.585387	0.0511122	0.0249928	0.132302	0.36879	0.0604045	0.779484	-0.0191623	0.0220305	0.057459		FALSE	FALSE	TRUE	FALSE
ENSMUST00000144326	ENSMUSG00000038546	Ranbp9	lightcyan	0.492709	0.000114507	0.775707	2.21e-12	-0.381229	0.00374528	-0.495835	0.000101969	-0.361416	0.00620463	-0.387846	0.00314222	0.305325	0.0221229	0.131497	0.334023	0.205647	0.0911584	0.552462	0.0423531	0.387631	-0.0432319	0.644451	-0.028507	0.665514	0.0160256		FALSE	FALSE	FALSE	FALSE
ENSMUST00000164993	ENSMUSG00000041324	Inhba	lightcyan	0.533525	2.3e-05	0.775559	2.24e-12	-0.609277	6.25e-07	-0.519465	4.09e-05	-0.335648	0.0114406	-0.515195	4.85e-05	0.193818	0.152343	-0.192399	0.155427	2.21794e-05	0.769222	1.03658e-06	0.61299	0.739545	-0.10335	0.548763	-0.154048	0.0016189	0.288114		FALSE	FALSE	FALSE	FALSE
ENSMUST00000075299	ENSMUSG00000033871	Ppargc1b	lightcyan	0.0723573	0.596143	0.775557	2.24e-12	-0.691945	3.51e-09	-0.830415	2.47e-15	-0.150594	0.267923	-0.117534	0.3883	0.634544	1.51e-07	0.00902677	0.947356	0.0320334	0.201784	0.00230433	0.211209	0.839234	0.0312377	0.979095	0.00804807	0.00602432	0.110024		FALSE	FALSE	TRUE	TRUE
ENSMUST00000037974	ENSMUSG00000033278	Ptprm	blue	0.848523	1.5e-16	0.775539	2.25e-12	-0.605683	7.58e-07	-0.494095	0.000108784	-0.638946	1.16e-07	-0.820832	9.57e-15	-0.0720233	0.597844	-0.30316	0.023134	0.925917	-0.0150088	0.71236	-0.0318315	0.712821	0.0319227	0.34718	0.0607913	0.837503	0.0106666		FALSE	FALSE	FALSE	FALSE
ENSMUST00000068045	ENSMUSG00000054808	Actn4	lightcyan	0.710417	8.64e-10	0.774663	2.47e-12	-0.531425	2.51e-05	-0.470889	0.000249607	-0.3368	0.0111434	-0.650996	5.57e-08	0.0735746	0.589959	-0.149988	0.269875	0.74392	0.0361065	0.281488	0.068388	0.678911	-0.0355103	0.866146	0.0154149	0.60425	0.0192549		FALSE	FALSE	FALSE	TRUE
ENSMUST00000049031	ENSMUSG00000042444	Fam63b	lightcyan	0.587597	1.93e-06	0.774087	2.62e-12	-0.229837	0.0883724	-0.508815	6.22e-05	-0.430856	0.000916839	-0.435664	0.000790719	0.263638	0.0496139	0.326314	0.0141109	0.524082	0.0622698	0.626462	0.043963	0.900512	-0.00982908	0.418922	-0.042463	0.7	0.0145737		FALSE	FALSE	FALSE	FALSE
ENSMUST00000102611	ENSMUSG00000020900	Myh10	lightcyan	0.51591	4.71e-05	0.773929	2.67e-12	-0.47157	0.0002438	-0.640196	1.08e-07	-0.460241	0.000358379	-0.466623	0.000288934	0.298111	0.0256446	0.0891345	0.513576	0.616368	-0.0578122	0.169567	0.085783	0.388034	0.119372	0.30764	-0.0629589	0.701516	0.0215468		FALSE	FALSE	FALSE	FALSE
ENSMUST00000169449	ENSMUSG00000027894	Slc6a17	lightcyan	0.769201	4.36e-12	0.773507	2.79e-12	-0.466709	0.000288088	-0.408116	0.00179414	-0.701314	1.75e-09	-0.643797	8.68e-08	0.0886221	0.516009	-0.071305	0.601512	0.552066	-0.0501233	0.854163	0.0213081	0.334951	0.0416121	0.926677	0.00751014	0.905472	0.00534268		FALSE	FALSE	FALSE	TRUE
ENSMUST00000023268	ENSMUSG00000022602	Arc	lightcyan	0.59865	1.1e-06	0.773406	2.82e-12	-0.724399	2.78e-10	-0.534127	2.24e-05	-0.480876	0.000175863	-0.610713	5.79e-07	0.121913	0.370744	-0.361398	0.00620737	0.00124809	0.378289	0.000383357	0.489897	0.72116	0.095345	0.711052	0.123474	2.79056e-05	0.273611		FALSE	FALSE	TRUE	TRUE
ENSMUST00000113512	ENSMUSG00000073643	Wdfy1	lightcyan	0.177683	0.190154	0.773325	2.84e-12	-0.330822	0.012761	-0.648142	6.65e-08	-0.125686	0.356006	-0.0380244	0.780835	0.641418	1e-07	0.38483	0.00340555	0.953241	0.0108596	0.836076	-0.0240538	0.681848	-0.0378407	0.953915	-0.00898155	0.842692	-0.0120352		FALSE	FALSE	FALSE	TRUE
ENSMUST00000030381	ENSMUSG00000028633	Ctps	lightcyan	0.601259	9.57e-07	0.773134	2.9e-12	-0.465867	0.00029647	-0.362281	0.0060733	-0.533802	2.27e-05	-0.464344	0.000312185	0.215646	0.110446	-0.0592891	0.664249	0.966751	-0.00662266	0.58074	0.0437601	0.794767	-0.0215186	0.758237	-0.026605	0.949546	-0.00360558		FALSE	FALSE	TRUE	FALSE
ENSMUST00000071101	ENSMUSG00000056771	Gm10010	brown	0.139265	0.305996	0.77278	3.01e-12	-0.470655	0.000251629	-0.774213	2.59e-12	-0.147754	0.277157	-0.0717236	0.599373	0.675974	1.09e-08	0.277638	0.0382923	0.554997	-0.103342	0.827377	0.0313624	0.526222	0.146751	0.687554	0.0637476	0.670968	0.0358889		FALSE	FALSE	FALSE	TRUE
ENSMUST00000113460	ENSMUSG00000005893	Nr2c2	lightcyan	0.281789	0.0353785	0.77194	3.28e-12	-0.471713	0.000242592	-0.794546	2.69e-13	-0.355509	0.00717008	-0.241594	0.0728413	0.526504	3.07e-05	0.220164	0.103002	0.170777	-0.120561	0.166921	-0.0776202	0.514406	0.0573086	0.899846	-0.0139805	0.254245	-0.0403093		FALSE	FALSE	FALSE	TRUE
ENSMUST00000122409	ENSMUSG00000001802	Lrp3	lightcyan	0.339297	0.0105223	0.771882	3.3e-12	-0.564406	5.88e-06	-0.575177	3.54e-06	-0.253027	0.0599014	-0.239986	0.0748273	0.469076	0.000265681	-0.02376	0.862009	0.886544	0.0191999	0.696146	0.0322141	0.351194	0.0520987	0.204949	0.068095	0.148909	0.0424005		FALSE	FALSE	TRUE	TRUE
ENSMUST00000035822	ENSMUSG00000033033	Calhm2	lightcyan	0.46208	0.000336966	0.771677	3.38e-12	-0.701693	1.7e-09	-0.510963	5.72e-05	-0.362237	0.00607986	-0.436467	0.000771232	0.284277	0.0337225	-0.266045	0.0474935	0.742424	0.0745026	0.00122786	0.318199	0.827991	-0.0437397	0.540198	0.10778	0.052562	0.113513		FALSE	FALSE	FALSE	TRUE
ENSMUST00000030464	ENSMUSG00000028698	Pik3r3	lightcyan	0.515153	4.85e-05	0.771079	3.59e-12	-0.306517	0.0215823	-0.469057	0.000265852	-0.256314	0.0565453	-0.348976	0.00838813	0.320803	0.0159257	0.219694	0.103758	0.997096	-0.000623234	0.949628	0.00722215	0.893937	0.0111554	0.980479	0.00264217	0.90067	0.00613146		FALSE	FALSE	FALSE	TRUE
ENSMUST00000034086	ENSMUSG00000031661	Nkd1	lightcyan	0.626778	2.37e-07	0.770994	3.62e-12	-0.670347	1.59e-08	-0.498157	9.35e-05	-0.484321	0.000155462	-0.622976	2.94e-07	0.0950714	0.485813	-0.309499	0.0202784	0.891041	0.0271302	0.963181	0.00775208	0.925292	0.0161372	0.895885	-0.0230835	0.900613	0.00980514		FALSE	FALSE	TRUE	FALSE
ENSMUST00000121802	ENSMUSG00000031543	Ank1	lightcyan	0.511487	5.61e-05	0.770665	3.75e-12	-0.591253	1.6e-06	-0.628859	2.1e-07	-0.581593	2.59e-06	-0.49501	0.000105148	0.251798	0.0611961	-0.106565	0.43439	0.463642	0.0955299	0.109902	0.163044	0.19465	0.160168	0.976942	-0.00709892	0.0228744	0.0994357		FALSE	FALSE	TRUE	FALSE
ENSMUST00000165561	ENSMUSG00000091264	Smim13	blue	0.853887	6.09e-17	0.770504	3.81e-12	-0.492428	0.000115701	-0.436922	0.000760394	-0.681295	7.51e-09	-0.785361	7.7e-13	-0.0424313	0.756177	-0.163584	0.228327	0.570328	0.0484238	0.930006	-0.00952797	0.773766	0.0165924	0.620367	-0.0259793	0.869636	0.00683095		FALSE	FALSE	TRUE	TRUE
ENSMUST00000029355	ENSMUSG00000027784	Ppm1l	blue	0.855519	4.59e-17	0.770412	3.85e-12	-0.514881	4.91e-05	-0.48596	0.000146538	-0.691031	3.75e-09	-0.793319	3.1e-13	-0.0458732	0.737083	-0.189611	0.161617	0.604574	-0.0469689	0.568547	-0.0408783	0.287721	0.0544466	0.934251	0.00685338	0.895045	-0.00580075		FALSE	FALSE	FALSE	FALSE
ENSMUST00000004076	ENSMUSG00000003974	Grm3	blue	0.821199	9.11e-15	0.770056	3.99e-12	-0.515476	4.79e-05	-0.505214	7.15e-05	-0.671878	1.44e-08	-0.777409	1.84e-12	-0.0257782	0.850417	-0.164801	0.224839	0.0661059	0.128752	0.639483	0.0366984	0.24298	0.0670506	0.85633	-0.018952	0.0562475	0.0525314		FALSE	FALSE	TRUE	FALSE
ENSMUST00000001455	ENSMUSG00000001419	Mef2d	blue	0.744981	4.59e-11	0.769743	4.13e-12	-0.543969	1.47e-05	-0.353993	0.00743808	-0.652408	5.1e-08	-0.63235	1.72e-07	0.0753137	0.581175	-0.202515	0.134429	0.710695	-0.0362331	0.068244	0.0930739	0.922843	0.00722411	0.944837	-0.00585493	0.677283	0.0147049		FALSE	FALSE	FALSE	FALSE
ENSMUST00000056919	ENSMUSG00000046707	Csnk2a2	lightcyan	0.436059	0.000781077	0.769596	4.19e-12	-0.433794	0.000837783	-0.47417	0.000222743	-0.269328	0.0447213	-0.291711	0.0291525	0.393953	0.00266372	0.0904747	0.50724	0.915079	0.0167455	0.649552	0.0395371	0.751993	-0.0266533	0.768309	-0.0284576	0.991896	0.000671119		FALSE	FALSE	FALSE	FALSE
ENSMUST00000099492	ENSMUSG00000035621	Midn	lightcyan	0.663027	2.58e-08	0.769535	4.22e-12	-0.643009	9.1e-08	-0.483331	0.000161092	-0.57462	3.64e-06	-0.681439	7.44e-09	0.0592479	0.664468	-0.274692	0.0404779	0.00266661	0.221791	7.35189e-07	0.521548	0.611119	0.0519165	0.692956	0.0607296	5.11061e-07	0.21074		FALSE	FALSE	TRUE	TRUE
ENSMUST00000094695	ENSMUSG00000070730	Rmdn3	lightcyan	0.038806	0.776445	0.769528	4.22e-12	-0.583987	2.3e-06	-0.614592	4.69e-07	-0.0423225	0.756783	0.0434258	0.750645	0.721062	3.66e-10	0.0729648	0.593053	0.000195239	0.20639	8.60656e-06	0.195937	0.929073	-0.0088155	0.691669	-0.0320534	0.000156372	0.0910963		FALSE	FALSE	FALSE	FALSE
ENSMUST00000057859	ENSMUSG00000048285	Frmd6	blue	0.834928	1.27e-15	0.768988	4.46e-12	-0.559627	7.33e-06	-0.449559	0.000509191	-0.601203	9.6e-07	-0.815247	2.03e-14	-0.081434	0.550745	-0.257273	0.0555958	0.0970238	0.128965	1.16768e-08	0.33429	0.750932	0.0275551	0.793348	0.0381037	2.34489e-06	0.13123		FALSE	FALSE	TRUE	TRUE
ENSMUST00000006893	ENSMUSG00000006711	D130043K22Rik	lightcyan	0.368263	0.00522945	0.768913	4.49e-12	-0.349808	0.00822355	-0.585449	2.14e-06	-0.475232	0.000214631	-0.201938	0.135567	0.499728	8.81e-05	0.268371	0.0455151	0.915221	-0.0174971	0.744282	0.0299724	0.423355	0.0598456	0.997274	-0.000516752	0.708096	0.0171284		FALSE	FALSE	FALSE	FALSE
ENSMUST00000100171	ENSMUSG00000026864	Hspa5	lightcyan	0.033373	0.807094	0.76862	4.63e-12	-0.572889	3.95e-06	-0.666199	2.1e-08	0.0576179	0.673172	-0.0233995	0.864082	0.661532	2.85e-08	0.119922	0.378668	2.3095e-11	0.623283	2.5704e-15	0.51284	0.409839	-0.0860518	0.243542	-0.094161	2.14844e-06	0.239463		FALSE	FALSE	FALSE	FALSE
ENSMUST00000037915	ENSMUSG00000052915	Msl1	lightcyan	0.0961067	0.481053	0.768437	4.72e-12	-0.529113	2.76e-05	-0.538029	1.9e-05	-0.148849	0.273571	0.0175574	0.897806	0.672608	1.37e-08	0.0932135	0.494415	0.00265409	0.164981	2.7653e-05	0.172129	0.982383	-0.00222849	0.645201	-0.0277328	0.000145819	0.078383		FALSE	FALSE	FALSE	FALSE
ENSMUST00000042065	ENSMUSG00000033618	Map3k13	brown	-0.0365139	0.789338	0.768389	4.74e-12	-0.535231	2.14e-05	-0.778063	1.72e-12	-0.0863884	0.526684	0.0610733	0.654774	0.793162	3.16e-13	0.271574	0.042902	0.947656	-0.0115971	4.0721e-07	0.240163	0.0533694	0.141571	0.962487	0.00728685	0.0031942	0.093566		FALSE	FALSE	FALSE	TRUE
ENSMUST00000172792	ENSMUSG00000024462	Gabbr1	lightcyan	0.419906	0.0012741	0.767965	4.95e-12	-0.507191	6.63e-05	-0.425648	0.00107365	-0.425274	0.00108577	-0.272311	0.0423182	0.425511	0.00107806	0.0208502	0.878772	0.834304	-0.0223824	0.779192	0.0257472	0.931219	-0.00626225	0.663053	-0.0239335	0.884371	-0.00630859		FALSE	FALSE	TRUE	FALSE
ENSMUST00000101029	ENSMUSG00000037679	Inf2	blue	0.780203	1.36e-12	0.767725	5.08e-12	-0.584335	2.27e-06	-0.396992	0.00245065	-0.570867	4.35e-06	-0.678925	8.86e-09	0.0372334	0.785284	-0.274246	0.0408174	0.366656	-0.0724309	1.49772e-05	0.223451	0.970542	-0.00375726	0.991186	0.00194569	0.291619	0.0389888		FALSE	FALSE	TRUE	TRUE
ENSMUST00000058679	ENSMUSG00000035078	Mtmr9	brown	0.107053	0.432276	0.767246	5.33e-12	-0.46726	0.000282723	-0.785925	7.23e-13	-0.0723554	0.596153	-0.0562744	0.680378	0.68224	7.03e-09	0.307808	0.0210096	0.214913	-0.105983	0.581738	-0.0448699	0.904443	-0.0135714	0.878761	-0.014972	0.130254	-0.0457038		FALSE	FALSE	TRUE	TRUE
ENSMUST00000106128	ENSMUSG00000028184	Adgrl2	lightcyan	0.758191	1.32e-11	0.76719	5.36e-12	-0.397452	0.00241981	-0.514853	4.91e-05	-0.659419	3.26e-08	-0.642736	9.25e-08	0.0859224	0.528925	0.0214135	0.875523	0.39077	-0.146298	0.999055	0.000119481	0.46515	0.0572026	0.719831	0.0457357	0.893224	-0.0101617		FALSE	FALSE	FALSE	TRUE
ENSMUST00000151799	ENSMUSG00000050896	Rtn4rl2	lightcyan	0.206249	0.127244	0.766846	5.55e-12	-0.615519	4.45e-07	-0.583655	2.34e-06	-0.292406	0.0287532	-0.160683	0.236798	0.542602	1.56e-05	-0.0213741	0.87575	0.85092	0.0275439	4.33936e-07	0.267169	0.872664	-0.0168085	0.467246	0.0586961	0.00295598	0.0852532		FALSE	FALSE	FALSE	TRUE
ENSMUST00000025830	ENSMUSG00000024897	Apba1	lightcyan	0.148472	0.274803	0.766764	5.6e-12	-0.728509	1.96e-10	-0.855562	4.56e-17	-0.358655	0.00664066	-0.241111	0.073433	0.550687	1.1e-05	-0.0561093	0.681265	0.710638	0.0355547	0.925142	0.0153375	0.461363	0.0360626	0.980075	-0.00277502	0.585308	0.0213267		FALSE	FALSE	TRUE	FALSE
ENSMUST00000096365	ENSMUSG00000048385	Scrt1	blue	0.889954	4.67e-20	0.766127	5.97e-12	-0.611295	5.61e-07	-0.41695	0.0013899	-0.722769	3.18e-10	-0.84665	2.04e-16	-0.109864	0.420214	-0.357636	0.00680831	0.0767205	0.113263	0.0542113	0.115816	0.358099	0.0528889	0.432562	0.040262	5.94699e-05	0.0829978		FALSE	FALSE	TRUE	TRUE
ENSMUST00000052539	ENSMUSG00000041263	Rusc1	lightcyan	0.588745	1.82e-06	0.765952	6.08e-12	-0.520196	3.97e-05	-0.446098	0.00056919	-0.570661	4.39e-06	-0.500394	8.59e-05	0.217247	0.107762	-0.0859341	0.528869	0.900122	-0.0166773	0.910312	0.0153231	0.231655	0.0646712	0.934251	-0.00837124	0.763569	0.0132634		FALSE	FALSE	FALSE	FALSE
ENSMUST00000113383	ENSMUSG00000047787	Flrt1	blue	0.852226	8.08e-17	0.765913	6.1e-12	-0.610597	5.82e-07	-0.499479	8.89e-05	-0.685406	5.62e-09	-0.861119	1.7e-17	-0.108754	0.424954	-0.314941	0.0180712	0.0369708	0.159091	0.143346	0.136563	0.706783	0.0343079	0.875143	-0.0195414	0.0124328	0.0791822		FALSE	FALSE	TRUE	FALSE
ENSMUST00000035220	ENSMUSG00000032601	Prkar2a	lightcyan	0.206204	0.127328	0.765851	6.14e-12	-0.365251	0.00564045	-0.592112	1.53e-06	-0.220446	0.102551	-0.105195	0.440352	0.582215	2.51e-06	0.314216	0.018353	0.574442	0.053692	0.667875	0.03373	0.280471	-0.0529355	0.27499	-0.0554223	0.899823	-0.00602518		FALSE	FALSE	FALSE	FALSE
ENSMUST00000108243	ENSMUSG00000027665	Pik3ca	lightcyan	0.203464	0.132574	0.765545	6.34e-12	-0.489417	0.000129228	-0.750915	2.64e-11	-0.268831	0.0451326	-0.168289	0.215043	0.573516	3.83e-06	0.20323	0.13303	0.981165	0.00934939	0.305248	0.0895064	0.552183	0.111492	0.400037	0.120511	0.187453	0.0843961		FALSE	FALSE	TRUE	TRUE
ENSMUST00000027989	ENSMUSG00000026675	Hsd17b7	lightcyan	0.566488	5.34e-06	0.765436	6.41e-12	-0.494675	0.000106467	-0.524989	3.27e-05	-0.460378	0.000356747	-0.496495	9.95e-05	0.216554	0.108917	-0.0312306	0.819263	0.921473	-0.0166584	0.882769	0.0171512	0.8707	-0.0177193	0.625447	-0.0433038	0.765509	-0.0154498		FALSE	FALSE	TRUE	FALSE
ENSMUST00000108249	ENSMUSG00000037643	Prkci	lightcyan	0.286041	0.0325874	0.765131	6.61e-12	-0.287022	0.0319704	-0.579737	2.84e-06	-0.141246	0.299102	-0.105295	0.439918	0.572586	4.01e-06	0.37795	0.00408032	0.963465	-0.00665692	0.848063	-0.0180902	0.74041	0.0229596	0.919307	-0.0101414	0.964262	-0.00244046		FALSE	FALSE	FALSE	TRUE
ENSMUST00000043577	ENSMUSG00000041378	Cldn5	lightcyan	0.232481	0.0846711	0.764769	6.85e-12	-0.736411	9.91e-11	-0.746222	4.09e-11	-0.260346	0.0526388	-0.241311	0.0731873	0.481458	0.000172251	-0.191478	0.157452	0.120793	0.190934	0.251445	0.129259	0.387631	0.146144	4.51534e-05	0.366198	1.07872e-06	0.207344		FALSE	FALSE	TRUE	TRUE
ENSMUST00000002198	ENSMUSG00000002129	Sf3a1	brown	0.0127769	0.925538	0.764621	6.95e-12	-0.577576	3.15e-06	-0.633853	1.57e-07	-0.0632072	0.643512	0.0732175	0.59177	0.757442	1.41e-11	0.134196	0.324109	0.715768	0.0394857	0.558567	0.043056	0.532056	0.036403	0.942667	-0.00731456	0.372949	0.0287046		FALSE	FALSE	TRUE	FALSE
ENSMUST00000098763	ENSMUSG00000062127	Cttnbp2nl	lightcyan	0.263996	0.0492944	0.764122	7.31e-12	-0.500771	8.47e-05	-0.6555	4.19e-08	-0.328151	0.0135469	-0.202603	0.134256	0.514669	4.95e-05	0.149967	0.269945	0.874728	0.0241259	0.354026	0.0707853	0.608283	0.0435279	0.787992	0.0283154	0.2661	0.0417998		FALSE	FALSE	TRUE	TRUE
ENSMUST00000061673	ENSMUSG00000042284	Itga1	lightcyan	0.0121122	0.929401	0.763898	7.48e-12	-0.562269	6.49e-06	-0.845049	2.64e-16	-0.0158281	0.907825	-0.0061904	0.963884	0.706649	1.16e-09	0.184958	0.17235	0.995686	-0.00171125	0.287624	0.118843	0.864968	0.0346683	0.489352	0.18741	0.214757	0.0831483		FALSE	FALSE	FALSE	TRUE
ENSMUST00000018571	ENSMUSG00000018427	Ypel2	blue	0.882247	2.62e-19	0.763269	7.96e-12	-0.509821	5.98e-05	-0.412174	0.00159696	-0.63895	1.16e-07	-0.815555	1.95e-14	-0.0908903	0.505282	-0.218714	0.105347	0.371009	0.0810659	0.732566	0.0286004	0.668295	0.0310541	0.487802	-0.0427091	0.51314	0.0237591		FALSE	FALSE	TRUE	FALSE
ENSMUST00000064167	ENSMUSG00000028557	Rnf11	blue	0.73506	1.12e-10	0.763112	8.09e-12	-0.400312	0.00223532	-0.468454	0.000271416	-0.554964	9.05e-06	-0.619632	3.55e-07	0.0923772	0.498313	0.00766319	0.955299	0.840557	-0.0236851	0.179016	-0.0762584	0.220605	-0.0560549	0.0344499	-0.0795397	0.00939333	-0.0594216		FALSE	FALSE	TRUE	TRUE
ENSMUST00000023612	ENSMUSG00000022895	Ets2	lightcyan	0.272434	0.0422219	0.763011	8.17e-12	-0.454716	0.000430387	-0.468231	0.000273492	-0.297348	0.0260435	-0.144049	0.289515	0.518603	4.23e-05	0.142104	0.296145	0.829183	0.0257451	0.65041	0.0379828	0.721599	-0.0231967	0.985899	0.00188703	0.76673	0.0122369		FALSE	FALSE	FALSE	TRUE
ENSMUST00000038185	ENSMUSG00000032705	Exd2	lightcyan	0.0591524	0.664977	0.762636	8.48e-12	-0.500246	8.64e-05	-0.724755	2.7e-10	-0.0266539	0.845396	0.03965	0.771713	0.718967	4.35e-10	0.180911	0.1821	0.0520738	0.120129	0.0162019	0.114871	0.536487	-0.0345794	0.940696	0.00723355	0.0301056	0.0537163		FALSE	FALSE	FALSE	TRUE
ENSMUST00000040514	ENSMUSG00000038894	Irs2	lightcyan	-0.0540812	0.692202	0.7625	8.6e-12	-0.617987	3.89e-07	-0.743997	5.02e-11	-0.0723951	0.59595	0.0441993	0.74635	0.756253	1.59e-11	0.139061	0.306715	0.125643	0.145005	2.40101e-11	0.568426	0.567178	0.0441204	0.702658	0.0405735	1.78805e-06	0.198959		FALSE	FALSE	TRUE	TRUE
ENSMUST00000102581	ENSMUSG00000001098	Kctd10	lightcyan	0.451226	0.000482397	0.761648	9.36e-12	-0.517791	4.37e-05	-0.340715	0.0101829	-0.195768	0.148182	-0.294194	0.0277468	0.357204	0.00688041	-0.0488004	0.720968	0.50367	0.0640311	0.100608	0.0970178	0.987709	0.00187564	0.702262	0.0287961	0.0963023	0.0473076		FALSE	FALSE	TRUE	TRUE
ENSMUST00000021050	ENSMUSG00000020709	Adap2	lightcyan	0.0851282	0.532754	0.761597	9.41e-12	-0.575809	3.43e-06	-0.770263	3.91e-12	-0.118499	0.38439	-0.055351	0.685347	0.643698	8.73e-08	0.103527	0.447674	0.946696	0.0164821	0.0220412	0.212267	0.901838	0.0269162	0.905536	-0.0321728	0.374373	0.0599702		FALSE	FALSE	TRUE	FALSE
ENSMUST00000070368	ENSMUSG00000036432	Siah2	lightcyan	0.355823	0.00711558	0.761462	9.53e-12	-0.677307	9.91e-09	-0.487994	0.000136114	-0.277178	0.0386269	-0.327191	0.0138391	0.368447	0.00520527	-0.207967	0.124036	0.087955	0.159416	0.00360937	0.187726	0.712821	0.0398012	0.916059	-0.0171832	0.00460061	0.0973107		FALSE	FALSE	TRUE	FALSE
ENSMUST00000065118	ENSMUSG00000052981	Ube2ql1	lightcyan	0.678193	9.32e-09	0.760982	1e-11	-0.660356	3.07e-08	-0.32416	0.0147979	-0.565511	5.59e-06	-0.626866	2.36e-07	0.0711289	0.602412	-0.347396	0.00870847	0.0978423	0.107066	0.00609685	0.160726	0.708434	-0.0211246	0.968318	-0.0035176	0.0145622	0.0607153		FALSE	FALSE	FALSE	FALSE
ENSMUST00000051777	ENSMUSG00000047248	C2cd3	lightcyan	0.0482965	0.723734	0.760586	1.04e-11	-0.539259	1.8e-05	-0.80254	1.03e-13	-0.0688258	0.614243	-0.0407476	0.765571	0.684279	6.09e-09	0.214672	0.112102	0.627711	0.0749201	0.000578018	0.203335	0.939821	0.0111917	0.926797	-0.0150943	0.0614685	0.0724047		FALSE	FALSE	TRUE	FALSE
ENSMUST00000107973	ENSMUSG00000036052	Dnajb5	lightcyan	0.353186	0.00758421	0.760453	1.05e-11	-0.66182	2.79e-08	-0.480231	0.000179946	-0.311321	0.0195155	-0.350302	0.00812724	0.336295	0.011273	-0.192557	0.155081	4.25238e-05	0.299129	3.15769e-18	0.64904	0.32678	-0.0706265	0.715413	-0.0696532	5.09107e-05	0.200833		FALSE	FALSE	FALSE	FALSE
ENSMUST00000021802	ENSMUSG00000021373	Cap2	lightcyan	0.488306	0.000134579	0.759793	1.12e-11	-0.45843	0.00038068	-0.498998	9.06e-05	-0.442686	0.000634507	-0.363533	0.00588732	0.346987	0.00879304	0.089278	0.512896	0.264823	-0.0820825	0.318276	0.0643141	0.587929	0.0329177	0.699715	-0.0280836	0.989759	-0.000728841		FALSE	FALSE	FALSE	FALSE
ENSMUST00000095254	ENSMUSG00000000538	Tom1l2	lightcyan	0.744098	4.97e-11	0.758995	1.22e-11	-0.518734	4.21e-05	-0.430774	0.000919146	-0.676876	1.02e-08	-0.65589	4.09e-08	0.0733752	0.59097	-0.142229	0.295716	0.803529	0.0342275	0.882159	0.0207645	0.484001	0.0733855	0.997274	-0.000351737	0.47766	0.0323438		FALSE	FALSE	TRUE	FALSE
ENSMUST00000030676	ENSMUSG00000001985	Grik3	blue	0.880042	4.2e-19	0.758894	1.23e-11	-0.548692	1.2e-05	-0.446782	0.000556847	-0.661213	2.91e-08	-0.823948	6.22e-15	-0.0957542	0.482671	-0.261223	0.0518187	0.112581	0.120056	0.348893	0.0590461	0.0167528	0.116549	0.020283	0.105204	2.02209e-06	0.0997899		FALSE	FALSE	TRUE	TRUE
ENSMUST00000033289	ENSMUSG00000030987	Stim1	lightcyan	0.700401	1.87e-09	0.758613	1.26e-11	-0.506361	6.84e-05	-0.451093	0.000484493	-0.361483	0.00619429	-0.569321	4.68e-06	0.129326	0.342133	-0.123011	0.366418	0.821768	-0.0281773	0.610694	-0.0390183	0.89331	0.0109652	0.844985	0.015715	0.790281	-0.0111837		FALSE	FALSE	FALSE	FALSE
ENSMUST00000029047	ENSMUSG00000027534	Snx16	lightcyan	0.677724	9.63e-09	0.758224	1.31e-11	-0.424922	0.0010973	-0.371259	0.00484703	-0.477993	0.000194786	-0.573353	3.86e-06	0.0973167	0.475523	-0.0434185	0.750685	0.534239	0.0922639	0.492852	0.0612802	0.140237	-0.109837	0.220552	-0.0977914	0.845856	-0.0120635		FALSE	FALSE	FALSE	FALSE
ENSMUST00000037636	ENSMUSG00000034336	Ina	lightcyan	-0.0707551	0.604325	0.757784	1.37e-11	-0.6764	1.05e-08	-0.721699	3.48e-10	-0.13773	0.311412	0.0811534	0.552124	0.782342	1.08e-12	0.0312358	0.819233	0.0095339	0.134015	0.00356705	0.16273	0.784795	-0.0163302	0.444369	-0.0364937	0.00846292	0.060736		FALSE	FALSE	FALSE	FALSE
ENSMUST00000145167	ENSMUSG00000075703	Selenoi	lightcyan	0.360536	0.00634088	0.757708	1.38e-11	-0.373394	0.00458963	-0.552801	9.97e-06	-0.211357	0.117889	-0.271339	0.0430896	0.410296	0.00168568	0.215313	0.111009	0.897323	0.0171022	0.749292	0.0269711	0.444317	-0.0539017	0.463194	-0.0493529	0.74318	-0.0134452		FALSE	FALSE	FALSE	FALSE
ENSMUST00000044532	ENSMUSG00000039716	Dock3	blue	0.860412	1.94e-17	0.757676	1.38e-11	-0.518926	4.18e-05	-0.489138	0.000130554	-0.707188	1.11e-09	-0.81226	3.01e-14	-0.0666307	0.62561	-0.192877	0.154384	0.170174	-0.128943	0.565598	-0.0434005	0.0760009	0.189564	0.436003	0.0660629	0.71641	0.0223614		FALSE	FALSE	FALSE	FALSE
ENSMUST00000047753	ENSMUSG00000040584	Abcb1a	lightcyan	0.240444	0.0742574	0.75767	1.38e-11	-0.583813	2.32e-06	-0.772481	3.1e-12	-0.283262	0.0343903	-0.22344	0.0978513	0.485376	0.00014966	0.012321	0.928188	0.515266	-0.0825917	0.131453	-0.0950578	0.579748	0.0913486	0.125059	0.197398	0.661325	0.0294433		FALSE	FALSE	FALSE	FALSE
ENSMUST00000087104	ENSMUSG00000031292	Cdkl5	lightcyan	0.343068	0.0096406	0.757595	1.39e-11	-0.42466	0.00110596	-0.742159	5.93e-11	-0.28406	0.0338643	-0.291792	0.0291057	0.455392	0.000420923	0.246272	0.0673011	0.25622	-0.238362	0.397984	-0.059794	0.79283	0.0648626	0.84052	-0.0420441	0.342433	-0.068307		FALSE	FALSE	FALSE	TRUE
ENSMUST00000044672	ENSMUSG00000038481	Cdk19	lightcyan	0.756709	1.52e-11	0.757115	1.46e-11	-0.470111	0.00025639	-0.503136	7.74e-05	-0.660314	3.08e-08	-0.679649	8.43e-09	0.0530406	0.697838	-0.0844691	0.535943	0.745237	-0.0382703	0.986359	-0.0019779	0.256542	0.0571118	0.952769	0.00660481	0.883645	0.00705739		FALSE	FALSE	FALSE	FALSE
ENSMUST00000095950	ENSMUSG00000024983	Vti1a	lightcyan	0.631647	1.79e-07	0.756374	1.57e-11	-0.526629	3.06e-05	-0.543863	1.48e-05	-0.591079	1.62e-06	-0.576262	3.36e-06	0.171691	0.205777	-0.0683958	0.616462	0.827228	-0.0277087	0.846549	-0.0184388	0.864621	0.0144907	0.922769	-0.0102994	0.8333	-0.00979732		FALSE	FALSE	FALSE	TRUE
ENSMUST00000017552	ENSMUSG00000020882	Cacnb1	lightcyan	0.523541	3.47e-05	0.756288	1.58e-11	-0.507938	6.44e-05	-0.338603	0.0106918	-0.474583	0.000219555	-0.396918	0.00245568	0.267645	0.0461253	-0.0639143	0.639797	0.487563	0.0602629	0.00101759	0.154394	0.573329	0.030861	0.965633	0.00510996	0.0043659	0.0638539		FALSE	FALSE	TRUE	TRUE
ENSMUST00000041543	ENSMUSG00000037428	Vgf	lightcyan	0.665615	2.18e-08	0.756217	1.59e-11	-0.653567	4.74e-08	-0.344878	0.00924079	-0.473222	0.000230218	-0.629148	2.07e-07	0.0574954	0.673828	-0.349988	0.00818847	0.165531	0.103109	2.4101e-11	0.410823	0.459859	-0.073259	0.856209	-0.0382631	0.0191443	0.101295		FALSE	FALSE	FALSE	FALSE
ENSMUST00000111808	ENSMUSG00000006435	Neurl1a	lightcyan	0.484092	0.000156749	0.755808	1.66e-11	-0.657495	3.69e-08	-0.616835	4.14e-07	-0.443703	0.000614373	-0.500261	8.64e-05	0.245776	0.0678726	-0.19531	0.149152	0.626028	-0.060548	0.521094	0.0609314	0.621752	0.0658422	0.711641	0.0396146	0.603011	0.0263383		FALSE	FALSE	FALSE	TRUE
ENSMUST00000044734	ENSMUSG00000035226	Rims4	blue	0.895613	1.21e-20	0.755651	1.68e-11	-0.583811	2.32e-06	-0.398517	0.00234959	-0.694907	2.82e-09	-0.867346	5.36e-18	-0.142441	0.294987	-0.340684	0.0101901	1.32009e-07	0.254832	8.60656e-06	0.25347	0.424182	0.044963	0.962385	0.00505295	3.55129e-08	0.138577		FALSE	FALSE	TRUE	TRUE
ENSMUST00000013773	ENSMUSG00000013629	Cad	lightcyan	0.114575	0.400438	0.755581	1.69e-11	-0.483441	0.000160455	-0.645154	7.99e-08	-0.0829129	0.543508	-0.00835208	0.951285	0.675898	1.09e-08	0.191275	0.157902	0.372847	0.0977706	0.024151	0.138075	0.668462	0.04116	0.909207	0.0169398	0.0341902	0.0727457		FALSE	FALSE	TRUE	TRUE
ENSMUST00000039926	ENSMUSG00000037887	Dusp8	blue	0.812333	2.98e-14	0.75553	1.7e-11	-0.606072	7.42e-07	-0.382885	0.00358543	-0.677986	9.46e-09	-0.745414	4.41e-11	-0.0286634	0.8339	-0.326693	0.0139928	0.871407	0.0188672	0.368543	0.0654169	0.773766	-0.017593	0.288942	0.0466493	0.297056	0.0290993		FALSE	FALSE	FALSE	TRUE
ENSMUST00000031003	ENSMUSG00000029120	Ppp2r2c	blue	0.882681	2.39e-19	0.75523	1.75e-11	-0.553785	9.54e-06	-0.415664	0.00144311	-0.695961	2.61e-09	-0.83519	1.22e-15	-0.0994133	0.46602	-0.274834	0.0403703	0.68029	0.0377162	0.353286	0.0672608	0.730218	0.0187684	0.774996	-0.0177333	0.358118	0.026639		FALSE	FALSE	TRUE	FALSE
ENSMUST00000079204	ENSMUSG00000029608	Rph3a	blue	0.85996	2.1e-17	0.755059	1.78e-11	-0.590428	1.67e-06	-0.400681	0.00221249	-0.732148	1.44e-10	-0.808735	4.73e-14	-0.0828334	0.543896	-0.319826	0.0162674	0.65831	-0.0413742	0.191179	0.0941155	0.0224343	0.0774865	0.904464	-0.00979188	0.352863	0.0304949		FALSE	FALSE	FALSE	FALSE
ENSMUST00000026624	ENSMUSG00000025544	Tm9sf2	lightcyan	0.185219	0.171736	0.755048	1.78e-11	-0.447234	0.000548828	-0.623532	2.85e-07	0.103617	0.447277	-0.0833922	0.541172	0.58226	2.51e-06	0.205269	0.129101	0.851024	-0.0211318	0.392613	-0.0551157	0.353948	-0.0470913	0.517978	-0.0344938	0.115399	-0.0400426		FALSE	FALSE	TRUE	TRUE
ENSMUST00000023689	ENSMUSG00000022967	Ifnar1	lightcyan	0.161652	0.233946	0.754558	1.87e-11	-0.536688	2.01e-05	-0.753541	2.06e-11	-0.218116	0.106326	-0.123182	0.365746	0.581295	2.63e-06	0.114929	0.398977	0.894021	-0.0192112	0.751554	-0.0292457	0.974943	-0.00391125	0.35374	0.0609537	0.953078	0.00343424		FALSE	FALSE	TRUE	FALSE
ENSMUST00000094463	ENSMUSG00000070576	Mn1	blue	0.847189	1.87e-16	0.75455	1.87e-11	-0.592652	1.49e-06	-0.422205	0.00119015	-0.676663	1.04e-08	-0.841152	4.89e-16	-0.105883	0.437351	-0.306109	0.0217663	0.3999	0.0839222	8.91995e-05	0.267742	0.480917	0.0699306	0.861956	0.0241862	0.000464556	0.111488		FALSE	FALSE	TRUE	TRUE
ENSMUST00000089726	ENSMUSG00000068373	D430041D05Rik	blue	0.806029	6.66e-14	0.754376	1.9e-11	-0.518509	4.25e-05	-0.48711	0.00014056	-0.619141	3.64e-07	-0.763234	7.99e-12	-0.0249452	0.855198	-0.176216	0.193899	0.856117	0.0223997	0.820033	0.0208931	0.921094	-0.0104957	0.882191	0.0129238	0.786663	0.0113186		FALSE	FALSE	FALSE	TRUE
ENSMUST00000026243	ENSMUSG00000025220	Mgea5	lightcyan	0.305026	0.0222603	0.754219	1.93e-11	-0.349828	0.00821966	-0.562706	6.36e-06	-0.127464	0.349187	-0.124066	0.36229	0.546797	1.3e-05	0.255324	0.0575401	0.87537	0.0178	0.623444	0.0372621	0.982568	-0.00198525	0.370179	-0.0393712	0.933696	0.00376806		FALSE	FALSE	FALSE	FALSE
ENSMUST00000020208	ENSMUSG00000020021	Fgd6	lightcyan	0.0345599	0.800372	0.754171	1.94e-11	-0.635209	1.45e-07	-0.747357	3.68e-11	-0.0640831	0.638912	-0.0602329	0.65923	0.640055	1.09e-07	0.0413035	0.762465	0.333471	0.100633	0.00313987	0.16832	0.641242	-0.0429256	0.822756	0.0290218	0.0736413	0.0639828		FALSE	FALSE	FALSE	TRUE
ENSMUST00000023487	ENSMUSG00000022799	Arhgap31	lightcyan	-0.143418	0.291655	0.753959	1.98e-11	-0.63814	1.22e-07	-0.799452	1.5e-13	0.0309679	0.820758	0.133863	0.32532	0.833908	1.48e-15	0.145831	0.283527	0.990437	-0.00201614	3.26567e-07	0.273167	0.810466	0.0232389	0.821395	0.0296758	0.0085851	0.0820524		FALSE	FALSE	FALSE	TRUE
ENSMUST00000061457	ENSMUSG00000044636	Csrnp2	lightcyan	0.735643	1.06e-10	0.753888	1.99e-11	-0.639062	1.15e-07	-0.545849	1.35e-05	-0.584491	2.25e-06	-0.73517	1.1e-10	0.0109625	0.936088	-0.309933	0.0200946	0.812454	0.0322796	0.978845	0.00377792	0.961606	0.00572852	0.997654	-0.000390603	0.827019	0.0110097		FALSE	FALSE	TRUE	FALSE
ENSMUST00000064656	ENSMUSG00000037855	Zfp365	blue	0.883226	2.12e-19	0.753747	2.02e-11	-0.558672	7.65e-06	-0.460177	0.000359151	-0.725957	2.44e-10	-0.861575	1.57e-17	-0.121007	0.374336	-0.281451	0.0356086	0.893576	0.0154948	0.867681	0.0176294	0.379067	0.07074	0.841702	-0.0137356	0.486974	0.023158		FALSE	FALSE	TRUE	FALSE
ENSMUST00000099349	ENSMUSG00000074793	Hspa12b	lightcyan	0.301775	0.0238014	0.753735	2.02e-11	-0.691629	3.59e-09	-0.682228	7.04e-09	-0.275057	0.0402015	-0.322487	0.0153509	0.372309	0.00471881	-0.195157	0.149477	0.728479	0.0663203	0.362532	0.104555	0.818417	0.0574758	0.806092	0.0548328	0.240518	0.0728747		FALSE	FALSE	TRUE	TRUE
ENSMUST00000062684	ENSMUSG00000043252	Tmem64	lightcyan	0.575745	3.44e-06	0.753604	2.05e-11	-0.553852	9.51e-06	-0.529387	2.73e-05	-0.168141	0.215452	-0.566426	5.35e-06	0.135218	0.320403	-0.135853	0.318115	0.202007	0.0981245	0.526227	0.0460186	0.0750326	-0.157357	0.416086	-0.0478756	0.723103	-0.0147299		FALSE	FALSE	FALSE	FALSE
ENSMUST00000032916	ENSMUSG00000030678	Maz	lightcyan	0.218726	0.105328	0.752819	2.21e-11	-0.574748	3.61e-06	-0.462841	0.000328438	-0.237535	0.0779368	-0.0814395	0.550718	0.559646	7.32e-06	-0.0496291	0.716427	0.289835	0.0782457	0.0315505	0.104	0.889919	-0.0102402	0.78415	0.0188259	0.0392017	0.0493591		FALSE	FALSE	FALSE	TRUE
ENSMUST00000051950	ENSMUSG00000042605	Atxn2	brown	-0.0257171	0.850767	0.752544	2.26e-11	-0.582673	2.46e-06	-0.809624	4.23e-14	-0.137421	0.312507	0.040064	0.769394	0.758775	1.24e-11	0.165387	0.223171	0.9012	0.0189195	0.0623985	0.116836	0.301638	0.0684749	0.541999	0.0529648	0.0279178	0.0662357		FALSE	FALSE	TRUE	TRUE
ENSMUST00000034510	ENSMUSG00000032012	Nectin1	lightcyan	0.210613	0.119217	0.752426	2.29e-11	-0.768909	4.5e-12	-0.640924	1.03e-07	-0.263113	0.0500867	-0.294877	0.02737	0.441342	0.000662053	-0.19719	0.145199	0.945764	0.0101263	3.81314e-06	0.378085	0.558482	0.0393069	0.885364	-0.02927	0.0171896	0.0996737		FALSE	FALSE	TRUE	FALSE
ENSMUST00000074002	ENSMUSG00000029577	Ube3b	lightcyan	0.457157	0.000397102	0.752337	2.31e-11	-0.587868	1.9e-06	-0.532443	2.4e-05	-0.468888	0.000267401	-0.384693	0.00341794	0.335183	0.0115627	-0.103641	0.447174	0.678944	0.0499584	0.452343	0.0881182	0.251124	0.15225	0.153269	0.121628	0.00446361	0.108784		FALSE	FALSE	TRUE	TRUE
ENSMUST00000085558	ENSMUSG00000029651	Mtus2	lightcyan	0.675688	1.11e-08	0.75221	2.34e-11	-0.431908	0.000887787	-0.432514	0.000871431	-0.710135	8.83e-10	-0.566713	5.28e-06	0.140674	0.301081	-0.0233513	0.86436	0.92926	0.0136164	0.425061	0.0570663	0.838636	0.0184617	0.872154	0.0163228	0.475872	0.0266736		FALSE	FALSE	TRUE	TRUE
ENSMUST00000045560	ENSMUSG00000038496	Slc19a3	lightcyan	0.204214	0.131122	0.752165	2.35e-11	-0.578252	3.05e-06	-0.703507	1.48e-09	-0.244274	0.0696249	-0.16213	0.232546	0.543904	1.47e-05	0.0178583	0.896064	0.468829	0.483461	0.570319	0.28436	0.611102	0.415184	0.901513	0.160021	0.257352	0.322952		FALSE	FALSE	TRUE	TRUE
ENSMUST00000073234	ENSMUSG00000059995	Atxn7l3	blue	0.852861	7.25e-17	0.752136	2.35e-11	-0.502197	8.02e-05	-0.34314	0.00962453	-0.655593	4.17e-08	-0.767886	4.99e-12	-0.0634723	0.642118	-0.222731	0.0989488	0.847878	0.023589	0.46193	0.0633427	0.168889	0.0799801	0.258629	0.0568842	0.0233539	0.0563868		FALSE	FALSE	TRUE	TRUE
ENSMUST00000148276	ENSMUSG00000041609	Ccdc64	lightcyan	0.501015	8.39e-05	0.751576	2.48e-11	-0.480082	0.000180899	-0.539793	1.76e-05	-0.516068	4.68e-05	-0.419558	0.0012873	0.280788	0.0360641	0.00305958	0.982145	0.174279	0.161466	0.000239236	0.252338	0.262965	0.113383	0.930248	-0.0177969	0.000700607	0.131135		FALSE	FALSE	TRUE	FALSE
ENSMUST00000034960	ENSMUSG00000032393	Dpp8	brown	-0.00872544	0.949111	0.751172	2.58e-11	-0.414418	0.00149646	-0.788296	5.53e-13	-0.0423194	0.7568	0.0936306	0.492477	0.808403	4.94e-14	0.401506	0.00216213	0.603309	-0.0461709	0.589185	0.0393686	0.536775	0.0411374	0.933712	0.0070547	0.773913	0.0109048		FALSE	FALSE	FALSE	TRUE
ENSMUST00000121390	ENSMUSG00000034656	Cacna1a	lightcyan	0.107237	0.431481	0.750713	2.69e-11	-0.560106	7.17e-06	-0.765153	6.59e-12	-0.348474	0.00848879	-0.0557134	0.683395	0.680072	8.18e-09	0.133004	0.328465	0.660857	-0.0411459	0.224851	0.0700544	0.175511	0.0767749	0.416086	0.0468512	0.126777	0.0389323		FALSE	FALSE	FALSE	TRUE
ENSMUST00000020617	ENSMUSG00000020357	Flt4	lightcyan	0.166852	0.21904	0.750635	2.71e-11	-0.662833	2.62e-08	-0.77969	1.44e-12	-0.236356	0.079469	-0.175501	0.195743	0.538172	1.89e-05	-0.0587185	0.667291	0.93354	-0.0259458	0.798091	0.0571203	0.340375	0.24506	0.339971	0.287081	0.112037	0.13381		FALSE	FALSE	FALSE	TRUE
ENSMUST00000101045	ENSMUSG00000030302	Atp2b2	blue	0.845881	2.31e-16	0.750424	2.77e-11	-0.61876	3.72e-07	-0.479553	0.000184327	-0.626997	2.34e-07	-0.851003	9.92e-17	-0.105584	0.438655	-0.332011	0.0124243	0.898391	-0.0407189	0.0425993	0.183604	0.670786	0.0567246	0.938548	-0.014341	0.473178	0.0484733		FALSE	FALSE	FALSE	FALSE
ENSMUST00000002320	ENSMUSG00000002250	Ppard	lightcyan	0.591357	1.59e-06	0.750307	2.8e-11	-0.596644	1.22e-06	-0.410447	0.00167837	-0.545328	1.39e-05	-0.512036	5.49e-05	0.168883	0.213405	-0.245812	0.0678307	0.19898	0.138957	0.00073633	0.212674	0.846246	0.0280414	0.748716	0.0423357	0.0030746	0.104606		FALSE	FALSE	TRUE	TRUE
ENSMUST00000065796	ENSMUSG00000024789	Jak2	lightcyan	0.55834	7.77e-06	0.749838	2.92e-11	-0.347648	0.0086567	-0.455056	0.000425606	-0.402964	0.0020756	-0.441245	0.000664074	0.226699	0.0929287	0.133605	0.326264	0.402072	0.133955	0.0383348	0.241384	0.73415	0.0837073	0.940439	-0.0239186	0.0485403	0.115566		FALSE	FALSE	TRUE	FALSE
ENSMUST00000042701	ENSMUSG00000037235	Mxd4	lightcyan	0.432251	0.000878491	0.749425	3.04e-11	-0.564652	5.81e-06	-0.381975	0.0036725	-0.195935	0.147828	-0.34941	0.00830193	0.301516	0.0239279	-0.128965	0.343496	0.033535	0.142423	0.00508263	0.161052	0.347187	-0.0475126	0.988861	0.00140228	0.010384	0.0657461		FALSE	FALSE	FALSE	TRUE
ENSMUST00000177587	ENSMUSG00000034271	Jdp2	blue	0.843316	3.48e-16	0.749034	3.15e-11	-0.606608	7.21e-07	-0.348113	0.00856176	-0.629196	2.06e-07	-0.79833	1.71e-13	-0.10044	0.461405	-0.363978	0.00582259	0.214481	0.124412	8.51581e-07	0.259804	0.977941	-0.00479143	0.235083	-0.0880173	0.0469253	0.0699186		FALSE	FALSE	FALSE	FALSE
ENSMUST00000102927	ENSMUSG00000024122	Pdpk1	brown	-0.0584563	0.66869	0.748872	3.2e-11	-0.433876	0.000835664	-0.778674	1.61e-12	-0.0279299	0.838093	0.11933	0.381043	0.822611	7.49e-15	0.389279	0.00302362	0.909198	-0.0140022	0.455525	0.0497144	0.817813	0.0159471	0.662959	-0.025658	0.867462	0.00706836		FALSE	FALSE	FALSE	FALSE
ENSMUST00000078352	ENSMUSG00000026825	Dnm1	lightcyan	0.264999	0.0484062	0.748822	3.21e-11	-0.680781	7.79e-09	-0.72977	1.76e-10	-0.463235	0.000324114	-0.267596	0.0461667	0.48832	0.000134509	-0.082293	0.546536	0.976712	-0.00391827	0.955	-0.0101732	0.129859	0.0581624	0.994523	-0.000599772	0.796379	0.0113309		FALSE	FALSE	FALSE	TRUE
ENSMUST00000020288	ENSMUSG00000020091	Eif4ebp2	brown	-0.111875	0.411707	0.748502	3.31e-11	-0.575871	3.42e-06	-0.825919	4.72e-15	-0.00885041	0.948383	0.116436	0.392778	0.829858	2.68e-15	0.216174	0.109555	0.616326	0.0658448	0.0441723	0.137681	0.308983	0.0837476	0.558245	0.0655666	0.00784139	0.0905211		FALSE	FALSE	TRUE	TRUE
ENSMUST00000032892	ENSMUSG00000030657	Xylt1	brown	-0.0234731	0.863659	0.748494	3.31e-11	-0.484595	0.000153934	-0.827366	3.84e-15	-0.105596	0.438603	0.0654352	0.631838	0.780392	1.33e-12	0.318628	0.0166948	0.752732	-0.0747612	0.216376	0.0922184	0.35853	0.139964	0.358339	0.0959925	0.265474	0.0641282		FALSE	FALSE	FALSE	TRUE
ENSMUST00000045229	ENSMUSG00000038497	Tmco3	lightcyan	0.154698	0.254947	0.748415	3.34e-11	-0.508731	6.24e-05	-0.64563	7.76e-08	-0.0490752	0.719461	-0.0861614	0.527775	0.583277	2.39e-06	0.117161	0.389818	0.264552	0.0955234	0.436906	0.0571886	0.863939	-0.015816	0.86254	-0.0177194	0.415766	0.0297726		FALSE	FALSE	FALSE	FALSE
ENSMUST00000037528	ENSMUSG00000035314	Gdpd5	blue	0.894054	1.77e-20	0.748356	3.36e-11	-0.60116	9.62e-07	-0.38806	0.00312429	-0.664819	2.3e-08	-0.843501	3.38e-16	-0.134428	0.323264	-0.37402	0.00451651	0.167763	0.130671	0.00535806	0.148124	0.655034	-0.0428246	0.537278	0.0550166	0.0187285	0.0755194		FALSE	FALSE	FALSE	TRUE
ENSMUST00000022460	ENSMUSG00000021903	Galnt15	lightcyan	0.49569	0.000102519	0.747665	3.58e-11	-0.617918	3.9e-07	-0.65057	5.72e-08	-0.38861	0.00307847	-0.515515	4.78e-05	0.204817	0.129964	-0.167866	0.216212	0.717597	0.0977513	0.990371	0.00364192	0.562986	-0.157556	0.492551	0.151418	0.832143	0.0265868		FALSE	FALSE	FALSE	TRUE
ENSMUST00000061611	ENSMUSG00000089872	Rps6kc1	blue	0.704877	1.33e-09	0.747624	3.59e-11	-0.499168	9e-05	-0.461205	0.000346998	-0.47497	0.000216609	-0.640261	1.07e-07	0.0691201	0.612725	-0.116311	0.39329	0.879043	0.026744	0.978358	-0.00443376	0.406232	0.0916936	0.526934	-0.0592121	0.877478	0.00991608		FALSE	FALSE	TRUE	TRUE
ENSMUST00000038523	ENSMUSG00000035620	Ric8b	lightcyan	0.445382	0.000582367	0.747084	3.78e-11	-0.42988	0.000944545	-0.586417	2.04e-06	-0.298531	0.0254274	-0.382281	0.00364305	0.309831	0.0201376	0.109938	0.419902	0.48723	0.0930352	0.225887	0.104752	0.863836	0.0280399	0.942076	0.0174226	0.226902	0.0558542		FALSE	FALSE	TRUE	TRUE
ENSMUST00000005620	ENSMUSG00000005483	Dnajb1	lightcyan	0.36607	0.00552603	0.747065	3.78e-11	-0.585084	2.18e-06	-0.529632	2.7e-05	-0.229971	0.0881814	-0.375972	0.00429495	0.304593	0.0224605	-0.0885757	0.51623	1.71621e-08	0.376517	0.000709382	0.28889	0.514284	-0.0544523	0.283982	-0.0819363	0.00111915	0.133096		FALSE	FALSE	FALSE	FALSE
ENSMUST00000109267	ENSMUSG00000021754	Map3k1	lightcyan	0.30018	0.0245894	0.746951	3.82e-11	-0.525559	3.19e-05	-0.590141	1.7e-06	-0.1358	0.318306	-0.22841	0.090422	0.436756	0.000764349	-0.00704925	0.958877	0.89579	0.0245158	0.719873	0.0503712	0.782752	0.0343576	0.984848	-0.00483365	0.57527	0.0294896		FALSE	FALSE	TRUE	FALSE
ENSMUST00000090973	ENSMUSG00000004891	Nes	lightcyan	0.112216	0.410272	0.746885	3.85e-11	-0.573751	3.79e-06	-0.653713	4.7e-08	-0.224442	0.0963167	-0.0948121	0.487008	0.577192	3.21e-06	0.0366395	0.788629	0.461278	0.259284	0.111603	0.579555	0.629393	0.264562	0.823647	0.227717	0.0440803	0.299122		FALSE	FALSE	TRUE	TRUE
ENSMUST00000031388	ENSMUSG00000029434	Vps33a	lightcyan	0.816735	1.67e-14	0.746856	3.86e-11	-0.413941	0.00151731	-0.405785	0.00191696	-0.666679	2.03e-08	-0.697298	2.36e-09	0.0153846	0.910397	-0.0560461	0.681605	0.796857	-0.0289609	0.664977	-0.0332444	0.483122	0.0375055	0.847491	0.0146271	0.936666	-0.00387623		FALSE	FALSE	FALSE	FALSE
ENSMUST00000048248	ENSMUSG00000035390	Brsk1	lightcyan	0.640802	1.04e-07	0.746805	3.88e-11	-0.577431	3.18e-06	-0.437166	0.000754645	-0.549512	1.15e-05	-0.610222	5.94e-07	0.108501	0.426039	-0.198342	0.142817	0.987043	0.0034618	0.417755	0.087809	0.774519	0.0403923	0.664334	-0.0468592	0.652128	0.024337		FALSE	FALSE	TRUE	FALSE
ENSMUST00000001480	ENSMUSG00000001441	Npepps	lightcyan	0.0825915	0.545077	0.746691	3.92e-11	-0.621721	3.15e-07	-0.625332	2.57e-07	-0.0480477	0.725101	-0.0573831	0.674429	0.632102	1.74e-07	0.0191993	0.888307	0.192697	0.0868501	0.492499	0.0472769	0.445424	-0.0356493	0.56435	-0.0308376	0.612298	0.0170892		FALSE	FALSE	FALSE	FALSE
ENSMUST00000094216	ENSMUSG00000070462	Mesdc1	blue	0.82554	4.97e-15	0.746505	3.99e-11	-0.604516	8.06e-07	-0.378734	0.00399791	-0.667344	1.94e-08	-0.798101	1.76e-13	-0.0875059	0.52133	-0.349705	0.0082438	0.17516	0.118153	0.00236293	0.176412	0.948508	0.00802487	0.936972	-0.00990613	0.0085851	0.0753742		FALSE	FALSE	TRUE	FALSE
ENSMUST00000037960	ENSMUSG00000036985	Zdhhc9	lightcyan	0.376268	0.00426225	0.746426	4.01e-11	-0.596228	1.24e-06	-0.636746	1.33e-07	-0.268147	0.0457026	-0.379035	0.00396658	0.349451	0.00829397	-0.0431368	0.752251	0.99092	0.00212094	0.49101	0.0658371	0.993868	-0.00140442	0.446191	0.106278	0.294023	0.0459733		FALSE	FALSE	FALSE	TRUE
ENSMUST00000029106	ENSMUSG00000027583	Zbtb46	blue	0.720242	3.92e-10	0.7463	4.06e-11	-0.560013	7.2e-06	-0.517822	4.37e-05	-0.593741	1.41e-06	-0.722163	3.35e-10	0.00116412	0.993206	-0.206295	0.127157	0.662696	0.0706588	0.0781183	0.13337	0.887048	-0.0228027	0.804155	-0.0362537	0.470453	0.0393442		FALSE	FALSE	FALSE	FALSE
ENSMUST00000044491	ENSMUSG00000039313	AF529169	lightcyan	0.652881	4.95e-08	0.745931	4.2e-11	-0.513251	5.23e-05	-0.487544	0.000138359	-0.485579	0.000148569	-0.616797	4.15e-07	0.0706799	0.60471	-0.151694	0.264404	0.394147	0.152132	0.729294	0.0540649	0.817125	-0.0454885	0.989198	-0.00382707	0.604971	0.0414831		FALSE	FALSE	FALSE	FALSE
ENSMUST00000017288	ENSMUSG00000017144	Rnd3	lightcyan	0.386343	0.00327107	0.745828	4.24e-11	-0.597866	1.14e-06	-0.512239	5.44e-05	-0.330292	0.0129139	-0.358959	0.00659145	0.316731	0.0173915	-0.132624	0.329859	0.614644	0.0687059	2.66314e-06	0.259452	0.856825	-0.0221313	0.928188	-0.0163092	0.0609623	0.0695706		FALSE	FALSE	FALSE	FALSE
ENSMUST00000099172	ENSMUSG00000074657	Kif5a	blue	0.868328	4.45e-18	0.744264	4.9e-11	-0.51552	4.78e-05	-0.440457	0.000680763	-0.742694	5.65e-11	-0.816543	1.71e-14	-0.0847964	0.534358	-0.220832	0.101935	0.784642	0.0306965	0.827377	0.032043	0.604835	0.0354688	0.947115	-0.00711076	0.579627	0.0228652		FALSE	FALSE	TRUE	FALSE
ENSMUST00000049032	ENSMUSG00000038705	Gmeb2	lightcyan	0.376293	0.00425944	0.744235	4.91e-11	-0.538743	1.84e-05	-0.580543	2.73e-06	-0.401048	0.00218995	-0.341113	0.0100893	0.357188	0.00688312	-0.016263	0.905304	0.86231	0.0285479	0.00122682	0.180808	0.694093	0.0381168	0.964952	-0.00700435	0.0776126	0.063535		FALSE	FALSE	TRUE	FALSE
ENSMUST00000004574	ENSMUSG00000004460	Dnajb11	lightcyan	-0.0245784	0.857304	0.743837	5.09e-11	-0.588503	1.84e-06	-0.666042	2.12e-08	0.0602757	0.659003	0.0420418	0.758347	0.699982	1.93e-09	0.0871566	0.523	0.000105947	0.227302	1.3712e-06	0.206941	0.786021	-0.0242005	0.16196	-0.0750992	0.00301502	0.0842907		FALSE	FALSE	FALSE	FALSE
ENSMUST00000086074	ENSMUSG00000040265	Dnm3	blue	0.866485	6.32e-18	0.743378	5.31e-11	-0.464285	0.000312815	-0.441946	0.000649539	-0.664693	2.32e-08	-0.807054	5.86e-14	-0.0921762	0.499252	-0.148342	0.275228	0.827092	0.0273354	0.707468	-0.0297319	0.930485	0.00702311	0.981653	-0.00206338	0.992057	0.000508147		FALSE	FALSE	TRUE	TRUE
ENSMUST00000025862	ENSMUSG00000024921	Smarca2	blue	0.815811	1.89e-14	0.742999	5.49e-11	-0.523485	3.47e-05	-0.480174	0.000180312	-0.683683	6.35e-09	-0.788222	5.58e-13	-0.0589062	0.666289	-0.194613	0.150637	0.794901	-0.0352827	0.0816051	0.100052	0.1944	0.159517	0.900865	0.0158029	0.122127	0.0598413		FALSE	FALSE	FALSE	TRUE
ENSMUST00000074989	ENSMUSG00000063382	Bcl9l	brown	-0.0189516	0.889739	0.741183	6.48e-11	-0.570203	4.49e-06	-0.677852	9.54e-09	-0.0820063	0.547939	0.0591806	0.664827	0.740856	6.67e-11	0.150867	0.267048	0.676959	-0.0516471	0.0652461	0.112057	0.589612	0.0406776	0.886995	0.0167771	0.423718	0.0309013		FALSE	FALSE	FALSE	TRUE
ENSMUST00000041331	ENSMUSG00000037071	Scd1	lightcyan	0.39433	0.00263641	0.741065	6.54e-11	-0.503356	7.68e-05	-0.466607	0.0002891	-0.298629	0.025377	-0.324905	0.014557	0.35556	0.00716118	0.0260796	0.848688	0.100593	0.100847	0.585066	0.0442786	0.956871	-0.00535665	0.776434	-0.0215775	0.268804	0.0306851		FALSE	FALSE	FALSE	FALSE
ENSMUST00000057927	ENSMUSG00000044562	Rasip1	lightcyan	0.0943727	0.489039	0.741035	6.56e-11	-0.617075	4.09e-07	-0.742425	5.79e-11	-0.157604	0.246022	-0.0821647	0.547164	0.593882	1.4e-06	0.00229626	0.986599	0.70443	0.0577351	0.563105	0.0604699	0.538746	0.0665873	0.476172	0.0823533	0.116756	0.0684047		FALSE	FALSE	TRUE	TRUE
ENSMUST00000089230	ENSMUSG00000022052	Ppp2r2a	lightcyan	0.342316	0.00981122	0.740914	6.63e-11	-0.335002	0.0116104	-0.514646	4.95e-05	-0.360226	0.00638947	-0.212332	0.116164	0.466757	0.000287623	0.28769	0.0315552	0.879651	-0.0189178	0.924594	-0.00990084	0.930352	0.0073717	0.787992	-0.0197491	0.80114	-0.0105073		FALSE	FALSE	FALSE	TRUE
ENSMUST00000086199	ENSMUSG00000026473	Glul	lightcyan	0.296839	0.0263124	0.74085	6.67e-11	-0.730513	1.65e-10	-0.507563	6.53e-05	-0.311216	0.0195587	-0.329829	0.0130485	0.367352	0.0053509	-0.255562	0.0573002	0.310834	0.0776675	0.393197	0.0781128	0.41136	-0.0402388	0.327652	-0.0486757	0.674007	0.0172013		FALSE	FALSE	FALSE	FALSE
ENSMUST00000037235	ENSMUSG00000042631	Xkr7	blue	0.854323	5.65e-17	0.7408	6.7e-11	-0.567984	4.98e-06	-0.449619	0.000508214	-0.620023	3.47e-07	-0.817919	1.42e-14	-0.0976069	0.474201	-0.299779	0.024791	0.677988	0.150321	0.41651	0.124675	0.672857	0.152457	0.191274	0.224884	0.052444	0.164529		FALSE	FALSE	TRUE	TRUE
ENSMUST00000023100	ENSMUSG00000022463	Srebf2	blue	0.834259	1.4e-15	0.740719	6.75e-11	-0.618865	3.7e-07	-0.364908	0.00568901	-0.661888	2.78e-08	-0.776149	2.11e-12	-0.064423	0.637131	-0.355788	0.00712164	0.822495	0.0243886	0.280342	0.0772238	0.927479	-0.00676754	0.989422	0.00114772	0.428751	0.0234907		FALSE	FALSE	FALSE	TRUE
ENSMUST00000029686	ENSMUSG00000028051	Hcn3	lightcyan	0.407832	0.00180869	0.740387	6.96e-11	-0.469221	0.00026436	-0.481421	0.000172482	-0.31919	0.0164931	-0.295177	0.0272062	0.332544	0.0122758	-0.0120634	0.929685	0.248982	0.128768	0.579797	0.0589553	0.620426	-0.0576463	0.958608	-0.0101199	0.643462	0.0270836		FALSE	FALSE	FALSE	FALSE
ENSMUST00000047479	ENSMUSG00000102697	Pcdhac2	lightcyan	0.548858	1.19e-05	0.740229	7.06e-11	-0.477252	0.000199938	-0.570034	4.52e-06	-0.505878	6.97e-05	-0.466292	0.000292213	0.264432	0.0489061	0.0224031	0.869819	0.214919	-0.0960065	0.690099	-0.0326999	0.698305	0.0271902	0.872235	-0.0149963	0.383292	-0.028855		FALSE	FALSE	FALSE	TRUE
ENSMUST00000067543	ENSMUSG00000032501	Trib1	lightcyan	0.817947	1.42e-14	0.740075	7.15e-11	-0.661172	2.91e-08	-0.41936	0.00129482	-0.627674	2.25e-07	-0.821923	8.24e-15	-0.104694	0.442544	-0.419212	0.00130047	0.136729	0.198588	0.00236293	0.377661	0.695535	0.0583224	0.687062	0.0874923	0.000467347	0.178796		FALSE	FALSE	TRUE	TRUE
ENSMUST00000028135	ENSMUSG00000026796	Fam129b	lightcyan	0.673459	1.29e-08	0.739669	7.42e-11	-0.605169	7.79e-07	-0.410042	0.00169797	-0.258991	0.053927	-0.643664	8.75e-08	0.0290504	0.83169	-0.285588	0.0328758	0.312248	0.0954776	5.57708e-06	0.25053	0.732548	-0.0402499	0.975812	-0.0040824	0.024893	0.0735057		FALSE	FALSE	FALSE	FALSE
ENSMUST00000020958	ENSMUSG00000020627	Klhl29	lightcyan	0.148329	0.275272	0.739489	7.54e-11	-0.482505	0.000165932	-0.629533	2.02e-07	-0.169007	0.213064	-0.0706848	0.604685	0.609575	6.15e-07	0.183513	0.175786	0.692335	0.0436083	0.0255529	0.11299	0.879832	0.0131451	0.909139	-0.0119658	0.179991	0.0406133		FALSE	FALSE	TRUE	FALSE
ENSMUST00000173506	ENSMUSG00000033545	Znrf1	blue	0.707698	1.07e-09	0.73904	7.85e-11	-0.613432	4.99e-07	-0.446416	0.000563421	-0.620217	3.43e-07	-0.673744	1.26e-08	0.0394518	0.772823	-0.276421	0.0391831	0.241483	0.155336	0.0153443	0.177648	0.705126	-0.0623452	0.908252	0.0230534	0.125117	0.0776485		FALSE	FALSE	FALSE	TRUE
ENSMUST00000099274	ENSMUSG00000074746	Pdzd8	lightcyan	0.294082	0.0278088	0.738818	8e-11	-0.218652	0.105449	-0.567138	5.18e-06	-0.21994	0.103362	-0.152552	0.26168	0.517316	4.45e-05	0.48377	0.000158574	0.871905	-0.0217396	0.983405	-0.00247768	0.991198	0.00115134	0.325693	-0.0501337	0.617196	-0.0182049		FALSE	FALSE	FALSE	TRUE
ENSMUST00000023453	ENSMUSG00000022769	Sdf2l1	lightcyan	0.0810602	0.552582	0.73809	8.54e-11	-0.544149	1.46e-05	-0.573268	3.88e-06	0.0550688	0.686868	-0.0432978	0.751356	0.604338	8.14e-07	0.0876077	0.520844	8.05577e-06	0.716308	1.26327e-12	0.763487	0.549268	-0.0922006	0.953829	0.0152943	2.80119e-07	0.350752		FALSE	FALSE	FALSE	TRUE
ENSMUST00000038101	ENSMUSG00000034987	Hrh2	blue	0.762129	8.92e-12	0.737878	8.7e-11	-0.490368	0.00012481	-0.393166	0.00272156	-0.664355	2.37e-08	-0.664679	2.32e-08	0.0156557	0.908824	-0.171985	0.204993	0.991204	-0.0039453	0.30264	0.134215	0.292147	0.168001	0.968785	-0.0119304	0.364152	0.071188		FALSE	FALSE	FALSE	FALSE
ENSMUST00000091884	ENSMUSG00000024622	Hmgxb3	lightcyan	0.17745	0.190747	0.737798	8.76e-11	-0.431969	0.000886134	-0.509635	6.03e-05	-0.144281	0.28873	-0.0208087	0.879011	0.642007	9.67e-08	0.231225	0.086414	0.97779	0.00450244	0.0273181	0.124738	0.656574	0.0304379	0.812354	0.0213236	0.120617	0.0460552		FALSE	FALSE	TRUE	TRUE
ENSMUST00000095797	ENSMUSG00000021395	Spin1	lightcyan	0.122111	0.369961	0.737213	9.23e-11	-0.338446	0.0107305	-0.655939	4.08e-08	-0.135457	0.319542	-0.00288273	0.983177	0.684034	6.19e-09	0.405375	0.00193934	0.777784	-0.0281678	0.785313	-0.0236936	0.976113	0.00262436	0.992868	-0.000784009	0.73242	-0.0123235		FALSE	FALSE	FALSE	TRUE
ENSMUST00000093792	ENSMUSG00000070287	Slc35g2	lightcyan	0.53724	1.96e-05	0.737118	9.31e-11	-0.457758	0.00038927	-0.424632	0.00110691	-0.310515	0.0198498	-0.419245	0.00129922	0.240652	0.0739997	-0.0103015	0.939934	0.644525	0.0661214	0.707785	-0.0403204	0.416044	-0.0867445	0.89133	-0.0208499	0.814288	-0.0149531		FALSE	FALSE	FALSE	TRUE
ENSMUST00000029490	ENSMUSG00000027893	Ahcyl1	brown	-0.0428008	0.75412	0.737022	9.39e-11	-0.39549	0.00255399	-0.721149	3.64e-10	-0.064775	0.635288	0.157989	0.244857	0.816761	1.66e-14	0.369713	0.00504124	0.849834	-0.0206357	0.940541	-0.00860831	0.856739	0.0121346	0.850823	-0.0133852	0.877933	-0.00662743		FALSE	FALSE	FALSE	TRUE
ENSMUST00000111908	ENSMUSG00000041445	Mmrn2	lightcyan	0.130548	0.337555	0.736729	9.63e-11	-0.677004	1.01e-08	-0.774489	2.51e-12	-0.133422	0.326933	-0.167687	0.216711	0.532133	2.43e-05	-0.0740755	0.587423	0.954373	-0.0152909	0.900268	0.0260354	0.897002	0.0383842	0.0475327	0.343576	0.1047	0.105216		FALSE	FALSE	FALSE	TRUE
ENSMUST00000036653	ENSMUSG00000034997	Htr2a	blue	0.859304	2.36e-17	0.736661	9.69e-11	-0.506859	6.71e-05	-0.431037	0.000911787	-0.590347	1.68e-06	-0.819952	1.08e-14	-0.110387	0.417993	-0.212758	0.115415	0.894966	-0.0371985	0.0283091	0.139959	0.939513	-0.0140304	0.858667	0.0373162	0.690407	0.0342403		FALSE	FALSE	TRUE	TRUE
ENSMUST00000021271	ENSMUSG00000020893	Per1	lightcyan	0.668088	1.85e-08	0.736638	9.71e-11	-0.530198	2.64e-05	-0.393973	0.00266231	-0.568102	4.95e-06	-0.627148	2.32e-07	0.056772	0.677705	-0.187975	0.165334	0.00339254	0.172952	0.000861922	0.357975	0.0235453	0.101242	0.300519	0.12608	3.49177e-08	0.189864		TRUE	FALSE	TRUE	TRUE
ENSMUST00000045537	ENSMUSG00000040495	Chrm4	blue	0.881496	3.08e-19	0.736629	9.72e-11	-0.584662	2.23e-06	-0.403306	0.00205579	-0.718126	4.66e-10	-0.85906	2.47e-17	-0.142732	0.293994	-0.343456	0.00955364	0.0889806	0.165152	0.156751	0.155261	0.344845	0.0864727	0.859906	0.0244232	0.000906713	0.109488		FALSE	FALSE	TRUE	TRUE
ENSMUST00000072232	ENSMUSG00000058587	Tmod3	lightcyan	0.121303	0.37316	0.736518	9.81e-11	-0.498526	9.22e-05	-0.693873	3.05e-09	-0.0538711	0.693338	-0.0870242	0.523634	0.562302	6.48e-06	0.122864	0.366996	0.618155	0.058871	0.344428	0.0710456	0.818178	-0.022775	0.621358	-0.0440005	0.770579	0.0150317		FALSE	FALSE	FALSE	FALSE
ENSMUST00000119499	ENSMUSG00000037606	Osbpl5	blue	0.705433	1.27e-09	0.736068	1.02e-10	-0.423875	0.00113228	-0.494521	0.000107078	-0.619154	3.64e-07	-0.641127	1.02e-07	0.0540032	0.692624	-0.0520728	0.703094	0.601731	0.0910212	0.741046	-0.0357055	0.889917	-0.0201445	0.790222	-0.032714	0.990898	0.000922264		FALSE	FALSE	FALSE	TRUE
ENSMUST00000021324	ENSMUSG00000020941	Map3k14	lightcyan	0.484734	0.000153167	0.736047	1.02e-10	-0.591065	1.62e-06	-0.496423	9.98e-05	-0.401785	0.0021453	-0.457993	0.00038624	0.217056	0.108079	-0.176529	0.193097	0.988984	-0.00441957	0.00205839	0.270937	0.799259	0.0479296	0.432003	0.120846	0.0599267	0.106232		FALSE	FALSE	FALSE	TRUE
ENSMUST00000115390	ENSMUSG00000072082	Ccnf	lightcyan	0.559048	7.52e-06	0.736034	1.02e-10	-0.61848	3.78e-07	-0.382887	0.00358531	-0.35814	0.00672491	-0.480913	0.000175633	0.170296	0.209543	-0.274334	0.0407503	0.326569	0.163161	2.13838e-07	0.420872	0.303205	-0.137362	0.916454	-0.0285152	0.0309934	0.11981		FALSE	FALSE	FALSE	FALSE
ENSMUST00000108831	ENSMUSG00000027580	Helz2	lightcyan	0.0620113	0.649814	0.735918	1.03e-10	-0.589443	1.76e-06	-0.705825	1.24e-09	0.0154515	0.910009	-0.0368997	0.787163	0.627747	2.24e-07	0.0636026	0.641433	0.858165	0.177274	0.199784	0.6889	0.922719	0.199873	0.30443	1.136	0.0919442	0.560897		FALSE	FALSE	TRUE	TRUE
ENSMUST00000109283	ENSMUSG00000036298	Slc2a13	blue	0.863938	1.02e-17	0.735775	1.05e-10	-0.452204	0.000467286	-0.419056	0.0013065	-0.606399	7.3e-07	-0.792681	3.34e-13	-0.0860701	0.528214	-0.14392	0.289951	0.817262	-0.0260565	0.907406	-0.0115885	0.934693	-0.00659819	0.937685	-0.00671524	0.742965	-0.012367		FALSE	FALSE	TRUE	TRUE
ENSMUST00000035115	ENSMUSG00000032528	Vipr1	blue	0.785398	7.67e-13	0.73572	1.05e-10	-0.44514	0.000586879	-0.349459	0.00829232	-0.613269	5.04e-07	-0.666394	2.07e-08	0.00382884	0.977657	-0.15898	0.241869	0.654305	0.0565289	0.000223463	0.182709	0.438164	0.057983	0.951867	-0.00814311	0.0190204	0.0718598		FALSE	FALSE	TRUE	FALSE
ENSMUST00000113599	ENSMUSG00000056492	Adgrf5	lightcyan	0.0421936	0.757501	0.735507	1.07e-10	-0.62486	2.64e-07	-0.835635	1.14e-15	-0.179363	0.185931	-0.0471311	0.730144	0.650703	5.67e-08	0.045723	0.737914	0.535374	-0.0645497	0.753289	-0.0289794	0.300516	0.147386	0.0100512	0.304255	0.0496613	0.091646		FALSE	FALSE	FALSE	FALSE
ENSMUST00000070673	ENSMUSG00000056515	Rab31	lightcyan	0.491131	0.000121363	0.735373	1.09e-10	-0.629952	1.97e-07	-0.455074	0.000425362	-0.498266	9.31e-05	-0.498308	9.3e-05	0.201344	0.136744	-0.211295	0.117998	0.213047	0.09529	0.68885	0.0428288	0.668462	-0.0277032	0.662039	-0.0299413	0.539825	0.0216794		FALSE	FALSE	FALSE	FALSE
ENSMUST00000078470	ENSMUSG00000058248	Kcnh1	blue	0.80021	1.37e-13	0.735347	1.09e-10	-0.563176	6.23e-06	-0.424552	0.00110956	-0.625855	2.5e-07	-0.751872	2.41e-11	-0.0392734	0.773823	-0.266659	0.0469648	0.629502	0.157813	0.0571297	0.237637	0.864833	0.0712999	0.662959	0.099232	0.0855079	0.139191		FALSE	FALSE	TRUE	TRUE
ENSMUST00000005077	ENSMUSG00000004951	Hspb1	lightcyan	0.0704143	0.606072	0.735344	1.09e-10	-0.637597	1.26e-07	-0.681997	7.15e-09	0.0597581	0.661753	-0.0965601	0.478977	0.561839	6.62e-06	-0.0280859	0.8372	1.61907e-05	0.871689	1.01706e-08	0.814595	0.190646	-0.283616	0.222293	0.191648	8.74098e-06	0.400476		FALSE	FALSE	FALSE	TRUE
ENSMUST00000086639	ENSMUSG00000055471	Alk	lightcyan	0.220555	0.102376	0.735277	1.09e-10	-0.487238	0.000139908	-0.59609	1.25e-06	-0.329028	0.0132842	-0.146001	0.282958	0.531854	2.46e-05	0.143988	0.289722	0.995749	-0.00205118	0.186596	0.127554	0.485661	0.0881118	0.751194	-0.056261	0.630606	0.0349299		FALSE	FALSE	FALSE	FALSE
ENSMUST00000109627	ENSMUSG00000089715	Cbx6	blue	0.770558	3.79e-12	0.735195	1.1e-10	-0.557371	8.12e-06	-0.290824	0.0296687	-0.649231	6.21e-08	-0.655814	4.11e-08	0.0135826	0.920857	-0.299031	0.0251709	0.894021	0.0153533	0.29065	0.0721817	0.893153	0.00897834	0.966185	-0.00353014	0.421919	0.0238797		FALSE	FALSE	TRUE	FALSE
ENSMUST00000023457	ENSMUSG00000022772	Senp5	brown	-0.03605	0.791953	0.735139	1.11e-10	-0.408911	0.00175389	-0.793699	2.97e-13	-0.0587938	0.666889	0.116695	0.391722	0.808931	4.62e-14	0.402035	0.00213036	0.566415	-0.0615665	0.801446	0.0243236	0.572086	0.0453726	0.863359	-0.0184347	0.949645	-0.00372671		FALSE	FALSE	FALSE	FALSE
ENSMUST00000107818	ENSMUSG00000020864	Ankrd40	blue	0.727301	2.18e-10	0.73484	1.14e-10	-0.448219	0.000531707	-0.339757	0.010411	-0.545582	1.37e-05	-0.618191	3.84e-07	0.0467876	0.732037	-0.113314	0.405681	0.878169	0.0188928	0.448445	0.0511462	0.966864	-0.00393935	0.988659	-0.00140602	0.628137	0.0172971		FALSE	FALSE	FALSE	FALSE
ENSMUST00000041769	ENSMUSG00000035770	Dync1li2	lightcyan	0.411331	0.00163623	0.734607	1.16e-10	-0.242747	0.0714434	-0.658531	3.46e-08	-0.445898	0.000572846	-0.289756	0.0303012	0.417593	0.00136393	0.398979	0.00231971	0.856691	-0.0197298	0.912269	-0.0114905	0.422595	0.0349118	0.761147	-0.0183474	0.951056	-0.00283022		FALSE	FALSE	FALSE	TRUE
ENSMUST00000112658	ENSMUSG00000054423	Cadps	lightcyan	0.631795	1.77e-07	0.73429	1.19e-10	-0.402608	0.00209647	-0.477186	0.000200408	-0.609149	6.3e-07	-0.507985	6.43e-05	0.175036	0.19695	0.0333585	0.807177	0.263618	-0.0883953	0.911235	-0.0119304	0.709639	0.031943	0.866244	-0.0167258	0.518656	-0.0227489		FALSE	FALSE	FALSE	TRUE
ENSMUST00000046765	ENSMUSG00000033998	Kcnk1	lightcyan	0.597919	1.14e-06	0.733976	1.23e-10	-0.650064	5.9e-08	-0.376618	0.00422374	-0.186622	0.168455	-0.571463	4.23e-06	0.0896553	0.511109	-0.333346	0.012055	0.393838	0.0728078	0.0111545	0.143444	0.0441171	-0.119023	0.608864	-0.0343824	0.745449	0.0151021		FALSE	FALSE	FALSE	FALSE
ENSMUST00000151189	ENSMUSG00000033184	Tmed7	brown	0.0537327	0.694088	0.733831	1.24e-10	-0.415171	0.00146401	-0.684315	6.07e-09	-0.00671133	0.960847	0.0549544	0.687485	0.715535	5.75e-10	0.314128	0.0183872	0.750927	-0.0448509	0.992479	0.00140719	0.982038	-0.00351611	0.48441	0.0613483	0.929967	0.00559984		FALSE	FALSE	TRUE	TRUE
ENSMUST00000021459	ENSMUSG00000021062	Rab15	blue	0.893949	1.81e-20	0.733622	1.26e-10	-0.552	1.03e-05	-0.322669	0.0152899	-0.713654	6.68e-10	-0.837957	8.02e-16	-0.13823	0.309641	-0.328622	0.0134053	0.256201	0.0789171	0.0040007	0.167513	0.993951	-0.000659519	0.7054	-0.0218446	0.0156798	0.0559557		FALSE	FALSE	FALSE	FALSE
ENSMUST00000008573	ENSMUSG00000008429	Herpud2	lightcyan	0.676294	1.06e-08	0.733564	1.27e-10	-0.374984	0.00440584	-0.456047	0.000411944	-0.533151	2.33e-05	-0.586725	2.01e-06	0.0868299	0.524566	0.023047	0.866111	0.856231	0.0244101	0.973439	-0.00420643	0.95707	-0.00583291	0.927389	0.0101814	0.877662	0.0079368		FALSE	FALSE	FALSE	FALSE
ENSMUST00000124053	ENSMUSG00000064127	Med14	brown	-0.0113832	0.93364	0.733358	1.29e-10	-0.596943	1.2e-06	-0.737667	8.87e-11	-0.1156	0.396212	0.0354552	0.795312	0.731307	1.55e-10	0.135756	0.318465	0.471789	-0.143396	0.140226	0.126662	0.996538	0.000875492	0.993067	-0.00162755	0.968594	-0.00445945		FALSE	FALSE	FALSE	FALSE
ENSMUST00000055221	ENSMUSG00000050138	Kcnk12	lightcyan	0.655376	4.23e-08	0.73321	1.31e-10	-0.602145	9.14e-07	-0.403105	0.00206741	-0.644176	8.48e-08	-0.598137	1.13e-06	0.0929124	0.495817	-0.27849	0.0376784	0.920767	-0.0211521	9.95022e-05	0.244312	0.358452	0.0913111	0.528725	0.0759093	0.0136495	0.0987477		FALSE	FALSE	FALSE	TRUE
ENSMUST00000047421	ENSMUSG00000033191	Tie1	lightcyan	0.162511	0.231437	0.732612	1.38e-10	-0.689523	4.18e-09	-0.768985	4.46e-12	-0.147667	0.277443	-0.186289	0.169229	0.503663	7.59e-05	-0.129505	0.341459	0.788979	0.0581131	0.978402	0.00615012	0.980399	0.0100694	0.216912	0.468373	0.146313	0.137028		FALSE	FALSE	TRUE	TRUE
ENSMUST00000110082	ENSMUSG00000001175	Calm1	blue	0.885738	1.22e-19	0.732552	1.39e-10	-0.524348	3.35e-05	-0.374748	0.00443273	-0.632282	1.72e-07	-0.831303	2.17e-15	-0.122677	0.367728	-0.269283	0.0447582	0.893101	0.0180241	0.946953	0.012654	0.413252	-0.0447971	0.38146	-0.0532127	0.736073	-0.0163908		FALSE	FALSE	FALSE	FALSE
ENSMUST00000095078	ENSMUSG00000007476	Lrrc8a	lightcyan	0.370677	0.00491929	0.732364	1.41e-10	-0.659591	3.23e-08	-0.651666	5.34e-08	-0.379411	0.00392793	-0.455151	0.000424276	0.280648	0.0361606	-0.127313	0.349763	0.0668746	0.15166	0.252485	0.114804	0.639475	-0.0446913	0.176633	-0.102821	0.562077	0.0291713		FALSE	FALSE	FALSE	FALSE
ENSMUST00000054107	ENSMUSG00000044952	Kctd21	lightcyan	0.329468	0.0131542	0.732354	1.41e-10	-0.562466	6.43e-06	-0.413333	0.00154434	-0.23459	0.0818072	-0.237843	0.0775402	0.405424	0.00193666	-0.0980972	0.471973	0.0362564	0.186756	0.143346	0.124543	0.507475	-0.0622352	0.959618	0.00941278	0.115374	0.0647802		FALSE	FALSE	FALSE	TRUE
ENSMUST00000114913	ENSMUSG00000022840	Adcy5	blue	0.882795	2.33e-19	0.73231	1.42e-10	-0.528304	2.85e-05	-0.402952	0.00207634	-0.628519	2.14e-07	-0.825738	4.84e-15	-0.11743	0.388724	-0.256509	0.0563516	0.792124	0.0281424	0.102956	0.101826	0.930578	-0.00681465	0.824546	0.028001	0.244914	0.037583		FALSE	FALSE	FALSE	TRUE
ENSMUST00000031423	ENSMUSG00000029467	Atp2a2	brown	-0.151759	0.264197	0.732143	1.44e-10	-0.488747	0.000132432	-0.812324	2.98e-14	0.04153	0.761201	0.213157	0.114719	0.892951	2.3e-20	0.342317	0.00981093	0.79645	-0.0358954	0.44817	0.0566022	0.386977	0.0373864	0.862312	0.017096	0.627591	0.0195172		FALSE	FALSE	FALSE	TRUE
ENSMUST00000058137	ENSMUSG00000015087	Rabl6	blue	0.7568	1.51e-11	0.732129	1.44e-10	-0.568499	4.86e-06	-0.288001	0.031364	-0.504245	7.42e-05	-0.640825	1.04e-07	0.0244158	0.858238	-0.306215	0.0217182	0.0829593	0.107325	0.141439	0.0884736	0.590085	-0.0286493	0.438697	-0.0388387	0.219399	0.0333904		FALSE	FALSE	FALSE	FALSE
ENSMUST00000047408	ENSMUSG00000034958	Atcay	blue	0.8779	6.58e-19	0.731995	1.46e-10	-0.620828	3.32e-07	-0.34278	0.00970553	-0.73295	1.34e-10	-0.843501	3.38e-16	-0.143256	0.292205	-0.413951	0.00151688	0.549292	0.0519583	0.150712	0.0991962	0.817652	0.0149965	0.998867	0.000155811	0.0823854	0.0424279		FALSE	FALSE	TRUE	TRUE
ENSMUST00000110855	ENSMUSG00000026623	Lpgat1	blue	0.887989	7.33e-20	0.731814	1.48e-10	-0.421154	0.0012279	-0.405704	0.00192139	-0.612933	5.13e-07	-0.808441	4.91e-14	-0.107456	0.430535	-0.122733	0.36751	0.838548	0.0233611	0.47783	0.0505166	0.842633	-0.0125242	0.711965	-0.0209598	0.780823	0.0104794		FALSE	FALSE	FALSE	FALSE
ENSMUST00000163949	ENSMUSG00000051855	Mest	lightcyan	0.483004	0.000162994	0.731017	1.58e-10	-0.544	1.47e-05	-0.558443	7.73e-06	-0.0660385	0.628692	-0.469523	0.000261636	0.213299	0.114472	-0.0855882	0.530534	0.371893	0.0957453	0.102487	0.142107	0.680145	-0.0788555	0.675985	0.0425341	0.294011	0.0507854		FALSE	FALSE	FALSE	TRUE
ENSMUST00000060766	ENSMUSG00000047126	Cltc	lightcyan	0.367499	0.0053312	0.730431	1.67e-10	-0.412832	0.00156687	-0.621474	3.2e-07	-0.375042	0.00439926	-0.28028	0.0364155	0.396438	0.00248832	0.159335	0.240807	0.916112	0.0143174	0.867206	0.0179573	0.997298	0.000412495	0.140137	-0.0720441	0.872273	-0.00792097		FALSE	FALSE	TRUE	FALSE
ENSMUST00000063775	ENSMUSG00000024544	Ldlrad4	blue	0.84179	4.43e-16	0.730158	1.71e-10	-0.481369	0.000172801	-0.472034	0.000239915	-0.68187	7.22e-09	-0.785512	7.58e-13	-0.0660019	0.628882	-0.159024	0.241737	0.542364	-0.0755549	0.774914	0.0285256	0.277993	0.0815994	0.978542	0.00439278	0.877786	0.00947		FALSE	FALSE	FALSE	TRUE
ENSMUST00000171796	ENSMUSG00000014602	Kif1a	lightcyan	0.479661	0.000183622	0.729844	1.75e-10	-0.33635	0.0112589	-0.519315	4.11e-05	-0.624394	2.71e-07	-0.327738	0.0136719	0.367988	0.00526588	0.217838	0.106784	0.920846	-0.0123406	0.738971	0.0348003	0.122099	0.0611061	0.405282	0.0405354	0.288605	0.0319272		FALSE	FALSE	FALSE	TRUE
ENSMUST00000037923	ENSMUSG00000038132	Rbm24	blue	0.794095	2.83e-13	0.729533	1.8e-10	-0.529434	2.72e-05	-0.358083	0.00673428	-0.587319	1.95e-06	-0.733516	1.28e-10	-0.0575183	0.673705	-0.25636	0.0565001	0.852228	-0.0306253	0.00164469	0.173594	0.812614	0.0300786	0.319501	0.0769481	0.102996	0.0601872		FALSE	FALSE	FALSE	TRUE
ENSMUST00000174806	ENSMUSG00000032422	Snx14	lightcyan	0.32366	0.0149613	0.729401	1.82e-10	-0.540706	1.69e-05	-0.488706	0.000132629	-0.322244	0.0154328	-0.245752	0.0679005	0.4041	0.00201035	-0.0455488	0.738877	0.438631	0.0894324	0.267578	0.0885834	0.177326	-0.0998084	0.819516	-0.0298206	0.818543	0.0136864		FALSE	FALSE	FALSE	FALSE
ENSMUST00000002008	ENSMUSG00000001943	Vsig2	lightcyan	0.628064	2.2e-07	0.729351	1.83e-10	-0.625924	2.49e-07	-0.516615	4.58e-05	-0.610555	5.84e-07	-0.59307	1.46e-06	0.109145	0.423283	-0.28434	0.0336809	0.985194	-0.00493559	0.443575	0.0822152	0.566972	0.0723955	0.979506	-0.00571712	0.582996	0.0352415		FALSE	FALSE	FALSE	FALSE
ENSMUST00000028499	ENSMUSG00000027087	Itgav	blue	0.829798	2.71e-15	0.72888	1.9e-10	-0.557625	8.02e-06	-0.46446	0.000310966	-0.67093	1.53e-08	-0.812393	2.96e-14	-0.0871398	0.523081	-0.267965	0.0458558	0.604574	-0.0830408	0.465484	0.0530432	0.582633	0.105619	0.873315	0.0318428	0.672113	0.0301018		FALSE	FALSE	FALSE	TRUE
ENSMUST00000034469	ENSMUSG00000031987	Egln1	lightcyan	0.632038	1.75e-07	0.728464	1.97e-10	-0.58435	2.26e-06	-0.412779	0.0015693	-0.425614	0.00107474	-0.628131	2.19e-07	0.0645977	0.636216	-0.226043	0.0939025	0.686949	0.0414302	0.382679	0.0580377	0.963952	0.00433486	0.741857	-0.02321	0.543286	0.0208326		FALSE	FALSE	TRUE	FALSE
ENSMUST00000111416	ENSMUSG00000040612	Ildr2	lightcyan	0.573576	3.82e-06	0.72843	1.98e-10	-0.355297	0.00720708	-0.426847	0.00103554	-0.262615	0.050539	-0.453669	0.00044543	0.206224	0.12729	0.115077	0.398363	0.0150571	-0.130205	0.766327	0.0248446	0.971281	-0.00324445	0.725431	-0.0212196	0.213731	-0.0329931		FALSE	FALSE	TRUE	FALSE
ENSMUST00000052718	ENSMUSG00000047959	Kcna3	lightcyan	0.614927	4.6e-07	0.728083	2.04e-10	-0.25358	0.0593262	-0.540213	1.73e-05	-0.535793	2.09e-05	-0.485523	0.000148871	0.198099	0.143316	0.248171	0.0651512	0.83385	-0.0602087	0.663454	0.0922207	0.584428	0.113362	0.927858	0.0218202	0.657264	0.0407056		FALSE	FALSE	FALSE	TRUE
ENSMUST00000041684	ENSMUSG00000034471	Caskin2	lightcyan	0.00904346	0.947258	0.728045	2.04e-10	-0.608439	6.54e-07	-0.736227	1.01e-10	-0.0328208	0.810227	0.0015949	0.990692	0.67136	1.49e-08	0.0570082	0.676438	0.459568	0.0817604	0.000607158	0.191552	0.869532	0.019337	0.362461	0.0747657	0.00238246	0.0925587		FALSE	FALSE	TRUE	TRUE
ENSMUST00000048289	ENSMUSG00000037868	Egr2	lightcyan	0.772997	2.94e-12	0.728025	2.05e-10	-0.616654	4.18e-07	-0.421678	0.00120895	-0.603527	8.5e-07	-0.774708	2.46e-12	-0.0748174	0.583676	-0.356009	0.00708358	0.137493	1.20311	0.0959952	0.417811	0.851399	0.133306	0.644095	0.161285	0.0126449	0.477163		FALSE	FALSE	TRUE	TRUE
ENSMUST00000054399	ENSMUSG00000045969	Ing1	lightcyan	0.688675	4.45e-09	0.727863	2.08e-10	-0.527016	3.01e-05	-0.287569	0.0316301	-0.503479	7.64e-05	-0.611483	5.55e-07	0.0498003	0.71549	-0.213533	0.114065	0.516418	0.0705151	0.167218	0.0882416	0.855824	0.0181667	0.745395	-0.0296243	0.330482	0.0355552		FALSE	FALSE	TRUE	FALSE
ENSMUST00000032194	ENSMUSG00000030103	Bhlhe40	blue	0.760454	1.05e-11	0.72737	2.16e-10	-0.590543	1.66e-06	-0.36139	0.00620855	-0.648165	6.64e-08	-0.752788	2.21e-11	-0.0592754	0.664322	-0.30552	0.0220337	0.361448	0.0732246	0.000785965	0.330257	0.970699	0.00480369	0.793732	-0.0281346	0.0133734	0.0939355		FALSE	FALSE	TRUE	FALSE
ENSMUST00000002284	ENSMUSG00000046223	Plaur	lightcyan	0.459225	0.000370739	0.727165	2.2e-10	-0.502509	7.93e-05	-0.478045	0.000194427	-0.402357	0.00211127	-0.420687	0.00124499	0.249346	0.0638479	-0.0505596	0.71134	0.263618	0.425099	0.0184238	0.524347	0.905957	-0.0814756	0.712142	0.240103	0.0424423	0.280364		FALSE	FALSE	FALSE	TRUE
ENSMUST00000071423	ENSMUSG00000025078	Nhlrc2	brown	-0.0057781	0.966288	0.726511	2.33e-10	-0.376455	0.0042416	-0.721681	3.48e-10	-0.130375	0.3382	0.102886	0.450509	0.775076	2.36e-12	0.394457	0.0026273	0.7351	-0.052757	0.0433989	0.146218	0.542874	0.063825	0.894231	0.0233961	0.378173	0.04379		FALSE	FALSE	FALSE	TRUE
ENSMUST00000088823	ENSMUSG00000053137	Mapk11	blue	0.838949	6.89e-16	0.726187	2.39e-10	-0.514753	4.93e-05	-0.369084	0.00512215	-0.666248	2.09e-08	-0.759825	1.12e-11	-0.0947589	0.487254	-0.292801	0.0285285	0.000785065	0.214015	2.34169e-08	0.243385	0.986102	-0.00323961	0.818896	0.026206	3.25634e-06	0.12128		FALSE	FALSE	FALSE	TRUE
ENSMUST00000020662	ENSMUSG00000020393	Kremen1	brown	0.0878936	0.519479	0.725872	2.46e-10	-0.501921	8.11e-05	-0.605871	7.5e-07	-0.0670552	0.623405	0.0324524	0.812318	0.682832	6.74e-09	0.150418	0.268491	0.977532	-0.00539661	0.000942977	0.182187	0.810539	0.0259675	0.249416	0.0925825	0.0189802	0.0771675		FALSE	FALSE	FALSE	TRUE
ENSMUST00000023507	ENSMUSG00000022812	Gsk3b	brown	0.0755401	0.580036	0.725858	2.46e-10	-0.404649	0.00197953	-0.811684	3.24e-14	-0.182023	0.179381	-0.0619559	0.650106	0.656366	3.97e-08	0.377338	0.00414573	0.425168	-0.0615336	0.733481	-0.0278363	0.922933	-0.00694054	0.749117	-0.0192444	0.311844	-0.0279666		FALSE	FALSE	TRUE	TRUE
ENSMUST00000030940	ENSMUSG00000029064	Gnb1	blue	0.819738	1.11e-14	0.725799	2.47e-10	-0.541872	1.61e-05	-0.351576	0.00788338	-0.587741	1.91e-06	-0.769734	4.13e-12	-0.0771754	0.571838	-0.276403	0.0391963	0.963232	0.00625847	0.56453	-0.0457843	0.189767	-0.0582095	0.367265	-0.0452724	0.223118	-0.0342972		FALSE	FALSE	FALSE	TRUE
ENSMUST00000107749	ENSMUSG00000039809	Gabbr2	lightcyan	0.638049	1.23e-07	0.725752	2.48e-10	-0.500036	8.71e-05	-0.54964	1.15e-05	-0.604993	7.86e-07	-0.599795	1.03e-06	0.129652	0.340907	-0.0733326	0.591186	0.245745	-0.0979454	0.905749	-0.012657	0.958155	0.00409574	0.810004	-0.0153483	0.350613	-0.0292478		FALSE	FALSE	FALSE	TRUE
ENSMUST00000039627	ENSMUSG00000034156	Bzrap1	lightcyan	0.259295	0.0536355	0.725483	2.54e-10	-0.257496	0.0553769	-0.562015	6.57e-06	-0.268814	0.0451462	-0.0405181	0.766854	0.603788	8.38e-07	0.391677	0.00283394	0.659471	-0.0750172	0.00152626	0.139431	0.191734	0.170546	0.0396598	0.113556	0.026796	0.0875832		FALSE	TRUE	FALSE	TRUE
ENSMUST00000042021	ENSMUSG00000038984	Tspyl5	blue	0.848309	1.55e-16	0.725419	2.55e-10	-0.541662	1.62e-05	-0.349826	0.00822013	-0.571523	4.21e-06	-0.778139	1.7e-12	-0.091694	0.501509	-0.287897	0.031428	0.924573	-0.0140555	0.850799	-0.0181669	0.429902	-0.0474542	0.665768	-0.0317361	0.425349	-0.0278624		FALSE	FALSE	TRUE	TRUE
ENSMUST00000093166	ENSMUSG00000020340	Cyfip2	lightcyan	0.677849	9.55e-09	0.725336	2.57e-10	-0.495425	0.000103539	-0.497058	9.74e-05	-0.697864	2.26e-09	-0.619216	3.63e-07	0.108796	0.424774	-0.08531	0.531877	0.370007	-0.0674569	0.934542	-0.0109162	0.394597	0.0381988	0.763006	0.0193796	0.91709	-0.00497686		FALSE	FALSE	FALSE	FALSE
ENSMUST00000039152	ENSMUSG00000034931	Dhx8	brown	-0.0261798	0.848114	0.724742	2.7e-10	-0.666736	2.02e-08	-0.658417	3.48e-08	-0.0919289	0.500409	0.0543428	0.690787	0.725653	2.5e-10	-0.00184614	0.989226	0.843327	0.0267024	0.0911617	0.110178	0.741697	0.0261157	0.942667	-0.00865708	0.240833	0.0393337		FALSE	FALSE	TRUE	FALSE
ENSMUST00000047652	ENSMUSG00000037824	Tspan14	blue	0.832606	1.79e-15	0.724717	2.71e-10	-0.518748	4.21e-05	-0.302903	0.0232567	-0.676359	1.06e-08	-0.748584	3.29e-11	-0.0794482	0.560535	-0.268248	0.0456185	0.57509	0.0635681	0.0751059	0.103428	0.989865	-0.00179309	0.883875	0.0159061	0.203066	0.0434424		FALSE	FALSE	FALSE	TRUE
ENSMUST00000017851	ENSMUSG00000017707	Serinc3	blue	0.668621	1.79e-08	0.724674	2.72e-10	-0.378313	0.00404201	-0.46276	0.000329336	-0.388936	0.00305163	-0.584112	2.29e-06	0.0646933	0.635715	-0.00718664	0.958076	0.925626	-0.0114076	0.73073	-0.0283829	0.308257	-0.0423503	0.838551	-0.0135654	0.440421	-0.0228189		FALSE	FALSE	TRUE	TRUE
ENSMUST00000039388	ENSMUSG00000034936	Arl4d	blue	0.840045	5.82e-16	0.724577	2.74e-10	-0.602153	9.13e-07	-0.380532	0.00381436	-0.569866	4.56e-06	-0.816633	1.69e-14	-0.135297	0.320118	-0.378894	0.00398128	0.00960979	0.292934	0.0551325	0.200326	0.943182	0.0178679	0.878063	0.0492819	0.00918679	0.138943		FALSE	FALSE	TRUE	TRUE
ENSMUST00000096250	ENSMUSG00000033237	Arid2	brown	-0.163775	0.227778	0.724511	2.75e-10	-0.414646	0.00148656	-0.789534	4.81e-13	0.0341877	0.802479	0.237823	0.0775667	0.904849	1.12e-21	0.426232	0.00105494	0.73306	0.039947	0.71236	0.0317453	0.997788	-0.000385509	0.955256	-0.00688349	0.700637	0.0165533		FALSE	FALSE	FALSE	FALSE
ENSMUST00000084894	ENSMUSG00000030653	Pde2a	lightcyan	0.537631	1.93e-05	0.724329	2.79e-10	-0.601005	9.7e-07	-0.499571	8.86e-05	-0.415482	0.00145083	-0.493284	0.0001121	0.191878	0.156571	-0.23516	0.0810469	0.131	0.0955646	0.0177492	0.129465	0.96912	0.00359477	0.726347	-0.022242	0.0242184	0.0522184		FALSE	FALSE	TRUE	FALSE
ENSMUST00000074783	ENSMUSG00000066842	Hmcn1	lightcyan	0.0889331	0.514532	0.724166	2.83e-10	-0.531018	2.55e-05	-0.733401	1.29e-10	-0.228282	0.0906074	-0.0594141	0.663584	0.604618	8.02e-07	0.0984665	0.470298	0.43293	-0.18075	0.952229	0.016365	0.457497	0.189806	0.36454	0.243466	0.4204	0.0732035		FALSE	FALSE	FALSE	TRUE
ENSMUST00000039026	ENSMUSG00000037010	Apln	blue	0.847251	1.85e-16	0.724088	2.85e-10	-0.599169	1.07e-06	-0.396865	0.00245928	-0.612366	5.29e-07	-0.823851	6.31e-15	-0.130991	0.335901	-0.379677	0.00390068	0.00763113	0.206652	0.0121299	0.17792	0.579942	-0.0509719	0.374176	-0.071028	0.0590079	0.0664611		FALSE	FALSE	FALSE	FALSE
ENSMUST00000043204	ENSMUSG00000035329	Fbxo33	blue	0.698251	2.2e-09	0.724008	2.87e-10	-0.521868	3.71e-05	-0.421923	0.00120016	-0.391069	0.00288096	-0.6929	3.27e-09	-0.00856604	0.950039	-0.185544	0.17097	0.328543	0.0865091	0.00314665	0.147004	0.699966	-0.0380752	0.913305	-0.0123138	0.150951	0.0441681		FALSE	FALSE	FALSE	FALSE
ENSMUST00000036540	ENSMUSG00000041040	Fam117b	lightcyan	0.174488	0.198376	0.723585	2.97e-10	-0.422112	0.00119345	-0.655963	4.07e-08	-0.171501	0.206288	-0.138061	0.310238	0.557005	8.25e-06	0.266617	0.0470005	0.928356	-0.0119802	0.580911	-0.0399553	0.942288	-0.00607916	0.882082	-0.0122772	0.6172	-0.0177828		FALSE	FALSE	TRUE	TRUE
ENSMUST00000080208	ENSMUSG00000024044	Epb41l3	blue	0.838857	6.99e-16	0.723429	3.01e-10	-0.485008	0.000151663	-0.395783	0.00253357	-0.772394	3.13e-12	-0.775473	2.26e-12	-0.0831027	0.542583	-0.20102	0.13739	0.68323	0.0405018	0.978845	-0.00298019	0.362056	0.0467551	0.603958	-0.0297101	0.67962	0.0149977		FALSE	FALSE	TRUE	TRUE
ENSMUST00000047463	ENSMUSG00000033389	Arhgap44	lightcyan	0.243493	0.0705499	0.72329	3.05e-10	-0.565873	5.49e-06	-0.541967	1.6e-05	-0.222644	0.0990844	-0.179397	0.185846	0.502343	7.98e-05	0.0122217	0.928765	0.871122	0.0264954	0.23852	0.122774	0.352314	0.0824364	0.682401	0.0417831	0.0775042	0.0680193		FALSE	FALSE	TRUE	TRUE
ENSMUST00000119797	ENSMUSG00000025340	Rabgef1	lightcyan	0.647941	6.73e-08	0.723208	3.07e-10	-0.551337	1.06e-05	-0.41494	0.0014739	-0.637205	1.29e-07	-0.614226	4.78e-07	0.0657714	0.630083	-0.221652	0.100637	0.592234	0.0617209	0.469012	0.0560446	0.857755	-0.0177288	0.962385	0.00607866	0.552745	0.0246438		FALSE	FALSE	FALSE	TRUE
ENSMUST00000044165	ENSMUSG00000039115	Itga9	lightcyan	0.686571	5.17e-09	0.722882	3.15e-10	-0.501237	8.32e-05	-0.466359	0.000291547	-0.395732	0.00253709	-0.627626	2.26e-07	0.0471407	0.730091	-0.160062	0.238638	0.922378	0.0250494	0.764618	0.0453313	0.819557	0.0426197	0.637986	-0.0750129	0.93908	0.00782788		FALSE	FALSE	TRUE	FALSE
ENSMUST00000024575	ENSMUSG00000023809	Rps6ka2	blue	0.904547	1.21e-21	0.722633	3.22e-10	-0.543385	1.51e-05	-0.327515	0.0137398	-0.60207	9.17e-07	-0.841484	4.65e-16	-0.170729	0.208369	-0.343981	0.00943718	0.250704	0.0882703	0.0260907	0.107495	0.971407	0.00371953	0.761222	0.0215643	0.0237437	0.0552892		FALSE	FALSE	TRUE	TRUE
ENSMUST00000163230	ENSMUSG00000022661	Cd200	blue	0.712831	7.14e-10	0.722468	3.26e-10	-0.451227	0.000482386	-0.409755	0.001712	-0.547818	1.24e-05	-0.627915	2.22e-07	0.0234424	0.863835	-0.130512	0.337688	0.392248	0.0718536	0.00741403	-0.122868	0.674788	-0.0310032	0.187333	-0.0589457	0.184521	-0.0368599		FALSE	FALSE	FALSE	TRUE
ENSMUST00000071782	ENSMUSG00000059991	Nptx2	blue	0.880269	4e-19	0.722307	3.31e-10	-0.609313	6.24e-07	-0.335904	0.011374	-0.659078	3.34e-08	-0.864665	8.88e-18	-0.177536	0.190528	-0.418808	0.00131605	0.0137581	0.215067	2.99911e-31	0.609831	0.173972	-0.0925311	0.786526	-0.0548581	0.000322294	0.169042		FALSE	FALSE	FALSE	FALSE
ENSMUST00000023061	ENSMUSG00000022426	Josd1	blue	0.913763	8.83e-23	0.721848	3.43e-10	-0.555925	8.67e-06	-0.291354	0.0293592	-0.707232	1.11e-09	-0.850046	1.16e-16	-0.16363	0.228197	-0.354043	0.00742918	0.825619	0.0266228	0.0913099	0.0997508	0.803881	-0.0178024	0.998796	0.000192925	0.372119	0.0278747		FALSE	FALSE	FALSE	TRUE
ENSMUST00000112751	ENSMUSG00000057329	Bcl2	blue	0.79935	1.52e-13	0.721747	3.46e-10	-0.538457	1.86e-05	-0.393663	0.0026849	-0.459492	0.000367451	-0.787235	6.24e-13	-0.109916	0.419994	-0.271731	0.0427772	0.367674	0.100429	6.12388e-06	0.233669	0.111431	-0.108624	0.880597	-0.020516	0.144866	0.0539858		FALSE	FALSE	FALSE	FALSE
ENSMUST00000053917	ENSMUSG00000024286	Ccny	lightcyan	0.294153	0.0277698	0.721506	3.53e-10	-0.322331	0.0154035	-0.527869	2.9e-05	-0.149334	0.271996	-0.190085	0.160552	0.474779	0.000218058	0.298364	0.0255134	0.742696	-0.0332581	0.962032	-0.00546469	0.744673	-0.0193246	0.639956	-0.0267605	0.523229	-0.0203601		FALSE	FALSE	TRUE	TRUE
ENSMUST00000105999	ENSMUSG00000028776	Tinagl1	lightcyan	-0.00943436	0.944982	0.721472	3.54e-10	-0.651556	5.38e-08	-0.745184	4.5e-11	0.106635	0.434087	-0.011125	0.935143	0.652401	5.1e-08	0.00695799	0.959409	0.0925604	0.24107	0.0200292	0.480884	0.951835	-0.0418537	0.496148	0.541775	0.0197102	0.312045		FALSE	FALSE	FALSE	TRUE
ENSMUST00000037270	ENSMUSG00000037119	Fam91a1	lightcyan	0.301211	0.0240776	0.721413	3.56e-10	-0.270209	0.0440004	-0.44562	0.000577956	-0.0683912	0.616486	-0.151814	0.264022	0.474478	0.000220365	0.329122	0.0132565	0.685325	0.0419339	0.450624	0.0511087	0.477474	-0.0380225	0.723201	-0.0245868	0.839449	0.00891792		FALSE	FALSE	FALSE	FALSE
ENSMUST00000044851	ENSMUSG00000102428	Pcdhga12	lightcyan	0.554332	9.31e-06	0.721344	3.58e-10	-0.522963	3.55e-05	-0.526273	3.1e-05	-0.578113	3.07e-06	-0.486374	0.000144358	0.220307	0.102773	-0.0781454	0.567001	0.355905	-0.150891	0.875463	0.0266661	0.580428	0.076595	0.154404	0.121289	0.821464	0.019356		FALSE	FALSE	FALSE	TRUE
ENSMUST00000029738	ENSMUSG00000028096	Gpr89	lightcyan	0.134537	0.322869	0.721221	3.62e-10	-0.630086	1.96e-07	-0.617217	4.05e-07	-0.129772	0.34046	-0.102847	0.450682	0.569976	4.53e-06	-0.0542223	0.691439	0.49505	0.0756208	0.911235	0.0135841	0.693646	-0.0345236	0.582702	-0.0480889	0.981577	0.00166187		FALSE	FALSE	FALSE	FALSE
ENSMUST00000089174	ENSMUSG00000068114	Ccdc134	lightcyan	0.00887129	0.948261	0.720887	3.72e-10	-0.56031	7.1e-06	-0.599035	1.07e-06	-0.0674952	0.621123	0.035715	0.793844	0.663986	2.43e-08	0.0858288	0.529376	0.0578631	0.199542	5.23912e-06	0.315078	0.73885	-0.0468573	0.926797	-0.0209159	0.00782471	0.114664		FALSE	FALSE	FALSE	FALSE
ENSMUST00000100827	ENSMUSG00000030249	Abcc9	lightcyan	0.0941101	0.490254	0.72064	3.79e-10	-0.603432	8.54e-07	-0.781271	1.21e-12	-0.242966	0.0711797	-0.135161	0.320608	0.562682	6.37e-06	0.0443554	0.745484	0.714992	-0.104059	0.423808	0.103624	0.960509	0.0121465	0.993597	-0.00426701	0.974749	0.0044983		FALSE	FALSE	FALSE	FALSE
ENSMUST00000037947	ENSMUSG00000038612	Mcl1	lightcyan	0.0118734	0.93079	0.720399	3.87e-10	-0.526221	3.11e-05	-0.555084	9e-06	0.0939733	0.490888	0.0457001	0.73804	0.663961	2.43e-08	0.109499	0.421769	0.182363	0.0936131	0.0133593	0.116692	0.638441	-0.029931	0.922019	0.0114411	0.0569549	0.0483334		FALSE	FALSE	FALSE	TRUE
ENSMUST00000026548	ENSMUSG00000025475	Adgra1	lightcyan	0.3995	0.00228641	0.719941	4.02e-10	-0.479109	0.000187252	-0.472214	0.000238417	-0.408145	0.00179264	-0.304142	0.0226706	0.342721	0.0097189	0.000265766	0.998449	0.319419	0.0836162	0.107143	0.0898591	0.966251	0.00444568	0.517978	0.0414687	0.0307022	0.0566232		FALSE	FALSE	TRUE	TRUE
ENSMUST00000046746	ENSMUSG00000036256	Igfbp7	lightcyan	0.188944	0.163126	0.719835	4.05e-10	-0.687375	4.88e-09	-0.706291	1.19e-09	0.053512	0.695283	-0.214733	0.111999	0.453475	0.00044828	-0.145277	0.285379	0.842234	0.0540649	0.998595	0.000239784	0.904411	-0.0405911	0.469943	0.0826935	0.724896	0.0287485		FALSE	FALSE	FALSE	TRUE
ENSMUST00000069768	ENSMUSG00000055958	Gm9987	lightcyan	0.232971	0.0839987	0.719799	4.07e-10	-0.5261	3.12e-05	-0.666558	2.05e-08	-0.24221	0.0720916	-0.188141	0.164956	0.496005	0.000101324	0.0685785	0.615519	0.629346	0.130615	0.565598	0.115744	0.633983	0.140409	0.96401	0.0197632	0.261814	0.103262		FALSE	FALSE	TRUE	TRUE
ENSMUST00000033876	ENSMUSG00000031486	Adgra2	lightcyan	0.327297	0.0138067	0.719775	4.07e-10	-0.572378	4.05e-06	-0.610929	5.72e-07	-0.257977	0.0549071	-0.304183	0.0226515	0.356473	0.00700403	-0.0810242	0.552758	0.879044	-0.0307053	0.0195664	0.177651	0.966155	-0.0108745	0.472158	0.13884	0.176118	0.0712009		FALSE	FALSE	TRUE	TRUE
ENSMUST00000058804	ENSMUSG00000044676	Zfp612	lightcyan	0.243113	0.071004	0.71925	4.25e-10	-0.327149	0.013852	-0.60886	6.4e-07	-0.176553	0.193035	-0.0714694	0.600671	0.560721	6.97e-06	0.297967	0.0257195	0.896847	0.0206662	0.830232	-0.0227442	0.931399	-0.0100603	0.476754	0.0578798	0.825415	0.0120644		FALSE	FALSE	FALSE	FALSE
ENSMUST00000073973	ENSMUSG00000015405	Ace2	lightcyan	0.256183	0.0566763	0.71916	4.28e-10	-0.463041	0.000326231	-0.571866	4.15e-06	-0.262024	0.0510787	-0.157273	0.247029	0.476548	0.000204949	0.0648356	0.634971	0.407823	0.234626	0.0473346	0.394576	0.600827	0.17985	0.730183	0.184838	0.0150458	0.245195		FALSE	FALSE	TRUE	TRUE
ENSMUST00000107088	ENSMUSG00000030737	Slco2b1	lightcyan	0.353623	0.00750471	0.718665	4.46e-10	-0.546302	1.33e-05	-0.592899	1.47e-06	-0.240153	0.0746188	-0.310299	0.0199406	0.343386	0.00956921	-0.0643413	0.637559	0.790618	0.0533404	0.676632	0.0554903	0.32635	0.160374	0.309266	0.170815	0.03505	0.114578		FALSE	FALSE	TRUE	TRUE
ENSMUST00000033121	ENSMUSG00000030835	Nomo1	lightcyan	0.144192	0.289032	0.718653	4.47e-10	-0.625513	2.54e-07	-0.593035	1.46e-06	-0.20718	0.125497	-0.0841369	0.537554	0.609291	6.25e-07	0.00911445	0.946845	0.807765	0.0266634	0.513117	0.0600374	0.871477	0.0115722	0.944837	-0.00611206	0.455971	0.023145		FALSE	FALSE	TRUE	FALSE
ENSMUST00000006293	ENSMUSG00000006134	Crkl	brown	-0.165517	0.222802	0.718523	4.51e-10	-0.4926	0.000114972	-0.744562	4.76e-11	0.0827556	0.544275	0.193429	0.153186	0.859859	2.14e-17	0.30937	0.0203337	0.540037	0.0613717	0.013604	0.135133	0.992085	-0.00125763	0.912384	0.0124048	0.0586793	0.0538316		FALSE	FALSE	FALSE	TRUE
ENSMUST00000020204	ENSMUSG00000020019	Ntn4	blue	0.70219	1.63e-09	0.718509	4.52e-10	-0.596485	1.23e-06	-0.498045	9.39e-05	-0.319906	0.016239	-0.697145	2.39e-09	-0.00842594	0.950855	-0.284984	0.0332634	0.92574	0.0206438	0.985036	0.00327231	0.863836	0.0384891	0.456217	0.088334	0.479148	0.0410014		FALSE	FALSE	TRUE	TRUE
ENSMUST00000050519	ENSMUSG00000048988	Elfn1	lightcyan	0.298824	0.0252771	0.718504	4.52e-10	-0.649246	6.21e-08	-0.543126	1.52e-05	-0.251542	0.0614693	-0.30503	0.0222586	0.377624	0.00411497	-0.126421	0.353178	0.970297	-0.00739532	0.351732	0.0849443	0.909623	0.0142302	0.696485	0.0397229	0.438617	0.0331843		FALSE	FALSE	FALSE	TRUE
ENSMUST00000065496	ENSMUSG00000053199	Arhgap20	blue	0.756413	1.56e-11	0.71819	4.64e-10	-0.329584	0.0131203	-0.42119	0.00122657	-0.580934	2.68e-06	-0.637032	1.3e-07	0.0372277	0.785316	0.0541122	0.692034	0.291945	-0.0924163	0.348604	-0.0596968	0.542583	0.0430287	0.844358	-0.0154192	0.315785	-0.0303637		FALSE	FALSE	FALSE	TRUE
ENSMUST00000113883	ENSMUSG00000025656	Arhgef9	lightcyan	0.20466	0.130264	0.718005	4.71e-10	-0.426134	0.00105804	-0.700695	1.83e-09	-0.332454	0.0123006	-0.133049	0.3283	0.57727	3.2e-06	0.264558	0.0487951	0.28054	-0.222404	0.91235	-0.0127405	0.358065	0.147295	0.41355	0.0802838	0.981982	0.00287592		FALSE	FALSE	FALSE	FALSE
ENSMUST00000113865	ENSMUSG00000039191	Rbpj	lightcyan	0.315637	0.0178044	0.717662	4.84e-10	-0.412757	0.00157027	-0.459227	0.000370722	-0.201217	0.136997	-0.222819	0.0988117	0.417196	0.0013799	0.119863	0.378902	0.906169	0.0207454	0.0200292	0.167064	0.955768	0.0199389	0.978088	-0.0099041	0.547521	0.0512969		FALSE	FALSE	TRUE	FALSE
ENSMUST00000109790	ENSMUSG00000042548	Asxl1	brown	0.0560332	0.681674	0.717489	4.91e-10	-0.426677	0.00104087	-0.672785	1.35e-08	-0.0868979	0.52424	0.0732303	0.591705	0.726339	2.36e-10	0.268018	0.0458108	0.591715	-0.0530544	0.735577	0.0282771	0.863939	0.0137452	0.702658	0.0275718	0.915983	0.00531262		FALSE	FALSE	FALSE	TRUE
ENSMUST00000095806	ENSMUSG00000071369	Map3k5	blue	0.885099	1.4e-19	0.717363	4.96e-10	-0.551593	1.05e-05	-0.42372	0.00113753	-0.61258	5.23e-07	-0.874675	1.28e-18	-0.171995	0.204965	-0.321009	0.0158543	0.610354	0.0590816	0.58119	0.0442236	0.745713	-0.0279951	0.443878	-0.0505352	0.874736	0.00843088		FALSE	FALSE	FALSE	FALSE
ENSMUST00000120472	ENSMUSG00000033032	Afap1l1	blue	0.807071	5.85e-14	0.717219	5.02e-10	-0.524491	3.34e-05	-0.439779	0.000695438	-0.575097	3.55e-06	-0.769161	4.38e-12	-0.0813211	0.551299	-0.253252	0.0596663	0.912506	0.0345272	0.29768	0.101701	0.165974	0.219171	0.984207	-0.00524052	0.119816	0.0903881		FALSE	FALSE	TRUE	FALSE
ENSMUST00000102823	ENSMUSG00000038172	Ttc39b	blue	0.842325	4.07e-16	0.716939	5.13e-10	-0.3233	0.0150801	-0.386441	0.00326258	-0.671699	1.45e-08	-0.722277	3.32e-10	-0.0479783	0.725483	0.0095118	0.944531	0.315337	-0.0886415	0.865232	0.0162201	0.852904	-0.0146645	0.73941	0.0237454	0.713145	-0.0146449		FALSE	FALSE	TRUE	TRUE
ENSMUST00000047497	ENSMUSG00000039523	Cep104	brown	-0.0805821	0.554935	0.716834	5.18e-10	-0.542276	1.58e-05	-0.691624	3.59e-09	0.00243302	0.985801	0.140525	0.301599	0.786846	6.52e-13	0.167332	0.217699	0.666528	0.0484416	0.127504	0.0914382	0.92015	-0.00994068	0.717822	0.0309279	0.196985	0.0416349		FALSE	FALSE	FALSE	TRUE
ENSMUST00000049040	ENSMUSG00000037905	Bri3bp	brown	-0.138397	0.309052	0.71671	5.23e-10	-0.602306	9.06e-07	-0.834482	1.36e-15	0.000240833	0.998594	0.100392	0.461617	0.808656	4.78e-14	0.190532	0.159554	0.88852	0.0167918	0.927584	0.0114293	0.806011	0.0156023	0.441025	-0.0387854	0.974973	0.00159834		FALSE	FALSE	TRUE	FALSE
ENSMUST00000121175	ENSMUSG00000040488	Ltbp4	lightcyan	0.202241	0.134969	0.716567	5.29e-10	-0.591081	1.62e-06	-0.605205	7.77e-07	-0.252678	0.0602666	-0.164541	0.225582	0.479239	0.000186391	-0.0564021	0.679691	0.232573	-0.132382	0.395498	-0.0811631	0.892977	0.0351227	0.0155278	0.26486	0.700114	0.0282388		FALSE	FALSE	FALSE	FALSE
ENSMUST00000112304	ENSMUSG00000061130	Ppm1b	blue	0.702785	1.56e-09	0.716416	5.35e-10	-0.375057	0.00439763	-0.338827	0.0106368	-0.539157	1.81e-05	-0.590331	1.68e-06	0.0655698	0.631135	-0.0132849	0.922586	0.842385	0.0239547	0.747945	0.0269012	0.998041	0.000247996	0.839156	-0.0159977	0.838931	0.00886551		FALSE	FALSE	TRUE	FALSE
ENSMUST00000037134	ENSMUSG00000040424	Hipk4	blue	0.886528	1.02e-19	0.716381	5.37e-10	-0.494972	0.000105298	-0.360225	0.00638949	-0.724325	2.8e-10	-0.799016	1.58e-13	-0.117021	0.390392	-0.263883	0.0493949	0.772677	0.0357431	0.127087	0.0907137	0.600061	0.0366373	0.770878	0.0235805	0.105272	0.0475556		FALSE	FALSE	TRUE	TRUE
ENSMUST00000069763	ENSMUSG00000047344	Lancl3	lightcyan	0.349199	0.00834386	0.716321	5.4e-10	-0.492667	0.000114687	-0.6556	4.17e-08	-0.360783	0.00630239	-0.363681	0.00586571	0.340766	0.0101709	0.0673849	0.621694	0.263866	0.165822	0.0606505	0.182161	0.45234	-0.0988638	0.963958	0.0121157	0.344827	0.0607819		FALSE	FALSE	FALSE	TRUE
ENSMUST00000092891	ENSMUSG00000069806	Cacng7	blue	0.926738	1.28e-24	0.716229	5.44e-10	-0.556036	8.62e-06	-0.306904	0.0214092	-0.733382	1.29e-10	-0.857839	3.06e-17	-0.18158	0.18046	-0.375072	0.00439587	0.588467	0.0547818	0.0624267	0.0959062	0.741429	0.0232457	0.951205	0.00615758	0.100346	0.0455188		FALSE	FALSE	TRUE	TRUE
ENSMUST00000181686	ENSMUSG00000096998	Cacng7	blue	0.926738	1.28e-24	0.716229	5.44e-10	-0.556036	8.62e-06	-0.306904	0.0214092	-0.733382	1.29e-10	-0.857839	3.06e-17	-0.18158	0.18046	-0.375072	0.00439587	0.588467	0.0547818	0.0624267	0.0959062	0.741429	0.0232457	0.951205	0.00615758	0.100346	0.0455188		FALSE	FALSE	TRUE	TRUE
ENSMUST00000117217	ENSMUSG00000021224	Numb	blue	0.908899	3.65e-22	0.716166	5.46e-10	-0.515125	4.86e-05	-0.349965	0.00819297	-0.61798	3.89e-07	-0.85805	2.95e-17	-0.182045	0.179329	-0.309838	0.020135	0.452229	0.0819398	4.19399e-09	0.252377	0.996482	0.000765184	0.966315	-0.00536468	0.00291809	0.0835467		FALSE	FALSE	TRUE	FALSE
ENSMUST00000022013	ENSMUSG00000021536	Adcy2	blue	0.811744	3.22e-14	0.715621	5.71e-10	-0.440517	0.000679488	-0.329265	0.0132142	-0.744571	4.76e-11	-0.700884	1.8e-09	-0.0285891	0.834324	-0.143596	0.291048	0.707582	-0.0368404	0.813377	0.0218941	0.913461	0.00808633	0.817175	-0.0159335	0.917743	-0.00468749		FALSE	FALSE	FALSE	FALSE
ENSMUST00000034197	ENSMUSG00000031749	St3gal2	lightcyan	0.15779	0.245457	0.715613	5.71e-10	-0.53084	2.57e-05	-0.59944	1.05e-06	-0.291093	0.0295114	-0.0733699	0.590997	0.609699	6.11e-07	0.11747	0.388561	0.967223	0.0056393	0.761678	0.0298595	0.847502	-0.0137284	0.814598	0.0174114	0.791359	0.0106796		FALSE	FALSE	FALSE	TRUE
ENSMUST00000148314	ENSMUSG00000087006	Gm13889	lightcyan	0.360586	0.00633298	0.715271	5.87e-10	-0.697466	2.33e-09	-0.419347	0.00129531	-0.204122	0.131301	-0.341374	0.0100285	0.296206	0.0266495	-0.296248	0.026627	0.136729	0.173199	3.17823e-06	0.306713	0.963586	0.00917339	0.998167	-0.000638845	0.00217045	0.125042		FALSE	FALSE	TRUE	FALSE
ENSMUST00000166768	ENSMUSG00000033594	Spata2l	lightcyan	-0.0124708	0.927316	0.715163	5.92e-10	-0.554856	9.09e-06	-0.63368	1.59e-07	-0.149163	0.272549	0.0601424	0.659711	0.706523	1.17e-09	0.118363	0.384939	0.21935	0.125881	7.42537e-15	0.471732	0.964835	0.00750704	0.8776	-0.026408	0.000217742	0.142673		FALSE	FALSE	TRUE	FALSE
ENSMUST00000065330	ENSMUSG00000032316	Clk3	lightcyan	0.19351	0.153008	0.714571	6.21e-10	-0.409537	0.00172272	-0.451006	0.000485864	-0.169938	0.210515	-0.010495	0.938808	0.571187	4.28e-06	0.119727	0.379447	0.033691	0.142172	0.000144727	0.174488	0.72133	-0.0267775	0.355311	0.0581802	0.000425302	0.0869761		FALSE	FALSE	FALSE	TRUE
ENSMUST00000051758	ENSMUSG00000066735	Vkorc1l1	lightcyan	0.237525	0.0779495	0.714509	6.24e-10	-0.306357	0.0216542	-0.588495	1.84e-06	-0.222549	0.0992315	-0.104373	0.443952	0.55595	8.66e-06	0.355934	0.00709641	0.657127	-0.0499219	0.103771	-0.0936352	0.810549	0.0203517	0.875987	-0.0160908	0.32583	-0.0337628		FALSE	FALSE	FALSE	TRUE
ENSMUST00000059078	ENSMUSG00000046546	Fam43a	blue	0.842962	3.68e-16	0.714396	6.3e-10	-0.510205	5.9e-05	-0.343315	0.00958513	-0.56773	5.04e-06	-0.789022	5.09e-13	-0.138991	0.30696	-0.289564	0.0304157	0.484875	0.0917212	0.3244	0.0806529	0.873921	0.0265231	0.926797	0.0147945	0.201169	0.0547411		FALSE	FALSE	TRUE	TRUE
ENSMUST00000115912	ENSMUSG00000079774	Fam205a2	blue	0.857319	3.35e-17	0.714328	6.33e-10	-0.503445	7.65e-05	-0.433123	0.000855261	-0.679924	8.27e-09	-0.81164	3.26e-14	-0.129459	0.341633	-0.264744	0.0486305	0.500521	0.12136	0.394279	0.100579	0.124775	0.198777	0.587926	0.090038	0.0209039	0.12365		FALSE	FALSE	TRUE	TRUE
ENSMUST00000108026	ENSMUSG00000078746	Fam205a4	blue	0.857319	3.35e-17	0.714328	6.33e-10	-0.503445	7.65e-05	-0.433123	0.000855261	-0.679924	8.27e-09	-0.81164	3.26e-14	-0.129459	0.341633	-0.264744	0.0486305	0.500521	0.12136	0.394279	0.100579	0.124775	0.198777	0.587926	0.090038	0.0209039	0.12365		FALSE	FALSE	TRUE	TRUE
ENSMUST00000106267	ENSMUSG00000030806	Stx1b	blue	0.833879	1.49e-15	0.714219	6.39e-10	-0.485785	0.000147468	-0.326627	0.0140134	-0.759012	1.21e-11	-0.757993	1.34e-11	-0.0806367	0.554666	-0.220465	0.102521	0.722596	-0.0337133	0.452794	0.0542544	0.584831	0.026278	0.756378	-0.0188036	0.855707	0.00746309		FALSE	FALSE	FALSE	FALSE
ENSMUST00000107756	ENSMUSG00000028337	Coro2a	blue	0.753798	2.01e-11	0.714212	6.39e-10	-0.524817	3.29e-05	-0.440109	0.00068827	-0.613529	4.97e-07	-0.72274	3.19e-10	-0.0301148	0.825617	-0.219786	0.103609	0.838265	0.0789272	0.973766	-0.00548669	0.978776	-0.0114665	0.953915	-0.011014	0.912852	0.0127815		FALSE	FALSE	FALSE	TRUE
ENSMUST00000028238	ENSMUSG00000026878	Rab14	lightcyan	0.316144	0.0176118	0.714003	6.5e-10	-0.303515	0.0229657	-0.402389	0.00210936	-0.192684	0.154805	-0.123896	0.362951	0.495387	0.000103685	0.25898	0.0539374	0.966062	0.00543202	0.888309	-0.0139431	0.587929	-0.0266173	0.485315	-0.0335728	0.589472	-0.0175564		FALSE	FALSE	FALSE	TRUE
ENSMUST00000027979	ENSMUSG00000026667	Uhmk1	brown	-0.0506895	0.710631	0.713789	6.61e-10	-0.455726	0.000416325	-0.752018	2.38e-11	-0.0106649	0.93782	0.109814	0.42043	0.786526	6.76e-13	0.323682	0.0149542	0.651705	-0.084192	0.235618	0.0811152	0.643298	0.13388	0.460503	0.117666	0.407792	0.0641091		FALSE	FALSE	FALSE	TRUE
ENSMUST00000045692	ENSMUSG00000025738	Fbxl16	blue	0.734913	1.13e-10	0.713436	6.8e-10	-0.600405	1e-06	-0.463667	0.000319421	-0.734776	1.14e-10	-0.71623	5.44e-10	0.00505043	0.970531	-0.276955	0.0387896	0.670873	-0.0387664	0.868268	0.0205974	0.754442	0.0175452	0.488555	0.0334179	0.843536	0.00815876		FALSE	FALSE	FALSE	TRUE
ENSMUST00000040455	ENSMUSG00000036450	Hif1an	lightcyan	0.00260303	0.984809	0.713185	6.94e-10	-0.411576	0.00162474	-0.5588	7.61e-06	-0.060028	0.660319	0.159912	0.239085	0.765323	6.48e-12	0.244407	0.0694679	0.708878	0.0407578	0.000280792	0.160633	0.692855	0.0267044	0.553365	0.0393905	0.00854465	0.0651777		FALSE	FALSE	TRUE	TRUE
ENSMUST00000145664	ENSMUSG00000007880	Arid1a	brown	-0.0470979	0.730327	0.713115	6.98e-10	-0.565527	5.58e-06	-0.68042	7.99e-09	-0.110515	0.41745	0.104885	0.441711	0.76968	4.15e-12	0.152878	0.26065	0.917043	0.0140898	0.136037	0.0859944	0.515173	0.0384372	0.89512	0.012494	0.183319	0.0382121		FALSE	FALSE	TRUE	TRUE
ENSMUST00000000388	ENSMUSG00000000378	Ccm2	blue	0.806763	6.08e-14	0.713098	6.99e-10	-0.562843	6.32e-06	-0.319117	0.0165191	-0.53658	2.02e-05	-0.757721	1.38e-11	-0.0880092	0.518927	-0.329327	0.0131959	0.0122308	0.173229	0.00183283	0.159506	0.935871	-0.00972416	0.937835	-0.0100108	0.00558596	0.0791634		FALSE	FALSE	FALSE	FALSE
ENSMUST00000146150	ENSMUSG00000049092	Gpr137c	blue	0.864763	8.72e-18	0.712454	7.35e-10	-0.444575	0.000597562	-0.389049	0.00304238	-0.636847	1.32e-07	-0.797436	1.91e-13	-0.125724	0.355859	-0.189865	0.161047	0.957405	0.0106914	0.700577	-0.0377773	0.984877	0.00328045	0.712814	-0.0385131	0.762791	-0.0170056		FALSE	FALSE	TRUE	TRUE
ENSMUST00000070755	ENSMUSG00000078773	Rad54b	lightcyan	0.238089	0.0772257	0.712407	7.38e-10	-0.603578	8.47e-07	-0.697291	2.36e-09	-0.173086	0.202063	-0.279908	0.0366752	0.401634	0.00215443	-0.0501234	0.713724	0.368057	0.260889	0.048782	0.423388	0.865741	0.111761	0.826928	0.132982	0.0610824	0.230177		FALSE	FALSE	TRUE	TRUE
ENSMUST00000098842	ENSMUSG00000031577	Tti2	lightcyan	0.345252	0.00915992	0.712389	7.39e-10	-0.376362	0.00425183	-0.575692	3.45e-06	-0.199401	0.140652	-0.203082	0.133318	0.434702	0.000814616	0.178989	0.186864	0.957879	0.00988846	0.952211	-0.00848922	0.779393	-0.0289454	0.968413	0.006093	0.932854	-0.00568486		FALSE	FALSE	FALSE	FALSE
ENSMUST00000038794	ENSMUSG00000001229	Dpp9	brown	-0.103578	0.44745	0.712263	7.47e-10	-0.673474	1.29e-08	-0.717785	4.79e-10	-0.0915577	0.502148	0.127162	0.350342	0.789265	4.95e-13	0.00568186	0.966849	0.153571	0.104284	0.0143486	0.148643	0.843095	-0.0158443	0.926797	-0.00970102	0.026688	0.057492		FALSE	FALSE	FALSE	FALSE
ENSMUST00000180430	ENSMUSG00000061578	Ksr2	brown	-0.0947904	0.487109	0.712234	7.48e-10	-0.423019	0.00116162	-0.816545	1.71e-14	-0.149216	0.272377	0.152779	0.26096	0.836004	1.08e-15	0.384292	0.00345449	0.305389	-0.0944147	0.392122	0.0562196	0.116149	0.0948187	0.79463	0.0218782	0.635529	0.0202957		FALSE	FALSE	FALSE	TRUE
ENSMUST00000141158	ENSMUSG00000013033	Adgrl1	blue	0.864075	9.91e-18	0.711736	7.79e-10	-0.596523	1.22e-06	-0.380845	0.00378316	-0.725212	2.6e-10	-0.840819	5.15e-16	-0.137154	0.313458	-0.377933	0.0040821	0.973515	-0.00434843	0.671451	0.0378529	0.756492	0.0173791	0.866123	-0.0117437	0.797838	0.0100209		FALSE	FALSE	FALSE	FALSE
ENSMUST00000171496	ENSMUSG00000016763	Scube1	blue	0.915446	5.3e-23	0.711634	7.85e-10	-0.569198	4.7e-06	-0.365295	0.00563436	-0.697131	2.39e-09	-0.887243	8.69e-20	-0.197811	0.14391	-0.373467	0.00458105	0.94081	0.0136235	2.41824e-06	0.24553	0.774463	-0.0318637	0.863747	0.0235088	0.177015	0.0626692		FALSE	FALSE	FALSE	TRUE
ENSMUST00000059372	ENSMUSG00000048911	Rnf24	lightcyan	0.427246	0.00102316	0.710967	8.27e-10	-0.564401	5.88e-06	-0.55134	1.06e-05	-0.35582	0.00711612	-0.402002	0.00213237	0.246688	0.066825	-0.143452	0.291538	0.382266	-0.190151	0.721309	0.094879	0.969037	-0.0284078	0.926105	-0.0426955	0.823748	-0.0372366		FALSE	FALSE	TRUE	FALSE
ENSMUST00000105502	ENSMUSG00000048756	Foxo3	blue	0.908868	3.68e-22	0.710932	8.3e-10	-0.514346	5.01e-05	-0.376452	0.00424198	-0.680286	8.06e-09	-0.872387	2.02e-18	-0.17808	0.189151	-0.283656	0.0341293	0.369334	0.0749523	0.305353	0.065545	0.801245	0.0181972	0.863747	0.0135565	0.0980039	0.0435395		FALSE	FALSE	TRUE	TRUE
ENSMUST00000044113	ENSMUSG00000036698	Ago2	brown	-0.239429	0.0755253	0.710807	8.38e-10	-0.513818	5.12e-05	-0.817077	1.59e-14	0.118925	0.382672	0.244814	0.0689911	0.907955	4.76e-22	0.318316	0.0168076	0.48091	0.0656288	1.20657e-07	0.205956	0.876614	0.015188	0.890091	0.0126344	0.00231676	0.0749322		FALSE	FALSE	TRUE	TRUE
ENSMUST00000159584	ENSMUSG00000090061	Nwd2	blue	0.854735	5.26e-17	0.710703	8.45e-10	-0.506299	6.86e-05	-0.424471	0.00111225	-0.695684	2.66e-09	-0.817394	1.53e-14	-0.114936	0.398949	-0.252229	0.0607398	0.616689	0.0547305	0.707459	0.0310877	0.135727	0.0854005	0.987065	0.00189033	0.125099	0.0453474		FALSE	FALSE	TRUE	TRUE
ENSMUST00000171436	ENSMUSG00000016664	Pacsin2	lightcyan	0.458752	0.000376626	0.710422	8.64e-10	-0.523582	3.46e-05	-0.425435	0.00108056	-0.171673	0.205828	-0.356468	0.00700492	0.259247	0.0536815	-0.127093	0.350603	0.032489	0.158536	0.188408	0.0901935	0.849023	-0.0216169	0.838831	0.0313886	0.0381852	0.0659544		FALSE	FALSE	FALSE	TRUE
ENSMUST00000014642	ENSMUSG00000014498	Ankrd52	brown	-0.218632	0.10548	0.710345	8.69e-10	-0.439626	0.000698788	-0.776485	2.03e-12	0.0539296	0.693022	0.290929	0.0296073	0.933868	8.85e-26	0.385733	0.00332475	0.889377	0.0261651	4.7876e-08	0.218501	0.100282	0.118862	0.181061	0.0685185	3.75055e-05	0.10871		FALSE	FALSE	TRUE	TRUE
ENSMUST00000095759	ENSMUSG00000071341	Egr4	blue	0.711242	8.1e-10	0.709897	9e-10	-0.648071	6.68e-08	-0.421226	0.00122528	-0.547624	1.25e-05	-0.727128	2.21e-10	-0.0468264	0.731823	-0.394235	0.00264332	6.05743e-05	0.341349	0.171223	0.219961	0.744805	0.0705892	0.562589	0.104417	0.000289891	0.187036		FALSE	FALSE	TRUE	TRUE
ENSMUST00000048937	ENSMUSG00000042487	Leo1	blue	0.70261	1.58e-09	0.709726	9.12e-10	-0.390037	0.00296245	-0.334715	0.0116864	-0.513602	5.16e-05	-0.563599	6.11e-06	0.0764028	0.575705	-0.0548992	0.687783	0.327422	0.101054	0.0682757	0.114573	0.837008	0.0218486	0.915506	-0.0142425	0.0980333	0.0576024		FALSE	FALSE	TRUE	FALSE
ENSMUST00000103179	ENSMUSG00000018401	Mtmr4	lightcyan	-0.0558484	0.682669	0.709694	9.15e-10	-0.388595	0.0030797	-0.624164	2.75e-07	-0.0489134	0.720348	0.134038	0.324684	0.754886	1.81e-11	0.356274	0.00703808	1.75275e-05	0.211944	4.82103e-05	0.188513	0.436483	-0.0414569	0.703547	-0.0299502	0.00182135	0.0820879		FALSE	FALSE	FALSE	FALSE
ENSMUST00000056815	ENSMUSG00000026077	Npas2	blue	0.853973	6e-17	0.709554	9.25e-10	-0.552195	1.02e-05	-0.433516	0.000844998	-0.63732	1.28e-07	-0.838778	7.07e-16	-0.155489	0.252498	-0.323206	0.0151112	0.0357974	0.157528	0.0328591	0.116064	0.893574	-0.0144842	0.641118	0.0381976	0.0101834	0.0734939		FALSE	FALSE	FALSE	TRUE
ENSMUST00000027688	ENSMUSG00000026430	Rassf5	lightcyan	0.52096	3.85e-05	0.709543	9.25e-10	-0.495551	0.000103052	-0.447448	0.00054507	-0.410465	0.00167752	-0.440234	0.000685554	0.223411	0.0978953	-0.0595734	0.662735	0.876459	0.0518817	0.115108	0.149254	0.78808	0.0442612	0.983681	-0.00549321	0.29088	0.0640102		FALSE	FALSE	TRUE	FALSE
ENSMUST00000081728	ENSMUSG00000022240	Ctnnd2	blue	0.792298	3.49e-13	0.709157	9.54e-10	-0.590889	1.63e-06	-0.475583	0.000212012	-0.747207	3.74e-11	-0.807084	5.84e-14	-0.0767014	0.574209	-0.296237	0.0266329	0.854872	-0.020298	0.964015	0.00718729	0.737293	0.018955	0.995751	-0.000465641	0.972375	0.00174169		FALSE	FALSE	FALSE	FALSE
ENSMUST00000042944	ENSMUSG00000024451	Arap3	lightcyan	-0.0477539	0.726716	0.709102	9.58e-10	-0.592217	1.53e-06	-0.767614	5.13e-12	-0.058065	0.67078	0.0630614	0.644279	0.715743	5.65e-10	0.0733532	0.591082	0.730766	0.056886	0.454439	0.0830417	0.060625	0.181358	0.720933	0.0608	0.0280202	0.0991098		FALSE	FALSE	TRUE	TRUE
ENSMUST00000089027	ENSMUSG00000068040	Tm9sf4	blue	0.733297	1.3e-10	0.708865	9.76e-10	-0.566418	5.36e-06	-0.407884	0.00180601	-0.633426	1.61e-07	-0.680498	7.94e-09	-0.00165047	0.990368	-0.278795	0.0374611	0.993869	0.00120352	0.86252	-0.0210747	0.514727	0.0416952	0.755021	0.0255749	0.79033	0.0119907		FALSE	FALSE	TRUE	FALSE
ENSMUST00000003318	ENSMUSG00000003233	Dvl3	brown	0.0540046	0.692616	0.708753	9.85e-10	-0.511952	5.51e-05	-0.627615	2.26e-07	-0.111488	0.413337	0.053864	0.693377	0.686252	5.29e-09	0.131254	0.334923	0.723519	-0.0598803	0.153148	0.122235	0.280471	0.127998	0.868307	0.0299771	0.330482	0.048659		FALSE	FALSE	FALSE	TRUE
ENSMUST00000075686	ENSMUSG00000057134	Ado	lightcyan	0.434887	0.000809972	0.708742	9.85e-10	-0.352974	0.00762299	-0.323251	0.0150963	-0.363468	0.00589688	-0.268208	0.0456517	0.349284	0.00832687	0.119977	0.378447	0.775567	0.0335077	0.262449	0.0697355	0.989173	0.00161968	0.948198	0.00693	0.35949	0.029928		FALSE	FALSE	TRUE	TRUE
ENSMUST00000036116	ENSMUSG00000042734	Ttc9	lightcyan	0.353173	0.00758671	0.708726	9.87e-10	-0.408012	0.00179947	-0.527946	2.89e-05	-0.253163	0.0597593	-0.236139	0.0797535	0.386905	0.00322235	0.115356	0.397215	0.916601	0.0167657	0.588554	-0.0451598	0.655001	0.0378498	0.846704	-0.0211879	0.969603	-0.00246798		FALSE	FALSE	TRUE	TRUE
ENSMUST00000049583	ENSMUSG00000060862	Zbtb40	lightcyan	-0.103195	0.449142	0.708626	9.94e-10	-0.474842	0.000217578	-0.648308	6.58e-08	0.0475044	0.728089	0.14143	0.298465	0.769902	4.06e-12	0.249152	0.0640621	7.43405e-12	0.447656	2.26135e-11	0.404436	0.991015	0.00213506	0.670604	-0.0551857	3.5283e-09	0.198247		FALSE	FALSE	TRUE	FALSE
ENSMUST00000002683	ENSMUSG00000002608	Ccdc97	lightcyan	0.486071	0.000145951	0.70854	1e-09	-0.679575	8.47e-09	-0.385287	0.00336437	-0.438171	0.000731357	-0.432705	0.000866342	0.21884	0.105142	-0.342933	0.00967098	0.46533	0.0740149	0.281784	0.0841625	0.978496	-0.00351948	0.863619	0.018162	0.221287	0.041208		FALSE	FALSE	FALSE	TRUE
ENSMUST00000049972	ENSMUSG00000050711	Scg2	lightcyan	0.248538	0.0647417	0.708144	1.03e-09	-0.388287	0.00310527	-0.506394	6.83e-05	-0.311015	0.0196419	-0.113515	0.404842	0.491123	0.000121399	0.15073	0.267486	0.988984	0.00233063	0.968886	0.00556867	0.0426971	-0.126198	0.832705	-0.0317043	0.414374	-0.0333689		FALSE	FALSE	FALSE	FALSE
ENSMUST00000176149	ENSMUSG00000011832	Evi5l	lightcyan	0.571055	4.31e-06	0.707926	1.05e-09	-0.335481	0.0114843	-0.371725	0.00478972	-0.533585	2.29e-05	-0.430386	0.000930094	0.221697	0.100566	0.114111	0.402362	0.834543	0.0278711	0.897281	0.0158197	0.575091	0.0430301	0.64961	0.0393228	0.373074	0.0317307		FALSE	FALSE	TRUE	TRUE
ENSMUST00000130481	ENSMUSG00000087141	Plcxd2	blue	0.919976	1.27e-23	0.707875	1.05e-09	-0.521089	3.83e-05	-0.375371	0.00436208	-0.707754	1.06e-09	-0.884868	1.48e-19	-0.205143	0.129341	-0.329613	0.0131117	0.00257754	0.271294	0.0542113	0.0962154	0.358099	0.0950711	0.958688	0.00669475	0.000233743	0.115445		FALSE	FALSE	TRUE	TRUE
ENSMUST00000121357	ENSMUSG00000040111	Gramd1b	brown	-0.190748	0.159071	0.707495	1.09e-09	-0.442303	0.000642254	-0.711141	8.16e-10	0.09469	0.487572	0.260349	0.0526358	0.89225	2.72e-20	0.346408	0.00891399	0.604998	0.0485977	1.7044e-08	0.218488	0.111007	0.0629803	0.894249	0.0104834	2.82817e-05	0.0853193		FALSE	FALSE	TRUE	TRUE
ENSMUST00000035101	ENSMUSG00000032515	Csrnp1	lightcyan	0.486777	0.000142265	0.707072	1.12e-09	-0.619876	3.5e-07	-0.414889	0.00147608	-0.4817	0.000170774	-0.452873	0.000457188	0.199205	0.141052	-0.26538	0.0480724	0.973446	0.007652	0.00122913	0.327605	0.832244	0.0396241	0.952191	0.0198155	0.0762978	0.10132		FALSE	FALSE	TRUE	TRUE
ENSMUST00000023128	ENSMUSG00000000555	Itga5	lightcyan	0.66875	1.77e-08	0.707007	1.13e-09	-0.51603	4.69e-05	-0.489645	0.000128156	-0.415178	0.00146373	-0.616128	4.31e-07	0.0375165	0.783691	-0.19155	0.157294	0.800918	0.06886	0.701749	0.0708717	0.728409	0.0874042	0.873336	0.0456485	0.40496	0.0719673		FALSE	FALSE	TRUE	TRUE
ENSMUST00000063976	ENSMUSG00000052214	Opa3	lightcyan	0.648292	6.59e-08	0.706991	1.13e-09	-0.625987	2.48e-07	-0.336919	0.0111131	-0.54925	1.17e-05	-0.602063	9.18e-07	0.0656739	0.630592	-0.322515	0.0153417	0.0260188	0.14932	0.389367	0.0798486	0.539078	-0.0379054	0.905846	-0.0118103	0.135778	0.0469931		FALSE	FALSE	FALSE	FALSE
ENSMUST00000029800	ENSMUSG00000028152	Tspan5	blue	0.873411	1.64e-18	0.706496	1.17e-09	-0.533928	2.26e-05	-0.356604	0.00698175	-0.696535	2.5e-09	-0.84225	4.12e-16	-0.152459	0.261972	-0.300517	0.0244209	0.505842	0.0607591	0.336337	0.076132	0.795441	-0.0193439	0.456217	-0.0432165	0.597379	0.0190476		FALSE	FALSE	FALSE	FALSE
ENSMUST00000109221	ENSMUSG00000017929	B4galt5	blue	0.825692	4.87e-15	0.706476	1.18e-09	-0.524101	3.39e-05	-0.286088	0.0325578	-0.618636	3.75e-07	-0.764875	6.78e-12	-0.099737	0.464562	-0.283129	0.0344783	0.778205	0.0342091	0.0981096	0.0918898	0.983404	-0.00251178	0.562668	-0.0381473	0.56237	0.021663		FALSE	FALSE	FALSE	FALSE
ENSMUST00000177069	ENSMUSG00000055817	Mta3	brown	0.0736397	0.589629	0.706413	1.18e-09	-0.58909	1.79e-06	-0.723481	3e-10	-0.251361	0.061663	-0.0536303	0.694642	0.634038	1.55e-07	0.0631021	0.644065	0.754595	0.0409292	0.651931	0.0459886	0.321067	0.0607546	0.189275	0.0706285	0.0533218	0.0550207		FALSE	FALSE	TRUE	TRUE
ENSMUST00000045896	ENSMUSG00000040276	Pacsin1	blue	0.906864	6.45e-22	0.706166	1.2e-09	-0.511472	5.61e-05	-0.242839	0.0713327	-0.750801	2.67e-11	-0.81221	3.03e-14	-0.155995	0.250937	-0.326683	0.0139959	0.900771	0.0146326	0.0326497	0.108114	0.624219	0.0247907	0.799312	0.0160688	0.0935459	0.0406949		FALSE	FALSE	TRUE	TRUE
ENSMUST00000017783	ENSMUSG00000017639	Rab11fip4	blue	0.896418	9.91e-21	0.706083	1.21e-09	-0.541972	1.6e-05	-0.391649	0.00283606	-0.722695	3.2e-10	-0.877386	7.32e-19	-0.171374	0.20663	-0.306578	0.0215548	0.931268	0.0111801	0.61012	0.0502794	0.268414	0.0449566	0.848441	-0.0127182	0.453348	0.023766		FALSE	FALSE	TRUE	FALSE
ENSMUST00000027974	ENSMUSG00000026663	Atf6	lightcyan	0.466878	0.000286433	0.706047	1.22e-09	-0.403908	0.00202126	-0.526185	3.11e-05	-0.38969	0.00299035	-0.360847	0.00629232	0.325233	0.0144522	0.109715	0.420849	0.125719	-0.104187	0.827947	0.0193794	0.855813	0.0156397	0.850446	-0.0149619	0.563644	-0.0200139		FALSE	FALSE	FALSE	FALSE
ENSMUST00000002007	ENSMUSG00000001942	Siae	blue	0.715298	5.86e-10	0.70592	1.23e-09	-0.584384	2.26e-06	-0.462383	0.00033355	-0.399612	0.00227927	-0.692053	3.48e-09	-0.0102469	0.940252	-0.285804	0.0327378	0.908803	0.020871	0.980857	-0.00348415	0.292541	-0.0821538	0.784492	-0.0322809	0.648038	-0.0237571		FALSE	FALSE	FALSE	TRUE
ENSMUST00000027929	ENSMUSG00000026620	Mark1	blue	0.937106	2.38e-26	0.705736	1.24e-09	-0.527104	3e-05	-0.355211	0.00722213	-0.705057	1.31e-09	-0.897698	7.21e-21	-0.218015	0.106493	-0.344564	0.00930905	0.922978	0.0132216	0.614614	0.0373411	0.96464	0.00448566	0.937685	0.0071564	0.675127	0.0157875		FALSE	FALSE	TRUE	TRUE
ENSMUST00000064016	ENSMUSG00000052229	Gpr17	lightcyan	-0.149655	0.270953	0.70562	1.26e-09	-0.60371	8.41e-07	-0.741155	6.49e-11	0.0664543	0.626527	0.106212	0.435921	0.757612	1.39e-11	0.119312	0.381116	1.27756e-08	0.285015	5.68605e-06	0.30488	0.0348354	-0.153006	0.0345252	-0.14081	0.130702	0.0738972		TRUE	TRUE	FALSE	FALSE
ENSMUST00000038107	ENSMUSG00000039910	Cited2	blue	0.768799	4.55e-12	0.705601	1.26e-09	-0.576412	3.34e-06	-0.356991	0.00691629	-0.549381	1.16e-05	-0.757296	1.43e-11	-0.0899653	0.509643	-0.328044	0.0135789	0.611832	0.0582363	0.140148	0.0894153	0.197987	-0.0844143	0.917132	-0.0163399	0.811203	0.012006		FALSE	FALSE	FALSE	FALSE
ENSMUST00000105321	ENSMUSG00000055053	Nfic	blue	0.884738	1.52e-19	0.705576	1.26e-09	-0.600875	9.77e-07	-0.389042	0.00304294	-0.678521	9.11e-09	-0.864156	9.76e-18	-0.172786	0.202857	-0.402755	0.00208783	0.112846	-0.110945	0.854942	-0.0204172	0.836648	0.0164646	0.911614	0.0104955	0.477808	-0.0240011		FALSE	FALSE	FALSE	FALSE
ENSMUST00000098190	ENSMUSG00000028278	Rragd	blue	0.771549	3.42e-12	0.705435	1.27e-09	-0.474597	0.00021945	-0.405766	0.00191799	-0.526516	3.07e-05	-0.712537	7.31e-10	-0.0250091	0.854831	-0.143704	0.290683	0.691906	-0.0753452	0.608823	0.0485675	0.258955	0.1231	0.919476	0.0119175	0.667943	0.0254662		FALSE	FALSE	FALSE	TRUE
ENSMUST00000058678	ENSMUSG00000049999	Ppp1r3d	blue	0.762893	8.27e-12	0.70522	1.3e-09	-0.499722	8.81e-05	-0.381734	0.00369589	-0.549406	1.16e-05	-0.69801	2.24e-09	-0.0352138	0.796675	-0.235605	0.0804571	0.821633	0.0459677	0.592564	0.0626054	0.959052	-0.0107318	0.940138	0.0152363	0.64467	0.0310032		FALSE	FALSE	FALSE	TRUE
ENSMUST00000029429	ENSMUSG00000027840	Wnt2b	lightcyan	0.449336	0.000512879	0.704643	1.35e-09	-0.390498	0.0029258	-0.56953	4.63e-06	-0.41013	0.00169373	-0.359855	0.00644799	0.30969	0.0201976	0.128392	0.345661	0.954604	0.0165312	0.931087	0.0185623	0.750948	0.0638353	0.919476	-0.027111	0.795663	0.0246738		FALSE	FALSE	TRUE	FALSE
ENSMUST00000029783	ENSMUSG00000028136	Snx27	brown	-0.177686	0.190146	0.704299	1.39e-09	-0.470812	0.000250265	-0.714177	6.41e-10	0.0193427	0.887478	0.230319	0.0876892	0.876382	9.01e-19	0.321641	0.0156373	0.209012	0.0857043	0.12911	0.0817239	0.966276	0.00368897	0.712112	-0.0228622	0.149375	0.0373805		FALSE	FALSE	TRUE	FALSE
ENSMUST00000034093	ENSMUSG00000031668	Eif2ak3	lightcyan	0.527142	2.99e-05	0.704083	1.41e-09	-0.356456	0.00700694	-0.484529	0.000154303	-0.314373	0.0182917	-0.410672	0.00166756	0.246203	0.0673807	0.11668	0.391784	0.91439	0.0176019	0.781218	0.0276439	0.902515	-0.0136691	0.998023	0.000381487	0.870551	0.00930283		FALSE	FALSE	FALSE	TRUE
ENSMUST00000091851	ENSMUSG00000024558	Mapk4	blue	0.761545	9.46e-12	0.704051	1.42e-09	-0.601296	9.55e-07	-0.419465	0.00129083	-0.368028	0.00526058	-0.77834	1.67e-12	-0.097235	0.475895	-0.329687	0.0130901	0.687112	0.044102	0.00395205	0.177554	0.530351	-0.0613059	0.391066	-0.0581772	0.541546	0.0267147		FALSE	FALSE	FALSE	FALSE
ENSMUST00000112231	ENSMUSG00000048120	Entpd1	lightcyan	0.398103	0.00237664	0.70405	1.42e-09	-0.632096	1.74e-07	-0.540142	1.73e-05	-0.346001	0.00900004	-0.378536	0.00401851	0.275658	0.0397501	-0.228251	0.0906528	0.77914	0.0526739	0.964272	-0.00888624	0.986232	0.00457831	0.887074	0.0301897	0.783986	0.0211474		FALSE	FALSE	TRUE	FALSE
ENSMUST00000169266	ENSMUSG00000005442	Cic	brown	-0.0309394	0.82092	0.70392	1.43e-09	-0.620349	3.41e-07	-0.848238	1.57e-16	-0.0953379	0.484585	-0.0114255	0.933394	0.7118	7.75e-10	0.130619	0.337291	0.654305	-0.0799601	0.0524895	0.188075	0.335939	0.160727	0.392879	0.0870574	0.100414	0.0899838		FALSE	FALSE	FALSE	TRUE
ENSMUST00000084838	ENSMUSG00000055447	Cd47	lightcyan	0.151169	0.26608	0.703677	1.46e-09	-0.569475	4.64e-06	-0.881623	3e-19	-0.287374	0.0317508	-0.217745	0.106938	0.522588	3.6e-05	0.118043	0.386235	0.626238	-0.0440956	0.194138	-0.0884056	0.57312	-0.0289569	0.520143	-0.0401088	0.0280469	-0.0503765		FALSE	FALSE	TRUE	TRUE
ENSMUST00000049184	ENSMUSG00000034911	Ushbp1	lightcyan	0.0749646	0.582934	0.703627	1.46e-09	-0.612334	5.3e-07	-0.735341	1.09e-10	-0.163557	0.228406	-0.0525837	0.700318	0.596169	1.25e-06	-0.0186784	0.891319	0.576242	-0.100315	0.608082	-0.0825363	0.10967	0.23858	0.0876948	0.273494	0.215427	0.0880275		FALSE	FALSE	FALSE	FALSE
ENSMUST00000030469	ENSMUSG00000028701	Lurap1	blue	0.876362	9.04e-19	0.703584	1.47e-09	-0.518076	4.32e-05	-0.377335	0.00414601	-0.701604	1.71e-09	-0.825336	5.12e-15	-0.151532	0.264919	-0.317046	0.0172742	0.416614	-0.0832957	0.90506	-0.0143621	0.533411	0.046535	0.788804	0.025765	0.897667	-0.00735648		FALSE	FALSE	FALSE	FALSE
ENSMUST00000172278	ENSMUSG00000045613	Chrm2	blue	0.872794	1.86e-18	0.703575	1.47e-09	-0.511784	5.54e-05	-0.370039	0.00499968	-0.705392	1.28e-09	-0.83963	6.2e-16	-0.163747	0.227858	-0.277138	0.0386558	0.0889464	0.214268	0.0901069	0.138718	0.868581	0.0298275	0.873518	-0.0214405	0.0854592	0.0875486		FALSE	FALSE	TRUE	FALSE
ENSMUST00000036003	ENSMUSG00000040102	Klhl42	lightcyan	0.0470264	0.730721	0.703338	1.5e-09	-0.3959	0.00252541	-0.644493	8.32e-08	-0.104887	0.441702	0.0166827	0.902871	0.667745	1.89e-08	0.317725	0.0170234	0.919023	-0.0154901	0.955633	0.00694782	0.998469	0.000237602	0.880129	-0.0163789	0.909955	-0.0063042		FALSE	FALSE	FALSE	FALSE
ENSMUST00000082402	ENSMUSG00000064351	mt-Co1	blue	0.789668	4.73e-13	0.703156	1.52e-09	-0.524898	3.28e-05	-0.405274	0.00194485	-0.610394	5.89e-07	-0.761227	9.76e-12	-0.108559	0.425789	-0.302022	0.0236811	0.932459	0.0167175	NA	-0.0696267	0.369497	-0.0769068	NA	-0.0599915	NA	-0.0468048		FALSE	FALSE	FALSE	TRUE
ENSMUST00000114468	ENSMUSG00000029822	Osbpl3	blue	0.879113	5.11e-19	0.703129	1.52e-09	-0.434394	0.000822417	-0.298924	0.0252257	-0.65524	4.26e-08	-0.763808	7.55e-12	-0.13112	0.335424	-0.238177	0.0771125	0.0739922	0.168433	1.76952e-05	0.219314	0.945268	0.0104211	0.698439	-0.0393978	0.00455231	0.092858		FALSE	FALSE	TRUE	FALSE
ENSMUST00000076807	ENSMUSG00000102918	Pcdhgc3	brown	-0.191745	0.156863	0.703116	1.52e-09	-0.635417	1.43e-07	-0.817416	1.52e-14	0.0705208	0.605526	0.159256	0.241042	0.832418	1.84e-15	0.131069	0.335613	0.707998	-0.0491507	0.357136	0.0807704	0.778525	0.0298422	0.905434	-0.0124712	0.773368	0.0149512		FALSE	FALSE	FALSE	FALSE
ENSMUST00000025295	ENSMUSG00000024427	Spry4	lightcyan	-0.091968	0.500226	0.703093	1.53e-09	-0.624776	2.65e-07	-0.693926	3.03e-09	-0.0420795	0.758137	0.0575489	0.673541	0.712542	7.3e-10	0.063816	0.640313	0.00321981	0.215858	4.91818e-07	0.422893	0.459887	0.0657252	0.693331	0.0554158	1.91815e-07	0.184971		FALSE	FALSE	TRUE	TRUE
ENSMUST00000044954	ENSMUSG00000037434	Slc30a1	lightcyan	0.335936	0.0113659	0.703092	1.53e-09	-0.415777	0.00143836	-0.613904	4.87e-07	-0.101104	0.458433	-0.264676	0.0486905	0.38828	0.00310589	0.15401	0.257093	0.0375455	-0.137665	0.281442	-0.0700301	0.728825	0.0260749	0.908247	0.0125205	0.167564	-0.0424538		FALSE	FALSE	FALSE	FALSE
ENSMUST00000036700	ENSMUSG00000033717	Adra2a	lightcyan	0.57425	3.7e-06	0.702754	1.57e-09	-0.671688	1.45e-08	-0.402728	0.00208941	-0.257549	0.0553249	-0.578072	3.08e-06	0.0544085	0.690433	-0.389173	0.00303224	0.00206704	0.22659	0.33656	0.106556	0.0485419	-0.174732	0.966185	0.00683183	0.410554	0.0413661		TRUE	FALSE	FALSE	TRUE
ENSMUST00000043313	ENSMUSG00000042751	Nmnat2	blue	0.731813	1.48e-10	0.702565	1.59e-09	-0.649194	6.23e-08	-0.491151	0.000121272	-0.633665	1.59e-07	-0.805624	7.01e-14	-0.0800706	0.557458	-0.352841	0.00764755	0.94159	-0.0095088	0.859826	-0.0242848	0.707939	-0.0222133	0.116072	-0.0675878	0.264385	-0.0311152		FALSE	FALSE	TRUE	TRUE
ENSMUST00000134400	ENSMUSG00000050141	Fam205c	lightcyan	0.680582	7.9e-09	0.702511	1.59e-09	-0.393714	0.00268118	-0.486241	0.000145054	-0.620898	3.3e-07	-0.601854	9.28e-07	0.0856537	0.530219	-0.00119223	0.993042	0.584414	-0.176621	0.918037	0.0266189	0.580352	0.234398	0.928284	0.0373393	0.810918	0.0394914		FALSE	FALSE	FALSE	TRUE
ENSMUST00000072312	ENSMUSG00000056900	Usp13	blue	0.875004	1.19e-18	0.702491	1.6e-09	-0.4648	0.000307402	-0.364644	0.00572669	-0.665404	2.21e-08	-0.803372	9.28e-14	-0.139628	0.304724	-0.233332	0.0835067	0.754956	0.0403137	0.534223	-0.0480706	0.745851	-0.0276244	0.785	-0.0244466	0.756581	-0.0145761		FALSE	FALSE	FALSE	TRUE
ENSMUST00000106098	ENSMUSG00000025477	Inpp5a	blue	0.895234	1.33e-20	0.702379	1.61e-09	-0.576444	3.33e-06	-0.331279	0.0126307	-0.646808	7.22e-08	-0.856486	3.88e-17	-0.186332	0.16913	-0.394937	0.00259303	0.0152217	0.168638	0.230582	0.0791317	0.262171	-0.0918523	0.889503	-0.015206	0.301422	0.03702		FALSE	FALSE	FALSE	FALSE
ENSMUST00000113760	ENSMUSG00000053835	H2-T24	lightcyan	-0.137896	0.310824	0.702371	1.61e-09	-0.48528	0.000150182	-0.83369	1.53e-15	0.00339515	0.980187	0.163943	0.227294	0.821668	8.54e-15	0.275301	0.0400178	0.663871	0.078154	0.00485124	0.235546	0.613772	0.0750964	0.82847	0.0536502	0.0139852	0.117722		FALSE	FALSE	TRUE	TRUE
ENSMUST00000036796	ENSMUSG00000036264	Fstl4	blue	0.875653	1.05e-18	0.702325	1.62e-09	-0.59304	1.46e-06	-0.395281	0.00256866	-0.712945	7.07e-10	-0.855616	4.52e-17	-0.164365	0.226085	-0.394108	0.0026525	0.894117	-0.0247337	0.0856805	0.113064	0.435644	0.103025	0.748876	-0.0372001	0.365041	0.0401741		FALSE	FALSE	FALSE	FALSE
ENSMUST00000034863	ENSMUSG00000032312	Csk	lightcyan	0.550044	1.13e-05	0.702309	1.62e-09	-0.628297	2.17e-07	-0.410177	0.00169145	-0.460473	0.000355609	-0.55036	1.11e-05	0.102553	0.451983	-0.298904	0.0252357	0.0500939	0.149338	0.0645446	0.113774	0.997873	0.0003878	0.906372	0.0147773	0.0226346	0.069478		FALSE	FALSE	TRUE	TRUE
ENSMUST00000099557	ENSMUSG00000074923	Pak6	blue	0.661252	2.9e-08	0.701259	1.75e-09	-0.425423	0.00108093	-0.468575	0.000270286	-0.501688	8.18e-05	-0.621136	3.26e-07	0.069921	0.608604	-0.0231432	0.865557	0.758425	-0.0428294	0.348314	0.0813183	0.549268	0.0811761	0.881918	0.0173816	0.468367	0.0328322		FALSE	FALSE	FALSE	TRUE
ENSMUST00000046663	ENSMUSG00000035107	Dcbld2	blue	0.894552	1.57e-20	0.701188	1.76e-09	-0.46955	0.000261388	-0.394553	0.00262042	-0.611354	5.59e-07	-0.861909	1.48e-17	-0.18483	0.172652	-0.237224	0.0783393	0.657499	0.0557115	0.48	0.0537188	0.964825	-0.0059952	0.292511	-0.0649099	0.823669	0.0116754		FALSE	FALSE	FALSE	FALSE
ENSMUST00000120016	ENSMUSG00000079605	Zbtb9	lightcyan	0.191496	0.157414	0.700653	1.84e-09	-0.525325	3.22e-05	-0.574761	3.61e-06	-0.247215	0.0662268	-0.122633	0.367901	0.526642	3.05e-05	0.0567179	0.677996	0.889612	0.0278593	0.144232	0.123307	0.928316	0.0154421	0.976814	0.00649022	0.41794	0.0429987		FALSE	FALSE	TRUE	TRUE
ENSMUST00000154119	ENSMUSG00000058656	Samd12	lightcyan	0.430816	0.000917963	0.700626	1.84e-09	-0.351409	0.00791506	-0.59713	1.19e-06	-0.263643	0.0496093	-0.352707	0.00767214	0.320858	0.0159065	0.199601	0.140247	0.48675	-0.144753	0.874603	-0.036771	0.741215	0.0897709	0.399057	0.158939	0.910541	0.0145025		FALSE	FALSE	FALSE	FALSE
ENSMUST00000054052	ENSMUSG00000049577	Zfpm1	lightcyan	0.488636	0.000132967	0.700425	1.87e-09	-0.634605	1.5e-07	-0.491928	0.000117856	-0.519995	4e-05	-0.495602	0.000102858	0.190993	0.158527	-0.241696	0.0727171	0.980473	-0.00462907	0.0107222	0.214709	0.508028	0.0518058	0.801814	0.0292406	0.028375	0.073288		FALSE	FALSE	FALSE	TRUE
ENSMUST00000077282	ENSMUSG00000054843	Atrnl1	blue	0.911358	1.8e-22	0.70037	1.88e-09	-0.491543	0.000119535	-0.3801	0.0038578	-0.671904	1.43e-08	-0.858982	2.5e-17	-0.175128	0.196709	-0.26769	0.0460875	0.902267	-0.0154863	0.919368	-0.0103293	0.971281	-0.00343978	0.797892	-0.0174629	0.760506	-0.0117809		FALSE	FALSE	TRUE	TRUE
ENSMUST00000026427	ENSMUSG00000025366	Esyt1	lightcyan	0.430969	0.000913677	0.700152	1.91e-09	-0.579285	2.9e-06	-0.566735	5.28e-06	-0.474177	0.00022269	-0.393076	0.00272819	0.258679	0.0542269	-0.172366	0.203973	0.894075	-0.0253354	0.837417	0.0268913	0.353666	0.102681	0.283982	0.103759	0.254738	0.0536046		FALSE	FALSE	FALSE	TRUE
ENSMUST00000002976	ENSMUSG00000002897	Il17ra	blue	0.888234	6.93e-20	0.700016	1.93e-09	-0.560046	7.19e-06	-0.357823	0.00677728	-0.615914	4.36e-07	-0.845416	2.49e-16	-0.17856	0.187942	-0.379484	0.0039204	0.39077	0.111198	3.66443e-10	0.314466	0.873847	0.0240505	0.577055	0.0654276	0.000145819	0.125995		FALSE	FALSE	TRUE	TRUE
ENSMUST00000005616	ENSMUSG00000057672	Pkn1	lightcyan	0.407524	0.00182465	0.699949	1.94e-09	-0.399677	0.00227519	-0.456481	0.000406081	-0.431675	0.000894138	-0.296003	0.0267585	0.340856	0.0101497	0.0889314	0.51454	0.906467	-0.0453449	0.146676	0.169612	0.923117	0.0369701	0.959757	-0.0176994	0.752745	0.035166		FALSE	FALSE	FALSE	FALSE
ENSMUST00000025523	ENSMUSG00000024621	Csf1r	lightcyan	0.147742	0.277195	0.699868	1.95e-09	-0.608012	6.69e-07	-0.640298	1.07e-07	-0.208381	0.123273	-0.12006	0.378115	0.539808	1.76e-05	-0.0400716	0.769352	0.928899	-0.0159529	0.589185	0.0597757	0.980869	0.00411572	0.893819	0.0210402	0.71967	0.0192495		FALSE	FALSE	FALSE	TRUE
ENSMUST00000044081	ENSMUSG00000034575	Papd7	lightcyan	-0.137578	0.311951	0.699638	1.98e-09	-0.492847	0.000113927	-0.636137	1.37e-07	0.0297613	0.827633	0.223109	0.0983631	0.832629	1.79e-15	0.226883	0.0926557	0.296321	0.0884817	0.0519905	0.105408	0.826074	-0.0179963	0.620367	0.0367746	0.0625519	0.0526008		FALSE	FALSE	FALSE	TRUE
ENSMUST00000156290	ENSMUSG00000033209	Ttc28	lightcyan	0.0265643	0.84591	0.69961	1.99e-09	-0.557009	8.25e-06	-0.678603	9.06e-09	-0.0369003	0.78716	-0.0209128	0.878411	0.626343	2.43e-07	0.117168	0.389792	0.501428	-0.0839577	0.952591	0.00834744	0.714978	0.0462664	0.847397	0.0258493	0.9779	0.00210842		FALSE	FALSE	FALSE	TRUE
ENSMUST00000034889	ENSMUSG00000032338	Hcn4	blue	0.855391	4.7e-17	0.699476	2.01e-09	-0.582596	2.47e-06	-0.391227	0.00286867	-0.643448	8.86e-08	-0.865372	7.79e-18	-0.190309	0.160052	-0.372376	0.00471079	0.559039	0.207116	0.277741	0.139435	0.404162	-0.206046	0.72993	-0.0789744	0.937787	0.0119819		FALSE	FALSE	FALSE	FALSE
ENSMUST00000020776	ENSMUSG00000020482	Ccdc117	lightcyan	-0.0836452	0.539942	0.699355	2.02e-09	-0.496927	9.79e-05	-0.646706	7.26e-08	0.120035	0.378213	0.116314	0.393279	0.736135	1.02e-10	0.211972	0.116797	2.08313e-09	0.345561	7.59421e-07	0.239915	0.802567	-0.0249175	0.884963	0.0183313	1.91815e-07	0.147764		FALSE	FALSE	FALSE	TRUE
ENSMUST00000055128	ENSMUSG00000046985	Tapt1	lightcyan	0.504695	7.29e-05	0.699235	2.04e-09	-0.285095	0.0331918	-0.314836	0.0181118	-0.306096	0.0217718	-0.292851	0.0285	0.313076	0.0188035	0.168924	0.213291	0.913553	-0.0153558	0.798698	-0.0231559	0.546454	-0.0372058	0.941524	-0.00767445	0.62502	-0.0190316		FALSE	FALSE	TRUE	TRUE
ENSMUST00000036070	ENSMUSG00000021750	Fam107a	lightcyan	0.0436738	0.749267	0.699175	2.05e-09	-0.689389	4.22e-09	-0.645233	7.95e-08	0.0303644	0.824195	-0.0935762	0.49273	0.546604	1.31e-05	-0.122086	0.370058	2.86541e-07	0.220227	2.76212e-06	0.235135	0.00182414	-0.139806	0.0298348	-0.0999941	0.136156	0.0545339		TRUE	TRUE	FALSE	FALSE
ENSMUST00000061856	ENSMUSG00000024978	Gpam	brown	-0.0914993	0.502422	0.698752	2.12e-09	-0.414006	0.00151446	-0.719941	4.02e-10	-0.109606	0.421314	0.191755	0.156841	0.834103	1.44e-15	0.345495	0.00910774	0.461746	-0.0832622	0.887982	0.0148193	0.548477	0.0665302	0.760071	0.0265644	0.89268	0.00760206		FALSE	FALSE	FALSE	TRUE
ENSMUST00000179734	ENSMUSG00000095779	Gm2163	blue	0.695332	2.73e-09	0.698687	2.13e-09	-0.55267	1e-05	-0.437176	0.00075441	-0.529145	2.75e-05	-0.655776	4.12e-08	0.0215806	0.874559	-0.251581	0.0614272	0.893317	0.051525	0.0136282	0.289151	0.399824	0.193722	0.424396	0.166822	0.0197566	0.172773		FALSE	FALSE	TRUE	TRUE
ENSMUST00000120638	ENSMUSG00000059602	Syn3	blue	0.705205	1.3e-09	0.698599	2.14e-09	-0.414488	0.00149341	-0.351098	0.00797412	-0.588606	1.83e-06	-0.565731	5.53e-06	0.0774723	0.570356	-0.097879	0.472964	0.379499	-0.182157	0.802244	-0.0369759	0.489814	0.125471	0.945378	0.0158292	0.897797	-0.0131478		FALSE	FALSE	FALSE	FALSE
ENSMUST00000095383	ENSMUSG00000060935	Tmem263	blue	0.714052	6.47e-10	0.69844	2.17e-09	-0.410291	0.00168592	-0.374367	0.00447636	-0.412541	0.0015801	-0.66148	2.86e-08	-0.00929512	0.945793	-0.0711359	0.602376	0.303373	0.115285	0.430165	0.0563697	0.311462	-0.0582374	0.181055	-0.0711221	0.86237	0.00888767		FALSE	FALSE	FALSE	FALSE
ENSMUST00000034090	ENSMUSG00000031665	Sall1	lightcyan	0.56982	4.57e-06	0.698365	2.18e-09	-0.626735	2.37e-07	-0.384558	0.00343019	-0.536181	2.05e-05	-0.535752	2.09e-05	0.129664	0.340865	-0.293343	0.0282219	0.918695	-0.0173008	0.0197291	0.156319	0.466896	0.0540453	0.714988	0.0438505	0.0636895	0.0612505		FALSE	FALSE	FALSE	TRUE
ENSMUST00000022709	ENSMUSG00000022114	Spry2	blue	0.855361	4.72e-17	0.698269	2.2e-09	-0.5607	6.98e-06	-0.339537	0.010464	-0.712233	7.48e-10	-0.825922	4.71e-15	-0.157829	0.245339	-0.369741	0.00503754	0.953995	-0.0100632	0.0020371	0.146307	0.929679	0.00906127	0.79348	-0.0219155	0.322258	0.0330179		FALSE	FALSE	FALSE	FALSE
ENSMUST00000037418	ENSMUSG00000034111	Tmed8	brown	0.0857887	0.529568	0.698269	2.2e-09	-0.215933	0.10996	-0.597368	1.17e-06	-0.106333	0.435397	0.0606351	0.657096	0.681651	7.33e-09	0.508159	6.38e-05	0.894685	0.0173025	0.76849	0.0251335	0.853339	-0.0142803	0.932455	-0.00828942	0.891193	0.0065012		FALSE	FALSE	FALSE	FALSE
ENSMUST00000058444	ENSMUSG00000051403	Ppp1r37	blue	0.866912	5.82e-18	0.697943	2.25e-09	-0.564989	5.72e-06	-0.248905	0.0643348	-0.577565	3.15e-06	-0.787938	5.76e-13	-0.147406	0.278302	-0.406513	0.00187783	0.0205819	0.13098	0.0021347	0.151974	0.878311	-0.0113244	0.790032	0.0180299	0.000441612	0.073399		FALSE	FALSE	FALSE	TRUE
ENSMUST00000165033	ENSMUSG00000038418	Egr1	blue	0.84219	4.16e-16	0.697668	2.3e-09	-0.612665	5.21e-07	-0.383633	0.00351525	-0.672738	1.35e-08	-0.858912	2.53e-17	-0.180029	0.184276	-0.419199	0.00130098	0.00751444	0.293518	0.00327801	0.363344	0.688829	0.0748055	0.917078	0.0247531	9.44501e-05	0.195297		FALSE	FALSE	TRUE	TRUE
ENSMUST00000036584	ENSMUSG00000033610	Pank1	lightcyan	0.196984	0.145628	0.697637	2.3e-09	-0.513078	5.27e-05	-0.6214	3.21e-07	-0.167905	0.216107	-0.165957	0.221559	0.467157	0.000283727	0.0306088	0.822803	0.976017	0.0074356	0.64101	0.0568476	0.958401	-0.0110821	0.552056	0.0856753	0.563627	0.0360483		FALSE	FALSE	FALSE	TRUE
ENSMUST00000005671	ENSMUSG00000005533	Igf1r	brown	-0.126548	0.352691	0.696932	2.43e-09	-0.654867	4.37e-08	-0.933527	1.01e-25	-0.0528659	0.698786	0.0345271	0.800558	0.750783	2.67e-11	0.108669	0.425319	0.961087	0.0127379	0.424936	0.114146	0.160453	0.144609	0.964159	0.0119974	0.20965	0.0700354		FALSE	FALSE	TRUE	TRUE
ENSMUST00000028977	ENSMUSG00000027475	Kif3b	brown	0.249381	0.06381	0.696676	2.47e-09	-0.177285	0.191165	-0.424278	0.00111872	-0.107212	0.431588	-0.0177841	0.896493	0.577555	3.16e-06	0.452058	0.000469509	0.902267	0.0156792	0.99543	0.000743981	0.90579	0.00939044	0.846111	-0.015139	0.947411	0.00326221		FALSE	FALSE	TRUE	FALSE
ENSMUST00000046659	ENSMUSG00000042388	Dlgap3	blue	0.912115	1.44e-22	0.696665	2.48e-09	-0.585893	2.1e-06	-0.32453	0.0146778	-0.704584	1.36e-09	-0.888687	6.25e-20	-0.211088	0.118368	-0.415228	0.0014616	0.313882	0.074218	0.00473842	0.1719	0.664011	-0.0258102	0.51952	0.0359148	0.00861683	0.0634019		FALSE	FALSE	FALSE	TRUE
ENSMUST00000080817	ENSMUSG00000058761	Rnf169	blue	0.873853	1.5e-18	0.696634	2.48e-09	-0.441032	0.000668554	-0.411278	0.00163876	-0.667333	1.95e-08	-0.827018	4.03e-15	-0.14955	0.271292	-0.192248	0.155757	0.906363	-0.0168265	0.709125	0.0305881	0.130356	0.082504	0.533699	0.0396813	0.305008	0.0331335		FALSE	FALSE	FALSE	TRUE
ENSMUST00000108086	ENSMUSG00000025757	Hspa4l	brown	-0.150337	0.268751	0.696528	2.5e-09	-0.566526	5.33e-06	-0.792241	3.52e-13	0.00209978	0.987746	0.156933	0.248063	0.815901	1.86e-14	0.193344	0.153369	0.300797	0.143443	0.00550067	0.16436	0.00467492	0.273972	0.692468	0.0837359	8.09919e-05	0.16657		FALSE	FALSE	TRUE	TRUE
ENSMUST00000112691	ENSMUSG00000025266	Gnl3l	brown	-0.123431	0.364771	0.696295	2.55e-09	-0.441909	0.000650299	-0.763579	7.72e-12	-0.0828558	0.543787	0.185682	0.170647	0.835887	1.1e-15	0.345418	0.00912434	0.481042	-0.0564695	0.356624	-0.0593606	0.863836	0.0113591	0.343081	-0.0422245	0.144209	-0.0369285		FALSE	FALSE	FALSE	TRUE
ENSMUST00000097281	ENSMUSG00000039414	Heatr5b	brown	-0.188682	0.16372	0.69616	2.57e-09	-0.445024	0.000589068	-0.791515	3.83e-13	0.0490507	0.719596	0.243379	0.0706864	0.894417	1.62e-20	0.389955	0.00296901	0.924112	-0.0136963	0.395922	0.0584351	0.770168	0.0262171	0.816017	-0.0216151	0.777983	0.0126721		FALSE	FALSE	FALSE	FALSE
ENSMUST00000037141	ENSMUSG00000037111	Setd7	brown	-0.260887	0.0521321	0.6961	2.58e-09	-0.537695	1.92e-05	-0.814721	2.18e-14	0.139844	0.303969	0.253786	0.0591124	0.906128	7.9e-22	0.274718	0.0404581	0.0635018	0.107192	4.26403e-08	0.21326	0.939838	0.00567107	0.65613	-0.0303835	0.000310637	0.0733518		FALSE	FALSE	TRUE	FALSE
ENSMUST00000037299	ENSMUSG00000038848	Ythdf1	brown	0.0622342	0.648637	0.696048	2.59e-09	-0.421987	0.00119789	-0.488931	0.000131546	-0.008935	0.94789	0.0585742	0.66806	0.660619	3.02e-08	0.212495	0.115878	0.831624	0.0263245	0.639578	0.0368207	0.459978	-0.0414583	0.536303	-0.0398687	0.932955	-0.00436843		FALSE	FALSE	FALSE	FALSE
ENSMUST00000001583	ENSMUSG00000001542	Ell2	blue	0.738395	8.31e-11	0.695825	2.64e-09	-0.275858	0.0396007	-0.361625	0.00617266	-0.683447	6.46e-09	-0.616792	4.15e-07	0.0197003	0.885412	0.067812	0.619481	0.29403	0.113802	0.728389	0.0323705	0.962304	-0.0059818	0.625923	-0.0400073	0.536865	0.025891		FALSE	FALSE	FALSE	FALSE
ENSMUST00000024761	ENSMUSG00000023965	Fbxl17	brown	-0.00199721	0.988344	0.695339	2.73e-09	-0.399455	0.00228924	-0.662835	2.62e-08	-0.0375712	0.783383	0.10695	0.432721	0.728962	1.89e-10	0.289921	0.0302027	0.313976	-0.0960178	0.55502	0.0517709	0.5885	0.0589101	0.54583	-0.0584116	0.807469	-0.013254		FALSE	FALSE	FALSE	FALSE
ENSMUST00000040025	ENSMUSG00000052698	Tln2	brown	0.0519848	0.703573	0.695211	2.76e-09	-0.435618	0.000791833	-0.70599	1.22e-09	-0.221293	0.101203	-0.00132755	0.992252	0.688024	4.66e-09	0.299502	0.0249311	0.826733	-0.0268186	0.390783	0.0679579	0.46921	0.059622	0.521093	0.0345874	0.305967	0.0351111		FALSE	FALSE	FALSE	TRUE
ENSMUST00000111346	ENSMUSG00000029420	Rimbp2	brown	0.0487644	0.721166	0.694588	2.89e-09	-0.45835	0.000381688	-0.642131	9.6e-08	-0.185243	0.171678	0.0696448	0.610024	0.700905	1.8e-09	0.192272	0.155704	0.880109	-0.0221671	0.0738216	0.0919726	0.692281	0.0595566	0.607995	0.0397454	0.227865	0.0435362		FALSE	FALSE	FALSE	TRUE
ENSMUST00000062957	ENSMUSG00000033530	Ttc7b	blue	0.926949	1.19e-24	0.694199	2.97e-09	-0.483291	0.000161324	-0.320268	0.0161118	-0.777064	1.91e-12	-0.865581	7.49e-18	-0.193405	0.153236	-0.282838	0.0346724	0.853825	-0.0207837	0.971581	0.00410638	0.773766	-0.0174426	0.928362	-0.00737947	0.814736	-0.00931211		FALSE	FALSE	TRUE	FALSE
ENSMUST00000171696	ENSMUSG00000017679	Ttpal	lightcyan	0.616951	4.11e-07	0.694118	2.99e-09	-0.418799	0.00131641	-0.445486	0.000580442	-0.448652	0.000524336	-0.556419	8.47e-06	0.0848948	0.533882	-0.0717327	0.599327	0.771702	-0.0454761	0.985523	0.00260916	0.861524	0.0268702	0.489352	-0.0792126	0.653184	-0.023927		FALSE	FALSE	FALSE	FALSE
ENSMUST00000001592	ENSMUSG00000001552	Jup	blue	0.857906	3.02e-17	0.693959	3.03e-09	-0.588018	1.89e-06	-0.342337	0.00980635	-0.672611	1.37e-08	-0.81099	3.54e-14	-0.151128	0.266211	-0.396935	0.00245455	0.35395	0.0934701	0.0957063	0.117947	0.706411	0.0330469	0.634473	0.0391919	0.0112588	0.0732977		FALSE	FALSE	TRUE	TRUE
ENSMUST00000013886	ENSMUSG00000019254	Ppp1r12c	lightcyan	0.512096	5.48e-05	0.693747	3.07e-09	-0.5318	2.47e-05	-0.363004	0.00596531	-0.382737	0.00359954	-0.38263	0.0036097	0.243565	0.0704649	-0.164917	0.224508	0.283914	0.103189	0.00236811	0.16484	0.225988	0.0893671	0.488555	0.0671889	8.95535e-05	0.103994		FALSE	FALSE	TRUE	TRUE
ENSMUST00000069597	ENSMUSG00000073563	Csnk1g3	lightcyan	0.417068	0.00138511	0.693705	3.08e-09	-0.264685	0.0486827	-0.392869	0.00274361	-0.353485	0.00752972	-0.263442	0.0497899	0.349612	0.0082622	0.235135	0.0810796	0.977846	0.00431337	0.984856	0.00226337	0.450132	-0.0412856	0.379405	-0.0484518	0.576912	-0.020343		FALSE	FALSE	FALSE	FALSE
ENSMUST00000038665	ENSMUSG00000041552	Ptchd1	blue	0.86782	4.9e-18	0.692962	3.26e-09	-0.463196	0.000324532	-0.426635	0.00104219	-0.659478	3.25e-08	-0.834977	1.26e-15	-0.165189	0.223735	-0.223029	0.0984864	0.672602	0.0851848	0.561057	0.0686394	0.933147	0.0203776	0.912384	0.0234508	0.403048	0.0547811		FALSE	FALSE	TRUE	TRUE
ENSMUST00000080721	ENSMUSG00000058152	Chsy3	blue	0.825707	4.86e-15	0.692481	3.37e-09	-0.537813	1.92e-05	-0.388726	0.00306894	-0.660136	3.12e-08	-0.771837	3.32e-12	-0.115263	0.397598	-0.331976	0.0124339	0.976017	0.0078654	0.916721	-0.0156069	0.414899	0.102748	0.62128	0.073991	0.445838	0.0447926		FALSE	FALSE	TRUE	FALSE
ENSMUST00000038890	ENSMUSG00000053641	Dennd4a	lightcyan	0.609939	6.03e-07	0.692423	3.39e-09	-0.163521	0.228511	-0.482357	0.000166811	-0.520225	3.96e-05	-0.467921	0.000276411	0.176416	0.193385	0.327208	0.0138337	0.934209	-0.0150424	0.722089	-0.0287492	0.810549	0.0173496	0.881649	0.0126537	0.945576	-0.00357084		FALSE	FALSE	FALSE	FALSE
ENSMUST00000118174	ENSMUSG00000039987	Phtf2	lightcyan	0.600384	1e-06	0.692258	3.43e-09	-0.239721	0.0751594	-0.334186	0.0118276	-0.238012	0.0773241	-0.440221	0.00068584	0.148305	0.275349	0.150689	0.267617	0.627439	0.0692657	0.0963595	0.120364	0.74092	-0.037781	0.973366	-0.0057013	0.449796	0.0367711		FALSE	FALSE	FALSE	FALSE
ENSMUST00000085684	ENSMUSG00000038780	Smurf1	lightcyan	0.420833	0.00123965	0.691613	3.59e-09	-0.462501	0.000332222	-0.408789	0.00176	-0.380408	0.0038268	-0.327862	0.0136343	0.286999	0.0319846	-0.00982638	0.9427	0.830706	-0.0513254	0.0921497	0.222585	0.702107	-0.0771573	0.864767	-0.0383985	0.870551	0.0152607		FALSE	FALSE	TRUE	FALSE
ENSMUST00000022696	ENSMUSG00000022100	Xpo7	brown	0.0657452	0.63022	0.691555	3.61e-09	-0.272138	0.042455	-0.523981	3.41e-05	-0.131184	0.335183	0.128936	0.343604	0.72946	1.81e-10	0.414069	0.0015117	0.810402	0.0276219	0.818552	0.0202865	0.792269	0.0182422	0.770414	-0.0208525	0.740136	0.0129399		FALSE	FALSE	TRUE	FALSE
ENSMUST00000099276	ENSMUSG00000074748	Atxn7l3b	lightcyan	0.304012	0.0227318	0.691093	3.73e-09	-0.415924	0.00143222	-0.357741	0.00679093	-0.22675	0.0928522	-0.148499	0.274715	0.454648	0.000431354	0.073833	0.58865	0.94199	-0.0089	0.897345	-0.0129168	0.737717	-0.0187129	0.784492	-0.0171362	0.697813	-0.0136455		FALSE	FALSE	TRUE	TRUE
ENSMUST00000022287	ENSMUSG00000021765	Fst	blue	0.878049	6.38e-19	0.691015	3.75e-09	-0.580345	2.76e-06	-0.305458	0.0220622	-0.657453	3.7e-08	-0.869861	3.31e-18	-0.211305	0.11798	-0.416871	0.0013931	0.959069	0.0200762	0.00502909	0.275797	0.889474	0.0597256	0.926086	-0.0304191	0.372734	0.0787542		FALSE	FALSE	TRUE	FALSE
ENSMUST00000055946	ENSMUSG00000045967	Gpr158	blue	0.879235	4.98e-19	0.690971	3.77e-09	-0.436232	0.000776893	-0.380454	0.00382213	-0.695121	2.78e-09	-0.812318	2.98e-14	-0.134967	0.321312	-0.173816	0.200136	0.357072	-0.070835	0.876924	-0.0149172	0.744644	0.0194613	0.703345	-0.0225115	0.479829	-0.0218362		FALSE	FALSE	FALSE	TRUE
ENSMUST00000071325	ENSMUSG00000020716	Nf1	brown	-0.136926	0.314272	0.690869	3.79e-09	-0.413306	0.00154554	-0.79397	2.87e-13	0.0084779	0.950553	0.166429	0.220229	0.831896	1.99e-15	0.411441	0.00163106	0.808726	-0.0276796	0.314151	0.0632622	0.853162	0.0189124	0.94676	0.0078023	0.699005	0.015073		FALSE	FALSE	FALSE	TRUE
ENSMUST00000059851	ENSMUSG00000048787	Dcun1d3	lightcyan	0.523597	3.46e-05	0.690486	3.9e-09	-0.422364	0.00118452	-0.407033	0.00185031	-0.224087	0.0968584	-0.480304	0.00017948	0.14129	0.298946	-0.0311009	0.820001	0.461184	0.0916225	0.0331237	0.140829	0.251321	-0.0905849	0.996019	-0.00083481	0.415457	0.0376758		FALSE	FALSE	FALSE	FALSE
ENSMUST00000063517	ENSMUSG00000051934	Spats2	lightcyan	0.453177	0.000452671	0.690428	3.92e-09	-0.483491	0.000160169	-0.408752	0.00176188	-0.414486	0.00149352	-0.405964	0.00190725	0.238716	0.0764258	-0.0597139	0.661988	0.990719	0.00197537	0.960547	0.0064871	0.992997	-0.00118039	0.959785	-0.006668	0.993193	0.000561097		FALSE	FALSE	FALSE	FALSE
ENSMUST00000015137	ENSMUSG00000029674	Limk1	blue	0.853899	6.07e-17	0.690278	3.96e-09	-0.522012	3.69e-05	-0.327507	0.0137421	-0.744115	4.96e-11	-0.796793	2.06e-13	-0.151643	0.264566	-0.345712	0.00906135	0.0461804	0.148706	0.600026	0.0534623	0.807076	-0.0279153	0.861978	-0.0186788	0.255253	0.0397636		FALSE	FALSE	FALSE	FALSE
ENSMUST00000140485	ENSMUSG00000026014	Raph1	blue	0.73051	1.66e-10	0.690223	3.98e-09	-0.278396	0.0377456	-0.397366	0.00242551	-0.623158	2.91e-07	-0.622589	3e-07	0.020251	0.882231	0.0775168	0.570134	0.825805	0.027904	0.854942	0.0175081	0.811738	0.0183227	0.814862	-0.0206865	0.81534	0.0105202		FALSE	FALSE	TRUE	FALSE
ENSMUST00000001055	ENSMUSG00000001029	Icam2	lightcyan	0.072313	0.596368	0.689996	4.04e-09	-0.397565	0.00241222	-0.618175	3.84e-07	-0.13587	0.318053	0.0170483	0.900753	0.61701	4.1e-07	0.218159	0.106256	0.658407	0.144568	0.0131306	0.493076	0.903135	-0.0640397	0.612171	0.22918	0.106452	0.193539		FALSE	FALSE	FALSE	TRUE
ENSMUST00000109832	ENSMUSG00000017843	Ppp2r5c	lightcyan	0.640033	1.09e-07	0.689545	4.18e-09	-0.465371	0.000301506	-0.34045	0.0102455	-0.528378	2.84e-05	-0.538255	1.88e-05	0.0942521	0.489596	-0.142187	0.29586	0.416705	0.067366	0.888873	0.0138317	0.398372	-0.0426572	0.283982	-0.0504458	0.96272	-0.00239645		FALSE	FALSE	FALSE	FALSE
ENSMUST00000020775	ENSMUSG00000020483	Dynll2	blue	0.834492	1.36e-15	0.688937	4.36e-09	-0.344846	0.00924777	-0.232237	0.0850073	-0.594541	1.36e-06	-0.663159	2.56e-08	-0.0508429	0.709794	-0.0998539	0.464036	0.999093	-0.000207112	0.375855	0.0827866	0.45112	0.0438603	0.587292	0.047517	0.105272	0.0476093		FALSE	FALSE	FALSE	TRUE
ENSMUST00000170036	ENSMUSG00000003382	Etv3	lightcyan	0.167039	0.218518	0.688918	4.37e-09	-0.449131	0.000516286	-0.504279	7.41e-05	-0.128274	0.346108	-0.113001	0.406987	0.513158	5.25e-05	0.144554	0.287808	0.830884	0.0396645	0.0210691	0.164071	0.73068	-0.0523203	0.850823	0.031322	0.371166	0.046012		FALSE	FALSE	FALSE	TRUE
ENSMUST00000023750	ENSMUSG00000023011	Faim2	blue	0.866951	5.78e-18	0.688886	4.38e-09	-0.523724	3.44e-05	-0.272884	0.0418693	-0.789077	5.06e-13	-0.785309	7.75e-13	-0.124608	0.360178	-0.317406	0.0171408	0.6006	0.0450063	0.820014	0.0266018	0.811819	0.014166	0.940439	0.00591031	0.449335	0.0228228		FALSE	FALSE	TRUE	TRUE
ENSMUST00000160433	ENSMUSG00000058975	Kcnc1	blue	0.759067	1.21e-11	0.688385	4.54e-09	-0.400634	0.00221539	-0.347653	0.00865561	-0.744803	4.66e-11	-0.619231	3.63e-07	0.0102282	0.940361	-0.141824	0.297107	0.395615	0.0721015	0.638198	0.0359163	0.89104	0.015911	0.968881	0.00384014	0.298314	0.0313834		FALSE	FALSE	TRUE	TRUE
ENSMUST00000102484	ENSMUSG00000078515	Ddi2	brown	-0.191011	0.158487	0.688235	4.59e-09	-0.397338	0.00242738	-0.697425	2.34e-09	0.167965	0.215938	0.277101	0.0386832	0.891166	3.52e-20	0.388507	0.00308702	0.559479	0.0540502	6.60756e-06	0.186169	0.994056	-0.000750222	0.99176	0.00108411	0.00956285	0.0611837		FALSE	FALSE	FALSE	TRUE
ENSMUST00000153997	ENSMUSG00000078747	Gm20878	blue	0.802094	1.09e-13	0.688205	4.6e-09	-0.44809	0.000533932	-0.408574	0.00177084	-0.632962	1.66e-07	-0.712914	7.09e-10	-0.0705495	0.605379	-0.220657	0.102213	0.476314	0.106779	0.574624	0.0596244	0.887048	0.025753	0.804155	0.0449747	0.229018	0.0606203		FALSE	FALSE	TRUE	TRUE
ENSMUST00000023918	ENSMUSG00000023150	Ivns1abp	blue	0.787888	5.8e-13	0.68788	4.71e-09	-0.354683	0.00731497	-0.307341	0.0212153	-0.446198	0.000567362	-0.670111	1.62e-08	-0.0633716	0.642648	-0.100375	0.461697	0.0197927	0.143822	0.0057895	0.127585	0.341479	-0.0566313	0.339971	-0.0486868	0.143613	0.0422499		FALSE	FALSE	FALSE	FALSE
ENSMUST00000117200	ENSMUSG00000052516	Robo2	blue	0.752987	2.17e-11	0.687793	4.74e-09	-0.450884	0.00048779	-0.465172	0.000303556	-0.712012	7.62e-10	-0.715828	5.61e-10	-0.025254	0.853425	-0.103147	0.449355	0.0795257	-0.137624	0.967901	-0.00507966	0.739209	0.0376511	0.899026	-0.0181355	0.502631	-0.0292512		FALSE	FALSE	FALSE	TRUE
ENSMUST00000076859	ENSMUSG00000028680	Plk3	blue	0.712872	7.11e-10	0.687791	4.74e-09	-0.548636	1.2e-05	-0.379225	0.00394704	-0.536177	2.05e-05	-0.702176	1.64e-09	-0.0493924	0.717724	-0.27896	0.0373431	0.0968125	0.217252	0.013979	0.242455	0.802089	-0.045482	0.0831428	0.173163	0.00244361	0.146516		FALSE	FALSE	FALSE	TRUE
ENSMUST00000020238	ENSMUSG00000020048	Hsp90b1	lightcyan	-0.0903215	0.507962	0.687771	4.75e-09	-0.471543	0.000244022	-0.686952	5.03e-09	0.273658	0.0412687	0.119449	0.380564	0.719892	4.04e-10	0.220375	0.102663	0.000404657	0.306188	0.000872774	0.149526	0.398372	-0.0558555	0.043892	-0.0839799	0.0259474	0.0796691		FALSE	TRUE	FALSE	FALSE
ENSMUST00000003612	ENSMUSG00000003518	Dusp3	blue	0.799153	1.55e-13	0.687686	4.77e-09	-0.470077	0.000256692	-0.355513	0.00716932	-0.566532	5.33e-06	-0.744579	4.76e-11	-0.083633	0.540001	-0.193646	0.152715	0.728666	-0.0382962	0.52729	0.0581932	0.823956	0.0205524	0.0715811	0.0976984	0.297482	0.0374363		FALSE	FALSE	FALSE	TRUE
ENSMUST00000090826	ENSMUSG00000049044	Rapgef4	lightcyan	0.417202	0.00137967	0.687658	4.78e-09	-0.324274	0.0147609	-0.512535	5.38e-05	-0.467484	0.000280572	-0.288549	0.0310288	0.37804	0.00407079	0.231265	0.0863583	0.315337	-0.0729714	0.777445	0.0253949	0.254981	0.113708	0.873518	-0.0157264	0.775501	0.0132529		FALSE	FALSE	FALSE	FALSE
ENSMUST00000090006	ENSMUSG00000025809	Itgb1	brown	-0.000636723	0.996284	0.687617	4.8e-09	-0.410968	0.00165343	-0.704254	1.4e-09	0.167357	0.21763	0.0303495	0.82428	0.650971	5.58e-08	0.274787	0.0404059	0.945953	0.00932764	0.923731	-0.010252	0.4259	-0.043439	0.80714	-0.0199368	0.653245	-0.0172263		FALSE	FALSE	FALSE	TRUE
ENSMUST00000045503	ENSMUSG00000037754	Ppp1r16b	brown	0.0243448	0.858647	0.687389	4.88e-09	-0.636091	1.38e-07	-0.663187	2.56e-08	-0.100319	0.461947	-0.0293308	0.830089	0.630363	1.93e-07	-0.0249012	0.85545	0.922393	-0.0229705	0.000433957	0.249228	0.381169	0.153809	0.430535	0.103515	0.0105786	0.124354		FALSE	FALSE	FALSE	TRUE
ENSMUST00000041401	ENSMUSG00000029804	Herc3	lightcyan	0.704084	1.41e-09	0.686846	5.07e-09	-0.341343	0.0100357	-0.440562	0.000678524	-0.611293	5.61e-07	-0.589946	1.71e-06	0.0724674	0.595582	0.0515043	0.706188	0.0848914	-0.103899	0.088307	-0.0891017	0.897503	0.00914454	0.425649	-0.0377017	0.013118	-0.0547231		FALSE	FALSE	FALSE	TRUE
ENSMUST00000049126	ENSMUSG00000036766	Dner	blue	0.873417	1.64e-18	0.686631	5.15e-09	-0.526011	3.13e-05	-0.296762	0.0263529	-0.637426	1.27e-07	-0.830046	2.61e-15	-0.187172	0.167181	-0.347117	0.00876608	0.65424	0.041729	0.767571	-0.0247343	0.189767	-0.0603077	0.939825	-0.00683569	0.731902	-0.0125643		FALSE	FALSE	FALSE	TRUE
ENSMUST00000023779	ENSMUSG00000023034	Nr4a1	lightcyan	0.677318	9.9e-09	0.686576	5.17e-09	-0.603398	8.55e-07	-0.416061	0.0014265	-0.590246	1.69e-06	-0.666765	2.02e-08	-0.00936519	0.945385	-0.348083	0.0085678	0.163452	0.209518	0.122948	0.249431	0.312815	0.159767	0.358526	0.228847	0.000308727	0.213924		FALSE	FALSE	TRUE	TRUE
ENSMUST00000099513	ENSMUSG00000020331	Hcn2	blue	0.840577	5.35e-16	0.686378	5.24e-09	-0.548365	1.21e-05	-0.263944	0.0493408	-0.723297	3.05e-10	-0.757351	1.43e-11	-0.117031	0.390349	-0.375369	0.00436236	0.844293	0.0226331	0.512206	0.0568651	0.540103	0.0355342	0.201626	0.0538455	0.080927	0.0435417		FALSE	FALSE	TRUE	TRUE
ENSMUST00000012612	ENSMUSG00000041164	Zmiz2	blue	0.748229	3.4e-11	0.686254	5.29e-09	-0.414427	0.00149609	-0.334374	0.0117772	-0.562931	6.3e-06	-0.671202	1.5e-08	-0.0212838	0.87627	-0.117841	0.387054	0.827859	-0.0327971	0.271774	0.104042	0.80184	0.0403624	0.164043	0.148519	0.0949486	0.0678672		FALSE	FALSE	FALSE	TRUE
ENSMUST00000162538	ENSMUSG00000031781	Ciapin1	lightcyan	0.235283	0.0808839	0.685791	5.47e-09	-0.450819	0.000488827	-0.468409	0.000271829	-0.217629	0.107129	-0.110268	0.4185	0.514077	5.06e-05	0.0788288	0.563604	0.765373	0.0369156	0.13958	0.0901318	0.911388	-0.0113496	0.977624	-0.00358267	0.375105	0.0318473		FALSE	FALSE	FALSE	FALSE
ENSMUST00000021674	ENSMUSG00000021250	Fos	blue	0.74939	3.05e-11	0.685211	5.7e-09	-0.605119	7.81e-07	-0.426058	0.00106049	-0.602121	9.15e-07	-0.757455	1.41e-11	-0.0993625	0.466249	-0.384277	0.00345589	0.0168186	0.424126	0.93401	0.0238063	0.904443	0.050531	0.826386	0.0896821	0.103222	0.150185		FALSE	FALSE	TRUE	TRUE
ENSMUST00000039174	ENSMUSG00000038151	Prdm1	lightcyan	0.631294	1.82e-07	0.684974	5.79e-09	-0.624891	2.64e-07	-0.462946	0.000327282	-0.408232	0.0017882	-0.648502	6.5e-08	0.0113256	0.933976	-0.34333	0.00958188	0.779544	0.141506	0.415564	0.202984	0.978232	0.0247468	0.957256	0.0361441	0.509942	0.104859		FALSE	FALSE	TRUE	TRUE
ENSMUST00000081079	ENSMUSG00000025192	Entpd7	brown	-0.151047	0.26647	0.684328	6.07e-09	-0.532567	2.39e-05	-0.841535	4.61e-16	-0.00718805	0.958068	0.136317	0.316449	0.808825	4.68e-14	0.251559	0.0614508	0.358444	-0.108019	0.275604	0.0952222	0.636539	0.0517312	0.744973	0.0460223	0.756522	0.0195348		FALSE	FALSE	FALSE	TRUE
ENSMUST00000166468	ENSMUSG00000019889	Ptprk	blue	0.78512	7.91e-13	0.684246	6.1e-09	-0.335654	0.0114391	-0.410135	0.00169344	-0.533169	2.33e-05	-0.686041	5.37e-09	-0.0429836	0.753103	-0.00926291	0.94598	0.740676	-0.0371124	0.885275	-0.0144223	0.463413	0.0415087	0.906949	0.0110333	0.987467	0.000926847		FALSE	FALSE	FALSE	FALSE
ENSMUST00000021554	ENSMUSG00000015143	Actn1	lightcyan	0.121847	0.371005	0.684148	6.14e-09	-0.530228	2.63e-05	-0.552355	1.02e-05	0.0635982	0.641457	-0.0381173	0.780313	0.575668	3.46e-06	0.0426002	0.755236	0.520541	0.0647603	0.00107958	0.157848	0.777926	-0.0232641	0.238671	-0.0693995	0.335823	0.0331408		FALSE	FALSE	FALSE	FALSE
ENSMUST00000146390	ENSMUSG00000047904	Sstr2	blue	0.91108	1.95e-22	0.684137	6.15e-09	-0.578739	2.98e-06	-0.331143	0.0126693	-0.697011	2.41e-09	-0.898339	6.13e-21	-0.241664	0.0727557	-0.431203	0.000907168	0.00155238	0.276057	0.00486334	0.228087	0.432313	-0.0870014	0.316407	0.0839322	0.000960022	0.126882		FALSE	FALSE	FALSE	TRUE
ENSMUST00000171109	ENSMUSG00000040957	Cables1	lightcyan	0.410792	0.0016618	0.68412	6.16e-09	-0.57045	4.43e-06	-0.470294	0.000254783	-0.242267	0.0720225	-0.409198	0.00173954	0.224467	0.0962778	-0.147476	0.27807	0.0163897	0.440992	0.0647688	0.185348	0.690893	-0.082968	0.625829	0.137046	0.00715943	0.180805		FALSE	FALSE	FALSE	TRUE
ENSMUST00000036439	ENSMUSG00000039385	Cdh6	blue	0.878582	5.71e-19	0.684072	6.18e-09	-0.438823	0.000716584	-0.369172	0.0051107	-0.667325	1.95e-08	-0.812768	2.81e-14	-0.151426	0.265257	-0.199635	0.140177	0.925811	-0.0263242	0.737683	0.0439454	0.254618	0.153068	0.484568	0.094048	0.278824	0.0673674		FALSE	FALSE	FALSE	TRUE
ENSMUST00000042103	ENSMUSG00000039057	Myo16	blue	0.878666	5.61e-19	0.683198	6.57e-09	-0.542204	1.59e-05	-0.324621	0.0146485	-0.685192	5.71e-09	-0.851341	9.38e-17	-0.187117	0.167309	-0.3453	0.00914965	0.120793	-0.131312	0.51438	0.068407	0.681848	0.0360834	0.831185	0.0340617	0.968207	0.00310875		FALSE	FALSE	FALSE	TRUE
ENSMUST00000032094	ENSMUSG00000030019	Fbxl14	lightcyan	0.102734	0.451183	0.683055	6.64e-09	-0.526889	3.02e-05	-0.5167	4.56e-05	0.0203223	0.881819	-0.0578309	0.672032	0.546552	1.31e-05	0.0308554	0.821399	0.734381	0.0433538	0.187812	0.0881665	0.988404	-0.00211973	0.537278	-0.050321	0.669172	0.0197724		FALSE	FALSE	FALSE	FALSE
ENSMUST00000102864	ENSMUSG00000020275	Rel	lightcyan	0.058486	0.668531	0.68292	6.7e-09	-0.353613	0.00750668	-0.497018	9.76e-05	-0.0146432	0.914699	0.099817	0.464202	0.670416	1.58e-08	0.278637	0.0375731	0.693823	-0.127229	0.138861	0.256249	0.551117	-0.139309	0.924947	0.0422531	0.99043	0.00224725		FALSE	FALSE	TRUE	TRUE
ENSMUST00000111608	ENSMUSG00000044835	Ankrd45	blue	0.839388	6.44e-16	0.682917	6.7e-09	-0.501938	8.1e-05	-0.360843	0.00629307	-0.504036	7.48e-05	-0.776805	1.96e-12	-0.139969	0.303536	-0.312235	0.0191418	0.81525	0.0289158	0.870217	0.0161052	0.129859	-0.0745926	0.863619	-0.0148005	0.794415	-0.0114522		FALSE	FALSE	FALSE	FALSE
ENSMUST00000040647	ENSMUSG00000036585	Fgf1	lightcyan	0.282607	0.0348266	0.68288	6.72e-09	-0.52164	3.74e-05	-0.458811	0.000375881	-0.240035	0.0747664	-0.257358	0.0555126	0.343932	0.00944794	-0.0634239	0.642372	0.206444	0.102541	0.277959	0.0704924	0.0987039	-0.0843256	0.303938	-0.0663859	0.887892	0.00739282		FALSE	FALSE	FALSE	FALSE
ENSMUST00000028603	ENSMUSG00000027180	Fbxo3	lightcyan	0.40282	0.00208401	0.682722	6.8e-09	-0.299786	0.0247876	-0.385952	0.00330536	-0.301441	0.0239647	-0.270326	0.0439052	0.291914	0.0290357	0.12144	0.372615	0.035255	0.146776	0.32064	0.0673144	0.35687	-0.0635746	0.650305	-0.0400417	0.429036	0.0298074		FALSE	FALSE	FALSE	FALSE
ENSMUST00000006625	ENSMUSG00000006456	Rbm14	brown	-0.0589544	0.666032	0.682547	6.88e-09	-0.605042	7.84e-07	-0.661315	2.89e-08	0.0159752	0.906972	0.0545344	0.689753	0.696697	2.47e-09	0.0474374	0.728458	0.0260131	0.184074	3.0641e-05	0.245677	0.948801	-0.00979234	0.873518	-0.0246681	0.00307738	0.0988233		FALSE	FALSE	FALSE	FALSE
ENSMUST00000050248	ENSMUSG00000022601	Zbtb11	brown	-0.1659	0.221718	0.68254	6.88e-09	-0.382404	0.00363123	-0.737807	8.76e-11	0.0599751	0.6606	0.210188	0.119981	0.838577	7.3e-16	0.432802	0.000863762	0.18752	0.0985097	0.00262011	0.137901	0.651426	0.0293794	0.543203	-0.0504339	0.0435013	0.0554647		FALSE	FALSE	TRUE	FALSE
ENSMUST00000043650	ENSMUSG00000041930	Fam222a	blue	0.762382	8.7e-12	0.682489	6.91e-09	-0.576061	3.39e-06	-0.340637	0.0102013	-0.438959	0.000713539	-0.74485	4.64e-11	-0.0996875	0.464784	-0.341423	0.0100171	0.903904	0.0292478	0.591668	0.0647374	0.705061	-0.063529	0.981395	-0.00569994	0.957515	0.00532946		FALSE	FALSE	FALSE	FALSE
ENSMUST00000121440	ENSMUSG00000061143	Maml3	lightcyan	0.0318173	0.815926	0.682136	7.08e-09	-0.602032	9.19e-07	-0.672362	1.39e-08	0.112917	0.407336	-0.0423034	0.756889	0.58488	2.21e-06	0.00994074	0.942034	0.828047	-0.0852491	0.0523297	0.201972	0.429493	0.153367	0.965633	-0.0140411	0.466614	0.0628916		FALSE	FALSE	FALSE	FALSE
ENSMUST00000099294	ENSMUSG00000025085	Ablim1	blue	0.865314	7.87e-18	0.681806	7.25e-09	-0.437978	0.000735774	-0.330352	0.0128964	-0.703383	1.49e-09	-0.782923	1.01e-12	-0.130267	0.338602	-0.1982	0.143108	0.486182	-0.0787873	0.640877	0.038343	0.155775	0.107468	0.931121	0.0100271	0.595431	0.0227159		FALSE	FALSE	FALSE	TRUE
ENSMUST00000179097	ENSMUSG00000063142	Kcnma1	brown	0.136932	0.314249	0.681294	7.51e-09	-0.343956	0.00944255	-0.768752	4.57e-12	-0.265408	0.0480477	-0.0820693	0.547631	0.606777	7.15e-07	0.379645	0.00390396	0.585387	-0.08679	0.945782	-0.00822243	0.616872	0.0954194	0.878011	0.0318027	0.945286	0.00643176		FALSE	FALSE	FALSE	FALSE
ENSMUST00000049389	ENSMUSG00000039470	Zdhhc2	blue	0.733853	1.24e-10	0.681237	7.54e-09	-0.290154	0.0300644	-0.365362	0.00562485	-0.529274	2.74e-05	-0.624641	2.67e-07	-0.00257147	0.984993	0.0219749	0.872286	0.679941	0.0498068	0.964791	0.00526964	0.0178036	-0.100977	0.792583	-0.0207928	0.661605	-0.0172006		FALSE	FALSE	FALSE	FALSE
ENSMUST00000000544	ENSMUSG00000000532	Acvr1b	blue	0.826746	4.19e-15	0.680978	7.68e-09	-0.3679	0.00527757	-0.321371	0.0157299	-0.682624	6.84e-09	-0.690054	4.02e-09	-0.0548861	0.687854	-0.0939375	0.491054	0.641789	-0.0434812	0.167913	-0.0764502	0.357682	0.0424675	0.620985	0.0277842	0.757744	-0.0117293		FALSE	FALSE	FALSE	FALSE
ENSMUST00000059562	ENSMUSG00000048332	Lhfp	blue	0.841009	5e-16	0.680911	7.72e-09	-0.486459	0.000143914	-0.343322	0.00958358	-0.525077	3.26e-05	-0.789757	4.68e-13	-0.161617	0.234049	-0.276215	0.0393353	0.684786	0.0706286	0.127123	0.121385	0.537835	-0.0908645	0.682428	0.0620982	0.400615	0.048099		FALSE	FALSE	FALSE	TRUE
ENSMUST00000053661	ENSMUSG00000047867	Gimap6	lightcyan	0.118488	0.384433	0.680776	7.79e-09	-0.5718	4.16e-06	-0.567114	5.19e-06	-0.152968	0.260365	-0.106749	0.433594	0.505469	7.08e-05	-0.0172478	0.899598	0.169319	0.30154	0.302237	0.204851	0.856493	0.161717	0.71822	0.1841	0.116775	0.219488		FALSE	FALSE	TRUE	TRUE
ENSMUST00000067530	ENSMUSG00000054455	Vapb	blue	0.68443	6.02e-09	0.680705	7.83e-09	-0.219217	0.104528	-0.159267	0.24101	-0.507183	6.63e-05	-0.415005	0.00147111	0.14382	0.290291	0.108953	0.424101	0.771578	0.0297028	0.984369	-0.00235916	0.979896	0.00235495	0.971774	0.00309808	0.852322	0.00766407		FALSE	FALSE	TRUE	FALSE
ENSMUST00000037448	ENSMUSG00000074283	Zfp109	lightcyan	0.116481	0.392596	0.680589	7.89e-09	-0.375205	0.00438082	-0.705693	1.25e-09	-0.175875	0.194777	-0.0686843	0.614973	0.583822	2.32e-06	0.292534	0.0286801	0.905358	-0.0304529	0.31176	0.125721	0.74676	0.0544559	0.861664	0.0409173	0.501486	0.0496299		FALSE	FALSE	FALSE	TRUE
ENSMUST00000031565	ENSMUSG00000029581	Fscn1	blue	0.930639	3.07e-25	0.680091	8.17e-09	-0.574251	3.7e-06	-0.293682	0.0280317	-0.72099	3.69e-10	-0.915809	4.74e-23	-0.256279	0.0565804	-0.43172	0.000892906	0.720448	0.0366151	3.75147e-05	0.23121	0.815891	-0.0160205	0.774472	0.0243654	0.00757662	0.0693904		FALSE	FALSE	FALSE	TRUE
ENSMUST00000027409	ENSMUSG00000026208	Des	lightcyan	0.151312	0.265623	0.679938	8.26e-09	-0.50592	6.96e-05	-0.638551	1.19e-07	-0.0634557	0.642205	-0.117609	0.387995	0.502055	8.07e-05	0.0657896	0.629988	0.83617	-0.071116	0.998722	0.000529769	0.443424	-0.234778	0.278799	0.320811	0.954266	0.0107466		FALSE	FALSE	TRUE	TRUE
ENSMUST00000041767	ENSMUSG00000037410	Tbc1d2b	lightcyan	0.26688	0.0467754	0.679622	8.44e-09	-0.381519	0.00371682	-0.506609	6.78e-05	-0.230904	0.0868641	-0.113099	0.406578	0.476224	0.000207301	0.140866	0.300417	0.782868	0.0413318	0.780487	-0.0303746	0.662336	0.0425701	0.319191	0.0817446	0.477154	0.0329774		FALSE	FALSE	TRUE	FALSE
ENSMUST00000103084	ENSMUSG00000017667	Zfp334	brown	-0.141907	0.296822	0.678961	8.84e-09	-0.476912	0.000202346	-0.752173	2.35e-11	0.0440218	0.747335	0.183057	0.176881	0.817009	1.61e-14	0.289643	0.0303682	0.990426	0.00201482	0.166075	0.0886996	0.695478	0.031582	0.799204	0.0260432	0.248371	0.0407307		FALSE	FALSE	TRUE	TRUE
ENSMUST00000115323	ENSMUSG00000024211	Grm8	blue	0.687023	5.01e-09	0.678712	8.99e-09	-0.426338	0.00105158	-0.337483	0.0109704	-0.491124	0.000121391	-0.584277	2.27e-06	0.0473146	0.729133	-0.0912322	0.503676	0.99319	0.00797452	0.53279	0.11003	0.929886	0.0613866	0.995761	0.00245142	0.798754	0.054195		FALSE	FALSE	TRUE	TRUE
ENSMUST00000023007	ENSMUSG00000022376	Adcy8	lightcyan	0.482633	0.000165169	0.678171	9.34e-09	-0.531295	2.52e-05	-0.532	2.45e-05	-0.521633	3.75e-05	-0.448643	0.000524493	0.179848	0.184725	-0.17578	0.195023	0.373976	0.10246	0.693442	-0.0354336	0.76094	0.0311608	0.926822	0.0115033	0.457143	0.0294113		FALSE	FALSE	TRUE	FALSE
ENSMUST00000114415	ENSMUSG00000038331	Satb2	blue	0.893405	2.07e-20	0.678099	9.38e-09	-0.487999	0.000136091	-0.39408	0.0026545	-0.688891	4.38e-09	-0.87317	1.72e-18	-0.209157	0.12185	-0.281692	0.0354448	0.764098	0.087163	0.732397	0.0483348	0.393383	0.168106	0.902399	0.0284386	0.185493	0.0873222		FALSE	FALSE	TRUE	TRUE
ENSMUST00000164773	ENSMUSG00000020205	Phlda1	blue	0.857146	3.46e-17	0.677862	9.54e-09	-0.605249	7.76e-07	-0.328383	0.013477	-0.661246	2.9e-08	-0.875654	1.05e-18	-0.214766	0.111942	-0.435695	0.000789952	0.491767	0.104903	0.0002649	0.248169	0.845858	0.0227656	0.997795	-0.000443285	0.00517268	0.0969138		FALSE	FALSE	TRUE	FALSE
ENSMUST00000183482	ENSMUSG00000049511	Htr1b	lightcyan	0.0595371	0.662929	0.677854	9.54e-09	-0.334023	0.0118714	-0.617011	4.1e-07	-0.113262	0.405896	0.00337873	0.980283	0.609585	6.15e-07	0.351102	0.00797329	0.605351	0.0732708	7.67507e-06	0.255961	0.947329	0.0111572	0.581733	-0.0729894	0.1079	0.0688602		FALSE	FALSE	TRUE	FALSE
ENSMUST00000055322	ENSMUSG00000056708	Ier5	blue	0.907002	6.21e-22	0.677645	9.68e-09	-0.561179	6.82e-06	-0.286998	0.0319847	-0.655044	4.32e-08	-0.889226	5.52e-20	-0.248479	0.0648073	-0.427597	0.00101233	7.27685e-05	0.294551	1.89075e-12	0.409696	0.79134	-0.0319408	0.767459	-0.0423127	3.74597e-05	0.156792		FALSE	FALSE	FALSE	FALSE
ENSMUST00000067924	ENSMUSG00000054720	Lrrc8c	lightcyan	-0.200381	0.13867	0.677521	9.76e-09	-0.493831	0.000109853	-0.725949	2.44e-10	0.0351015	0.79731	0.211811	0.117083	0.830641	2.39e-15	0.280118	0.0365285	0.0312906	0.150142	0.00416525	0.146593	0.933474	-0.0102601	0.688848	-0.0367362	0.0292941	0.0642953		FALSE	FALSE	FALSE	FALSE
ENSMUST00000032557	ENSMUSG00000024969	Mark2	blue	0.88324	2.11e-19	0.677325	9.9e-09	-0.579033	2.94e-06	-0.275116	0.0401568	-0.624819	2.65e-07	-0.861496	1.59e-17	-0.211984	0.116776	-0.419027	0.00130761	0.768994	0.0338305	0.129759	0.0863352	0.904443	-0.0105168	0.918104	0.0101436	0.326122	0.0307928		FALSE	FALSE	FALSE	TRUE
ENSMUST00000002678	ENSMUSG00000002603	Tgfb1	lightcyan	0.423102	0.00115875	0.676926	1.02e-08	-0.583125	2.4e-06	-0.461401	0.000344736	-0.311138	0.0195909	-0.397593	0.00241035	0.224116	0.0968134	-0.225635	0.0945131	0.999518	0.000272034	0.750257	0.0572302	0.996883	-0.00127328	0.960113	-0.0152028	0.905272	0.0132359		FALSE	FALSE	FALSE	FALSE
ENSMUST00000113575	ENSMUSG00000051703	Tmem198	blue	0.862952	1.22e-17	0.676809	1.03e-08	-0.572456	4.03e-06	-0.221347	0.101119	-0.627458	2.28e-07	-0.819452	1.16e-14	-0.199721	0.140003	-0.443665	0.000615098	0.0290099	0.150321	7.1528e-07	0.285362	0.550928	-0.0409339	0.687832	0.0361974	7.50049e-05	0.11058		FALSE	FALSE	FALSE	TRUE
ENSMUST00000036618	ENSMUSG00000042286	Stab1	lightcyan	0.111906	0.411576	0.676614	1.04e-08	-0.462203	0.000335568	-0.627887	2.22e-07	0.0447131	0.743502	-0.0473004	0.729212	0.543746	1.48e-05	0.0927362	0.496638	0.999093	0.000389389	0.142013	0.131291	0.820961	-0.0402096	0.244931	0.12841	0.266992	0.0558951		FALSE	FALSE	FALSE	TRUE
ENSMUST00000030140	ENSMUSG00000028431	Ikbkap	brown	-0.0672634	0.622324	0.676113	1.08e-08	-0.364893	0.00569114	-0.671205	1.5e-08	-0.0203255	0.881801	0.204846	0.129909	0.813795	2.46e-14	0.376776	0.00420657	0.33517	-0.0794001	0.980883	0.00281665	0.692476	0.0314029	0.878784	-0.0150223	0.750663	-0.0133312		FALSE	FALSE	FALSE	FALSE
ENSMUST00000165963	ENSMUSG00000069911	Fam196b	lightcyan	0.36177	0.00615048	0.675938	1.09e-08	-0.613387	5e-07	-0.54682	1.3e-05	-0.193544	0.152936	-0.406752	0.00186511	0.222292	0.0996328	-0.196873	0.14586	0.11654	1.2546	0.875048	0.087899	0.939838	0.117218	0.253822	1.17599	0.0246735	0.646889		FALSE	FALSE	TRUE	TRUE
ENSMUST00000038295	ENSMUSG00000041757	Plekha6	blue	0.818326	1.35e-14	0.675911	1.09e-08	-0.385957	0.00330495	-0.365127	0.00565806	-0.745273	4.46e-11	-0.706887	1.14e-09	-0.0779663	0.567893	-0.144895	0.28666	0.901241	0.0183597	0.756713	-0.0267535	0.249598	0.074747	0.523733	0.0407264	0.47121	0.0255585		FALSE	FALSE	TRUE	FALSE
ENSMUST00000021347	ENSMUSG00000020964	Sel1l	brown	-0.213095	0.114828	0.675867	1.09e-08	-0.462701	0.000329995	-0.714881	6.06e-10	0.166129	0.221072	0.279911	0.0366729	0.892244	2.73e-20	0.312574	0.0190049	0.966751	0.00572954	0.388032	0.0561732	0.908088	-0.00921494	0.97967	-0.00238097	0.703167	0.0139948		FALSE	FALSE	FALSE	FALSE
ENSMUST00000026886	ENSMUSG00000025780	Itih5	lightcyan	-0.126124	0.35432	0.675823	1.1e-08	-0.448976	0.000518883	-0.778307	1.67e-12	0.0948765	0.486712	0.156759	0.248594	0.772038	3.25e-12	0.298348	0.0255221	0.0545935	-0.138046	0.0536615	-0.109663	0.821571	-0.0258593	0.261989	0.0774159	0.151233	-0.0476622		FALSE	FALSE	TRUE	FALSE
ENSMUST00000025908	ENSMUSG00000024957	Kcnk4	blue	0.871991	2.18e-18	0.675722	1.11e-08	-0.52154	3.76e-05	-0.277558	0.0383498	-0.640658	1.05e-07	-0.794297	2.77e-13	-0.171814	0.205449	-0.367779	0.00529366	0.420668	0.115259	0.351738	0.0903953	0.895481	0.0233694	0.872122	-0.0267166	0.327955	0.0518413		FALSE	FALSE	TRUE	FALSE
ENSMUST00000023776	ENSMUSG00000023032	Slc4a8	brown	-0.170507	0.208969	0.675644	1.11e-08	-0.352431	0.00772328	-0.751896	2.41e-11	0.00437802	0.974453	0.2699	0.0442524	0.89642	9.91e-21	0.459401	0.00036857	0.954501	-0.0081791	0.711315	0.0292636	0.39981	0.042642	0.537267	0.0342662	0.413915	0.0248056		FALSE	FALSE	FALSE	TRUE
ENSMUST00000031249	ENSMUSG00000029309	Sparcl1	blue	0.716392	5.36e-10	0.67556	1.12e-08	-0.516526	4.6e-05	-0.401428	0.00216682	-0.823933	6.23e-15	-0.70127	1.75e-09	-0.0519502	0.703761	-0.251219	0.0618149	0.631768	0.0450648	0.906242	-0.0165951	0.805097	-0.0162878	0.563763	-0.0337087	0.944118	-0.00378221		FALSE	FALSE	FALSE	TRUE
ENSMUST00000097694	ENSMUSG00000049339	Fam134a	blue	0.705167	1.3e-09	0.675415	1.13e-08	-0.481689	0.000170839	-0.345181	0.00917524	-0.554518	9.23e-06	-0.616527	4.21e-07	0.023813	0.861704	-0.197911	0.143704	0.841169	-0.028636	0.734393	0.0469993	0.789923	0.0287763	0.0543993	0.179107	0.155001	0.0596551		FALSE	FALSE	FALSE	TRUE
ENSMUST00000090986	ENSMUSG00000015852	Fcrls	lightcyan	0.626703	2.38e-07	0.675192	1.15e-08	-0.712157	7.53e-10	-0.390766	0.0029047	-0.443852	0.000611454	-0.673128	1.32e-08	-0.027782	0.838938	-0.486098	0.000145807	0.23136	0.124221	0.143949	0.131366	0.835655	-0.0260365	0.993601	0.00152997	0.117295	0.0610134		FALSE	FALSE	FALSE	TRUE
ENSMUST00000025503	ENSMUSG00000024601	Isoc1	lightcyan	0.319022	0.0165533	0.675059	1.16e-08	-0.524689	3.31e-05	-0.44493	0.000590823	-0.0810379	0.552691	-0.272558	0.0421246	0.323957	0.0148642	-0.0857057	0.529968	0.488936	-0.07791	0.887436	-0.0167208	0.412173	-0.0704081	0.832314	-0.0365431	0.171779	-0.0497081		FALSE	FALSE	TRUE	TRUE
ENSMUST00000048319	ENSMUSG00000042628	Zfyve1	brown	-0.158549	0.243164	0.675001	1.16e-08	-0.357507	0.00682982	-0.643188	9e-08	0.0490258	0.719732	0.280309	0.0363956	0.875837	1.01e-18	0.41938	0.00129405	0.367745	0.0806278	0.0364546	0.110924	0.995379	0.000751897	0.897375	-0.0136274	0.156625	0.0436103		FALSE	FALSE	TRUE	FALSE
ENSMUST00000019939	ENSMUSG00000019804	Snx3	lightcyan	0.363842	0.0058423	0.674488	1.2e-08	-0.645342	7.9e-08	-0.360787	0.00630165	-0.256731	0.0561309	-0.353328	0.00755841	0.255132	0.0577343	-0.27972	0.0368071	0.389849	0.0725514	0.13399	0.108413	0.292886	-0.0535619	0.865546	-0.0172078	0.403001	0.0287349		FALSE	FALSE	FALSE	FALSE
ENSMUST00000013970	ENSMUSG00000025417	Pip4k2c	lightcyan	0.466678	0.000288401	0.674323	1.22e-08	-0.379158	0.00395386	-0.293399	0.0281908	-0.397375	0.00242489	-0.335093	0.0115863	0.26871	0.0452329	0.0561517	0.681037	0.895466	-0.0158999	0.00910986	0.138919	0.99579	-0.000547069	0.586103	-0.034148	0.473588	0.0223		FALSE	FALSE	TRUE	FALSE
ENSMUST00000061273	ENSMUSG00000044548	Dact1	lightcyan	0.277063	0.038711	0.674301	1.22e-08	-0.654631	4.43e-08	-0.593138	1.46e-06	-0.0969632	0.477135	-0.35421	0.0073992	0.290301	0.0299774	-0.182501	0.178223	0.97641	-0.00717697	0.0175151	0.189188	0.821449	-0.0449448	0.542927	-0.0811544	0.851882	0.0148427		FALSE	FALSE	TRUE	FALSE
ENSMUST00000034458	ENSMUSG00000089704	Galnt2	lightcyan	0.510239	5.89e-05	0.674246	1.22e-08	-0.492876	0.000113806	-0.480927	0.000175545	-0.284774	0.033399	-0.463662	0.000319471	0.176837	0.192307	-0.0954193	0.484211	0.685325	-0.0833793	0.606844	0.0821617	0.812978	-0.0604188	0.752009	0.087138	0.954039	0.00702142		FALSE	FALSE	TRUE	TRUE
ENSMUST00000027997	ENSMUSG00000026678	Rgs5	lightcyan	-0.120238	0.3774	0.674104	1.23e-08	-0.458873	0.000375105	-0.792547	3.39e-13	-0.0586171	0.667831	0.164736	0.225025	0.778926	1.56e-12	0.265343	0.0481046	0.714816	-0.0484827	0.931215	-0.0114363	0.353058	0.0615486	0.196423	0.0975748	0.544467	0.0257926		FALSE	FALSE	FALSE	FALSE
ENSMUST00000070418	ENSMUSG00000027797	Dclk1	blue	0.919286	1.59e-23	0.673969	1.25e-08	-0.440218	0.00068591	-0.267443	0.0462965	-0.674668	1.19e-08	-0.843247	3.52e-16	-0.207407	0.125074	-0.266802	0.0468422	0.902827	-0.0144079	0.170113	0.0876488	0.968108	0.00384927	0.469923	-0.0352788	0.7865	0.0106154		FALSE	FALSE	FALSE	FALSE
ENSMUST00000032422	ENSMUSG00000030284	Creld1	blue	0.636597	1.34e-07	0.673923	1.25e-08	-0.563721	6.07e-06	-0.257964	0.0549197	-0.478691	0.000190043	-0.543943	1.47e-05	0.0509221	0.709362	-0.345964	0.00900772	0.0258452	0.14688	0.136037	0.113367	0.510681	-0.0423602	0.86303	0.0170319	0.0338751	0.0583153		FALSE	FALSE	FALSE	TRUE
ENSMUST00000002790	ENSMUSG00000002718	Cse1l	lightcyan	0.515422	4.8e-05	0.673819	1.26e-08	-0.254412	0.0584684	-0.422297	0.00118687	-0.326574	0.0140299	-0.387044	0.00321042	0.207418	0.125054	0.184191	0.174168	0.878474	0.0203946	0.708894	-0.0308955	0.82218	-0.0175497	0.651019	-0.031242	0.730202	-0.0142484		FALSE	FALSE	FALSE	TRUE
ENSMUST00000087978	ENSMUSG00000067586	S1pr3	lightcyan	0.227842	0.0912484	0.673561	1.28e-08	-0.618897	3.69e-07	-0.663245	2.55e-08	-0.142841	0.293621	-0.264662	0.0487027	0.377008	0.00418135	-0.135621	0.318949	0.786206	-0.04914	0.735827	0.0438474	0.844125	0.0301337	0.618057	0.0697902	0.703134	0.0259589		FALSE	FALSE	FALSE	TRUE
ENSMUST00000040336	ENSMUSG00000038267	Slc22a23	blue	0.822579	7.53e-15	0.67355	1.28e-08	-0.471789	0.000241953	-0.339051	0.0105821	-0.549147	1.17e-05	-0.747111	3.77e-11	-0.10789	0.428663	-0.254878	0.0579925	0.973799	0.00593015	0.856774	-0.0197298	0.991559	-0.00168933	0.135425	0.0980844	0.605015	0.0234185		FALSE	FALSE	FALSE	FALSE
ENSMUST00000179343	ENSMUSG00000094483	Purb	lightcyan	0.640702	1.05e-07	0.673385	1.3e-08	-0.274353	0.0407357	-0.440253	0.000685146	-0.539144	1.81e-05	-0.573617	3.81e-06	0.0866391	0.52548	0.165497	0.222859	0.459151	-0.0650527	0.916246	0.0127542	0.81102	0.0153227	0.964812	-0.00380526	0.796986	-0.0103864		FALSE	FALSE	FALSE	FALSE
ENSMUST00000069965	ENSMUSG00000020015	Cdk17	blue	0.850429	1.09e-16	0.672998	1.33e-08	-0.428577	0.000982714	-0.31076	0.019748	-0.602851	8.8e-07	-0.774878	2.41e-12	-0.126283	0.353707	-0.185061	0.172109	0.80849	-0.0256254	0.792089	-0.0228143	0.541359	-0.0294268	0.0499829	-0.0665591	0.15951	-0.0357458		FALSE	FALSE	TRUE	TRUE
ENSMUST00000079063	ENSMUSG00000063632	Sox11	lightcyan	0.147709	0.277303	0.672887	1.34e-08	-0.601595	9.4e-07	-0.590166	1.69e-06	-0.0588436	0.666623	-0.199062	0.141343	0.419165	0.00130228	-0.111847	0.411822	0.00106438	0.217301	0.0134243	0.198489	0.0133255	-0.180464	0.367125	-0.105451	0.590388	0.0335839		TRUE	FALSE	FALSE	FALSE
ENSMUST00000039956	ENSMUSG00000034591	Slc41a2	lightcyan	0.370124	0.00498889	0.672648	1.36e-08	-0.491584	0.000119357	-0.43425	0.000826061	-0.184072	0.174451	-0.31554	0.0178411	0.301178	0.0240937	-0.0534915	0.695394	0.954455	0.0102911	0.826072	-0.0238954	0.241297	-0.0789943	0.466039	-0.0607025	0.366466	-0.0366688		FALSE	FALSE	FALSE	TRUE
ENSMUST00000020217	ENSMUSG00000020029	Nudt4	blue	0.930712	2.99e-25	0.672597	1.37e-08	-0.434244	0.000826238	-0.301582	0.0238953	-0.647647	6.85e-08	-0.880762	3.6e-19	-0.247342	0.0660828	-0.264226	0.0490889	0.677988	0.0398567	0.891353	0.0133479	0.857989	-0.0145099	0.804948	-0.0176571	0.909817	0.00506953		FALSE	FALSE	FALSE	FALSE
ENSMUST00000022458	ENSMUSG00000021901	Bap1	blue	0.737262	9.19e-11	0.672574	1.37e-08	-0.527938	2.9e-05	-0.22771	0.0914413	-0.572455	4.03e-06	-0.610537	5.84e-07	0.0071948	0.958029	-0.302495	0.0234524	0.666465	0.0418507	0.60156	0.0461496	0.980464	-0.00239604	0.966841	-0.00377472	0.494612	0.0218701		FALSE	FALSE	FALSE	FALSE
ENSMUST00000053426	ENSMUSG00000038582	Pptc7	lightcyan	-0.0528424	0.698913	0.672183	1.41e-08	-0.383567	0.00352139	-0.590974	1.63e-06	0.101071	0.45858	0.121451	0.372573	0.718203	4.63e-10	0.331988	0.0124305	0.544621	0.0566226	0.000636492	0.15017	0.55486	-0.034237	0.581038	-0.0382333	0.253051	0.0342487		FALSE	FALSE	FALSE	FALSE
ENSMUST00000054960	ENSMUSG00000051495	Irf2bp2	lightcyan	0.283362	0.0343237	0.67152	1.47e-08	-0.752222	2.33e-11	-0.69552	2.7e-09	-0.256947	0.055917	-0.446327	0.000565024	0.247374	0.0660464	-0.294033	0.0278361	0.45927	0.0690221	0.745245	0.0663533	0.128947	-0.0881373	0.924515	-0.0156467	0.929939	0.0067307		FALSE	FALSE	FALSE	FALSE
ENSMUST00000032451	ENSMUSG00000030307	Slc6a11	lightcyan	0.425989	0.00106268	0.671149	1.51e-08	-0.435951	0.0007837	-0.432238	0.00087884	-0.515795	4.73e-05	-0.369001	0.00513293	0.238709	0.0764347	-0.00568628	0.966823	0.619783	0.0654196	0.71794	-0.0331437	0.599964	-0.0578041	0.808502	-0.0314777	0.824004	-0.0132834		FALSE	FALSE	FALSE	TRUE
ENSMUST00000081775	ENSMUSG00000038615	Nfe2l1	lightcyan	0.246408	0.0671452	0.670901	1.53e-08	-0.34047	0.0102408	-0.523122	3.53e-05	-0.212068	0.116629	-0.141987	0.296546	0.468521	0.000270788	0.244567	0.0692798	0.919502	0.0146088	0.703586	0.0435264	0.394597	0.0963026	0.949457	-0.00822628	0.403139	0.03536		FALSE	FALSE	TRUE	FALSE
ENSMUST00000039413	ENSMUSG00000032177	Pde4a	lightcyan	0.219232	0.104505	0.670864	1.54e-08	-0.398094	0.00237724	-0.38048	0.00381953	-0.343669	0.00950619	-0.0508964	0.709502	0.509709	6.01e-05	0.10305	0.449783	0.702527	0.0402982	0.0603073	0.0978741	0.839216	-0.0154323	0.843284	-0.0165334	0.32583	0.0303083		FALSE	FALSE	FALSE	FALSE
ENSMUST00000070577	ENSMUSG00000031847	1700030J22Rik	lightcyan	0.584722	2.22e-06	0.670658	1.56e-08	-0.532273	2.42e-05	-0.453965	0.00044114	-0.337303	0.0110158	-0.617534	3.98e-07	0.0316772	0.816723	-0.188332	0.164519	0.6469	0.078654	0.544527	0.0725233	0.358025	-0.10321	0.895683	0.0269253	0.818915	0.0183946		FALSE	FALSE	FALSE	TRUE
ENSMUST00000020835	ENSMUSG00000020525	Ppm1d	lightcyan	0.22614	0.0937584	0.670516	1.57e-08	-0.305605	0.021995	-0.411705	0.00161873	-0.117845	0.387037	-0.0828132	0.543994	0.482899	0.000163608	0.23524	0.0809405	0.801137	0.0396932	0.484835	0.0647086	0.455291	-0.0638921	0.933793	0.0133558	0.826165	0.0137694		FALSE	FALSE	FALSE	TRUE
ENSMUST00000048790	ENSMUSG00000033361	Prrg3	blue	0.880101	4.15e-19	0.670464	1.58e-08	-0.422499	0.00117977	-0.346735	0.00884551	-0.651356	5.44e-08	-0.818991	1.23e-14	-0.18902	0.162953	-0.233284	0.0835715	0.893763	0.0203736	0.0982965	0.0968104	0.999975	1.3912e-05	0.863213	0.0172446	0.321567	0.0351707		FALSE	FALSE	TRUE	TRUE
ENSMUST00000021796	ENSMUSG00000021367	Edn1	lightcyan	0.391688	0.00283308	0.670177	1.61e-08	-0.506822	6.72e-05	-0.604081	8.25e-07	-0.346929	0.00880508	-0.362591	0.00602669	0.251701	0.0613001	-0.0846543	0.535046	0.543197	0.14355	0.220235	-0.183596	0.858228	0.0659841	0.544361	0.154441	0.676125	0.0473186		FALSE	FALSE	TRUE	FALSE
ENSMUST00000092074	ENSMUSG00000002147	Stat6	blue	0.656802	3.86e-08	0.670163	1.61e-08	-0.489277	0.000129894	-0.360872	0.00628846	-0.28819	0.031248	-0.560037	7.19e-06	0.0389584	0.77559	-0.230204	0.087851	0.0436196	0.190985	0.0728588	0.137707	0.835958	-0.0297098	0.0697264	0.142934	0.00393315	0.108339		FALSE	FALSE	FALSE	TRUE
ENSMUST00000036453	ENSMUSG00000040390	Map3k10	blue	0.69145	3.64e-09	0.670138	1.61e-08	-0.630987	1.86e-07	-0.331042	0.0126982	-0.620091	3.46e-07	-0.688478	4.51e-09	-0.0375603	0.783444	-0.395795	0.00253275	0.868464	-0.0215417	0.310953	0.0881338	0.81827	-0.0180332	0.987269	-0.00211631	0.679351	0.0166402		FALSE	FALSE	TRUE	FALSE
ENSMUST00000042818	ENSMUSG00000035828	Pim3	lightcyan	0.604865	7.92e-07	0.67008	1.62e-08	-0.556988	8.26e-06	-0.32586	0.0142534	-0.460282	0.000357895	-0.535408	2.12e-05	0.0657758	0.630061	-0.285574	0.0328845	0.860219	0.0271916	0.499394	0.0648163	0.871547	-0.019027	0.736439	0.0411628	0.487509	0.0291636		FALSE	FALSE	FALSE	TRUE
ENSMUST00000090292	ENSMUSG00000022191	Drosha	brown	-0.0754486	0.580496	0.669922	1.64e-08	-0.42141	0.00121861	-0.723929	2.89e-10	-0.0476662	0.727199	0.13665	0.315256	0.765544	6.34e-12	0.335221	0.0115527	0.897244	-0.0178214	0.442297	0.0556636	0.0663001	0.118696	0.702052	0.0327451	0.099689	0.048211		FALSE	FALSE	FALSE	TRUE
ENSMUST00000059286	ENSMUSG00000060477	Irak2	lightcyan	0.369341	0.00508892	0.669755	1.66e-08	-0.493663	0.000110538	-0.506338	6.85e-05	-0.401682	0.00215151	-0.348313	0.00852133	0.27929	0.0371097	-0.0395044	0.772528	0.568285	0.0872321	0.0158786	0.196799	0.527679	-0.126324	0.817253	0.075137	0.36683	0.0620771		FALSE	FALSE	FALSE	TRUE
ENSMUST00000103122	ENSMUSG00000037820	Tgm2	lightcyan	-0.0305331	0.823234	0.669636	1.67e-08	-0.715348	5.84e-10	-0.802127	1.08e-13	0.0308075	0.821671	-0.0701264	0.607549	0.577003	3.24e-06	-0.103353	0.448443	0.0137758	0.204874	0.0379806	0.217909	0.362056	-0.0964453	0.803656	0.0407757	0.0362222	0.0919234		FALSE	FALSE	FALSE	TRUE
ENSMUST00000174078	ENSMUSG00000041025	Iffo2	brown	-0.000643438	0.996245	0.669217	1.72e-08	-0.453534	0.000447407	-0.673958	1.25e-08	-0.097915	0.4728	0.0308487	0.821437	0.668322	1.82e-08	0.230615	0.0872701	0.985095	-0.00592266	0.253057	0.150762	0.988843	0.00528531	0.693598	0.101743	0.469462	0.0578192		FALSE	FALSE	FALSE	TRUE
ENSMUST00000068697	ENSMUSG00000055239	Kcmf1	lightcyan	0.299887	0.0247368	0.668509	1.8e-08	-0.358424	0.00667838	-0.317653	0.01705	-0.100974	0.459011	-0.136747	0.31491	0.40488	0.00196665	0.0869782	0.523855	0.822222	0.0284227	0.886213	0.014807	0.385138	-0.0485093	0.784492	-0.0226698	0.891038	-0.00690028		FALSE	FALSE	FALSE	FALSE
ENSMUST00000089085	ENSMUSG00000023868	Pde10a	blue	0.831936	1.98e-15	0.668117	1.85e-08	-0.362977	0.0059693	-0.377322	0.00414742	-0.649531	6.1e-08	-0.729274	1.84e-10	-0.0819893	0.548022	-0.080737	0.554172	0.226878	-0.116006	0.393356	0.0831942	0.586367	0.0565376	0.928052	0.0264906	0.891071	0.0105818		FALSE	FALSE	FALSE	TRUE
ENSMUST00000102694	ENSMUSG00000027864	Ptgfrn	blue	0.897211	8.14e-21	0.667848	1.88e-08	-0.556609	8.4e-06	-0.341727	0.00994651	-0.544254	1.45e-05	-0.888043	7.24e-20	-0.244201	0.0697112	-0.39667	0.00247248	0.0278629	0.217733	0.0153528	0.149757	0.971046	-0.00950502	0.713193	0.0318605	0.00627197	0.0995172		FALSE	FALSE	FALSE	TRUE
ENSMUST00000172699	ENSMUSG00000074480	Mex3a	lightcyan	0.410535	0.00167413	0.667588	1.91e-08	-0.501272	8.31e-05	-0.416689	0.00140055	-0.372477	0.0046986	-0.36245	0.00604784	0.247625	0.0657628	-0.1152	0.397858	0.905047	-0.0298704	0.261727	0.127747	0.724739	0.0577323	0.467356	-0.109709	0.883239	0.0143245		FALSE	FALSE	FALSE	FALSE
ENSMUST00000004143	ENSMUSG00000020919	Stat5b	blue	0.884811	1.5e-19	0.667578	1.91e-08	-0.520311	3.95e-05	-0.337239	0.011032	-0.635164	1.45e-07	-0.873534	1.6e-18	-0.235035	0.081213	-0.356879	0.00693513	0.327722	0.107172	0.815104	-0.0240989	0.343143	-0.0832873	0.994523	0.00100891	0.957932	-0.00370048		FALSE	FALSE	FALSE	FALSE
ENSMUST00000115318	ENSMUSG00000043079	Synpo	blue	0.870729	2.79e-18	0.667366	1.94e-08	-0.511358	5.64e-05	-0.309075	0.0204598	-0.7623	8.77e-12	-0.842072	4.24e-16	-0.190899	0.158736	-0.331356	0.0126088	0.898117	0.0219104	2.24632e-05	0.28009	0.244722	0.125293	0.968445	0.00572843	0.00124451	0.108773		FALSE	FALSE	TRUE	TRUE
ENSMUST00000064067	ENSMUSG00000036061	Smug1	blue	0.657851	3.61e-08	0.667318	1.95e-08	-0.432382	0.00087497	-0.303318	0.0230592	-0.421348	0.00122083	-0.528577	2.82e-05	0.0600146	0.66039	-0.155931	0.251133	0.932459	0.0160877	0.619429	0.0501842	0.683123	-0.041841	0.902146	0.0182693	0.838595	0.0129674		FALSE	FALSE	FALSE	TRUE
ENSMUST00000098614	ENSMUSG00000071064	Zfp827	lightcyan	0.466992	0.000285326	0.667055	1.98e-08	-0.430106	0.00093806	-0.613799	4.89e-07	-0.40136	0.00217096	-0.424883	0.00109861	0.233337	0.0834993	0.0468223	0.731846	0.935955	0.0154568	0.216101	-0.0911759	0.71395	0.0417854	0.499088	0.06514	0.806349	0.0145109		FALSE	FALSE	TRUE	FALSE
ENSMUST00000142739	ENSMUSG00000017376	Nlk	blue	0.934791	6.13e-26	0.667049	1.98e-08	-0.529057	2.76e-05	-0.341976	0.00988908	-0.702339	1.62e-09	-0.927042	1.15e-24	-0.271534	0.0429339	-0.382643	0.00360839	0.666683	0.0449997	0.131888	0.0814153	0.870489	0.0135095	0.271352	-0.0555616	0.503997	0.0221164		FALSE	FALSE	TRUE	FALSE
ENSMUST00000036248	ENSMUSG00000038400	Pmepa1	blue	0.938537	1.3e-26	0.667007	1.99e-08	-0.501361	8.28e-05	-0.296676	0.0263989	-0.676704	1.03e-08	-0.913284	1.02e-22	-0.270904	0.0434382	-0.355848	0.00711128	0.636123	0.0712663	0.158832	0.0877481	0.358452	-0.0629811	0.961876	-0.00668667	0.551927	0.025576		FALSE	FALSE	FALSE	FALSE
ENSMUST00000050004	ENSMUSG00000033107	Rnf125	lightcyan	-0.0288533	0.832815	0.666981	1.99e-08	-0.525286	3.23e-05	-0.770625	3.77e-12	0.0379658	0.781164	0.00263123	0.984645	0.63974	1.11e-07	0.161435	0.234583	0.57637	0.187533	0.0422961	0.450349	0.699441	0.159794	0.951616	-0.0556087	0.166428	0.18304		FALSE	FALSE	TRUE	FALSE
ENSMUST00000000285	ENSMUSG00000000276	Dgke	lightcyan	0.173486	0.201006	0.66698	1.99e-08	-0.304292	0.0226008	-0.644881	8.12e-08	-0.192084	0.156118	-0.0312355	0.819235	0.590433	1.67e-06	0.337213	0.0110387	0.279558	-0.114297	0.196076	-0.0806684	0.381335	0.0603346	0.586094	-0.0559601	0.120617	-0.0503873		FALSE	FALSE	FALSE	TRUE
ENSMUST00000055006	ENSMUSG00000047821	Trim16	lightcyan	0.135417	0.319686	0.666901	2e-08	-0.500177	8.66e-05	-0.58737	1.95e-06	-0.107866	0.428766	-0.1183	0.385194	0.479023	0.000187822	0.0391221	0.774672	0.247809	1.09905	0.574277	0.587935	0.517859	-0.850833	0.846704	0.409578	0.521554	0.35311		FALSE	FALSE	FALSE	TRUE
ENSMUST00000113272	ENSMUSG00000026814	Eng	lightcyan	0.310928	0.0196781	0.666899	2e-08	-0.538234	1.88e-05	-0.564274	5.92e-06	-0.342604	0.00974557	-0.287443	0.031708	0.335993	0.011351	-0.0912243	0.503713	0.953983	0.0562666	0.233447	0.428114	0.672691	-0.510765	0.560179	0.574346	0.728163	0.131407		FALSE	FALSE	FALSE	TRUE
ENSMUST00000065601	ENSMUSG00000025217	Btrc	lightcyan	0.202362	0.13473	0.666781	2.02e-08	-0.212207	0.116384	-0.536886	1.99e-05	-0.224735	0.0958707	-0.0206582	0.87988	0.57624	3.36e-06	0.41635	0.00141451	0.762833	0.0317375	0.774748	0.0242616	0.661392	0.0257809	0.688588	0.0266625	0.350321	0.0279755		FALSE	FALSE	TRUE	TRUE
ENSMUST00000162792	ENSMUSG00000033400	Agl	brown	0.0650562	0.633817	0.666557	2.05e-08	-0.520879	3.86e-05	-0.607265	6.97e-07	0.0596861	0.662136	-0.0419329	0.758954	0.575585	3.47e-06	0.081076	0.552504	0.982258	0.00411633	0.29766	0.0904709	0.872538	-0.0196244	0.635449	-0.044632	0.864163	0.00983913		FALSE	FALSE	FALSE	FALSE
ENSMUST00000167662	ENSMUSG00000001576	Ergic1	blue	0.827078	4e-15	0.666218	2.09e-08	-0.610144	5.97e-07	-0.276928	0.03881	-0.715842	5.61e-10	-0.796909	2.03e-13	-0.160377	0.237704	-0.446651	0.000559191	0.961805	0.00669804	0.835907	0.0220731	0.387358	-0.0425717	0.871901	-0.0129738	0.864204	-0.00753197		FALSE	FALSE	FALSE	FALSE
ENSMUST00000019135	ENSMUSG00000020740	Gga3	lightcyan	0.434534	0.000818848	0.666036	2.12e-08	-0.516214	4.65e-05	-0.398447	0.00235413	-0.419086	0.00130535	-0.371929	0.0047649	0.24264	0.0715722	-0.146239	0.282167	0.115066	0.148183	0.0269966	0.136763	0.795554	0.0458601	0.800083	-0.0506189	0.100071	0.0678688		FALSE	FALSE	TRUE	FALSE
ENSMUST00000037958	ENSMUSG00000039831	Arhgap29	lightcyan	0.4488	0.000521833	0.665997	2.13e-08	-0.466537	0.000289789	-0.576437	3.33e-06	-0.160493	0.23736	-0.440169	0.000686961	0.180153	0.183969	-0.0669658	0.623869	0.806304	0.0396285	0.986561	0.0023168	0.611927	-0.0877297	0.831087	-0.0274376	0.773048	-0.0180407		FALSE	FALSE	FALSE	FALSE
ENSMUST00000035540	ENSMUSG00000038025	Phf2	brown	-0.242503	0.0717378	0.665708	2.17e-08	-0.54164	1.63e-05	-0.78618	7.03e-13	0.0430755	0.752592	0.245223	0.0685137	0.871669	2.32e-18	0.226677	0.09296	0.733755	0.038916	0.175411	0.0812602	0.466577	0.0439011	0.704891	0.0306393	0.0715283	0.050976		FALSE	FALSE	TRUE	TRUE
ENSMUST00000003313	ENSMUSG00000003228	Grk5	lightcyan	0.308531	0.0206944	0.665575	2.19e-08	-0.528028	2.89e-05	-0.500189	8.66e-05	0.0551138	0.686626	-0.281022	0.0359028	0.318533	0.0167293	-0.0569185	0.676919	0.00292751	0.289643	0.647611	0.0489266	0.797553	0.0552032	0.918486	-0.0185907	0.0216747	0.0983309		FALSE	FALSE	TRUE	FALSE
ENSMUST00000023363	ENSMUSG00000022682	Rrn3	brown	0.0267589	0.844795	0.665147	2.25e-08	-0.386569	0.00325142	-0.475674	0.000211336	0.0276066	0.839942	0.130266	0.338608	0.703082	1.53e-09	0.243465	0.0705833	0.920144	0.0138351	0.969581	-0.0045443	0.675145	-0.0268035	0.814034	-0.0193174	0.806638	-0.0106973		FALSE	FALSE	FALSE	TRUE
ENSMUST00000138532	ENSMUSG00000024807	Syvn1	lightcyan	0.186988	0.167607	0.664886	2.29e-08	-0.333884	0.011909	-0.533141	2.33e-05	-0.00369199	0.978456	-0.0471456	0.730064	0.534024	2.25e-05	0.232275	0.0849557	0.803994	0.0419309	0.0209259	0.161966	0.989865	0.00277297	0.660042	0.113677	0.0469198	0.0810259		FALSE	FALSE	TRUE	TRUE
ENSMUST00000038757	ENSMUSG00000042109	Csdc2	lightcyan	0.62727	2.3e-07	0.664762	2.31e-08	-0.66264	2.65e-08	-0.226948	0.0925596	-0.493642	0.000110624	-0.587622	1.92e-06	0.00628215	0.963349	-0.457568	0.000391726	0.779926	0.0323288	1.19619e-06	0.208264	0.0119113	-0.103482	0.998201	-0.000465705	0.378337	0.0334686		FALSE	FALSE	FALSE	FALSE
ENSMUST00000111810	ENSMUSG00000042671	Rgs8	brown	0.0377022	0.782646	0.664638	2.32e-08	-0.375811	0.00431289	-0.489478	0.000128944	-0.186442	0.168874	0.0771393	0.572019	0.670321	1.59e-08	0.278097	0.0379608	0.763638	0.0330238	0.0553038	0.0980648	0.969924	-0.00376206	0.940043	-0.00903222	0.30655	0.0308195		FALSE	FALSE	FALSE	FALSE
ENSMUST00000044828	ENSMUSG00000042793	Lgr6	blue	0.848091	1.61e-16	0.664261	2.38e-08	-0.617593	3.97e-07	-0.327188	0.01384	-0.608732	6.44e-07	-0.843565	3.34e-16	-0.206037	0.127642	-0.472358	0.000237236	0.958133	0.015391	0.0151068	0.307305	0.978933	0.00751877	0.645981	0.117308	0.0630988	0.113504		FALSE	FALSE	TRUE	TRUE
ENSMUST00000057288	ENSMUSG00000020571	Pdia6	lightcyan	-0.0764648	0.575394	0.664085	2.41e-08	-0.527014	3.01e-05	-0.56568	5.54e-06	0.182201	0.17895	0.0948357	0.4869	0.668247	1.83e-08	0.0928145	0.496273	2.42839e-06	0.380891	1.3104e-10	0.298969	0.169959	-0.0885947	0.20074	-0.0770265	0.000755385	0.128713		FALSE	FALSE	FALSE	FALSE
ENSMUST00000021362	ENSMUSG00000020978	Klhdc2	blue	0.740625	6.81e-11	0.664053	2.42e-08	-0.295036	0.0272832	-0.272575	0.0421111	-0.589601	1.74e-06	-0.576243	3.36e-06	0.0184297	0.892757	0.0055302	0.967733	0.931801	-0.0109808	0.206897	-0.0719065	0.880351	-0.0109808	0.345136	-0.0451894	0.210175	-0.0338827		FALSE	FALSE	TRUE	TRUE
ENSMUST00000022189	ENSMUSG00000021681	Aggf1	brown	0.00575197	0.96644	0.664	2.42e-08	-0.35516	0.00723104	-0.449792	0.000505381	0.0368398	0.787501	0.150038	0.269715	0.695386	2.72e-09	0.251354	0.0616696	0.360022	0.0763246	0.17792	0.0780137	0.989865	-0.00141161	0.460204	-0.0434498	0.403519	0.0272986		FALSE	FALSE	FALSE	FALSE
ENSMUST00000170580	ENSMUSG00000051726	Kcnf1	blue	0.951599	2.43e-29	0.66389	2.44e-08	-0.523219	3.51e-05	-0.282317	0.0350215	-0.720793	3.75e-10	-0.923423	4.05e-24	-0.284798	0.0333837	-0.398937	0.00232241	0.112859	0.125096	1.22529e-07	0.218238	0.413049	0.055079	0.932361	-0.0106581	6.59696e-05	0.0984692		FALSE	FALSE	TRUE	FALSE
ENSMUST00000141112	ENSMUSG00000078584	AU022252	brown	-0.19347	0.153095	0.66381	2.45e-08	-0.437655	0.000743237	-0.653045	4.9e-08	0.0298112	0.827349	0.273269	0.0415698	0.87104	2.63e-18	0.315054	0.0180277	0.482459	0.0711665	0.000410103	0.182072	0.797411	0.0221785	0.642482	-0.0399066	0.0578016	0.0569777		FALSE	FALSE	TRUE	FALSE
ENSMUST00000093925	ENSMUSG00000018634	Crhr1	blue	0.913537	9.45e-23	0.663451	2.51e-08	-0.48525	0.000150346	-0.294271	0.0277042	-0.698306	2.19e-09	-0.857864	3.05e-17	-0.234204	0.082326	-0.349782	0.00822867	0.00361723	0.251742	0.303016	0.0787112	0.819888	0.0410815	0.848441	0.0232191	0.00273449	0.100383		FALSE	FALSE	TRUE	TRUE
ENSMUST00000094962	ENSMUSG00000029004	Kmt2e	brown	0.0513681	0.70693	0.663436	2.52e-08	-0.334402	0.0117699	-0.679391	8.58e-09	-0.200213	0.13901	0.00814889	0.952469	0.625272	2.58e-07	0.35933	0.00653169	0.515838	0.0632212	0.492798	0.0697082	0.466562	0.0458145	0.99645	-0.000557193	0.152202	0.043457		FALSE	FALSE	TRUE	FALSE
ENSMUST00000040159	ENSMUSG00000042460	C1galt1	lightcyan	0.576472	3.33e-06	0.663413	2.52e-08	-0.236359	0.0794651	-0.41912	0.00130403	-0.418297	0.001336	-0.427063	0.00102883	0.191507	0.157388	0.215231	0.11115	0.220587	-0.152009	0.613218	-0.0608483	0.998711	-0.000365848	0.70872	0.0543142	0.537002	-0.0374808		FALSE	FALSE	TRUE	FALSE
ENSMUST00000084013	ENSMUSG00000065947	mt-Nd4l	lightcyan	0.405912	0.00191006	0.66299	2.59e-08	-0.368773	0.00516256	-0.490264	0.000125283	-0.263862	0.0494141	-0.272725	0.0419937	0.291135	0.0294873	0.0324241	0.812479	0.0731854	-0.128726	0.342637	-0.0994935	0.703149	-0.0305887	0.452593	-0.0537175	0.0115423	-0.0779561		FALSE	FALSE	TRUE	TRUE
ENSMUST00000082396	ENSMUSG00000064345	mt-Nd2	lightcyan	0.388751	0.00306685	0.662529	2.67e-08	-0.477164	0.00020056	-0.570394	4.44e-06	-0.187174	0.167176	-0.357956	0.00675538	0.235151	0.081059	-0.091468	0.502569	0.881373	0.0227037	0.247374	-0.112994	0.0114588	-0.104568	0.0651824	-0.0851898	0.0167211	-0.0697962		FALSE	FALSE	FALSE	TRUE
ENSMUST00000093299	ENSMUSG00000045671	Spred2	lightcyan	-0.0583473	0.669272	0.662433	2.69e-08	-0.489337	0.000129608	-0.606438	7.28e-07	-0.0879807	0.519063	0.0606153	0.657201	0.668562	1.79e-08	0.181995	0.17945	0.227917	0.0934434	4.62901e-16	0.313341	0.708112	0.0261927	0.221606	-0.0885901	0.00204144	0.0848789		FALSE	FALSE	TRUE	FALSE
ENSMUST00000038163	ENSMUSG00000041141	Pnmal1	lightcyan	0.173651	0.20057	0.662357	2.7e-08	-0.341741	0.00994326	-0.567774	5.03e-06	-0.276865	0.0388556	-0.0583606	0.669201	0.566829	5.25e-06	0.277669	0.0382693	0.926768	0.012353	0.298996	-0.0700915	0.676647	0.0295594	0.457593	-0.0412285	0.636291	-0.0173482		FALSE	FALSE	TRUE	TRUE
ENSMUST00000031273	ENSMUSG00000029330	Cds1	blue	0.878797	5.46e-19	0.662326	2.7e-08	-0.449164	0.00051575	-0.281643	0.035478	-0.675952	1.09e-08	-0.786535	6.75e-13	-0.177305	0.191113	-0.287282	0.0318083	0.36201	0.0729342	0.416203	0.0530504	0.256004	0.0535856	0.899757	0.0105416	0.0539594	0.0476697		FALSE	FALSE	TRUE	TRUE
ENSMUST00000100951	ENSMUSG00000044060	A830010M20Rik	blue	0.781172	1.22e-12	0.662181	2.73e-08	-0.342754	0.00971158	-0.23564	0.0804101	-0.689173	4.29e-09	-0.651241	5.48e-08	-0.0596628	0.66226	-0.0923657	0.498367	0.884542	-0.0317359	0.310071	0.155641	0.376125	0.0778234	0.417397	-0.076143	0.574927	0.0366248		FALSE	FALSE	FALSE	FALSE
ENSMUST00000044338	ENSMUSG00000036882	Arhgap33	blue	0.932694	1.4e-25	0.6621	2.74e-08	-0.53168	2.48e-05	-0.321554	0.0156672	-0.717626	4.85e-10	-0.907316	5.69e-22	-0.260702	0.0523043	-0.393411	0.00270344	0.988872	0.0025954	0.0965663	0.0997987	0.518262	0.0344083	0.237331	0.0509154	0.0772902	0.0462134		FALSE	FALSE	TRUE	TRUE
ENSMUST00000034534	ENSMUSG00000032035	Ets1	lightcyan	-0.0135448	0.921076	0.661951	2.77e-08	-0.561442	6.74e-06	-0.811535	3.3e-14	-0.149948	0.270006	-0.00576935	0.966339	0.626389	2.42e-07	0.0583733	0.669133	0.8187	-0.03919	0.585474	-0.0591652	0.709626	0.048233	0.391066	0.115624	0.826836	0.0156476		FALSE	FALSE	FALSE	FALSE
ENSMUST00000161846	ENSMUSG00000063063	Ctnna2	blue	0.866724	6.04e-18	0.661808	2.8e-08	-0.370105	0.0049913	-0.26941	0.0446536	-0.585785	2.11e-06	-0.758904	1.23e-11	-0.140107	0.303053	-0.151295	0.265676	0.995873	0.000838642	0.581281	0.0427509	0.995379	-0.000930987	0.880783	-0.0144598	0.910541	0.00582676		FALSE	FALSE	FALSE	FALSE
ENSMUST00000054836	ENSMUSG00000046607	Hrk	brown	0.106735	0.433651	0.661659	2.82e-08	-0.451193	0.000482917	-0.553959	9.47e-06	-0.158385	0.243659	-0.0259944	0.849177	0.584201	2.28e-06	0.134514	0.322954	0.488482	0.0645648	0.50078	0.0485311	0.15698	0.0705719	0.801365	-0.0220458	0.172174	0.0405241		FALSE	FALSE	TRUE	FALSE
ENSMUST00000003850	ENSMUSG00000003752	Itpkc	lightcyan	0.290967	0.0295854	0.661584	2.84e-08	-0.359319	0.00653345	-0.388987	0.00304746	-0.214022	0.11322	-0.170734	0.208355	0.394024	0.00265859	0.101509	0.456624	0.614067	0.0749773	0.00107463	0.214331	0.508028	-0.0681623	0.878276	0.0256979	0.155001	0.0641274		FALSE	FALSE	FALSE	TRUE
ENSMUST00000111623	ENSMUSG00000016487	Ppfibp1	blue	0.791298	3.92e-13	0.66141	2.87e-08	-0.398488	0.00235149	-0.312778	0.0189227	-0.464011	0.000315725	-0.724215	2.82e-10	-0.119162	0.381717	-0.145106	0.285952	0.443877	0.151955	0.447957	0.0929072	0.907398	0.0413125	0.80723	-0.0550635	0.436934	0.0548902		FALSE	FALSE	TRUE	FALSE
ENSMUST00000112533	ENSMUSG00000026980	Ly75	lightcyan	0.308487	0.0207133	0.661262	2.9e-08	-0.576611	3.3e-06	-0.637201	1.29e-07	-0.243973	0.0699799	-0.31936	0.0164325	0.319316	0.0164483	-0.108291	0.426941	0.691906	-0.149668	0.405059	-0.194107	0.842041	0.109477	0.367125	0.370759	0.875098	0.0329285		FALSE	FALSE	FALSE	FALSE
ENSMUST00000160006	ENSMUSG00000009687	Fxyd5	lightcyan	0.288346	0.0311524	0.660969	2.95e-08	-0.4649	0.000306369	-0.552329	1.02e-05	-0.324386	0.0147245	-0.250967	0.0620851	0.356468	0.00700499	0.00380049	0.977823	0.00115435	0.781558	0.0531746	0.404415	0.94174	0.048506	0.884211	0.0718019	0.00470579	0.324032		FALSE	FALSE	TRUE	TRUE
ENSMUST00000160616	ENSMUSG00000026347	Tmem163	blue	0.695948	2.61e-09	0.660783	2.99e-08	-0.620355	3.4e-07	-0.405666	0.00192345	-0.525648	3.18e-05	-0.730378	1.67e-10	-0.0922024	0.49913	-0.386588	0.00324979	0.79289	0.0795203	0.931535	0.0200479	0.746681	-0.0719415	0.80757	0.281126	0.770744	0.0556134		FALSE	FALSE	FALSE	TRUE
ENSMUST00000106625	ENSMUSG00000040412	5330417C22Rik	lightcyan	0.598644	1.1e-06	0.660747	3e-08	-0.194069	0.151804	-0.32715	0.0138515	-0.499196	8.99e-05	-0.378499	0.0040224	0.177119	0.191587	0.162614	0.231136	0.957634	-0.00857788	0.589599	-0.0486131	0.766475	0.0240856	0.735616	0.0282108	0.969375	0.00230129		FALSE	FALSE	FALSE	FALSE
ENSMUST00000108035	ENSMUSG00000073888	Ccl27a	blue	0.793028	3.21e-13	0.660476	3.05e-08	-0.400277	0.00223751	-0.32291	0.0152096	-0.528351	2.85e-05	-0.671292	1.49e-08	-0.0793013	0.561262	-0.20995	0.12041	0.0145629	0.243107	0.156598	0.139455	0.669739	-0.0533955	0.913305	0.0175214	0.0486898	0.0866274		FALSE	FALSE	FALSE	TRUE
ENSMUST00000099131	ENSMUSG00000025369	Smarcc2	lightcyan	0.24179	0.0726022	0.660181	3.11e-08	-0.363044	0.00595943	-0.491533	0.000119582	-0.437734	0.000741411	-0.107754	0.429249	0.503675	7.59e-05	0.208715	0.122658	0.943603	-0.0090448	0.851879	0.017662	0.185885	0.058022	0.629613	0.028252	0.403651	0.0251944		FALSE	FALSE	FALSE	TRUE
ENSMUST00000066610	ENSMUSG00000048458	Fam212b	blue	0.805421	7.19e-14	0.660076	3.13e-08	-0.495147	0.000104615	-0.227593	0.0916113	-0.607979	6.7e-07	-0.758983	1.22e-11	-0.150508	0.2682	-0.321667	0.0156285	0.986876	0.00276996	3.54527e-10	0.242422	0.925197	-0.00819115	0.529092	-0.0605282	0.170995	0.0444558		FALSE	FALSE	FALSE	FALSE
ENSMUST00000022665	ENSMUSG00000022075	Rhobtb2	blue	0.939623	8.16e-27	0.660067	3.13e-08	-0.520588	3.91e-05	-0.297711	0.0258528	-0.681424	7.44e-09	-0.919868	1.32e-23	-0.280129	0.0365209	-0.38877	0.00306527	0.122535	0.107096	0.0425993	0.127397	0.503927	0.0381009	0.879089	-0.0122617	0.00380275	0.0662147		FALSE	FALSE	TRUE	FALSE
ENSMUST00000066778	ENSMUSG00000025178	Pi4k2a	lightcyan	0.405118	0.00195348	0.659935	3.16e-08	-0.502265	8e-05	-0.368922	0.00514315	-0.33701	0.0110902	-0.272861	0.041887	0.319221	0.016482	-0.109689	0.42096	0.822689	0.0266133	0.652323	0.0349147	0.514578	-0.0355382	0.992086	0.00103228	0.897181	0.00616309		FALSE	FALSE	FALSE	TRUE
ENSMUST00000092143	ENSMUSG00000051236	Msrb3	lightcyan	0.207316	0.125245	0.659867	3.17e-08	-0.367361	0.00534971	-0.608844	6.4e-07	0.0398058	0.77084	-0.11255	0.408874	0.461217	0.000346868	0.164253	0.226406	0.665172	0.0716446	0.911421	0.0187635	0.829271	-0.0369547	0.706609	0.0575457	0.87298	0.0131977		FALSE	FALSE	FALSE	TRUE
ENSMUST00000074991	ENSMUSG00000009035	Tmem184b	blue	0.724636	2.72e-10	0.659785	3.19e-08	-0.564882	5.75e-06	-0.384353	0.00344893	-0.569358	4.67e-06	-0.690217	3.98e-09	-0.0507125	0.710506	-0.330173	0.0129484	0.673669	-0.0706934	0.850406	0.0263367	0.505102	-0.0580871	0.556612	0.0506538	0.830652	-0.0132927		FALSE	FALSE	TRUE	TRUE
ENSMUST00000025486	ENSMUSG00000024590	Lmnb1	lightcyan	0.328511	0.0134384	0.659706	3.2e-08	-0.553303	9.75e-06	-0.497999	9.4e-05	-0.298187	0.0256055	-0.272695	0.0420174	0.325595	0.0143372	-0.153087	0.259989	0.909325	0.0240684	0.926507	0.0157745	0.464933	-0.0808458	0.935087	0.0170282	0.976051	-0.00287766		FALSE	FALSE	FALSE	TRUE
ENSMUST00000021467	ENSMUSG00000021067	Sav1	lightcyan	0.461148	0.000347667	0.659634	3.22e-08	-0.447754	0.000539734	-0.402915	0.00207849	-0.358477	0.00666968	-0.352076	0.00778935	0.227744	0.0913905	-0.0860732	0.528199	0.837452	0.0319144	0.927772	0.0119411	0.619703	-0.043408	0.88575	-0.0188635	0.974973	-0.00228607		FALSE	FALSE	FALSE	FALSE
ENSMUST00000065537	ENSMUSG00000021690	Jmy	brown	0.0573073	0.674835	0.659495	3.25e-08	-0.306526	0.0215781	-0.716766	5.2e-10	-0.0171532	0.900146	-0.00916101	0.946574	0.636544	1.34e-07	0.418816	0.00131576	0.940345	-0.0105121	0.909702	-0.011769	0.563773	0.0342566	0.746323	-0.0242956	0.990517	-0.000704133		FALSE	FALSE	FALSE	TRUE
ENSMUST00000055990	ENSMUSG00000016349	Eef1a2	blue	0.909395	3.17e-22	0.65945	3.26e-08	-0.586744	2.01e-06	-0.278218	0.0378735	-0.793812	2.93e-13	-0.885732	1.22e-19	-0.239773	0.0750941	-0.455933	0.000413488	0.795492	0.0266557	0.766993	0.0335034	0.924158	0.00679622	0.658904	-0.0247377	0.775684	0.0112016		FALSE	FALSE	TRUE	FALSE
ENSMUST00000054096	ENSMUSG00000037306	Man1c1	blue	0.761269	9.72e-12	0.659356	3.28e-08	-0.485576	0.000148584	-0.338527	0.0107106	-0.496225	0.000100494	-0.738399	8.31e-11	-0.113474	0.40501	-0.255384	0.0574792	0.991356	0.00316227	0.773446	0.0426917	0.7065	0.0671012	0.959903	0.016609	0.683403	0.0316952		FALSE	FALSE	TRUE	TRUE
ENSMUST00000068505	ENSMUSG00000026509	Capn2	lightcyan	0.418026	0.00134669	0.659113	3.33e-08	-0.603312	8.59e-07	-0.449577	0.000508902	-0.373725	0.00455079	-0.42079	0.00124122	0.176847	0.192283	-0.275913	0.0395595	0.874431	0.0204764	0.994107	-0.000978931	0.290097	-0.0537564	0.828594	-0.0180807	0.770537	-0.0123322		FALSE	FALSE	FALSE	TRUE
ENSMUST00000105359	ENSMUSG00000020135	Apc2	lightcyan	0.136494	0.315815	0.659078	3.34e-08	-0.329677	0.0130929	-0.573114	3.91e-06	-0.262566	0.0505829	0.0163791	0.904631	0.629867	1.98e-07	0.317531	0.0170947	0.69002	-0.0453789	0.824994	0.023877	0.150639	0.111516	0.173374	0.101591	0.162985	0.0505433		FALSE	FALSE	FALSE	TRUE
ENSMUST00000075258	ENSMUSG00000040543	Pitpnm3	blue	0.94557	5.36e-28	0.65907	3.34e-08	-0.508982	6.18e-05	-0.285655	0.0328329	-0.699466	2.01e-09	-0.898248	6.28e-21	-0.266249	0.0473173	-0.383149	0.00356056	0.136964	0.112669	0.0454014	0.104965	0.151915	0.116648	0.0680859	0.0819313	3.01243e-06	0.10607		FALSE	FALSE	TRUE	TRUE
ENSMUST00000061446	ENSMUSG00000043388	Tmem130	lightcyan	0.598031	1.13e-06	0.659037	3.35e-08	-0.47993	0.000181877	-0.312497	0.019036	-0.475422	0.000213209	-0.532307	2.42e-05	0.0462292	0.735118	-0.202492	0.134475	0.0195053	0.178493	0.816429	-0.0260075	0.444777	-0.07126	0.696628	-0.0312795	0.826603	0.0127052		FALSE	FALSE	FALSE	TRUE
ENSMUST00000046565	ENSMUSG00000035277	Arx	blue	0.749802	2.93e-11	0.659015	3.35e-08	-0.386185	0.0032849	-0.359297	0.00653693	-0.60105	9.68e-07	-0.672068	1.42e-08	-0.0509083	0.709437	-0.122408	0.368788	0.993576	0.00167257	0.370701	0.0755528	0.92176	-0.0144113	0.961612	0.00776101	0.782103	0.0166655		FALSE	FALSE	FALSE	TRUE
ENSMUST00000111668	ENSMUSG00000029471	Camkk2	blue	0.955245	3.08e-30	0.658928	3.37e-08	-0.486513	0.000143631	-0.295646	0.0269511	-0.696331	2.54e-09	-0.910526	2.29e-22	-0.272845	0.0418999	-0.349648	0.00825509	0.933088	-0.0106476	0.138608	0.0900548	0.0944238	0.06615	0.918347	-0.00826638	0.156763	0.0361355		FALSE	FALSE	FALSE	FALSE
ENSMUST00000055242	ENSMUSG00000002981	Clptm1	lightcyan	0.486132	0.00014563	0.658845	3.39e-08	-0.596365	1.23e-06	-0.358948	0.00659313	-0.263037	0.0501555	-0.408441	0.00177758	0.19663	0.146368	-0.246854	0.0666358	0.861523	0.0202144	0.952437	0.00840441	0.283828	-0.0474984	0.881649	-0.0115713	0.86944	-0.00708551		FALSE	FALSE	FALSE	FALSE
ENSMUST00000053413	ENSMUSG00000048895	Cdk5r1	blue	0.945177	6.47e-28	0.658734	3.41e-08	-0.505427	7.09e-05	-0.266809	0.0468362	-0.675312	1.14e-08	-0.905156	1.03e-21	-0.267489	0.0462572	-0.365522	0.00560237	0.891477	0.0157857	0.261066	0.0702006	0.79807	-0.0151612	0.625829	-0.0254482	0.726902	0.0125501		FALSE	FALSE	FALSE	FALSE
ENSMUST00000054344	ENSMUSG00000035245	Eogt	lightcyan	0.245234	0.0685001	0.658604	3.44e-08	-0.365799	0.00556364	-0.578704	2.99e-06	-0.100091	0.462972	-0.126045	0.354621	0.438066	0.000733754	0.136677	0.315161	0.144911	-0.126386	0.767953	-0.0334573	0.658708	0.044398	0.49168	0.0617646	0.813054	-0.0136317		FALSE	FALSE	FALSE	FALSE
ENSMUST00000054920	ENSMUSG00000046312	AI464131	lightcyan	-0.0807035	0.554337	0.658323	3.5e-08	-0.60655	7.24e-07	-0.651958	5.24e-08	0.0578306	0.672034	0.0462415	0.73505	0.6678	1.89e-08	0.0488566	0.72066	0.497035	0.0708862	0.0054	0.145678	0.430425	-0.0520299	0.71105	-0.0339974	0.412374	0.0313653		FALSE	FALSE	FALSE	FALSE
ENSMUST00000053748	ENSMUSG00000019978	Epb41l2	lightcyan	0.563403	6.16e-06	0.658009	3.57e-08	-0.389327	0.00301972	-0.403604	0.00203865	-0.414689	0.0014847	-0.476405	0.000205982	0.128034	0.347018	-0.0318907	0.815509	0.791189	0.0414046	0.090137	0.191513	0.887272	0.0390463	0.838494	0.041264	0.152202	0.0798491		FALSE	FALSE	TRUE	TRUE
ENSMUST00000011877	ENSMUSG00000020315	Sptbn1	brown	-0.152721	0.261144	0.657867	3.61e-08	-0.454936	0.000427288	-0.820726	9.71e-15	-0.0278411	0.8386	0.158149	0.244372	0.814744	2.17e-14	0.346832	0.00882527	0.67515	-0.0397685	0.930877	0.0113053	0.279157	0.0657425	0.989059	-0.00125332	0.823979	0.00954988		FALSE	FALSE	FALSE	FALSE
ENSMUST00000102517	ENSMUSG00000027314	Dll4	lightcyan	0.245237	0.0684975	0.657442	3.71e-08	-0.615383	4.49e-07	-0.660738	3e-08	-0.213905	0.113422	-0.256153	0.0567063	0.365167	0.00565241	-0.162109	0.232609	0.635757	0.107561	0.957038	-0.0151383	0.651651	0.123168	0.000709275	0.525583	0.00566009	0.186046		FALSE	FALSE	TRUE	FALSE
ENSMUST00000033380	ENSMUSG00000031065	Cdk16	blue	0.948026	1.59e-28	0.656676	3.89e-08	-0.494083	0.000108831	-0.251655	0.0613485	-0.747448	3.65e-11	-0.879358	4.85e-19	-0.256879	0.0559843	-0.378444	0.00402815	0.627412	0.0442485	0.711315	0.0314059	0.990297	-0.0011778	0.855875	0.0128141	0.448309	0.022935		FALSE	FALSE	FALSE	TRUE
ENSMUST00000153424	ENSMUSG00000000223	Drp2	blue	0.802532	1.03e-13	0.656666	3.89e-08	-0.32373	0.0149383	-0.376583	0.00422761	-0.722103	3.36e-10	-0.694397	2.93e-09	-0.0609504	0.655425	-0.0356217	0.794371	0.605884	-0.0519136	0.974179	0.00384789	0.81971	0.0171666	0.969633	-0.00383823	0.842504	-0.0089468		FALSE	FALSE	FALSE	FALSE
ENSMUST00000018625	ENSMUSG00000018481	Appbp2	brown	0.0398265	0.770724	0.656548	3.92e-08	-0.20155	0.136335	-0.664226	2.39e-08	-0.0909052	0.505212	0.0732328	0.591692	0.681985	7.16e-09	0.547355	1.27e-05	0.716264	-0.0368053	0.635883	-0.0354727	0.765421	-0.0190166	0.80714	-0.0174792	0.410648	-0.0251936		FALSE	FALSE	TRUE	TRUE
ENSMUST00000036172	ENSMUSG00000032908	Sgpp2	blue	0.860896	1.77e-17	0.655917	4.08e-08	-0.519311	4.11e-05	-0.369268	0.00509837	-0.698132	2.22e-09	-0.840706	5.25e-16	-0.205195	0.129241	-0.352997	0.00761886	0.0839809	0.162892	0.633116	-0.0444207	0.957384	-0.012935	0.825982	0.0263791	0.55278	0.0294498		FALSE	FALSE	FALSE	FALSE
ENSMUST00000102650	ENSMUSG00000047804	Akap10	brown	-0.18389	0.174885	0.655658	4.15e-08	-0.443258	0.00062311	-0.815868	1.87e-14	0.113394	0.405344	0.200868	0.137693	0.832782	1.75e-15	0.351464	0.00790449	0.931268	-0.0150111	0.769228	0.0299676	0.596967	0.0633063	0.640475	-0.0544223	0.919078	0.00678222		FALSE	FALSE	FALSE	FALSE
ENSMUST00000020630	ENSMUSG00000020361	Hspa4	lightcyan	-0.230746	0.0870857	0.655277	4.25e-08	-0.372705	0.00467132	-0.641495	9.97e-08	0.258273	0.0546192	0.323922	0.0148756	0.88849	6.54e-20	0.397079	0.00244481	0.091126	0.100007	0.0381418	0.103762	0.861068	-0.0112933	0.620172	-0.0263229	0.0814098	0.0417294		FALSE	FALSE	FALSE	FALSE
ENSMUST00000114942	ENSMUSG00000045319	Proser2	lightcyan	0.587304	1.95e-06	0.655128	4.29e-08	-0.409737	0.00171291	-0.463974	0.000316117	-0.532035	2.44e-05	-0.557925	7.92e-06	0.0510452	0.70869	-0.0784357	0.565557	0.779926	0.120456	0.497618	0.148922	0.415773	0.264901	0.995349	-0.00304282	0.224499	0.135522		FALSE	FALSE	TRUE	FALSE
ENSMUST00000064571	ENSMUSG00000029094	Afap1	brown	-0.218002	0.106514	0.654925	4.35e-08	-0.534988	2.16e-05	-0.817386	1.53e-14	0.12101	0.374325	0.211599	0.117457	0.827994	3.51e-15	0.215529	0.110644	0.610072	0.0603471	0.184066	0.0905029	0.674829	0.0364713	0.685766	0.0418376	0.0924756	0.057184		FALSE	FALSE	TRUE	TRUE
ENSMUST00000065917	ENSMUSG00000058799	Nap1l1	blue	0.956757	1.24e-30	0.654901	4.36e-08	-0.433821	0.00083709	-0.264148	0.0491587	-0.676404	1.05e-08	-0.89175	3.07e-20	-0.273164	0.0416513	-0.295335	0.0271201	0.641332	0.0534929	0.989951	0.00153086	0.907398	0.00943661	0.729145	-0.0226534	0.767876	0.0117455		FALSE	FALSE	TRUE	FALSE
ENSMUST00000030556	ENSMUSG00000028771	Ptpn12	brown	-0.0536576	0.694494	0.654407	4.49e-08	-0.259429	0.0535079	-0.581295	2.63e-06	-0.0278774	0.838392	0.165607	0.222548	0.732698	1.37e-10	0.461129	0.000347884	0.773074	0.0380539	4.38217e-05	0.208917	0.98125	0.0032448	0.775045	-0.0287909	0.0762978	0.0568252		FALSE	FALSE	TRUE	FALSE
ENSMUST00000187864	ENSMUSG00000022584	Ly6c2	lightcyan	-0.0983235	0.470946	0.654403	4.5e-08	-0.533472	2.3e-05	-0.711041	8.23e-10	-0.00606175	0.964634	0.0803558	0.55605	0.672572	1.37e-08	0.11716	0.389823	0.16346	0.736627	0.0394065	0.50835	0.681057	-0.25514	NA	NA	0.157386	0.267363		FALSE	FALSE	FALSE	TRUE
ENSMUST00000073337	ENSMUSG00000038002	Cramp1l	brown	-0.235116	0.0811052	0.654371	4.5e-08	-0.425815	0.00106825	-0.76958	4.2e-12	0.0384887	0.778226	0.29547	0.0270465	0.89631	1.02e-20	0.353664	0.00749737	0.940207	0.0110691	0.0240436	0.118014	0.546188	0.0396564	0.461119	0.0513254	0.0437155	0.0566774		FALSE	FALSE	TRUE	TRUE
ENSMUST00000095737	ENSMUSG00000061603	Akap6	lightcyan	0.437536	0.000745999	0.65404	4.6e-08	-0.233956	0.0826598	-0.565745	5.53e-06	-0.424763	0.00110257	-0.341773	0.00993597	0.315543	0.0178401	0.339076	0.010576	0.802802	-0.0305277	0.779192	0.0239476	0.550974	0.0481324	0.7449	-0.0193361	0.90852	0.00556793		FALSE	FALSE	FALSE	FALSE
ENSMUST00000006112	ENSMUSG00000005958	Ephb3	blue	0.753748	2.02e-11	0.654036	4.6e-08	-0.48358	0.000159656	-0.34888	0.00840738	-0.647006	7.13e-08	-0.721616	3.5e-10	-0.0915077	0.502383	-0.245719	0.0679377	0.707849	-0.057496	0.00765641	0.203369	0.743396	0.052487	0.624703	0.050434	0.144453	0.0640101		FALSE	FALSE	FALSE	TRUE
ENSMUST00000016664	ENSMUSG00000016520	Lnx2	lightcyan	0.08382	0.539092	0.653898	4.64e-08	-0.661378	2.88e-08	-0.598941	1.08e-06	-0.0970051	0.476943	-0.0908085	0.505668	0.508511	6.3e-05	-0.155708	0.251821	0.956007	-0.0141933	0.956851	-0.0115713	0.974858	-0.00824923	0.798786	0.0518332	0.972451	0.00378296		FALSE	FALSE	TRUE	FALSE
ENSMUST00000043200	ENSMUSG00000032870	Smap2	blue	0.841334	4.76e-16	0.653839	4.66e-08	-0.480649	0.000177292	-0.18326	0.176393	-0.692214	3.44e-09	-0.747542	3.62e-11	-0.136582	0.315499	-0.3108	0.0197313	0.889377	-0.016793	0.375855	0.0629342	0.864833	0.0117019	0.844374	-0.0138544	0.765434	0.0113423		FALSE	FALSE	FALSE	FALSE
ENSMUST00000001513	ENSMUSG00000001473	Tubb6	lightcyan	0.0670709	0.623323	0.653815	4.67e-08	-0.460943	0.000350064	-0.545973	1.35e-05	-0.0907743	0.505828	-0.0153712	0.910475	0.557567	8.05e-06	0.0997121	0.464674	0.481625	0.122654	0.294574	0.132242	0.924319	0.0209314	0.76384	0.064477	0.201222	0.0816109		FALSE	FALSE	TRUE	TRUE
ENSMUST00000027186	ENSMUSG00000026028	Trak2	brown	-0.0310473	0.820306	0.653416	4.78e-08	-0.244824	0.0689792	-0.541753	1.62e-05	-0.0422507	0.757183	0.174479	0.198401	0.744864	4.63e-11	0.479977	0.000181578	0.857316	-0.0200523	0.559419	0.0416217	0.976113	-0.0034377	0.196455	-0.0515122	0.83897	-0.00820905		FALSE	FALSE	TRUE	FALSE
ENSMUST00000078155	ENSMUSG00000003500	Impdh1	blue	0.860131	2.04e-17	0.653359	4.8e-08	-0.497692	9.51e-05	-0.246347	0.0672152	-0.737181	9.26e-11	-0.766473	5.77e-12	-0.169623	0.211375	-0.373368	0.00459268	0.802802	0.0347442	0.306294	0.0716371	0.820588	0.0222275	0.969581	0.00488277	0.381013	0.0329803		FALSE	FALSE	TRUE	TRUE
ENSMUST00000159861	ENSMUSG00000073530	Pappa2	blue	0.767552	5.17e-12	0.653113	4.88e-08	-0.552704	1e-05	-0.414263	0.00150322	-0.581198	2.64e-06	-0.767066	5.43e-12	-0.124179	0.361847	-0.331637	0.0125293	0.00274199	0.520912	0.857831	-0.056139	0.890106	0.0395965	0.662011	0.0903965	0.0911317	0.139891		FALSE	FALSE	TRUE	FALSE
ENSMUST00000108493	ENSMUSG00000078794	Dact3	blue	0.85669	3.75e-17	0.653037	4.9e-08	-0.564805	5.77e-06	-0.267326	0.0463959	-0.720967	3.69e-10	-0.840702	5.25e-16	-0.204108	0.131328	-0.418169	0.00134106	0.674611	0.0401228	0.108347	0.118096	0.874937	-0.0124321	0.77158	0.0186911	0.129083	0.0411891		FALSE	FALSE	FALSE	TRUE
ENSMUST00000099084	ENSMUSG00000039671	Zmynd8	brown	-0.15297	0.260359	0.652984	4.92e-08	-0.496151	0.000100774	-0.647263	7.02e-08	0.0175379	0.897919	0.221358	0.101101	0.805784	6.87e-14	0.198602	0.142284	0.00074659	0.227355	5.92359e-11	0.321542	0.52079	0.059844	0.878995	0.0258831	1.75129e-07	0.157311		FALSE	FALSE	TRUE	TRUE
ENSMUST00000047239	ENSMUSG00000060212	Pcnx2	lightcyan	0.131484	0.334072	0.652886	4.95e-08	-0.3777	0.00410692	-0.718385	4.56e-10	-0.251665	0.0613378	-0.0912548	0.50357	0.574478	3.66e-06	0.29801	0.0256971	0.204981	-0.158841	0.891965	-0.0218933	0.393249	0.119832	0.924574	0.0158667	0.905469	-0.0107103		FALSE	FALSE	FALSE	FALSE
ENSMUST00000020986	ENSMUSG00000020657	Dnajc27	blue	0.696392	2.53e-09	0.652883	4.95e-08	-0.252554	0.060397	-0.306248	0.0217035	-0.752123	2.36e-11	-0.532266	2.42e-05	0.0701329	0.607516	0.0877275	0.520271	0.685931	-0.0390519	0.455894	-0.0495261	0.480313	0.034373	0.902436	0.0097942	0.796259	-0.0101598		FALSE	FALSE	FALSE	FALSE
ENSMUST00000054674	ENSMUSG00000044783	Hjurp	lightcyan	0.409991	0.00170047	0.652792	4.98e-08	-0.264496	0.0488493	-0.40532	0.00194236	-0.432382	0.000874974	-0.200971	0.137488	0.349019	0.00837954	0.158454	0.243452	0.437796	0.069681	0.83175	0.0198988	0.979629	-0.0029006	0.519254	0.0408424	0.313563	0.0320881		FALSE	FALSE	FALSE	TRUE
ENSMUST00000066330	ENSMUSG00000005417	Mprip	brown	-0.184065	0.174469	0.65235	5.12e-08	-0.403422	0.00204911	-0.775292	2.31e-12	0.0394876	0.772623	0.219526	0.104028	0.85864	2.66e-17	0.404936	0.00196352	0.82327	-0.0420027	0.0755469	0.109396	0.374406	0.111851	0.581681	0.0393736	0.215781	0.055533		FALSE	FALSE	FALSE	TRUE
ENSMUST00000164292	ENSMUSG00000005899	Smpd4	lightcyan	0.206021	0.127674	0.652317	5.13e-08	-0.303331	0.0230528	-0.531079	2.54e-05	-0.210381	0.119634	-0.0442138	0.74627	0.518971	4.17e-05	0.216623	0.108802	0.909325	0.0441866	0.0421953	0.198658	0.949881	-0.0148138	0.174349	0.166252	0.123488	0.0980825		FALSE	FALSE	FALSE	TRUE
ENSMUST00000053177	ENSMUSG00000043940	Wdfy3	brown	-0.24815	0.0651746	0.652152	5.18e-08	-0.422382	0.00118389	-0.833318	1.61e-15	0.0408923	0.764762	0.272131	0.0424603	0.906191	7.76e-22	0.409633	0.00171802	0.906173	-0.0153577	0.0507584	0.0986036	0.270328	0.0745343	0.557568	0.0428322	0.0476198	0.0512913		FALSE	FALSE	FALSE	TRUE
ENSMUST00000003687	ENSMUSG00000021253	Tgfb3	blue	0.759332	1.18e-11	0.652123	5.19e-08	-0.446482	0.000562227	-0.297271	0.0260839	-0.705238	1.29e-09	-0.68888	4.38e-09	-0.0686257	0.615275	-0.216287	0.109365	0.404083	0.113348	0.0887716	0.134501	0.703629	-0.0526286	0.937685	0.0149148	0.240582	0.0568166		FALSE	FALSE	FALSE	TRUE
ENSMUST00000173433	ENSMUSG00000035021	Baz1a	blue	0.666701	2.03e-08	0.652043	5.22e-08	-0.547759	1.25e-05	-0.37583	0.00431079	-0.570523	4.42e-06	-0.666526	2.05e-08	-0.0501657	0.713492	-0.326117	0.0141726	0.877002	-0.234659	0.041852	0.973618	0.987949	0.0377388	0.534903	0.563054	0.375179	0.346988		FALSE	FALSE	FALSE	TRUE
ENSMUST00000108140	ENSMUSG00000020684	Rasl10b	blue	0.860038	2.07e-17	0.651905	5.26e-08	-0.516616	4.58e-05	-0.216563	0.108902	-0.63815	1.22e-07	-0.790264	4.42e-13	-0.173063	0.202124	-0.356172	0.00705559	0.875102	0.0182392	0.147495	0.102994	0.713647	-0.0207056	0.969617	0.00441172	0.39006	0.0271		FALSE	FALSE	FALSE	TRUE
ENSMUST00000085901	ENSMUSG00000002409	Dyrk1b	brown	0.0339072	0.804067	0.651502	5.4e-08	-0.481286	0.000173315	-0.589962	1.71e-06	0.0344221	0.801152	0.0239395	0.860977	0.617603	3.97e-07	0.137886	0.310858	0.695974	0.0711675	0.175102	0.130036	0.514207	0.0909698	0.993588	-0.00272347	0.229299	0.0664166		FALSE	FALSE	TRUE	FALSE
ENSMUST00000021066	ENSMUSG00000020723	Cacng4	blue	0.796944	2.02e-13	0.651436	5.42e-08	-0.569744	4.58e-06	-0.327396	0.0137762	-0.524726	3.3e-05	-0.799984	1.4e-13	-0.178107	0.189083	-0.383462	0.00353124	0.257704	0.114734	0.0735691	0.116254	0.735301	-0.0319096	0.837895	-0.0282586	0.275221	0.0422951		FALSE	FALSE	FALSE	FALSE
ENSMUST00000028880	ENSMUSG00000027397	Slc20a1	lightcyan	0.52022	3.97e-05	0.651272	5.47e-08	-0.396817	0.0024625	-0.32361	0.0149777	-0.582279	2.51e-06	-0.390776	0.00290395	0.197227	0.145122	-0.0634202	0.642392	0.896822	0.0210349	0.172257	0.103733	0.989355	0.00270356	0.586147	-0.056527	0.731427	0.0177655		FALSE	FALSE	TRUE	FALSE
ENSMUST00000073149	ENSMUSG00000014786	Slc9a5	blue	0.941315	3.87e-27	0.651176	5.51e-08	-0.474923	0.000216961	-0.24219	0.0721162	-0.661407	2.87e-08	-0.866042	6.87e-18	-0.257652	0.0552244	-0.354989	0.00726112	0.683127	0.0560361	0.0730766	0.108043	0.905802	-0.0167177	0.835274	0.0225206	0.22237	0.0459637		FALSE	FALSE	FALSE	TRUE
ENSMUST00000028781	ENSMUSG00000027312	Atrn	brown	-0.132345	0.330889	0.65104	5.55e-08	-0.271932	0.0426179	-0.718938	4.36e-10	-0.00814374	0.952499	0.252377	0.0605841	0.858214	2.86e-17	0.542645	1.56e-05	0.310547	-0.0722414	0.969581	0.00442184	0.634022	0.0244902	0.865209	0.0119829	0.851194	-0.00760836		FALSE	FALSE	FALSE	TRUE
ENSMUST00000021447	ENSMUSG00000021051	Ppp2r5e	brown	-0.235936	0.0800208	0.651035	5.55e-08	-0.457588	0.000391468	-0.757818	1.36e-11	0.0738196	0.588718	0.257935	0.0549473	0.876007	9.73e-19	0.328454	0.0134555	0.967315	0.00565062	0.666129	0.0333101	0.96316	-0.00427256	0.794181	-0.0193012	0.94754	0.00324245		FALSE	FALSE	FALSE	FALSE
ENSMUST00000034739	ENSMUSG00000032217	Rnf111	brown	0.103839	0.4463	0.650953	5.58e-08	-0.508331	6.34e-05	-0.562632	6.38e-06	-0.0985831	0.46977	-0.0427202	0.754569	0.561245	6.8e-06	0.0739319	0.588149	0.956248	0.0220439	0.0843633	0.187473	0.89976	0.0395404	0.121696	0.324787	0.0573176	0.137718		FALSE	FALSE	TRUE	TRUE
ENSMUST00000091927	ENSMUSG00000051401	Kctd16	lightcyan	0.594769	1.34e-06	0.650803	5.64e-08	-0.233115	0.083803	-0.454564	0.000432548	-0.477959	0.000195016	-0.457508	0.000392513	0.154687	0.254982	0.185669	0.170678	0.369027	-0.132844	0.601147	0.0573662	0.105882	0.143786	0.679371	0.0573136	0.619207	0.0301739		FALSE	FALSE	FALSE	TRUE
ENSMUST00000059352	ENSMUSG00000048096	Lmod1	lightcyan	0.0376812	0.782765	0.650787	5.64e-08	-0.519978	4e-05	-0.664764	2.31e-08	0.0378832	0.781628	-0.043454	0.750488	0.560314	7.1e-06	0.0788793	0.563354	0.397284	0.177791	0.987377	-0.00531132	0.436174	-0.161704	0.881061	0.0562363	0.835659	0.0275974		FALSE	FALSE	FALSE	FALSE
ENSMUST00000064371	ENSMUSG00000052539	Magi3	blue	0.846646	2.04e-16	0.65065	5.69e-08	-0.324842	0.0145774	-0.29258	0.028654	-0.621854	3.13e-07	-0.752722	2.23e-11	-0.140899	0.3003	-0.0818804	0.548556	0.814629	-0.03261	0.324995	0.0685892	0.947718	0.00723906	0.283441	-0.0604531	0.970198	-0.00225826		FALSE	FALSE	FALSE	FALSE
ENSMUST00000121469	ENSMUSG00000052852	Reep1	blue	0.848496	1.51e-16	0.650523	5.73e-08	-0.273947	0.0410462	-0.2035	0.132504	-0.648728	6.41e-08	-0.669148	1.72e-08	-0.0911704	0.503966	-0.0496228	0.716462	0.57071	-0.0509244	0.361409	-0.0574689	0.573329	-0.0296619	0.992754	-0.000994088	0.204728	-0.0342341		FALSE	FALSE	TRUE	TRUE
ENSMUST00000031017	ENSMUSG00000029135	Fosl2	lightcyan	-0.117532	0.388309	0.650482	5.75e-08	-0.589371	1.76e-06	-0.622306	3.05e-07	-0.00968629	0.943515	0.0826318	0.54488	0.680008	8.22e-09	0.0445784	0.744249	3.30851e-14	0.399096	2.86931e-13	0.931794	0.940106	-0.0111626	0.765046	0.0933816	1.84831e-08	0.351873		FALSE	FALSE	FALSE	TRUE
ENSMUST00000107938	ENSMUSG00000038738	Shank1	brown	-0.2521	0.0608763	0.650438	5.77e-08	-0.486493	0.000143739	-0.750555	2.73e-11	0.0144698	0.915705	0.293852	0.0279367	0.903016	1.83e-21	0.276663	0.039004	0.943318	-0.0173879	8.47139e-05	0.171463	0.12324	0.110746	0.47978	0.0585803	0.0238093	0.0819583		FALSE	FALSE	FALSE	TRUE
ENSMUST00000058762	ENSMUSG00000026335	Pam	blue	0.798875	1.61e-13	0.650068	5.9e-08	-0.366412	0.00547879	-0.252289	0.0606761	-0.692275	3.42e-09	-0.696551	2.5e-09	-0.0984335	0.470448	-0.147585	0.277714	0.705902	-0.0385217	0.843071	0.0187783	0.819524	0.0179788	0.97967	-0.00256698	0.935056	-0.00397998		FALSE	FALSE	FALSE	FALSE
ENSMUST00000021803	ENSMUSG00000021374	Nup153	brown	-0.215336	0.110971	0.649599	6.07e-08	-0.38777	0.00314867	-0.664205	2.39e-08	0.254863	0.0580075	0.277149	0.0386477	0.854945	5.07e-17	0.383934	0.00348737	0.600142	0.0532094	0.00468377	0.135018	0.78042	-0.0209743	0.974414	0.00371222	0.153849	0.0424017		FALSE	FALSE	FALSE	TRUE
ENSMUST00000007236	ENSMUSG00000007021	Syngr3	blue	0.850303	1.12e-16	0.649532	6.1e-08	-0.458103	0.000384841	-0.143951	0.289846	-0.680456	7.97e-09	-0.730462	1.66e-10	-0.163414	0.228819	-0.330778	0.0127737	0.347193	0.0718211	0.479067	0.0486777	0.401174	-0.0418471	0.959091	0.00465113	0.495054	0.0214834		FALSE	FALSE	FALSE	TRUE
ENSMUST00000055619	ENSMUSG00000043099	Hic1	lightcyan	0.462492	0.000332327	0.649484	6.12e-08	-0.564756	5.79e-06	-0.471119	0.000247625	-0.183008	0.176999	-0.449554	0.00050928	0.144627	0.287562	-0.233209	0.0836745	0.922378	0.0306403	0.0739754	0.23059	0.481164	-0.130069	0.430535	0.14828	0.404908	0.0696164		FALSE	FALSE	FALSE	TRUE
ENSMUST00000127984	ENSMUSG00000006362	Cbfa2t3	lightcyan	-0.0612356	0.653914	0.648996	6.31e-08	-0.632508	1.7e-07	-0.594739	1.34e-06	-0.0742453	0.586564	0.0173395	0.899067	0.616427	4.24e-07	-0.0463526	0.734436	3.34681e-08	0.363722	1.4139e-06	0.392182	0.923879	-0.0159815	0.924911	-0.0252603	3.02912e-05	0.176666		FALSE	FALSE	FALSE	FALSE
ENSMUST00000178687	ENSMUSG00000094626	Cecr6	blue	0.937208	2.28e-26	0.648846	6.36e-08	-0.491261	0.000120783	-0.26041	0.052579	-0.712561	7.29e-10	-0.876825	8.22e-19	-0.249374	0.0638174	-0.365157	0.00565383	0.991232	-0.00168688	0.0145304	0.153614	0.320314	0.053721	0.784093	0.0203726	0.0389927	0.0548318		FALSE	FALSE	FALSE	TRUE
ENSMUST00000008094	ENSMUSG00000007950	Abhd8	blue	0.888826	6.05e-20	0.648169	6.64e-08	-0.571864	4.15e-06	-0.257471	0.0554012	-0.653911	4.64e-08	-0.862233	1.39e-17	-0.248607	0.0646643	-0.478055	0.000194359	0.000827076	0.194278	0.264806	0.0919372	0.464188	-0.0350309	0.937835	0.00734491	0.0147097	0.0653375		FALSE	FALSE	FALSE	TRUE
ENSMUST00000102590	ENSMUSG00000003731	Kpna6	brown	-0.142099	0.296161	0.647894	6.75e-08	-0.359125	0.00656458	-0.644881	8.12e-08	0.131855	0.332698	0.232214	0.0850403	0.823244	6.86e-15	0.399025	0.00231672	0.958204	-0.00719557	0.558316	0.0417036	0.991971	0.000993131	0.818156	-0.0168866	0.942018	0.00353632		FALSE	FALSE	FALSE	FALSE
ENSMUST00000016323	ENSMUSG00000016179	Camk1g	lightcyan	0.323459	0.0150274	0.647854	6.77e-08	-0.529655	2.7e-05	-0.379316	0.00393762	-0.323488	0.0150181	-0.313188	0.018759	0.271288	0.0431304	-0.1172	0.38966	0.472071	0.080022	8.51581e-07	0.318776	0.587929	-0.0447277	0.700782	-0.0620025	0.0746428	0.0726788		FALSE	FALSE	FALSE	FALSE
ENSMUST00000102549	ENSMUSG00000028803	Nipal3	blue	0.865448	7.68e-18	0.647684	6.84e-08	-0.513247	5.23e-05	-0.285565	0.0328907	-0.680766	7.79e-09	-0.800062	1.39e-13	-0.18118	0.181438	-0.35548	0.00717511	0.16492	0.0959182	0.956919	0.00722686	0.692855	0.0240582	0.860972	-0.0134656	0.26448	0.0319502		FALSE	FALSE	TRUE	FALSE
ENSMUST00000155551	ENSMUSG00000035572	Dcaf10	brown	0.00817007	0.952346	0.647601	6.87e-08	-0.382487	0.00362335	-0.615947	4.35e-07	-0.0955853	0.483447	0.0855004	0.530958	0.690165	3.99e-09	0.301166	0.0240998	0.477102	-0.0793596	0.970789	-0.00514697	0.971281	-0.00514723	0.989734	-0.00189432	0.64548	-0.0220998		FALSE	FALSE	TRUE	TRUE
ENSMUST00000042163	ENSMUSG00000042719	Naa25	brown	-0.10297	0.450136	0.647471	6.93e-08	-0.281719	0.0354264	-0.525847	3.16e-05	0.0108884	0.936519	0.250443	0.0626504	0.799704	1.45e-13	0.442113	0.000646129	0.941089	-0.0109316	0.159513	0.0845498	0.994303	0.000812348	0.721632	-0.0283073	0.792644	0.0119986		FALSE	FALSE	FALSE	FALSE
ENSMUST00000054462	ENSMUSG00000003134	Tbc1d8	blue	0.833591	1.55e-15	0.647049	7.11e-08	-0.455099	0.000425008	-0.358733	0.00662812	-0.599015	1.08e-06	-0.763255	7.98e-12	-0.141439	0.298433	-0.25996	0.0530028	0.572854	0.0865496	0.797036	-0.0315395	0.895353	0.0210647	0.750235	0.0400928	0.650227	0.0270727		FALSE	FALSE	TRUE	FALSE
ENSMUST00000068158	ENSMUSG00000054885	4930578G10Rik	lightcyan	0.225354	0.0949358	0.646094	7.54e-08	-0.310347	0.0199206	-0.577987	3.09e-06	-0.229677	0.0886008	-0.176487	0.193204	0.427032	0.00102977	0.256839	0.0560239	0.450797	0.471489	0.966601	0.0202474	0.736808	-0.204495	0.988197	-0.0120485	0.833035	0.0545586		FALSE	FALSE	FALSE	FALSE
ENSMUST00000025695	ENSMUSG00000024777	Ppp2r5b	blue	0.811054	3.52e-14	0.646072	7.55e-08	-0.555898	8.68e-06	-0.245526	0.0681611	-0.681004	7.67e-09	-0.724457	2.76e-10	-0.129893	0.340006	-0.423093	0.00115904	0.69752	0.0389098	0.903987	-0.0132144	0.707577	-0.0224163	0.938184	-0.00692919	0.99764	0.0001602		FALSE	FALSE	FALSE	TRUE
ENSMUST00000100866	ENSMUSG00000069814	Ccdc92b	blue	0.915925	4.58e-23	0.645869	7.65e-08	-0.514598	4.96e-05	-0.24882	0.0644286	-0.699969	1.93e-09	-0.875207	1.14e-18	-0.252364	0.060597	-0.390452	0.00292944	0.986683	-0.00327856	0.651595	0.0453513	0.944244	0.00811701	0.925786	-0.0112541	0.855232	0.00967559		FALSE	FALSE	FALSE	FALSE
ENSMUST00000101388	ENSMUSG00000073062	Zxdb	lightcyan	0.507621	6.52e-05	0.645803	7.68e-08	-0.235826	0.0801647	-0.394144	0.00264987	-0.304114	0.0226838	-0.388435	0.00309303	0.19042	0.159804	0.194636	0.150587	0.596454	-0.0605527	0.728331	-0.0320709	0.733231	-0.028681	0.975599	-0.00402092	0.410736	-0.0313792		FALSE	FALSE	TRUE	TRUE
ENSMUST00000034749	ENSMUSG00000032224	Fam81a	blue	0.927694	9.1e-25	0.645792	7.68e-08	-0.519174	4.14e-05	-0.322129	0.0154718	-0.624358	2.72e-07	-0.921292	8.27e-24	-0.286665	0.0321935	-0.386622	0.00324684	0.961585	0.0065569	0.753588	0.0299188	0.787828	0.0173982	0.54338	-0.0318577	0.928604	0.00416593		FALSE	FALSE	TRUE	FALSE
ENSMUST00000022480	ENSMUSG00000021913	Ogdhl	blue	0.706521	1.17e-09	0.645607	7.77e-08	-0.369922	0.00501458	-0.2644	0.0489349	-0.585552	2.13e-06	-0.534381	2.21e-05	0.0378221	0.781972	-0.118868	0.382903	0.371665	0.0722943	0.8907	0.0150228	0.989397	0.00137553	0.840293	-0.0153286	0.584534	0.0189811		FALSE	FALSE	TRUE	FALSE
ENSMUST00000126787	ENSMUSG00000027111	Itga6	lightcyan	-0.0938104	0.491643	0.645502	7.82e-08	-0.50631	6.86e-05	-0.665691	2.17e-08	-0.0366757	0.788426	0.128508	0.34522	0.700123	1.91e-09	0.116748	0.391504	0.629385	0.0723419	0.882769	0.0223831	0.992194	-0.00198484	0.965599	-0.00923051	0.778884	0.019174		FALSE	FALSE	FALSE	FALSE
ENSMUST00000020284	ENSMUSG00000020087	Tysnd1	lightcyan	0.173674	0.200512	0.645498	7.82e-08	-0.385788	0.00331981	-0.33588	0.0113802	-0.180292	0.183624	-0.00271063	0.984181	0.531065	2.54e-05	0.0877893	0.519976	0.709488	0.0532883	0.0717591	0.124074	0.785445	-0.0297364	0.832685	-0.0282944	0.474693	0.0338889		FALSE	FALSE	FALSE	FALSE
ENSMUST00000076212	ENSMUSG00000032724	Abtb2	lightcyan	0.217596	0.107184	0.645449	7.85e-08	-0.520239	3.96e-05	-0.448876	0.000520554	-0.308162	0.0208546	-0.177705	0.1901	0.422601	0.00117619	-0.041184	0.763133	0.368815	0.112397	0.123839	0.121006	0.997619	0.000616604	0.769697	-0.0407545	0.26036	0.0528628		FALSE	FALSE	TRUE	FALSE
ENSMUST00000061279	ENSMUSG00000102742	Pcdhga11	brown	-0.134271	0.323837	0.645294	7.92e-08	-0.572832	3.96e-06	-0.760157	1.08e-11	-0.115947	0.394783	0.0946245	0.487875	0.741191	6.47e-11	0.138835	0.307507	0.86856	-0.0319699	0.844404	0.0303159	0.36865	0.0799803	0.942667	-0.00948223	0.750939	0.0187373		FALSE	FALSE	FALSE	FALSE
ENSMUST00000103178	ENSMUSG00000029053	Prkcz	blue	0.931195	2.49e-25	0.644642	8.24e-08	-0.455631	0.000417627	-0.226202	0.0936663	-0.759194	1.19e-11	-0.873749	1.54e-18	-0.252822	0.0601159	-0.320228	0.0161259	0.389489	0.067158	0.260736	0.0736676	0.805311	0.0156603	0.745774	-0.0199712	0.17652	0.0353252		FALSE	FALSE	TRUE	FALSE
ENSMUST00000084238	ENSMUSG00000037553	Zdhhc18	lightcyan	0.292584	0.0286518	0.64427	8.43e-08	-0.412164	0.00159739	-0.278339	0.0377868	-0.142252	0.295638	-0.125652	0.356139	0.397105	0.00244303	-0.00133868	0.992187	0.171121	0.117551	0.0564148	0.114417	0.852051	-0.0188775	0.825173	0.0243495	0.0564961	0.0606366		FALSE	FALSE	FALSE	TRUE
ENSMUST00000033283	ENSMUSG00000030978	Rrm1	lightcyan	0.423237	0.00115407	0.644254	8.44e-08	-0.421902	0.00120091	-0.355827	0.00711501	-0.236136	0.0797571	-0.279792	0.0367564	0.283744	0.0340716	-0.0282747	0.836121	0.717877	-0.0522108	0.335539	-0.0794934	0.972847	0.00561188	0.825713	-0.0290836	0.37811	-0.0392003		FALSE	FALSE	FALSE	TRUE
ENSMUST00000184666	ENSMUSG00000062151	Unc13c	blue	0.777341	1.85e-12	0.644079	8.53e-08	-0.279104	0.0372413	-0.410016	0.00169924	-0.715426	5.8e-10	-0.709308	9.43e-10	-0.0803326	0.556164	0.0317367	0.816385	0.227537	0.154887	0.777744	-0.0573418	0.508028	0.0907941	0.172812	-0.0735005	0.691847	0.0282269		FALSE	FALSE	TRUE	TRUE
ENSMUST00000029454	ENSMUSG00000027861	Casq2	lightcyan	0.174937	0.197206	0.644053	8.54e-08	-0.507641	6.51e-05	-0.596537	1.22e-06	-0.342419	0.00978763	-0.149905	0.270145	0.464665	0.000308812	0.0436249	0.749539	0.863359	-0.243196	0.217553	0.990825	0.339069	1.21037	0.837476	-0.434897	0.515658	0.334166		FALSE	FALSE	FALSE	FALSE
ENSMUST00000046950	ENSMUSG00000041229	Phf8	brown	-0.0542278	0.691409	0.643791	8.68e-08	-0.596797	1.21e-06	-0.693932	3.03e-09	-0.0963952	0.479732	0.00569337	0.966782	0.628781	2.11e-07	0.0289611	0.8322	0.764388	0.0552415	0.0799231	0.179642	0.966251	0.00847881	0.818396	0.0423735	0.207018	0.0695524		FALSE	FALSE	TRUE	TRUE
ENSMUST00000119705	ENSMUSG00000037426	Depdc5	brown	-0.0388179	0.776378	0.643723	8.72e-08	-0.346704	0.008852	-0.66542	2.21e-08	-0.0849916	0.533414	0.140046	0.303265	0.746319	4.05e-11	0.360996	0.00626924	0.766985	-0.147291	0.879449	0.029142	0.506677	0.139162	0.972525	0.0141295	0.986699	0.0036426		FALSE	FALSE	FALSE	TRUE
ENSMUST00000029271	ENSMUSG00000027716	Trpc3	blue	0.888251	6.91e-20	0.643684	8.74e-08	-0.486723	0.000142547	-0.307955	0.0209452	-0.56614	5.43e-06	-0.84308	3.61e-16	-0.237448	0.0780495	-0.33761	0.0109387	0.0233755	0.237684	0.63374	0.0479229	0.985279	0.00695195	0.993961	-0.00132157	0.0966636	0.0784102		FALSE	FALSE	TRUE	FALSE
ENSMUST00000102871	ENSMUSG00000031391	L1cam	brown	-0.0509277	0.709331	0.6436	8.78e-08	-0.448603	0.00052517	-0.71123	8.1e-10	-0.0716403	0.599799	0.109107	0.423443	0.720378	3.88e-10	0.258068	0.0548183	0.680049	-0.194068	0.2017	0.111669	0.250444	0.147971	0.810004	0.0374058	0.904989	0.0187457		FALSE	FALSE	FALSE	TRUE
ENSMUST00000099494	ENSMUSG00000040565	Btaf1	lightcyan	-0.157555	0.246169	0.643447	8.86e-08	-0.281048	0.035885	-0.63268	1.68e-07	0.116043	0.39439	0.256351	0.0565091	0.812944	2.75e-14	0.465783	0.000297319	0.0222393	0.180011	2.15937e-07	0.313464	0.962547	0.00602658	0.866244	0.0236027	1.92714e-05	0.129901		FALSE	FALSE	TRUE	TRUE
ENSMUST00000064107	ENSMUSG00000052302	Tbc1d30	blue	0.944988	7.09e-28	0.64342	8.88e-08	-0.441656	0.000655519	-0.296732	0.0263691	-0.721172	3.63e-10	-0.895702	1.18e-20	-0.274599	0.0405483	-0.30788	0.020978	0.917768	0.0141247	0.745328	0.0265205	0.0865837	0.0775165	0.776236	0.0194942	0.226902	0.0346305		FALSE	FALSE	TRUE	TRUE
ENSMUST00000149146	ENSMUSG00000028876	Epha10	lightcyan	0.493042	0.00011311	0.643419	8.88e-08	-0.324271	0.0147618	-0.269498	0.044581	-0.426291	0.00105305	-0.279131	0.037222	0.239733	0.0751436	-0.00878219	0.94878	0.0846073	0.125491	0.00193141	0.147356	0.352616	0.0545755	0.849548	0.0175307	0.000256414	0.0879831		FALSE	FALSE	TRUE	TRUE
ENSMUST00000018521	ENSMUSG00000018377	Vezf1	brown	0.0809582	0.553083	0.643416	8.88e-08	-0.332269	0.0123522	-0.625424	2.56e-07	-0.03031	0.824505	0.00558042	0.967441	0.602312	9.06e-07	0.316461	0.0174927	0.591962	-0.0786117	0.973766	-0.00502514	0.726636	0.0430027	0.737048	0.0436519	0.99339	-0.000662422		FALSE	FALSE	FALSE	FALSE
ENSMUST00000183959	ENSMUSG00000098546	Vezf1	brown	0.0809582	0.553083	0.643416	8.88e-08	-0.332269	0.0123522	-0.625424	2.56e-07	-0.03031	0.824505	0.00558042	0.967441	0.602312	9.06e-07	0.316461	0.0174927	0.591962	-0.0786117	0.973766	-0.00502514	0.726636	0.0430027	0.737048	0.0436519	0.99339	-0.000662422		FALSE	FALSE	FALSE	FALSE
ENSMUST00000082373	ENSMUSG00000063297	Luzp2	blue	0.689449	4.2e-09	0.64333	8.93e-08	-0.312262	0.019131	-0.414125	0.00150924	-0.602289	9.07e-07	-0.621519	3.19e-07	0.00246138	0.985636	0.0564953	0.679191	0.843327	-0.0600062	0.497576	0.070213	0.895706	0.0198331	0.112909	-0.0870361	0.88935	-0.0127398		FALSE	FALSE	FALSE	FALSE
ENSMUST00000022587	ENSMUSG00000022010	Tsc22d1	blue	0.733431	1.29e-10	0.643047	9.08e-08	-0.415271	0.00145975	-0.272595	0.0420958	-0.525608	3.19e-05	-0.69886	2.1e-09	-0.114622	0.400246	-0.188494	0.164149	0.24109	0.0809968	0.75404	0.0284129	0.240551	-0.0549098	0.448196	-0.0484278	0.960365	0.00244616		FALSE	FALSE	FALSE	FALSE
ENSMUST00000024905	ENSMUSG00000024096	Ralbp1	blue	0.728824	1.91e-10	0.643018	9.1e-08	-0.455618	0.000417808	-0.278404	0.0377403	-0.579041	2.94e-06	-0.698148	2.22e-09	-0.0932096	0.494434	-0.235538	0.0805461	0.00532927	0.15223	0.612012	0.0378896	0.466022	-0.0380679	0.476058	-0.0387855	0.343348	0.028622		FALSE	FALSE	FALSE	FALSE
ENSMUST00000077642	ENSMUSG00000026585	Kifap3	blue	0.816504	1.72e-14	0.643004	9.1e-08	-0.292736	0.0285653	-0.286043	0.032586	-0.646613	7.3e-08	-0.671298	1.49e-08	-0.0700638	0.607871	-0.0318413	0.81579	0.935647	-0.0100206	0.588282	-0.0409629	0.95453	-0.00450417	0.4234	-0.0373776	0.464621	-0.0222396		FALSE	FALSE	TRUE	TRUE
ENSMUST00000031805	ENSMUSG00000029787	Avl9	brown	0.107069	0.432207	0.642311	9.5e-08	-0.133255	0.327545	-0.56434	5.9e-06	-0.0159754	0.906971	0.0242068	0.85944	0.602487	8.97e-07	0.563499	6.13e-06	0.926704	0.0128045	0.905257	0.0122325	0.977236	-0.00299842	0.526378	-0.038967	0.944089	-0.00361317		FALSE	FALSE	FALSE	FALSE
ENSMUST00000078880	ENSMUSG00000063434	Sorcs3	lightcyan	0.57517	3.54e-06	0.642204	9.56e-08	-0.464169	0.00031404	-0.32297	0.0151897	-0.595822	1.27e-06	-0.465878	0.000296358	0.13889	0.307313	-0.132514	0.330266	0.261201	-0.0917063	0.64101	0.0369995	0.8885	0.0124392	0.573841	-0.0382804	0.634849	-0.0187326		FALSE	FALSE	FALSE	FALSE
ENSMUST00000178344	ENSMUSG00000095115	Itpripl2	brown	0.0269749	0.843558	0.642082	9.63e-08	-0.471255	0.000246468	-0.716984	5.11e-10	0.123031	0.36634	-0.0400268	0.769603	0.576126	3.38e-06	0.175518	0.195699	0.688285	-0.0648486	0.592994	-0.0633629	0.756722	0.0457949	0.471022	0.0947436	0.981154	0.00234023		FALSE	FALSE	FALSE	FALSE
ENSMUST00000107586	ENSMUSG00000038437	Mllt6	lightcyan	0.469647	0.000260516	0.642071	9.63e-08	-0.47976	0.000182979	-0.479326	0.000185817	-0.48772	0.000137477	-0.428854	0.000974501	0.172716	0.203044	-0.140201	0.302727	0.185379	0.117493	0.0172819	0.14653	0.581075	0.0521832	0.773613	0.0537391	0.00380275	0.0931496		FALSE	FALSE	TRUE	TRUE
ENSMUST00000095266	ENSMUSG00000040258	Nxph4	blue	0.886443	1.04e-19	0.641565	9.93e-08	-0.516771	4.55e-05	-0.30004	0.0246598	-0.664493	2.35e-08	-0.86803	4.71e-18	-0.257531	0.055343	-0.392254	0.00278987	0.222235	0.264531	0.428048	0.112812	0.661509	-0.135823	0.775045	-0.0652606	0.628428	0.0499137		FALSE	FALSE	FALSE	FALSE
ENSMUST00000159814	ENSMUSG00000049866	Arl4c	blue	0.773425	2.81e-12	0.641531	9.95e-08	-0.405074	0.00195591	-0.313955	0.0184552	-0.782292	1.08e-12	-0.717266	5e-10	-0.108227	0.427216	-0.178829	0.187266	0.77482	0.0345169	0.897185	-0.0134916	0.722034	0.0260631	0.985821	-0.00207125	0.864056	0.00839842		FALSE	FALSE	TRUE	TRUE
ENSMUST00000054002	ENSMUSG00000053113	Socs3	blue	0.828754	3.15e-15	0.64148	9.98e-08	-0.484673	0.000153505	-0.322941	0.0151992	-0.517467	4.43e-05	-0.811691	3.24e-14	-0.209263	0.121658	-0.330831	0.0127586	0.5043	0.17112	0.821672	0.0446385	0.405049	-0.201855	0.686388	0.0879826	0.820809	0.0273704		FALSE	FALSE	FALSE	TRUE
ENSMUST00000025385	ENSMUSG00000024507	Hsd17b4	brown	0.00987596	0.942411	0.641312	1.01e-07	-0.342851	0.0096896	-0.452902	0.000456749	0.0381877	0.779917	0.174196	0.19914	0.694063	3e-09	0.255	0.0578688	0.793496	0.031206	0.977387	0.00333661	0.812614	-0.0183225	0.89723	-0.0126883	0.981794	-0.00136342		FALSE	FALSE	FALSE	FALSE
ENSMUST00000026469	ENSMUSG00000025402	Nab2	lightcyan	0.275321	0.040003	0.641179	1.02e-07	-0.579902	2.82e-06	-0.382189	0.00365183	-0.232577	0.0845394	-0.239062	0.0759877	0.329232	0.0132239	-0.197651	0.144243	0.516476	0.0703808	3.41111e-09	0.311088	0.889606	0.0149702	0.784652	0.0374749	0.000234286	0.107573		FALSE	FALSE	TRUE	TRUE
ENSMUST00000026093	ENSMUSG00000025103	Btbd1	blue	0.701228	1.76e-09	0.641062	1.02e-07	-0.298753	0.0253132	-0.237069	0.0785393	-0.304775	0.0223761	-0.581265	2.63e-06	-0.0268072	0.844518	-0.0378399	0.781872	0.459151	0.0606513	0.764352	0.0248312	0.123766	-0.0653039	0.130948	-0.0638231	0.788927	-0.0104497		FALSE	FALSE	FALSE	FALSE
ENSMUST00000161576	ENSMUSG00000031770	Herpud1	lightcyan	0.374166	0.00449953	0.641014	1.03e-07	-0.470179	0.000255795	-0.400005	0.00225451	-0.208163	0.123673	-0.365892	0.00555066	0.214296	0.112748	-0.0508679	0.709657	0.0668746	0.247288	0.0673707	0.15062	0.669027	-0.0478689	0.629076	-0.043394	0.105081	0.0745276		FALSE	FALSE	FALSE	FALSE
ENSMUST00000060095	ENSMUSG00000030306	Tmtc1	blue	0.690191	3.98e-09	0.640896	1.03e-07	-0.356538	0.00699298	-0.410972	0.00165324	-0.357085	0.00690055	-0.637478	1.27e-07	-0.0128121	0.925333	-0.0424151	0.756267	0.342281	-0.146516	0.432997	-0.0644447	0.959324	0.0146677	0.89133	0.0231725	0.430244	-0.0437366		FALSE	FALSE	FALSE	FALSE
ENSMUST00000041124	ENSMUSG00000040209	Zfp704	brown	-0.197653	0.144239	0.640848	1.04e-07	-0.265712	0.0477822	-0.728851	1.91e-10	0.0501098	0.713798	0.297757	0.025829	0.883792	1.87e-19	0.540678	1.69e-05	0.965075	0.00603712	0.251491	0.0683036	0.220605	0.0730865	0.278437	0.0531504	0.0447532	0.0497868		FALSE	FALSE	TRUE	TRUE
ENSMUST00000171324	ENSMUSG00000091387	Gcnt4	blue	0.885291	1.35e-19	0.640434	1.06e-07	-0.42513	0.00109048	-0.314242	0.0183429	-0.64758	6.88e-08	-0.819422	1.16e-14	-0.222522	0.0992739	-0.270943	0.0434065	0.950846	0.014463	0.17586	0.1068	0.714219	-0.0598477	0.968486	-0.00702969	0.799363	0.0180381		FALSE	FALSE	FALSE	FALSE
ENSMUST00000040357	ENSMUSG00000040723	Rcsd1	lightcyan	0.371158	0.00485947	0.640337	1.07e-07	-0.658929	3.37e-08	-0.516102	4.67e-05	-0.24589	0.0677404	-0.438684	0.000719728	0.17006	0.210185	-0.300769	0.0242959	0.0647706	0.277969	0.066343	0.252263	0.787828	-0.071632	0.429674	0.149329	0.00760037	0.158991		FALSE	FALSE	FALSE	TRUE
ENSMUST00000008907	ENSMUSG00000008763	Man1a2	blue	0.873266	1.69e-18	0.640337	1.07e-07	-0.226488	0.0932408	-0.28303	0.0345444	-0.6032	8.64e-07	-0.746626	3.94e-11	-0.149293	0.272126	0.0211522	0.877029	0.978409	-0.00405029	0.991464	0.0012942	0.607283	-0.0276566	0.620172	-0.0275091	0.690636	-0.0143614		FALSE	FALSE	TRUE	FALSE
ENSMUST00000030980	ENSMUSG00000029097	Trmt44	lightcyan	0.16993	0.210538	0.640322	1.07e-07	-0.529246	2.74e-05	-0.479601	0.000184013	-0.197219	0.145138	-0.114901	0.39909	0.47106	0.000248132	-0.0447878	0.743088	0.0425322	0.245822	0.0514674	0.197579	0.894988	0.0269194	0.752512	0.0637651	0.00963453	0.133221		FALSE	FALSE	TRUE	TRUE
ENSMUST00000056288	ENSMUSG00000045165	AI467606	lightcyan	0.332467	0.012297	0.64015	1.08e-07	-0.522668	3.59e-05	-0.531731	2.47e-05	-0.178201	0.188846	-0.335949	0.0113625	0.260235	0.0527433	-0.0951142	0.485616	0.550993	0.19193	0.784776	0.0839411	0.268198	-0.293419	0.645265	-0.167477	0.805794	-0.0401469		FALSE	FALSE	FALSE	FALSE
ENSMUST00000090945	ENSMUSG00000068923	Syt11	brown	-0.160424	0.237564	0.640045	1.09e-07	-0.356555	0.00699019	-0.673994	1.24e-08	-0.0322885	0.813249	0.264588	0.0487682	0.855609	4.52e-17	0.418099	0.0013438	0.529003	-0.0769118	0.910823	-0.0137105	0.251321	0.062727	0.758237	0.0197911	0.986699	-0.00119873		FALSE	FALSE	FALSE	FALSE
ENSMUST00000110865	ENSMUSG00000056413	Adap1	blue	0.865996	6.93e-18	0.639747	1.11e-07	-0.381006	0.00376725	-0.204576	0.130426	-0.689879	4.08e-09	-0.754123	1.95e-11	-0.164563	0.225518	-0.194259	0.151396	0.913914	-0.0157889	0.657874	0.0473243	0.186143	0.0861703	0.528738	0.0531684	0.16808	0.0440963		FALSE	FALSE	FALSE	TRUE
ENSMUST00000048560	ENSMUSG00000042099	Kank3	lightcyan	0.424316	0.00111744	0.63935	1.13e-07	-0.56379	6.05e-06	-0.456877	0.000400801	-0.372977	0.00463896	-0.362015	0.00611334	0.215917	0.109988	-0.24874	0.0645171	0.974448	0.00994121	0.726336	0.0620085	0.567872	-0.0937578	0.287552	0.144199	0.714165	0.0375587		FALSE	FALSE	FALSE	TRUE
ENSMUST00000025590	ENSMUSG00000024687	Osbp	brown	-0.0378317	0.781918	0.639212	1.14e-07	-0.340393	0.010259	-0.59488	1.33e-06	0.0370337	0.786409	0.151413	0.265298	0.731933	1.46e-10	0.354303	0.00738253	0.916601	-0.0138849	0.818273	-0.0205144	0.775774	0.019353	0.42591	0.0443639	0.854206	0.00817642		FALSE	FALSE	FALSE	FALSE
ENSMUST00000024042	ENSMUSG00000023272	Creld2	lightcyan	-0.0572648	0.675063	0.638658	1.18e-07	-0.455003	0.000426353	-0.547099	1.28e-05	0.159967	0.238922	0.0942988	0.489381	0.636587	1.34e-07	0.146447	0.281477	3.9016e-07	0.547748	1.06573e-08	0.386542	0.139266	-0.120736	0.915065	-0.0188477	3.02168e-05	0.201972		FALSE	FALSE	FALSE	FALSE
ENSMUST00000020490	ENSMUSG00000020257	Wdr82	lightcyan	0.268933	0.0450478	0.638513	1.19e-07	-0.383211	0.00355475	-0.358614	0.00664747	-0.0590499	0.665523	-0.13638	0.316223	0.41039	0.0016811	0.04867	0.721683	0.56062	0.0506932	0.899416	0.0124327	0.495644	-0.0330556	0.982532	-0.00195902	0.850503	0.00777766		FALSE	FALSE	FALSE	FALSE
ENSMUST00000108639	ENSMUSG00000018750	Zbtb4	lightcyan	0.337044	0.0110814	0.638158	1.22e-07	-0.309018	0.0204845	-0.349589	0.00826669	-0.187144	0.167245	-0.19363	0.152749	0.358757	0.00662415	0.130297	0.338491	0.359551	0.0710966	0.801519	0.0217837	0.890106	-0.0100736	0.98839	-0.00139454	0.501785	0.0214202		FALSE	FALSE	FALSE	FALSE
ENSMUST00000064099	ENSMUSG00000052296	Ppp6r1	brown	-0.0245243	0.857615	0.637897	1.24e-07	-0.495557	0.000103029	-0.454146	0.000438527	0.00649773	0.962092	0.153447	0.258857	0.703574	1.47e-09	0.0771226	0.572102	0.62108	0.0451856	0.000277217	0.152311	0.385498	0.0400078	0.565174	0.0314867	0.00268635	0.0644242		FALSE	FALSE	TRUE	TRUE
ENSMUST00000005255	ENSMUSG00000005124	Wisp1	blue	0.925677	1.86e-24	0.637677	1.25e-07	-0.520508	3.92e-05	-0.251373	0.0616498	-0.666292	2.08e-08	-0.906845	6.48e-22	-0.295901	0.0268135	-0.415824	0.00143643	0.725616	0.137039	2.5554e-06	0.39247	0.952545	-0.026613	0.649707	-0.0980908	0.279568	0.0978984		FALSE	FALSE	FALSE	FALSE
ENSMUST00000105646	ENSMUSG00000039546	Ajap1	blue	0.693965	3.02e-09	0.637597	1.26e-07	-0.502347	7.98e-05	-0.315211	0.0179673	-0.56014	7.16e-06	-0.68402	6.2e-09	-0.0740882	0.587359	-0.24931	0.063887	0.827919	0.0298466	0.534384	0.0556536	0.276387	-0.0656346	0.804155	-0.0270012	0.957536	-0.0031894		FALSE	FALSE	FALSE	FALSE
ENSMUST00000149892	ENSMUSG00000022848	Dirc2	lightcyan	0.56195	6.59e-06	0.63759	1.26e-07	-0.430416	0.000929236	-0.33605	0.0113362	-0.381136	0.00375445	-0.477643	0.000197204	0.101732	0.455629	-0.0964675	0.479401	0.795842	0.0384633	0.728548	0.0348862	0.597702	-0.0458218	0.408119	-0.067247	0.851194	-0.0109418		FALSE	FALSE	FALSE	FALSE
ENSMUST00000022666	ENSMUSG00000022076	Klhl1	blue	0.683048	6.64e-09	0.637349	1.28e-07	-0.337885	0.0108698	-0.332581	0.0122655	-0.639963	1.09e-07	-0.587445	1.94e-06	-0.000387071	0.997741	-0.0538927	0.693222	0.112261	0.257162	0.474633	-0.0961007	0.910205	0.0433837	0.834763	-0.0646719	0.724424	0.0382109		FALSE	FALSE	TRUE	TRUE
ENSMUST00000029445	ENSMUSG00000027852	Nras	brown	0.0620867	0.649416	0.637206	1.29e-07	-0.296329	0.0265836	-0.588474	1.84e-06	-0.0202634	0.882159	0.0163823	0.904612	0.586995	1.98e-06	0.340064	0.0103375	0.990957	0.00177958	0.832725	-0.0203587	0.631012	-0.0324937	0.497479	-0.045159	0.502631	-0.0247209		FALSE	FALSE	FALSE	TRUE
ENSMUST00000065408	ENSMUSG00000079018	Ly6c1	lightcyan	-0.0454732	0.739295	0.637082	1.3e-07	-0.636938	1.31e-07	-0.748147	3.42e-11	-0.0106273	0.938038	-0.037487	0.783857	0.575436	3.5e-06	-0.0359795	0.792351	0.413202	0.138304	0.0913099	0.151952	0.874279	0.038513	0.962146	0.0137045	0.130472	0.0844953		FALSE	FALSE	TRUE	TRUE
ENSMUST00000109099	ENSMUSG00000047388	Atmin	blue	0.929622	4.5e-25	0.63701	1.3e-07	-0.45162	0.00047626	-0.239909	0.0749241	-0.697275	2.37e-09	-0.866256	6.59e-18	-0.259217	0.0537101	-0.322792	0.0152488	0.936852	-0.0110801	0.668057	0.0361183	0.921522	-0.0086161	0.926797	-0.00864	0.973442	0.00181106		FALSE	FALSE	TRUE	FALSE
ENSMUST00000102678	ENSMUSG00000067212	H2-T23	blue	0.816456	1.73e-14	0.63673	1.33e-07	-0.620229	3.43e-07	-0.361874	0.00613473	-0.537446	1.95e-05	-0.842321	4.07e-16	-0.224388	0.0963991	-0.477009	0.000201657	0.392562	0.113176	0.89262	0.0220864	0.0859055	-0.172333	0.716547	0.0492187	0.939375	0.00622477		FALSE	FALSE	FALSE	TRUE
ENSMUST00000078547	ENSMUSG00000061536	Sec22c	lightcyan	0.194328	0.151248	0.63662	1.33e-07	-0.477178	0.000200462	-0.479484	0.000184781	-0.213593	0.113961	-0.10624	0.4358	0.468422	0.000271706	0.0205244	0.880653	0.846226	0.0256554	0.541655	0.0466936	0.964835	0.00488398	0.550213	0.0419798	0.359124	0.0314048		FALSE	FALSE	TRUE	TRUE
ENSMUST00000076846	ENSMUSG00000031750	Il34	blue	0.902144	2.3e-21	0.636508	1.34e-07	-0.491093	0.000121532	-0.203906	0.131717	-0.656741	3.88e-08	-0.853131	6.93e-17	-0.254971	0.0578981	-0.372883	0.00465014	0.219392	0.119959	0.128704	0.113961	0.964773	-0.00659961	0.653644	-0.0478555	0.23305	0.0450486		FALSE	FALSE	FALSE	FALSE
ENSMUST00000040967	ENSMUSG00000066278	Vps37b	blue	0.829644	2.77e-15	0.636247	1.36e-07	-0.563465	6.14e-06	-0.222091	0.0999477	-0.61457	4.69e-07	-0.786762	6.58e-13	-0.192381	0.155466	-0.446874	0.000555208	0.895884	0.0203976	0.0188267	0.150821	0.881455	0.0160844	0.918121	0.0124698	0.116182	0.0512482		FALSE	FALSE	TRUE	TRUE
ENSMUST00000073534	ENSMUSG00000024220	Zfp523	blue	0.789771	4.68e-13	0.636191	1.37e-07	-0.467037	0.000284888	-0.236446	0.0793508	-0.537376	1.95e-05	-0.678537	9.1e-09	-0.102539	0.452047	-0.286824	0.0320937	0.541608	0.0635445	0.291402	0.07012	0.902829	-0.0118669	0.142247	0.0776514	0.0686524	0.0526037		FALSE	FALSE	FALSE	TRUE
ENSMUST00000032501	ENSMUSG00000030351	Tspan11	blue	0.907239	5.81e-22	0.636138	1.37e-07	-0.533033	2.34e-05	-0.275527	0.0398484	-0.585063	2.19e-06	-0.897944	6.78e-21	-0.28694	0.0320213	-0.415388	0.00145478	0.348049	0.270228	0.287624	0.131313	0.64926	-0.161612	0.688848	-0.103863	0.796193	0.0380166		FALSE	FALSE	FALSE	FALSE
ENSMUST00000033847	ENSMUSG00000031467	Agpat5	lightcyan	0.0693705	0.611436	0.635877	1.39e-07	-0.504424	7.37e-05	-0.47785	0.000195773	0.107941	0.428445	-0.056529	0.67901	0.507153	6.64e-05	0.0317327	0.816408	0.00461691	0.180198	0.00743851	0.141788	0.132262	-0.0873551	0.159312	-0.093531	0.320787	0.0378173		FALSE	FALSE	FALSE	FALSE
ENSMUST00000023913	ENSMUSG00000023147	Wrb	lightcyan	0.236315	0.0795228	0.635872	1.4e-07	-0.472523	0.000235881	-0.418189	0.00134028	-0.27496	0.0402751	-0.203897	0.131734	0.369481	0.00507091	-0.0130691	0.92384	0.331158	0.083272	0.88724	0.0146685	0.275875	-0.0578	0.237101	-0.0631613	0.909215	-0.0058423		FALSE	FALSE	FALSE	FALSE
ENSMUST00000021990	ENSMUSG00000021518	Ptdss1	lightcyan	0.590201	1.69e-06	0.635805	1.4e-07	-0.403695	0.00203343	-0.2339	0.0827368	-0.444281	0.00060317	-0.440297	0.000684214	0.112359	0.409673	-0.145926	0.283208	0.506498	0.0615566	0.861246	-0.016971	0.646277	-0.0288165	0.815116	-0.018765	0.998229	0.000147355		FALSE	FALSE	FALSE	TRUE
ENSMUST00000024954	ENSMUSG00000024140	Epas1	lightcyan	-0.257123	0.0557436	0.635648	1.41e-07	-0.565216	5.66e-06	-0.824321	5.91e-15	0.151276	0.265737	0.216941	0.108271	0.81526	2.03e-14	0.159783	0.23947	0.747693	-0.0327907	0.767783	0.0246516	0.9346	0.00676735	0.708682	0.0248684	0.925404	0.00440577		FALSE	FALSE	FALSE	TRUE
ENSMUST00000047534	ENSMUSG00000037503	Fam168b	lightcyan	0.401101	0.00218675	0.63555	1.42e-07	-0.289229	0.0306167	-0.401059	0.00218926	-0.434991	0.000807376	-0.298498	0.0254445	0.27846	0.0376997	0.155191	0.253418	0.888011	-0.020125	0.937351	0.0103386	0.477474	0.0521236	0.787807	-0.0317972	0.989961	0.000854035		FALSE	FALSE	FALSE	FALSE
ENSMUST00000169256	ENSMUSG00000063455	D630045J12Rik	brown	-0.116744	0.391522	0.63543	1.43e-07	-0.388377	0.00309785	-0.716985	5.11e-10	-0.0845954	0.535331	0.17706	0.191738	0.781223	1.22e-12	0.341993	0.00988512	0.359911	-0.203876	0.0221875	0.345359	0.250444	0.320417	0.960088	-0.0200216	0.307263	0.107282		FALSE	FALSE	FALSE	FALSE
ENSMUST00000034904	ENSMUSG00000032349	Elovl5	lightcyan	-0.0744535	0.585512	0.635114	1.46e-07	-0.544716	1.42e-05	-0.549495	1.15e-05	-0.0332685	0.807687	0.0671863	0.622724	0.636229	1.37e-07	0.0556379	0.683802	0.272445	0.0868075	0.138181	0.0839315	0.692199	-0.0262022	0.681301	-0.0304445	0.36914	0.0290862		FALSE	FALSE	FALSE	FALSE
ENSMUST00000053506	ENSMUSG00000006464	Bbs1	brown	-0.202166	0.135117	0.635017	1.47e-07	-0.376212	0.00426837	-0.660392	3.07e-08	0.133818	0.325487	0.324864	0.0145702	0.867603	5.11e-18	0.340011	0.01035	0.668286	0.0461296	0.423505	0.0560939	0.835687	-0.0170543	0.798786	0.022479	0.465649	0.0261229		FALSE	FALSE	FALSE	TRUE
ENSMUST00000032508	ENSMUSG00000030357	Fkbp4	lightcyan	0.167889	0.216151	0.634884	1.48e-07	-0.541381	1.64e-05	-0.368459	0.00520372	0.0422904	0.756962	-0.116973	0.390585	0.406488	0.00187915	-0.131064	0.33563	1.62159e-07	0.308873	0.0056511	0.17347	0.14841	-0.0848813	0.559912	-0.042325	0.00861683	0.0883829		FALSE	FALSE	FALSE	FALSE
ENSMUST00000043517	ENSMUSG00000040511	Pvr	lightcyan	0.0357504	0.793644	0.634836	1.48e-07	-0.531352	2.51e-05	-0.514618	4.96e-05	0.0123704	0.9279	-0.0210239	0.87777	0.555111	8.99e-06	0.0136029	0.920739	0.292905	0.131824	0.0171819	0.230309	0.939105	0.0137997	0.450577	0.0947278	0.00316923	0.120307		FALSE	FALSE	TRUE	TRUE
ENSMUST00000067120	ENSMUSG00000027577	Chrna4	blue	0.828655	3.19e-15	0.6346	1.5e-07	-0.501085	8.37e-05	-0.338358	0.0107522	-0.671402	1.48e-08	-0.807526	5.52e-14	-0.198605	0.142277	-0.346229	0.00895165	0.525933	0.0803266	0.654672	-0.0464752	0.979555	0.00618586	0.228884	0.075896	0.515769	0.03103		FALSE	FALSE	TRUE	FALSE
ENSMUST00000166873	ENSMUSG00000022321	Cdh10	blue	0.812108	3.07e-14	0.634312	1.53e-07	-0.454056	0.000439822	-0.301713	0.0238313	-0.642415	9.44e-08	-0.724417	2.77e-10	-0.12744	0.349281	-0.272812	0.0419257	0.822222	-0.0346574	0.941546	0.00932499	0.700553	0.0355456	0.683825	-0.0384476	0.864667	-0.0097913		FALSE	FALSE	FALSE	FALSE
ENSMUST00000089883	ENSMUSG00000022887	Masp1	blue	0.721683	3.48e-10	0.634059	1.55e-07	-0.471567	0.00024382	-0.362206	0.00608455	-0.644141	8.5e-08	-0.67943	8.56e-09	-0.0693476	0.611553	-0.237835	0.0775512	0.844276	-0.0443194	0.907907	-0.0204611	0.957635	0.0120647	0.994523	-0.00171321	0.907346	-0.0110716		FALSE	FALSE	FALSE	TRUE
ENSMUST00000065519	ENSMUSG00000053214	Gm9899	blue	0.883672	1.92e-19	0.633922	1.57e-07	-0.431936	0.000887026	-0.289067	0.0307147	-0.636326	1.36e-07	-0.83823	7.69e-16	-0.231312	0.0862926	-0.262961	0.0502243	0.69386	-0.133302	0.642438	0.0887084	0.441009	0.184619	0.940069	0.025034	0.795789	0.0340546		FALSE	FALSE	FALSE	TRUE
ENSMUST00000105519	ENSMUSG00000039089	L3mbtl3	blue	0.787706	5.92e-13	0.633834	1.57e-07	-0.463402	0.000322286	-0.292841	0.0285054	-0.575042	3.56e-06	-0.739517	7.52e-11	-0.149735	0.270695	-0.276843	0.0388722	0.310144	0.149117	0.697134	0.0433136	0.521609	-0.0892509	0.825173	0.0372202	0.523769	0.0383883		FALSE	FALSE	FALSE	TRUE
ENSMUST00000119944	ENSMUSG00000048661	Lemd3	brown	0.18694	0.167717	0.633193	1.63e-07	-0.202822	0.133828	-0.483285	0.00016136	-0.168548	0.214326	-0.0673238	0.622011	0.499285	8.96e-05	0.400573	0.00221914	0.764019	-0.036274	0.712303	0.0324811	0.76094	-0.0239331	0.311446	-0.05997	0.60162	-0.0208203		FALSE	FALSE	TRUE	FALSE
ENSMUST00000051873	ENSMUSG00000025648	Pfkfb4	lightcyan	0.346459	0.00890333	0.633066	1.65e-07	-0.455726	0.000416317	-0.485506	0.000148963	-0.28781	0.0314813	-0.27502	0.0402296	0.290549	0.0298305	-0.0706496	0.604866	0.522914	0.0846404	0.122704	0.120093	0.973809	-0.00593515	0.773613	0.0382295	0.171533	0.0593353		FALSE	FALSE	FALSE	TRUE
ENSMUST00000109686	ENSMUSG00000036902	Neto2	blue	0.870196	3.1e-18	0.632981	1.65e-07	-0.250945	0.0621085	-0.264785	0.0485943	-0.625138	2.6e-07	-0.753555	2.06e-11	-0.160845	0.236319	-0.0153377	0.910669	0.743183	0.0381765	0.986407	-0.0026467	0.569818	-0.0367319	0.95264	-0.00604409	0.993193	-0.000515229		FALSE	FALSE	FALSE	TRUE
ENSMUST00000044442	ENSMUSG00000023972	Ptk7	blue	0.674547	1.2e-08	0.632628	1.69e-07	-0.434839	0.000811174	-0.473985	0.000224185	-0.414696	0.00148442	-0.642282	9.51e-08	-0.0258807	0.849829	-0.144317	0.288607	0.883533	-0.0286485	0.725161	-0.0411679	0.967342	0.00772918	0.465375	0.0787769	0.913663	0.008504		FALSE	FALSE	FALSE	FALSE
ENSMUST00000066987	ENSMUSG00000020520	Galnt10	lightcyan	0.331459	0.0125796	0.63261	1.69e-07	-0.472889	0.000232897	-0.422188	0.00119075	-0.0619967	0.649891	-0.251304	0.0617237	0.323067	0.0151572	-0.0337564	0.804922	0.633317	0.0697772	0.527659	0.0673052	0.649335	0.0510706	0.929804	-0.0160556	0.384067	0.0435029		FALSE	FALSE	TRUE	FALSE
ENSMUST00000098048	ENSMUSG00000073838	Tufm	lightcyan	0.186885	0.167844	0.632572	1.69e-07	-0.590965	1.63e-06	-0.393366	0.00270675	-0.141696	0.297548	-0.118694	0.383603	0.427933	0.00100211	-0.183637	0.17549	0.0871792	0.12823	0.432662	0.0696027	0.592273	-0.0360989	0.902069	0.0134879	0.188306	0.041655		FALSE	FALSE	FALSE	TRUE
ENSMUST00000089184	ENSMUSG00000042529	Kcnj12	blue	0.903464	1.62e-21	0.632534	1.7e-07	-0.525431	3.21e-05	-0.254497	0.0583813	-0.671641	1.46e-08	-0.881738	2.92e-19	-0.275322	0.0400023	-0.418589	0.00132459	0.247501	0.162115	0.0462967	0.154182	0.695395	-0.0616824	0.829909	-0.0354574	0.316324	0.0565135		FALSE	FALSE	FALSE	FALSE
ENSMUST00000051431	ENSMUSG00000047539	Fbxo28	lightcyan	0.388422	0.00309407	0.632063	1.74e-07	-0.286489	0.032304	-0.360511	0.00634469	-0.178896	0.187099	-0.287269	0.031816	0.277026	0.0387381	0.185497	0.171082	0.868464	0.0223282	0.681503	0.0346437	0.923117	0.00910223	0.405877	-0.0510035	0.946342	0.00366352		FALSE	FALSE	TRUE	FALSE
ENSMUST00000021147	ENSMUSG00000020792	Exoc7	blue	0.809009	4.57e-14	0.632048	1.75e-07	-0.467907	0.000276541	-0.176302	0.193678	-0.536326	2.04e-05	-0.692896	3.27e-09	-0.126787	0.351776	-0.319705	0.0163101	0.310315	0.0985585	0.768536	0.0387965	0.177671	-0.0837199	0.869687	-0.018341	0.802999	0.0127879		FALSE	FALSE	FALSE	FALSE
ENSMUST00000045761	ENSMUSG00000037703	Lzts3	blue	0.678602	9.06e-09	0.63174	1.78e-07	-0.344259	0.00937576	-0.267005	0.046669	-0.542332	1.58e-05	-0.515264	4.83e-05	0.0649853	0.634188	-0.0750868	0.582318	0.736601	-0.0356216	0.0141048	0.149287	0.135987	0.10713	0.135425	0.0800465	0.00420164	0.0768512		FALSE	FALSE	FALSE	TRUE
ENSMUST00000109510	ENSMUSG00000041852	Tcf20	brown	-0.126244	0.353859	0.631647	1.79e-07	-0.411046	0.00164973	-0.767152	5.38e-12	-0.119483	0.380428	0.135445	0.319585	0.760827	1.02e-11	0.357494	0.00683203	0.650776	-0.0484318	0.756289	0.0260181	0.158332	0.0644212	0.881134	-0.0125713	0.838848	0.00879818		FALSE	FALSE	FALSE	FALSE
ENSMUST00000130320	ENSMUSG00000001786	Fbxo7	blue	0.802026	1.09e-13	0.631602	1.79e-07	-0.440167	0.000687011	-0.294496	0.02758	-0.679685	8.41e-09	-0.718068	4.68e-10	-0.117175	0.389763	-0.252529	0.0604231	0.885766	-0.0270086	0.631855	-0.0474831	0.934758	-0.0165995	0.430535	-0.0788231	0.417399	-0.0395609		FALSE	FALSE	TRUE	TRUE
ENSMUST00000170857	ENSMUSG00000025316	Banp	lightcyan	-0.0997986	0.464284	0.63158	1.79e-07	-0.499602	8.85e-05	-0.599916	1.03e-06	0.0432544	0.751597	0.104528	0.443274	0.671388	1.48e-08	0.10349	0.447837	1.15819e-15	0.479012	2.60169e-20	0.484885	0.456205	-0.112484	0.404472	-0.100169	4.13715e-05	0.19067		FALSE	FALSE	FALSE	FALSE
ENSMUST00000086723	ENSMUSG00000024085	Man2a1	lightcyan	0.179117	0.186545	0.631393	1.81e-07	-0.233666	0.0830523	-0.602374	9.03e-07	-0.122958	0.366624	-0.0646034	0.636186	0.495567	0.000102992	0.343282	0.00959252	0.638937	0.0563659	0.708195	-0.0420029	0.94201	0.00849215	0.713016	0.0341114	0.757092	0.0155176		FALSE	FALSE	TRUE	FALSE
ENSMUST00000090697	ENSMUSG00000027849	Syt6	blue	0.844284	2.98e-16	0.631369	1.82e-07	-0.544492	1.44e-05	-0.307593	0.021104	-0.626615	2.39e-07	-0.828492	3.27e-15	-0.223879	0.0971762	-0.404555	0.00198478	0.181079	1.25539	0.253823	0.88887	0.900512	0.31347	0.778838	0.182404	0.257718	0.512439		FALSE	FALSE	TRUE	TRUE
ENSMUST00000007130	ENSMUSG00000006932	Ctnnb1	brown	-0.0763114	0.576163	0.631332	1.82e-07	-0.301413	0.0239781	-0.574545	3.65e-06	0.121351	0.372969	0.237323	0.0782107	0.775378	2.29e-12	0.37958	0.00391062	0.564414	-0.0556701	0.395675	0.0777406	0.626981	0.0607318	0.130631	0.0960792	0.219362	0.045099		FALSE	FALSE	FALSE	TRUE
ENSMUST00000060792	ENSMUSG00000004044	Ptrf	lightcyan	0.328736	0.0133711	0.631325	1.82e-07	-0.533187	2.33e-05	-0.543655	1.49e-05	-0.0257309	0.850688	-0.324324	0.0147446	0.244788	0.0690204	-0.140023	0.303346	0.931014	-0.0168993	0.955012	-0.00779512	0.993536	-0.00268954	0.36454	0.0878133	0.851507	0.0135255		FALSE	FALSE	TRUE	FALSE
ENSMUST00000108910	ENSMUSG00000023033	Scn8a	brown	-0.201604	0.136228	0.630412	1.92e-07	-0.358762	0.00662327	-0.753833	2e-11	0.0192238	0.888165	0.263116	0.050084	0.867987	4.75e-18	0.437943	0.000736589	0.347939	-0.309042	0.518549	0.0717761	0.277993	0.327012	0.869127	0.0476266	0.853999	0.0316304		FALSE	FALSE	FALSE	TRUE
ENSMUST00000103066	ENSMUSG00000027525	Phactr3	blue	0.716328	5.39e-10	0.630396	1.92e-07	-0.352817	0.00765192	-0.264961	0.048439	-0.67448	1.2e-08	-0.600906	9.75e-07	-0.0178096	0.896346	-0.102934	0.450294	0.819094	-0.0287536	0.609924	0.0400247	0.144694	0.0794576	0.458936	-0.0462629	0.845728	0.00907547		FALSE	FALSE	FALSE	FALSE
ENSMUST00000112096	ENSMUSG00000041740	Rnf10	lightcyan	0.171583	0.206067	0.630359	1.93e-07	-0.697256	2.37e-09	-0.482342	0.000166899	-0.083504	0.540629	-0.190383	0.159886	0.379606	0.00390796	-0.309099	0.0204496	0.47342	0.066728	0.136846	0.140837	0.125352	-0.0821663	0.899486	0.0157685	0.315896	0.0373946		FALSE	FALSE	FALSE	TRUE
ENSMUST00000025363	ENSMUSG00000024486	Hbegf	blue	0.625553	2.54e-07	0.630273	1.94e-07	-0.435007	0.000806976	-0.228869	0.0897583	-0.451076	0.00048476	-0.534678	2.19e-05	0.00475821	0.972236	-0.200478	0.138476	0.444342	0.104249	0.277164	0.100417	0.908088	-0.0182783	0.676831	-0.0541173	0.580423	0.0322425		FALSE	FALSE	FALSE	FALSE
ENSMUST00000020629	ENSMUSG00000020363	Gfpt2	blue	0.704271	1.39e-09	0.629894	1.98e-07	-0.407095	0.00184704	-0.36462	0.00573016	-0.475902	0.000209652	-0.603597	8.46e-07	-0.0256347	0.85124	-0.163844	0.227579	0.980937	0.00659058	0.680768	-0.0562392	0.939662	-0.0156806	0.743433	0.0547579	0.982328	-0.00244388		FALSE	FALSE	FALSE	FALSE
ENSMUST00000043098	ENSMUSG00000036390	Gadd45a	blue	0.835402	1.18e-15	0.629742	2e-07	-0.51422	5.04e-05	-0.218898	0.105048	-0.597961	1.14e-06	-0.802692	1.01e-13	-0.210378	0.119639	-0.386086	0.00329358	0.0271019	0.284754	1.46441e-12	0.491016	0.918393	0.0265081	0.882082	0.0321649	2.02071e-06	0.21422		FALSE	FALSE	TRUE	TRUE
ENSMUST00000094544	ENSMUSG00000070637	Gm694	lightcyan	0.155373	0.252856	0.629583	2.01e-07	-0.600907	9.75e-07	-0.510957	5.72e-05	-0.169771	0.21097	-0.153225	0.259555	0.412681	0.00157376	-0.126761	0.351876	0.0440731	0.43998	0.177854	0.31775	0.960273	0.0307028	0.855772	0.107443	0.0404391	0.225712		FALSE	FALSE	TRUE	TRUE
ENSMUST00000077340	ENSMUSG00000041926	Rnpep	lightcyan	-0.221052	0.101586	0.629449	2.03e-07	-0.554774	9.13e-06	-0.676287	1.06e-08	0.131837	0.332765	0.233345	0.083489	0.799775	1.44e-13	0.108918	0.424254	7.86389e-05	0.237626	0.000230625	0.188529	0.638074	-0.0402489	0.887055	-0.0184722	0.00140394	0.0914563		FALSE	FALSE	FALSE	FALSE
ENSMUST00000065625	ENSMUSG00000053286	Trmt1l	brown	-0.185508	0.171056	0.629362	2.04e-07	-0.501449	8.26e-05	-0.652348	5.12e-08	0.0993628	0.466247	0.224558	0.0961406	0.798076	1.77e-13	0.192797	0.154559	0.000971918	0.261708	0.00242354	0.190052	0.991015	-0.00278719	0.870891	-0.0298552	0.0145974	0.10058		FALSE	FALSE	FALSE	FALSE
ENSMUST00000034053	ENSMUSG00000031636	Pdlim3	blue	0.846272	2.17e-16	0.628928	2.09e-07	-0.379328	0.0039364	-0.209764	0.120747	-0.634904	1.48e-07	-0.738605	8.16e-11	-0.181527	0.180591	-0.250247	0.0628627	0.862958	0.0854292	0.818487	0.064	0.79134	-0.120439	0.800634	-0.0874192	0.94961	-0.0124734		FALSE	FALSE	FALSE	FALSE
ENSMUST00000103027	ENSMUSG00000043857	Mgat5b	blue	0.956489	1.46e-30	0.628709	2.12e-07	-0.477879	0.000195571	-0.263355	0.0498686	-0.725144	2.61e-10	-0.922869	4.89e-24	-0.307827	0.0210013	-0.370795	0.00490452	0.841952	0.0288412	0.0860976	0.120832	0.644858	0.0392561	0.272438	0.0592282	0.0258326	0.0634376		FALSE	FALSE	TRUE	TRUE
ENSMUST00000035648	ENSMUSG00000032905	Atg12	lightcyan	0.159323	0.240843	0.628605	2.13e-07	-0.356068	0.0070735	-0.383919	0.00348875	0.078848	0.563509	-0.0406207	0.76628	0.473202	0.000230384	0.10595	0.437059	0.0195053	0.143753	0.296267	0.0667907	0.148545	-0.0690923	0.564443	-0.037229	0.428083	0.026845		FALSE	FALSE	FALSE	FALSE
ENSMUST00000023758	ENSMUSG00000023017	Asic1	blue	0.964808	5.28e-33	0.62852	2.14e-07	-0.462151	0.000336156	-0.228895	0.0897211	-0.736587	9.75e-11	-0.911176	1.9e-22	-0.317674	0.0170419	-0.380665	0.00380108	0.00522234	0.178691	0.0328591	0.107684	0.996272	0.000718368	0.924232	-0.00966792	0.00637187	0.0702219		FALSE	FALSE	TRUE	FALSE
ENSMUST00000019290	ENSMUSG00000019146	Cacng2	blue	0.915082	5.93e-23	0.628301	2.17e-07	-0.500983	8.4e-05	-0.277115	0.0386728	-0.798905	1.6e-13	-0.883814	1.86e-19	-0.270415	0.0438332	-0.389356	0.00301735	0.618068	0.0503891	0.339063	0.059664	0.997788	-0.000360194	0.608272	-0.0299272	0.536471	0.0205883		FALSE	FALSE	FALSE	FALSE
ENSMUST00000174354	ENSMUSG00000060261	Gtf2i	brown	-0.1501	0.269514	0.628246	2.18e-07	-0.500173	8.66e-05	-0.752325	2.31e-11	0.0808861	0.553438	0.134983	0.321254	0.751626	2.47e-11	0.229473	0.0888912	0.670942	-0.0712336	0.605528	0.0638365	0.18615	0.11018	0.82103	0.0320378	0.503991	0.0376354		FALSE	FALSE	FALSE	TRUE
ENSMUST00000036606	ENSMUSG00000031216	Stard8	blue	0.952654	1.36e-29	0.628013	2.21e-07	-0.518394	4.27e-05	-0.263813	0.0494576	-0.697615	2.31e-09	-0.933393	1.07e-25	-0.324055	0.0148321	-0.437065	0.000757019	0.689965	-0.0618033	2.27799e-06	0.213712	0.950762	0.0114544	0.340981	-0.0646362	0.626515	0.0248761		FALSE	FALSE	FALSE	FALSE
ENSMUST00000018880	ENSMUSG00000018736	Ndel1	blue	0.889536	5.14e-20	0.627473	2.28e-07	-0.404796	0.00197132	-0.188859	0.163319	-0.639757	1.11e-07	-0.805769	6.89e-14	-0.238123	0.0771823	-0.288765	0.0308976	0.256759	0.0899948	0.349234	0.0607456	0.385106	-0.0472146	0.357147	-0.0489446	0.683053	0.01601		FALSE	FALSE	FALSE	FALSE
ENSMUST00000069620	ENSMUSG00000055866	Per2	lightcyan	0.0819896	0.548021	0.627438	2.28e-07	-0.351788	0.00784341	-0.505693	7.02e-05	-0.0885615	0.516297	-0.0348631	0.798657	0.519371	4.1e-05	0.223902	0.0971412	0.00812559	0.163787	5.48826e-06	0.321631	0.650714	-0.0359532	0.559103	-0.0648093	0.00536058	0.0981405		FALSE	FALSE	FALSE	FALSE
ENSMUST00000077066	ENSMUSG00000061451	Tmem151a	blue	0.911839	1.56e-22	0.627241	2.31e-07	-0.464717	0.000308267	-0.189951	0.160854	-0.731207	1.56e-10	-0.815286	2.02e-14	-0.22755	0.091675	-0.353625	0.00750446	0.957867	0.00700029	0.625168	0.044253	0.970014	0.00332342	0.702052	0.0223563	0.530123	0.0197912		FALSE	FALSE	TRUE	TRUE
ENSMUST00000034822	ENSMUSG00000032281	Acsbg1	blue	0.774622	2.48e-12	0.62705	2.33e-07	-0.610249	5.93e-07	-0.199662	0.140123	-0.644137	8.5e-08	-0.741097	6.53e-11	-0.163405	0.228845	-0.512447	5.4e-05	0.316652	0.076429	0.295236	0.0784767	0.298108	-0.0477215	0.340865	-0.054076	0.699005	0.0144912		FALSE	FALSE	FALSE	FALSE
ENSMUST00000029845	ENSMUSG00000028194	Ddah1	blue	0.764221	7.24e-12	0.62684	2.36e-07	-0.457581	0.000391562	-0.2219	0.100247	-0.490191	0.00012562	-0.706753	1.15e-09	-0.150692	0.26761	-0.313371	0.0186862	0.0855347	0.11917	0.122643	0.0871669	0.0264148	-0.113726	0.120202	-0.0835653	0.923083	0.00497774		FALSE	FALSE	FALSE	FALSE
ENSMUST00000009234	ENSMUSG00000009090	Ap1b1	lightcyan	0.167117	0.2183	0.626781	2.37e-07	-0.417853	0.00135356	-0.607269	6.96e-07	-0.311043	0.0196304	-0.0926479	0.49705	0.520554	3.91e-05	0.178527	0.188025	0.961025	-0.00731148	0.912273	0.0144028	0.69202	0.0349468	0.897091	0.0170278	0.776046	0.0132059		FALSE	FALSE	FALSE	TRUE
ENSMUST00000051704	ENSMUSG00000029516	Cit	blue	0.906071	8.02e-22	0.626726	2.37e-07	-0.515663	4.76e-05	-0.318478	0.0167491	-0.722919	3.14e-10	-0.897869	6.91e-21	-0.293275	0.0282603	-0.411789	0.00161479	0.0578859	0.168086	0.508301	0.047889	0.99953	0.000198223	0.874822	0.0136893	0.0785341	0.0614499		FALSE	FALSE	TRUE	TRUE
ENSMUST00000110052	ENSMUSG00000002396	Ocel1	brown	0.126772	0.351831	0.626475	2.41e-07	-0.43803	0.000734593	-0.471182	0.000247095	-0.0213507	0.875885	0.00962179	0.943891	0.553202	9.79e-06	0.0620101	0.64982	0.61497	0.0690678	0.000190532	0.225421	0.726111	-0.0387454	0.563486	0.0635561	0.0362749	0.0789686		FALSE	FALSE	FALSE	TRUE
ENSMUST00000110002	ENSMUSG00000089857	Zfp882	brown	-0.129727	0.340625	0.626474	2.41e-07	-0.323163	0.0151254	-0.617737	3.94e-07	0.142023	0.296423	0.217385	0.107533	0.760373	1.06e-11	0.38313	0.00356234	0.678693	0.0705796	0.0499678	0.171606	0.904411	-0.0207926	0.775756	0.048232	0.161803	0.0710754		FALSE	FALSE	FALSE	TRUE
ENSMUST00000030170	ENSMUSG00000034799	Unc13a	lightcyan	0.370861	0.00489635	0.626155	2.45e-07	-0.323083	0.015152	-0.341112	0.0100896	-0.413826	0.00152242	-0.185602	0.170836	0.362886	0.00598277	0.0666992	0.625254	0.824267	-0.0238273	0.18922	0.0770482	0.612963	0.0267109	0.929446	0.00718	0.446875	0.0228351		FALSE	FALSE	FALSE	TRUE
ENSMUST00000082104	ENSMUSG00000060924	Csmd1	brown	-0.198439	0.142618	0.626121	2.46e-07	-0.344621	0.00929669	-0.806464	6.31e-14	0.0146378	0.91473	0.247801	0.0655658	0.856616	3.79e-17	0.455806	0.000415224	0.292595	-0.182091	0.288108	0.0702504	0.318883	0.216213	0.627912	0.0843525	0.55075	0.0488339		FALSE	FALSE	FALSE	TRUE
ENSMUST00000001319	ENSMUSG00000001300	Efnb2	blue	0.935624	4.38e-26	0.625972	2.48e-07	-0.431784	0.000891181	-0.293234	0.0282834	-0.694116	2.99e-09	-0.898236	6.3e-21	-0.2897	0.0303345	-0.299957	0.0247014	0.93809	0.0116559	0.403138	-0.0563754	0.673055	0.0303778	0.993909	-0.000859017	0.966162	-0.00240776		FALSE	FALSE	TRUE	TRUE
ENSMUST00000192168	ENSMUSG00000103092	Pcdha5	blue	0.609888	6.05e-07	0.625953	2.48e-07	-0.316222	0.0175826	-0.31091	0.0196855	-0.549296	1.16e-05	-0.474772	0.000218113	0.0839801	0.538314	-0.0214579	0.875266	0.883853	0.0337128	0.867433	-0.026072	0.163187	-0.144874	0.939825	-0.0177231	0.541546	-0.0387853		FALSE	FALSE	FALSE	TRUE
ENSMUST00000034973	ENSMUSG00000032402	Smad3	lightcyan	0.354538	0.00734072	0.625917	2.49e-07	-0.449111	0.000516632	-0.363548	0.00588516	-0.354498	0.00734781	-0.261081	0.0519511	0.310319	0.019932	-0.0475761	0.727694	0.748245	-0.0355904	0.000489395	0.18037	0.908421	-0.0103972	0.620985	0.0328489	0.124504	0.043011		FALSE	FALSE	TRUE	TRUE
ENSMUST00000108122	ENSMUSG00000045083	Lingo2	blue	0.769432	4.26e-12	0.625854	2.5e-07	-0.345485	0.00910993	-0.319492	0.0163856	-0.654586	4.44e-08	-0.672072	1.42e-08	-0.0731746	0.591988	-0.106432	0.434967	0.282347	-0.139085	0.262681	-0.102047	0.180605	0.138627	0.964121	-0.00911041	0.642429	-0.0300798		FALSE	FALSE	FALSE	TRUE
ENSMUST00000049149	ENSMUSG00000040249	Lrp1	brown	-0.291655	0.0291847	0.625808	2.5e-07	-0.427278	0.00102217	-0.782994	1e-12	0.112703	0.40823	0.34054	0.0102241	0.932733	1.38e-25	0.37441	0.00447149	0.946056	-0.0142377	0.00108533	0.153228	0.165974	0.115981	0.122652	0.0892433	0.00609433	0.0864552		FALSE	FALSE	FALSE	TRUE
ENSMUST00000168828	ENSMUSG00000000552	Zfp385a	blue	0.926106	1.6e-24	0.6257	2.52e-07	-0.509447	6.07e-05	-0.213203	0.11464	-0.715796	5.63e-10	-0.887607	8e-20	-0.294913	0.0273507	-0.42906	0.000968421	0.488936	0.0702581	0.486893	0.0516795	0.730705	0.0314938	0.660182	0.0336499	0.112065	0.0474457		FALSE	FALSE	TRUE	TRUE
ENSMUST00000096433	ENSMUSG00000022419	Deptor	blue	0.928589	6.57e-25	0.625682	2.52e-07	-0.401499	0.00216255	-0.267832	0.0459672	-0.610814	5.76e-07	-0.8694	3.62e-18	-0.284688	0.0334549	-0.277399	0.0384653	0.0459226	0.149069	0.500471	0.0506233	0.859413	0.020434	0.79463	0.0235214	0.0291312	0.062853		FALSE	FALSE	TRUE	TRUE
ENSMUST00000066532	ENSMUSG00000053846	Lipg	blue	0.913404	9.83e-23	0.625288	2.58e-07	-0.50525	7.14e-05	-0.275043	0.040212	-0.67671	1.03e-08	-0.89769	7.22e-21	-0.287342	0.0317707	-0.385113	0.00337999	0.600642	0.12235	1.87152e-09	0.433079	0.2534	-0.184695	0.668991	-0.0703513	0.259025	0.0783404		FALSE	FALSE	FALSE	FALSE
ENSMUST00000168954	ENSMUSG00000041444	Arhgap32	blue	0.936572	2.97e-26	0.625239	2.59e-07	-0.46552	0.000299983	-0.32904	0.0132809	-0.72559	2.51e-10	-0.913358	9.97e-23	-0.289354	0.0305418	-0.330896	0.0127399	0.60814	-0.169002	0.491764	-0.0615199	0.114884	0.164826	0.725	0.0391655	0.960073	-0.00635673		FALSE	FALSE	FALSE	FALSE
ENSMUST00000074945	ENSMUSG00000055013	Agap1	lightcyan	0.277044	0.0387248	0.624893	2.64e-07	-0.50523	7.15e-05	-0.600334	1e-06	-0.422364	0.0011845	-0.301984	0.0236995	0.345069	0.00919945	-0.00981087	0.94279	0.690804	-0.0470785	0.865232	0.0241424	0.930485	0.0089964	0.915077	0.00991135	0.987467	-0.00114571		FALSE	FALSE	FALSE	TRUE
ENSMUST00000009774	ENSMUSG00000009630	Ppp2cb	blue	0.864689	8.84e-18	0.624414	2.71e-07	-0.374934	0.00441148	-0.133495	0.326664	-0.517799	4.37e-05	-0.757594	1.39e-11	-0.2068	0.126207	-0.247048	0.0664155	0.593915	0.0634392	0.840666	0.0181188	0.178844	-0.0584999	0.695247	-0.0267735	0.981423	0.00126472		FALSE	FALSE	FALSE	FALSE
ENSMUST00000060722	ENSMUSG00000046668	Cxxc5	blue	0.927774	8.84e-25	0.624275	2.73e-07	-0.505196	7.16e-05	-0.208396	0.123244	-0.646506	7.35e-08	-0.881307	3.21e-19	-0.292499	0.0287001	-0.429101	0.000967218	0.726627	0.038685	0.244134	0.0783545	0.0914037	-0.0767442	0.451189	-0.0424765	0.99764	0.000172907		FALSE	FALSE	FALSE	FALSE
ENSMUST00000062844	ENSMUSG00000051650	B3gnt2	lightcyan	0.303202	0.0231139	0.624171	2.75e-07	-0.431248	0.00090591	-0.509174	6.14e-05	-0.267216	0.0464887	-0.260487	0.0525062	0.32437	0.0147297	0.027771	0.839001	0.604348	0.0965296	0.753121	0.0556307	0.684373	-0.0761452	0.790178	-0.0726346	0.970064	0.00431167		FALSE	FALSE	FALSE	FALSE
ENSMUST00000009236	ENSMUSG00000009092	Derl3	lightcyan	0.467146	0.000283834	0.624138	2.75e-07	-0.532767	2.37e-05	-0.352253	0.00775637	-0.221876	0.100285	-0.442225	0.000643844	0.115526	0.396516	-0.243051	0.0710779	0.163577	0.392014	0.00864453	0.505536	0.423217	-0.263009	0.959177	-0.0343675	0.209618	0.154258		FALSE	FALSE	FALSE	FALSE
ENSMUST00000084512	ENSMUSG00000065954	Tacc1	blue	0.946024	4.3e-28	0.623972	2.78e-07	-0.469384	0.00026289	-0.242969	0.0711769	-0.703323	1.5e-09	-0.907776	5e-22	-0.3099	0.0201085	-0.382767	0.00359666	0.991961	0.00151151	0.0571765	0.100192	0.358065	-0.0514603	0.999544	9.44243e-05	0.723796	0.0141339		FALSE	FALSE	FALSE	TRUE
ENSMUST00000142704	ENSMUSG00000032883	Acsl3	brown	-0.0969577	0.47716	0.623637	2.83e-07	-0.349224	0.00833876	-0.729791	1.76e-10	-0.0305487	0.823145	0.110344	0.418177	0.687923	4.69e-09	0.352743	0.00766559	0.875621	0.0220007	0.890595	-0.0148578	0.685945	-0.0372241	0.311446	-0.0744966	0.438877	-0.0274928		FALSE	FALSE	FALSE	TRUE
ENSMUST00000167978	ENSMUSG00000021263	Degs2	lightcyan	0.20297	0.133538	0.623415	2.87e-07	-0.372611	0.00468263	-0.453445	0.000448714	-0.162696	0.230899	-0.107225	0.431532	0.407249	0.00183895	0.0773946	0.570744	0.503123	0.105124	0.488327	0.0865805	0.906913	0.0233432	0.319481	0.132531	0.105272	0.0862044		FALSE	FALSE	TRUE	TRUE
ENSMUST00000085102	ENSMUSG00000032578	Cish	blue	0.618601	3.75e-07	0.623156	2.91e-07	-0.524965	3.27e-05	-0.399844	0.00226463	-0.245872	0.0677613	-0.643031	9.09e-08	-0.0565987	0.678636	-0.279219	0.0371601	0.456394	0.210733	0.0604852	0.229074	0.489811	-0.18158	0.959376	-0.0174707	0.601278	0.0568523		FALSE	FALSE	FALSE	FALSE
ENSMUST00000006377	ENSMUSG00000006215	Zbtb17	blue	0.779027	1.55e-12	0.623079	2.92e-07	-0.504662	7.3e-05	-0.152591	0.261556	-0.550807	1.09e-05	-0.671132	1.51e-08	-0.106321	0.435446	-0.350618	0.00806624	0.426411	0.0911628	0.110967	0.137613	0.845711	-0.0229287	0.860972	0.0222828	0.0892532	0.0609314		FALSE	FALSE	FALSE	TRUE
ENSMUST00000035667	ENSMUSG00000041000	Trim62	blue	0.680919	7.71e-09	0.623057	2.93e-07	-0.535394	2.12e-05	-0.262423	0.0507136	-0.556692	8.37e-06	-0.645889	7.64e-08	-0.0631688	0.643713	-0.309654	0.0202128	0.585387	-0.0705132	0.718984	0.036556	0.814767	-0.0256855	0.776434	0.0336999	0.932955	-0.00572666		FALSE	FALSE	TRUE	TRUE
ENSMUST00000048544	ENSMUSG00000037933	Bicd2	brown	-0.249718	0.0634399	0.622943	2.94e-07	-0.39084	0.00289891	-0.661964	2.77e-08	0.0809329	0.553207	0.343638	0.00951318	0.896605	9.47e-21	0.34346	0.00955283	0.903679	0.0289964	3.09051e-06	0.212499	0.788986	0.0271029	0.277017	0.0719553	0.00935884	0.0827333		FALSE	FALSE	TRUE	TRUE
ENSMUST00000097958	ENSMUSG00000025494	Sigirr	lightcyan	0.146723	0.280559	0.622745	2.98e-07	-0.478035	0.000194499	-0.54294	1.54e-05	-0.127254	0.349987	-0.0700865	0.607754	0.456936	0.000400008	-0.0377831	0.782191	0.988989	0.00703091	0.851054	-0.069499	0.839559	-0.0936803	0.779545	0.160156	0.988202	-0.00366828		FALSE	FALSE	FALSE	FALSE
ENSMUST00000161779	ENSMUSG00000061436	Hipk2	brown	-0.236587	0.0791672	0.622719	2.98e-07	-0.471624	0.000243341	-0.86089	1.78e-17	-0.00609543	0.964438	0.180416	0.183318	0.818543	1.31e-14	0.326173	0.0141551	0.99894	-0.000472131	0.288468	0.11373	0.300527	0.153311	0.95041	0.0143658	0.208363	0.0709599		FALSE	FALSE	FALSE	TRUE
ENSMUST00000095914	ENSMUSG00000069255	Dusp22	lightcyan	0.417533	0.00136633	0.622483	3.02e-07	-0.502798	7.84e-05	-0.423508	0.00114478	-0.460271	0.000358028	-0.346265	0.0089442	0.215595	0.110533	-0.163991	0.227157	0.290892	-0.172608	0.320987	-0.123373	0.869944	0.0421443	0.953503	-0.0170058	0.355343	-0.0651277		FALSE	FALSE	FALSE	TRUE
ENSMUST00000032915	ENSMUSG00000030677	Kif22	lightcyan	-0.0199274	0.8841	0.622234	3.06e-07	-0.396947	0.00245373	-0.597879	1.14e-06	-0.0677391	0.619859	0.108747	0.424985	0.638301	1.21e-07	0.168637	0.214082	0.0154575	0.293589	0.0388706	0.243115	0.747346	-0.0623381	0.826892	0.0549157	0.0256222	0.134472		FALSE	FALSE	FALSE	TRUE
ENSMUST00000029053	ENSMUSG00000027540	Ptpn1	brown	-0.154157	0.256633	0.622191	3.07e-07	-0.502128	8.05e-05	-0.584523	2.24e-06	0.0186571	0.891442	0.163533	0.228475	0.726991	2.23e-10	0.160325	0.237858	0.158056	0.113076	5.12565e-06	0.241915	0.989173	0.00187599	0.926677	-0.0117268	0.000304564	0.0917211		FALSE	FALSE	TRUE	FALSE
ENSMUST00000052725	ENSMUSG00000032018	Sc5d	brown	-0.0304848	0.823509	0.622156	3.08e-07	-0.177505	0.190606	-0.501576	8.22e-05	0.0582517	0.669782	0.191775	0.156797	0.687874	4.71e-09	0.472702	0.000234414	0.989575	-0.00217527	0.722283	-0.0306628	0.488193	-0.0424397	0.4234	-0.0506539	0.33873	-0.0322076		FALSE	FALSE	TRUE	TRUE
ENSMUST00000054145	ENSMUSG00000049106	Dcaf5	lightcyan	0.323698	0.0149488	0.62214	3.08e-07	-0.300632	0.0243642	-0.413899	0.00151917	-0.271289	0.0431298	-0.187135	0.167267	0.393142	0.0027233	0.206741	0.126319	0.936705	-0.0106882	0.886144	0.0140475	0.955389	0.00494864	0.864767	0.0139349	0.893673	0.00620652		FALSE	FALSE	FALSE	TRUE
ENSMUST00000072249	ENSMUSG00000032803	Cdv3	blue	0.657419	3.71e-08	0.621996	3.11e-07	-0.272155	0.0424414	-0.278828	0.0374375	-0.316788	0.0173702	-0.538727	1.84e-05	0.0176215	0.897434	0.0335306	0.806201	0.476321	0.071591	0.607983	-0.0416586	0.234495	-0.075748	0.702667	-0.0329817	0.733383	-0.0154445		FALSE	FALSE	FALSE	TRUE
ENSMUST00000076889	ENSMUSG00000032192	Gnb5	blue	0.878438	5.89e-19	0.621875	3.13e-07	-0.395235	0.00257194	-0.126025	0.354701	-0.655281	4.25e-08	-0.744378	4.85e-11	-0.181112	0.181605	-0.245622	0.0680507	0.829645	-0.0257671	0.193717	0.0883089	0.863015	-0.0132318	0.891213	-0.0182405	0.831771	0.00921988		FALSE	FALSE	TRUE	FALSE
ENSMUST00000015456	ENSMUSG00000015312	Gadd45b	lightcyan	0.365203	0.00564722	0.621777	3.14e-07	-0.497396	9.62e-05	-0.34285	0.00968971	-0.339166	0.0105541	-0.297519	0.0259534	0.252317	0.0606466	-0.150733	0.267478	0.055713	0.171569	0.0218024	0.178229	0.941365	0.0108861	0.545107	0.123388	0.00120907	0.122659		FALSE	FALSE	TRUE	TRUE
ENSMUST00000032425	ENSMUSG00000030286	Emc3	lightcyan	0.37347	0.00458069	0.621508	3.19e-07	-0.345415	0.00912495	-0.23352	0.0832507	-0.189706	0.161405	-0.186711	0.168249	0.315891	0.0177077	-0.00208207	0.987849	0.256759	0.0915355	0.503083	0.0488217	0.187753	-0.0658662	0.872347	-0.0149258	0.697813	0.0159614		FALSE	FALSE	FALSE	FALSE
ENSMUST00000092629	ENSMUSG00000038916	Soga3	brown	-0.178365	0.188432	0.621161	3.25e-07	-0.3035	0.0229729	-0.700587	1.85e-09	0.0288547	0.832807	0.269949	0.044212	0.846432	2.11e-16	0.473393	0.000228858	0.344082	0.0780237	0.0391235	0.104597	0.645822	0.0285132	0.858065	-0.0155176	0.0631434	0.0490095		FALSE	FALSE	TRUE	FALSE
ENSMUST00000094666	ENSMUSG00000070720	Tmem200b	blue	0.926257	1.52e-24	0.62067	3.35e-07	-0.496257	0.000100377	-0.248629	0.0646403	-0.629379	2.04e-07	-0.895843	1.14e-20	-0.307624	0.0210905	-0.414142	0.0015085	0.963465	-0.0185294	0.0161424	0.256732	0.963092	0.0240856	0.35033	0.156444	0.250413	0.101841		FALSE	FALSE	FALSE	TRUE
ENSMUST00000031914	ENSMUSG00000029875	Ccdc184	blue	0.885333	1.33e-19	0.620547	3.37e-07	-0.493931	0.000109446	-0.233873	0.0827728	-0.713722	6.65e-10	-0.850259	1.12e-16	-0.274157	0.0408856	-0.403716	0.00203221	0.0398718	0.186353	0.0999585	0.130319	0.909623	-0.0184423	0.631689	-0.0435501	0.0820844	0.0655009		FALSE	FALSE	FALSE	FALSE
ENSMUST00000020024	ENSMUSG00000019874	Fabp7	lightcyan	0.318598	0.0167058	0.620535	3.37e-07	-0.491433	0.000120022	-0.393576	0.00269126	-0.142886	0.293466	-0.304803	0.0223635	0.228034	0.0909676	-0.143897	0.290029	2.0197e-06	0.424035	6.74317e-05	0.383846	0.43672	-0.0766281	0.725431	-0.0874243	0.00442283	0.161482		FALSE	FALSE	FALSE	FALSE
ENSMUST00000094705	ENSMUSG00000066721	Zfp575	blue	0.810982	3.55e-14	0.620402	3.4e-07	-0.486998	0.000141133	-0.354138	0.0074121	-0.626582	2.39e-07	-0.78083	1.27e-12	-0.180795	0.182384	-0.328823	0.0133452	0.938968	0.0187246	0.976547	-0.00564577	0.923949	-0.0189636	0.553913	-0.0787797	0.870266	-0.0140784		FALSE	FALSE	FALSE	TRUE
ENSMUST00000110042	ENSMUSG00000051107	Gm15440	lightcyan	0.0667001	0.625249	0.620345	3.41e-07	-0.484258	0.000155814	-0.441632	0.000656024	-0.127803	0.347897	-0.0106683	0.9378	0.527861	2.9e-05	0.0249818	0.854987	0.363448	0.104216	0.000433649	0.207418	0.626517	-0.0472912	0.55036	-0.0617462	0.20965	0.0525226		FALSE	FALSE	FALSE	FALSE
ENSMUST00000075657	ENSMUSG00000063801	Ap3s2	lightcyan	0.247806	0.0655601	0.620311	3.41e-07	-0.295362	0.0271051	-0.304924	0.0223075	-0.377161	0.00416473	-0.0379728	0.781125	0.489134	0.000130575	0.173894	0.199933	0.995696	-0.000813628	0.730512	-0.0297663	0.988867	-0.00152567	0.966768	-0.00416878	0.852787	-0.00824914		FALSE	FALSE	TRUE	TRUE
ENSMUST00000073884	ENSMUSG00000062991	Nrg1	blue	0.834366	1.38e-15	0.620272	3.42e-07	-0.388059	0.00312435	-0.359571	0.00649309	-0.724068	2.86e-10	-0.78784	5.83e-13	-0.183256	0.176402	-0.188754	0.163557	0.914859	-0.0379881	0.580797	-0.089935	0.844456	0.0557738	0.701524	0.0847583	0.968134	0.00572567		FALSE	FALSE	FALSE	FALSE
ENSMUST00000114086	ENSMUSG00000025959	Klf7	blue	0.681163	7.58e-09	0.620251	3.42e-07	-0.326366	0.0140946	-0.470673	0.000251475	-0.578078	3.08e-06	-0.612378	5.29e-07	-0.00378037	0.97794	-0.0200839	0.883196	0.415949	-0.0733011	0.0203605	-0.114044	0.73885	0.0240263	0.958338	-0.00573295	0.181649	-0.0396471		FALSE	FALSE	FALSE	TRUE
ENSMUST00000131656	ENSMUSG00000048351	Coa7	lightcyan	0.26576	0.0477406	0.619587	3.55e-07	-0.538036	1.9e-05	-0.434714	0.000814315	-0.255876	0.0569839	-0.203616	0.132279	0.359598	0.0064889	-0.152463	0.26196	0.927804	0.0184569	0.966157	0.00725605	0.521609	-0.065738	0.855279	-0.0287054	0.81234	-0.0161228		FALSE	FALSE	FALSE	FALSE
ENSMUST00000061294	ENSMUSG00000049796	Crh	blue	0.92778	8.82e-25	0.619223	3.63e-07	-0.481395	0.000172644	-0.24337	0.070697	-0.645781	7.69e-08	-0.899122	5.03e-21	-0.312934	0.0188604	-0.404266	0.00200102	0.0629066	0.407195	0.00047003	0.301014	0.619703	-0.131378	0.98779	-0.00523329	0.0598553	0.138943		FALSE	FALSE	FALSE	FALSE
ENSMUST00000040381	ENSMUSG00000039804	Ncoa5	lightcyan	0.241794	0.072597	0.619074	3.66e-07	-0.295897	0.0268159	-0.37605	0.00428634	-0.253979	0.0589134	-0.083179	0.542211	0.443689	0.000614639	0.18133	0.181071	0.235782	0.147295	0.0114725	0.194531	0.578075	-0.0813748	0.701772	0.064893	0.102673	0.0776697		FALSE	FALSE	FALSE	TRUE
ENSMUST00000033554	ENSMUSG00000031210	Gpr165	blue	0.653166	4.86e-08	0.618996	3.67e-07	-0.314589	0.0182074	-0.370534	0.00493728	-0.547373	1.27e-05	-0.587382	1.95e-06	-0.00919284	0.946388	-0.00805943	0.95299	0.718908	0.0979463	0.00222525	-0.247001	0.729884	-0.0971878	0.340981	-0.143374	0.171779	-0.0975575		FALSE	FALSE	FALSE	TRUE
ENSMUST00000112832	ENSMUSG00000036192	Rorb	lightcyan	0.56503	5.71e-06	0.618945	3.68e-07	-0.508144	6.39e-05	-0.514317	5.02e-05	-0.419414	0.00129276	-0.583658	2.34e-06	0.0393026	0.77366	-0.170126	0.210005	0.693403	0.169468	0.825238	-0.0595968	0.995572	0.00322385	0.893774	-0.0648878	0.997219	0.000824015		FALSE	FALSE	TRUE	TRUE
ENSMUST00000011315	ENSMUSG00000011171	Vipr2	blue	0.733426	1.29e-10	0.618702	3.73e-07	-0.50022	8.65e-05	-0.232852	0.0841625	-0.507553	6.53e-05	-0.679709	8.39e-09	-0.116158	0.393919	-0.330586	0.012829	0.189435	0.448665	0.0317002	0.476481	0.523067	-0.291184	0.914394	0.0781886	0.237597	0.182501		FALSE	FALSE	FALSE	TRUE
ENSMUST00000028836	ENSMUSG00000027358	Bmp2	lightcyan	0.589277	1.77e-06	0.618666	3.74e-07	-0.486505	0.000143673	-0.427946	0.0010017	-0.509108	6.15e-05	-0.61353	4.97e-07	-0.0082497	0.951882	-0.182447	0.178354	0.359551	-0.175114	0.916532	0.0235206	0.908433	0.0292665	0.915011	0.0313013	0.777972	-0.0284223		FALSE	FALSE	FALSE	TRUE
ENSMUST00000020637	ENSMUSG00000020368	Canx	lightcyan	-0.0648461	0.634916	0.617956	3.89e-07	-0.467184	0.000283463	-0.703101	1.52e-09	0.146396	0.281645	0.00579074	0.966214	0.608099	6.66e-07	0.200039	0.13936	0.151606	0.089453	0.957655	-0.00633559	0.173764	-0.0551493	0.0137422	-0.0767047	0.772254	-0.0109194		FALSE	FALSE	FALSE	TRUE
ENSMUST00000023179	ENSMUSG00000033669	Zfp7	lightcyan	0.369397	0.00508168	0.617557	3.98e-07	-0.387855	0.0031415	-0.443561	0.00061714	-0.191104	0.158281	-0.256943	0.0559217	0.274225	0.0408333	-0.0257634	0.850501	0.754595	0.0594524	0.99351	-0.0017871	0.979112	-0.00645469	0.932967	0.0188192	0.810731	0.019311		FALSE	FALSE	FALSE	FALSE
ENSMUST00000121773	ENSMUSG00000081752	Gm14680	brown	-0.146437	0.281507	0.61714	4.07e-07	-0.538583	1.85e-05	-0.690518	3.89e-09	0.0250588	0.854545	0.166812	0.219152	0.75179	2.43e-11	0.133837	0.325415	0.800637	-0.399985	0.180752	0.900507	0.776598	0.668698	NA	NA	0.380652	0.53163		FALSE	FALSE	FALSE	TRUE
ENSMUST00000061772	ENSMUSG00000048109	Rbm15	brown	-0.198821	0.141834	0.617	4.1e-07	-0.470981	0.000248816	-0.757925	1.35e-11	-0.0432467	0.75164	0.162021	0.232867	0.765367	6.45e-12	0.259474	0.0534649	0.907128	0.0238473	0.0218611	0.220642	0.930359	0.0150085	0.627562	-0.0659371	0.353015	0.0494346		FALSE	FALSE	TRUE	FALSE
ENSMUST00000014065	ENSMUSG00000013921	Clip3	lightcyan	0.656587	3.91e-08	0.616981	4.11e-07	-0.60623	7.36e-07	-0.289985	0.0301648	-0.717973	4.72e-10	-0.638531	1.19e-07	-0.027641	0.839745	-0.380299	0.00383775	0.790459	-0.0269562	0.914416	0.0147168	0.988867	-0.00128866	0.872154	-0.0112211	0.889772	-0.00595026		FALSE	FALSE	TRUE	FALSE
ENSMUST00000023150	ENSMUSG00000022507	1810013L24Rik	brown	-0.00115117	0.993282	0.616914	4.12e-07	-0.293109	0.0283537	-0.535286	2.13e-05	0.0253778	0.852714	0.0627836	0.645741	0.6249	2.64e-07	0.357819	0.00677797	0.878835	0.0204678	0.347114	0.0625852	0.93046	-0.00814661	0.609081	-0.0353059	0.849547	0.00894973		FALSE	FALSE	FALSE	FALSE
ENSMUST00000064637	ENSMUSG00000052656	Rnf103	lightcyan	0.37371	0.00455256	0.616809	4.15e-07	-0.428464	0.000986084	-0.571533	4.21e-06	-0.25102	0.0620285	-0.368055	0.00525703	0.222274	0.0996605	-0.00909841	0.946938	0.660553	0.0621629	0.912047	0.0160675	0.846187	-0.0295762	0.772953	0.0478765	0.691675	0.0226271		FALSE	FALSE	FALSE	TRUE
ENSMUST00000032106	ENSMUSG00000030030	1700003E16Rik	blue	0.771329	3.5e-12	0.616783	4.15e-07	-0.456971	0.000399549	-0.268749	0.0451999	-0.509243	6.12e-05	-0.722542	3.24e-10	-0.154677	0.255014	-0.279061	0.0372717	0.227917	0.121376	0.405934	0.0792435	0.681755	-0.0391666	0.983576	-0.00331373	0.346904	0.0398304		FALSE	FALSE	FALSE	FALSE
ENSMUST00000029441	ENSMUSG00000063260	Syt10	lightcyan	0.475879	0.000209822	0.616726	4.17e-07	-0.246224	0.0673561	-0.342579	0.00975114	-0.35144	0.00790911	-0.360962	0.00627457	0.187655	0.166069	0.168195	0.215301	0.755683	-0.0646371	0.998595	0.000339317	0.772303	0.0503165	0.719196	-0.0630813	0.868182	-0.0155955		FALSE	FALSE	FALSE	FALSE
ENSMUST00000121334	ENSMUSG00000018398	2008-09-01	blue	0.947888	1.7e-28	0.616686	4.18e-07	-0.386488	0.0032585	-0.227981	0.0910458	-0.788638	5.32e-13	-0.859362	2.34e-17	-0.274455	0.0406578	-0.278687	0.0375381	0.889377	-0.0162819	0.856845	-0.0170222	0.710103	0.0203875	0.633504	-0.0254131	0.811079	-0.00935311		FALSE	FALSE	FALSE	TRUE
ENSMUST00000065112	ENSMUSG00000033453	Adamts15	lightcyan	0.083356	0.541349	0.616607	4.19e-07	-0.370952	0.00488505	-0.639382	1.13e-07	-0.102316	0.453032	-0.0464007	0.734171	0.521582	3.75e-05	0.202054	0.135337	0.760219	0.0592175	0.853723	0.0306651	0.849283	-0.0341431	0.996956	-0.00107735	0.867363	0.0147456		FALSE	FALSE	FALSE	FALSE
ENSMUST00000049357	ENSMUSG00000040128	Pnrc1	lightcyan	0.428283	0.00099154	0.61634	4.26e-07	-0.635069	1.46e-07	-0.39499	0.00258929	-0.439511	0.000701305	-0.435559	0.000793301	0.156905	0.248149	-0.342366	0.00979969	0.587134	0.0597677	0.847128	-0.0196149	0.820399	-0.0213671	0.752112	-0.0299252	0.964262	-0.00274795		FALSE	FALSE	FALSE	TRUE
ENSMUST00000033634	ENSMUSG00000031278	Acsl4	brown	0.0510302	0.708772	0.616016	4.33e-07	-0.345372	0.00913411	-0.681807	7.25e-09	-0.241222	0.0732969	-0.00372604	0.978257	0.583644	2.34e-06	0.286585	0.0322437	0.82744	-0.0594337	0.682314	-0.0674573	0.997788	0.00138002	0.496148	-0.208487	0.34579	-0.0847784		FALSE	FALSE	FALSE	TRUE
ENSMUST00000025393	ENSMUSG00000024515	Smad4	brown	-0.294854	0.0273827	0.615758	4.39e-07	-0.455857	0.000414534	-0.727557	2.13e-10	0.170767	0.208267	0.310676	0.0197829	0.89553	1.23e-20	0.32381	0.0149122	0.602213	-0.0541583	0.722124	0.0306227	0.554819	0.0383969	0.542927	0.0447284	0.734655	0.0148475		FALSE	FALSE	FALSE	TRUE
ENSMUST00000026209	ENSMUSG00000025195	Dnmbp	lightcyan	0.328552	0.0134261	0.615439	4.47e-07	-0.316153	0.0176086	-0.525277	3.23e-05	-0.160734	0.236647	-0.216742	0.108603	0.350999	0.00799301	0.161811	0.23348	0.511604	-0.0959359	0.914408	-0.0169324	0.998711	0.000357349	0.488555	0.082374	0.965586	-0.00385862		FALSE	FALSE	FALSE	FALSE
ENSMUST00000169121	ENSMUSG00000024743	Syt7	brown	-0.163341	0.229029	0.61528	4.51e-07	-0.420615	0.00124768	-0.592488	1.51e-06	-0.019905	0.884229	0.261912	0.051182	0.812018	3.1e-14	0.242562	0.0716661	0.912035	-0.0164523	0.0548424	0.100533	0.131438	0.108381	0.601233	0.0323788	0.0372176	0.0552552		FALSE	FALSE	FALSE	TRUE
ENSMUST00000104937	ENSMUSG00000078137	Ankrd63	blue	0.864064	9.93e-18	0.615276	4.51e-07	-0.489664	0.000128066	-0.243584	0.0704414	-0.563771	6.06e-06	-0.826347	4.44e-15	-0.231352	0.0862371	-0.344766	0.00926513	0.68493	0.0566514	0.00378346	0.168794	0.743855	0.048271	0.926797	-0.0141829	0.105272	0.0647661		FALSE	FALSE	TRUE	FALSE
ENSMUST00000045652	ENSMUSG00000041702	Btbd7	brown	-0.174578	0.198142	0.615265	4.52e-07	-0.399116	0.00231091	-0.801782	1.13e-13	0.1182	0.3856	0.188816	0.163417	0.795403	2.43e-13	0.371749	0.00478681	0.774557	-0.0689111	0.514486	0.0641608	0.449642	0.084052	0.228054	0.110016	0.342029	0.0485958		FALSE	FALSE	FALSE	TRUE
ENSMUST00000025399	ENSMUSG00000024521	Pmaip1	lightcyan	0.555251	8.93e-06	0.615009	4.58e-07	-0.32868	0.0133879	-0.336276	0.0112778	-0.381574	0.00371146	-0.434826	0.000811493	0.0976867	0.473838	-0.0344872	0.800784	0.447477	0.185393	0.610564	0.11029	0.573329	0.133193	0.477741	-0.154809	0.541432	0.0640953		FALSE	FALSE	TRUE	FALSE
ENSMUST00000022699	ENSMUSG00000022103	Gfra2	blue	0.934978	5.69e-26	0.61499	4.58e-07	-0.494445	0.000107379	-0.243502	0.0705396	-0.647559	6.89e-08	-0.904777	1.14e-21	-0.321462	0.0156986	-0.417929	0.00135055	0.0435652	0.143391	0.952591	-0.00699007	0.664506	0.0703529	0.644282	-0.0344167	0.254435	0.0428842		FALSE	FALSE	TRUE	TRUE
ENSMUST00000080210	ENSMUSG00000005089	Slc1a2	brown	-0.104835	0.441927	0.61453	4.7e-07	-0.562946	6.29e-06	-0.84992	1.19e-16	-0.1286	0.344872	-0.0278928	0.838305	0.639194	1.15e-07	0.139047	0.306762	0.990049	0.00194647	0.731987	0.0459268	0.913007	0.0122435	0.438638	-0.0607443	0.99699	0.000296438		FALSE	FALSE	TRUE	FALSE
ENSMUST00000015855	ENSMUSG00000015711	Prune1	blue	0.629489	2.03e-07	0.614512	4.71e-07	-0.371855	0.00477389	-0.243235	0.0708576	-0.395369	0.00256246	-0.480282	0.00017962	0.050724	0.710443	-0.113884	0.403306	0.721591	0.0474881	0.491055	-0.0562142	0.484417	-0.052999	0.775183	-0.0297766	0.602207	-0.0238145		FALSE	FALSE	FALSE	TRUE
ENSMUST00000038128	ENSMUSG00000034659	Tmem109	lightcyan	0.367836	0.00528616	0.614503	4.71e-07	-0.596717	1.21e-06	-0.325975	0.0142171	-0.119231	0.38144	-0.359738	0.00646657	0.177184	0.191423	-0.299257	0.0250557	0.660577	0.0569656	0.112273	0.124836	0.367844	-0.0633897	0.645403	-0.0395702	0.693742	0.0191749		FALSE	FALSE	FALSE	FALSE
ENSMUST00000021734	ENSMUSG00000021303	Gng4	blue	0.897859	6.92e-21	0.6144	4.73e-07	-0.554	9.45e-06	-0.242701	0.0714982	-0.630676	1.89e-07	-0.895016	1.4e-20	-0.306729	0.0214872	-0.474346	0.000221378	0.414732	0.106354	0.244127	0.123924	0.993484	0.00206637	0.97967	-0.00880896	0.34767	0.0554656		FALSE	FALSE	TRUE	FALSE
ENSMUST00000169385	ENSMUSG00000022246	Rai14	lightcyan	0.576785	3.28e-06	0.614301	4.76e-07	-0.431222	0.000906642	-0.417579	0.0013645	-0.253998	0.0588937	-0.556943	8.28e-06	0.013704	0.920151	-0.168943	0.213238	0.190768	0.150147	0.862299	0.0299304	0.887489	0.0390415	0.405282	0.120417	0.103579	0.0871195		FALSE	FALSE	TRUE	TRUE
ENSMUST00000093162	ENSMUSG00000069895	Atxn1l	brown	-0.217838	0.106783	0.614191	4.79e-07	-0.375158	0.00438614	-0.757981	1.34e-11	0.178157	0.188956	0.265122	0.0482975	0.847629	1.74e-16	0.401712	0.00214974	0.540816	-0.0603994	0.99699	0.000503953	0.683406	0.0287347	0.761147	0.0257883	0.99764	0.000181185		FALSE	FALSE	FALSE	TRUE
ENSMUST00000117202	ENSMUSG00000083929	Gm10600	blue	0.633	1.65e-07	0.614096	4.81e-07	-0.40193	0.00213668	-0.471605	0.0002435	-0.473081	0.000231355	-0.596536	1.22e-06	-0.00304775	0.982214	-0.131257	0.334913	0.621316	0.129766	0.853723	-0.0412853	0.403886	0.181226	0.943014	0.0252365	0.364702	0.078905		FALSE	FALSE	TRUE	FALSE
ENSMUST00000055808	ENSMUSG00000051391	Ywhag	brown	0.0524438	0.701077	0.613784	4.9e-07	-0.3613	0.00622242	-0.44678	0.000556891	-0.225315	0.0949941	0.0878087	0.519884	0.648481	6.51e-08	0.25347	0.0594397	0.961805	0.00645374	0.876629	0.019827	0.903331	0.00903142	0.526798	-0.0343873	0.999766	2.51527e-05		FALSE	FALSE	TRUE	FALSE
ENSMUST00000095550	ENSMUSG00000071234	Syndig1l	blue	0.911264	1.85e-22	0.613656	4.93e-07	-0.437981	0.000735709	-0.265317	0.0481267	-0.666228	2.09e-08	-0.84875	1.44e-16	-0.260918	0.0521027	-0.306096	0.0217722	0.374897	0.145338	0.209589	0.194435	0.835685	-0.0429493	0.891146	0.0590845	0.25434	0.0892836		FALSE	FALSE	FALSE	TRUE
ENSMUST00000031390	ENSMUSG00000029436	Mmp17	brown	0.104487	0.443453	0.613283	5.03e-07	-0.581285	2.63e-06	-0.433064	0.000856814	-0.150773	0.26735	-0.0406888	0.765899	0.531201	2.53e-05	-0.0900231	0.50937	0.861884	0.01975	0.0143486	0.175779	0.644748	-0.0243346	0.99747	-0.000289844	0.184619	0.0430926		FALSE	FALSE	FALSE	FALSE
ENSMUST00000086844	ENSMUSG00000000782	Tcf7	blue	0.764264	7.21e-12	0.613227	5.05e-07	-0.466567	0.00028949	-0.331968	0.0124364	-0.512323	5.43e-05	-0.707405	1.09e-09	-0.12986	0.340128	-0.287183	0.03187	0.459151	-0.175164	0.994542	0.00230087	0.398372	-0.193009	0.632224	0.110761	0.482595	-0.0699099		FALSE	FALSE	TRUE	TRUE
ENSMUST00000025739	ENSMUSG00000024817	Uhrf2	lightcyan	-0.322187	0.0154521	0.613153	5.07e-07	-0.370039	0.00499969	-0.664962	2.28e-08	0.244604	0.069237	0.38651	0.00325652	0.917895	2.48e-23	0.387012	0.00321315	0.00195235	0.181517	2.17562e-06	0.209817	0.872329	-0.015014	0.790708	-0.0254464	0.000328899	0.0891245		FALSE	FALSE	FALSE	FALSE
[truncated: 13,705 more rows]
