# Supplementary material for: Loss of Trem2 in microglia leads to widespread disruption of cell coexpression networks in mouse brain
Source: Neurobiol Aging. 2018 Sep;69:151–66. doi: 10.1016/j.neurobiolaging.2018.04.019 (PMC6075941; doi:10.1016/j.neurobiolaging.2018.04.019)
Supplement: Supplementary Table 7 [file mmc16.xlsx]

## Sheet: GeneIDAndTranscriptID_kME_KO_DE
target_id	gene_id	Gene	Module	PCblue.cor	PCblue.pval	PCbrown.cor	PCbrown.pval	PClightcyan.cor	PClightcyan.pval	PCmagenta.cor	PCmagenta.pval	PCmidnightblue.cor	PCmidnightblue.pval	PCred.cor	PCred.pval	PCtan.cor	PCtan.pval	PCturquoise.cor	PCturquoise.pval	PCyellow.cor	PCyellow.pval	qval.4mhip	b.4mhip	qval.4mctx	b.4mctx	qval.8mhip	b.8mhip	qval.8mctx	b.8mctx	qval.WTvsKO	b.WTvsKO		sigHip48	sigCtx48	sameDirectionHip48	sameDirectionCtx48
ENSMUST00000005406	ENSMUSG00000022892	App	lightcyan	0.55707	1.79269e-05	0.534117	4.54045e-05	0.95429	6.99447e-28	0.699141	8.16938e-09	-0.262897	0.0597049	-0.576424	7.74828e-06	0.0878937	0.535519	-0.142674	0.312975	0.612139	1.42039e-06	0.580977	-0.0505589	0.852163	-0.0240451	0.811964	0.0159628	0.933681	-0.00764594	0.697532	-0.015981		FALSE	FALSE	FALSE	TRUE
ENSMUST00000170998	ENSMUSG00000070304	Scn2b	lightcyan	0.664946	7.59272e-08	0.446369	0.000910364	0.943412	1.27884e-25	0.542787	3.22188e-05	-0.120867	0.393365	-0.531586	5.01007e-05	0.101109	0.475712	-0.262561	0.0600438	0.653709	1.4854e-07	0.599459	0.0455645	0.782247	0.0275707	0.0836251	0.0634655	0.578094	-0.0283639	0.337648	0.0268616		FALSE	FALSE	TRUE	FALSE
ENSMUST00000044721	ENSMUSG00000019302	Atp6v0a1	lightcyan	0.594482	3.37067e-06	0.474963	0.000373923	0.935836	2.70345e-24	0.639606	3.31846e-07	-0.287384	0.0388494	-0.629308	5.81947e-07	-0.0915679	0.51853	-0.267078	0.0556152	0.498471	0.00016936	0.674589	-0.038773	0.950008	-0.00831939	0.854867	0.0121329	0.741063	0.0198424	0.952187	-0.00283014		FALSE	FALSE	FALSE	FALSE
ENSMUST00000035371	ENSMUSG00000038486	Sv2a	lightcyan	0.657053	1.22001e-07	0.398066	0.00347174	0.932164	1.04016e-23	0.461901	0.000566856	-0.127817	0.366523	-0.5624	1.43037e-05	0.260808	0.0618371	-0.247111	0.0773738	0.789046	3.70253e-12	0.979724	-0.00339958	0.929788	-0.0102384	0.901011	0.00849036	0.964327	-0.00374635	0.968594	-0.00194695		FALSE	FALSE	FALSE	TRUE
ENSMUST00000001950	ENSMUSG00000025139	Tollip	lightcyan	0.435444	0.0012538	0.567669	1.13984e-05	0.931842	1.16638e-23	0.542721	3.23038e-05	-0.390373	0.00422226	-0.611365	1.47686e-06	0.274203	0.0491689	-0.0387648	0.784973	0.684443	2.20944e-08	0.844276	0.0219024	0.996894	-0.000569515	0.485151	-0.0335068	0.699184	-0.0230749	0.8416	-0.00818808		FALSE	FALSE	FALSE	TRUE
ENSMUST00000020986	ENSMUSG00000020657	Dnajc27	lightcyan	0.678904	3.16736e-08	0.389042	0.00436564	0.926295	7.72036e-23	0.575375	8.11954e-06	-0.187784	0.182497	-0.621145	8.95407e-07	-0.0311599	0.826425	-0.348005	0.0114694	0.576714	7.64811e-06	0.685931	-0.0390519	0.455894	-0.0495261	0.480313	0.034373	0.902436	0.0097942	0.796259	-0.0101598		FALSE	FALSE	FALSE	FALSE
ENSMUST00000018691	ENSMUSG00000018547	Pip4k2b	lightcyan	0.642338	2.84906e-07	0.429593	0.00148188	0.925761	9.18997e-23	0.536744	4.09639e-05	-0.205215	0.144445	-0.589658	4.23088e-06	-0.0681835	0.631024	-0.322539	0.0196991	0.520155	7.73816e-05	0.96746	-0.00540128	0.498957	0.0493864	0.563773	0.0296158	0.919421	0.0084907	0.503845	0.0209991		FALSE	FALSE	FALSE	TRUE
ENSMUST00000051758	ENSMUSG00000066735	Vkorc1l1	lightcyan	0.555769	1.89309e-05	0.520849	7.53992e-05	0.918717	8.14386e-22	0.617172	1.09947e-06	-0.144956	0.305215	-0.476381	0.000357045	-0.0764771	0.589978	-0.19955	0.156102	0.469385	0.000447525	0.657127	-0.0499219	0.103771	-0.0936352	0.810549	0.0203517	0.875987	-0.0160908	0.32583	-0.0337628		FALSE	FALSE	FALSE	TRUE
ENSMUST00000172792	ENSMUSG00000024462	Gabbr1	lightcyan	0.492973	0.000204879	0.507397	0.000123466	0.918543	8.57369e-22	0.539152	3.72462e-05	-0.367891	0.00729162	-0.625595	7.09045e-07	0.173093	0.219771	-0.137836	0.329832	0.645654	2.36279e-07	0.834304	-0.0223824	0.779192	0.0257472	0.931219	-0.00626225	0.663053	-0.0239335	0.884371	-0.00630859		FALSE	FALSE	TRUE	FALSE
ENSMUST00000032946	ENSMUSG00000030704	Rab6a	lightcyan	0.512741	0.00010175	0.581938	6.04108e-06	0.916687	1.47268e-21	0.762426	5.12874e-11	-0.139192	0.325053	-0.407776	0.00269411	-0.0626705	0.658944	-0.109885	0.438053	0.457048	0.000658867	0.0169887	-0.126391	0.564961	-0.0464711	0.471599	0.0336598	0.826256	0.0185821	0.335887	-0.0279067		FALSE	FALSE	FALSE	FALSE
ENSMUST00000152080	ENSMUSG00000019731	Slc35e1	lightcyan	0.669282	5.81548e-08	0.394192	0.00383357	0.909129	1.17872e-20	0.647294	2.15215e-07	-0.225693	0.107667	-0.648161	2.04792e-07	-0.136999	0.332807	-0.351881	0.0105229	0.477677	0.000342231	0.656976	0.0465484	0.681503	0.0360447	0.794888	-0.0195137	0.561019	0.0373497	0.467934	0.0249898		FALSE	FALSE	FALSE	TRUE
ENSMUST00000033289	ENSMUSG00000030987	Stim1	blue	0.742404	2.98723e-10	0.351304	0.0106594	0.907329	1.88357e-20	0.685701	2.03367e-08	-0.132911	0.34757	-0.614881	1.23613e-06	-0.112611	0.426707	-0.388534	0.00442143	0.533889	4.58112e-05	0.821768	-0.0281773	0.610694	-0.0390183	0.89331	0.0109652	0.844985	0.015715	0.790281	-0.0111837		FALSE	FALSE	FALSE	FALSE
ENSMUST00000044970	ENSMUSG00000042428	Mgat3	lightcyan	0.576872	7.59433e-06	0.482747	0.000289477	0.905634	2.9032e-20	0.647658	2.10775e-07	-0.287026	0.0391043	-0.593972	3.45332e-06	-0.150795	0.285934	-0.27188	0.0512	0.432576	0.00136134	0.884221	-0.0172455	0.972544	-0.00397808	0.904411	0.00870613	0.981219	0.00214566	0.981963	-0.00117831		FALSE	FALSE	FALSE	FALSE
ENSMUST00000033121	ENSMUSG00000030835	Nomo1	lightcyan	0.316014	0.022475	0.690617	1.46506e-08	0.904716	3.65787e-20	0.585634	5.0998e-06	-0.43472	0.00128023	-0.515268	9.27518e-05	0.0865782	0.541666	0.0416151	0.769581	0.463236	0.00054367	0.807765	0.0266634	0.513117	0.0600374	0.871477	0.0115722	0.944837	-0.00611206	0.455971	0.023145		FALSE	FALSE	TRUE	FALSE
ENSMUST00000121820	ENSMUSG00000058297	Spock2	lightcyan	0.321037	0.020311	0.739155	3.9165e-10	0.90414	4.2226e-20	0.807005	5.03099e-13	-0.384961	0.00483233	-0.435685	0.00124511	-0.0687318	0.628274	0.0576593	0.684729	0.353126	0.0102334	0.946286	-0.00825788	0.771692	0.0288706	0.184937	0.0520438	0.808322	0.0158167	0.491643	0.0220515		FALSE	FALSE	FALSE	TRUE
ENSMUST00000090945	ENSMUSG00000068923	Syt11	lightcyan	0.294539	0.034041	0.770387	2.42466e-11	0.903095	5.46806e-20	0.729375	8.6437e-10	-0.271905	0.0511785	-0.323174	0.0194452	-0.0698638	0.622613	0.0987302	0.486209	0.332758	0.0159373	0.529003	-0.0769118	0.910823	-0.0137105	0.251321	0.062727	0.758237	0.0197911	0.986699	-0.00119873		FALSE	FALSE	FALSE	FALSE
ENSMUST00000003572	ENSMUSG00000029777	Gars	lightcyan	0.491837	0.000213014	0.499466	0.00016357	0.902569	6.2205e-20	0.500661	0.000156848	-0.322271	0.0198071	-0.607368	1.80327e-06	0.24256	0.0831703	-0.104213	0.462202	0.669527	5.72808e-08	0.925917	-0.0121763	0.703924	-0.0364594	0.563748	-0.0311368	0.446191	-0.0403003	0.312422	-0.0294994		FALSE	FALSE	TRUE	TRUE
ENSMUST00000038163	ENSMUSG00000041141	Pnmal1	lightcyan	0.586074	4.99715e-06	0.49275	0.000206451	0.901411	8.24182e-20	0.578421	7.08405e-06	-0.131891	0.351316	-0.462033	0.000564529	-0.109389	0.440136	-0.256499	0.0664288	0.454668	0.00070874	0.926768	0.012353	0.298996	-0.0700915	0.676647	0.0295594	0.457593	-0.0412285	0.636291	-0.0173482		FALSE	FALSE	TRUE	TRUE
ENSMUST00000000727	ENSMUSG00000000711	Rab5b	lightcyan	0.349483	0.0111002	0.642759	2.78253e-07	0.900868	9.39315e-20	0.628681	6.01802e-07	-0.405919	0.00282958	-0.537735	3.93944e-05	0.152853	0.279333	0.0282435	0.842454	0.537931	3.90893e-05	0.99789	0.000425627	0.810068	-0.0220456	0.891595	0.00965144	0.705023	-0.022908	0.832143	-0.00858553		FALSE	FALSE	TRUE	TRUE
ENSMUST00000179857	ENSMUSG00000093904	Tomm20	lightcyan	0.618116	1.04742e-06	0.379397	0.00553876	0.898955	1.48013e-19	0.459802	0.000605127	-0.130526	0.356368	-0.565489	1.25267e-05	0.204617	0.145645	-0.249252	0.0747607	0.720706	1.69556e-09	0.272229	-0.0753434	0.0487539	-0.10497	0.913029	-0.00750084	0.934617	-0.00646516	0.0347157	-0.0483359		FALSE	FALSE	TRUE	TRUE
ENSMUST00000095797	ENSMUSG00000021395	Spin1	lightcyan	0.393763	0.0038756	0.678206	3.31262e-08	0.898056	1.82709e-19	0.724595	1.25715e-09	-0.131274	0.353594	-0.297772	0.0320357	-0.0212905	0.880912	0.0331593	0.815477	0.416465	0.00213341	0.777784	-0.0281678	0.785313	-0.0236936	0.976113	0.00262436	0.992868	-0.000784009	0.73242	-0.0123235		FALSE	FALSE	FALSE	TRUE
ENSMUST00000007012	ENSMUSG00000006818	Sod2	lightcyan	0.463679	0.000536162	0.622739	8.23953e-07	0.897511	2.07376e-19	0.737297	4.564e-10	-0.168521	0.232382	-0.390833	0.00417368	-0.132691	0.348374	-0.0760396	0.592113	0.354784	0.00985873	0.866289	0.0193152	0.865114	-0.0158787	0.843739	-0.0131639	0.249335	-0.0492999	0.680276	-0.0145854		FALSE	FALSE	FALSE	TRUE
ENSMUST00000042661	ENSMUSG00000036565	Ttyh3	blue	0.721749	1.56557e-09	0.325067	0.0187048	0.897409	2.1237e-19	0.557085	1.79151e-05	-0.221408	0.114696	-0.678783	3.19221e-08	-0.0684591	0.629641	-0.415422	0.00219471	0.547571	2.65537e-05	0.856631	0.0201667	0.00236293	0.155919	0.397388	-0.0379873	0.968318	0.00340902	0.161715	0.0357941		FALSE	FALSE	FALSE	TRUE
ENSMUST00000122409	ENSMUSG00000001802	Lrp3	lightcyan	0.44234	0.00102568	0.608812	1.67823e-06	0.896859	2.4112e-19	0.673036	4.60047e-08	-0.263307	0.0592942	-0.446458	0.00090795	-0.120305	0.395583	-0.0894023	0.52851	0.364478	0.00789664	0.886544	0.0191999	0.696146	0.0322141	0.351194	0.0520987	0.204949	0.068095	0.148909	0.0424005		FALSE	FALSE	TRUE	TRUE
ENSMUST00000069718	ENSMUSG00000055932	Fto	blue	0.734424	5.76868e-10	0.266589	0.0560821	0.896256	2.76932e-19	0.517711	8.47516e-05	-0.249802	0.0741005	-0.753184	1.18094e-10	-0.0408788	0.773549	-0.460952	0.00058389	0.603395	2.19328e-06	0.599459	-0.0470413	0.465068	-0.0566978	0.754156	0.0184978	0.845597	-0.0137146	0.385173	-0.0253587		FALSE	FALSE	FALSE	TRUE
ENSMUST00000055808	ENSMUSG00000051391	Ywhag	lightcyan	0.293412	0.0347638	0.677737	3.41371e-08	0.895935	2.97979e-19	0.541005	3.45998e-05	-0.385982	0.0047116	-0.465512	0.000506099	0.312302	0.0241964	0.119191	0.400006	0.631486	5.17651e-07	0.961805	0.00645374	0.876629	0.019827	0.903331	0.00903142	0.526798	-0.0343873	0.999766	2.51527e-05		FALSE	FALSE	TRUE	FALSE
ENSMUST00000020999	ENSMUSG00000020668	Kif3c	lightcyan	0.597283	2.949e-06	0.414955	0.00222269	0.892404	6.57479e-19	0.600871	2.48037e-06	-0.372499	0.00653882	-0.712965	3.03086e-09	-0.202378	0.1502	-0.353775	0.0100853	0.408938	0.00261221	0.94966	-0.00781108	0.81385	0.0261196	0.694482	0.0210167	0.861349	0.0121431	0.697813	0.0136514		FALSE	FALSE	FALSE	TRUE
ENSMUST00000033578	ENSMUSG00000031227	Magee1	lightcyan	0.312183	0.024253	0.707777	4.42633e-09	0.892138	6.97051e-19	0.733121	6.40846e-10	-0.279896	0.0444671	-0.376423	0.00595226	0.169145	0.230633	0.137972	0.329353	0.527022	5.9708e-05	0.797142	-0.0269589	0.334826	-0.0600828	0.889919	-0.00964252	0.858125	-0.0128405	0.33585	-0.0272028		FALSE	FALSE	TRUE	TRUE
ENSMUST00000088737	ENSMUSG00000024858	Grk2	lightcyan	0.733612	6.15978e-10	0.306098	0.0273196	0.891683	7.7018e-19	0.494632	0.000193508	-0.0796261	0.574712	-0.5829	5.78163e-06	0.109446	0.439896	-0.363649	0.00804993	0.685506	2.06002e-08	0.359912	0.0704845	0.146614	0.104537	0.38297	0.0506395	0.183627	0.0756837	0.000508261	0.0755916		FALSE	FALSE	TRUE	TRUE
ENSMUST00000046404	ENSMUSG00000041712	Ubr7	lightcyan	0.469457	0.0004465	0.560626	1.54264e-05	0.890523	9.9117e-19	0.564946	1.28236e-05	-0.20517	0.144535	-0.452625	0.000754253	0.104899	0.459242	-0.087031	0.539547	0.555108	1.94611e-05	0.806304	-0.0315499	0.694036	-0.0340566	0.574275	-0.0378445	0.919421	-0.0114646	0.437285	-0.0282658		FALSE	FALSE	TRUE	TRUE
ENSMUST00000027286	ENSMUSG00000026112	Coa5	lightcyan	0.565879	1.23174e-05	0.43942	0.00111731	0.889832	1.15018e-18	0.602002	2.34758e-06	-0.244274	0.080948	-0.607281	1.81107e-06	0.0168977	0.905357	-0.232804	0.0967396	0.548011	2.60818e-05	0.75242	-0.0338271	0.756713	-0.0257983	0.423217	-0.0402932	0.608864	-0.0310476	0.271901	-0.0319144		FALSE	FALSE	TRUE	TRUE
ENSMUST00000001975	ENSMUSG00000001910	Nacc1	lightcyan	0.34603	0.0119791	0.640004	3.24599e-07	0.888883	1.40886e-18	0.584339	5.4128e-06	-0.440211	0.00109177	-0.539597	3.6594e-05	0.0869559	0.539897	0.0036163	0.979701	0.465609	0.000504549	0.922623	0.0126577	0.296433	0.0747558	0.996538	0.000459424	0.943488	-0.00649391	0.545249	0.0202263		FALSE	FALSE	TRUE	FALSE
ENSMUST00000047935	ENSMUSG00000039485	Tspyl4	lightcyan	0.551534	2.25719e-05	0.479944	0.000317651	0.887425	1.91753e-18	0.536542	4.12906e-05	-0.0966101	0.495665	-0.423104	0.00177755	0.145333	0.303946	-0.153227	0.278145	0.62802	6.23391e-07	0.743792	0.0317087	0.897989	-0.0142821	0.849875	-0.011994	0.714947	-0.0209442	0.942018	-0.00345386		FALSE	FALSE	FALSE	TRUE
ENSMUST00000022875	ENSMUSG00000022265	Ank	lightcyan	0.674515	4.1906e-08	0.294757	0.0339022	0.885524	2.84769e-18	0.386932	0.00460167	-0.196738	0.162139	-0.660715	9.80776e-08	0.190478	0.176188	-0.34594	0.012003	0.732128	6.94066e-10	0.943015	0.00888693	0.662886	0.0349025	0.708983	-0.0209041	0.869396	-0.0119311	0.945838	0.00313426		FALSE	FALSE	FALSE	FALSE
ENSMUST00000169449	ENSMUSG00000027894	Slc6a17	blue	0.779045	1.03687e-11	0.26365	0.058951	0.885147	3.07715e-18	0.497129	0.000177469	-0.0917889	0.517517	-0.631565	5.15442e-07	-0.12117	0.39217	-0.496208	0.000183241	0.545603	2.87622e-05	0.552066	-0.0501233	0.854163	0.0213081	0.334951	0.0416121	0.926677	0.00751014	0.905472	0.00534268		FALSE	FALSE	FALSE	TRUE
ENSMUST00000171796	ENSMUSG00000014602	Kif1a	lightcyan	0.53958	3.66188e-05	0.521406	7.38442e-05	0.884153	3.77106e-18	0.574214	8.54996e-06	-0.183293	0.193372	-0.456102	0.000678302	-0.146653	0.299528	-0.228724	0.102899	0.396239	0.00363843	0.920846	-0.0123406	0.738971	0.0348003	0.122099	0.0611061	0.405282	0.0405354	0.288605	0.0319272		FALSE	FALSE	FALSE	TRUE
ENSMUST00000028977	ENSMUSG00000027475	Kif3b	lightcyan	0.413968	0.0022828	0.64497	2.4562e-07	0.883629	4.19504e-18	0.61279	1.37441e-06	-0.127189	0.3689	-0.307724	0.0264704	0.0422438	0.766198	0.00196091	0.988992	0.44647	0.00090762	0.902267	0.0156792	0.99543	0.000743981	0.90579	0.00939044	0.846111	-0.015139	0.947411	0.00326221		FALSE	FALSE	TRUE	FALSE
ENSMUST00000098789	ENSMUSG00000059273	Zc3h4	lightcyan	0.386839	0.00461232	0.646499	2.25197e-07	0.88104	7.04457e-18	0.761382	5.64597e-11	-0.371297	0.00672831	-0.488597	0.000237858	-0.196674	0.162278	-0.0637488	0.653445	0.28067	0.0438571	0.178467	-0.102753	0.471127	-0.0516417	0.456629	0.0435217	0.47978	0.0453065	0.706999	-0.0157241		FALSE	FALSE	FALSE	FALSE
ENSMUST00000072634	ENSMUSG00000031996	Aplp2	lightcyan	0.518353	8.27555e-05	0.562536	1.42205e-05	0.88071	7.51954e-18	0.782208	7.53069e-12	-0.0918992	0.517012	-0.366928	0.00745805	0.000654939	0.996323	-0.073716	0.60351	0.475122	0.00037199	0.986295	-0.00253441	0.949323	0.00751476	0.453319	0.0352912	0.678846	0.0284959	0.587865	0.0179815		FALSE	FALSE	FALSE	TRUE
ENSMUST00000035871	ENSMUSG00000034850	Tmem127	lightcyan	0.601311	2.42784e-06	0.382661	0.00511413	0.880223	8.27742e-18	0.414556	0.00224682	-0.174314	0.216484	-0.577191	7.48644e-06	0.314892	0.0229842	-0.198991	0.157289	0.764867	4.08897e-11	0.933009	0.0108753	0.496723	0.0494493	0.981048	-0.00233656	0.616367	-0.0288725	0.84088	0.00842089		FALSE	FALSE	FALSE	FALSE
ENSMUST00000025851	ENSMUSG00000063904	Dpp3	lightcyan	0.555443	1.91905e-05	0.42407	0.00173047	0.879448	9.6328e-18	0.52269	7.03644e-05	-0.234314	0.0945334	-0.583063	5.73872e-06	0.191525	0.173779	-0.172735	0.22074	0.662284	8.9238e-08	0.767715	-0.0385534	0.449801	-0.0583396	0.902441	-0.0126613	0.959903	0.00658887	0.507719	-0.0266451		FALSE	FALSE	TRUE	FALSE
ENSMUST00000062117	ENSMUSG00000051615	Rap2a	lightcyan	0.389149	0.00435396	0.65546	1.34034e-07	0.879322	9.87361e-18	0.750739	1.46361e-10	-0.259255	0.0634624	-0.391195	0.00413578	-0.142655	0.313039	-0.0267221	0.850841	0.317266	0.0219182	0.94438	-0.0108761	0.409653	0.0774957	0.0336712	0.153769	0.0860054	0.111561	0.0059747	0.0840798		FALSE	FALSE	FALSE	TRUE
ENSMUST00000032454	ENSMUSG00000030310	Slc6a1	lightcyan	0.336645	0.0146767	0.692889	1.2563e-08	0.879148	1.02137e-17	0.816945	1.52083e-13	-0.360765	0.00860403	-0.433809	0.00131416	-0.0433411	0.760303	0.0608731	0.668149	0.362201	0.0083241	0.963822	0.00573627	0.822734	0.0210619	0.970147	-0.00313941	0.803958	0.0157959	0.797358	0.00990869		FALSE	FALSE	FALSE	TRUE
ENSMUST00000000384	ENSMUSG00000000374	Trappc10	lightcyan	0.209476	0.136112	0.799757	1.1535e-12	0.878301	1.20377e-17	0.69912	8.18138e-09	-0.445888	0.000923479	-0.406988	0.00275091	-0.0694443	0.624709	0.135981	0.336447	0.275413	0.0481373	0.984906	-0.00282758	0.482814	0.0550623	0.972645	-0.00332851	0.885114	0.011955	0.667943	0.0156654		FALSE	FALSE	TRUE	TRUE
ENSMUST00000031607	ENSMUSG00000029603	Dtx1	lightcyan	0.347299	0.0116494	0.648146	2.04969e-07	0.877979	1.28072e-17	0.593623	3.51084e-06	-0.368811	0.00713561	-0.471833	0.000413744	0.0300802	0.832352	-0.00722404	0.959463	0.43572	0.00124386	0.823333	0.0349926	0.96287	0.00896182	0.71122	0.0362336	0.966315	0.00593261	0.690854	0.0209773		FALSE	FALSE	TRUE	TRUE
ENSMUST00000000544	ENSMUSG00000000532	Acvr1b	blue	0.846422	2.72863e-15	0.188354	0.181149	0.877692	1.35361e-17	0.544602	2.99499e-05	-0.0426498	0.764015	-0.659138	1.07785e-07	-0.0687817	0.628025	-0.532919	4.75747e-05	0.625547	7.1085e-07	0.641789	-0.0434812	0.167913	-0.0764502	0.357682	0.0424675	0.620985	0.0277842	0.757744	-0.0117293		FALSE	FALSE	FALSE	FALSE
ENSMUST00000001455	ENSMUSG00000001419	Mef2d	lightcyan	0.636054	4.03744e-07	0.341261	0.0132912	0.877376	1.43808e-17	0.464615	0.000520621	-0.26176	0.0608579	-0.669793	5.63401e-08	0.059848	0.673421	-0.340402	0.0135403	0.609913	1.58846e-06	0.710695	-0.0362331	0.068244	0.0930739	0.922843	0.00722411	0.944837	-0.00585493	0.677283	0.0147049		FALSE	FALSE	FALSE	FALSE
ENSMUST00000058438	ENSMUSG00000049354	Dcaf7	lightcyan	0.234703	0.0939718	0.742046	3.07828e-10	0.876188	1.80359e-17	0.708819	4.10495e-09	-0.433605	0.00132183	-0.438173	0.00115859	0.0202477	0.886706	0.118615	0.402302	0.371057	0.0067667	0.0520015	-0.109257	0.314357	-0.063938	0.807846	0.0144739	0.799562	0.0159758	0.16957	-0.0350088		FALSE	FALSE	FALSE	FALSE
ENSMUST00000039926	ENSMUSG00000037887	Dusp8	blue	0.709449	3.92134e-09	0.270221	0.0526919	0.873916	2.76376e-17	0.510825	0.0001091	-0.267908	0.0548307	-0.746794	2.05863e-10	-0.047344	0.738915	-0.432757	0.00135431	0.576398	7.75728e-06	0.871407	0.0188672	0.368543	0.0654169	0.773766	-0.017593	0.288942	0.0466493	0.297056	0.0290993		FALSE	FALSE	FALSE	TRUE
ENSMUST00000041965	ENSMUSG00000021279	Cdc42bpb	lightcyan	0.629356	5.80458e-07	0.437312	0.00118793	0.873172	3.17288e-17	0.687549	1.79908e-08	-0.170066	0.228066	-0.523092	6.93058e-05	-0.292051	0.0356536	-0.34179	0.0131399	0.318928	0.0211971	0.250941	-0.0801323	0.986407	0.00194143	0.143026	0.0654031	0.586994	0.0290381	0.912094	0.00492797		FALSE	FALSE	FALSE	TRUE
ENSMUST00000049020	ENSMUSG00000041037	Irgq	blue	0.788268	4.01929e-12	0.229794	0.101255	0.873051	3.24446e-17	0.537538	3.97014e-05	-0.188947	0.179753	-0.728072	9.58e-10	-0.195112	0.165705	-0.541742	3.35954e-05	0.496023	0.000184418	0.843151	0.022953	0.335539	0.0779755	0.554556	0.0317659	0.890846	0.0111572	0.151151	0.037867		FALSE	FALSE	TRUE	TRUE
ENSMUST00000101151	ENSMUSG00000034312	Iqsec1	lightcyan	0.512206	0.000103756	0.515606	9.16058e-05	0.872883	3.34653e-17	0.740413	3.52831e-10	-0.32134	0.0201865	-0.576957	7.56542e-06	-0.129046	0.361893	-0.18354	0.192762	0.383984	0.0049503	0.348993	-0.0842443	0.979155	-0.00305322	0.594708	0.0285496	0.644451	0.0273969	0.877584	-0.00694		FALSE	FALSE	FALSE	FALSE
ENSMUST00000099131	ENSMUSG00000025369	Smarcc2	lightcyan	0.436165	0.00122798	0.619794	9.6046e-07	0.872636	3.50234e-17	0.634241	4.45814e-07	-0.162184	0.25067	-0.349514	0.0110924	-0.152936	0.279069	-0.100894	0.476657	0.326051	0.0183296	0.943603	-0.0090448	0.851879	0.017662	0.185885	0.058022	0.629613	0.028252	0.403651	0.0251944		FALSE	FALSE	FALSE	TRUE
ENSMUST00000032065	ENSMUSG00000029998	Pcyox1	lightcyan	0.400231	0.00328306	0.565836	1.23404e-05	0.869785	5.88203e-17	0.542501	3.25911e-05	-0.204276	0.14633	-0.419362	0.00197099	0.231468	0.0987241	0.000801847	0.995499	0.624392	7.55492e-07	0.114447	-0.100532	0.00912134	-0.119347	0.485857	-0.0342071	0.536303	-0.0332334	0.000668655	-0.0710872		FALSE	FALSE	TRUE	TRUE
ENSMUST00000167004	ENSMUSG00000031545	Gpat4	lightcyan	0.41507	0.00221577	0.566185	1.21555e-05	0.869248	6.47651e-17	0.499288	0.000164589	-0.298121	0.0318255	-0.484618	0.00027196	0.239621	0.0870898	-0.0207335	0.884006	0.610293	1.55854e-06	0.285419	0.0821347	0.444742	0.0554306	0.931193	-0.00736533	0.899846	0.0111101	0.19818	0.0363344		FALSE	FALSE	FALSE	TRUE
ENSMUST00000025649	ENSMUSG00000024740	Ddb1	lightcyan	0.142318	0.314197	0.837609	9.86628e-15	0.868492	7.41224e-17	0.695935	1.02005e-08	-0.438286	0.00115481	-0.355924	0.0096081	0.175797	0.212541	0.289293	0.037515	0.413269	0.00232624	0.898391	0.0148563	0.949096	-0.00767833	0.892827	0.00911424	0.938113	0.00630659	0.877584	0.00650777		FALSE	FALSE	TRUE	FALSE
ENSMUST00000032898	ENSMUSG00000030662	Ipo5	lightcyan	0.488255	0.000240626	0.503277	0.000143015	0.867774	8.41867e-17	0.445566	0.000932372	-0.136319	0.335235	-0.423118	0.00177688	0.0594742	0.675348	-0.149769	0.289264	0.529571	5.41524e-05	0.538267	-0.052575	0.679871	-0.0320435	0.822468	-0.0142016	0.56968	-0.0301564	0.250948	-0.0311566		FALSE	FALSE	TRUE	TRUE
ENSMUST00000031288	ENSMUSG00000029345	Tfip11	lightcyan	0.602519	2.28915e-06	0.374305	0.00626293	0.867321	9.11898e-17	0.518906	8.10717e-05	-0.264722	0.057891	-0.626581	6.7297e-07	0.00556272	0.96878	-0.304595	0.0281255	0.548983	2.50661e-05	0.719547	-0.0424684	0.606191	-0.045814	0.706212	0.0281291	0.975599	-0.00374023	0.708096	-0.0162924		FALSE	FALSE	FALSE	TRUE
ENSMUST00000020843	ENSMUSG00000020532	Acaca	lightcyan	0.509201	0.000115702	0.555986	1.87603e-05	0.867239	9.25066e-17	0.631835	5.07998e-07	-0.134359	0.342295	-0.393947	0.00385752	-0.189491	0.17848	-0.178282	0.206044	0.327883	0.0176477	0.960293	-0.00711641	0.784163	0.0246552	0.451639	0.046865	0.809537	0.0189565	0.551538	0.0207751		FALSE	FALSE	FALSE	TRUE
ENSMUST00000071106	ENSMUSG00000021254	Gpatch2l	lightcyan	0.732536	6.71728e-10	0.270369	0.052558	0.867088	9.50027e-17	0.466841	0.000485263	-0.0656965	0.643559	-0.585426	5.1489e-06	0.00324377	0.981792	-0.423185	0.00177358	0.609848	1.59365e-06	0.937795	-0.0123858	0.776538	0.0265481	0.860863	-0.0166278	0.940468	-0.00883515	0.953633	-0.00343231		FALSE	FALSE	TRUE	FALSE
ENSMUST00000075657	ENSMUSG00000063801	Ap3s2	lightcyan	0.464345	0.000525062	0.515657	9.14317e-05	0.866674	1.02153e-16	0.543594	3.11914e-05	-0.322469	0.0197274	-0.554118	2.02803e-05	-0.0537241	0.705233	-0.178943	0.204341	0.446377	0.000910145	0.995696	-0.000813628	0.730512	-0.0297663	0.988867	-0.00152567	0.966768	-0.00416878	0.852787	-0.00824914		FALSE	FALSE	TRUE	TRUE
ENSMUST00000036540	ENSMUSG00000041040	Fam117b	lightcyan	0.601526	2.40269e-06	0.440468	0.00108359	0.865114	1.34044e-16	0.707592	4.48585e-09	-0.144761	0.305873	-0.504946	0.000134777	-0.197588	0.160296	-0.274992	0.0484945	0.390631	0.00419493	0.928356	-0.0119802	0.580911	-0.0399553	0.942288	-0.00607916	0.882082	-0.0122772	0.6172	-0.0177828		FALSE	FALSE	TRUE	TRUE
ENSMUST00000041369	ENSMUSG00000037104	Socs5	blue	0.794677	2.02271e-12	0.23859	0.0884985	0.86201	2.27841e-16	0.433732	0.00131703	0.0375254	0.791692	-0.524667	6.53025e-05	-0.0250753	0.859939	-0.467409	0.000476606	0.605844	1.94451e-06	0.753726	0.0326908	0.690312	0.0311286	0.889919	-0.0102583	0.914424	-0.0091463	0.772254	0.0112653		FALSE	FALSE	FALSE	FALSE
ENSMUST00000179802	ENSMUSG00000096188	Cmtm4	blue	0.792287	2.62029e-12	0.255484	0.0675491	0.861932	2.30872e-16	0.554501	1.99597e-05	-0.0476567	0.737252	-0.588054	4.5593e-06	-0.193652	0.168958	-0.505497	0.000132154	0.484013	0.000277513	0.790507	0.0276696	0.810959	0.0214851	0.969924	-0.00334513	0.826166	0.014893	0.631304	0.0162591		FALSE	FALSE	FALSE	TRUE
ENSMUST00000023612	ENSMUSG00000022895	Ets2	lightcyan	0.368609	0.00716954	0.589629	4.23663e-06	0.861923	2.31232e-16	0.586788	4.83499e-06	-0.261683	0.0609375	-0.437449	0.00118319	0.242989	0.0826092	0.0327025	0.817975	0.605227	2.00452e-06	0.829183	0.0257451	0.65041	0.0379828	0.721599	-0.0231967	0.985899	0.00188703	0.76673	0.0122369		FALSE	FALSE	FALSE	TRUE
ENSMUST00000027538	ENSMUSG00000026311	Asb1	lightcyan	0.367104	0.00742736	0.609557	1.61697e-06	0.859655	3.37902e-16	0.508516	0.000118598	-0.184483	0.190448	-0.359505	0.0088562	0.116591	0.410436	0.00231382	0.987011	0.500109	0.00015992	0.595353	-0.0544547	0.910164	0.0119648	0.531239	-0.0375868	0.98205	-0.00251985	0.583213	-0.020676		FALSE	FALSE	TRUE	FALSE
ENSMUST00000111915	ENSMUSG00000030207	Fam234b	lightcyan	0.756909	8.47522e-11	0.232738	0.0968368	0.859393	3.52882e-16	0.367514	0.00735632	-0.0986028	0.486775	-0.627991	6.24373e-07	0.176097	0.21175	-0.414936	0.00222379	0.736751	4.77295e-10	0.92311	0.0117056	0.589599	0.0430898	0.904443	0.00827933	0.766913	-0.018104	0.762451	0.0112084		FALSE	FALSE	TRUE	FALSE
ENSMUST00000146623	ENSMUSG00000050627	Gpd1l	blue	0.7809	8.60093e-12	0.214161	0.127372	0.859339	3.56066e-16	0.476985	0.000350074	-0.0577278	0.684374	-0.621628	8.73172e-07	0.00367354	0.97938	-0.471722	0.000415221	0.638024	3.62252e-07	0.745237	-0.0335289	0.877206	-0.0150311	0.780049	-0.0177611	0.836359	0.0148573	0.739435	-0.0125369		FALSE	FALSE	TRUE	FALSE
ENSMUST00000067530	ENSMUSG00000054455	Vapb	lightcyan	0.590489	4.06945e-06	0.393229	0.00392848	0.857923	4.49414e-16	0.41381	0.00229255	-0.0241539	0.865036	-0.425413	0.00166683	0.378164	0.00570708	-0.149072	0.291539	0.808832	4.05938e-13	0.771578	0.0297028	0.984369	-0.00235916	0.979896	0.00235495	0.971774	0.00309808	0.852322	0.00766407		FALSE	FALSE	TRUE	FALSE
ENSMUST00000021362	ENSMUSG00000020978	Klhdc2	lightcyan	0.748055	1.8473e-10	0.270575	0.0523711	0.857874	4.53069e-16	0.532049	4.92083e-05	0.0597698	0.673824	-0.484379	0.000274137	0.116728	0.409886	-0.3566	0.00946202	0.702794	6.32067e-09	0.931801	-0.0109808	0.206897	-0.0719065	0.880351	-0.0109808	0.345136	-0.0451894	0.210175	-0.0338827		FALSE	FALSE	TRUE	TRUE
ENSMUST00000065601	ENSMUSG00000025217	Btrc	lightcyan	0.34328	0.0127216	0.681309	2.71146e-08	0.856441	5.71987e-16	0.685988	1.99536e-08	-0.274149	0.0492152	-0.365415	0.00772627	-0.0485825	0.732336	0.0273678	0.84728	0.349845	0.0110113	0.762833	0.0317375	0.774748	0.0242616	0.661392	0.0257809	0.688588	0.0266625	0.350321	0.0279755		FALSE	FALSE	TRUE	TRUE
ENSMUST00000088940	ENSMUSG00000038141	Tmem181a	lightcyan	0.467825	0.000470336	0.611072	1.49877e-06	0.856366	5.78951e-16	0.772532	1.97137e-11	-0.122384	0.38741	-0.328431	0.0174477	-0.278935	0.0452338	-0.11393	0.421274	0.227399	0.104963	0.18752	-0.113898	0.688384	-0.0370148	0.951623	0.00779125	0.961121	-0.00693888	0.320889	-0.0374761		FALSE	FALSE	FALSE	TRUE
ENSMUST00000114863	ENSMUSG00000056692	D17Wsu92e	lightcyan	0.689047	1.62795e-08	0.309111	0.0257633	0.856235	5.91331e-16	0.460308	0.000595707	-0.19917	0.156907	-0.637465	3.73596e-07	-0.0407083	0.774469	-0.405192	0.00288426	0.5338	4.59708e-05	0.338953	0.0733002	0.0199299	0.143438	0.372353	0.0438563	0.391066	0.0434726	0.000140806	0.0785809		FALSE	FALSE	TRUE	TRUE
ENSMUST00000041555	ENSMUSG00000038740	Mvb12b	lightcyan	0.206363	0.142164	0.74564	2.27191e-10	0.855889	6.25331e-16	0.708151	4.30842e-09	-0.442385	0.00102433	-0.424897	0.00169102	0.00633096	0.964471	0.145016	0.305014	0.357563	0.00925725	0.781152	-0.0297937	0.972631	0.00437599	0.61356	0.0278649	0.772568	0.020199	0.884146	0.00656013		FALSE	FALSE	FALSE	TRUE
ENSMUST00000095950	ENSMUSG00000024983	Vti1a	blue	0.748232	1.81921e-10	0.261325	0.061304	0.855839	6.30343e-16	0.550827	2.32396e-05	-0.116548	0.410612	-0.622236	8.45909e-07	-0.156382	0.26825	-0.462933	0.000548858	0.496131	0.000183729	0.827228	-0.0277087	0.846549	-0.0184388	0.864621	0.0144907	0.922769	-0.0102994	0.8333	-0.00979732		FALSE	FALSE	FALSE	TRUE
ENSMUST00000109627	ENSMUSG00000089715	Cbx6	lightcyan	0.654188	1.44432e-07	0.277718	0.0462204	0.855375	6.79234e-16	0.449639	0.000825477	-0.277358	0.046516	-0.717634	2.14003e-09	0.161378	0.253065	-0.347516	0.0115939	0.714733	2.65871e-09	0.894021	0.0153533	0.29065	0.0721817	0.893153	0.00897834	0.966185	-0.00353014	0.421919	0.0238797		FALSE	FALSE	TRUE	FALSE
ENSMUST00000019333	ENSMUSG00000019189	Rnf145	lightcyan	0.734521	5.72326e-10	0.253663	0.0695968	0.854954	7.26565e-16	0.417925	0.00205013	0.041188	0.771882	-0.513302	9.96854e-05	0.207813	0.139321	-0.352529	0.0103715	0.755002	1.00517e-10	0.603679	-0.0491795	0.311991	-0.0622772	0.495564	-0.0357739	0.643258	-0.0283146	0.0957107	-0.0431668		FALSE	FALSE	TRUE	TRUE
ENSMUST00000069476	ENSMUSG00000055745	Ldoc1l	lightcyan	0.374182	0.00628133	0.575023	8.24782e-06	0.854933	7.29027e-16	0.522736	7.02425e-05	-0.286327	0.0396051	-0.449263	0.000834855	0.0718283	0.612839	-0.0280041	0.843773	0.49641	0.000181957	0.909198	-0.0154739	0.972861	-0.00471125	0.987709	-0.00174745	0.631869	0.0323532	0.948482	0.00336527		FALSE	FALSE	TRUE	FALSE
ENSMUST00000105359	ENSMUSG00000020135	Apc2	lightcyan	0.294003	0.034383	0.704073	5.77228e-09	0.853271	9.49449e-16	0.652794	1.56691e-07	-0.304438	0.0282106	-0.356695	0.00944169	-0.117627	0.406261	0.0318057	0.822886	0.283174	0.0419313	0.69002	-0.0453789	0.824994	0.023877	0.150639	0.111516	0.173374	0.101591	0.162985	0.0505433		FALSE	FALSE	FALSE	TRUE
ENSMUST00000054145	ENSMUSG00000049106	Dcaf5	lightcyan	0.353728	0.0100961	0.607046	1.83228e-06	0.85305	9.83225e-16	0.594804	3.3196e-06	-0.392906	0.00396072	-0.505783	0.000130812	-0.0226379	0.873436	-0.0416119	0.769598	0.399191	0.0033725	0.936705	-0.0106882	0.886144	0.0140475	0.955389	0.00494864	0.864767	0.0139349	0.893673	0.00620652		FALSE	FALSE	FALSE	TRUE
ENSMUST00000047864	ENSMUSG00000034994	Eef2	lightcyan	0.230833	0.0996782	0.65422	1.44162e-07	0.849447	1.72289e-15	0.503556	0.000141606	-0.537647	3.95314e-05	-0.569276	1.06274e-05	0.308597	0.0260233	0.129204	0.3613	0.583939	5.51313e-06	0.883853	0.017148	0.902142	0.0150047	0.536996	-0.0301833	0.961612	0.00420128	0.969126	0.0020238		FALSE	FALSE	FALSE	TRUE
ENSMUST00000102993	ENSMUSG00000039159	Ube2h	lightcyan	0.398283	0.00345243	0.608534	1.70166e-06	0.848851	1.88778e-15	0.602395	2.30307e-06	-0.188411	0.181014	-0.358237	0.0091164	0.158786	0.260869	0.0431352	0.761408	0.517825	8.4393e-05	0.58076	0.0494774	0.469674	0.0484317	0.895967	-0.00956884	0.730738	-0.0216206	0.62134	0.0169614		FALSE	FALSE	FALSE	FALSE
ENSMUST00000031414	ENSMUSG00000029458	Brap	lightcyan	0.386006	0.00470885	0.596608	3.04582e-06	0.846922	2.53073e-15	0.562912	1.39936e-05	-0.237006	0.0906982	-0.398087	0.00346987	-0.0325532	0.818792	-0.0542878	0.702283	0.404788	0.00291509	0.889803	-0.0255874	0.858559	0.0219106	0.598508	0.0469206	0.963077	0.00745069	0.85861	0.0112266		FALSE	FALSE	FALSE	TRUE
ENSMUST00000047404	ENSMUSG00000032435	Dync1li1	lightcyan	0.240985	0.0852523	0.71828	2.03823e-09	0.846618	2.64928e-15	0.668478	6.11222e-08	-0.354716	0.00987395	-0.368224	0.00723476	0.171365	0.22448	0.180842	0.199501	0.486111	0.00025867	0.822495	0.0259339	0.718526	-0.0290037	0.79612	-0.0174548	0.168256	-0.0611761	0.57527	-0.0193475		FALSE	FALSE	FALSE	TRUE
ENSMUST00000065080	ENSMUSG00000032120	C2cd2l	lightcyan	0.624415	7.54593e-07	0.311051	0.0248005	0.846526	2.68614e-15	0.492024	0.000211657	-0.283061	0.0420162	-0.683661	2.32577e-08	0.0118311	0.933658	-0.351246	0.0106731	0.571897	9.47287e-06	0.616689	-0.045873	0.961806	-0.00661075	0.90191	0.00915733	0.871568	-0.0121583	0.692459	-0.0142864		FALSE	FALSE	FALSE	TRUE
ENSMUST00000034441	ENSMUSG00000031960	Aars	lightcyan	0.776813	1.29539e-11	0.172732	0.220748	0.845733	3.02556e-15	0.358742	0.00901192	-0.0900963	0.525302	-0.661837	9.16737e-08	0.126073	0.373152	-0.475405	0.000368578	0.730223	8.08107e-10	0.873904	-0.0185396	0.617682	-0.0397095	0.962294	-0.00399113	0.993458	0.000763698	0.66953	-0.0149884		FALSE	FALSE	TRUE	FALSE
ENSMUST00000168189	ENSMUSG00000000131	Xpo6	lightcyan	0.339185	0.0138997	0.620367	9.32362e-07	0.845595	3.08889e-15	0.633788	4.56952e-07	-0.385855	0.00472643	-0.488234	0.000240798	-0.109202	0.440925	-0.0516022	0.716377	0.317189	0.0219522	0.412187	-0.0906511	0.393047	-0.076287	0.7821	0.0306465	0.84923	0.0233051	0.548069	-0.028166		FALSE	FALSE	FALSE	FALSE
ENSMUST00000007212	ENSMUSG00000006998	Psmd2	lightcyan	0.269188	0.053639	0.62478	7.40205e-07	0.845165	3.29356e-15	0.424572	0.00170641	-0.332238	0.0161127	-0.434613	0.00128416	0.445249	0.000941181	0.151253	0.284456	0.696957	9.50597e-09	0.805172	-0.0257535	0.64897	-0.0376002	0.906917	-0.00813629	0.843284	-0.0145991	0.519425	-0.0200112		FALSE	FALSE	TRUE	TRUE
ENSMUST00000028911	ENSMUSG00000027425	Csrp2bp	lightcyan	0.569178	1.06728e-05	0.419161	0.00198192	0.845067	3.34227e-15	0.607534	1.78843e-06	-0.251072	0.0725941	-0.574069	8.60527e-06	-0.151847	0.282548	-0.271863	0.0512152	0.386804	0.00461642	0.823294	-0.0324141	0.801443	-0.0311128	0.64647	0.043294	0.83055	0.02346	0.942123	0.00460589		FALSE	FALSE	FALSE	FALSE
ENSMUST00000065987	ENSMUSG00000057880	Abat	lightcyan	0.48151	0.000301623	0.526055	6.19486e-05	0.844967	3.3923e-15	0.622115	8.51254e-07	-0.107278	0.449063	-0.380039	0.00545284	0.0927563	0.513094	-0.0719374	0.612298	0.540139	3.58145e-05	0.891864	0.0157417	0.840471	-0.0185958	0.473091	-0.0351992	0.630761	-0.0256571	0.657596	-0.0151718		FALSE	FALSE	FALSE	TRUE
ENSMUST00000020490	ENSMUSG00000020257	Wdr82	lightcyan	0.386199	0.00468628	0.53861	3.80544e-05	0.844659	3.55105e-15	0.419993	0.00193713	-0.196026	0.163693	-0.398867	0.00340085	0.410229	0.00252389	0.0533199	0.707351	0.729412	8.61788e-10	0.56062	0.0506932	0.899416	0.0124327	0.495644	-0.0330556	0.982532	-0.00195902	0.850503	0.00777766		FALSE	FALSE	FALSE	FALSE
ENSMUST00000029490	ENSMUSG00000027893	Ahcyl1	brown	0.229232	0.102116	0.813051	2.45084e-13	0.844531	3.61947e-15	0.703318	6.0903e-09	-0.133568	0.345169	-0.120088	0.396444	-0.00473452	0.973426	0.208431	0.138122	0.296632	0.0327316	0.849834	-0.0206357	0.940541	-0.00860831	0.856739	0.0121346	0.850823	-0.0133852	0.877933	-0.00662743		FALSE	FALSE	FALSE	TRUE
ENSMUST00000014221	ENSMUSG00000014077	Chp1	lightcyan	0.545391	2.901e-05	0.384216	0.004922	0.844373	3.7052e-15	0.468809	0.000455837	-0.166762	0.237363	-0.541729	3.36134e-05	0.306521	0.0270964	-0.141223	0.317971	0.740342	3.549e-10	0.989754	-0.00184085	0.768125	-0.0246426	0.423861	-0.0377515	0.535206	-0.0331919	0.431452	-0.0239392		FALSE	FALSE	TRUE	TRUE
ENSMUST00000103101	ENSMUSG00000017721	Pigt	lightcyan	0.268168	0.0545867	0.644345	2.54467e-07	0.843256	4.36916e-15	0.569519	1.05149e-05	-0.370558	0.00684729	-0.43914	0.00112646	0.336368	0.0147636	0.153403	0.277587	0.622677	8.26648e-07	0.991818	-0.00154499	0.99987	-2.66415e-05	0.979145	-0.0029312	0.515419	0.0474785	0.796412	0.011308		FALSE	FALSE	TRUE	FALSE
ENSMUST00000046587	ENSMUSG00000040722	Scamp5	lightcyan	0.45731	0.000653592	0.416266	0.00214498	0.842948	4.57168e-15	0.309113	0.0257621	-0.278871	0.0452858	-0.566083	1.22097e-05	0.416753	0.00211675	-0.102681	0.468845	0.801326	9.66688e-13	0.853512	-0.0199858	0.783653	-0.0263317	0.981946	-0.002033	0.904972	-0.00892339	0.709161	-0.0133156		FALSE	FALSE	TRUE	TRUE
ENSMUST00000100202	ENSMUSG00000052949	Rnf157	lightcyan	0.484909	0.000269323	0.529889	5.34923e-05	0.842674	4.75869e-15	0.646225	2.2874e-07	-0.266059	0.0565909	-0.481251	0.000304219	-0.34022	0.0135933	-0.240933	0.0853218	0.206303	0.142283	0.907845	-0.0189873	0.44097	0.067351	0.347323	0.0890764	0.391244	0.0443546	0.205311	0.0472813		FALSE	FALSE	FALSE	TRUE
ENSMUST00000136175	ENSMUSG00000084883	Ccdc85c	blue	0.80469	6.58267e-13	0.21332	0.12891	0.842261	5.05486e-15	0.503305	0.000142874	-0.0202374	0.886763	-0.592816	3.64739e-06	-0.110182	0.436811	-0.508084	0.000120455	0.544656	2.98847e-05	0.792232	0.0443081	0.121283	0.134512	0.239788	0.0889695	0.714788	0.038818	0.0269094	0.0772246		FALSE	FALSE	TRUE	TRUE
ENSMUST00000029090	ENSMUSG00000027573	Gid8	lightcyan	0.498119	0.000171454	0.441424	0.00105367	0.840405	6.61732e-15	0.472893	0.000399846	-0.112114	0.428763	-0.435036	0.00126861	0.300864	0.0302111	-0.0892219	0.529346	0.714306	2.74442e-09	0.974448	-0.00533378	0.23482	-0.0777701	0.39956	-0.0533003	0.441319	-0.0531864	0.124751	-0.0478768		FALSE	FALSE	TRUE	TRUE
ENSMUST00000017458	ENSMUSG00000017314	Mpp2	lightcyan	0.483796	0.000279537	0.47522	0.000370812	0.840035	6.98008e-15	0.522622	7.05456e-05	-0.303472	0.0287402	-0.523222	6.89677e-05	0.010981	0.938415	-0.167138	0.236292	0.467284	0.000478494	0.807732	0.0268598	0.0378935	0.108555	0.672369	0.024724	0.80954	0.0172615	0.0715283	0.0448123		FALSE	FALSE	TRUE	TRUE
ENSMUST00000006435	ENSMUSG00000006273	Atp6v1b2	yellow	0.784042	6.24014e-12	0.140646	0.319972	0.839119	7.95961e-15	0.301524	0.0298329	-0.0812662	0.566833	-0.680245	2.90504e-08	0.193191	0.169994	-0.489989	0.000226874	0.797408	1.49858e-12	0.840969	-0.0218122	0.441283	-0.0602204	0.609624	-0.0254462	0.634479	-0.0257534	0.229811	-0.0330885		FALSE	FALSE	TRUE	TRUE
ENSMUST00000099276	ENSMUSG00000074748	Atxn7l3b	lightcyan	0.385271	0.00479542	0.521129	7.46144e-05	0.838974	8.12571e-15	0.589861	4.19083e-06	-0.291294	0.0361565	-0.504017	0.000139306	0.230485	0.100205	-0.000386516	0.99783	0.616037	1.16533e-06	0.94199	-0.0089	0.897345	-0.0129168	0.737717	-0.0187129	0.784492	-0.0171362	0.697813	-0.0136455		FALSE	FALSE	TRUE	TRUE
ENSMUST00000030164	ENSMUSG00000028452	Vcp	lightcyan	0.143365	0.310612	0.792148	2.65986e-12	0.838171	9.11068e-15	0.600885	2.47869e-06	-0.318537	0.021365	-0.276728	0.0470357	0.333568	0.015667	0.318257	0.0214857	0.5333	4.68751e-05	0.874716	-0.017719	0.514613	-0.0472703	0.765936	-0.0168371	0.311446	-0.0424032	0.254088	-0.0306502		FALSE	FALSE	TRUE	TRUE
ENSMUST00000068025	ENSMUSG00000054792	Klhl18	lightcyan	0.689627	1.56585e-08	0.319384	0.0210029	0.837997	9.33833e-15	0.508411	0.000119046	-0.0923649	0.514881	-0.52203	7.21337e-05	-0.0826354	0.560294	-0.38732	0.00455751	0.51363	9.84976e-05	0.200121	0.110711	0.166479	0.0883486	0.467476	0.0506441	0.690355	-0.0356014	0.0759375	0.0560298		FALSE	FALSE	TRUE	FALSE
ENSMUST00000036125	ENSMUSG00000040731	Eif4h	lightcyan	0.668239	6.20316e-08	0.29064	0.0365957	0.837918	9.44299e-15	0.392362	0.00401566	-0.0204162	0.885769	-0.49786	0.00017301	0.352558	0.0103647	-0.25014	0.0736977	0.819199	1.14795e-13	0.762833	0.0296877	0.944426	0.00792943	0.796085	-0.0151596	0.837047	-0.0149672	0.955246	0.00262937		FALSE	FALSE	FALSE	FALSE
ENSMUST00000008297	ENSMUSG00000008153	Clstn3	lightcyan	0.551348	2.27458e-05	0.468775	0.000456328	0.837808	9.59205e-15	0.714782	2.64899e-09	-0.270723	0.0522367	-0.546039	2.82587e-05	-0.372374	0.00655831	-0.307364	0.0266564	0.223991	0.110418	0.92413	0.016022	0.491567	0.0719315	0.0441298	0.14235	0.893626	0.0192069	0.142265	0.0622496		FALSE	FALSE	TRUE	TRUE
ENSMUST00000079746	ENSMUSG00000037373	Ctbp1	lightcyan	0.717975	2.08567e-09	0.202485	0.149978	0.837422	1.01304e-14	0.321492	0.0201238	-0.154133	0.275279	-0.668461	6.11871e-08	0.221	0.115383	-0.401331	0.00319064	0.773034	1.8775e-11	0.842234	0.0222549	0.735344	0.0272489	0.519572	-0.0312272	0.832976	0.0144471	0.829428	0.00866644		FALSE	FALSE	FALSE	TRUE
ENSMUST00000078352	ENSMUSG00000026825	Dnm1	lightcyan	0.511876	0.00010501	0.451978	0.00076919	0.836759	1.1123e-14	0.666933	6.72309e-08	-0.445069	0.000946224	-0.683884	2.29201e-08	-0.304835	0.0279954	-0.299095	0.0312441	0.259775	0.062914	0.976712	-0.00391827	0.955	-0.0101732	0.129859	0.0581624	0.994523	-0.000599772	0.796379	0.0113309		FALSE	FALSE	FALSE	TRUE
ENSMUST00000002198	ENSMUSG00000002129	Sf3a1	lightcyan	0.30597	0.0273878	0.662633	8.73734e-08	0.836683	1.1243e-14	0.768431	2.9225e-11	-0.453273	0.000739534	-0.50041	0.00015824	-0.06831	0.630389	0.0440344	0.756585	0.307984	0.0263366	0.715768	0.0394857	0.558567	0.043056	0.532056	0.036403	0.942667	-0.00731456	0.372949	0.0287046		FALSE	FALSE	TRUE	FALSE
ENSMUST00000025786	ENSMUSG00000024855	Pacs1	blue	0.78014	9.2875e-12	0.195981	0.163793	0.835874	1.25932e-14	0.433315	0.00133289	-0.103168	0.466725	-0.644718	2.49157e-07	-0.0817311	0.564609	-0.518874	8.11669e-05	0.560267	1.56634e-05	0.520657	-0.0592658	0.687068	-0.0368521	0.769925	0.0200042	0.893817	-0.011778	0.537181	-0.0212477		FALSE	FALSE	FALSE	TRUE
ENSMUST00000023363	ENSMUSG00000022682	Rrn3	lightcyan	0.202652	0.149636	0.729897	8.29311e-10	0.834371	1.55222e-14	0.587972	4.57665e-06	-0.343241	0.0127323	-0.34644	0.0118719	0.241474	0.0846022	0.213981	0.127701	0.496478	0.000181529	0.920144	0.0138351	0.969581	-0.0045443	0.675145	-0.0268035	0.814034	-0.0193174	0.806638	-0.0106973		FALSE	FALSE	FALSE	TRUE
ENSMUST00000111171	ENSMUSG00000053293	Pom121	lightcyan	0.133828	0.344222	0.82347	6.66332e-14	0.833409	1.77249e-14	0.822333	7.71237e-14	-0.506466	0.000127657	-0.383907	0.00495973	-0.0162777	0.908814	0.249176	0.0748521	0.255185	0.0678822	0.938373	-0.0106937	0.00751536	0.132301	0.508028	0.0383116	0.888507	0.0130285	0.140357	0.0417518		FALSE	FALSE	FALSE	TRUE
ENSMUST00000094578	ENSMUSG00000035325	Sec31a	brown	0.19396	0.168268	0.795595	1.82965e-12	0.833185	1.82797e-14	0.813891	2.21332e-13	-0.374325	0.00625997	-0.316857	0.0220987	-0.212384	0.130637	0.150369	0.287314	0.143139	0.311383	0.727877	-0.0369894	0.985252	-0.00213825	0.188278	0.0628066	0.604974	0.0347672	0.722965	0.0141436		FALSE	FALSE	FALSE	FALSE
ENSMUST00000021479	ENSMUSG00000021076	Actr10	lightcyan	0.612553	1.39102e-06	0.341307	0.0132779	0.832361	2.04649e-14	0.425221	0.00167577	-0.0251764	0.859379	-0.464716	0.00051897	0.246709	0.0778733	-0.223831	0.11068	0.717091	2.22915e-09	0.6053	-0.0474795	0.257236	-0.0669942	0.536775	-0.031599	0.0497864	-0.0728032	0.0188228	-0.0540923		FALSE	FALSE	TRUE	TRUE
ENSMUST00000072376	ENSMUSG00000060450	Rnf14	lightcyan	0.564249	1.32139e-05	0.347577	0.0115783	0.831872	2.18747e-14	0.343914	0.0125468	-0.0741028	0.601607	-0.476133	0.00035994	0.433597	0.00132216	-0.150849	0.285759	0.841069	6.01225e-15	0.997449	0.000475086	0.811573	-0.0215674	0.263218	-0.0465468	0.391244	-0.0389425	0.341425	-0.0269334		FALSE	FALSE	FALSE	TRUE
ENSMUST00000108707	ENSMUSG00000008348	Ubc	lightcyan	0.383448	0.00501612	0.587855	4.60162e-06	0.831759	2.22157e-14	0.765042	4.02258e-11	-0.415057	0.00221651	-0.548797	2.52578e-05	-0.111936	0.429499	-0.0586796	0.679449	0.332458	0.0160383	0.484493	0.0556419	0.996019	-0.000926752	0.905943	0.0120107	0.926797	-0.00830195	0.692129	0.0153107		FALSE	FALSE	TRUE	TRUE
ENSMUST00000035155	ENSMUSG00000032549	Rab6b	blue	0.820852	9.31647e-14	0.160009	0.257168	0.831506	2.29939e-14	0.454651	0.000709123	-0.0576901	0.68457	-0.650916	1.74747e-07	-0.186857	0.184704	-0.583038	5.74533e-06	0.506271	0.000128551	0.872855	-0.0182469	0.711585	0.0366955	0.589249	0.0270605	0.99645	0.00041979	0.771124	0.0116741		FALSE	FALSE	FALSE	TRUE
ENSMUST00000009256	ENSMUSG00000009112	Bcl2l13	lightcyan	0.25814	0.0646494	0.687789	1.77055e-08	0.83045	2.65266e-14	0.702008	6.68157e-09	-0.485865	0.00026082	-0.502355	0.000147757	-0.119591	0.398416	0.0362481	0.798632	0.244018	0.0812776	0.815515	-0.0290696	0.606191	0.0480018	0.704576	-0.0266463	0.875655	-0.0150626	0.928651	-0.00475374		FALSE	FALSE	TRUE	FALSE
ENSMUST00000108052	ENSMUSG00000028439	Fam219a	lightcyan	0.724509	1.26562e-09	0.248846	0.0752508	0.829405	3.05271e-14	0.554056	2.03333e-05	-0.130242	0.357423	-0.612769	1.37589e-06	-0.100633	0.477806	-0.441977	0.0010367	0.533316	4.6845e-05	0.272345	-0.0827942	0.707667	-0.0303187	0.777149	-0.0196734	0.815601	0.0176668	0.347133	-0.0283875		FALSE	FALSE	TRUE	FALSE
ENSMUST00000034388	ENSMUSG00000031913	Vps4a	lightcyan	0.494545	0.000194086	0.384468	0.0048915	0.829138	3.16419e-14	0.419045	0.00198823	-0.239307	0.0875174	-0.565082	1.27487e-05	0.317639	0.0217544	-0.134312	0.342465	0.748527	1.77354e-10	0.734538	-0.0359355	0.114441	-0.0874146	0.811066	-0.0165403	0.861989	-0.0138176	0.169513	-0.037747		FALSE	FALSE	TRUE	TRUE
ENSMUST00000061372	ENSMUSG00000047514	Tspyl1	lightcyan	0.373378	0.00640325	0.562707	1.41169e-05	0.828375	3.50335e-14	0.475179	0.000371299	-0.102112	0.471323	-0.301209	0.0300128	0.473611	0.000390675	0.116701	0.409992	0.74878	1.73517e-10	0.929251	-0.0110128	0.771793	-0.0243733	0.839216	-0.0128824	0.487043	-0.0337095	0.502596	-0.0206228		FALSE	FALSE	TRUE	TRUE
ENSMUST00000007708	ENSMUSG00000007564	Ppp2r1a	lightcyan	0.322264	0.01981	0.495048	0.000190743	0.827893	3.73478e-14	0.381394	0.00527543	-0.504085	0.000138972	-0.65635	1.2718e-07	0.398836	0.00340355	0.00499977	0.971938	0.71978	1.81941e-09	0.922949	-0.011598	0.786454	-0.0293963	0.801497	-0.0147451	0.975976	-0.00255181	0.694296	-0.013938		FALSE	FALSE	TRUE	TRUE
ENSMUST00000060864	ENSMUSG00000028458	Tesk1	lightcyan	0.726099	1.11835e-09	0.2492	0.0748237	0.82726	4.06136e-14	0.398673	0.00341792	0.0351255	0.804743	-0.488536	0.000238351	0.0750104	0.597149	-0.388764	0.00439614	0.637528	3.72305e-07	0.945727	0.0104219	0.698408	0.0354974	0.606665	0.0403804	0.214649	0.070028	0.183419	0.0422656		FALSE	FALSE	TRUE	TRUE
ENSMUST00000034197	ENSMUSG00000031749	St3gal2	lightcyan	0.211367	0.132533	0.681142	2.7409e-08	0.827073	4.16315e-14	0.62786	6.2876e-07	-0.553011	2.12344e-05	-0.541086	3.44882e-05	-0.0422428	0.766203	0.0696128	0.623866	0.313685	0.0235421	0.967223	0.0056393	0.761678	0.0298595	0.847502	-0.0137284	0.814598	0.0174114	0.791359	0.0106796		FALSE	FALSE	FALSE	TRUE
ENSMUST00000106113	ENSMUSG00000039275	Foxk2	blue	0.835757	1.28004e-14	0.135702	0.337448	0.826819	4.30517e-14	0.366045	0.00761359	0.0291784	0.837309	-0.601885	2.36099e-06	-0.0404174	0.776038	-0.558207	1.70891e-05	0.618495	1.02718e-06	0.6469	0.0443878	0.739219	0.0270134	0.790907	0.0175634	0.950004	-0.005772	0.527694	0.0207599		FALSE	FALSE	TRUE	FALSE
ENSMUST00000043059	ENSMUSG00000038264	Sema7a	blue	0.796403	1.67424e-12	0.170207	0.227674	0.826466	4.50999e-14	0.515028	9.35752e-05	-0.16481	0.242978	-0.716103	2.40053e-09	-0.113529	0.422921	-0.545633	2.87276e-05	0.541981	3.32763e-05	0.622978	-0.0462405	0.00256228	0.188243	0.683123	0.0272987	0.672314	0.0306106	0.098664	0.051479		FALSE	FALSE	FALSE	TRUE
ENSMUST00000058679	ENSMUSG00000035078	Mtmr9	lightcyan	0.270612	0.052338	0.719201	1.90102e-09	0.826177	4.68473e-14	0.763554	4.62016e-11	-0.348137	0.0114359	-0.372822	0.00648878	-0.302499	0.0292815	0.0241298	0.865169	0.11302	0.425018	0.214913	-0.105983	0.581738	-0.0448699	0.904443	-0.0135714	0.878761	-0.014972	0.130254	-0.0457038		FALSE	FALSE	TRUE	TRUE
ENSMUST00000112691	ENSMUSG00000025266	Gnl3l	lightcyan	0.302723	0.0291561	0.705551	5.19466e-09	0.826083	4.7428e-14	0.827763	3.79994e-14	-0.255637	0.0673786	-0.311275	0.0246914	-0.147575	0.296469	0.06409	0.651709	0.240867	0.0854109	0.481042	-0.0564695	0.356624	-0.0593606	0.863836	0.0113591	0.343081	-0.0422245	0.144209	-0.0369285		FALSE	FALSE	FALSE	TRUE
ENSMUST00000036561	ENSMUSG00000032512	Wdr48	lightcyan	0.638826	3.46539e-07	0.371953	0.00662435	0.824806	5.60417e-14	0.459418	0.000612386	0.160321	0.256228	-0.269413	0.0534319	0.202199	0.150567	-0.189677	0.178047	0.665938	7.14588e-08	0.979192	-0.00404042	0.662989	-0.0341802	0.909928	-0.00947195	0.983378	-0.00221491	0.738405	-0.0135177		FALSE	FALSE	TRUE	TRUE
ENSMUST00000041401	ENSMUSG00000029804	Herc3	blue	0.813387	2.35305e-13	0.186323	0.185985	0.824718	5.66875e-14	0.556764	1.81586e-05	0.0238421	0.866762	-0.560403	1.55732e-05	-0.188502	0.180799	-0.525465	6.3354e-05	0.486173	0.000258134	0.0848914	-0.103899	0.088307	-0.0891017	0.897503	0.00914454	0.425649	-0.0377017	0.013118	-0.0547231		FALSE	FALSE	FALSE	TRUE
ENSMUST00000066496	ENSMUSG00000053838	Nudcd3	lightcyan	0.421499	0.00185833	0.503796	0.000140406	0.824586	5.76628e-14	0.404932	0.00290408	-0.247384	0.0770367	-0.453217	0.000740789	-0.0108413	0.939197	-0.144913	0.305363	0.431055	0.00142166	0.959378	-0.00742607	0.376607	-0.0762462	0.53171	0.0515478	0.741841	0.0250179	0.995826	0.00034516		FALSE	FALSE	FALSE	FALSE
ENSMUST00000167246	ENSMUSG00000034403	Pja1	lightcyan	0.370289	0.00689096	0.591167	3.94209e-06	0.824573	5.7761e-14	0.507891	0.000121293	-0.0558014	0.694383	-0.249231	0.0747864	0.346896	0.0117533	0.0921229	0.515988	0.653451	1.50792e-07	0.947686	-0.00861339	0.991893	-0.00128048	0.939592	0.00638502	0.958688	-0.00555418	0.93945	-0.00370738		FALSE	FALSE	FALSE	TRUE
ENSMUST00000099858	ENSMUSG00000019849	Prep	lightcyan	0.24064	0.085714	0.665789	7.21163e-08	0.823973	6.2434e-14	0.660508	9.93011e-08	-0.460218	0.000597363	-0.493978	0.000197921	-0.00160447	0.990993	0.0675064	0.634427	0.349826	0.011016	0.836948	-0.0311063	0.838229	-0.0243176	0.960844	0.00667404	0.948198	0.00978388	0.928822	-0.00585033		FALSE	FALSE	FALSE	FALSE
ENSMUST00000036407	ENSMUSG00000033478	Fam160b1	lightcyan	0.330704	0.0166398	0.667244	6.59561e-08	0.823442	6.68697e-14	0.712925	3.03969e-09	-0.212809	0.129851	-0.299031	0.0312818	-0.10639	0.452849	0.0488243	0.731054	0.294141	0.0342948	0.86274	0.0237538	0.782247	0.025658	0.750292	-0.0252365	0.624703	0.0375863	0.64015	0.0195612		FALSE	FALSE	FALSE	TRUE
ENSMUST00000001202	ENSMUSG00000001173	Ocrl	brown	0.202901	0.149127	0.747993	1.85707e-10	0.823236	6.86749e-14	0.688727	1.66319e-08	-0.288754	0.0378874	-0.277405	0.046477	-0.042324	0.765767	0.150645	0.28642	0.288125	0.0383265	0.109412	-0.123586	0.212605	-0.0785209	0.976931	-0.0042231	0.895683	0.014887	0.135674	-0.048836		FALSE	FALSE	TRUE	FALSE
ENSMUST00000045396	ENSMUSG00000039901	9130011E15Rik	lightcyan	0.363862	0.00801043	0.556398	1.84393e-05	0.823204	6.89565e-14	0.449762	0.000822411	-0.241613	0.0844174	-0.412852	0.00235254	0.270448	0.0524858	0.0143828	0.919392	0.600415	2.53582e-06	0.867463	-0.0283309	0.63374	-0.0515257	0.952693	0.00852059	0.976732	0.00501617	0.799251	-0.0153206		FALSE	FALSE	FALSE	FALSE
ENSMUST00000014694	ENSMUSG00000014550	Rbsn	lightcyan	0.53928	3.70568e-05	0.501244	0.000153666	0.823148	6.94555e-14	0.702723	6.35264e-09	-0.0589348	0.678131	-0.340882	0.0134005	-0.227465	0.10486	-0.1927	0.171103	0.306613	0.0270483	0.793457	-0.0309661	0.905257	-0.01235	0.986102	-0.00201344	0.58589	-0.0355206	0.587147	-0.0201078		FALSE	FALSE	TRUE	TRUE
ENSMUST00000027810	ENSMUSG00000026526	Fh1	lightcyan	0.334808	0.0152613	0.589329	4.29626e-06	0.822748	7.31197e-14	0.589753	4.21204e-06	-0.228111	0.103851	-0.372939	0.00647072	0.290946	0.0363897	0.11149	0.431351	0.597882	2.86537e-06	0.88445	0.0192955	0.383247	-0.0584069	0.193884	-0.0630636	0.830116	-0.0181472	0.370387	-0.0291091		FALSE	FALSE	FALSE	TRUE
ENSMUST00000001780	ENSMUSG00000001729	Akt1	lightcyan	0.367526	0.00735435	0.476632	0.000354134	0.822097	7.9488e-14	0.361137	0.00853073	-0.336988	0.0145695	-0.537042	4.04847e-05	0.417622	0.00206717	-0.0109204	0.938754	0.74276	2.89936e-10	0.984542	-0.00281853	0.810316	0.0225114	0.658708	-0.0247241	0.730738	0.0216054	0.936835	0.00373907		FALSE	FALSE	TRUE	TRUE
ENSMUST00000046515	ENSMUSG00000027698	Nceh1	lightcyan	0.665415	7.37803e-08	0.32863	0.0173758	0.821616	8.45248e-14	0.415584	0.00218507	0.180724	0.199799	-0.306346	0.0271889	0.166116	0.239211	-0.250818	0.072893	0.669434	5.76123e-08	0.610956	-0.0461911	0.133195	-0.0810011	0.991782	-0.000971963	0.582183	-0.0298437	0.12055	-0.0392992		FALSE	FALSE	TRUE	TRUE
ENSMUST00000047463	ENSMUSG00000033389	Arhgap44	lightcyan	0.339034	0.0139448	0.591219	3.93246e-06	0.8215	8.57841e-14	0.577579	7.35724e-06	-0.43227	0.00137329	-0.519552	7.91443e-05	-0.0364973	0.797276	-0.0512268	0.718355	0.37173	0.00665949	0.871122	0.0264954	0.23852	0.122774	0.352314	0.0824364	0.682401	0.0417831	0.0775042	0.0680193		FALSE	FALSE	TRUE	TRUE
ENSMUST00000030757	ENSMUSG00000028920	Fbxo42	blue	0.670006	5.56001e-08	0.344944	0.0122677	0.821314	8.78478e-14	0.609294	1.63834e-06	-0.103514	0.465224	-0.507284	0.000123969	-0.264759	0.057855	-0.391092	0.00414647	0.343764	0.0125881	0.825921	0.0292086	0.103172	0.0932778	0.993536	-0.000984814	0.9059	0.0128583	0.310766	0.0344315		FALSE	FALSE	FALSE	TRUE
ENSMUST00000079817	ENSMUSG00000063410	Stk24	lightcyan	0.305951	0.0273976	0.702998	6.23021e-09	0.820747	9.44085e-14	0.827586	3.89035e-14	-0.296456	0.03284	-0.341306	0.0132784	-0.296245	0.0329704	0.0202387	0.886756	0.119244	0.399795	0.804254	-0.0312813	0.843942	0.0192932	0.761835	0.0240064	0.998775	-0.000239028	0.961722	0.00282217		FALSE	FALSE	FALSE	FALSE
ENSMUST00000023100	ENSMUSG00000022463	Srebf2	lightcyan	0.775703	1.44571e-11	0.170082	0.228023	0.820134	1.02027e-13	0.307483	0.0265945	-0.0806425	0.569823	-0.630471	5.46738e-07	-0.0156613	0.912254	-0.52433	6.6141e-05	0.613005	1.35956e-06	0.822495	0.0243886	0.280342	0.0772238	0.927479	-0.00676754	0.989422	0.00114772	0.428751	0.0234907		FALSE	FALSE	FALSE	TRUE
ENSMUST00000086635	ENSMUSG00000050017	Pitpnb	lightcyan	0.454023	0.000722846	0.464758	0.000518272	0.820077	1.02765e-13	0.463305	0.000542502	-0.124895	0.377671	-0.404115	0.00296699	0.397696	0.00350494	-0.0220865	0.876494	0.744933	2.41282e-10	0.803043	0.0288701	0.829054	0.0195174	0.54079	0.0342963	0.47978	-0.0404368	0.800303	0.0107024		FALSE	FALSE	TRUE	FALSE
ENSMUST00000001451	ENSMUSG00000001415	Smg5	lightcyan	0.58919	4.32438e-06	0.35287	0.0102925	0.81978	1.06693e-13	0.3864	0.00466298	-0.0238497	0.86672	-0.409072	0.00260295	0.281085	0.0435334	-0.191139	0.174665	0.721444	1.60254e-09	0.82744	0.0272438	0.648674	0.0362306	0.587929	0.0335915	0.198301	0.0635189	0.180149	0.0394736		FALSE	FALSE	TRUE	TRUE
ENSMUST00000063517	ENSMUSG00000051934	Spats2	lightcyan	0.567496	1.14844e-05	0.395142	0.00374189	0.819509	1.10406e-13	0.616764	1.12272e-06	-0.234278	0.0945859	-0.565526	1.25066e-05	-0.178093	0.206535	-0.287159	0.039009	0.377822	0.00575455	0.990719	0.00197537	0.960547	0.0064871	0.992997	-0.00118039	0.959785	-0.006668	0.993193	0.000561097		FALSE	FALSE	FALSE	FALSE
ENSMUST00000072406	ENSMUSG00000024127	Prepl	brown	0.136228	0.335562	0.790785	3.07784e-12	0.819437	1.11414e-13	0.691272	1.40171e-08	-0.351822	0.0105366	-0.290815	0.036478	0.0237084	0.867503	0.228649	0.103016	0.30892	0.0258596	0.0922039	-0.0996317	0.113782	-0.0904244	0.972932	0.00291136	0.995167	0.00055432	0.05025	-0.045804		FALSE	FALSE	FALSE	FALSE
ENSMUST00000022458	ENSMUSG00000021901	Bap1	lightcyan	0.666135	7.06033e-08	0.221942	0.113801	0.819404	1.11868e-13	0.258075	0.0647194	-0.172573	0.221181	-0.645083	2.44055e-07	0.18853	0.180733	-0.393697	0.00388202	0.721088	1.64678e-09	0.666465	0.0418507	0.60156	0.0461496	0.980464	-0.00239604	0.966841	-0.00377472	0.494612	0.0218701		FALSE	FALSE	FALSE	FALSE
ENSMUST00000015855	ENSMUSG00000015711	Prune1	lightcyan	0.70554	5.19866e-09	0.274471	0.0489391	0.819008	1.17585e-13	0.510733	0.000109462	-0.0152787	0.914389	-0.507534	0.000122859	-0.0109974	0.938323	-0.366357	0.00755842	0.570392	1.01207e-05	0.721591	0.0474881	0.491055	-0.0562142	0.484417	-0.052999	0.775183	-0.0297766	0.602207	-0.0238145		FALSE	FALSE	FALSE	TRUE
ENSMUST00000176149	ENSMUSG00000011832	Evi5l	lightcyan	0.612625	1.38592e-06	0.328461	0.0174368	0.818431	1.26393e-13	0.366811	0.00747848	-0.0622367	0.661161	-0.479281	0.000324665	-0.00175559	0.990145	-0.331638	0.0163169	0.535576	4.2887e-05	0.834543	0.0278711	0.897281	0.0158197	0.575091	0.0430301	0.64961	0.0393228	0.373074	0.0317307		FALSE	FALSE	TRUE	TRUE
ENSMUST00000094934	ENSMUSG00000070880	Gad1	lightcyan	0.540519	3.5277e-05	0.484296	0.000274901	0.817587	1.40437e-13	0.758282	7.48897e-11	-0.0886346	0.532071	-0.380383	0.0054073	-0.225851	0.107415	-0.18705	0.184243	0.29985	0.0307996	0.572929	-0.0664518	0.130744	0.104505	0.316205	0.0742937	0.668917	0.0519836	0.354349	0.0403643		FALSE	FALSE	FALSE	TRUE
ENSMUST00000006027	ENSMUSG00000005873	Reep5	lightcyan	0.777826	1.1713e-11	0.150219	0.2878	0.817576	1.40631e-13	0.423696	0.00174853	-0.0944337	0.50547	-0.683481	2.35338e-08	0.153705	0.276631	-0.458202	0.000635853	0.739132	3.92365e-10	0.838749	0.0218319	0.411721	-0.0570244	0.43903	-0.0337678	0.187495	-0.0503129	0.289852	-0.0290683		FALSE	FALSE	FALSE	TRUE
ENSMUST00000023561	ENSMUSG00000022855	Senp2	lightcyan	0.631422	5.19448e-07	0.395664	0.00369231	0.816751	1.55791e-13	0.627604	6.37378e-07	0.0154481	0.913443	-0.382758	0.005102	-0.220956	0.115458	-0.306999	0.0268465	0.35327	0.0102005	0.935545	-0.0107358	0.921501	0.0101689	0.675567	-0.024766	0.976814	0.00277553	0.898152	-0.00583414		FALSE	FALSE	TRUE	TRUE
ENSMUST00000060435	ENSMUSG00000050989	Selenon	lightcyan	0.359572	0.00884247	0.615882	1.17459e-06	0.816573	1.59265e-13	0.702802	6.31708e-09	-0.259807	0.0628807	-0.37489	0.00617571	0.0656659	0.643714	0.0571728	0.687253	0.430249	0.0014546	0.477431	0.0809714	0.970865	0.00528346	0.769475	-0.0295417	0.429753	0.0662104	0.46089	0.0325428		FALSE	FALSE	FALSE	TRUE
ENSMUST00000041683	ENSMUSG00000042506	Usp22	lightcyan	0.107152	0.4496	0.784787	5.77851e-12	0.816338	1.63958e-13	0.604962	2.0309e-06	-0.424353	0.00171686	-0.337298	0.0144736	0.124167	0.380477	0.255358	0.067689	0.385471	0.00477162	0.404317	-0.0630875	0.0553253	-0.0980738	0.682595	-0.0215732	0.926425	-0.00742071	0.036751	-0.0475814		FALSE	FALSE	TRUE	TRUE
ENSMUST00000004985	ENSMUSG00000063952	Brpf3	lightcyan	0.50559	0.00013172	0.522583	7.06498e-05	0.816327	1.64181e-13	0.725815	1.14342e-09	-0.163617	0.246454	-0.393056	0.0039457	-0.413825	0.00229163	-0.233612	0.0955542	0.150558	0.286701	0.85092	-0.0326297	0.912721	-0.0132819	0.398372	0.0929244	0.117507	0.106399	0.383596	0.0380439		FALSE	FALSE	FALSE	FALSE
ENSMUST00000113607	ENSMUSG00000030058	Copg1	lightcyan	0.123412	0.383406	0.73445	5.75645e-10	0.815722	1.76892e-13	0.470441	0.000432668	-0.440919	0.00106938	-0.385332	0.00478813	0.306624	0.0270427	0.24852	0.0756457	0.524916	6.4688e-05	0.911053	-0.0132232	0.850173	-0.0178666	0.737475	-0.0184794	0.948985	-0.00527809	0.717598	-0.0128928		FALSE	FALSE	TRUE	TRUE
ENSMUST00000031391	ENSMUSG00000029438	Bcl7a	lightcyan	0.662962	8.56524e-08	0.259837	0.0628491	0.815092	1.9113e-13	0.462517	0.000556058	-0.112904	0.425496	-0.572972	9.03365e-06	-0.0344067	0.808664	-0.389581	0.00430704	0.563561	1.36102e-05	0.14296	-0.10179	0.186568	-0.0755255	0.987753	0.00167385	0.893133	0.0117129	0.125094	-0.0413271		FALSE	FALSE	FALSE	FALSE
ENSMUST00000037968	ENSMUSG00000035354	Uvrag	lightcyan	0.528793	5.5796e-05	0.414165	0.00227065	0.815044	1.92241e-13	0.510614	0.000109938	-0.159103	0.259907	-0.469145	0.000450971	-0.00503087	0.971764	-0.214506	0.126746	0.466032	0.000497853	0.201099	-0.107232	0.475634	-0.0545432	0.961271	-0.00566443	0.877539	-0.0164476	0.206165	-0.0419015		FALSE	FALSE	TRUE	TRUE
ENSMUST00000177069	ENSMUSG00000055817	Mta3	lightcyan	0.332912	0.0158857	0.649088	1.94187e-07	0.814945	1.94605e-13	0.663199	8.44317e-08	-0.302465	0.029301	-0.372888	0.00647852	-0.225672	0.107701	-0.04449	0.754145	0.20885	0.137315	0.754595	0.0409292	0.651931	0.0459886	0.321067	0.0607546	0.189275	0.0706285	0.0533218	0.0550207		FALSE	FALSE	TRUE	TRUE
ENSMUST00000108872	ENSMUSG00000020261	Slc36a1	lightcyan	0.688355	1.70501e-08	0.28193	0.042879	0.814661	2.01471e-13	0.463366	0.000541457	-0.135561	0.337953	-0.579987	6.60055e-06	-0.115306	0.41565	-0.416861	0.00211052	0.47375	0.000388919	0.0745952	0.119245	6.71828e-06	0.219194	0.872198	0.0134938	0.790753	0.020785	1.37162e-05	0.093796		FALSE	FALSE	TRUE	TRUE
ENSMUST00000045540	ENSMUSG00000038485	Socs7	lightcyan	0.203762	0.147372	0.737588	4.45652e-10	0.814233	2.12277e-13	0.666264	7.00463e-08	-0.459231	0.000615941	-0.397547	0.00351844	-0.07131	0.615412	0.113414	0.423395	0.241657	0.0843597	0.430415	0.0625341	0.000125319	0.18374	0.166438	0.0564019	0.489352	0.0352958	1.33381e-05	0.0851092		FALSE	FALSE	TRUE	TRUE
ENSMUST00000020775	ENSMUSG00000020483	Dynll2	lightcyan	0.67955	3.03825e-08	0.270407	0.0525235	0.814096	2.15851e-13	0.366952	0.00745393	0.0126265	0.929208	-0.476692	0.00035344	0.305162	0.027819	-0.29358	0.0346551	0.772717	1.93619e-11	0.999093	-0.000207112	0.375855	0.0827866	0.45112	0.0438603	0.587292	0.047517	0.105272	0.0476093		FALSE	FALSE	FALSE	TRUE
ENSMUST00000099092	ENSMUSG00000017740	Slc12a5	blue	0.784413	6.00647e-12	0.231695	0.0983844	0.813245	2.39401e-13	0.55441	2.00356e-05	-0.0253483	0.858429	-0.543895	3.08161e-05	-0.313815	0.0234818	-0.543348	3.15009e-05	0.369042	0.00709686	0.896025	-0.0174203	0.225802	0.0797421	0.08883	0.104882	0.451929	0.0353127	0.0466795	0.0513896		FALSE	FALSE	FALSE	TRUE
ENSMUST00000121469	ENSMUSG00000052852	Reep1	blue	0.76667	3.4525e-11	0.188025	0.181926	0.812663	2.56864e-13	0.408396	0.00265011	0.132044	0.350753	-0.470116	0.000437192	0.168931	0.231232	-0.39883	0.00340408	0.750014	1.55912e-10	0.57071	-0.0509244	0.361409	-0.0574689	0.573329	-0.0296619	0.992754	-0.000994088	0.204728	-0.0342341		FALSE	FALSE	TRUE	TRUE
ENSMUST00000085311	ENSMUSG00000001366	Fbxo9	lightcyan	0.521157	7.45355e-05	0.422025	0.00183155	0.812462	2.63173e-13	0.503493	0.000141924	-0.12177	0.389814	-0.434583	0.00128525	0.0996526	0.482125	-0.177363	0.20843	0.561699	1.47382e-05	0.389557	-0.0875554	0.887864	0.0191218	0.899834	0.01781	0.936142	-0.0114729	0.772996	-0.0148104		FALSE	FALSE	FALSE	FALSE
ENSMUST00000089236	ENSMUSG00000046204	Pnma2	lightcyan	0.637271	3.7761e-07	0.287328	0.038889	0.81222	2.70969e-13	0.33082	0.0165995	0.0222609	0.875527	-0.454033	0.000722618	0.204618	0.145642	-0.285434	0.0402524	0.703649	5.94904e-09	0.922311	-0.0133508	0.262316	-0.0681848	0.305687	-0.0511513	0.41758	-0.044992	0.127321	-0.0420655		FALSE	FALSE	TRUE	TRUE
ENSMUST00000147778	ENSMUSG00000035640	Cbarp	lightcyan	0.586626	4.8713e-06	0.34409	0.0124987	0.812205	2.71455e-13	0.519177	8.02584e-05	-0.15992	0.257435	-0.527706	5.81679e-05	-0.0199424	0.888403	-0.3012	0.030018	0.528171	5.71409e-05	0.817026	-0.0268575	0.888922	0.0167575	0.829749	0.0164041	0.592471	0.0337035	0.810362	0.0104647		FALSE	FALSE	FALSE	TRUE
ENSMUST00000088357	ENSMUSG00000004263	Atn1	lightcyan	0.426151	0.00163273	0.519295	7.99058e-05	0.811993	2.7846e-13	0.689265	1.60437e-08	-0.387891	0.00449309	-0.551155	2.2927e-05	-0.128228	0.364969	-0.134464	0.341915	0.333993	0.0155271	0.956248	-0.00737811	0.15111	0.0858521	0.455291	0.0364009	0.695108	0.0240388	0.19086	0.0350661		FALSE	FALSE	FALSE	TRUE
ENSMUST00000035220	ENSMUSG00000032601	Prkar2a	lightcyan	0.410247	0.00252269	0.570254	1.0182e-05	0.811871	2.82589e-13	0.568881	1.08121e-05	-0.05225	0.712968	-0.261882	0.0607342	0.0754913	0.594794	9.95609e-05	0.999441	0.460106	0.000599456	0.574442	0.053692	0.667875	0.03373	0.280471	-0.0529355	0.27499	-0.0554223	0.899823	-0.00602518		FALSE	FALSE	FALSE	FALSE
ENSMUST00000056149	ENSMUSG00000032046	Abhd12	lightcyan	0.749052	1.6948e-10	0.132753	0.348148	0.811411	2.98636e-13	0.273933	0.0494018	-0.0936961	0.508815	-0.663953	8.06577e-08	0.135734	0.337333	-0.483036	0.000286707	0.726038	1.12363e-09	0.766044	-0.0302852	0.780041	-0.0279086	0.878143	-0.0109196	0.982018	-0.00208041	0.621255	-0.0167975		FALSE	FALSE	TRUE	TRUE
ENSMUST00000102590	ENSMUSG00000003731	Kpna6	brown	0.0988827	0.485533	0.811681	2.89106e-13	0.811362	3.00397e-13	0.675517	3.93301e-08	-0.488516	0.000238512	-0.348276	0.0114009	0.0466137	0.742803	0.256884	0.0660083	0.281747	0.0430202	0.958204	-0.00719557	0.558316	0.0417036	0.991971	0.000993131	0.818156	-0.0168866	0.942018	0.00353632		FALSE	FALSE	FALSE	FALSE
ENSMUST00000107749	ENSMUSG00000039809	Gabbr2	blue	0.680019	2.94775e-08	0.280119	0.044291	0.811337	3.01287e-13	0.486891	0.000251971	-0.130725	0.355627	-0.573014	9.01703e-06	-0.265499	0.0571327	-0.462771	0.00055165	0.375889	0.00602932	0.245745	-0.0979454	0.905749	-0.012657	0.958155	0.00409574	0.810004	-0.0153483	0.350613	-0.0292478		FALSE	FALSE	FALSE	TRUE
ENSMUST00000169377	ENSMUSG00000023050	Map3k12	brown	0.131688	0.352063	0.799567	1.17831e-12	0.810875	3.18426e-13	0.587324	4.71638e-06	-0.341444	0.0132389	-0.246945	0.0775793	0.143833	0.309018	0.264549	0.0580612	0.375918	0.00602502	0.883848	-0.0193148	0.931129	0.0121111	0.336319	0.0580472	0.968318	0.00450257	0.757255	0.0132382		FALSE	FALSE	FALSE	TRUE
ENSMUST00000036116	ENSMUSG00000042734	Ttc9	lightcyan	0.656724	1.24405e-07	0.325369	0.0185889	0.810708	3.24863e-13	0.638565	3.51575e-07	-0.0268074	0.850371	-0.472818	0.000400812	-0.107611	0.44765	-0.315562	0.0226789	0.465065	0.000513288	0.916601	0.0167657	0.588554	-0.0451598	0.655001	0.0378498	0.846704	-0.0211879	0.969603	-0.00246798		FALSE	FALSE	TRUE	TRUE
ENSMUST00000102573	ENSMUSG00000027189	Trim44	magenta	0.460066	0.000600186	0.594636	3.34613e-06	0.810463	3.34492e-13	0.735807	5.15554e-10	0.0931554	0.511275	-0.143379	0.310563	-0.256857	0.0660369	-0.0741055	0.601593	0.232106	0.0977717	0.19898	-0.0833339	0.823836	-0.020578	0.807138	0.0144991	0.851687	-0.0125306	0.404209	-0.0242037		FALSE	FALSE	FALSE	TRUE
ENSMUST00000180167	ENSMUSG00000094708	Gm10359	lightcyan	0.202869	0.149192	0.696684	9.6874e-09	0.810408	3.36668e-13	0.599867	2.60398e-06	-0.385343	0.00478677	-0.384639	0.00487087	0.132313	0.349763	0.151012	0.285234	0.418497	0.0020183	0.438147	-0.124177	0.937567	0.014143	0.0727517	0.0900253	0.712889	0.0414922	0.943996	0.00595374		FALSE	FALSE	FALSE	TRUE
ENSMUST00000119978	ENSMUSG00000095937	Gm12671	lightcyan	0.202869	0.149192	0.696684	9.6874e-09	0.810408	3.36668e-13	0.599867	2.60398e-06	-0.385343	0.00478677	-0.384639	0.00487087	0.132313	0.349763	0.151012	0.285234	0.418497	0.0020183	0.438147	-0.124177	0.937567	0.014143	0.0727517	0.0900253	0.712889	0.0414922	0.943996	0.00595374		FALSE	FALSE	FALSE	TRUE
ENSMUST00000107041	ENSMUSG00000078636	Gm7336	lightcyan	0.202869	0.149192	0.696684	9.6874e-09	0.810408	3.36668e-13	0.599867	2.60398e-06	-0.385343	0.00478677	-0.384639	0.00487087	0.132313	0.349763	0.151012	0.285234	0.418497	0.0020183	0.438147	-0.124177	0.937567	0.014143	0.0727517	0.0900253	0.712889	0.0414922	0.943996	0.00595374		FALSE	FALSE	FALSE	TRUE
ENSMUST00000055935	ENSMUSG00000102543	Pcdhgc5	lightcyan	0.503187	0.000143469	0.468424	0.000461469	0.80973	3.64991e-13	0.709641	3.86681e-09	-0.313376	0.0236873	-0.552895	2.13373e-05	-0.445686	0.000929059	-0.300778	0.0302607	0.135024	0.33989	0.0436196	-0.159435	0.111552	0.134357	0.121382	0.119103	0.787807	0.0258282	0.599258	0.0307291		FALSE	FALSE	FALSE	TRUE
ENSMUST00000047239	ENSMUSG00000060212	Pcnx2	lightcyan	0.431867	0.00138919	0.536451	4.14372e-05	0.809277	3.8513e-13	0.606291	1.90199e-06	-0.261972	0.060642	-0.445941	0.000922019	-0.332907	0.0158872	-0.202609	0.149724	0.177323	0.208535	0.204981	-0.158841	0.891965	-0.0218933	0.393249	0.119832	0.924574	0.0158667	0.905469	-0.0107103		FALSE	FALSE	FALSE	FALSE
ENSMUST00000031388	ENSMUSG00000029434	Vps33a	blue	0.831552	2.28497e-14	0.161621	0.252342	0.809155	3.90729e-13	0.453659	0.000730902	0.048694	0.731745	-0.554932	1.96041e-05	-0.239343	0.0874677	-0.589918	4.17979e-06	0.465669	0.000503603	0.796857	-0.0289609	0.664977	-0.0332444	0.483122	0.0375055	0.847491	0.0146271	0.936666	-0.00387623		FALSE	FALSE	FALSE	FALSE
ENSMUST00000024816	ENSMUSG00000024019	Cmtr1	lightcyan	0.549556	2.44843e-05	0.411029	0.00247049	0.808957	3.9999e-13	0.484527	0.000272789	-0.138644	0.326979	-0.456367	0.000672804	-0.00195077	0.989049	-0.247855	0.0764576	0.495327	0.000188914	0.689281	0.0425688	0.712266	-0.0335083	0.999699	-5.95877e-05	0.781322	0.025202	0.828938	0.00977032		FALSE	FALSE	FALSE	FALSE
ENSMUST00000017552	ENSMUSG00000020882	Cacnb1	lightcyan	0.503488	0.000141949	0.386171	0.00468957	0.808712	4.11737e-13	0.399983	0.00330417	-0.236728	0.0910881	-0.524165	6.6554e-05	0.271816	0.0512571	-0.149399	0.290472	0.666475	6.91449e-08	0.487563	0.0602629	0.00101759	0.154394	0.573329	0.030861	0.965633	0.00510996	0.0043659	0.0638539		FALSE	FALSE	TRUE	TRUE
ENSMUST00000027684	ENSMUSG00000026426	Arl8a	lightcyan	0.720341	1.7434e-09	0.187626	0.182871	0.808275	4.33469e-13	0.456703	0.000665907	-0.0563919	0.691309	-0.592682	3.67062e-06	0.195669	0.164478	-0.377043	0.00586382	0.751091	1.41935e-10	0.847878	-0.0217115	0.673381	-0.0340273	0.908421	0.00856998	0.941634	-0.0071236	0.714561	-0.013335		FALSE	FALSE	FALSE	TRUE
ENSMUST00000003183	ENSMUSG00000003099	Ppp5c	lightcyan	0.794099	2.15417e-12	0.120049	0.396597	0.807934	4.51207e-13	0.397611	0.00351265	-0.0614217	0.665334	-0.659287	1.06828e-07	0.156593	0.267597	-0.474111	0.000384405	0.753717	1.12661e-10	0.84466	-0.0233651	0.491433	-0.0532951	0.759443	-0.0203845	0.562932	-0.0340056	0.292732	-0.0311088		FALSE	FALSE	TRUE	TRUE
ENSMUST00000055242	ENSMUSG00000002981	Clptm1	lightcyan	0.281028	0.0435773	0.561805	1.46713e-05	0.807265	4.88029e-13	0.504553	0.000136678	-0.49948	0.000163488	-0.593065	3.60481e-06	0.290664	0.0365795	0.0711168	0.616372	0.573751	8.72757e-06	0.861523	0.0202144	0.952437	0.00840441	0.283828	-0.0474984	0.881649	-0.0115713	0.86944	-0.00708551		FALSE	FALSE	FALSE	FALSE
ENSMUST00000045557	ENSMUSG00000040010	Slc7a5	magenta	0.392536	0.00399798	0.570002	1.02951e-05	0.807154	4.94435e-13	0.907333	1.88173e-20	-0.386628	0.0046366	-0.520786	7.5579e-05	-0.294397	0.0341309	-0.0957537	0.499511	0.200101	0.154938	0.458244	-0.0679551	0.852799	-0.0213631	0.378405	0.0648071	0.12623	0.0789556	0.726329	0.015119		FALSE	FALSE	FALSE	FALSE
ENSMUST00000088174	ENSMUSG00000045216	Hs6st1	blue	0.722872	1.43623e-09	0.204114	0.146658	0.806098	5.59239e-13	0.52806	5.73852e-05	-0.197839	0.159755	-0.705028	5.39248e-09	-0.126479	0.371603	-0.474056	0.000385084	0.494248	0.000196085	0.928683	-0.0135391	0.110687	0.105179	0.748141	-0.0251278	0.581733	0.0391675	0.518783	0.0241752		FALSE	FALSE	TRUE	TRUE
ENSMUST00000047479	ENSMUSG00000102697	Pcdhac2	blue	0.693805	1.18033e-08	0.30074	0.0302827	0.805757	5.81851e-13	0.617111	1.10293e-06	-0.015279	0.914387	-0.484794	0.000270356	-0.319391	0.021	-0.431174	0.00141685	0.330886	0.0165766	0.214919	-0.0960065	0.690099	-0.0326999	0.698305	0.0271902	0.872235	-0.0149963	0.383292	-0.028855		FALSE	FALSE	FALSE	TRUE
ENSMUST00000053917	ENSMUSG00000024286	Ccny	lightcyan	0.554061	2.03289e-05	0.428593	0.00152437	0.80558	5.93888e-13	0.461171	0.00057991	0.128271	0.364807	-0.253765	0.0694798	0.0166549	0.90671	-0.177268	0.208679	0.492914	0.000205297	0.742696	-0.0332581	0.962032	-0.00546469	0.744673	-0.0193246	0.639956	-0.0267605	0.523229	-0.0203601		FALSE	FALSE	TRUE	TRUE
ENSMUST00000005826	ENSMUSG00000005683	Cs	lightcyan	0.0812686	0.566822	0.752341	1.27204e-10	0.805066	6.30318e-13	0.611551	1.4631e-06	-0.58478	5.3042e-06	-0.475988	0.000361649	0.211102	0.13303	0.269922	0.0529647	0.431529	0.00140261	0.740582	-0.0322459	0.714153	-0.0329737	0.567754	-0.0275285	0.968318	-0.00331656	0.437734	-0.0229378		FALSE	FALSE	TRUE	TRUE
ENSMUST00000172450	ENSMUSG00000003131	Pafah1b2	lightcyan	0.380755	0.00535851	0.500486	0.000157821	0.80396	7.1597e-13	0.564291	1.31902e-05	-0.309294	0.0256712	-0.507247	0.000124133	0.0299038	0.833321	-0.0718748	0.612609	0.442215	0.00102947	0.923244	-0.0117282	0.411321	-0.0541379	0.344419	-0.0404047	0.559222	-0.0298522	0.193399	-0.0337175		FALSE	FALSE	TRUE	TRUE
ENSMUST00000081775	ENSMUSG00000038615	Nfe2l1	lightcyan	0.483245	0.000284721	0.494795	0.000192423	0.803739	7.34345e-13	0.493856	0.000198754	-0.0947619	0.503985	-0.342528	0.0129311	-0.109163	0.441087	-0.17668	0.210216	0.351295	0.0106615	0.919502	0.0146088	0.703586	0.0435264	0.394597	0.0963026	0.949457	-0.00822628	0.403139	0.03536		FALSE	FALSE	TRUE	FALSE
ENSMUST00000025590	ENSMUSG00000024687	Osbp	lightcyan	0.249104	0.0749387	0.708193	4.29526e-09	0.803615	7.44869e-13	0.751749	1.33987e-10	-0.294935	0.0337895	-0.318978	0.0211758	-0.180194	0.201143	0.0993221	0.483586	0.179359	0.203273	0.916601	-0.0138849	0.818273	-0.0205144	0.775774	0.019353	0.42591	0.0443639	0.854206	0.00817642		FALSE	FALSE	FALSE	FALSE
ENSMUST00000059428	ENSMUSG00000045790	Ccdc149	lightcyan	0.487146	0.000249816	0.41255	0.0023717	0.803374	7.65688e-13	0.367957	0.0072803	-0.116055	0.412605	-0.41919	0.0019803	0.275264	0.0482637	-0.112991	0.425138	0.659416	1.06006e-07	0.895229	-0.0176492	0.899834	0.0129164	0.0391566	0.0882485	0.919476	0.0101674	0.515866	0.0228518		FALSE	FALSE	FALSE	TRUE
ENSMUST00000089027	ENSMUSG00000068040	Tm9sf4	blue	0.802586	8.37784e-13	0.157125	0.265953	0.802053	8.90214e-13	0.579166	6.85018e-06	-0.0911252	0.520563	-0.668413	6.13715e-08	-0.185704	0.187479	-0.54446	3.01215e-05	0.493975	0.000197939	0.993869	0.00120352	0.86252	-0.0210747	0.514727	0.0416952	0.755021	0.0255749	0.79033	0.0119907		FALSE	FALSE	TRUE	FALSE
ENSMUST00000123481	ENSMUSG00000028246	Faxc	lightcyan	0.592922	3.62929e-06	0.444925	0.000950291	0.801695	9.27074e-13	0.710569	3.61383e-09	0.00416941	0.976597	-0.33987	0.0136966	-0.387772	0.00450638	-0.30105	0.0301041	0.202824	0.149282	0.446196	-0.113294	0.907574	-0.0127843	0.593862	0.0574156	0.892645	0.0195703	0.874777	-0.0112524		FALSE	FALSE	FALSE	FALSE
ENSMUST00000068825	ENSMUSG00000028954	Nub1	lightcyan	0.250647	0.0730958	0.658747	1.10327e-07	0.801615	9.35513e-13	0.541752	3.35823e-05	-0.128512	0.3639	-0.219057	0.118699	0.33811	0.0142241	0.211364	0.132539	0.592311	3.73548e-06	0.57509	-0.0516823	0.242495	-0.0689139	0.921263	-0.0078535	0.81279	0.017414	0.366249	-0.0272903		FALSE	FALSE	TRUE	FALSE
ENSMUST00000045665	ENSMUSG00000073557	Ppp1r12b	lightcyan	0.577503	7.38241e-06	0.421116	0.00187808	0.80112	9.89433e-13	0.615997	1.16772e-06	-0.103468	0.465427	-0.42753	0.00157072	-0.362968	0.00817786	-0.331782	0.0162676	0.223361	0.111451	0.743462	-0.0332611	0.00473842	0.127439	0.697682	0.031095	0.38867	0.0411735	0.114682	0.0423521		FALSE	FALSE	FALSE	TRUE
ENSMUST00000071739	ENSMUSG00000057177	Gsk3a	yellow	0.585828	5.0544e-06	0.251151	0.0725009	0.80097	1.00633e-12	0.2979	0.0319586	-0.226875	0.105788	-0.640043	3.23881e-07	0.436841	0.00120424	-0.239116	0.0877778	0.868557	7.32646e-17	0.95424	0.00741132	0.882259	0.0176368	0.878192	0.0105934	0.84052	0.0138916	0.746593	0.0119522		FALSE	FALSE	TRUE	TRUE
ENSMUST00000022013	ENSMUSG00000021536	Adcy2	blue	0.797651	1.45881e-12	0.139708	0.323245	0.80092	1.01202e-12	0.354782	0.00985916	-0.0359303	0.800361	-0.623641	7.85923e-07	-0.121568	0.390605	-0.573675	8.75713e-06	0.531459	5.0346e-05	0.707582	-0.0368404	0.813377	0.0218941	0.913461	0.00808633	0.817175	-0.0159335	0.917743	-0.00468749		FALSE	FALSE	FALSE	FALSE
ENSMUST00000033283	ENSMUSG00000030978	Rrm1	lightcyan	0.600847	2.48328e-06	0.377752	0.00576422	0.800884	1.01619e-12	0.615782	1.18058e-06	-0.0118586	0.933503	-0.404851	0.00291025	-0.066662	0.638681	-0.257083	0.0657908	0.456816	0.000663593	0.717877	-0.0522108	0.335539	-0.0794934	0.972847	0.00561188	0.825713	-0.0290836	0.37811	-0.0392003		FALSE	FALSE	FALSE	TRUE
ENSMUST00000052539	ENSMUSG00000041263	Rusc1	blue	0.744652	2.47116e-10	0.211311	0.132637	0.80059	1.0504e-12	0.47538	0.000368884	-0.1241	0.380735	-0.622932	8.15689e-07	-0.241927	0.0840017	-0.526284	6.1411e-05	0.407235	0.00273297	0.900122	-0.0166773	0.910312	0.0153231	0.231655	0.0646712	0.934251	-0.00837124	0.763569	0.0132634		FALSE	FALSE	FALSE	FALSE
ENSMUST00000154689	ENSMUSG00000028863	Meaf6	lightcyan	0.400272	0.00327951	0.538561	3.81276e-05	0.800092	1.11094e-12	0.578344	7.10873e-06	-0.0658342	0.642862	-0.272508	0.0506444	0.139855	0.322731	-0.0020233	0.988642	0.51879	8.14221e-05	0.222893	-0.0920809	0.00552367	-0.129441	0.577899	0.0325833	0.984865	0.00204176	0.0980333	-0.0447571		FALSE	FALSE	FALSE	FALSE
ENSMUST00000093166	ENSMUSG00000020340	Cyfip2	blue	0.742588	2.9416e-10	0.195724	0.164356	0.79932	1.21142e-12	0.492168	0.000210611	-0.154276	0.274829	-0.660755	9.7842e-08	-0.330043	0.0168715	-0.565351	1.26016e-05	0.359512	0.00885461	0.370007	-0.0674569	0.934542	-0.0109162	0.394597	0.0381988	0.763006	0.0193796	0.91709	-0.00497686		FALSE	FALSE	FALSE	FALSE
ENSMUST00000048116	ENSMUSG00000041313	Slc7a1	magenta	0.402967	0.00305746	0.5917	3.84442e-06	0.799186	1.22965e-12	0.910434	8.34102e-21	-0.289818	0.0371547	-0.425908	0.00164388	-0.36977	0.00697594	-0.102988	0.467507	0.123967	0.381253	0.518078	-0.0658161	0.477869	0.0521665	0.278255	0.06528	0.991743	0.00137076	0.777736	0.0133049		FALSE	FALSE	FALSE	TRUE
ENSMUST00000052457	ENSMUSG00000033763	Mtss1l	brown	0.167518	0.235213	0.735865	5.13108e-10	0.79916	1.23325e-12	0.690793	1.44782e-08	-0.517798	8.44762e-05	-0.453473	0.000735052	-0.0176424	0.901206	0.144905	0.305387	0.271838	0.0512375	0.942322	0.00900123	0.522186	0.0523518	0.261441	0.0475402	0.957953	0.00477899	0.30561	0.028648		FALSE	FALSE	TRUE	TRUE
ENSMUST00000093162	ENSMUSG00000069895	Atxn1l	brown	0.121276	0.391753	0.837865	9.51403e-15	0.798387	1.34432e-12	0.846381	2.74545e-15	-0.363328	0.00811012	-0.245916	0.0788648	-0.17956	0.202758	0.238773	0.0882477	0.11793	0.405046	0.540816	-0.0603994	0.99699	0.000503953	0.683406	0.0287347	0.761147	0.0257883	0.99764	0.000181185		FALSE	FALSE	FALSE	TRUE
ENSMUST00000021802	ENSMUSG00000021373	Cap2	lightcyan	0.567941	1.12644e-05	0.428458	0.00153019	0.797704	1.45025e-12	0.525003	6.44756e-05	0.0557682	0.694556	-0.293913	0.0344409	-0.116479	0.410891	-0.235792	0.0924129	0.374155	0.00628537	0.264823	-0.0820825	0.318276	0.0643141	0.587929	0.0329177	0.699715	-0.0280836	0.989759	-0.000728841		FALSE	FALSE	FALSE	FALSE
ENSMUST00000034775	ENSMUSG00000032244	Fem1b	brown	0.298517	0.0315878	0.671612	5.03017e-08	0.797476	1.48726e-12	0.562688	1.41289e-05	-0.114213	0.420114	-0.207148	0.140618	-0.0936451	0.509047	0.0455286	0.748592	0.267425	0.0552859	0.798458	0.0268761	0.230399	0.0697347	0.664099	-0.0233894	0.63227	-0.0261991	0.729864	0.0125918		FALSE	FALSE	FALSE	FALSE
ENSMUST00000026221	ENSMUSG00000025203	Scd2	brown	0.14861	0.293055	0.708865	4.09121e-09	0.797032	1.56211e-12	0.525031	6.44066e-05	-0.518771	8.14792e-05	-0.472972	0.000398823	0.217913	0.120684	0.189845	0.177656	0.447218	0.000887589	0.755315	0.0326936	0.98686	-0.00259867	0.905006	-0.00908964	0.65267	-0.027463	0.983377	-0.00125071		FALSE	FALSE	FALSE	TRUE
ENSMUST00000030643	ENSMUSG00000028838	Extl1	lightcyan	0.620233	9.38874e-07	0.237211	0.0904106	0.796367	1.681e-12	0.337132	0.0145248	-0.286299	0.0396249	-0.696784	9.62066e-09	0.0311891	0.826265	-0.418109	0.00203986	0.58521	5.20043e-06	0.739231	-0.0376783	0.897145	-0.0189671	0.107778	0.0746796	0.487944	0.0423666	0.646313	0.0177688		FALSE	FALSE	FALSE	FALSE
ENSMUST00000043200	ENSMUSG00000032870	Smap2	blue	0.840554	6.47653e-15	0.0610582	0.667199	0.796018	1.74671e-12	0.338619	0.0140698	-0.0764502	0.590109	-0.712467	3.14401e-09	0.0194615	0.891078	-0.600691	2.50206e-06	0.678807	3.18726e-08	0.889377	-0.016793	0.375855	0.0629342	0.864833	0.0117019	0.844374	-0.0138544	0.765434	0.0113423		FALSE	FALSE	FALSE	FALSE
ENSMUST00000025695	ENSMUSG00000024777	Ppp2r5b	lightcyan	0.790368	3.21795e-12	0.0964471	0.496396	0.796005	1.74914e-12	0.3034	0.0287797	-0.121368	0.391393	-0.711151	3.46309e-09	0.0880572	0.534757	-0.532541	4.82793e-05	0.708144	4.31071e-09	0.69752	0.0389098	0.903987	-0.0132144	0.707577	-0.0224163	0.938184	-0.00692919	0.99764	0.0001602		FALSE	FALSE	FALSE	TRUE
ENSMUST00000021990	ENSMUSG00000021518	Ptdss1	lightcyan	0.54238	3.27485e-05	0.337989	0.0142611	0.795897	1.77002e-12	0.343651	0.012619	-0.139172	0.325122	-0.517903	8.41483e-05	0.278514	0.045573	-0.192923	0.170599	0.703656	5.94602e-09	0.506498	0.0615566	0.861246	-0.016971	0.646277	-0.0288165	0.815116	-0.018765	0.998229	0.000147355		FALSE	FALSE	FALSE	TRUE
ENSMUST00000031598	ENSMUSG00000029599	Ddx54	lightcyan	0.306802	0.0269494	0.569289	1.06212e-05	0.795666	1.81548e-12	0.525189	6.40211e-05	-0.346922	0.0117464	-0.460091	0.000599718	0.228158	0.103776	0.0671772	0.636084	0.508186	0.000120016	0.748349	0.0382848	0.461338	0.0534551	0.664576	0.030673	0.820194	0.0210163	0.268983	0.0363314		FALSE	FALSE	TRUE	TRUE
ENSMUST00000030917	ENSMUSG00000029050	Ski	brown	0.194856	0.166272	0.716678	2.29939e-09	0.795329	1.88377e-12	0.642497	2.82386e-07	-0.459737	0.000606351	-0.404301	0.00295261	-0.166656	0.237667	0.072811	0.607975	0.172944	0.220174	0.990319	0.00226074	0.00969173	0.173139	0.473091	0.0788686	0.585618	0.0384053	0.027941	0.0741985		FALSE	FALSE	TRUE	TRUE
ENSMUST00000074991	ENSMUSG00000009035	Tmem184b	blue	0.829472	3.02555e-14	0.119215	0.39991	0.794936	1.96645e-12	0.51265	0.000102088	0.00455998	0.974406	-0.61535	1.20692e-06	-0.101787	0.472744	-0.548223	2.58572e-05	0.571616	9.5909e-06	0.673669	-0.0706934	0.850406	0.0263367	0.505102	-0.0580871	0.556612	0.0506538	0.830652	-0.0132927		FALSE	FALSE	TRUE	TRUE
ENSMUST00000027974	ENSMUSG00000026663	Atf6	lightcyan	0.543891	3.08202e-05	0.453115	0.000743097	0.794809	1.99387e-12	0.582167	5.97836e-06	-0.00817025	0.954159	-0.329357	0.0171146	-0.260685	0.0619653	-0.245893	0.0788929	0.255262	0.0677959	0.125719	-0.104187	0.827947	0.0193794	0.855813	0.0156397	0.850446	-0.0149619	0.563644	-0.0200139		FALSE	FALSE	FALSE	FALSE
ENSMUST00000097713	ENSMUSG00000051344	Plekhm3	lightcyan	0.687608	1.79203e-08	0.302296	0.0293956	0.794679	2.02232e-12	0.46916	0.000450751	0.0746955	0.598694	-0.386251	0.00468024	-0.195371	0.165134	-0.405603	0.00285325	0.404189	0.00296127	0.932459	-0.0127063	0.498097	0.049551	0.955702	0.00589497	0.581618	0.0388297	0.583907	0.0213889		FALSE	FALSE	FALSE	TRUE
ENSMUST00000099295	ENSMUSG00000021671	Poc5	brown	0.180451	0.200491	0.750057	1.5533e-10	0.794584	2.04343e-12	0.715409	2.52815e-09	-0.295252	0.0335897	-0.262841	0.0597618	0.0171165	0.904137	0.204306	0.146271	0.305043	0.0278833	0.812873	-0.0326234	0.791618	-0.0261999	0.730239	0.0285952	0.680618	-0.0375235	0.738476	-0.0160329		FALSE	FALSE	FALSE	TRUE
ENSMUST00000098924	ENSMUSG00000027951	Adar	blue	0.735251	5.39424e-10	0.240182	0.0863307	0.794267	2.11503e-12	0.504115	0.000138825	-0.0509549	0.719788	-0.540484	3.53253e-05	-0.252929	0.0704359	-0.496986	0.000178354	0.391492	0.00410491	0.2024	0.0919469	0.450485	0.0549299	0.486567	0.0450598	0.369879	0.0482569	0.0120318	0.0606419		FALSE	FALSE	TRUE	TRUE
ENSMUST00000005431	ENSMUSG00000005299	Letm1	lightcyan	0.176219	0.211428	0.647997	2.06731e-07	0.793094	2.40197e-12	0.457889	0.000642033	-0.509368	0.000115007	-0.499226	0.000164946	0.31418	0.0233119	0.175192	0.214145	0.536905	4.0705e-05	0.990662	-0.00165498	0.974646	-0.00435632	0.918291	0.0083062	0.654795	-0.028771	0.891193	-0.00637035		FALSE	FALSE	FALSE	TRUE
ENSMUST00000020958	ENSMUSG00000020627	Klhl29	lightcyan	0.306026	0.027358	0.652902	1.55703e-07	0.793042	2.41542e-12	0.587537	4.67012e-06	-0.17215	0.222332	-0.253361	0.0699403	-0.0185725	0.896026	0.0697609	0.623127	0.324163	0.0190554	0.692335	0.0436083	0.0255529	0.11299	0.879832	0.0131451	0.909139	-0.0119658	0.179991	0.0406133		FALSE	FALSE	TRUE	FALSE
ENSMUST00000090227	ENSMUSG00000039100	2006-03-01	brown	0.188063	0.181835	0.797117	1.54747e-12	0.79237	2.59712e-12	0.732116	6.94733e-10	-0.07112	0.616356	-0.0555775	0.695549	-0.0316875	0.823533	0.24275	0.0829209	0.246975	0.0775423	0.163577	-0.0876043	0.67457	-0.0342613	0.986955	-0.00147654	0.853063	-0.0123932	0.205224	-0.0331021		FALSE	FALSE	TRUE	TRUE
ENSMUST00000066345	ENSMUSG00000068663	Clec16a	lightcyan	0.380978	0.00532944	0.56479	1.29101e-05	0.791636	2.80997e-12	0.608327	1.71933e-06	-0.293406	0.0347679	-0.414289	0.0022631	-0.226089	0.107035	-0.121459	0.391034	0.228378	0.103434	0.848338	-0.0253091	0.654045	0.0415033	0.748984	0.0257577	0.966315	-0.0050279	0.776941	0.0128179		FALSE	FALSE	FALSE	FALSE
ENSMUST00000049040	ENSMUSG00000037905	Bri3bp	lightcyan	0.300907	0.0301866	0.617672	1.07163e-06	0.791363	2.89358e-12	0.750522	1.49167e-10	-0.481385	0.000302869	-0.530077	5.3107e-05	-0.323553	0.019295	-0.0596133	0.674631	0.107717	0.4472	0.88852	0.0167918	0.927584	0.0114293	0.806011	0.0156023	0.441025	-0.0387854	0.974973	0.00159834		FALSE	FALSE	TRUE	FALSE
ENSMUST00000020315	ENSMUSG00000020114	Cand1	brown	0.146141	0.301237	0.828249	3.56261e-14	0.791251	2.92826e-12	0.750794	1.45661e-10	-0.20072	0.15364	-0.128275	0.364793	-0.0917082	0.517887	0.259111	0.0636143	0.190761	0.175535	0.978063	0.0037762	0.725025	-0.0281969	0.951564	0.00480294	0.742995	-0.0203611	0.808245	-0.00956487		FALSE	FALSE	TRUE	TRUE
ENSMUST00000045903	ENSMUSG00000032536	Trak1	lightcyan	0.355639	0.00967019	0.563897	1.34151e-05	0.790993	3.01021e-12	0.722558	1.47138e-09	-0.496185	0.000183387	-0.575976	7.90471e-06	-0.350161	0.0109341	-0.144686	0.306128	0.122279	0.387819	0.567529	0.0500556	0.00167535	0.157797	0.893096	0.00957789	0.64835	0.0260594	0.00441315	0.0613499		FALSE	FALSE	TRUE	TRUE
ENSMUST00000056102	ENSMUSG00000050272	Dscam	lightcyan	0.255895	0.0670939	0.684195	2.24564e-08	0.790385	3.21203e-12	0.739305	3.86817e-10	-0.34882	0.0112646	-0.36024	0.00870821	-0.333977	0.0155323	0.0137094	0.923155	0.0905724	0.523106	0.848878	-0.0238519	0.710373	-0.0305201	0.591705	0.0329483	0.876597	0.0144973	0.98429	-0.00115439		FALSE	FALSE	FALSE	FALSE
ENSMUST00000124992	ENSMUSG00000028277	Ube2j1	lightcyan	0.307307	0.0266858	0.616067	1.16349e-06	0.790039	3.33254e-12	0.64398	2.5976e-07	-0.197923	0.159574	-0.308147	0.0262529	-0.0862873	0.54303	0.0335962	0.813089	0.305092	0.0278569	0.441648	-0.0760978	0.0759392	-0.104757	0.776101	0.0258269	0.122869	0.094534	0.813928	-0.0118817		FALSE	FALSE	FALSE	FALSE
ENSMUST00000048731	ENSMUSG00000039043	Arpin	lightcyan	0.251346	0.0722724	0.669962	5.57537e-08	0.789839	3.40399e-12	0.728807	9.04045e-10	-0.258124	0.0646667	-0.296073	0.033077	0.0697388	0.623237	0.155297	0.271626	0.388552	0.00441949	0.312673	-0.107745	0.185983	-0.098954	0.993536	0.00130001	0.724721	-0.0409137	0.0980333	-0.0618429		FALSE	FALSE	FALSE	TRUE
ENSMUST00000046110	ENSMUSG00000026587	Astn1	lightcyan	0.343433	0.0126791	0.573057	8.99982e-06	0.789794	3.42023e-12	0.597367	2.93711e-06	-0.326853	0.0180283	-0.434163	0.00130086	-0.235047	0.0934763	-0.0955906	0.500246	0.210311	0.134523	0.454055	-0.0621292	0.936872	-0.0092421	0.98721	-0.00161377	0.84052	-0.0155023	0.486918	-0.0224118		FALSE	FALSE	TRUE	TRUE
ENSMUST00000068505	ENSMUSG00000026509	Capn2	lightcyan	0.464833	0.000517058	0.434147	0.00130148	0.789746	3.43774e-12	0.48255	0.000291387	-0.225322	0.108263	-0.479261	0.000324884	0.137421	0.331306	-0.1208	0.393629	0.547873	2.62291e-05	0.874431	0.0204764	0.994107	-0.000978931	0.290097	-0.0537564	0.828594	-0.0180807	0.770537	-0.0123322		FALSE	FALSE	FALSE	TRUE
ENSMUST00000052529	ENSMUSG00000046062	Ppp1r15b	lightcyan	0.34062	0.0134767	0.61809	1.04881e-06	0.789458	3.54428e-12	0.698639	8.45998e-09	-0.272036	0.0510618	-0.362824	0.0082052	-0.271707	0.0513544	-0.0661584	0.641224	0.153553	0.277113	0.822495	-0.0303652	0.00257855	0.168891	0.478812	0.0740237	0.988122	-0.00214419	0.108022	0.0537791		FALSE	FALSE	FALSE	FALSE
ENSMUST00000025774	ENSMUSG00000024853	Sf3b2	brown	0.0789828	0.577816	0.767507	3.19032e-11	0.789193	3.64527e-12	0.450205	0.000811509	-0.370348	0.00688137	-0.270905	0.0520725	0.413421	0.00231674	0.343235	0.0127339	0.545119	2.93314e-05	0.992977	0.00115398	0.708452	-0.0298788	0.763585	0.0172718	0.87204	-0.0114587	0.904121	-0.0052489		FALSE	FALSE	TRUE	TRUE
ENSMUST00000108682	ENSMUSG00000033066	Gas7	lightcyan	0.761986	5.34089e-11	0.150051	0.288346	0.788881	3.76748e-12	0.354123	0.0100067	0.00837499	0.953011	-0.563807	1.34671e-05	-0.0315337	0.824376	-0.505827	0.000130609	0.585842	5.05117e-06	0.0711193	-0.103907	0.967514	-0.00516952	0.317959	0.0425142	0.973337	0.00280898	0.675898	-0.014736		FALSE	FALSE	FALSE	FALSE
ENSMUST00000014065	ENSMUSG00000013921	Clip3	lightcyan	0.700529	7.41375e-09	0.14583	0.302278	0.788304	4.00405e-12	0.358827	0.00899437	-0.33442	0.0153872	-0.820901	9.25801e-14	-0.0669962	0.636996	-0.527419	5.881e-05	0.551912	2.22228e-05	0.790459	-0.0269562	0.914416	0.0147168	0.988867	-0.00128866	0.872154	-0.0112211	0.889772	-0.00595026		FALSE	FALSE	TRUE	FALSE
ENSMUST00000058550	ENSMUSG00000063015	Ccni	blue	0.747625	1.91682e-10	0.146262	0.300832	0.788076	4.10102e-12	0.555165	1.94152e-05	-0.207454	0.14002	-0.749126	1.68401e-10	-0.0655973	0.644061	-0.490513	0.000222868	0.552792	2.14284e-05	0.776613	0.0285098	0.869931	-0.017104	0.582932	-0.0270787	0.781151	-0.0172892	0.842911	-0.00792917		FALSE	FALSE	FALSE	TRUE
ENSMUST00000015800	ENSMUSG00000015656	Hspa8	lightcyan	0.202389	0.150177	0.714053	2.79633e-09	0.787715	4.25974e-12	0.679764	2.99675e-08	-0.408338	0.00265424	-0.376563	0.00593214	0.000662145	0.996283	0.15571	0.270339	0.290334	0.0368028	1.77483e-06	0.218703	8.35179e-05	0.235457	0.941262	0.00602403	0.979308	-0.00280529	3.45133e-06	0.114774		FALSE	FALSE	TRUE	FALSE
ENSMUST00000067918	ENSMUSG00000034613	Ppm1h	lightcyan	0.557571	1.75528e-05	0.354242	0.00997992	0.787533	4.34202e-12	0.464734	0.000518679	-0.202232	0.150499	-0.5308	5.16457e-05	-0.0229028	0.871967	-0.271991	0.0511021	0.455847	0.000683627	0.801629	0.0281764	0.0167531	0.112484	0.71047	-0.0229149	0.76242	-0.0247534	0.410736	0.0255392		FALSE	FALSE	FALSE	FALSE
ENSMUST00000031254	ENSMUSG00000029312	Klhl8	lightcyan	0.375117	0.00614218	0.5194	7.95948e-05	0.787487	4.36283e-12	0.361011	0.00855549	-0.132245	0.350014	-0.310111	0.0252631	0.275601	0.0479782	-0.000962952	0.994594	0.579467	6.75755e-06	0.445549	0.081841	0.265052	0.0866137	0.610301	0.0441997	0.896334	-0.0197362	0.146268	0.0519087		FALSE	FALSE	TRUE	FALSE
ENSMUST00000075895	ENSMUSG00000003464	Pex19	lightcyan	0.345528	0.0121118	0.506946	0.000125484	0.786359	4.90867e-12	0.453235	0.000740401	-0.242042	0.0838507	-0.421101	0.0018789	0.373816	0.00633658	0.0413335	0.771098	0.67564	3.90227e-08	0.447587	-0.0754739	0.529751	-0.0607364	0.317335	-0.0611096	0.972538	-0.00498977	0.114955	-0.0492715		FALSE	FALSE	TRUE	TRUE
ENSMUST00000109554	ENSMUSG00000022390	Zc3h7b	blue	0.750588	1.48301e-10	0.202137	0.150695	0.786281	4.94896e-12	0.538593	3.80807e-05	-0.150057	0.288326	-0.644471	2.52654e-07	-0.362078	0.00834777	-0.569888	1.03469e-05	0.317693	0.0217309	0.767532	0.0298779	0.298708	0.0746113	0.33448	0.0425864	0.864767	0.0122506	0.111217	0.0395859		FALSE	FALSE	TRUE	TRUE
ENSMUST00000038014	ENSMUSG00000040697	Dnajc16	brown	0.0152467	0.914568	0.86099	2.70489e-16	0.786182	5.0002e-12	0.629076	5.89208e-07	-0.451341	0.000784151	-0.258181	0.0646051	0.161415	0.252956	0.378857	0.00561193	0.318682	0.0213025	0.883438	-0.0188842	0.892409	0.0135429	0.697843	0.0247527	0.780933	0.0214406	0.807501	0.0104988		FALSE	FALSE	FALSE	TRUE
ENSMUST00000012612	ENSMUSG00000041164	Zmiz2	blue	0.770544	2.38838e-11	0.168952	0.231171	0.785997	5.09765e-12	0.40312	0.00304528	0.0573514	0.686326	-0.522177	7.17368e-05	0.0175724	0.901596	-0.452769	0.000750945	0.594668	3.34113e-06	0.827859	-0.0327971	0.271774	0.104042	0.80184	0.0403624	0.164043	0.148519	0.0949486	0.0678672		FALSE	FALSE	FALSE	TRUE
ENSMUST00000045473	ENSMUSG00000042066	Tmcc2	lightcyan	0.419593	0.00195852	0.45386	0.00072644	0.785213	5.52957e-12	0.451594	0.000778183	-0.403267	0.00303358	-0.587015	4.78441e-06	-0.0923616	0.514896	-0.211321	0.132619	0.373545	0.00637781	0.0628772	0.111477	0.193031	0.106283	0.924592	-0.00783911	0.32515	0.0450661	0.00514613	0.0643277		FALSE	FALSE	FALSE	TRUE
ENSMUST00000031766	ENSMUSG00000029752	Asns	lightcyan	0.653456	1.5075e-07	0.227997	0.104028	0.784548	5.92326e-12	0.344238	0.0124584	-0.0537907	0.704885	-0.537418	3.98902e-05	0.311816	0.0244292	-0.299101	0.0312404	0.788082	4.09859e-12	0.765817	-0.0331062	0.408982	-0.0639688	0.914244	-0.00897445	0.590071	-0.0371768	0.236072	-0.0347974		FALSE	FALSE	TRUE	TRUE
ENSMUST00000056153	ENSMUSG00000044788	Fads6	lightcyan	0.338208	0.0141942	0.592076	3.7771e-06	0.784274	6.0932e-12	0.637112	3.80942e-07	-0.213729	0.12816	-0.345462	0.0121294	0.101619	0.47348	0.0457373	0.747477	0.445428	0.00093619	0.959456	0.00872352	0.338571	-0.0705723	0.137067	0.0941227	0.761244	0.0301646	0.724257	0.0170596		FALSE	FALSE	TRUE	FALSE
ENSMUST00000097694	ENSMUSG00000049339	Fam134a	lightcyan	0.464967	0.000514872	0.430834	0.00143061	0.784094	6.20726e-12	0.536924	4.0674e-05	-0.262261	0.0603483	-0.509332	0.000115157	0.00895085	0.949784	-0.15859	0.261466	0.455849	0.00068359	0.841169	-0.028636	0.734393	0.0469993	0.789923	0.0287763	0.0543993	0.179107	0.155001	0.0596551		FALSE	FALSE	FALSE	TRUE
ENSMUST00000089230	ENSMUSG00000022052	Ppp2r2a	lightcyan	0.602612	2.27882e-06	0.302807	0.0291096	0.783185	6.81478e-12	0.499747	0.000161964	-0.00675994	0.962065	-0.454569	0.000710895	0.156865	0.266755	-0.226179	0.106891	0.627674	6.35005e-07	0.879651	-0.0189178	0.924594	-0.00990084	0.930352	0.0073717	0.787992	-0.0197491	0.80114	-0.0105073		FALSE	FALSE	FALSE	TRUE
ENSMUST00000085668	ENSMUSG00000066647	Gm5113	lightcyan	0.285314	0.0403408	0.666919	6.72876e-08	0.782921	7.00167e-12	0.625026	7.30681e-07	-0.156116	0.269076	-0.222321	0.11317	-0.169675	0.229153	0.0433509	0.76025	0.200252	0.15462	0.527529	-0.0778986	0.22773	-0.0918899	0.411926	0.0701325	0.900865	0.0185122	0.699463	-0.020796		FALSE	FALSE	FALSE	FALSE
ENSMUST00000040336	ENSMUSG00000038267	Slc22a23	blue	0.793311	2.34628e-12	0.154281	0.274812	0.782717	7.14873e-12	0.493659	0.000200104	0.0323349	0.819987	-0.548317	2.57575e-05	-0.0119586	0.932944	-0.470247	0.000435364	0.602345	2.30864e-06	0.973799	0.00593015	0.856774	-0.0197298	0.991559	-0.00168933	0.135425	0.0980844	0.605015	0.0234185		FALSE	FALSE	FALSE	FALSE
ENSMUST00000109567	ENSMUSG00000061689	Dlgap4	lightcyan	0.553944	2.04275e-05	0.353068	0.0102468	0.782612	7.22645e-12	0.458841	0.000623414	-0.250875	0.0728259	-0.566783	1.18451e-05	-0.231254	0.0990445	-0.355856	0.00962283	0.310156	0.0252408	0.863228	0.0205155	0.00146102	0.181331	0.31097	0.0517407	0.526934	0.0357565	0.00147562	0.0727058		FALSE	FALSE	TRUE	TRUE
ENSMUST00000028341	ENSMUSG00000026965	Anapc2	lightcyan	0.235939	0.0922034	0.627356	6.45829e-07	0.782464	7.33614e-12	0.449974	0.000817183	-0.274715	0.0487305	-0.335172	0.015144	0.421695	0.00184829	0.191408	0.174047	0.640035	3.24027e-07	0.799197	0.0290854	0.972917	-0.00501826	0.844207	0.0146126	0.962385	-0.00468881	0.844154	0.00859881		FALSE	FALSE	TRUE	TRUE
ENSMUST00000105584	ENSMUSG00000029033	Acap3	lightcyan	0.605996	1.92991e-06	0.2253	0.108298	0.78215	7.57535e-12	0.334762	0.0152763	-0.278715	0.0454111	-0.696039	1.01272e-08	0.0342187	0.809689	-0.399488	0.00334679	0.567908	1.12802e-05	0.534062	-0.0582779	0.790901	0.0319912	0.623404	0.0307967	0.772688	0.0222479	0.908828	0.00563883		FALSE	FALSE	FALSE	TRUE
ENSMUST00000048248	ENSMUSG00000035390	Brsk1	lightcyan	0.676985	3.58183e-08	0.250169	0.0736626	0.781645	7.97475e-12	0.447362	0.000883793	-0.0489933	0.730159	-0.505894	0.000130296	0.00633893	0.964426	-0.383871	0.00496407	0.547111	2.70554e-05	0.987043	0.0034618	0.417755	0.087809	0.774519	0.0403923	0.664334	-0.0468592	0.652128	0.024337		FALSE	FALSE	TRUE	FALSE
ENSMUST00000003612	ENSMUSG00000003518	Dusp3	blue	0.786373	4.90172e-12	0.149515	0.290091	0.781599	8.01171e-12	0.489191	0.000233113	-0.054768	0.699773	-0.61943	9.78733e-07	-0.260828	0.0618164	-0.570138	1.02341e-05	0.428044	0.00154816	0.728666	-0.0382962	0.52729	0.0581932	0.823956	0.0205524	0.0715811	0.0976984	0.297482	0.0374363		FALSE	FALSE	FALSE	TRUE
ENSMUST00000034703	ENSMUSG00000032185	Carm1	lightcyan	0.472578	0.000403939	0.397285	0.00354214	0.78152	8.07658e-12	0.479486	0.000322483	-0.29212	0.0356082	-0.542197	3.29896e-05	0.034819	0.806414	-0.178893	0.204469	0.480479	0.000312094	0.990344	-0.00219151	0.616526	-0.0497483	0.755618	0.027972	0.767153	0.028685	0.962459	0.00300117		FALSE	FALSE	FALSE	FALSE
ENSMUST00000143977	ENSMUSG00000026933	Camsap1	lightcyan	0.464194	0.000527564	0.494	0.000197772	0.781499	8.09352e-12	0.586452	4.91071e-06	-0.202786	0.14936	-0.422336	0.00181584	-0.281851	0.0429398	-0.208424	0.138135	0.200771	0.153532	0.913072	-0.0182438	0.1657	0.105166	0.271367	0.0880383	0.855279	-0.0209191	0.293187	0.0406825		FALSE	FALSE	FALSE	FALSE
ENSMUST00000031423	ENSMUSG00000029467	Atp2a2	brown	0.0710482	0.616713	0.870652	5.0304e-17	0.781289	8.26825e-12	0.893971	4.64297e-19	-0.42748	0.00157295	-0.252509	0.0709185	-0.189122	0.179344	0.293987	0.0343935	0.0792918	0.576324	0.79645	-0.0358954	0.44817	0.0566022	0.386977	0.0373864	0.862312	0.017096	0.627591	0.0195172		FALSE	FALSE	FALSE	TRUE
ENSMUST00000108639	ENSMUSG00000018750	Zbtb4	lightcyan	0.579238	6.82794e-06	0.336299	0.0147851	0.780734	8.74684e-12	0.43515	0.00126446	-0.0963145	0.496991	-0.467078	0.00048164	0.0714618	0.614658	-0.252954	0.0704071	0.545005	2.94671e-05	0.359551	0.0710966	0.801519	0.0217837	0.890106	-0.0100736	0.98839	-0.00139454	0.501785	0.0214202		FALSE	FALSE	FALSE	FALSE
ENSMUST00000056919	ENSMUSG00000046707	Csnk2a2	lightcyan	0.395529	0.00370507	0.546402	2.78458e-05	0.780566	8.89607e-12	0.638925	3.44643e-07	-0.223789	0.110749	-0.378981	0.005595	-0.123142	0.384454	-0.0750808	0.596804	0.292335	0.0354663	0.915079	0.0167455	0.649552	0.0395371	0.751993	-0.0266533	0.768309	-0.0284576	0.991896	0.000671119		FALSE	FALSE	FALSE	FALSE
ENSMUST00000032335	ENSMUSG00000030213	Atf7ip	brown	0.0985504	0.487007	0.843148	4.43898e-15	0.780409	9.03857e-12	0.791141	2.96294e-12	-0.320193	0.0206617	-0.187661	0.182788	-0.108128	0.445458	0.27161	0.0514406	0.156704	0.267254	0.0399797	-0.124882	0.0617406	-0.0964646	0.441414	0.0395933	0.829311	0.0169815	0.113093	-0.0423601		FALSE	FALSE	FALSE	FALSE
ENSMUST00000030795	ENSMUSG00000028953	Abcf2	lightcyan	0.589237	4.31478e-06	0.256307	0.0666399	0.780395	9.05137e-12	0.264476	0.0581335	-0.133481	0.345487	-0.554252	2.01679e-05	0.332286	0.0160963	-0.250808	0.0729055	0.752486	1.25594e-10	0.828278	0.0256575	0.640916	0.0399829	0.776335	-0.0191103	0.998127	0.000256431	0.768483	0.0119624		FALSE	FALSE	FALSE	TRUE
ENSMUST00000091935	ENSMUSG00000102440	Pcdhga9	lightcyan	0.55945	1.62151e-05	0.392263	0.00402574	0.779739	9.67033e-12	0.715259	2.55655e-09	-0.265757	0.0568828	-0.561397	1.49289e-05	-0.380624	0.00537566	-0.336718	0.0146538	0.192057	0.172564	0.198575	-0.145688	0.868213	-0.0286912	0.060625	0.157464	0.773005	-0.0434045	0.907811	-0.00924929		FALSE	FALSE	FALSE	TRUE
ENSMUST00000102581	ENSMUSG00000001098	Kctd10	lightcyan	0.395293	0.00372747	0.458197	0.000635959	0.779209	1.01998e-11	0.531203	5.08472e-05	-0.266335	0.0563247	-0.485428	0.00026468	0.388	0.00448083	0.0189182	0.894101	0.687236	1.83692e-08	0.50367	0.0640311	0.100608	0.0970178	0.987709	0.00187564	0.702262	0.0287961	0.0963023	0.0473076		FALSE	FALSE	TRUE	TRUE
ENSMUST00000025127	ENSMUSG00000024277	Mapre2	blue	0.801642	9.32652e-13	0.18155	0.197716	0.779138	1.02731e-11	0.574191	8.55872e-06	0.0260861	0.854352	-0.527099	5.9533e-05	-0.300468	0.0304398	-0.545267	2.9156e-05	0.379573	0.00551506	0.931801	0.011594	0.654159	0.0362985	0.949881	-0.00608665	0.8079	-0.0186787	0.897797	0.00604348		FALSE	FALSE	FALSE	FALSE
ENSMUST00000054908	ENSMUSG00000022024	Sugt1	brown	0.176489	0.210717	0.788764	3.81437e-12	0.779046	1.03674e-11	0.750887	1.44487e-10	-0.193096	0.170208	-0.150668	0.286346	0.0103213	0.942108	0.243334	0.0821606	0.278618	0.0454895	0.921652	-0.0141112	0.806143	-0.0227594	0.94799	-0.00654315	0.631609	-0.0350442	0.598946	-0.0205212		FALSE	FALSE	TRUE	TRUE
ENSMUST00000036381	ENSMUSG00000034190	Chmp7	lightcyan	0.638922	3.44686e-07	0.230225	0.100598	0.779014	1.04017e-11	0.238487	0.0886405	-0.012684	0.928887	-0.485156	0.0002671	0.369118	0.00708405	-0.285389	0.0402858	0.827442	3.96494e-14	0.932459	0.0114125	0.770648	-0.0257511	0.827991	-0.0154405	0.773613	-0.0205212	0.773277	-0.0116733		FALSE	FALSE	FALSE	TRUE
ENSMUST00000022609	ENSMUSG00000022031	Elp3	lightcyan	0.388523	0.00442272	0.465875	0.000500333	0.778616	1.08248e-11	0.348597	0.0113201	-0.113255	0.424048	-0.330948	0.016555	0.405234	0.0028811	0.00612787	0.96561	0.726874	1.05253e-09	0.708442	-0.0392496	0.178	-0.0809108	0.742042	-0.0213528	0.727446	-0.0239401	0.163737	-0.0385979		FALSE	FALSE	TRUE	TRUE
ENSMUST00000094651	ENSMUSG00000070705	Eid2b	lightcyan	0.375603	0.00607093	0.579637	6.706e-06	0.778606	1.08356e-11	0.674058	4.31361e-08	-0.10569	0.455843	-0.265686	0.0569508	-0.128943	0.36228	-0.02218	0.875975	0.317726	0.0217166	0.693365	-0.0500584	0.000122453	-0.192439	0.825552	0.0217344	0.688821	-0.0385659	0.038687	-0.065322		FALSE	FALSE	FALSE	TRUE
ENSMUST00000114849	ENSMUSG00000039512	Uhrf1bp1	lightcyan	0.376849	0.0058914	0.617722	1.06888e-06	0.778476	1.09775e-11	0.732885	6.53158e-10	-0.129471	0.3603	-0.243757	0.0816138	-0.203064	0.148792	-0.0252337	0.859063	0.216015	0.124034	0.919699	-0.0162798	0.658081	0.0394878	0.590943	0.0416848	0.845664	0.0213211	0.633507	0.0216016		FALSE	FALSE	FALSE	TRUE
ENSMUST00000058943	ENSMUSG00000049097	Ankrd34a	lightcyan	0.652269	1.61556e-07	0.224335	0.109858	0.777663	1.19053e-11	0.406397	0.00279418	-0.206916	0.141075	-0.633785	4.57025e-07	0.0644651	0.649803	-0.380847	0.00534648	0.591337	3.91063e-06	0.259701	-0.0940405	0.545031	0.0623175	0.849771	-0.0162486	0.748832	-0.0257029	0.643605	-0.0186736		FALSE	FALSE	TRUE	FALSE
ENSMUST00000047257	ENSMUSG00000041298	Katnal1	lightcyan	0.559506	1.61767e-05	0.418576	0.00201394	0.77764	1.19323e-11	0.657042	1.22083e-07	-0.157782	0.263936	-0.448897	0.000844075	-0.385171	0.00480728	-0.326196	0.0182746	0.191192	0.174542	0.829031	0.0268299	0.453842	0.0517931	0.420192	0.0445436	0.672314	-0.0302932	0.472267	0.0249219		FALSE	FALSE	TRUE	FALSE
ENSMUST00000107818	ENSMUSG00000020864	Ankrd40	lightcyan	0.604271	2.10109e-06	0.28592	0.0398993	0.776818	1.29481e-11	0.466352	0.000492841	-0.0420011	0.767503	-0.481196	0.00030477	0.312566	0.0240703	-0.205021	0.144832	0.738201	4.23719e-10	0.878169	0.0188928	0.448445	0.0511462	0.966864	-0.00393935	0.988659	-0.00140602	0.628137	0.0172971		FALSE	FALSE	FALSE	FALSE
ENSMUST00000023750	ENSMUSG00000023011	Faim2	blue	0.857902	4.50964e-16	0.0271222	0.848634	0.776547	1.33003e-11	0.319873	0.0207963	-0.0658962	0.642549	-0.719334	1.88204e-09	0.051409	0.717394	-0.614423	1.26523e-06	0.701157	7.09397e-09	0.6006	0.0450063	0.820014	0.0266018	0.811819	0.014166	0.940439	0.00591031	0.449335	0.0228228		FALSE	FALSE	TRUE	TRUE
ENSMUST00000030140	ENSMUSG00000028431	Ikbkap	brown	0.127511	0.367679	0.820442	9.8126e-14	0.776389	1.35101e-11	0.785734	5.23882e-12	-0.341013	0.0133626	-0.219881	0.117284	-0.236002	0.0921135	0.191496	0.173846	0.074006	0.602083	0.33517	-0.0794001	0.980883	0.00281665	0.692476	0.0314029	0.878784	-0.0150223	0.750663	-0.0133312		FALSE	FALSE	FALSE	FALSE
ENSMUST00000060837	ENSMUSG00000051343	Rab11fip5	blue	0.874248	2.59818e-17	0.00335407	0.981173	0.776346	1.35666e-11	0.292388	0.0354315	-0.0713572	0.615177	-0.74818	1.82739e-10	0.0272581	0.847884	-0.649344	1.91344e-07	0.685651	2.0404e-08	0.753585	-0.0348804	0.940133	-0.0108264	0.748984	0.0213829	0.74644	0.0223539	0.989006	0.000787829		FALSE	FALSE	FALSE	FALSE
ENSMUST00000024857	ENSMUSG00000024063	Lbh	lightcyan	0.382541	0.00512917	0.467181	0.000480068	0.776152	1.38292e-11	0.431607	0.00139952	-0.160023	0.257125	-0.39288	0.00396337	0.359481	0.00886095	0.0130786	0.92668	0.675404	3.9613e-08	0.37941	0.0813613	0.440109	0.0558116	0.681063	0.0298525	0.608947	0.0386263	0.0917222	0.0501638		FALSE	FALSE	TRUE	TRUE
ENSMUST00000099513	ENSMUSG00000020331	Hcn2	blue	0.834556	1.51285e-14	0.0640432	0.651947	0.775528	1.47082e-11	0.420088	0.00193207	-0.0770468	0.587203	-0.713048	3.01221e-09	-0.0124005	0.930472	-0.586442	4.913e-06	0.634788	4.32708e-07	0.844293	0.0226331	0.512206	0.0568651	0.540103	0.0355342	0.201626	0.0538455	0.080927	0.0435417		FALSE	FALSE	TRUE	TRUE
ENSMUST00000024829	ENSMUSG00000024030	Abcg1	brown	-0.00921743	0.948291	0.870214	5.44488e-17	0.774951	1.55675e-11	0.675485	3.94097e-08	-0.493879	0.000198594	-0.27443	0.0489742	0.123432	0.383327	0.393799	0.00387205	0.276993	0.0468167	0.673496	-0.0447357	0.896419	0.0146008	0.295404	0.0539716	0.712889	0.0280114	0.717727	0.0148434		FALSE	FALSE	FALSE	TRUE
ENSMUST00000019470	ENSMUSG00000078652	Psme3	lightcyan	0.163109	0.247943	0.663053	8.51821e-08	0.77465	1.60331e-11	0.562876	1.40155e-05	-0.350425	0.0108702	-0.348276	0.0114008	0.411602	0.00243285	0.267045	0.0556471	0.592407	3.7185e-06	0.82447	-0.0258416	0.812999	0.0213815	0.984419	-0.0020065	0.995472	-0.000588803	0.989244	-0.000762929		FALSE	FALSE	TRUE	FALSE
ENSMUST00000057627	ENSMUSG00000047030	Spata2	lightcyan	0.215939	0.124169	0.582174	5.97632e-06	0.774532	1.62202e-11	0.541287	3.42117e-05	-0.558266	1.70465e-05	-0.574584	8.41046e-06	0.0395586	0.780678	0.0477672	0.736665	0.36908	0.00709042	0.706418	0.0406274	0.973978	0.00495486	0.991961	0.00111538	0.704891	0.027612	0.663854	0.0168839		FALSE	FALSE	TRUE	TRUE
ENSMUST00000073139	ENSMUSG00000036564	Ndrg4	lightcyan	0.684382	2.21826e-08	0.196788	0.162029	0.774215	1.6731e-11	0.252226	0.0712467	0.0291027	0.837725	-0.481848	0.000298258	0.314982	0.0229428	-0.33902	0.0139492	0.79018	3.28295e-12	0.59723	-0.0486284	0.984916	-0.00266956	0.71047	0.0227199	0.810134	-0.0200039	0.834954	-0.00928382		FALSE	FALSE	FALSE	TRUE
ENSMUST00000019231	ENSMUSG00000019087	Atp6ap1	lightcyan	0.293139	0.0349408	0.515092	9.33541e-05	0.773744	1.75193e-11	0.429332	0.00149287	-0.307865	0.0263975	-0.452003	0.000768613	0.518238	8.31101e-05	0.135376	0.338622	0.757806	7.81812e-11	0.699154	0.0382095	0.823951	-0.0212026	0.365683	-0.0387239	0.918347	-0.00829584	0.854746	-0.00745331		FALSE	FALSE	FALSE	TRUE
ENSMUST00000031422	ENSMUSG00000029466	Anapc7	lightcyan	0.498041	0.000171922	0.369965	0.00694402	0.773597	1.77724e-11	0.30738	0.0266483	-0.0871675	0.538908	-0.425072	0.00168278	0.383518	0.00500745	-0.107929	0.446301	0.745105	2.37787e-10	0.900708	0.0193041	0.590873	-0.0525532	0.973201	-0.00443892	0.941954	-0.00927116	0.865004	-0.00937956		FALSE	FALSE	FALSE	TRUE
ENSMUST00000078547	ENSMUSG00000061536	Sec22c	brown	0.211422	0.132429	0.715397	2.53053e-09	0.773371	1.81694e-11	0.612442	1.39884e-06	-0.178075	0.206581	-0.189631	0.178154	0.099885	0.481099	0.186973	0.184428	0.357194	0.00933543	0.846226	0.0256554	0.541655	0.0466936	0.964835	0.00488398	0.550213	0.0419798	0.359124	0.0314048		FALSE	FALSE	TRUE	TRUE
ENSMUST00000050909	ENSMUSG00000050947	Amigo1	blue	0.724756	1.24162e-09	0.209623	0.135831	0.773239	1.84041e-11	0.427114	0.0015892	-0.0569132	0.6886	-0.548829	2.52247e-05	-0.133784	0.344383	-0.468324	0.000462939	0.449968	0.000817339	0.93035	0.0122502	0.25416	0.0839096	0.515571	0.0393781	0.725191	-0.0257437	0.398698	0.0274971		FALSE	FALSE	TRUE	FALSE
ENSMUST00000055221	ENSMUSG00000050138	Kcnk12	lightcyan	0.425116	0.00168071	0.469143	0.000451008	0.773007	1.88245e-11	0.513031	0.000100681	-0.291695	0.0358893	-0.475635	0.000365834	-0.0726166	0.608936	-0.154281	0.274812	0.334075	0.0155002	0.920767	-0.0211521	9.95022e-05	0.244312	0.358452	0.0913111	0.528725	0.0759093	0.0136495	0.0987477		FALSE	FALSE	FALSE	TRUE
ENSMUST00000082152	ENSMUSG00000020802	Ube2o	lightcyan	0.528732	5.59263e-05	0.436216	0.00122621	0.772484	1.98041e-11	0.55074	2.33226e-05	-0.152788	0.279542	-0.417985	0.00204678	-0.322213	0.0198308	-0.301946	0.0295931	0.210042	0.135034	0.802885	-0.0452144	0.293037	0.0912566	0.124775	0.148278	0.921037	0.00983717	0.221704	0.0529929		FALSE	FALSE	FALSE	TRUE
ENSMUST00000034863	ENSMUSG00000032312	Csk	lightcyan	0.563983	1.33658e-05	0.331291	0.0164363	0.772482	1.98095e-11	0.492996	0.00020472	-0.192761	0.170966	-0.530675	5.18958e-05	0.152692	0.279847	-0.222296	0.113212	0.606791	1.85555e-06	0.0500939	0.149338	0.0645446	0.113774	0.997873	0.0003878	0.906372	0.0147773	0.0226346	0.069478		FALSE	FALSE	TRUE	TRUE
ENSMUST00000042390	ENSMUSG00000036646	Man1b1	brown	0.171464	0.224209	0.676678	3.65272e-08	0.772476	1.98194e-11	0.39049	0.00420979	-0.276892	0.0469004	-0.276895	0.0468979	0.365098	0.00778357	0.218434	0.119777	0.562021	1.45371e-05	0.950142	0.00861881	0.974708	0.00392903	0.896886	-0.0104483	0.748556	0.0231312	0.905557	0.00571463		FALSE	FALSE	FALSE	TRUE
ENSMUST00000027952	ENSMUSG00000026640	Plxna2	lightcyan	0.559957	1.5871e-05	0.435051	0.0012681	0.772406	1.99561e-11	0.642428	2.83476e-07	-0.02647	0.852233	-0.334993	0.0152014	-0.428119	0.00154488	-0.306084	0.0273271	0.142931	0.312095	0.77136	-0.0303939	0.220415	0.0706389	0.841334	0.017994	0.730738	0.021798	0.568879	0.0188762		FALSE	FALSE	FALSE	TRUE
ENSMUST00000034093	ENSMUSG00000031668	Eif2ak3	lightcyan	0.596933	2.99884e-06	0.354998	0.00981132	0.772388	1.99892e-11	0.4632	0.000544291	0.0619491	0.662633	-0.334133	0.015481	0.104204	0.46224	-0.218442	0.119763	0.556221	1.85767e-05	0.91439	0.0176019	0.781218	0.0276439	0.902515	-0.0136691	0.998023	0.000381487	0.870551	0.00930283		FALSE	FALSE	FALSE	TRUE
ENSMUST00000037865	ENSMUSG00000038023	Atp6v0a2	brown	0.0990404	0.484833	0.834204	1.58853e-14	0.772089	2.05775e-11	0.797864	1.42472e-12	-0.418563	0.00201464	-0.261314	0.0613155	-0.202319	0.150321	0.234041	0.0949291	0.0773402	0.585776	0.982353	0.00373904	0.00616713	0.135134	0.947187	-0.0070715	0.585874	0.041865	0.167092	0.0438564		FALSE	FALSE	FALSE	TRUE
ENSMUST00000003961	ENSMUSG00000003863	Ppfia3	lightcyan	0.516854	8.74833e-05	0.438917	0.0011338	0.77153	2.17195e-11	0.43661	0.00121229	0.082146	0.562627	-0.217614	0.121207	0.1042	0.462258	-0.128623	0.363483	0.513352	9.95037e-05	0.460148	0.123798	0.315694	0.166222	0.262005	0.246716	0.61979	0.0856094	0.0124997	0.145632		FALSE	FALSE	TRUE	TRUE
ENSMUST00000045692	ENSMUSG00000025738	Fbxl16	lightcyan	0.621972	8.57637e-07	0.222313	0.113183	0.771358	2.20835e-11	0.505139	0.000133855	-0.376619	0.00592425	-0.771023	2.28086e-11	-0.28731	0.0389022	-0.491036	0.000218927	0.344501	0.0123871	0.670873	-0.0387664	0.868268	0.0205974	0.754442	0.0175452	0.488555	0.0334179	0.843536	0.00815876		FALSE	FALSE	FALSE	TRUE
ENSMUST00000028238	ENSMUSG00000026878	Rab14	lightcyan	0.401619	0.00316687	0.48249	0.000291962	0.771152	2.25257e-11	0.474619	0.000378118	-0.0304709	0.830206	-0.287739	0.0385982	0.378526	0.00565719	0.0656248	0.643922	0.684923	2.14075e-08	0.966062	0.00543202	0.888309	-0.0139431	0.587929	-0.0266173	0.485315	-0.0335728	0.589472	-0.0175564		FALSE	FALSE	FALSE	TRUE
ENSMUST00000055128	ENSMUSG00000046985	Tapt1	lightcyan	0.392714	0.00398006	0.553916	2.04517e-05	0.7711	2.26389e-11	0.561489	1.48705e-05	0.0699109	0.622378	-0.15851	0.261708	0.141951	0.315458	0.0409244	0.773303	0.481863	0.000298105	0.913553	-0.0153558	0.798698	-0.0231559	0.546454	-0.0372058	0.941524	-0.00767445	0.62502	-0.0190316		FALSE	FALSE	TRUE	TRUE
ENSMUST00000047615	ENSMUSG00000039354	Smarcal1	lightcyan	0.296151	0.0330286	0.575909	7.9284e-06	0.770701	2.35252e-11	0.463896	0.000532519	-0.234058	0.0949046	-0.352003	0.0104942	0.0491866	0.729135	0.023655	0.867799	0.39139	0.00411546	0.895229	-0.0225151	0.937351	0.0112383	0.487244	-0.0572514	0.763704	0.036754	0.929086	-0.00583792		FALSE	FALSE	TRUE	TRUE
ENSMUST00000060311	ENSMUSG00000039959	Hip1	lightcyan	0.496311	0.000182583	0.507613	0.000122513	0.770271	2.45183e-11	0.793179	2.38006e-12	-0.136937	0.333026	-0.358269	0.00910964	-0.398195	0.00346025	-0.199238	0.156762	0.122381	0.387421	0.470126	0.0677921	0.00156843	0.143669	0.949489	0.00659279	0.987452	-0.00190457	0.0450537	0.0546624		FALSE	FALSE	TRUE	FALSE
ENSMUST00000023882	ENSMUSG00000023118	Sympk	lightcyan	0.347716	0.0115427	0.593606	3.51367e-06	0.769847	2.55346e-11	0.587096	4.76655e-06	-0.261397	0.0612303	-0.353219	0.0102121	-0.20493	0.145016	-0.0620938	0.661892	0.196116	0.163497	0.389557	0.0739572	0.0203852	0.144571	0.507325	0.0389101	0.863611	0.0155748	0.00487555	0.0684854		FALSE	FALSE	TRUE	TRUE
ENSMUST00000086521	ENSMUSG00000053024	Cntn2	lightcyan	0.490737	0.000221168	0.396604	0.00360463	0.769088	2.74537e-11	0.467193	0.000479878	-0.146789	0.299077	-0.450632	0.000801137	0.167582	0.235033	-0.130389	0.356877	0.576391	7.7594e-06	0.881814	-0.0255907	0.92055	0.0155402	0.0174896	0.12635	0.310181	0.069292	0.224653	0.0476832		FALSE	FALSE	FALSE	TRUE
ENSMUST00000022696	ENSMUSG00000022100	Xpo7	lightcyan	0.281151	0.0434819	0.677882	3.38226e-08	0.76878	2.82726e-11	0.598008	2.84815e-06	-0.0554182	0.69638	-0.115545	0.414677	-0.00060719	0.996591	0.130657	0.355881	0.310696	0.0249744	0.810402	0.0276219	0.818552	0.0202865	0.792269	0.0182422	0.770414	-0.0208525	0.740136	0.0129399		FALSE	FALSE	TRUE	FALSE
ENSMUST00000041616	ENSMUSG00000032788	Pdxk	blue	0.894368	4.24809e-19	0.0332879	0.814774	0.76832	2.95353e-11	0.427234	0.00158386	-0.00905397	0.949207	-0.682355	2.53308e-08	-0.122439	0.387195	-0.655105	1.36864e-07	0.569332	1.06016e-05	0.330447	0.0728525	0.646371	0.0411439	0.674829	-0.0233882	0.55886	-0.0309496	0.642709	0.015979		FALSE	FALSE	FALSE	FALSE
ENSMUST00000106054	ENSMUSG00000028811	Yars	lightcyan	0.730455	7.93316e-10	0.100734	0.477361	0.767882	3.07901e-11	0.257537	0.0652988	-0.0821456	0.562629	-0.646409	2.26348e-07	0.294603	0.0340003	-0.434164	0.00130083	0.824449	5.87008e-14	0.978	0.00422678	0.898384	-0.0160289	0.974149	-0.00343746	0.551138	-0.0367308	0.774917	-0.0119814		FALSE	FALSE	FALSE	TRUE
ENSMUST00000020608	ENSMUSG00000020349	Ppp2ca	yellow	0.583282	5.68151e-06	0.277924	0.0460524	0.767825	3.0956e-11	0.312601	0.0240534	0.0989295	0.485325	-0.353487	0.0101508	0.431683	0.0013965	-0.162092	0.250945	0.817787	1.36974e-13	0.85092	-0.0202595	0.818552	-0.021608	0.414418	-0.0352835	0.236478	-0.0468984	0.253348	-0.0308329		FALSE	FALSE	TRUE	TRUE
ENSMUST00000164107	ENSMUSG00000009681	Bcr	lightcyan	0.192722	0.171053	0.659906	1.02946e-07	0.767729	3.12391e-11	0.603595	2.17186e-06	-0.56883	1.08366e-05	-0.519155	8.03233e-05	-0.0977616	0.490517	0.0531375	0.708308	0.224031	0.110353	0.107066	0.101131	0.10199	0.106747	0.492388	0.0335653	0.725078	0.0220995	0.0016492	0.0667522		FALSE	FALSE	TRUE	TRUE
ENSMUST00000021197	ENSMUSG00000020840	Blmh	lightcyan	0.529325	5.46661e-05	0.334126	0.0154833	0.767651	3.14709e-11	0.301423	0.0298904	-0.042241	0.766213	-0.402684	0.00308015	0.37196	0.0066233	-0.137048	0.332631	0.744787	2.44294e-10	0.987601	0.00267813	0.730622	-0.0295865	0.468969	-0.0439068	0.575557	-0.0386404	0.44711	-0.0269015		FALSE	FALSE	FALSE	TRUE
ENSMUST00000075578	ENSMUSG00000031974	Abcb10	brown	0.151709	0.282992	0.76082	5.94439e-11	0.767532	3.18281e-11	0.628689	6.01539e-07	-0.159873	0.257579	-0.121732	0.38996	0.215294	0.125324	0.290875	0.0364378	0.424525	0.00170866	0.915221	-0.016725	0.373331	-0.0657261	0.382826	-0.0573828	0.926521	-0.0118674	0.278187	-0.0389578		FALSE	FALSE	TRUE	TRUE
ENSMUST00000145058	ENSMUSG00000039989	Cbx4	brown	0.13336	0.345931	0.739933	3.67164e-10	0.767437	3.21158e-11	0.611327	1.47969e-06	-0.338149	0.0142124	-0.263174	0.059427	0.171347	0.22453	0.246176	0.0785377	0.387772	0.00450643	0.33993	-0.14003	0.402302	0.0937045	0.358065	0.125531	0.904891	0.0300695	0.675606	0.0315815		FALSE	FALSE	FALSE	TRUE
ENSMUST00000023689	ENSMUSG00000022967	Ifnar1	magenta	0.197085	0.161385	0.75304	1.19613e-10	0.767408	3.22041e-11	0.879867	8.87613e-18	-0.303778	0.0285716	-0.248456	0.0757235	-0.224488	0.10961	0.164554	0.243722	0.114927	0.417196	0.894021	-0.0192112	0.751554	-0.0292457	0.974943	-0.00391125	0.35374	0.0609537	0.953078	0.00343424		FALSE	FALSE	TRUE	FALSE
ENSMUST00000172239	ENSMUSG00000025041	Nt5c2	lightcyan	0.24808	0.076182	0.639037	3.42508e-07	0.767333	3.2432e-11	0.577252	7.46603e-06	-0.293336	0.0348126	-0.326482	0.018167	0.147412	0.297006	0.130534	0.356337	0.42463	0.00170366	0.891235	0.0224537	0.983405	-0.00318405	0.953462	0.00827821	0.724648	-0.0408385	0.99339	-0.000589789		FALSE	FALSE	TRUE	TRUE
ENSMUST00000044271	ENSMUSG00000039703	Nploc4	lightcyan	0.198978	0.157317	0.627641	6.36114e-07	0.767134	3.30461e-11	0.535168	4.35778e-05	-0.515714	9.12415e-05	-0.513509	9.89357e-05	-0.0532055	0.707951	0.044395	0.754654	0.272781	0.0504042	0.73115	-0.0381546	0.849312	-0.0200202	0.670563	-0.0280965	0.902436	0.0119634	0.61453	-0.0190575		FALSE	FALSE	TRUE	FALSE
ENSMUST00000164099	ENSMUSG00000031993	Snx19	brown	0.112182	0.42848	0.723897	1.32703e-09	0.766095	3.64458e-11	0.530671	5.19032e-05	-0.364033	0.0079786	-0.30756	0.0265548	0.0955464	0.500445	0.21771	0.121038	0.351087	0.010711	0.754956	-0.0342998	0.408003	-0.0579397	0.989426	-0.00138862	0.999127	-0.000147151	0.490754	-0.0231565		FALSE	FALSE	TRUE	TRUE
ENSMUST00000059018	ENSMUSG00000052934	Fbxo31	lightcyan	0.349357	0.0111311	0.405437	0.00286578	0.76578	3.75385e-11	0.241061	0.0851512	-0.425132	0.00167993	-0.610612	1.53377e-06	0.342631	0.0129023	-0.0866004	0.541562	0.673242	4.54109e-08	0.922999	-0.0124483	0.837417	0.0239776	0.998175	0.000205403	0.997274	0.000317191	0.953372	0.00282935		FALSE	FALSE	FALSE	TRUE
ENSMUST00000066587	ENSMUSG00000020777	Acox1	brown	0.204943	0.14499	0.730276	8.04711e-10	0.765746	3.76573e-11	0.742344	3.0025e-10	-0.302627	0.0292098	-0.271565	0.0514807	-0.197183	0.161172	0.116298	0.411621	0.139463	0.324102	0.93147	-0.0136482	0.77023	-0.0323701	0.674829	0.0464179	0.84052	-0.0295929	0.92542	-0.006194		FALSE	FALSE	FALSE	TRUE
ENSMUST00000013737	ENSMUSG00000013593	Ndufs2	lightcyan	0.385454	0.00477372	0.417017	0.00210156	0.765602	3.81695e-11	0.330526	0.016702	-0.217789	0.1209	-0.458055	0.000638735	0.538218	3.86494e-05	0.019631	0.890135	0.817902	1.35037e-13	0.882185	0.0219498	0.76123	-0.0325617	0.719579	-0.0211401	0.838959	-0.0177941	0.775865	-0.0121155		FALSE	FALSE	FALSE	TRUE
ENSMUST00000005606	ENSMUSG00000005469	Prkaca	lightcyan	0.243117	0.0824432	0.557353	1.77149e-05	0.765545	3.83755e-11	0.608809	1.67854e-06	-0.530773	5.16998e-05	-0.587942	4.58302e-06	0.10553	0.456531	0.0458001	0.747142	0.449177	0.000837002	0.578738	-0.0487698	0.640916	-0.0437198	0.984419	0.00179536	0.702566	-0.0228971	0.337481	-0.0273728		FALSE	FALSE	FALSE	TRUE
ENSMUST00000038422	ENSMUSG00000034168	Irf2bpl	blue	0.701962	6.70327e-09	0.177051	0.209245	0.765532	3.8422e-11	0.513252	9.98674e-05	-0.244963	0.080068	-0.714881	2.62953e-09	-0.125332	0.375991	-0.479211	0.000325415	0.469152	0.00045087	0.941807	0.00990419	0.0210812	0.140178	0.937587	-0.00681408	0.970563	0.00371948	0.162719	0.0385384		FALSE	FALSE	FALSE	TRUE
ENSMUST00000026459	ENSMUSG00000025393	Atp5b	lightcyan	0.151691	0.283048	0.634392	4.42157e-07	0.765435	3.87737e-11	0.441906	0.00103886	-0.365998	0.00762196	-0.376334	0.005965	0.543059	3.18686e-05	0.281923	0.042885	0.690249	1.50179e-08	0.913234	-0.013388	0.719176	-0.0356483	0.750488	-0.0187191	0.794307	-0.0182724	0.553201	-0.0204621		FALSE	FALSE	TRUE	TRUE
ENSMUST00000073534	ENSMUSG00000024220	Zfp523	lightcyan	0.533295	4.68837e-05	0.300021	0.0307	0.765062	4.0149e-11	0.306328	0.0271981	-0.206085	0.142714	-0.548316	2.57588e-05	0.0486552	0.731951	-0.289203	0.0375765	0.532215	4.88937e-05	0.541608	0.0635445	0.291402	0.07012	0.902829	-0.0118669	0.142247	0.0776514	0.0686524	0.0526037		FALSE	FALSE	FALSE	TRUE
ENSMUST00000174354	ENSMUSG00000060261	Gtf2i	brown	0.229017	0.102447	0.699599	7.91246e-09	0.765025	4.02902e-11	0.813071	2.44493e-13	-0.396368	0.00362642	-0.364124	0.00796181	-0.355765	0.00964284	0.0338946	0.811459	0.033508	0.813571	0.670942	-0.0712336	0.605528	0.0638365	0.18615	0.11018	0.82103	0.0320378	0.503991	0.0376354		FALSE	FALSE	FALSE	TRUE
ENSMUST00000124585	ENSMUSG00000022791	Tnk2	lightcyan	0.412984	0.00234421	0.510258	0.000111365	0.764862	4.09067e-11	0.356015	0.00958832	0.171256	0.224778	-0.0797109	0.574303	0.396758	0.00359043	0.0622822	0.660928	0.681652	2.65162e-08	0.564578	0.0990346	0.502683	0.175855	0.0577183	0.318699	0.564075	0.183861	0.00609459	0.19703		FALSE	FALSE	TRUE	TRUE
ENSMUST00000037375	ENSMUSG00000040600	Eps8l3	brown	0.0897817	0.526755	0.843629	4.13568e-15	0.764625	4.18221e-11	0.767854	3.0872e-11	-0.317341	0.021885	-0.165761	0.240233	-0.0802036	0.571932	0.28864	0.037967	0.167388	0.235584	0.852976	-0.0335234	0.978768	0.00333149	0.434281	0.0497057	0.79569	0.0250576	0.801853	0.0124431		FALSE	FALSE	FALSE	TRUE
ENSMUST00000119878	ENSMUSG00000022897	Dyrk1a	lightcyan	0.495599	0.000187146	0.411438	0.00244359	0.764594	4.19448e-11	0.649102	1.9403e-07	-0.193485	0.169332	-0.467702	0.000472178	-0.217997	0.120536	-0.241572	0.0844719	0.298009	0.0318927	0.194058	-0.102508	0.221586	-0.0779996	0.27028	0.0698254	0.919421	0.0118013	0.617679	-0.0202199		FALSE	FALSE	FALSE	FALSE
ENSMUST00000036033	ENSMUSG00000020231	Dip2a	lightcyan	0.229148	0.102245	0.701463	6.94298e-09	0.764563	4.20655e-11	0.683153	2.4044e-08	-0.213604	0.128389	-0.208313	0.138351	-0.070478	0.61955	0.146307	0.300682	0.221151	0.115128	0.773366	-0.114426	0.219611	0.105391	0.152396	0.184484	0.967765	-0.0114754	0.630315	0.0479418		FALSE	FALSE	FALSE	FALSE
ENSMUST00000095254	ENSMUSG00000000538	Tom1l2	blue	0.773851	1.73371e-11	0.134731	0.340949	0.76431	4.30671e-11	0.342649	0.0128972	-0.0229836	0.871519	-0.576094	7.8631e-06	-0.222383	0.113067	-0.588277	4.51231e-06	0.446192	0.000915172	0.803529	0.0342275	0.882159	0.0207645	0.484001	0.0733855	0.997274	-0.000351737	0.47766	0.0323438		FALSE	FALSE	TRUE	FALSE
ENSMUST00000032451	ENSMUSG00000030307	Slc6a11	lightcyan	0.594612	3.34996e-06	0.285712	0.0400499	0.764227	4.34026e-11	0.441744	0.00104382	-0.0524053	0.712152	-0.480738	0.00030943	0.0934299	0.510025	-0.289915	0.0370882	0.608856	1.67454e-06	0.619783	0.0654196	0.71794	-0.0331437	0.599964	-0.0578041	0.808502	-0.0314777	0.824004	-0.0132834		FALSE	FALSE	FALSE	TRUE
ENSMUST00000062304	ENSMUSG00000049939	Lrrc4	lightcyan	0.311621	0.0245235	0.484913	0.000269286	0.763658	4.5761e-11	0.353024	0.0102568	-0.347737	0.0115374	-0.497005	0.000178234	0.163325	0.247308	-0.0397722	0.779523	0.49617	0.00018348	0.516476	-0.0581346	0.912428	0.0115623	0.647273	0.0264999	0.954819	0.00545361	0.933114	-0.00407259		FALSE	FALSE	FALSE	TRUE
ENSMUST00000073234	ENSMUSG00000059995	Atxn7l3	blue	0.866394	1.07284e-16	0.0444746	0.754228	0.763583	4.60796e-11	0.376889	0.00588569	0.0297497	0.834168	-0.622511	8.33824e-07	-0.130564	0.356224	-0.643487	2.67088e-07	0.554678	1.98131e-05	0.847878	0.023589	0.46193	0.0633427	0.168889	0.0799801	0.258629	0.0568842	0.0233539	0.0563868		FALSE	FALSE	TRUE	TRUE
ENSMUST00000047431	ENSMUSG00000028830	AU040320	brown	0.0741014	0.601613	0.783785	6.4075e-12	0.763581	4.60898e-11	0.605968	1.93265e-06	-0.480798	0.000308817	-0.331362	0.0164117	-0.00237243	0.986682	0.237439	0.0900923	0.234758	0.0938923	0.670648	-0.0454478	0.844051	-0.0219364	0.551032	0.0357775	0.835711	-0.0181966	0.750663	-0.0134985		FALSE	FALSE	FALSE	TRUE
ENSMUST00000032476	ENSMUSG00000003153	Slc2a3	blue	0.866722	1.01307e-16	0.0141558	0.92066	0.763323	4.72024e-11	0.294908	0.0338068	0.0425075	0.76478	-0.633612	4.61335e-07	0.134903	0.340329	-0.589426	4.27692e-06	0.760717	6.00099e-11	0.313421	0.0751373	0.0647688	0.10296	0.787533	-0.0170914	0.730183	-0.0213073	0.169316	0.035982		FALSE	FALSE	FALSE	FALSE
ENSMUST00000179238	ENSMUSG00000004207	Psap	yellow	0.796243	1.70407e-12	0.0571416	0.687414	0.763076	4.82967e-11	0.229849	0.101171	-0.000617127	0.996536	-0.624802	7.39348e-07	0.25849	0.0642747	-0.503942	0.000139678	0.835373	1.3505e-14	0.7413	0.0357468	0.967767	0.00605699	0.951328	0.00509678	0.999394	9.96753e-05	0.793839	0.0112815		FALSE	FALSE	TRUE	TRUE
ENSMUST00000033383	ENSMUSG00000031066	Usp11	brown	0.0405317	0.775422	0.797669	1.45591e-12	0.762859	4.92771e-11	0.542176	3.30173e-05	-0.338397	0.0141369	-0.206659	0.14158	0.305712	0.0275248	0.364574	0.00787896	0.46917	0.000450612	0.965881	0.00572272	0.20917	-0.0720726	0.762513	0.0186547	0.894231	-0.0110577	0.676096	-0.0150272		FALSE	FALSE	TRUE	TRUE
ENSMUST00000117551	ENSMUSG00000031453	Rasa3	lightcyan	0.547419	2.67179e-05	0.406245	0.0028054	0.762836	4.93799e-11	0.532154	4.90093e-05	-0.0593228	0.676129	-0.363636	0.00805235	-0.281031	0.0435754	-0.302632	0.0292072	0.247488	0.0769095	0.994063	-0.00118534	0.54137	0.0511931	0.249812	0.0922126	0.964342	0.0051391	0.269494	0.0370394		FALSE	FALSE	FALSE	TRUE
ENSMUST00000113676	ENSMUSG00000029221	Slc30a9	lightcyan	0.245074	0.0799275	0.661118	9.573e-08	0.762596	5.04864e-11	0.638094	3.60844e-07	-0.16862	0.232103	-0.212682	0.130085	-0.125867	0.37394	0.0867606	0.540812	0.236993	0.090716	0.647542	-0.0468108	0.530304	-0.0456108	0.46727	0.0407079	0.867556	0.0150129	0.784234	-0.0117193		FALSE	FALSE	FALSE	FALSE
ENSMUST00000166282	ENSMUSG00000037885	Stk35	lightcyan	0.43089	0.00142837	0.511003	0.000108397	0.762593	5.05034e-11	0.687188	1.84283e-08	-0.104154	0.462455	-0.319033	0.0211521	-0.172327	0.22185	-0.0984375	0.487509	0.270404	0.0525259	0.932227	0.0139028	0.163841	0.0906942	0.872132	-0.0172242	0.687832	0.0375115	0.376639	0.0341562		FALSE	FALSE	FALSE	TRUE
ENSMUST00000032479	ENSMUSG00000030329	Pianp	lightcyan	0.589925	4.17826e-06	0.314755	0.0230468	0.762592	5.05066e-11	0.429959	0.00146659	-0.00783062	0.956062	-0.412383	0.00238236	0.15676	0.267079	-0.23475	0.0939041	0.594078	3.43598e-06	0.955394	-0.0126741	0.271522	0.120309	0.382088	0.0918812	0.909017	0.0212694	0.261148	0.0524706		FALSE	FALSE	FALSE	TRUE
ENSMUST00000107088	ENSMUSG00000030737	Slco2b1	lightcyan	0.384923	0.00483678	0.569384	1.05772e-05	0.762356	5.16167e-11	0.785425	5.40916e-12	-0.277998	0.0459922	-0.390466	0.00421236	-0.318013	0.0215916	-0.104257	0.46201	0.132505	0.349058	0.790618	0.0533404	0.676632	0.0554903	0.32635	0.160374	0.309266	0.170815	0.03505	0.114578		FALSE	FALSE	TRUE	TRUE
ENSMUST00000071841	ENSMUSG00000063576	Klhdc3	lightcyan	0.776554	1.32903e-11	0.0798693	0.57354	0.762324	5.17699e-11	0.39526	0.00373058	-0.0663518	0.640246	-0.663849	8.11652e-08	0.0966439	0.495513	-0.5049	0.000134999	0.698589	8.48938e-09	0.865035	-0.0214899	0.734393	-0.0315969	0.679119	0.0276828	0.32515	0.0532925	0.873293	0.00752216		FALSE	FALSE	FALSE	FALSE
ENSMUST00000068973	ENSMUSG00000055407	Map6	blue	0.910079	9.16948e-21	-0.00813722	0.954344	0.762188	5.24224e-11	0.353468	0.0101552	0.0629021	0.657761	-0.650022	1.8401e-07	-0.0508407	0.72039	-0.671242	5.14802e-08	0.650633	1.7763e-07	0.869239	-0.0218849	0.446576	-0.06439	0.170011	0.0727673	0.452774	0.0448857	0.857953	0.00852272		FALSE	FALSE	FALSE	FALSE
ENSMUST00000135192	ENSMUSG00000026553	Copa	lightcyan	0.256525	0.0664004	0.673779	4.39002e-08	0.762135	5.26823e-11	0.739408	3.83528e-10	-0.247153	0.077322	-0.266851	0.0558316	-0.217497	0.121412	0.0629953	0.657286	0.150306	0.287518	0.698538	-0.0566443	0.993682	0.00131947	0.223188	0.0999997	0.940043	0.013283	0.81051	0.014984		FALSE	FALSE	FALSE	TRUE
ENSMUST00000186694	ENSMUSG00000070939	Tgfbrap1	lightcyan	0.198176	0.15903	0.692964	1.24988e-08	0.761874	5.39611e-11	0.67361	4.43726e-08	-0.262802	0.059801	-0.257298	0.0655573	0.0813272	0.566541	0.184581	0.190207	0.355013	0.00980798	0.329438	-0.10005	0.920941	-0.0130201	0.685177	0.039396	0.828778	0.0341782	0.862958	-0.0104604		FALSE	FALSE	FALSE	FALSE
ENSMUST00000034097	ENSMUSG00000031672	Got2	lightcyan	0.179758	0.202254	0.561654	1.4766e-05	0.761645	5.51091e-11	0.356848	0.00940897	-0.420584	0.00190586	-0.46866	0.000457998	0.515344	9.24939e-05	0.193458	0.169394	0.701568	6.89194e-09	0.693365	-0.0366699	0.691604	-0.0378202	0.852553	-0.0118686	0.901805	-0.00982382	0.424251	-0.0234615		FALSE	FALSE	TRUE	TRUE
ENSMUST00000191601	ENSMUSG00000037032	Apbb1	blue	0.757572	7.98466e-11	0.123689	0.38233	0.761319	5.6787e-11	0.273516	0.0497626	0.00784341	0.955991	-0.55389	2.04737e-05	0.0474929	0.738123	-0.51037	0.000110912	0.62053	9.245e-07	0.893359	-0.0161008	0.950227	0.009659	0.379343	0.0412254	0.907843	0.00952078	0.734655	0.0126315		FALSE	FALSE	FALSE	TRUE
ENSMUST00000036003	ENSMUSG00000040102	Klhl42	lightcyan	0.296049	0.0330919	0.629538	5.74816e-07	0.761182	5.75024e-11	0.713785	2.85244e-09	-0.233282	0.0960372	-0.305643	0.0275614	-0.163671	0.246295	0.0360689	0.799607	0.189664	0.178077	0.919023	-0.0154901	0.955633	0.00694782	0.998469	0.000237602	0.880129	-0.0163789	0.909955	-0.0063042		FALSE	FALSE	FALSE	FALSE
ENSMUST00000041767	ENSMUSG00000037410	Tbc1d2b	lightcyan	0.486535	0.000255012	0.47392	0.000386781	0.761148	5.76819e-11	0.758986	7.02635e-11	-0.111081	0.433054	-0.349441	0.0111105	-0.23265	0.0969663	-0.163226	0.247599	0.269733	0.0531374	0.782868	0.0413318	0.780487	-0.0303746	0.662336	0.0425701	0.319191	0.0817446	0.477154	0.0329774		FALSE	FALSE	TRUE	FALSE
ENSMUST00000023776	ENSMUSG00000023032	Slc4a8	brown	0.0942899	0.506121	0.83369	1.70533e-14	0.760107	6.34502e-11	0.80057	1.05275e-12	-0.359164	0.00892537	-0.209708	0.13567	-0.2547	0.0684249	0.227923	0.104143	0.0411001	0.772356	0.954501	-0.0081791	0.711315	0.0292636	0.39981	0.042642	0.537267	0.0342662	0.413915	0.0248056		FALSE	FALSE	FALSE	TRUE
ENSMUST00000036092	ENSMUSG00000038319	Kcnh2	blue	0.713187	2.98154e-09	0.217497	0.121413	0.760052	6.37642e-11	0.496453	0.000181686	0.0452231	0.750224	-0.47988	0.000318322	-0.0548186	0.699509	-0.402734	0.00307612	0.519667	7.88053e-05	0.992812	-0.00175477	0.831613	0.028031	0.780125	0.0332145	0.748716	0.034502	0.668551	0.0221922		FALSE	FALSE	FALSE	TRUE
ENSMUST00000111808	ENSMUSG00000006435	Neurl1a	lightcyan	0.54386	3.08587e-05	0.392828	0.00396861	0.760032	6.38834e-11	0.609902	1.58934e-06	-0.165278	0.241624	-0.462666	0.000553472	-0.35364	0.010116	-0.326335	0.0182222	0.199272	0.156691	0.626028	-0.060548	0.521094	0.0609314	0.621752	0.0658422	0.711641	0.0396146	0.603011	0.0263383		FALSE	FALSE	FALSE	TRUE
ENSMUST00000165443	ENSMUSG00000016619	Nup50	lightcyan	0.212139	0.131091	0.666005	7.11671e-08	0.760031	6.3889e-11	0.675058	4.04897e-08	-0.317503	0.0218142	-0.314436	0.0231934	0.122874	0.385495	0.192527	0.171495	0.367559	0.00734863	0.764019	0.0358826	0.439981	0.055652	0.997601	0.000399009	0.81784	-0.0214694	0.694264	0.0167683		FALSE	FALSE	TRUE	FALSE
ENSMUST00000034296	ENSMUSG00000031834	Pik3r2	lightcyan	0.181487	0.197875	0.60064	2.50834e-06	0.759728	6.56791e-11	0.472273	0.000407926	-0.512836	0.0001014	-0.501021	0.000154879	0.113256	0.424043	0.0756594	0.593971	0.396002	0.00366057	0.567121	-0.051507	0.912047	0.0141612	0.811167	0.0157353	0.983904	0.00190062	0.930579	-0.00410616		FALSE	FALSE	FALSE	TRUE
ENSMUST00000022344	ENSMUSG00000021810	Ecd	lightcyan	0.317254	0.0219234	0.526948	5.98771e-05	0.759707	6.58064e-11	0.478074	0.000337804	-0.24404	0.0812489	-0.368441	0.00719786	0.236506	0.0914013	0.0582009	0.681925	0.52776	5.80479e-05	0.968819	-0.00639722	0.964735	-0.00562129	0.455279	-0.0473993	0.798786	-0.0239154	0.648565	-0.0196485		FALSE	FALSE	TRUE	TRUE
ENSMUST00000072298	ENSMUSG00000027634	Ndrg3	lightcyan	0.632402	4.92645e-07	0.173495	0.218685	0.75949	6.71143e-11	0.205098	0.14468	-0.0598037	0.673649	-0.559846	1.59455e-05	0.187291	0.18367	-0.369724	0.00698351	0.698063	8.80509e-09	0.0552714	-0.109337	0.116236	-0.0902013	0.681848	-0.0220572	0.786205	-0.0191288	0.0059184	-0.0595672		FALSE	FALSE	TRUE	TRUE
ENSMUST00000128286	ENSMUSG00000046598	Bdh1	brown	0.262439	0.0601679	0.643531	2.66428e-07	0.759377	6.78083e-11	0.503457	0.000142102	-0.152554	0.280286	-0.2064	0.14209	0.00887147	0.950229	0.0806315	0.569876	0.306614	0.0270478	0.160379	-0.22091	0.868213	-0.0391727	0.250637	0.196617	0.817205	-0.0698953	0.702577	-0.0375736		FALSE	FALSE	FALSE	TRUE
ENSMUST00000130422	ENSMUSG00000037012	Hk1	magenta	0.270635	0.0523172	0.667943	6.31786e-08	0.759367	6.78718e-11	0.652686	1.57679e-07	-0.172907	0.220274	-0.204958	0.144959	-0.284727	0.0407718	0.00844922	0.952595	0.10978	0.438496	0.455418	-0.237577	0.362978	-0.0862852	0.121382	0.319252	0.895683	0.0268791	0.998015	-0.000579693		FALSE	FALSE	FALSE	FALSE
ENSMUST00000055389	ENSMUSG00000047434	Xxylt1	blue	0.640886	3.09032e-07	0.2894	0.0374414	0.759201	6.89007e-11	0.590401	4.08621e-06	-0.0308435	0.828161	-0.466047	0.000497621	0.0275093	0.8465	-0.278417	0.0456519	0.521949	7.23523e-05	0.920016	0.0170755	0.635437	-0.0430714	0.901521	-0.0143538	0.941954	0.0101223	0.888585	-0.00849369		FALSE	FALSE	FALSE	FALSE
ENSMUST00000106267	ENSMUSG00000030806	Stx1b	blue	0.871811	4.07489e-17	0.0427328	0.763569	0.7591	6.95356e-11	0.348338	0.0113852	0.0343835	0.80879	-0.619859	9.57225e-07	-0.130314	0.357156	-0.654681	1.40317e-07	0.544545	3.0019e-05	0.722596	-0.0337133	0.452794	0.0542544	0.584831	0.026278	0.756378	-0.0188036	0.855707	0.00746309		FALSE	FALSE	FALSE	FALSE
ENSMUST00000103015	ENSMUSG00000000056	Narf	brown	0.112357	0.427758	0.780544	8.9166e-12	0.75905	6.98566e-11	0.793404	2.32269e-12	-0.388451	0.00443067	-0.267597	0.0551242	-0.111593	0.430923	0.231569	0.0985723	0.167322	0.235771	0.937937	0.0111715	0.893329	0.0138844	0.791679	0.0201593	0.939825	-0.00826788	0.839134	0.0095284		FALSE	FALSE	TRUE	FALSE
ENSMUST00000031377	ENSMUSG00000029426	Scarb2	brown	0.0372621	0.793121	0.876438	1.72005e-17	0.759042	6.99029e-11	0.775427	1.48552e-11	-0.367236	0.00740445	-0.184062	0.191479	-0.0877921	0.535992	0.330025	0.0168779	0.132959	0.347394	0.946621	-0.00909438	0.884737	0.0145217	0.492206	0.0381249	0.987299	-0.00181732	0.811983	0.0104098		FALSE	FALSE	FALSE	FALSE
ENSMUST00000169020	ENSMUSG00000003316	Glg1	brown	-0.0658087	0.642992	0.943276	1.35548e-25	0.759	7.01732e-11	0.751673	1.34883e-10	-0.404171	0.00296268	-0.136654	0.334037	0.0605015	0.670059	0.467294	0.000478343	0.200057	0.15503	0.69255	-0.0366432	0.984353	0.00236442	0.494514	0.0309966	0.957698	0.0045291	0.987794	0.00079266		FALSE	FALSE	FALSE	TRUE
ENSMUST00000087723	ENSMUSG00000038146	Notch3	magenta	0.338241	0.0141843	0.610532	1.53997e-06	0.758919	7.06905e-11	0.932673	8.66993e-24	-0.338963	0.0139661	-0.411763	0.00242236	-0.377044	0.00586371	-0.0507447	0.720897	0.0757845	0.59336	0.397314	-0.0978316	0.560509	-0.0526755	0.856739	0.0310279	0.249335	0.102192	0.957572	-0.00403572		FALSE	FALSE	FALSE	FALSE
ENSMUST00000045761	ENSMUSG00000037703	Lzts3	lightcyan	0.524091	6.67425e-05	0.37326	0.00642124	0.758849	7.1138e-11	0.416964	0.0021046	-0.087002	0.539682	-0.381417	0.00527251	0.0141149	0.920888	-0.243621	0.0817887	0.474096	0.000384581	0.736601	-0.0356216	0.0141048	0.149287	0.135987	0.10713	0.135425	0.0800465	0.00420164	0.0768512		FALSE	FALSE	FALSE	TRUE
ENSMUST00000137724	ENSMUSG00000029016	Clcn6	lightcyan	0.290479	0.0367049	0.554531	1.9935e-05	0.758535	7.31945e-11	0.371316	0.00672541	-0.243791	0.081569	-0.343312	0.0127126	0.401805	0.00315152	0.102391	0.470108	0.646275	2.28088e-07	0.62459	0.0481016	0.656317	0.0347618	0.979896	0.00266161	0.76495	0.0218723	0.365339	0.028123		FALSE	FALSE	TRUE	TRUE
ENSMUST00000079791	ENSMUSG00000005615	Pcyt1a	lightcyan	0.461248	0.000578529	0.481237	0.000304361	0.758454	7.37311e-11	0.453902	0.000725503	0.117002	0.408776	-0.175784	0.212574	0.0999949	0.480614	-0.0613358	0.665775	0.472496	0.000405002	0.670907	0.049893	0.423962	0.0589789	0.626213	-0.0362852	0.950615	-0.00765074	0.686874	0.0179934		FALSE	FALSE	FALSE	FALSE
ENSMUST00000028815	ENSMUSG00000027340	Slc23a2	lightcyan	0.596023	3.13221e-06	0.347413	0.0116202	0.758154	7.57586e-11	0.617672	1.07161e-06	0.036612	0.796653	-0.360017	0.00875286	-0.0903815	0.523986	-0.246031	0.0787194	0.397248	0.00354553	0.116092	-0.0969086	0.113099	-0.0847734	0.970743	-0.00527028	0.867954	0.0118232	0.0713821	-0.0430764		FALSE	FALSE	TRUE	FALSE
ENSMUST00000053705	ENSMUSG00000047379	B4gat1	yellow	0.37069	0.00682593	0.411632	0.00243091	0.757978	7.69761e-11	0.351944	0.0105079	-0.281461	0.0432414	-0.509682	0.000113712	0.516189	8.96576e-05	0.00723847	0.959382	0.788748	3.82089e-12	0.577819	-0.051428	0.450438	-0.059713	0.976369	-0.00290215	0.784492	-0.0203261	0.212716	-0.0346905		FALSE	FALSE	TRUE	TRUE
ENSMUST00000070733	ENSMUSG00000056553	Ptprn2	lightcyan	0.420722	0.00189864	0.459302	0.000614576	0.75791	7.74501e-11	0.621691	8.70312e-07	-0.363829	0.00801655	-0.542016	3.32297e-05	-0.29675	0.0326585	-0.224261	0.109979	0.204356	0.146169	0.257787	-0.109594	0.885446	-0.0271205	0.39934	0.0651982	0.873268	0.0203504	0.851985	-0.0127567		FALSE	FALSE	FALSE	FALSE
ENSMUST00000165596	ENSMUSG00000032480	Dhx30	brown	0.09454	0.504989	0.749388	1.64613e-10	0.757538	8.00887e-11	0.505245	0.000133351	-0.343924	0.0125442	-0.256226	0.0667289	0.190337	0.176514	0.281588	0.0431432	0.375749	0.0060496	0.84466	0.0235289	0.983338	0.00251005	0.773766	-0.0195147	0.78216	0.0207972	0.852794	0.00822753		FALSE	FALSE	FALSE	TRUE
ENSMUST00000019065	ENSMUSG00000018921	Pelp1	brown	0.0130445	0.926871	0.800014	1.1207e-12	0.757334	8.15741e-11	0.654816	1.3921e-07	-0.552637	2.15659e-05	-0.365936	0.00763302	0.121776	0.389791	0.321364	0.0201764	0.305064	0.0278717	0.977532	-0.00486637	0.886144	-0.016098	0.810652	0.0216796	0.570062	0.0458711	0.82399	0.0114397		FALSE	FALSE	FALSE	FALSE
ENSMUST00000159814	ENSMUSG00000049866	Arl4c	blue	0.807666	4.65677e-13	0.0928599	0.512621	0.757044	8.37328e-11	0.384319	0.0049095	0.0225736	0.873792	-0.576392	7.75917e-06	0.0911239	0.520569	-0.514841	9.42192e-05	0.68135	2.70417e-08	0.77482	0.0345169	0.897185	-0.0134916	0.722034	0.0260631	0.985821	-0.00207125	0.864056	0.00839842		FALSE	FALSE	TRUE	TRUE
ENSMUST00000022480	ENSMUSG00000021913	Ogdhl	lightcyan	0.7365	4.87202e-10	0.166456	0.238238	0.757043	8.37437e-11	0.232594	0.0970493	0.0776269	0.584382	-0.463605	0.000537411	0.217033	0.122227	-0.393933	0.00385882	0.724342	1.28211e-09	0.371665	0.0722943	0.8907	0.0150228	0.989397	0.00137553	0.840293	-0.0153286	0.584534	0.0189811		FALSE	FALSE	TRUE	FALSE
ENSMUST00000025642	ENSMUSG00000024735	Prpf19	lightcyan	0.263229	0.0593722	0.539233	3.71257e-05	0.756428	8.8491e-11	0.392858	0.00396558	-0.258944	0.0637912	-0.371819	0.00664545	0.494551	0.000194047	0.139305	0.324655	0.705609	5.17326e-09	0.75516	-0.032716	0.997218	-0.000535959	0.93677	-0.00689037	0.817566	-0.0203922	0.689641	-0.0149269		FALSE	FALSE	TRUE	TRUE
ENSMUST00000009727	ENSMUSG00000022415	Syngr1	blue	0.930254	2.03582e-23	-0.0345865	0.807682	0.755973	9.21751e-11	0.299852	0.0307986	0.119213	0.399918	-0.619196	9.90652e-07	-0.0160686	0.909981	-0.686886	1.88011e-08	0.67877	3.19485e-08	0.999054	0.000224982	0.875992	-0.0181272	0.269272	0.0445508	0.950615	0.00507568	0.844154	0.00798911		FALSE	FALSE	TRUE	FALSE
ENSMUST00000044851	ENSMUSG00000102428	Pcdhga12	lightcyan	0.546424	2.78211e-05	0.349989	0.0109762	0.755238	9.84266e-11	0.614564	1.25617e-06	-0.283197	0.0419137	-0.601012	2.46341e-06	-0.412771	0.00235766	-0.380799	0.00535277	0.174309	0.216498	0.355905	-0.150891	0.875463	0.0266661	0.580428	0.076595	0.154404	0.121289	0.821464	0.019356		FALSE	FALSE	FALSE	TRUE
ENSMUST00000103212	ENSMUSG00000028960	Ube4b	brown	-0.00850598	0.952277	0.895765	3.09727e-19	0.755018	1.00375e-10	0.76945	2.65213e-11	-0.440496	0.00108273	-0.202389	0.150177	-0.0833855	0.556727	0.356706	0.00943936	0.115752	0.413838	0.90467	-0.0152237	0.952281	0.00669175	0.907199	0.00913258	0.917156	0.00953967	0.967331	0.00211152		FALSE	FALSE	FALSE	TRUE
ENSMUST00000013886	ENSMUSG00000019254	Ppp1r12c	lightcyan	0.499846	0.000161405	0.404066	0.00297086	0.75471	1.0316e-10	0.359195	0.00891914	-0.0246991	0.862019	-0.307312	0.0266835	0.140529	0.32038	-0.149203	0.291112	0.529404	5.45008e-05	0.283914	0.103189	0.00236811	0.16484	0.225988	0.0893671	0.488555	0.0671889	8.95535e-05	0.103994		FALSE	FALSE	TRUE	TRUE
ENSMUST00000056136	ENSMUSG00000044708	Kcnj10	lightcyan	0.505532	0.000131991	0.402972	0.00305713	0.754549	1.04651e-10	0.537745	3.93782e-05	-0.200494	0.154112	-0.497366	0.000176014	-0.1534	0.277597	-0.251662	0.071903	0.341203	0.013308	0.474974	0.0589949	0.527854	0.043797	0.753085	-0.0198306	0.041065	-0.0899491	0.965413	-0.00231416		FALSE	FALSE	FALSE	FALSE
ENSMUST00000034469	ENSMUSG00000031987	Egln1	blue	0.816168	1.67432e-13	0.0506927	0.721171	0.754431	1.05758e-10	0.405526	0.00285908	-0.0690748	0.626557	-0.703285	6.10463e-09	-0.0420858	0.767048	-0.57474	8.35251e-06	0.587975	4.57596e-06	0.686949	0.0414302	0.382679	0.0580377	0.963952	0.00433486	0.741857	-0.02321	0.543286	0.0208326		FALSE	FALSE	TRUE	FALSE
ENSMUST00000046603	ENSMUSG00000062234	Gak	brown	0.220746	0.115812	0.676344	3.73141e-08	0.754277	1.07208e-10	0.609556	1.61709e-06	-0.283753	0.0414957	-0.282419	0.0425048	-0.251754	0.0717952	0.02834	0.841923	0.123962	0.381271	0.385865	-0.0873132	0.884611	-0.0180831	0.665689	0.0466256	0.588136	-0.0463582	0.631132	-0.0234735		FALSE	FALSE	FALSE	TRUE
ENSMUST00000053664	ENSMUSG00000050043	Tmx2	lightcyan	0.255554	0.0674711	0.537784	3.93178e-05	0.754107	1.0884e-10	0.389637	0.00430101	-0.264926	0.057691	-0.389734	0.00429057	0.471323	0.000420585	0.149725	0.289406	0.700645	7.35389e-09	0.688578	0.0384895	0.177876	-0.0810959	0.208256	-0.054591	0.42152	-0.0415145	0.190021	-0.0350359		FALSE	FALSE	FALSE	TRUE
ENSMUST00000027404	ENSMUSG00000026204	Ptprn	yellow	0.515008	9.36433e-05	0.324228	0.0190301	0.753976	1.10109e-10	0.230224	0.1006	-0.0822433	0.562163	-0.426513	0.00161625	0.225002	0.108778	-0.22081	0.115704	0.65648	1.26209e-07	0.830916	-0.0225911	0.748059	0.0285883	0.597748	-0.0256915	0.734448	0.0196632	0.988859	0.000735791		FALSE	FALSE	TRUE	TRUE
ENSMUST00000147875	ENSMUSG00000072640	Lyrm9	blue	0.634654	4.35887e-07	0.325192	0.0186568	0.7538	1.11841e-10	0.582526	5.88117e-06	0.0852007	0.54814	-0.342191	0.0130261	-0.184909	0.189408	-0.32192	0.0199496	0.389878	0.00427511	0.152974	-0.107553	0.0202138	-0.116282	0.821551	0.0184137	0.455216	0.0467814	0.226276	-0.0377342		FALSE	FALSE	FALSE	FALSE
ENSMUST00000048128	ENSMUSG00000035011	Zbtb7a	blue	0.664214	7.93889e-08	0.282498	0.0424443	0.753004	1.19992e-10	0.610759	1.52249e-06	-0.000336249	0.998112	-0.418282	0.00203023	-0.125114	0.376827	-0.332029	0.0161836	0.405835	0.00283592	0.368131	0.0711001	0.0882213	0.0890085	0.974943	0.00308166	0.838359	-0.0153347	0.146623	0.0384161		FALSE	FALSE	TRUE	FALSE
ENSMUST00000100487	ENSMUSG00000029613	Eif2ak1	brown	0.0862437	0.543235	0.77972	9.68919e-12	0.752903	1.21058e-10	0.739975	3.65904e-10	-0.389743	0.00428954	-0.270459	0.0524764	-0.00996661	0.944094	0.276317	0.047378	0.241196	0.0849714	0.941807	0.0101175	0.964927	-0.00515149	0.711135	-0.0242575	0.953915	0.00600358	0.943842	-0.0036595		FALSE	FALSE	FALSE	FALSE
ENSMUST00000107596	ENSMUSG00000038453	Srcin1	blue	0.831964	2.16021e-14	0.0638493	0.652934	0.752505	1.25378e-10	0.42698	0.00159521	-0.0458472	0.746891	-0.647873	2.08204e-07	-0.115191	0.416117	-0.61382	1.30459e-06	0.552709	2.15021e-05	0.616689	0.0437717	0.188874	0.0772502	0.0325951	0.0742123	0.581733	0.0280086	0.0120406	0.0545859		FALSE	FALSE	TRUE	TRUE
ENSMUST00000002683	ENSMUSG00000002608	Ccdc97	lightcyan	0.383298	0.00503472	0.43463	0.00128354	0.752492	1.25526e-10	0.440467	0.00108363	-0.376195	0.00598499	-0.542461	3.26427e-05	0.262524	0.0600819	-0.0564423	0.691047	0.596006	3.13472e-06	0.46533	0.0740149	0.281784	0.0841625	0.978496	-0.00351948	0.863619	0.018162	0.221287	0.041208		FALSE	FALSE	FALSE	TRUE
ENSMUST00000043169	ENSMUSG00000042350	Arel1	brown	0.0660692	0.641674	0.775303	1.50368e-11	0.752425	1.26261e-10	0.511577	0.000106158	-0.320874	0.0203784	-0.212088	0.131186	0.02238	0.874866	0.256008	0.0669685	0.245883	0.0789056	0.284848	-0.0792844	0.836369	-0.0187644	0.84084	0.0140008	0.967018	-0.00394626	0.517572	-0.0210782		FALSE	FALSE	FALSE	TRUE
ENSMUST00000043604	ENSMUSG00000034781	Gna11	lightcyan	0.146812	0.299	0.608269	1.72424e-06	0.752411	1.26419e-10	0.472049	0.000410883	-0.531451	5.03633e-05	-0.501951	0.000149883	0.285338	0.0403229	0.167242	0.235996	0.519881	7.81784e-05	0.992812	0.00124029	0.891839	-0.0143704	0.513887	-0.032886	0.912384	0.00943609	0.821428	-0.00924186		FALSE	FALSE	FALSE	FALSE
ENSMUST00000003550	ENSMUSG00000003458	Ncstn	lightcyan	0.115518	0.414787	0.737873	4.35326e-10	0.751913	1.32074e-10	0.765411	3.8861e-11	-0.426641	0.00161044	-0.340046	0.0136444	0.0218883	0.877594	0.258259	0.0645216	0.276358	0.0473442	0.634682	-0.0513139	0.755431	-0.0314316	0.553977	-0.0427364	0.215886	0.071953	0.766912	-0.0135606		FALSE	FALSE	TRUE	FALSE
ENSMUST00000031530	ENSMUSG00000029550	Sppl3	lightcyan	0.628863	5.95967e-07	0.183152	0.193721	0.751595	1.35804e-10	0.471715	0.000415314	-0.227375	0.105001	-0.68321	2.39543e-08	0.0197014	0.889744	-0.384422	0.00489703	0.582011	6.02095e-06	0.608365	-0.05174	0.321755	-0.0666053	0.299724	-0.0543696	0.939892	0.00772969	0.142034	-0.0421624		FALSE	FALSE	TRUE	FALSE
ENSMUST00000027856	ENSMUSG00000026571	Dcaf6	lightcyan	0.486045	0.000259251	0.384286	0.0049136	0.751358	1.38657e-10	0.350613	0.0108248	0.00860542	0.95172	-0.313002	0.0238635	0.0145462	0.918479	-0.184892	0.189448	0.465648	0.00050393	0.824061	-0.026945	0.941582	0.00817536	0.938528	-0.00687476	0.576169	-0.0351537	0.742101	-0.0133295		FALSE	FALSE	TRUE	FALSE
ENSMUST00000030189	ENSMUSG00000028467	Gba2	lightcyan	0.234015	0.0949677	0.554752	1.97524e-05	0.751143	1.41286e-10	0.464861	0.000516608	-0.431819	0.00139107	-0.479894	0.000318178	0.200344	0.154428	0.085088	0.548671	0.472088	0.000410359	0.905358	0.016989	0.797506	0.0280234	0.857079	-0.0164597	0.972213	0.00432593	0.867462	0.00838542		FALSE	FALSE	FALSE	TRUE
ENSMUST00000145167	ENSMUSG00000075703	Selenoi	blue	0.700705	7.32274e-09	0.276038	0.0476111	0.751064	1.42271e-10	0.467242	0.000479135	0.287441	0.0388088	-0.223294	0.11156	-0.062977	0.657379	-0.334955	0.0152139	0.49255	0.000207877	0.897323	0.0171022	0.749292	0.0269711	0.444317	-0.0539017	0.463194	-0.0493529	0.74318	-0.0134452		FALSE	FALSE	FALSE	FALSE
ENSMUST00000035559	ENSMUSG00000033436	Armcx2	brown	0.238715	0.0883272	0.694232	1.14639e-08	0.750789	1.45728e-10	0.675643	3.90166e-08	-0.208875	0.137265	-0.204177	0.14653	-0.128526	0.363846	0.109263	0.440669	0.211776	0.131767	0.931246	0.0153421	0.494643	-0.0821275	0.979126	0.00585552	0.902399	0.023354	0.928651	-0.00688021		FALSE	FALSE	TRUE	FALSE
ENSMUST00000035667	ENSMUSG00000041000	Trim62	lightcyan	0.603773	2.153e-06	0.289963	0.0370556	0.750523	1.49143e-10	0.542836	3.21561e-05	-0.107765	0.446997	-0.512301	0.000103396	-0.156664	0.267378	-0.336491	0.0147249	0.391935	0.00405926	0.585387	-0.0705132	0.718984	0.036556	0.814767	-0.0256855	0.776434	0.0336999	0.932955	-0.00572666		FALSE	FALSE	TRUE	TRUE
ENSMUST00000120173	ENSMUSG00000038145	Snrk	lightcyan	0.352044	0.0104845	0.575171	8.19364e-06	0.750434	1.5031e-10	0.646988	2.19003e-07	-0.0883757	0.533274	-0.223735	0.110837	0.176454	0.21081	0.100462	0.478556	0.489103	0.000233811	0.00285977	0.160451	0.00685148	0.125212	0.932339	-0.00734678	0.684517	0.0274264	0.000447406	0.0765182		FALSE	FALSE	FALSE	TRUE
ENSMUST00000149892	ENSMUSG00000022848	Dirc2	lightcyan	0.610295	1.55833e-06	0.272791	0.0503962	0.750423	1.50459e-10	0.330251	0.0167983	0.0298257	0.83375	-0.399309	0.00336228	0.188691	0.180355	-0.278936	0.0452329	0.646106	2.30293e-07	0.795842	0.0384633	0.728548	0.0348862	0.597702	-0.0458218	0.408119	-0.067247	0.851194	-0.0109418		FALSE	FALSE	FALSE	FALSE
ENSMUST00000176274	ENSMUSG00000053929	Cyhr1	lightcyan	0.486389	0.000256262	0.32121	0.0202396	0.749855	1.58076e-10	0.284361	0.0410425	-0.125093	0.376908	-0.462228	0.000561099	0.464855	0.000516695	-0.113455	0.423227	0.779141	1.027e-11	0.925925	-0.0141979	0.194748	0.0969182	0.889685	0.0133068	0.643566	0.0445628	0.308407	0.03483		FALSE	FALSE	FALSE	TRUE
ENSMUST00000054836	ENSMUSG00000046607	Hrk	lightcyan	0.361745	0.00841219	0.514358	9.59066e-05	0.749231	1.66879e-10	0.666146	7.05566e-08	-0.292292	0.0354949	-0.40687	0.00275948	-0.045281	0.749914	-0.0565361	0.69056	0.339857	0.0137004	0.488482	0.0645648	0.50078	0.0485311	0.15698	0.0705719	0.801365	-0.0220458	0.172174	0.0405241		FALSE	FALSE	TRUE	FALSE
ENSMUST00000156038	ENSMUSG00000044864	Ankrd50	blue	0.833045	1.86336e-14	0.116171	0.412137	0.748984	1.7048e-10	0.529365	5.45817e-05	0.0703099	0.620388	-0.543692	3.10685e-05	-0.319693	0.020872	-0.603569	2.17459e-06	0.369383	0.00704	0.99469	-0.00178922	0.00490984	0.166539	0.91667	0.0126505	0.306596	0.0713173	0.107271	0.0629926		FALSE	FALSE	FALSE	TRUE
ENSMUST00000121369	ENSMUSG00000032850	Rnft2	lightcyan	0.523886	6.72602e-05	0.350439	0.0108667	0.748766	1.73729e-10	0.309918	0.0253592	-0.0476349	0.737368	-0.394544	0.00379933	0.227646	0.104577	-0.183209	0.193581	0.609389	1.63058e-06	0.705288	0.0505689	0.911971	0.0181026	0.250637	0.0879608	0.953829	0.00964388	0.281287	0.0424857		FALSE	FALSE	TRUE	TRUE
ENSMUST00000040880	ENSMUSG00000041205	Map6d1	brown	0.153637	0.276847	0.713035	3.01521e-09	0.748545	1.77072e-10	0.642568	2.81262e-07	-0.398583	0.00342584	-0.3346	0.0153288	-0.03019	0.831749	0.179065	0.204027	0.249857	0.0740344	0.937732	-0.0116281	0.998505	-0.00024638	0.941837	0.00717011	0.567877	-0.0410344	0.820114	-0.0108471		FALSE	FALSE	FALSE	TRUE
ENSMUST00000004622	ENSMUSG00000004508	Gab2	lightcyan	0.388035	0.00447697	0.496912	0.000178817	0.748506	1.77675e-10	0.449177	0.000837007	-0.0454833	0.748834	-0.260598	0.0620548	-0.00583554	0.96725	-0.075805	0.593259	0.389048	0.00436492	0.678701	-0.0523651	0.407496	-0.0642129	0.937587	0.00905814	0.988089	-0.00219348	0.496228	-0.0285646		FALSE	FALSE	FALSE	TRUE
ENSMUST00000103176	ENSMUSG00000029060	Mib2	lightcyan	0.567456	1.1504e-05	0.330752	0.0166229	0.748254	1.81581e-10	0.379292	0.00555296	-0.0354769	0.802829	-0.382711	0.00510781	0.133876	0.344051	-0.242611	0.0831035	0.577403	7.41581e-06	0.588286	0.0582038	0.263704	0.0734139	0.161681	0.0784021	0.943843	0.00840519	0.0661377	0.0537648		FALSE	FALSE	TRUE	TRUE
ENSMUST00000000449	ENSMUSG00000000439	Mkrn2	lightcyan	0.518296	8.29293e-05	0.307791	0.0264358	0.747661	1.91102e-10	0.280328	0.0441257	-0.109264	0.440663	-0.479248	0.000325026	0.24028	0.0861983	-0.214537	0.126689	0.6483	2.0317e-07	0.912554	-0.0181228	0.385994	-0.0678362	0.838793	-0.0207351	0.966185	-0.00597032	0.449789	-0.0313763		FALSE	FALSE	TRUE	TRUE
ENSMUST00000045840	ENSMUSG00000040125	Gpr26	blue	0.778971	1.04464e-11	0.197136	0.161274	0.747643	1.91394e-10	0.667871	6.3458e-08	0.0312635	0.825858	-0.493445	0.000201581	-0.449808	0.000821293	-0.547944	2.61525e-05	0.245506	0.0793808	0.984542	0.00304344	0.87334	0.0154703	0.0682578	0.0772072	0.516365	0.0341695	0.198945	0.0335244		FALSE	FALSE	TRUE	TRUE
ENSMUST00000029783	ENSMUSG00000028136	Snx27	brown	0.0523957	0.712203	0.837037	1.06957e-14	0.74754	1.93097e-10	0.645843	2.33755e-07	-0.369515	0.00701806	-0.192821	0.17083	-0.0360878	0.799504	0.296463	0.0328354	0.177747	0.207432	0.209012	0.0857043	0.12911	0.0817239	0.966276	0.00368897	0.712112	-0.0228622	0.149375	0.0373805		FALSE	FALSE	TRUE	FALSE
ENSMUST00000035129	ENSMUSG00000032537	Ephb1	lightcyan	0.570799	9.9414e-06	0.285108	0.0404914	0.747469	1.94281e-10	0.528648	5.61059e-05	-0.190052	0.177175	-0.579997	6.59751e-06	-0.0215243	0.879614	-0.313485	0.0236358	0.493406	0.000201852	0.878576	-0.022098	0.717773	-0.0361268	0.156545	0.0781041	0.578094	0.0427793	0.725093	0.0160539		FALSE	FALSE	FALSE	FALSE
ENSMUST00000066149	ENSMUSG00000103897	Pcdhga8	lightcyan	0.258001	0.0647988	0.603209	2.2133e-06	0.74735	1.96277e-10	0.59651	3.06014e-06	-0.342243	0.0130116	-0.387972	0.00448397	-0.175845	0.212413	-0.00359706	0.979809	0.206659	0.141579	0.736879	-0.0745107	0.189428	-0.11935	0.173764	0.130518	0.605019	0.0593527	0.976051	0.00297183		FALSE	FALSE	FALSE	FALSE
ENSMUST00000077066	ENSMUSG00000061451	Tmem151a	blue	0.876234	1.78805e-17	-0.0402878	0.776738	0.747288	1.97319e-10	0.276151	0.0475166	-0.0452175	0.750254	-0.74151	3.21966e-10	0.0673492	0.635218	-0.650203	1.82096e-07	0.71843	2.0153e-09	0.957867	0.00700029	0.625168	0.044253	0.970014	0.00332342	0.702052	0.0223563	0.530123	0.0197912		FALSE	FALSE	TRUE	TRUE
ENSMUST00000177978	ENSMUSG00000094103	1700047I17Rik2	lightcyan	0.31092	0.0248644	0.584995	5.25209e-06	0.747149	1.9969e-10	0.593671	3.50298e-06	-0.106724	0.451423	-0.236127	0.0919372	0.2185	0.119663	0.108978	0.441867	0.499859	0.000161334	0.958937	-0.0105707	0.988464	-0.00251246	0.124647	0.1218	0.995167	0.00131593	0.660442	0.0252117		FALSE	FALSE	FALSE	FALSE
ENSMUST00000022169	ENSMUSG00000021665	Hexb	lightcyan	0.513789	9.79246e-05	0.317308	0.0218997	0.746891	2.04158e-10	0.480768	0.000309121	-0.273597	0.0496926	-0.594929	3.29984e-06	0.13484	0.340553	-0.220437	0.116336	0.576734	7.64142e-06	0.791554	0.0358962	0.494643	-0.0491078	0.960509	-0.00442178	0.56968	-0.0324298	0.773774	-0.0113964		FALSE	FALSE	FALSE	TRUE
ENSMUST00000029155	ENSMUSG00000027624	Epb41l1	lightcyan	0.512566	0.000102405	0.404709	0.00292115	0.746679	2.07893e-10	0.553219	2.10521e-05	-0.21842	0.119801	-0.470212	0.000435842	-0.389552	0.00431015	-0.330264	0.0167935	0.154356	0.274578	0.925917	0.0131626	0.141454	0.0904289	0.453357	0.0518535	0.712142	0.0226753	0.124751	0.0442384		FALSE	FALSE	TRUE	TRUE
ENSMUST00000111178	ENSMUSG00000020658	Efr3b	brown	0.025822	0.855811	0.839145	7.9297e-15	0.746633	2.08717e-10	0.618073	1.04972e-06	-0.323791	0.0192014	-0.1346	0.341424	0.0459039	0.746588	0.329927	0.0169122	0.232233	0.0975834	0.602884	-0.0454405	0.766867	0.0250333	0.54438	0.0311151	0.516534	0.0324163	0.746195	0.0118485		FALSE	FALSE	FALSE	TRUE
ENSMUST00000024967	ENSMUSG00000024151	Msh2	lightcyan	0.452964	0.000746513	0.499739	0.000162013	0.746394	2.13026e-10	0.561896	1.46149e-05	0.126555	0.371312	-0.144305	0.307417	0.163817	0.245867	0.00206232	0.988423	0.516079	9.00215e-05	0.913553	-0.0167915	0.305421	-0.0719484	0.750684	0.0268295	0.91639	-0.0126003	0.677777	-0.0187277		FALSE	FALSE	FALSE	TRUE
ENSMUST00000025208	ENSMUSG00000024350	Dnajc18	brown	-0.0652226	0.645959	0.917893	1.03764e-21	0.746224	2.16149e-10	0.648483	2.01047e-07	-0.343953	0.0125362	-0.0903581	0.524094	0.110256	0.4365	0.463224	0.000543869	0.23397	0.0950331	0.641789	-0.044352	0.529103	-0.0440385	0.636107	-0.0267605	0.74644	-0.0219857	0.227482	-0.0338104		FALSE	FALSE	TRUE	TRUE
ENSMUST00000163739	ENSMUSG00000031539	Ap3m2	blue	0.905935	2.68996e-20	-0.0507403	0.72092	0.746147	2.17578e-10	0.214076	0.127527	0.102166	0.471089	-0.633436	4.65766e-07	0.0957641	0.499465	-0.660768	9.77658e-08	0.752926	1.20818e-10	0.945518	-0.00863098	0.385615	-0.0611666	0.997873	0.000253217	0.604974	-0.0280298	0.413233	-0.0242848		FALSE	FALSE	FALSE	TRUE
ENSMUST00000101558	ENSMUSG00000040003	Magi2	blue	0.690995	1.42814e-08	0.232446	0.097268	0.746144	2.1763e-10	0.491652	0.000214363	0.0987248	0.486233	-0.39134	0.00412062	-0.225328	0.108253	-0.431989	0.00138435	0.387765	0.00450722	0.741323	-0.0349852	0.68739	0.0317629	0.939132	0.00639975	0.971282	-0.00346134	0.961996	0.00245916		FALSE	FALSE	FALSE	FALSE
ENSMUST00000024761	ENSMUSG00000023965	Fbxl17	brown	0.134367	0.342265	0.765159	3.97871e-11	0.745764	2.24805e-10	0.746752	2.06605e-10	-0.342559	0.0129226	-0.239512	0.0872379	-0.0954016	0.501097	0.203433	0.148039	0.164126	0.244967	0.313976	-0.0960178	0.55502	0.0517709	0.5885	0.0589101	0.54583	-0.0584116	0.807469	-0.013254		FALSE	FALSE	FALSE	FALSE
ENSMUST00000109790	ENSMUSG00000042548	Asxl1	brown	0.0505875	0.721727	0.840708	6.33417e-15	0.745737	2.25329e-10	0.720236	1.75739e-09	-0.372707	0.00650663	-0.192356	0.171884	-0.126814	0.370326	0.274713	0.0487323	0.0986688	0.486482	0.591715	-0.0530544	0.735577	0.0282771	0.863939	0.0137452	0.702658	0.0275718	0.915983	0.00531262		FALSE	FALSE	FALSE	TRUE
ENSMUST00000095087	ENSMUSG00000039844	Rapgef1	lightcyan	0.524301	6.6214e-05	0.388155	0.00446357	0.745583	2.28301e-10	0.477919	0.000339532	-0.0774458	0.585262	-0.365077	0.00778742	-0.224471	0.109637	-0.291787	0.0358286	0.297062	0.0324678	0.708962	-0.0710633	0.0683687	0.173834	0.333441	0.200614	0.556612	0.0595573	0.099689	0.0944597		FALSE	FALSE	FALSE	TRUE
ENSMUST00000160424	ENSMUSG00000022416	Cacna1i	blue	0.874215	2.61406e-17	0.0294855	0.83562	0.745572	2.28516e-10	0.382943	0.00507887	-0.00306865	0.982775	-0.659757	1.03873e-07	-0.243508	0.0819354	-0.691966	1.33744e-08	0.462629	0.000554104	0.256684	0.0866871	0.025598	0.143072	0.0682578	0.0863932	0.651185	0.0281907	0.000344824	0.0861897		FALSE	FALSE	TRUE	TRUE
ENSMUST00000001479	ENSMUSG00000001440	Kpnb1	brown	-0.0664297	0.639853	0.908016	1.57681e-20	0.745446	2.30975e-10	0.587403	4.69912e-06	-0.324392	0.018966	-0.0913839	0.519375	0.278932	0.0452368	0.504	0.000139391	0.342718	0.0128778	0.886398	-0.0165834	0.94754	0.00729323	0.911388	0.00784681	0.798277	-0.0164116	0.93175	-0.00389609		FALSE	FALSE	FALSE	FALSE
ENSMUST00000069686	ENSMUSG00000021720	Rnf180	lightcyan	0.443133	0.001002	0.45778	0.000644179	0.7453	2.33864e-10	0.59554	3.20524e-06	0.0249016	0.860899	-0.246115	0.0786142	0.0863404	0.542781	-0.0459675	0.746249	0.483672	0.000280689	0.405258	-0.114101	0.181756	-0.122943	0.923117	-0.016606	0.914424	0.0215529	0.261423	-0.0584423		FALSE	FALSE	TRUE	FALSE
ENSMUST00000025408	ENSMUSG00000024527	Afg3l2	lightcyan	0.438283	0.00115492	0.454586	0.000710516	0.745217	2.35517e-10	0.351014	0.0107286	0.122986	0.38506	-0.153928	0.275925	0.395433	0.00371417	0.0215475	0.879485	0.690198	1.50696e-08	0.758578	-0.0335793	0.869171	-0.015813	0.84084	0.0147693	0.533699	-0.0365754	0.621689	-0.0179263		FALSE	FALSE	FALSE	TRUE
ENSMUST00000162538	ENSMUSG00000031781	Ciapin1	brown	0.188199	0.181515	0.65925	1.07066e-07	0.745153	2.36806e-10	0.502194	0.000148602	-0.243365	0.0821204	-0.229574	0.101591	0.17387	0.217676	0.178763	0.204805	0.431119	0.0014191	0.765373	0.0369156	0.13958	0.0901318	0.911388	-0.0113496	0.977624	-0.00358267	0.375105	0.0318473		FALSE	FALSE	FALSE	FALSE
ENSMUST00000071135	ENSMUSG00000062591	Tubb4a	yellow	0.575919	7.9248e-06	0.172963	0.220122	0.745092	2.38039e-10	0.24746	0.0769438	-0.310179	0.0252292	-0.74866	1.75319e-10	0.26734	0.0553666	-0.334973	0.015208	0.735019	5.49688e-10	0.442543	-0.0591488	0.566576	-0.0545788	0.969488	-0.00322572	0.993655	-0.000702579	0.315043	-0.0285727		FALSE	FALSE	TRUE	TRUE
ENSMUST00000044442	ENSMUSG00000023972	Ptk7	blue	0.695835	1.02708e-08	0.234848	0.0937621	0.744509	2.50131e-10	0.676757	3.63448e-08	-0.0823871	0.561478	-0.535115	4.3668e-05	-0.311025	0.0248133	-0.445817	0.000925441	0.307862	0.026399	0.883533	-0.0286485	0.725161	-0.0411679	0.967342	0.00772918	0.465375	0.0787769	0.913663	0.008504		FALSE	FALSE	FALSE	FALSE
ENSMUST00000049074	ENSMUSG00000033295	Ptprf	blue	0.702467	6.46833e-09	0.224462	0.109653	0.744452	2.51326e-10	0.590752	4.0195e-06	-0.0735045	0.604552	-0.556302	1.8513e-05	-0.307461	0.0266062	-0.478762	0.000330259	0.309421	0.025607	0.646837	0.0494665	0.942356	0.00971844	0.864452	-0.0201839	0.931453	-0.00963726	0.884719	0.00740332		FALSE	FALSE	FALSE	FALSE
ENSMUST00000055655	ENSMUSG00000025153	Fasn	brown	0.126094	0.373071	0.704554	5.57794e-09	0.743933	2.62612e-10	0.479181	0.000325739	-0.461592	0.000572363	-0.375086	0.00614672	-0.0824277	0.561284	0.108655	0.44323	0.186839	0.184748	0.837583	-0.0257271	0.672208	0.0459768	0.280471	0.0716743	0.727331	0.0204467	0.436949	0.0286771		FALSE	FALSE	FALSE	TRUE
ENSMUST00000021239	ENSMUSG00000020869	Lrrc59	yellow	0.743446	2.73645e-10	0.0656254	0.643919	0.743645	2.69089e-10	0.226908	0.105736	-0.138074	0.328993	-0.70771	4.44782e-09	0.235987	0.0921361	-0.476703	0.000353311	0.757585	7.97559e-11	0.229417	0.089546	0.172257	0.0969578	0.80071	-0.0177033	0.727446	-0.0238533	0.185473	0.0371266		FALSE	FALSE	FALSE	FALSE
ENSMUST00000026357	ENSMUSG00000025318	Jph3	lightcyan	0.192031	0.172623	0.546014	2.82881e-05	0.743607	2.69956e-10	0.30463	0.0281064	-0.48491	0.000269312	-0.505572	0.000131803	0.270779	0.0521865	0.0729352	0.607361	0.532802	4.7791e-05	0.859218	-0.0198115	0.732204	0.0333475	0.71221	0.0201812	0.792469	0.0168552	0.695995	0.0138164		FALSE	FALSE	FALSE	TRUE
ENSMUST00000079195	ENSMUSG00000038143	Stox2	brown	0.244825	0.0802441	0.680929	2.77916e-08	0.743488	2.72672e-10	0.657695	1.17451e-07	-0.192173	0.1723	-0.198751	0.157799	-0.272234	0.0508865	0.0460227	0.745954	0.0884191	0.533073	0.958164	-0.00797706	0.116271	0.0931907	0.768304	0.045267	0.644526	0.0426659	0.175153	0.0451836		FALSE	FALSE	FALSE	TRUE
ENSMUST00000058476	ENSMUSG00000033510	Otud7a	lightcyan	0.228703	0.102932	0.616087	1.16231e-06	0.743085	2.82107e-10	0.533025	4.73791e-05	-0.28797	0.0384358	-0.315141	0.0228703	0.0573502	0.686332	0.0960412	0.498218	0.332664	0.0159689	0.356719	-0.0909021	0.29268	0.0751237	0.423426	0.0555183	0.0860054	0.0998947	0.345983	0.0355765		FALSE	FALSE	FALSE	TRUE
ENSMUST00000043237	ENSMUSG00000038375	Trp53inp2	lightcyan	0.28355	0.0416477	0.587505	4.67704e-06	0.743006	2.83981e-10	0.707814	4.4145e-09	-0.389161	0.00435261	-0.464749	0.000518425	-0.0539024	0.7043	0.0483973	0.733319	0.269502	0.0533496	0.0797951	0.105891	0.0042313	0.137004	0.549268	-0.0342636	0.854951	-0.0133927	0.0272543	0.0508556		FALSE	FALSE	FALSE	FALSE
ENSMUST00000022904	ENSMUSG00000022295	Atp6v1c1	lightcyan	0.378955	0.00559859	0.45859	0.000628271	0.742975	2.84718e-10	0.281018	0.0435856	0.0397374	0.779711	-0.207335	0.140253	0.550975	2.30978e-05	0.082099	0.562852	0.794462	2.0706e-12	0.843327	-0.021466	0.696856	-0.0311065	0.668462	-0.022426	0.0650648	-0.0638168	0.187887	-0.0339322		FALSE	FALSE	TRUE	TRUE
ENSMUST00000000335	ENSMUSG00000000326	Comt	lightcyan	0.578472	7.06782e-06	0.262564	0.060041	0.742615	2.93478e-10	0.53975	3.63718e-05	-0.251185	0.0724609	-0.624199	7.63201e-07	-0.0523406	0.712492	-0.329434	0.0170871	0.479567	0.000321626	0.654243	-0.101078	0.665293	-0.0573123	0.694482	-0.049049	0.971071	0.00749406	0.69367	-0.0353991		FALSE	FALSE	TRUE	FALSE
ENSMUST00000195169	ENSMUSG00000098892	Comt	lightcyan	0.578472	7.06782e-06	0.262564	0.060041	0.742615	2.93478e-10	0.53975	3.63718e-05	-0.251185	0.0724609	-0.624199	7.63201e-07	-0.0523406	0.712492	-0.329434	0.0170871	0.479567	0.000321626	0.654243	-0.101078	0.665293	-0.0573123	0.694482	-0.049049	0.971071	0.00749406	0.69367	-0.0353991		FALSE	FALSE	TRUE	FALSE
ENSMUST00000047510	ENSMUSG00000038429	Usp5	lightcyan	0.715232	2.56171e-09	0.122202	0.388121	0.742421	2.98315e-10	0.31026	0.0251894	-0.0099514	0.944179	-0.55442	2.00269e-05	0.158286	0.262394	-0.436976	0.00119954	0.705594	5.17877e-09	0.88348	-0.0189281	0.113366	-0.102076	0.955132	-0.00542652	0.790708	0.0202766	0.467242	-0.0241333		FALSE	FALSE	TRUE	FALSE
ENSMUST00000037299	ENSMUSG00000038848	Ythdf1	lightcyan	0.157613	0.264453	0.633142	4.7327e-07	0.742254	3.02525e-10	0.465215	0.000510873	-0.396456	0.00361825	-0.386773	0.00461995	0.289783	0.0371786	0.201659	0.151684	0.483683	0.000280592	0.831624	0.0263245	0.639578	0.0368207	0.459978	-0.0414583	0.536303	-0.0398687	0.932955	-0.00436843		FALSE	FALSE	FALSE	FALSE
ENSMUST00000002923	ENSMUSG00000002844	Adprh	yellow	0.479545	0.000321859	0.254243	0.0689386	0.741345	3.26452e-10	0.199047	0.157169	-0.261409	0.0612184	-0.614857	1.2376e-06	0.528981	5.53938e-05	-0.168175	0.233357	0.872913	3.32848e-17	0.946513	0.0107039	0.998595	0.000220886	0.377765	-0.0450702	0.923024	-0.00957716	0.789545	-0.0112736		FALSE	FALSE	FALSE	FALSE
ENSMUST00000032457	ENSMUSG00000030314	Atg7	lightcyan	0.483565	0.000281694	0.372023	0.0066133	0.741282	3.28173e-10	0.394145	0.0038381	-0.0860796	0.544005	-0.392868	0.00396454	0.140319	0.321112	-0.147186	0.297756	0.526836	6.01336e-05	0.857621	0.0281448	0.915698	-0.0133753	0.916144	-0.0122899	0.940069	0.0102388	0.968594	0.0026982		FALSE	FALSE	FALSE	FALSE
ENSMUST00000035987	ENSMUSG00000042724	Map3k9	blue	0.812912	2.49252e-13	0.133132	0.346763	0.740643	3.46134e-10	0.579856	6.63973e-06	-0.00723388	0.959408	-0.56699	1.17391e-05	-0.428022	0.00154914	-0.61453	1.25837e-06	0.28264	0.0423363	0.559592	0.0662125	0.152821	0.0795822	0.411443	0.0569555	0.309267	0.0592087	0.0117961	0.0658076		FALSE	FALSE	TRUE	TRUE
ENSMUST00000015435	ENSMUSG00000015291	Gdi1	lightcyan	0.146693	0.299396	0.608583	1.69755e-06	0.740563	3.48453e-10	0.4549	0.000703738	-0.381791	0.00522437	-0.386989	0.00459519	0.428379	0.00153361	0.223626	0.111015	0.62376	7.81019e-07	0.65783	-0.0490326	0.0948617	-0.0984295	0.950391	-0.0048008	0.541857	-0.0406099	0.0473996	-0.0484821		FALSE	FALSE	TRUE	TRUE
ENSMUST00000030606	ENSMUSG00000059713	Rcan3	blue	0.835464	1.33353e-14	0.0920235	0.516443	0.739999	3.6516e-10	0.46834	0.000462703	0.145902	0.302037	-0.5034	0.000142394	-0.115997	0.412843	-0.555219	1.93712e-05	0.542557	3.25172e-05	0.354938	0.0875311	0.537821	-0.0471189	0.779702	-0.0240851	0.881649	-0.015572	0.974551	0.00200633		FALSE	FALSE	FALSE	TRUE
ENSMUST00000166615	ENSMUSG00000031930	Wwp2	brown	0.264911	0.0577061	0.610139	1.57057e-06	0.739882	3.68734e-10	0.573039	9.00703e-06	-0.188832	0.180024	-0.274952	0.0485281	0.13823	0.328439	0.123984	0.381185	0.415285	0.0022029	0.695146	-0.0474413	0.490961	-0.0540086	0.872538	0.0154757	0.621799	0.0389745	0.818471	-0.0116455		FALSE	FALSE	FALSE	FALSE
ENSMUST00000108288	ENSMUSG00000030600	Lrfn1	lightcyan	0.338242	0.0141839	0.42802	0.00154922	0.739868	3.69158e-10	0.328194	0.017534	-0.368536	0.0071819	-0.528105	5.72875e-05	0.298165	0.0317989	-0.0461506	0.745272	0.617181	1.09899e-06	0.902898	0.0181703	0.309709	0.0942638	0.907164	-0.0115459	0.526212	0.0452137	0.24241	0.0390276		FALSE	FALSE	FALSE	TRUE
ENSMUST00000020288	ENSMUSG00000020091	Eif4ebp2	magenta	0.141791	0.31601	0.761237	5.72146e-11	0.739553	3.78949e-10	0.890661	9.61909e-19	-0.463928	0.000531996	-0.340935	0.0133853	-0.282249	0.0426342	0.164502	0.243872	0.0275048	0.846524	0.616326	0.0658448	0.0441723	0.137681	0.308983	0.0837476	0.558245	0.0655666	0.00784139	0.0905211		FALSE	FALSE	TRUE	TRUE
ENSMUST00000120016	ENSMUSG00000079605	Zbtb9	lightcyan	0.475692	0.000365161	0.357526	0.0092651	0.739459	3.81908e-10	0.488412	0.000239348	-0.19068	0.175721	-0.490768	0.000220937	0.151526	0.283578	-0.145997	0.301721	0.548647	2.54127e-05	0.889612	0.0278593	0.144232	0.123307	0.928316	0.0154421	0.976814	0.00649022	0.41794	0.0429987		FALSE	FALSE	TRUE	TRUE
ENSMUST00000049453	ENSMUSG00000039000	Ube3c	brown	0.0919592	0.516737	0.763231	4.76058e-11	0.739257	3.88333e-10	0.530257	5.27404e-05	-0.235053	0.093468	-0.14963	0.289718	0.13704	0.332661	0.284151	0.0411989	0.341129	0.0133292	0.96912	0.00535621	0.671351	-0.0328488	0.841961	-0.0139618	0.306476	-0.0495714	0.501935	-0.021842		FALSE	FALSE	FALSE	TRUE
ENSMUST00000085558	ENSMUSG00000029651	Mtus2	blue	0.706848	4.73309e-09	0.193512	0.169273	0.738963	3.97912e-10	0.558395	1.69544e-05	-0.140959	0.318888	-0.611625	1.45764e-06	-0.333672	0.0156327	-0.507924	0.000121154	0.29001	0.0370234	0.92926	0.0136164	0.425061	0.0570663	0.838636	0.0184617	0.872154	0.0163228	0.475872	0.0266736		FALSE	FALSE	TRUE	TRUE
ENSMUST00000100322	ENSMUSG00000075478	Slitrk1	blue	0.875819	1.93431e-17	0.045781	0.747244	0.73866	4.07996e-10	0.523835	6.73906e-05	0.0817451	0.564542	-0.585656	5.09455e-06	-0.307548	0.0265612	-0.656308	1.27497e-07	0.420333	0.00191907	0.0467826	-0.126067	0.00136578	-0.140785	0.504962	0.0377656	0.797505	0.0194397	0.0541567	-0.0495799		FALSE	FALSE	FALSE	FALSE
ENSMUST00000103221	ENSMUSG00000028991	Mtor	brown	0.0369391	0.794875	0.796261	1.70073e-12	0.738328	4.19329e-10	0.583351	5.66357e-06	-0.493296	0.000202618	-0.311367	0.0246467	-0.0682019	0.630932	0.243666	0.0817312	0.144485	0.306809	0.623152	-0.0471388	0.735323	0.0310356	0.390374	0.040331	0.89265	0.0111208	0.842241	0.00837021		FALSE	FALSE	FALSE	TRUE
ENSMUST00000103109	ENSMUSG00000017167	Cntnap1	brown	-0.0473198	0.739044	0.910282	8.68546e-21	0.738008	4.30508e-10	0.748338	1.80263e-10	-0.498937	0.000166626	-0.20304	0.14884	-0.0446721	0.753171	0.391295	0.00412535	0.116184	0.412083	0.967315	-0.00563462	0.251445	0.0738917	0.00734629	0.105608	0.533902	0.0344506	0.0402953	0.0516525		FALSE	FALSE	FALSE	TRUE
ENSMUST00000167662	ENSMUSG00000001576	Ergic1	blue	0.789371	3.57726e-12	0.00971129	0.945524	0.738003	4.30697e-10	0.349317	0.011141	-0.185121	0.188892	-0.804353	6.8434e-13	0.0104494	0.941391	-0.597012	2.98749e-06	0.63572	4.1119e-07	0.961805	0.00669804	0.835907	0.0220731	0.387358	-0.0425717	0.871901	-0.0129738	0.864204	-0.00753197		FALSE	FALSE	FALSE	FALSE
ENSMUST00000103205	ENSMUSG00000027395	Polr1b	lightcyan	0.390947	0.0041617	0.517122	8.66194e-05	0.737843	4.36379e-10	0.651845	1.65584e-07	-0.218115	0.120331	-0.3769	0.00588412	-0.123896	0.381526	-0.0746226	0.599052	0.295903	0.0331827	0.49408	0.0835889	0.519778	0.0581587	0.85526	-0.0226503	0.64427	0.0491254	0.290357	0.0451435		FALSE	FALSE	FALSE	TRUE
ENSMUST00000114545	ENSMUSG00000073096	Lrrc61	lightcyan	0.363472	0.00808308	0.493956	0.000198072	0.737465	4.50148e-10	0.447635	0.000876599	-0.108518	0.44381	-0.284206	0.0411575	0.133836	0.344195	-0.0134988	0.924331	0.470494	0.000431935	0.527529	-0.18035	0.0143822	-0.27707	0.906282	-0.0427106	0.984483	-0.00959484	0.161613	-0.120409		FALSE	FALSE	TRUE	TRUE
ENSMUST00000043349	ENSMUSG00000041078	Grid1	brown	0.0767458	0.588668	0.775255	1.51087e-11	0.737455	4.50545e-10	0.560718	1.53661e-05	-0.214258	0.127196	-0.119191	0.400005	0.116944	0.40901	0.321337	0.0201874	0.301473	0.0298621	0.415857	-0.0697536	0.362164	-0.0591642	0.612963	-0.0297493	0.375456	-0.0476679	0.0457391	-0.0511028		FALSE	FALSE	TRUE	TRUE
ENSMUST00000029796	ENSMUSG00000028149	Rap1gds1	blue	0.877795	1.32709e-17	-0.0301104	0.832186	0.73734	4.54813e-10	0.377398	0.00581382	0.00465986	0.973845	-0.697593	9.09684e-09	-0.0773176	0.585885	-0.66217	8.98524e-08	0.618232	1.04115e-06	0.595759	-0.0480337	0.354702	-0.0675614	0.935871	0.00657854	0.966841	-0.00375435	0.333665	-0.0279984		FALSE	FALSE	FALSE	TRUE
ENSMUST00000090559	ENSMUSG00000068742	Cry2	lightcyan	0.641447	2.99487e-07	0.194525	0.167008	0.737213	4.59567e-10	0.307308	0.0266855	-0.138032	0.329138	-0.577308	7.44739e-06	-0.000696978	0.996087	-0.414089	0.00227534	0.509364	0.000115027	0.75516	-0.032481	0.46053	0.0574262	0.745073	0.0198316	0.665789	-0.0257282	0.928387	0.00423097		FALSE	FALSE	FALSE	FALSE
ENSMUST00000036453	ENSMUSG00000040390	Map3k10	lightcyan	0.558679	1.67524e-05	0.229433	0.101807	0.736753	4.77214e-10	0.441137	0.00106258	-0.299025	0.0312857	-0.664548	7.7787e-08	0.0611614	0.666669	-0.314995	0.0229367	0.558459	1.69089e-05	0.868464	-0.0215417	0.310953	0.0881338	0.81827	-0.0180332	0.987269	-0.00211631	0.679351	0.0166402		FALSE	FALSE	TRUE	FALSE
ENSMUST00000053429	ENSMUSG00000051390	Zbtb22	lightcyan	0.676515	3.691e-08	0.110324	0.436216	0.736734	4.77961e-10	0.190585	0.175941	-0.0962584	0.497243	-0.623119	8.07707e-07	0.222276	0.113245	-0.433493	0.00132611	0.740714	3.44079e-10	0.0181464	-0.170522	0.0848455	-0.123432	0.767206	0.0260491	0.266114	0.0708589	0.115324	-0.0520701		FALSE	FALSE	FALSE	FALSE
ENSMUST00000021497	ENSMUSG00000021087	Rtn1	yellow	0.454168	0.00071964	0.303722	0.0286024	0.736692	4.79625e-10	0.292846	0.0351317	-0.115481	0.414939	-0.457493	0.000649904	0.498712	0.000167941	-0.0784521	0.580382	0.838998	8.09818e-15	0.559453	-0.0541046	0.898477	-0.0145493	0.173764	-0.0539625	0.927888	-0.0107667	0.283398	-0.0304712		FALSE	FALSE	TRUE	TRUE
ENSMUST00000103208	ENSMUSG00000044700	Tmem201	brown	0.0420181	0.767412	0.763906	4.47194e-11	0.736619	4.82495e-10	0.585232	5.19512e-06	-0.404158	0.00296369	-0.267268	0.0554354	0.147025	0.298291	0.311332	0.024664	0.337765	0.0143298	0.578717	-0.0567259	0.233266	-0.0787492	0.856739	0.0151355	0.595731	0.0381506	0.632942	-0.0190142		FALSE	FALSE	FALSE	FALSE
ENSMUST00000064637	ENSMUSG00000052656	Rnf103	lightcyan	0.546184	2.80935e-05	0.321529	0.0201089	0.736443	4.89455e-10	0.594283	3.40265e-06	-0.165858	0.239952	-0.50803	0.00012069	-0.0121193	0.932045	-0.233698	0.095428	0.46198	0.000565458	0.660553	0.0621629	0.912047	0.0160675	0.846187	-0.0295762	0.772953	0.0478765	0.691675	0.0226271		FALSE	FALSE	FALSE	TRUE
ENSMUST00000096386	ENSMUSG00000025373	Rnf41	yellow	0.500272	0.000159009	0.248907	0.0751775	0.736252	4.97187e-10	0.12895	0.362252	-0.239494	0.0872621	-0.595417	3.22402e-06	0.427882	0.00155524	-0.217543	0.121332	0.793662	2.25863e-12	0.511421	0.0598975	0.63322	0.0456804	0.782663	-0.0189022	0.866786	-0.0138245	0.628082	0.0177391		FALSE	FALSE	FALSE	FALSE
ENSMUST00000097281	ENSMUSG00000039414	Heatr5b	brown	0.0911672	0.52037	0.835269	1.37028e-14	0.735965	5.08959e-10	0.777091	1.26016e-11	-0.27702	0.0467945	-0.125258	0.376274	-0.239101	0.0877977	0.247081	0.0774112	0.037922	0.78954	0.924112	-0.0136963	0.395922	0.0584351	0.770168	0.0262171	0.816017	-0.0216151	0.777983	0.0126721		FALSE	FALSE	FALSE	FALSE
ENSMUST00000102549	ENSMUSG00000028803	Nipal3	blue	0.894657	3.98093e-19	-0.0348128	0.806448	0.735959	5.09197e-10	0.223276	0.111591	0.102207	0.470908	-0.617237	1.09586e-06	0.0744334	0.599981	-0.647857	2.0839e-07	0.72496	1.22201e-09	0.16492	0.0959182	0.956919	0.00722686	0.692855	0.0240582	0.860972	-0.0134656	0.26448	0.0319502		FALSE	FALSE	TRUE	FALSE
ENSMUST00000051226	ENSMUSG00000033065	Pfkm	yellow	0.75414	1.08517e-10	0.0749961	0.59722	0.735813	5.15281e-10	0.142844	0.312392	0.141663	0.31645	-0.466425	0.000491696	0.419785	0.00194821	-0.402818	0.00306941	0.906167	2.53617e-20	0.935137	-0.00994615	0.642789	-0.037459	0.844381	0.0122746	0.814338	-0.0161005	0.754392	-0.0116206		FALSE	FALSE	FALSE	TRUE
ENSMUST00000042601	ENSMUSG00000037993	Dhx38	brown	0.192473	0.171619	0.717416	2.17529e-09	0.73575	5.17937e-10	0.609362	1.6328e-06	-0.202269	0.150424	-0.167659	0.234814	-0.0525229	0.711534	0.157382	0.265162	0.213497	0.128586	0.994998	-0.00108859	0.558356	0.046802	0.40534	0.0522693	0.920127	-0.0119617	0.553714	0.0237949		FALSE	FALSE	FALSE	FALSE
ENSMUST00000105716	ENSMUSG00000029020	Mfn2	brown	0.00999036	0.943961	0.771038	2.2775e-11	0.735432	5.31527e-10	0.597196	2.96127e-06	-0.447233	0.000887203	-0.294511	0.0340588	0.249733	0.0741828	0.363878	0.00800736	0.394441	0.00380927	0.218777	-0.0846177	0.6918	-0.0333844	0.298272	0.045771	0.438638	0.0417601	0.862429	-0.00736998		FALSE	FALSE	FALSE	FALSE
ENSMUST00000112847	ENSMUSG00000046709	Mapk10	lightcyan	0.483767	0.000279802	0.387679	0.00451686	0.734676	5.6521e-10	0.588073	4.55518e-06	-0.154844	0.273043	-0.427072	0.00159109	-0.193043	0.170327	-0.21966	0.117662	0.304239	0.028319	0.935702	0.0149046	0.454623	-0.0746721	0.103692	0.135498	0.881118	-0.0333982	0.84927	0.0143312		FALSE	FALSE	TRUE	TRUE
ENSMUST00000000285	ENSMUSG00000000276	Dgke	lightcyan	0.558778	1.66823e-05	0.42271	0.00179707	0.734658	5.6602e-10	0.661963	9.09822e-08	0.134146	0.343067	-0.192409	0.171764	-0.304404	0.0282293	-0.228565	0.103146	0.212406	0.130595	0.279558	-0.114297	0.196076	-0.0806684	0.381335	0.0603346	0.586094	-0.0559601	0.120617	-0.0503873		FALSE	FALSE	FALSE	TRUE
ENSMUST00000064444	ENSMUSG00000042763	Maneal	lightcyan	0.5464	2.78487e-05	0.266075	0.0565751	0.734021	5.95985e-10	0.323827	0.0191871	-0.0892672	0.529136	-0.478661	0.000331359	0.295613	0.0333637	-0.205317	0.144242	0.728745	9.08478e-10	0.921357	-0.0146262	0.472767	-0.0532123	0.68163	-0.028917	0.974814	0.00370131	0.590625	-0.0210872		FALSE	FALSE	TRUE	FALSE
ENSMUST00000017365	ENSMUSG00000017221	Psmd3	yellow	0.433401	0.00132959	0.320382	0.0205827	0.734014	5.9632e-10	0.23878	0.0882384	-0.242081	0.0837989	-0.520299	7.6966e-05	0.580227	6.52908e-06	-0.0563768	0.691388	0.861963	2.29684e-16	0.903303	0.0160349	0.995937	0.000855495	0.497427	-0.0355543	0.964024	-0.00429172	0.915374	-0.00503449		FALSE	FALSE	FALSE	FALSE
ENSMUST00000039750	ENSMUSG00000039252	Lgi2	blue	0.784123	6.18856e-12	0.176143	0.211628	0.733964	5.98717e-10	0.629951	5.62222e-07	0.0916652	0.518084	-0.449981	0.000817022	-0.334739	0.0152836	-0.524152	6.65884e-05	0.337494	0.014413	0.85774	-0.0332796	0.0690248	-0.109687	0.171525	0.124156	0.931998	0.0133642	0.963181	-0.00334763		FALSE	FALSE	FALSE	FALSE
ENSMUST00000029024	ENSMUSG00000027519	Rab22a	lightcyan	0.324232	0.0190285	0.656857	1.23427e-07	0.733937	6.00017e-10	0.726785	1.05996e-09	0.0169079	0.9053	-0.0614617	0.665129	-0.175406	0.213575	0.0798367	0.573697	0.172906	0.220277	0.488736	0.0661895	0.113366	0.0912722	0.825517	-0.0187496	0.899173	-0.0140152	0.35104	0.0316819		FALSE	FALSE	FALSE	FALSE
ENSMUST00000033326	ENSMUSG00000031016	Wee1	blue	0.673276	4.5314e-08	0.266471	0.0561951	0.733878	6.02908e-10	0.525928	6.22492e-05	0.0875236	0.537245	-0.363067	0.00815914	-0.182775	0.194658	-0.382662	0.00511394	0.362478	0.00827108	0.61996	0.0682326	0.350005	0.0788226	0.705126	0.041294	0.784024	-0.035147	0.375588	0.0410633		FALSE	FALSE	TRUE	FALSE
ENSMUST00000162645	ENSMUSG00000007817	Zmiz1	lightcyan	0.382167	0.00517653	0.502115	0.000149019	0.733517	6.20756e-10	0.592745	3.6597e-06	-0.347888	0.0114989	-0.466617	0.000488731	-0.24209	0.0837874	-0.152374	0.280863	0.187584	0.182973	0.941919	-0.00957617	0.00882901	0.121925	0.906791	-0.00919872	0.966935	0.004221	0.364448	0.0272806		FALSE	FALSE	TRUE	TRUE
ENSMUST00000068058	ENSMUSG00000054814	Usp46	brown	0.168916	0.231274	0.642756	2.78296e-07	0.733353	6.29008e-10	0.53978	3.63291e-05	-0.287805	0.0385519	-0.31097	0.0248402	-0.0421946	0.766463	0.123596	0.382689	0.268583	0.0541994	0.610755	-0.0471133	0.713737	-0.0292082	0.735597	-0.020506	0.936768	-0.00730121	0.363456	-0.027014		FALSE	FALSE	TRUE	TRUE
ENSMUST00000031490	ENSMUSG00000029512	Ulk1	lightcyan	0.275061	0.048436	0.591843	3.81876e-06	0.732958	6.4933e-10	0.608639	1.69278e-06	-0.404166	0.00296308	-0.419928	0.00194059	-0.137128	0.332348	0.00248014	0.986078	0.196396	0.162883	0.657127	0.0446569	0.0169208	0.115475	0.998759	0.000165651	0.952077	0.00595512	0.122283	0.0419602		FALSE	FALSE	TRUE	TRUE
ENSMUST00000025053	ENSMUSG00000024212	Mllt1	lightcyan	0.23086	0.0996379	0.587865	4.59949e-06	0.732799	6.57704e-10	0.554796	1.97162e-05	-0.448067	0.000865351	-0.443581	0.000988853	0.0039045	0.978084	0.0595405	0.675006	0.30445	0.0282043	0.17075	0.100623	0.00243729	0.170715	0.80747	-0.0184847	0.801951	0.0205977	0.00616024	0.0666285		FALSE	FALSE	FALSE	TRUE
ENSMUST00000187510	ENSMUSG00000046159	Chrm3	lightcyan	0.757847	7.78883e-11	0.0660986	0.641526	0.732785	6.58407e-10	0.251251	0.0723838	-0.0439188	0.757205	-0.621153	8.95028e-07	-0.0414515	0.770462	-0.558438	1.69238e-05	0.578373	7.09937e-06	0.700088	-0.0435983	0.186347	-0.0812916	0.668462	0.0292602	0.794595	-0.0216756	0.406995	-0.0283623		FALSE	FALSE	FALSE	TRUE
ENSMUST00000089684	ENSMUSG00000035629	Rubcn	lightcyan	0.492021	0.000211676	0.419253	0.00197688	0.732481	6.74726e-10	0.589628	4.23678e-06	-0.188086	0.181782	-0.433746	0.0013165	-0.282695	0.0422939	-0.253377	0.0699228	0.206615	0.141666	0.635015	0.0591236	0.208318	0.135882	0.500544	0.0611444	0.826166	0.0274484	0.0279096	0.072788		FALSE	FALSE	TRUE	TRUE
ENSMUST00000055604	ENSMUSG00000046541	Zfp526	brown	0.239957	0.0866343	0.627993	6.24308e-07	0.732239	6.87924e-10	0.607824	1.76285e-06	-0.378448	0.00566784	-0.379364	0.00554316	-0.176325	0.211148	0.0203503	0.886136	0.165179	0.241911	0.824107	0.0455958	0.852028	0.0353516	0.564755	0.0721803	0.929804	0.0206055	0.528139	0.0402764		FALSE	FALSE	TRUE	TRUE
ENSMUST00000047034	ENSMUSG00000015599	Ttbk1	lightcyan	0.545848	2.84789e-05	0.350244	0.0109141	0.731675	7.19726e-10	0.567768	1.13491e-05	-0.280353	0.0441064	-0.564757	1.29283e-05	-0.436277	0.00122402	-0.390957	0.00416064	0.128818	0.362751	0.132486	0.110635	4.34789e-05	0.25635	0.12269	0.0941862	0.187559	0.0637231	4.66469e-07	0.130909		FALSE	FALSE	TRUE	TRUE
ENSMUST00000004222	ENSMUSG00000022702	Hira	lightcyan	0.275312	0.0482224	0.542712	3.23156e-05	0.731267	7.43616e-10	0.397671	0.00350727	-0.166771	0.237339	-0.275845	0.0477728	0.274233	0.0491432	0.0857833	0.545397	0.540739	3.4969e-05	0.961809	-0.00727116	0.810868	0.0222922	0.748438	0.023619	0.64802	0.0332724	0.624318	0.0193372		FALSE	FALSE	FALSE	TRUE
ENSMUST00000035645	ENSMUSG00000035969	Rusc2	lightcyan	0.557109	1.78969e-05	0.336951	0.0145812	0.731202	7.47467e-10	0.481346	0.000303259	-0.0932074	0.511038	-0.415873	0.002168	-0.0483772	0.733426	-0.271258	0.051756	0.437989	0.00116482	0.924053	0.0191481	0.98808	-0.00249406	0.673756	0.0582606	0.822648	0.0320236	0.712198	0.0214353		FALSE	FALSE	TRUE	FALSE
ENSMUST00000022550	ENSMUSG00000021978	Extl3	blue	0.867999	8.08965e-17	0.024726	0.86187	0.731076	7.5501e-10	0.466313	0.000493443	-0.0475904	0.737605	-0.686185	1.9696e-08	-0.367712	0.00732234	-0.717046	2.23665e-09	0.367343	0.00738589	0.853701	-0.0210656	0.354488	0.0786061	0.699966	0.0223332	0.696236	0.0233035	0.412083	0.0263315		FALSE	FALSE	FALSE	TRUE
ENSMUST00000026434	ENSMUSG00000025371	Chmp6	lightcyan	0.738584	4.10551e-10	0.0639912	0.652212	0.730591	7.84793e-10	0.273855	0.0494694	-0.00378764	0.97874	-0.600999	2.46498e-06	0.310429	0.0251057	-0.429047	0.00150494	0.822065	7.98184e-14	0.647115	-0.0593839	0.156418	-0.101668	0.920546	0.0122925	0.25211	0.0832581	0.803566	-0.0138732		FALSE	FALSE	FALSE	FALSE
ENSMUST00000053336	ENSMUSG00000043391	2510009E07Rik	lightcyan	0.285254	0.0403841	0.598597	2.76858e-06	0.730465	7.92664e-10	0.644277	2.55439e-07	-0.0653113	0.645509	-0.190391	0.17639	0.0109067	0.938831	0.0946321	0.504572	0.309073	0.0257824	0.156382	-0.102203	0.206053	0.0744488	0.699743	-0.0253372	0.992815	0.000999084	0.777983	-0.0119289		FALSE	FALSE	TRUE	TRUE
ENSMUST00000077115	ENSMUSG00000030223	Ptpro	lightcyan	0.482607	0.000290832	0.444991	0.000948427	0.730285	8.04121e-10	0.583883	5.52725e-06	0.0828423	0.55931	-0.209735	0.135619	-0.180263	0.200966	-0.158131	0.262866	0.287721	0.0386108	0.895884	-0.0261971	0.177418	0.134854	0.854332	-0.0398007	0.886631	0.042498	0.667123	0.033815		FALSE	FALSE	TRUE	TRUE
ENSMUST00000119705	ENSMUSG00000037426	Depdc5	brown	0.198245	0.158883	0.673908	4.35453e-08	0.730108	8.15525e-10	0.708841	4.09843e-09	-0.331894	0.0162295	-0.300926	0.0301753	-0.225846	0.107422	0.0823478	0.561665	0.127471	0.367832	0.766985	-0.147291	0.879449	0.029142	0.506677	0.139162	0.972525	0.0141295	0.986699	0.0036426		FALSE	FALSE	FALSE	TRUE
ENSMUST00000061890	ENSMUSG00000025821	Zfp282	lightcyan	0.204283	0.146316	0.62159	8.74918e-07	0.730061	8.18581e-10	0.617564	1.07761e-06	-0.318257	0.0214859	-0.338698	0.014046	0.0227127	0.873021	0.140733	0.319671	0.314304	0.0232547	0.895603	-0.0230169	0.901981	-0.0160906	0.763491	0.0311257	0.603958	0.0538061	0.92126	0.00678855		FALSE	FALSE	FALSE	FALSE
ENSMUST00000024756	ENSMUSG00000023960	Enpp5	blue	0.624313	7.58647e-07	0.230253	0.100556	0.729829	8.33805e-10	0.401568	0.00317107	0.104231	0.462121	-0.386591	0.00464086	0.309385	0.0256254	-0.219722	0.117556	0.740468	3.5122e-10	0.95021	-0.00892198	0.235728	-0.0728334	0.953365	-0.0061044	0.912384	-0.0195774	0.497336	-0.0237132		FALSE	FALSE	TRUE	TRUE
ENSMUST00000029371	ENSMUSG00000027796	Smad9	blue	0.74414	2.58067e-10	0.113527	0.422928	0.72925	8.72958e-10	0.442912	0.00100854	-0.000738206	0.995856	-0.571345	9.70604e-06	-0.0506371	0.721465	-0.492812	0.000206013	0.549226	2.48182e-05	0.312935	-0.113536	0.0501365	-0.130142	0.976169	0.00504929	0.889503	-0.020251	0.0968112	-0.0639348		FALSE	FALSE	FALSE	TRUE
ENSMUST00000121924	ENSMUSG00000083307	AA414768	lightcyan	0.448619	0.000851148	0.408609	0.00263521	0.728747	9.08333e-10	0.38556	0.00476118	-0.0154808	0.913261	-0.300997	0.0301346	0.112063	0.428974	-0.123016	0.384942	0.494175	0.00019658	0.640609	-0.0836154	0.0919307	-0.161069	0.995192	0.00153552	0.866244	0.0335514	0.391895	-0.0525077		FALSE	FALSE	FALSE	FALSE
ENSMUST00000047815	ENSMUSG00000039463	Slc9a8	lightcyan	0.328458	0.0174379	0.538488	3.82393e-05	0.728712	9.10844e-10	0.488139	0.000241572	-0.0165738	0.907163	-0.161879	0.251574	0.150096	0.2882	0.0514878	0.716979	0.48112	0.000305547	0.0407346	-0.174702	0.000136373	-0.201333	0.451571	0.0711146	0.74644	-0.0905422	0.044963	-0.0917243		FALSE	FALSE	FALSE	TRUE
ENSMUST00000032994	ENSMUSG00000030741	Spns1	yellow	0.542516	3.25707e-05	0.285551	0.0401674	0.72843	9.31349e-10	0.365239	0.00775799	-0.0705038	0.619422	-0.43657	0.0012137	0.383716	0.0049831	-0.143717	0.309412	0.756245	8.99567e-11	0.314451	0.102632	0.493151	0.0589301	0.694873	-0.033678	0.803656	-0.0285898	0.629373	0.0220204		FALSE	FALSE	FALSE	FALSE
ENSMUST00000088001	ENSMUSG00000051149	Adnp	lightcyan	0.289027	0.0376981	0.592307	3.73615e-06	0.728409	9.32955e-10	0.733471	6.23019e-10	-0.292028	0.0356686	-0.352901	0.0102852	-0.247271	0.0771769	-0.00589202	0.966933	0.129254	0.361112	0.238239	-0.196675	0.783696	-0.0517477	0.334887	0.240327	0.842027	0.0595429	0.978523	0.00413434		FALSE	FALSE	FALSE	FALSE
ENSMUST00000109848	ENSMUSG00000021266	Wars	lightcyan	0.313805	0.0234864	0.416684	0.00212072	0.728386	9.34635e-10	0.1861	0.186523	-0.270342	0.0525819	-0.446627	0.000903389	0.484181	0.000275964	0.00387789	0.978233	0.742249	3.02648e-10	0.944826	0.00949389	0.782227	0.0313634	0.487581	-0.0391904	0.506357	-0.0403076	0.841017	-0.0089752		FALSE	FALSE	FALSE	FALSE
ENSMUST00000057561	ENSMUSG00000031563	Wwc2	brown	-0.0204929	0.885343	0.865669	1.21753e-16	0.728226	9.46455e-10	0.754539	1.04746e-10	-0.45206	0.000767269	-0.2227	0.112542	-0.149803	0.289152	0.340261	0.0135815	0.0608818	0.668104	0.863498	-0.0227225	0.782823	-0.0251664	0.906282	0.0107705	0.550493	0.042362	0.996853	0.00027804		FALSE	FALSE	FALSE	FALSE
ENSMUST00000106296	ENSMUSG00000033909	Usp36	lightcyan	0.309401	0.0256171	0.589711	4.22046e-06	0.728144	9.52608e-10	0.719354	1.87911e-09	-0.285538	0.0401769	-0.34002	0.0136521	-0.331052	0.0165189	-0.0495319	0.727306	0.0753126	0.595669	0.735981	-0.133027	0.35007	0.0699445	0.696886	0.0666945	0.3093	0.0821663	0.735455	0.0222156		FALSE	FALSE	FALSE	TRUE
ENSMUST00000055843	ENSMUSG00000074102	Rbm15b	blue	0.754405	1.05999e-10	0.108695	0.44306	0.728109	9.55213e-10	0.420115	0.00193063	-0.142695	0.312901	-0.673191	4.55586e-08	-0.204514	0.14585	-0.563555	1.36136e-05	0.432792	0.00135296	0.345564	0.0819117	0.214931	0.0862948	0.82841	-0.0175662	0.732215	-0.0265506	0.33346	0.0316836		FALSE	FALSE	FALSE	FALSE
ENSMUST00000048988	ENSMUSG00000039501	Znfx1	blue	0.786548	4.81282e-12	0.127852	0.366389	0.72797	9.65755e-10	0.454887	0.000704017	0.000930926	0.994774	-0.555618	1.90506e-05	-0.330541	0.0166965	-0.600595	2.51375e-06	0.331809	0.0162587	0.194221	0.126365	0.0259463	0.183751	0.35355	0.130924	0.841341	0.0251294	0.000766639	0.118138		FALSE	FALSE	TRUE	TRUE
ENSMUST00000095914	ENSMUSG00000069255	Dusp22	lightcyan	0.580418	6.47303e-06	0.288098	0.0383457	0.727882	9.72497e-10	0.546731	2.7476e-05	-0.0613573	0.665665	-0.460581	0.000590663	-0.161057	0.254024	-0.325392	0.01858	0.388937	0.00437708	0.290892	-0.172608	0.320987	-0.123373	0.869944	0.0421443	0.953503	-0.0170058	0.355343	-0.0651277		FALSE	FALSE	FALSE	TRUE
ENSMUST00000018993	ENSMUSG00000018849	Wwc1	lightcyan	0.218996	0.118804	0.671876	4.94777e-08	0.72788	9.72615e-10	0.752788	1.22298e-10	-0.326822	0.0180398	-0.309774	0.0254309	-0.187036	0.184276	0.106948	0.450468	0.115056	0.416667	0.998238	0.000368233	0.000190532	0.156961	0.864255	0.0129036	0.873268	0.0133095	0.0750425	0.0457266		FALSE	FALSE	TRUE	TRUE
ENSMUST00000105778	ENSMUSG00000057637	Prdm2	brown	0.127469	0.367839	0.744536	2.49539e-10	0.727859	9.74242e-10	0.59587	3.15513e-06	-0.32717	0.0179102	-0.222607	0.112696	-0.0116935	0.934427	0.219108	0.118611	0.203787	0.147321	0.23008	0.0905206	7.26298e-08	0.221057	0.402631	0.0440109	0.828594	0.0179299	9.18273e-06	0.0939592		FALSE	FALSE	TRUE	TRUE
ENSMUST00000069747	ENSMUSG00000055943	Emc7	lightcyan	0.530841	5.15649e-05	0.407078	0.00274432	0.727839	9.75754e-10	0.557587	1.75413e-05	0.278052	0.0459479	-0.0998467	0.481268	0.0949098	0.503317	-0.080336	0.571295	0.510795	0.000109217	0.994017	0.00106013	0.360657	-0.0577663	0.861326	-0.0123963	0.795828	-0.0179512	0.492232	-0.0219554		FALSE	FALSE	FALSE	TRUE
ENSMUST00000071268	ENSMUSG00000059981	Taok2	lightcyan	0.391121	0.00414345	0.441618	0.00104768	0.727647	9.90575e-10	0.229269	0.102059	-0.0866731	0.541222	-0.2896	0.0373039	0.301198	0.0300193	-0.0504016	0.722708	0.599997	2.58769e-06	0.0543704	0.118769	0.0115973	0.118894	0.364522	0.0453689	0.930248	-0.00820207	0.00207002	0.068734		FALSE	FALSE	TRUE	FALSE
ENSMUST00000003319	ENSMUSG00000003234	Abcf3	lightcyan	0.24134	0.0847796	0.532526	4.83059e-05	0.727643	9.9094e-10	0.345793	0.0120418	-0.262214	0.0603958	-0.357685	0.00923159	0.431212	0.00141532	0.136872	0.333258	0.636031	4.04255e-07	0.820206	0.0291613	0.96862	-0.00533757	0.916435	-0.00998313	0.893774	-0.0138204	0.987268	0.00101796		FALSE	FALSE	FALSE	TRUE
ENSMUST00000048121	ENSMUSG00000041794	Myrip	blue	0.830918	2.49016e-14	0.0368584	0.795314	0.727076	1.03601e-09	0.438833	0.00113659	-0.0638893	0.65273	-0.67768	3.42624e-08	-0.211265	0.132723	-0.637513	3.72607e-07	0.453356	0.00073766	0.453512	0.0668691	0.272822	0.077406	0.931219	0.00781118	0.994523	0.000732814	0.178653	0.0385827		FALSE	FALSE	TRUE	TRUE
ENSMUST00000093995	ENSMUSG00000000632	Sez6	brown	0.0147326	0.917438	0.823078	7.00843e-14	0.72683	1.05621e-09	0.754596	1.04218e-10	-0.391389	0.00411558	-0.20955	0.135971	-0.131201	0.353864	0.307338	0.0266697	0.102506	0.469606	0.22912	-0.318673	0.934085	-0.0158517	0.469656	0.121605	0.0627982	0.256098	0.946342	0.0384489		FALSE	FALSE	FALSE	FALSE
ENSMUST00000100528	ENSMUSG00000014349	Ube2z	lightcyan	0.271462	0.0515729	0.48415	0.000276248	0.726519	1.08221e-09	0.348512	0.0113416	-0.317478	0.0218251	-0.449787	0.00082179	0.53652	4.13255e-05	0.124157	0.380515	0.718391	2.0213e-09	0.985194	0.00282765	0.937596	-0.0093631	0.482571	-0.0363421	0.923617	-0.00882384	0.769361	-0.0117685		FALSE	FALSE	FALSE	TRUE
ENSMUST00000002412	ENSMUSG00000002341	Ncan	lightcyan	0.545254	2.91716e-05	0.323194	0.0194373	0.726516	1.08245e-09	0.464806	0.000517491	-0.22221	0.113354	-0.527676	5.82359e-05	-0.291973	0.0357053	-0.373588	0.00637126	0.257036	0.0658425	0.95951	-0.00653678	0.0927774	0.0981494	0.928519	0.0107927	0.325793	-0.053883	0.736389	0.0132426		FALSE	FALSE	FALSE	FALSE
ENSMUST00000066778	ENSMUSG00000025178	Pi4k2a	lightcyan	0.114816	0.417649	0.642702	2.79143e-07	0.72605	1.12257e-09	0.349432	0.0111128	-0.404892	0.00290709	-0.343286	0.0127198	0.446393	0.000909715	0.274737	0.0487117	0.579045	6.88755e-06	0.822689	0.0266133	0.652323	0.0349147	0.514578	-0.0355382	0.992086	0.00103228	0.897181	0.00616309		FALSE	FALSE	FALSE	TRUE
ENSMUST00000040008	ENSMUSG00000036241	Ube2r2	lightcyan	0.540891	3.47566e-05	0.246619	0.0779844	0.725833	1.14179e-09	0.419988	0.00193739	-0.226283	0.106726	-0.61096	1.5072e-06	0.220242	0.116668	-0.24794	0.0763538	0.665495	7.34216e-08	0.963941	0.00995447	0.358862	-0.0655814	0.592679	-0.0331402	0.466596	-0.0443532	0.374928	-0.0309956		FALSE	FALSE	FALSE	TRUE
ENSMUST00000109510	ENSMUSG00000041852	Tcf20	brown	0.191128	0.174688	0.708301	4.26205e-09	0.725625	1.16044e-09	0.749962	1.5662e-10	-0.325001	0.0187301	-0.262486	0.0601205	-0.392214	0.00403075	0.0506261	0.721523	-0.0258391	0.855717	0.650776	-0.0484318	0.756289	0.0260181	0.158332	0.0644212	0.881134	-0.0125713	0.838848	0.00879818		FALSE	FALSE	FALSE	FALSE
ENSMUST00000034713	ENSMUSG00000032193	Ldlr	blue	0.675594	3.91369e-08	0.20009	0.154961	0.725442	1.17706e-09	0.390151	0.00424589	-0.01782	0.900217	-0.49426	0.000196004	-0.18153	0.197767	-0.45858	0.000628475	0.401574	0.00317052	0.415707	-0.0878822	0.0239621	-0.15896	0.953436	-0.0108473	0.968318	-0.00672714	0.0682013	-0.0658089		FALSE	FALSE	TRUE	TRUE
ENSMUST00000036872	ENSMUSG00000029578	Wipi2	lightcyan	0.300497	0.0304232	0.417415	0.00207887	0.724757	1.24145e-09	0.191756	0.173251	-0.355241	0.00975758	-0.507389	0.000123501	0.372296	0.00657048	-0.0350285	0.805273	0.648913	1.96147e-07	0.71616	0.0367664	0.681503	0.0326616	0.780049	-0.017814	0.946884	-0.00600166	0.762451	0.0117274		FALSE	FALSE	FALSE	FALSE
ENSMUST00000058762	ENSMUSG00000026335	Pam	blue	0.742362	2.99778e-10	0.17351	0.218646	0.72427	1.28928e-09	0.422515	0.00180685	0.13345	0.3456	-0.405725	0.00284412	-0.0521939	0.713263	-0.450971	0.000792984	0.503778	0.000140495	0.705902	-0.0385217	0.843071	0.0187783	0.819524	0.0179788	0.97967	-0.00256698	0.935056	-0.00397998		FALSE	FALSE	FALSE	FALSE
ENSMUST00000000291	ENSMUSG00000000282	Mnt	lightcyan	0.528072	5.73594e-05	0.277567	0.0463443	0.724111	1.30521e-09	0.467192	0.000479892	-0.351116	0.0107041	-0.654575	1.41192e-07	-0.169333	0.230108	-0.355276	0.00974984	0.339776	0.0137241	0.423946	-0.0766632	0.297969	0.0903381	0.988012	-0.00194168	0.65636	0.0345431	0.790281	0.0124667		FALSE	FALSE	TRUE	TRUE
ENSMUST00000011877	ENSMUSG00000020315	Sptbn1	brown	0.241598	0.0844372	0.683478	2.3538e-08	0.723982	1.31834e-09	0.737513	4.4839e-10	-0.207283	0.140356	-0.200144	0.154847	-0.42499	0.00168662	0.0125316	0.929739	-0.023516	0.868569	0.67515	-0.0397685	0.930877	0.0113053	0.279157	0.0657425	0.989059	-0.00125332	0.823979	0.00954988		FALSE	FALSE	FALSE	FALSE
ENSMUST00000043765	ENSMUSG00000040725	Hnrnpul1	brown	-0.0142581	0.920089	0.855295	6.88012e-16	0.723856	1.33126e-09	0.800181	1.09988e-12	-0.483232	0.000284838	-0.240515	0.0858821	-0.0728357	0.607853	0.357895	0.00918774	0.108514	0.443826	0.73489	-0.0355581	0.694566	-0.0312365	0.7087	0.0230242	0.973519	-0.00329257	0.788813	-0.0109576		FALSE	FALSE	FALSE	TRUE
ENSMUST00000030381	ENSMUSG00000028633	Ctps	lightcyan	0.51694	8.72029e-05	0.321396	0.0201633	0.723798	1.33724e-09	0.455217	0.000696954	-0.0595339	0.67504	-0.384256	0.00491725	0.0629417	0.657559	-0.206266	0.142354	0.505288	0.000133145	0.966751	-0.00662266	0.58074	0.0437601	0.794767	-0.0215186	0.758237	-0.026605	0.949546	-0.00360558		FALSE	FALSE	TRUE	FALSE
ENSMUST00000006293	ENSMUSG00000006134	Crkl	brown	-0.00487374	0.972645	0.861924	2.31194e-16	0.723636	1.3541e-09	0.702462	6.47086e-09	-0.397147	0.00355473	-0.174763	0.215286	-0.0484008	0.733301	0.355188	0.00976921	0.116372	0.411324	0.540037	0.0613717	0.013604	0.135133	0.992085	-0.00125763	0.912384	0.0124048	0.0586793	0.0538316		FALSE	FALSE	FALSE	TRUE
ENSMUST00000036649	ENSMUSG00000033983	Coil	blue	0.718663	1.98016e-09	0.127335	0.368346	0.723419	1.37694e-09	0.249999	0.0738652	0.0984051	0.487653	-0.462764	0.000551775	0.167194	0.236133	-0.415238	0.00220569	0.681912	2.60715e-08	0.987909	-0.00335231	0.0763379	-0.121335	0.989617	0.00214505	0.626047	-0.0470246	0.291651	-0.0438219		FALSE	FALSE	FALSE	TRUE
ENSMUST00000034046	ENSMUSG00000018796	Acsl1	lightcyan	0.2206	0.116059	0.631173	5.26457e-07	0.722976	1.42479e-09	0.56245	1.42734e-05	-0.0632332	0.656072	-0.129111	0.361648	0.153746	0.276501	0.193868	0.168473	0.391704	0.00408301	0.160367	-0.109411	0.222383	-0.0769153	0.991015	-0.00135167	0.73303	0.0274721	0.18934	-0.0410835		FALSE	FALSE	TRUE	FALSE
ENSMUST00000022806	ENSMUSG00000089682	Bcl2l2	yellow	0.570502	1.00721e-05	0.237697	0.0897332	0.722836	1.44026e-09	0.199027	0.157212	0.0324343	0.819443	-0.383924	0.0049576	0.449206	0.000836278	-0.213233	0.129069	0.811071	3.11043e-13	0.847878	0.021699	0.422405	0.0525086	0.133466	0.0607741	0.805619	-0.0166644	0.28673	0.0297946		FALSE	FALSE	TRUE	FALSE
ENSMUST00000044660	ENSMUSG00000042178	Armc5	lightcyan	0.193867	0.168477	0.6033	2.20349e-06	0.722808	1.44336e-09	0.525429	6.34404e-05	-0.38725	0.00456541	-0.387234	0.00456719	0.304325	0.0282724	0.188337	0.181188	0.504928	0.000134864	0.98611	-0.0040202	0.298353	-0.0901034	0.764135	0.0337935	0.974353	-0.00567501	0.764325	-0.0182153		FALSE	FALSE	FALSE	TRUE
ENSMUST00000044622	ENSMUSG00000039840	Epg5	brown	0.175891	0.212294	0.719599	1.84458e-09	0.722747	1.45014e-09	0.777229	1.24294e-11	-0.366557	0.00752317	-0.285258	0.0403814	-0.367241	0.00740366	0.0796303	0.574691	-0.0096642	0.945788	0.329438	-0.0819638	0.947309	-0.00803204	0.266928	0.0587376	0.47978	0.05008	0.936271	0.00427917		FALSE	FALSE	FALSE	FALSE
ENSMUST00000068664	ENSMUSG00000032340	Neo1	brown	-0.0297201	0.83433	0.864601	1.4646e-16	0.722427	1.48623e-09	0.605505	1.97724e-06	-0.365572	0.00769819	-0.143735	0.309353	0.0914828	0.518921	0.397159	0.00355362	0.228178	0.103745	0.852635	0.0216613	0.955122	0.00625009	0.918393	0.00799821	0.966501	0.0040296	0.780513	0.0111345		FALSE	FALSE	TRUE	TRUE
ENSMUST00000032185	ENSMUSG00000030096	Slc6a6	magenta	0.18828	0.181323	0.705315	5.28294e-09	0.722304	1.50039e-09	0.913482	3.64056e-21	-0.332734	0.0159451	-0.282903	0.0421364	-0.369043	0.00709662	0.0958116	0.499251	0.0045493	0.974466	1.27087e-05	-0.29195	9.37528e-05	-0.161161	0.126008	0.0816328	0.0540607	0.0827863	0.0373794	-0.0721282		FALSE	FALSE	FALSE	FALSE
ENSMUST00000043325	ENSMUSG00000040151	Hs2st1	blue	0.902189	6.82589e-20	-0.0178966	0.899789	0.722059	1.52881e-09	0.354822	0.00985038	0.158508	0.261716	-0.566922	1.17737e-05	-0.162624	0.24937	-0.683576	2.33877e-08	0.534486	4.47564e-05	0.851265	-0.0238667	0.925247	-0.0100363	0.398372	-0.0470841	0.706078	-0.0268739	0.426062	-0.0267686		FALSE	FALSE	TRUE	TRUE
ENSMUST00000053287	ENSMUSG00000051306	Usp42	lightcyan	0.344376	0.012421	0.594643	3.34498e-06	0.721541	1.59069e-09	0.714132	2.7801e-09	0.014049	0.921257	-0.103665	0.464569	-0.246451	0.0781938	0.0158613	0.911138	0.156539	0.267765	0.65215	-0.0556796	0.676723	-0.0387602	0.656219	0.03746	0.939825	0.0104504	0.842542	-0.0110866		FALSE	FALSE	FALSE	FALSE
ENSMUST00000025903	ENSMUSG00000024952	Rps6ka4	lightcyan	0.47187	0.000413248	0.263176	0.0594247	0.72081	1.68214e-09	0.272004	0.05109	-0.273878	0.0494496	-0.609077	1.65624e-06	0.210027	0.135062	-0.243074	0.0824987	0.626797	6.65323e-07	0.650842	-0.0578125	0.0174627	-0.138997	0.873103	-0.01736	0.900055	0.0161614	0.179015	-0.0494408		FALSE	FALSE	TRUE	FALSE
ENSMUST00000118762	ENSMUSG00000005936	Kctd20	lightcyan	0.163735	0.246107	0.663207	8.43922e-08	0.720714	1.69445e-09	0.512919	0.000101094	-0.336724	0.0146519	-0.284354	0.0410474	0.116819	0.409518	0.168338	0.232897	0.360001	0.00875605	0.336367	0.0793266	0.00855104	0.126146	0.547161	-0.0355687	0.850823	-0.0159167	0.183268	0.0385275		FALSE	FALSE	FALSE	FALSE
ENSMUST00000057717	ENSMUSG00000046556	Zfp319	brown	0.00380365	0.97865	0.813021	2.4598e-13	0.720348	1.7425e-09	0.663031	8.52973e-08	-0.46614	0.00049616	-0.259676	0.063018	-0.0167965	0.905921	0.321303	0.0202016	0.160211	0.256558	0.931801	0.0152766	0.386398	0.075482	0.736824	0.0336799	0.785043	0.0333955	0.341235	0.0401142		FALSE	FALSE	TRUE	TRUE
ENSMUST00000068004	ENSMUSG00000024892	Pcx	lightcyan	0.305649	0.0275585	0.470204	0.000435953	0.719907	1.80187e-09	0.265984	0.0566627	-0.283947	0.0413504	-0.429245	0.00149656	0.35976	0.00880448	0.036717	0.796082	0.592218	3.7519e-06	0.754695	0.0354761	0.950572	0.00890574	0.520408	-0.0379676	0.864402	-0.0151954	0.989759	0.000773025		FALSE	FALSE	FALSE	FALSE
ENSMUST00000086639	ENSMUSG00000055471	Alk	lightcyan	0.498118	0.000171459	0.42977	0.00147448	0.718796	1.96026e-09	0.673531	4.45916e-08	-0.0456922	0.747718	-0.317389	0.0218642	-0.255657	0.0673573	-0.185698	0.187492	0.21991	0.117234	0.995749	-0.00205118	0.186596	0.127554	0.485661	0.0881118	0.751194	-0.056261	0.630606	0.0349299		FALSE	FALSE	FALSE	FALSE
ENSMUST00000035840	ENSMUSG00000034075	Zdhhc5	lightcyan	0.209273	0.136502	0.659445	1.05826e-07	0.718223	2.0471e-09	0.62419	7.63546e-07	-0.212099	0.131166	-0.205483	0.143909	0.0483708	0.73346	0.177951	0.206901	0.278971	0.0452047	0.428354	0.0717387	0.00133803	0.147118	0.666322	-0.0295795	0.895072	-0.0131422	0.120644	0.045121		FALSE	FALSE	FALSE	FALSE
ENSMUST00000089883	ENSMUSG00000022887	Masp1	blue	0.771685	2.13972e-11	0.0803452	0.571251	0.718195	2.05135e-09	0.421815	0.00184222	-0.0563463	0.691546	-0.629146	5.87027e-07	-0.115537	0.414709	-0.543086	3.18349e-05	0.487115	0.000250074	0.844276	-0.0443194	0.907907	-0.0204611	0.957635	0.0120647	0.994523	-0.00171321	0.907346	-0.0110716		FALSE	FALSE	FALSE	TRUE
ENSMUST00000047534	ENSMUSG00000037503	Fam168b	blue	0.602642	2.27544e-06	0.250178	0.0736524	0.717967	2.0869e-09	0.466057	0.000497466	-0.0104759	0.941243	-0.433571	0.00132315	0.0305188	0.829943	-0.30152	0.0298354	0.502039	0.000149415	0.888011	-0.020125	0.937351	0.0103386	0.477474	0.0521236	0.787807	-0.0317972	0.989961	0.000854035		FALSE	FALSE	FALSE	FALSE
ENSMUST00000026635	ENSMUSG00000025555	Farp1	blue	0.637581	3.71212e-07	0.307769	0.0264469	0.717703	2.12884e-09	0.599487	2.65223e-06	0.00119221	0.993307	-0.385079	0.00481821	-0.357896	0.00918744	-0.388239	0.00445416	0.218934	0.118911	0.87789	0.020136	0.26543	0.0685578	0.811343	-0.0183478	0.685083	0.0286548	0.453024	0.0254435		FALSE	FALSE	FALSE	TRUE
ENSMUST00000005017	ENSMUSG00000004897	Hdgf	yellow	0.474994	0.00037354	0.241207	0.0849563	0.717492	2.16296e-09	0.290197	0.0368961	-0.325336	0.0186014	-0.65648	1.26208e-07	0.393966	0.00385561	-0.185653	0.187601	0.761125	5.78069e-11	0.602633	0.0567338	0.925142	-0.01094	0.400614	-0.0390477	0.581733	-0.0301995	0.898714	-0.00566299		FALSE	FALSE	FALSE	TRUE
ENSMUST00000064941	ENSMUSG00000020889	Nr1d1	blue	0.859863	3.26428e-16	-0.042489	0.764879	0.717143	2.22041e-09	0.413272	0.00232605	-0.103757	0.464171	-0.773494	1.79527e-11	-0.189241	0.179065	-0.701119	7.11295e-09	0.521836	7.26616e-05	0.0289583	-0.131449	0.621659	-0.053883	0.430249	0.04063	0.129692	0.0637557	0.607983	-0.0195607		FALSE	FALSE	FALSE	FALSE
ENSMUST00000082439	ENSMUSG00000035757	Selenoo	lightcyan	0.279388	0.0448709	0.49729	0.000176478	0.716837	2.27201e-09	0.390987	0.00415751	-0.165931	0.239743	-0.304903	0.0279586	0.345092	0.0122281	0.0966457	0.495505	0.596891	3.00498e-06	0.257195	-0.119761	0.0132166	-0.15938	0.999699	8.55085e-05	0.812774	0.0303626	0.120734	-0.0604522		FALSE	FALSE	FALSE	FALSE
ENSMUST00000051129	ENSMUSG00000046807	Lrrc75b	magenta	0.221545	0.114465	0.633394	4.66833e-07	0.716825	2.27407e-09	0.796831	1.59712e-12	-0.296471	0.0328306	-0.319617	0.0209042	-0.0399193	0.778728	0.121786	0.38975	0.271653	0.0514024	0.756032	-0.0460425	0.139483	-0.107969	0.906282	-0.0157106	0.88493	-0.0218342	0.210976	-0.0509501		FALSE	FALSE	TRUE	TRUE
ENSMUST00000025092	ENSMUSG00000024245	Tmem178	lightcyan	0.489388	0.000231562	0.339405	0.0138342	0.716641	2.30568e-09	0.369599	0.00700426	-0.198192	0.158995	-0.446839	0.000897694	0.118579	0.402446	-0.194718	0.166579	0.501395	0.000152848	0.504459	0.063131	0.00251067	0.153461	0.971281	-0.00393719	0.99079	-0.00127206	0.0468768	0.0527197		FALSE	FALSE	FALSE	FALSE
ENSMUST00000056391	ENSMUSG00000024947	Men1	brown	0.177521	0.208018	0.657419	1.19389e-07	0.716523	2.32616e-09	0.578328	7.11361e-06	-0.181577	0.197648	-0.171378	0.224445	0.158309	0.262324	0.202067	0.150839	0.373873	0.00632795	0.819495	-0.0372028	0.817434	0.0292388	0.26314	0.0965906	0.943488	0.0140582	0.627984	0.026096		FALSE	FALSE	FALSE	TRUE
ENSMUST00000001184	ENSMUSG00000001156	Mxd1	blue	0.791116	2.97113e-12	0.110006	0.437546	0.716484	2.33306e-09	0.570264	1.01777e-05	-0.0298969	0.833359	-0.584243	5.43676e-06	-0.298715	0.0314698	-0.56582	1.23491e-05	0.368314	0.00721949	0.922844	0.0160791	0.0143584	0.133723	0.816225	-0.0234855	0.72975	0.0332031	0.30394	0.0388847		FALSE	FALSE	FALSE	TRUE
ENSMUST00000015160	ENSMUSG00000015016	Acsf3	lightcyan	0.42399	0.0017343	0.372416	0.00655183	0.716325	2.36085e-09	0.440048	0.00109699	-0.286018	0.0398285	-0.529577	5.41395e-05	0.0744648	0.599827	-0.15762	0.264433	0.479308	0.00032438	0.827228	-0.0369492	0.23482	-0.0978469	0.880555	0.0195507	0.999914	-3.00749e-05	0.568077	-0.0296877		FALSE	FALSE	FALSE	TRUE
ENSMUST00000039152	ENSMUSG00000034931	Dhx8	brown	0.0955212	0.500558	0.742767	2.89745e-10	0.716259	2.37264e-09	0.709769	3.83094e-09	-0.494236	0.000196165	-0.339049	0.0139406	-0.237529	0.0899668	0.155762	0.270177	0.0466609	0.742552	0.843327	0.0267024	0.0911617	0.110178	0.741697	0.0261157	0.942667	-0.00865708	0.240833	0.0393337		FALSE	FALSE	TRUE	FALSE
ENSMUST00000002011	ENSMUSG00000001946	Esam	magenta	0.291637	0.0359278	0.585241	5.19303e-06	0.715651	2.48295e-09	0.928812	3.33806e-23	-0.430491	0.00144462	-0.4535	0.000734442	-0.38356	0.00500234	-0.0288829	0.838934	0.0454093	0.749229	0.0519473	0.182071	0.231961	0.102443	0.798974	0.0488042	0.115832	0.188561	0.000478116	0.130454		FALSE	FALSE	TRUE	TRUE
ENSMUST00000038753	ENSMUSG00000040711	Sh3pxd2b	lightcyan	0.495688	0.00018657	0.391144	0.00414112	0.71517	2.57371e-09	0.737788	4.38381e-10	-0.314359	0.023229	-0.556697	1.82096e-05	-0.309573	0.0255311	-0.271577	0.0514699	0.191396	0.174074	0.920298	0.0172411	0.000223163	0.190545	0.973107	-0.00519929	0.750128	-0.0358447	0.315929	0.0403556		FALSE	FALSE	FALSE	FALSE
ENSMUST00000027297	ENSMUSG00000026123	Plekhb2	blue	0.860313	3.02903e-16	-0.0669659	0.637149	0.714731	2.65905e-09	0.213454	0.128664	-0.0304716	0.830202	-0.737913	4.33882e-10	0.0868103	0.540579	-0.653607	1.49425e-07	0.721785	1.56132e-09	0.614558	0.0443919	0.882797	-0.0192102	0.1732	-0.0531696	0.794594	-0.0163389	0.793109	-0.0100418		FALSE	FALSE	FALSE	TRUE
ENSMUST00000004683	ENSMUSG00000004567	Mcoln1	lightcyan	0.46993	0.000439805	0.385494	0.004769	0.714326	2.74026e-09	0.506275	0.000128532	0.0181352	0.89846	-0.259385	0.0633243	0.341411	0.0132481	-0.0196346	0.890115	0.672363	4.79907e-08	0.949055	-0.0101213	0.856145	0.0188055	0.90408	0.0124621	0.653882	0.0366705	0.733063	0.0158182		FALSE	FALSE	FALSE	TRUE
ENSMUST00000171564	ENSMUSG00000040354	Mars	lightcyan	0.543834	3.08919e-05	0.306337	0.0271938	0.714294	2.74679e-09	0.399679	0.00333028	-0.10042	0.478741	-0.422663	0.00179945	-0.173419	0.218891	-0.331681	0.0163022	0.346035	0.011978	0.548404	-0.843283	0.475809	-0.129023	0.474961	0.306161	0.72878	0.0926803	0.694727	-0.140982		FALSE	FALSE	FALSE	FALSE
ENSMUST00000029179	ENSMUSG00000027650	Tti1	brown	0.0578396	0.683795	0.766796	3.4119e-11	0.714102	2.78618e-09	0.730271	8.0501e-10	-0.359582	0.00884059	-0.232443	0.0972724	-0.0742769	0.60075	0.270175	0.0527346	0.166902	0.236966	0.5373	-0.0802233	0.835871	-0.0244245	0.996538	0.00108054	0.503772	0.0834167	0.967155	-0.00331758		FALSE	FALSE	FALSE	FALSE
ENSMUST00000041282	ENSMUSG00000018548	Trim37	blue	0.895015	3.6716e-19	0.0183818	0.897088	0.713995	2.80842e-09	0.376447	0.00594873	0.228381	0.10343	-0.469494	0.000445982	-0.289921	0.0370837	-0.682148	2.5675e-08	0.427523	0.00157105	0.871824	-0.0180393	0.710995	0.0315597	0.913964	0.00745822	0.767153	-0.0178914	0.987375	0.000833923		FALSE	FALSE	FALSE	FALSE
ENSMUST00000030398	ENSMUSG00000028645	Slc2a1	magenta	0.282477	0.0424606	0.563466	1.36654e-05	0.713552	2.90217e-09	0.908231	1.49127e-20	-0.426519	0.001616	-0.476341	0.000357513	-0.22824	0.103649	0.0149619	0.916157	0.165568	0.240786	0.0445111	0.156909	0.0127556	0.20163	0.974943	-0.00606804	0.243347	0.0921607	0.000603234	0.111288		FALSE	FALSE	FALSE	TRUE
ENSMUST00000078880	ENSMUSG00000063434	Sorcs3	lightcyan	0.563214	1.38143e-05	0.313524	0.0236179	0.713294	2.95809e-09	0.554766	1.97405e-05	-0.0352674	0.80397	-0.401544	0.00317301	-0.112836	0.425774	-0.28834	0.0381759	0.396293	0.00363338	0.261201	-0.0917063	0.64101	0.0369995	0.8885	0.0124392	0.573841	-0.0382804	0.634849	-0.0187326		FALSE	FALSE	FALSE	FALSE
ENSMUST00000040025	ENSMUSG00000052698	Tln2	lightcyan	0.223283	0.111579	0.606364	1.8952e-06	0.713144	2.99101e-09	0.517423	8.56598e-05	-0.374851	0.00618142	-0.372827	0.00648802	-0.274577	0.048848	-0.0379699	0.789281	0.087673	0.536547	0.826733	-0.0268186	0.390783	0.0679579	0.46921	0.059622	0.521093	0.0345874	0.305967	0.0351111		FALSE	FALSE	FALSE	TRUE
ENSMUST00000008573	ENSMUSG00000008429	Herpud2	lightcyan	0.538042	3.89189e-05	0.348358	0.0113803	0.71301	3.02072e-09	0.541379	3.40867e-05	0.136452	0.334759	-0.218776	0.119184	0.0619929	0.662408	-0.137059	0.332593	0.498076	0.000171713	0.856231	0.0244101	0.973439	-0.00420643	0.95707	-0.00583291	0.927389	0.0101814	0.877662	0.0079368		FALSE	FALSE	FALSE	FALSE
ENSMUST00000064067	ENSMUSG00000036061	Smug1	lightcyan	0.508689	0.000117859	0.364882	0.00782271	0.71273	3.08371e-09	0.541428	3.40207e-05	-0.121989	0.388955	-0.406563	0.00278197	-0.00486004	0.972722	-0.192823	0.170824	0.413065	0.00233907	0.932459	0.0160877	0.619429	0.0501842	0.683123	-0.041841	0.902146	0.0182693	0.838595	0.0129674		FALSE	FALSE	FALSE	TRUE
ENSMUST00000041736	ENSMUSG00000034245	Hdac11	yellow	0.620663	9.18152e-07	0.165064	0.242243	0.712716	3.08685e-09	0.17301	0.219996	0.0266688	0.851135	-0.461549	0.000573117	0.462664	0.000553497	-0.26681	0.0558703	0.874275	2.58504e-17	0.427987	0.0627632	0.504779	-0.0526037	0.82376	-0.0142579	0.956831	-0.00580946	0.954403	-0.00269881		FALSE	FALSE	FALSE	TRUE
ENSMUST00000067246	ENSMUSG00000021629	Slc30a5	lightcyan	0.435119	0.00126561	0.459639	0.000608208	0.712153	3.21769e-09	0.663359	8.36143e-08	-0.0117122	0.934323	-0.263041	0.059561	-0.046971	0.7409	-0.0601514	0.671859	0.343693	0.0126075	0.989575	0.00217555	0.598974	-0.041768	0.33986	-0.05456	0.594981	-0.0384134	0.333147	-0.0327907		FALSE	FALSE	FALSE	TRUE
ENSMUST00000027432	ENSMUSG00000026229	Psmd1	lightcyan	0.269489	0.0533615	0.515286	9.26891e-05	0.711696	3.32745e-09	0.360523	0.00865196	-0.0292021	0.837178	-0.196094	0.163544	0.53776	3.93545e-05	0.184978	0.189239	0.73125	7.44579e-10	0.792038	-0.0276736	0.239016	-0.0686223	0.799573	-0.0156825	0.435441	-0.0377542	0.146017	-0.037159		FALSE	FALSE	TRUE	TRUE
ENSMUST00000093458	ENSMUSG00000036054	Sugp2	brown	0.183458	0.192966	0.671385	5.10208e-08	0.711599	3.35127e-09	0.5393	3.70277e-05	-0.292136	0.0355973	-0.234439	0.0943533	-0.0683038	0.630421	0.115792	0.413674	0.215161	0.125564	0.963241	-0.00708749	0.991976	0.00146759	0.12403	0.0819407	0.457504	-0.0489453	0.897667	0.00671446		FALSE	FALSE	FALSE	FALSE
ENSMUST00000045730	ENSMUSG00000038587	Akap12	lightcyan	0.542918	3.20496e-05	0.373009	0.00645985	0.711554	3.36237e-09	0.760049	6.37857e-11	-0.173825	0.217796	-0.460928	0.000584328	-0.32754	0.0177734	-0.275831	0.0477852	0.204058	0.146772	5.77263e-05	0.236008	0.0387565	0.114702	0.937587	-0.0116314	0.8072	0.0263195	0.000505442	0.0936416		FALSE	FALSE	FALSE	TRUE
ENSMUST00000102625	ENSMUSG00000068739	Sars	yellow	0.574132	8.58127e-06	0.16655	0.237969	0.711291	3.42794e-09	0.095734	0.4996	-0.018469	0.896602	-0.483732	0.000280132	0.501672	0.000151366	-0.246414	0.078241	0.883147	4.62406e-18	0.978673	0.00381345	0.438967	-0.0521801	0.739545	-0.0201404	0.848012	-0.0140609	0.558779	-0.0193739		FALSE	FALSE	FALSE	TRUE
ENSMUST00000025385	ENSMUSG00000024507	Hsd17b4	brown	0.117387	0.407229	0.738247	4.22111e-10	0.711209	3.44852e-09	0.697844	8.93995e-09	-0.223667	0.110949	-0.149466	0.290253	0.21866	0.119384	0.33376	0.0156037	0.380431	0.00540105	0.793496	0.031206	0.977387	0.00333661	0.812614	-0.0183225	0.89723	-0.0126883	0.981794	-0.00136342		FALSE	FALSE	FALSE	FALSE
ENSMUST00000040383	ENSMUSG00000036686	Cc2d1a	brown	0.201406	0.152208	0.647099	2.17624e-07	0.711172	3.45787e-09	0.531344	5.05707e-05	-0.161581	0.25246	-0.156915	0.266602	0.0908362	0.521892	0.159867	0.257597	0.34249	0.0129419	0.758425	0.0404408	0.986226	-0.0023971	0.122939	0.0941722	0.781797	0.0291899	0.294023	0.0389107		FALSE	FALSE	TRUE	FALSE
ENSMUST00000007959	ENSMUSG00000007815	Rhoa	lightcyan	0.171627	0.223761	0.569128	1.06961e-05	0.711033	3.49322e-09	0.513376	9.94183e-05	-0.389225	0.00434565	-0.425862	0.00164601	0.448623	0.000851042	0.220101	0.116908	0.606526	1.88004e-06	0.963325	-0.00605681	0.937567	-0.00880891	0.456563	-0.0350572	0.802482	-0.0179476	0.621479	-0.0167412		FALSE	FALSE	TRUE	TRUE
ENSMUST00000106992	ENSMUSG00000018411	Mapt	yellow	0.710143	3.72813e-09	0.0947948	0.503836	0.711032	3.49339e-09	0.162739	0.249033	0.0893007	0.528981	-0.464259	0.000526486	0.407649	0.00270315	-0.361766	0.00840813	0.870086	5.57166e-17	0.514492	0.0530512	0.624517	0.0409998	0.988544	0.00132527	0.854706	-0.0125081	0.501581	0.0211818		FALSE	FALSE	TRUE	FALSE
ENSMUST00000043160	ENSMUSG00000040383	Aqr	lightcyan	0.441289	0.00105786	0.406494	0.00278702	0.710619	3.60055e-09	0.575089	8.22392e-06	-0.226446	0.106468	-0.460041	0.000600659	-0.128315	0.364641	-0.164013	0.245294	0.298959	0.0313246	0.436134	0.0828088	0.637619	0.0414366	0.977941	0.0039234	0.809923	-0.0255275	0.491339	0.0283949		FALSE	FALSE	TRUE	FALSE
ENSMUST00000026548	ENSMUSG00000025475	Adgra1	lightcyan	0.414544	0.00224753	0.401816	0.00315066	0.710558	3.61688e-09	0.417923	0.00205023	-0.220843	0.115648	-0.419574	0.00195958	0.0760051	0.592281	-0.133407	0.345759	0.460905	0.000584733	0.319419	0.0836162	0.107143	0.0898591	0.966251	0.00444568	0.517978	0.0414687	0.0307022	0.0566232		FALSE	FALSE	TRUE	TRUE
ENSMUST00000023048	ENSMUSG00000022412	Mief1	lightcyan	0.139344	0.324518	0.581107	6.27362e-06	0.710523	3.62599e-09	0.375549	0.0060788	-0.435494	0.00125201	-0.437709	0.0011743	0.185894	0.18702	0.142947	0.312039	0.404601	0.00292946	0.898869	0.0194644	0.804774	0.0250753	0.887645	-0.0142725	0.760104	-0.0300202	0.946217	0.0040614		FALSE	FALSE	FALSE	FALSE
ENSMUST00000035934	ENSMUSG00000034152	Exoc3	brown	0.0123815	0.930579	0.815421	1.83556e-13	0.710169	3.72085e-09	0.471248	0.000421607	-0.2247	0.109265	-0.0661205	0.641415	0.200917	0.153228	0.379525	0.0055215	0.309111	0.025763	0.975177	0.00436549	0.854942	-0.016906	0.827869	-0.0148873	0.84263	-0.0151575	0.788456	-0.0108312		FALSE	FALSE	FALSE	TRUE
ENSMUST00000028963	ENSMUSG00000027465	Tbc1d20	lightcyan	0.280478	0.0440078	0.439724	0.00110742	0.71012	3.73415e-09	0.289696	0.0372379	-0.317214	0.021941	-0.45876	0.000624992	0.365126	0.00777849	0.0318462	0.822663	0.608951	1.6667e-06	0.766219	-0.0359889	0.903889	0.0151243	0.473166	-0.0455905	0.645322	0.0341282	0.818767	-0.0108667		FALSE	FALSE	TRUE	TRUE
ENSMUST00000004507	ENSMUSG00000004393	Ddx56	lightcyan	0.335081	0.0151732	0.412228	0.00239234	0.709983	3.77187e-09	0.321466	0.0201347	-0.29994	0.0307473	-0.469095	0.000451697	0.303568	0.028687	-0.0393803	0.781642	0.607213	1.81711e-06	0.844677	-0.0294938	0.536663	-0.0557806	0.212384	-0.0771719	0.929804	0.0114006	0.348242	-0.035883		FALSE	FALSE	TRUE	FALSE
ENSMUST00000124053	ENSMUSG00000064127	Med14	brown	0.0601017	0.672115	0.767967	3.05432e-11	0.709662	3.86098e-09	0.727694	9.86942e-10	-0.481007	0.000306689	-0.316932	0.0220656	-0.26626	0.0563971	0.186131	0.186447	0.0193422	0.891742	0.471789	-0.143396	0.140226	0.126662	0.996538	0.000875492	0.993067	-0.00162755	0.968594	-0.00445945		FALSE	FALSE	FALSE	FALSE
ENSMUST00000026624	ENSMUSG00000025544	Tm9sf2	magenta	0.309629	0.0255032	0.575022	8.24817e-06	0.709593	3.88042e-09	0.820314	9.97299e-14	-0.0853272	0.547544	-0.213496	0.128586	-0.0393373	0.781874	0.105126	0.458264	0.292709	0.0352208	0.851024	-0.0211318	0.392613	-0.0551157	0.353948	-0.0470913	0.517978	-0.0344938	0.115399	-0.0400426		FALSE	FALSE	TRUE	TRUE
ENSMUST00000061850	ENSMUSG00000037251	Pomk	brown	0.145885	0.302095	0.616664	1.12851e-06	0.709114	4.01785e-09	0.495502	0.000187778	-0.302685	0.0291776	-0.294026	0.0343685	0.145145	0.304579	0.182726	0.194778	0.393768	0.00387509	0.633806	-0.0545417	0.1947	-0.0844461	0.625615	-0.0362133	0.924232	-0.0119144	0.146652	-0.0475182		FALSE	FALSE	TRUE	TRUE
ENSMUST00000021347	ENSMUSG00000020964	Sel1l	brown	-0.0603032	0.671079	0.904347	4.01032e-20	0.709112	4.01848e-09	0.760331	6.21624e-11	-0.389092	0.00436014	-0.111286	0.432199	-0.0683301	0.630289	0.415303	0.0022018	0.0918721	0.517136	0.966751	0.00572954	0.388032	0.0561732	0.908088	-0.00921494	0.97967	-0.00238097	0.703167	0.0139948		FALSE	FALSE	FALSE	FALSE
ENSMUST00000047408	ENSMUSG00000034958	Atcay	blue	0.92765	4.93367e-23	-0.0786005	0.579663	0.709028	4.04299e-09	0.288309	0.0381982	0.0667339	0.638318	-0.660686	9.82474e-08	-0.0994315	0.483102	-0.725295	1.19065e-09	0.591348	3.9087e-06	0.549292	0.0519583	0.150712	0.0991962	0.817652	0.0149965	0.998867	0.000155811	0.0823854	0.0424279		FALSE	FALSE	TRUE	TRUE
ENSMUST00000097808	ENSMUSG00000041670	Rims1	lightcyan	0.43994	0.00110048	0.495221	0.000189609	0.708815	4.10606e-09	0.724622	1.25453e-09	-0.0827724	0.559642	-0.269405	0.0534387	-0.553411	2.08853e-05	-0.228076	0.103905	-0.0207084	0.884145	0.793496	-0.0799579	0.0041895	0.142275	0.166438	0.259845	0.387946	0.113881	0.112694	0.108476		FALSE	FALSE	FALSE	TRUE
ENSMUST00000030541	ENSMUSG00000028759	Hp1bp3	brown	0.198797	0.157701	0.660895	9.70209e-08	0.708757	4.1233e-09	0.514168	9.65741e-05	-0.144045	0.308299	-0.149894	0.288858	-0.0132759	0.925578	0.135327	0.338797	0.247787	0.0765408	0.813383	0.0335535	0.925862	-0.0130832	0.850707	0.02583	0.933218	0.0143875	0.772906	0.0157846		FALSE	FALSE	TRUE	FALSE
ENSMUST00000153031	ENSMUSG00000037990	Sh3rf3	blue	0.586846	4.82208e-06	0.327117	0.0179299	0.708745	4.12703e-09	0.534425	4.48621e-05	-0.0304813	0.830149	-0.372142	0.00659468	-0.317286	0.0219094	-0.341823	0.0131306	0.227336	0.105062	0.540037	0.0715972	0.00405003	0.155125	0.727407	0.0321562	0.621225	0.0449842	0.0164518	0.074463		FALSE	FALSE	TRUE	TRUE
ENSMUST00000106789	ENSMUSG00000036989	Trim3	lightcyan	0.426151	0.00163272	0.29662	0.0327389	0.708725	4.13292e-09	0.318952	0.0211869	-0.324499	0.0189246	-0.593682	3.50103e-06	0.254039	0.0691696	-0.154563	0.273927	0.633083	4.74782e-07	0.84263	-0.0256419	0.625756	-0.0456882	0.846121	0.0163792	0.89744	0.0133413	0.734848	-0.0141139		FALSE	FALSE	FALSE	FALSE
ENSMUST00000102746	ENSMUSG00000052997	Uba2	lightcyan	0.239229	0.0876237	0.527487	5.86568e-05	0.708509	4.19823e-09	0.316235	0.0223757	-0.10112	0.475666	-0.225391	0.108152	0.584474	5.37931e-06	0.216824	0.122597	0.741905	3.11504e-10	0.909473	-0.0149177	0.863188	-0.016329	0.125352	-0.067169	0.76951	-0.0213053	0.300287	-0.0309877		FALSE	FALSE	TRUE	TRUE
ENSMUST00000017610	ENSMUSG00000017466	Timp2	lightcyan	0.28397	0.0413335	0.503879	0.000139993	0.708402	4.23072e-09	0.537258	4.01425e-05	-0.240015	0.0865563	-0.366228	0.00758107	0.316844	0.0221046	0.107512	0.448068	0.591409	3.89744e-06	0.723519	0.0360065	0.512386	-0.0526907	0.0652449	-0.072591	0.898098	-0.015724	0.429385	-0.0253172		FALSE	FALSE	FALSE	TRUE
ENSMUST00000113641	ENSMUSG00000024926	Kat5	yellow	0.613192	1.34676e-06	0.131627	0.35229	0.708032	4.3458e-09	0.186495	0.185573	-0.168817	0.231551	-0.619845	9.57935e-07	0.364316	0.00792642	-0.33071	0.0166378	0.785371	5.43999e-12	0.880592	0.0214054	0.827377	-0.0213084	0.913931	-0.0105313	0.620172	-0.0372889	0.807469	-0.0117597		FALSE	FALSE	FALSE	TRUE
ENSMUST00000082428	ENSMUSG00000049091	Sephs2	brown	0.113949	0.421195	0.686655	1.90923e-08	0.707752	4.43435e-09	0.562526	1.42269e-05	-0.201472	0.152072	-0.160789	0.254826	0.164435	0.244066	0.265431	0.0571987	0.373724	0.00635059	0.508164	-0.0747513	0.00172735	-0.168777	0.992336	0.00136607	0.927844	0.0124092	0.0895746	-0.0574427		FALSE	FALSE	FALSE	FALSE
ENSMUST00000000476	ENSMUSG00000029231	Pdgfra	brown	0.0791256	0.577126	0.747853	1.87969e-10	0.707751	4.43472e-09	0.625356	7.18069e-07	-0.344185	0.0124729	-0.206485	0.141922	-0.0564183	0.691172	0.228216	0.103687	0.176145	0.211621	0.365428	-0.084106	0.0510324	-0.125759	0.540495	-0.0466708	0.343347	-0.0660605	0.00276229	-0.0801991		FALSE	FALSE	TRUE	TRUE
ENSMUST00000097644	ENSMUSG00000026313	Hdac4	lightcyan	0.455072	0.00070006	0.373781	0.00634193	0.707695	4.45264e-09	0.660972	9.65749e-08	-0.434684	0.00128155	-0.64028	3.1964e-07	-0.405378	0.00287023	-0.296418	0.0328631	0.115073	0.4166	0.129603	0.109119	0.028662	0.127175	0.772703	-0.0216369	0.823501	-0.0192086	0.0741832	0.0489355		FALSE	FALSE	FALSE	FALSE
ENSMUST00000037615	ENSMUSG00000035936	Aldh5a1	brown	-0.129006	0.362043	0.94947	8.0998e-27	0.707569	4.49335e-09	0.688658	1.67087e-08	-0.395171	0.00373912	-0.0692467	0.625697	0.096726	0.495146	0.523219	6.89754e-05	0.166415	0.238355	0.7585	-0.0317786	0.87827	-0.0146942	0.978388	0.00258733	0.936586	0.00706037	0.828965	-0.00889513		FALSE	FALSE	FALSE	FALSE
ENSMUST00000099194	ENSMUSG00000074671	Tspyl3	blue	0.746512	2.10895e-10	0.0665514	0.639239	0.706793	4.75183e-09	0.291115	0.0362764	0.121175	0.392149	-0.482656	0.000290358	0.22114	0.115148	-0.442073	0.00103379	0.754751	1.02788e-10	0.557424	-0.0670041	0.00359437	-0.15448	0.604399	-0.040088	0.958691	-0.00684937	0.02744	-0.0665017		FALSE	FALSE	TRUE	TRUE
ENSMUST00000030036	ENSMUSG00000028351	Brinp1	lightcyan	0.171657	0.223678	0.546139	2.81451e-05	0.706616	4.81272e-09	0.270772	0.0521929	-0.376543	0.00593503	-0.398586	0.00342556	0.220377	0.116438	0.0882625	0.533801	0.456854	0.000662829	0.460094	-0.0590345	0.598837	0.0386019	0.789923	0.0158881	0.542927	-0.0312157	0.833471	-0.00843872		FALSE	FALSE	FALSE	FALSE
ENSMUST00000165311	ENSMUSG00000025189	Cnnm1	brown	-0.00887784	0.950193	0.783216	6.79289e-12	0.706299	4.92342e-09	0.529007	5.53377e-05	-0.467002	0.000482801	-0.250522	0.0732434	0.102329	0.470375	0.325217	0.0186473	0.268466	0.0543084	0.890532	-0.0167445	0.393047	0.0548436	0.971196	0.00332169	0.8523	-0.0138155	0.851882	0.00785769		FALSE	FALSE	FALSE	FALSE
ENSMUST00000099557	ENSMUSG00000074923	Pak6	blue	0.671494	5.06746e-08	0.215994	0.12407	0.706231	4.94773e-09	0.450663	0.000800382	0.00240733	0.986486	-0.439484	0.00111521	-0.309129	0.0257541	-0.471392	0.000419658	0.281315	0.0433543	0.758425	-0.0428294	0.348314	0.0813183	0.549268	0.0811761	0.881918	0.0173816	0.468367	0.0328322		FALSE	FALSE	FALSE	TRUE
ENSMUST00000037489	ENSMUSG00000034254	Agpat1	lightcyan	0.301674	0.0297479	0.497427	0.000175641	0.70595	5.04816e-09	0.645204	2.42383e-07	-0.380726	0.0053623	-0.46644	0.000491467	0.016423	0.908004	0.003251	0.981751	0.339676	0.0137537	0.762833	0.0395941	0.336391	0.102347	0.956301	0.0101996	0.926153	0.0142588	0.283975	0.0430213		FALSE	FALSE	TRUE	TRUE
ENSMUST00000102598	ENSMUSG00000057236	Rbbp4	yellow	0.628499	6.07668e-07	0.171085	0.22525	0.705848	5.08552e-09	0.354501	0.00992193	-0.0597106	0.674129	-0.530832	5.15822e-05	0.272348	0.0507856	-0.291871	0.0357724	0.705189	5.33076e-09	0.817416	-0.0403842	0.0203898	-0.14027	0.289213	-0.100144	0.23968	-0.0991728	0.00237146	-0.0948551		FALSE	FALSE	TRUE	TRUE
ENSMUST00000028648	ENSMUSG00000027220	Syt13	blue	0.837897	9.47133e-15	-0.048076	0.735025	0.705331	5.27689e-09	0.183535	0.192776	-0.0423519	0.765617	-0.699162	8.15742e-09	0.0147601	0.917284	-0.662399	8.8617e-08	0.646638	2.23412e-07	0.360133	0.0682599	0.0175151	0.141305	0.53698	-0.0297513	0.8523	-0.0127212	0.0953838	0.0423905		FALSE	FALSE	FALSE	FALSE
ENSMUST00000079754	ENSMUSG00000039652	Cpeb3	magenta	0.380928	0.00533594	0.551626	2.24861e-05	0.705267	5.30134e-09	0.741148	3.31844e-10	-0.0373156	0.79283	-0.17211	0.222443	-0.303919	0.0284941	-0.0641376	0.651467	0.117596	0.406386	0.828065	-0.0402403	0.00533894	0.154083	0.223744	0.113549	0.869127	0.0231163	0.122176	0.0622891		FALSE	FALSE	FALSE	TRUE
ENSMUST00000066994	ENSMUSG00000034522	Zfp395	magenta	0.26146	0.0611651	0.614649	1.25079e-06	0.705108	5.36175e-09	0.874965	2.27191e-17	-0.271455	0.051579	-0.31673	0.0221552	-0.154071	0.275475	0.0866481	0.541339	0.180962	0.199197	0.87007	-0.0311883	0.000177036	-0.248374	0.296059	0.0963608	0.234707	0.112549	0.851738	-0.0135797		FALSE	FALSE	FALSE	FALSE
ENSMUST00000020617	ENSMUSG00000020357	Flt4	magenta	0.256246	0.0667069	0.621251	8.90476e-07	0.704884	5.4483e-09	0.948934	1.04782e-26	-0.404442	0.00294167	-0.397532	0.00351981	-0.346932	0.0117441	0.0261936	0.853759	0.036139	0.799225	0.93354	-0.0259458	0.798091	0.0571203	0.340375	0.24506	0.339971	0.287081	0.112037	0.13381		FALSE	FALSE	FALSE	TRUE
ENSMUST00000058162	ENSMUSG00000051510	Mafg	brown	0.163643	0.246376	0.706503	4.85194e-09	0.704785	5.48706e-09	0.70128	7.03324e-09	-0.343366	0.0126976	-0.238418	0.0887354	-0.0769388	0.587728	0.179604	0.202645	0.169233	0.230385	0.0213861	0.13277	1.00723e-06	0.194731	0.922046	-0.00798916	0.702658	0.0250816	2.96478e-05	0.0861335		FALSE	FALSE	FALSE	TRUE
ENSMUST00000120306	ENSMUSG00000049680	Urgcp	lightcyan	0.360889	0.00857938	0.373706	0.00635327	0.704609	5.55641e-09	0.282697	0.0422927	-0.288999	0.0377177	-0.506013	0.000129742	0.264294	0.0583128	-0.0865886	0.541618	0.570986	9.86015e-06	0.922495	-0.014813	0.698394	-0.0398021	0.83464	-0.0190725	0.874822	0.0163571	0.748906	-0.0147266		FALSE	FALSE	TRUE	FALSE
ENSMUST00000018521	ENSMUSG00000018377	Vezf1	magenta	0.281335	0.0433389	0.647767	2.09467e-07	0.704224	5.71061e-09	0.732714	6.62196e-10	0.025967	0.85501	-0.0436583	0.758601	-0.245631	0.0792232	0.0809769	0.568219	0.113579	0.422715	0.591962	-0.0786117	0.973766	-0.00502514	0.726636	0.0430027	0.737048	0.0436519	0.99339	-0.000662422		FALSE	FALSE	FALSE	FALSE
ENSMUST00000183959	ENSMUSG00000098546	Vezf1	magenta	0.281335	0.0433389	0.647767	2.09467e-07	0.704224	5.71061e-09	0.732714	6.62196e-10	0.025967	0.85501	-0.0436583	0.758601	-0.245631	0.0792232	0.0809769	0.568219	0.113579	0.422715	0.591962	-0.0786117	0.973766	-0.00502514	0.726636	0.0430027	0.737048	0.0436519	0.99339	-0.000662422		FALSE	FALSE	FALSE	FALSE
ENSMUST00000048677	ENSMUSG00000042203	Tbc1d22b	brown	0.106744	0.451337	0.631902	5.06148e-07	0.703934	5.82991e-09	0.484626	0.000271886	-0.56255	1.42124e-05	-0.47248	0.000405218	0.0748686	0.597845	0.136355	0.335107	0.295124	0.0336702	0.953519	0.00936691	0.773948	0.0334251	0.890292	-0.0136482	0.625829	-0.0397832	0.985268	-0.00122335		FALSE	FALSE	FALSE	FALSE
ENSMUST00000009234	ENSMUSG00000009090	Ap1b1	brown	0.205668	0.143542	0.611249	1.48545e-06	0.703914	5.83817e-09	0.554598	1.98793e-05	-0.350006	0.0109719	-0.340972	0.0133746	-0.107989	0.446048	0.0428114	0.763147	0.222141	0.11347	0.961025	-0.00731148	0.912273	0.0144028	0.69202	0.0349468	0.897091	0.0170278	0.776046	0.0132059		FALSE	FALSE	FALSE	TRUE
ENSMUST00000100219	ENSMUSG00000075419	Dolk	lightcyan	0.252104	0.0713882	0.539698	3.64473e-05	0.703764	5.90066e-09	0.625074	7.28833e-07	-0.279261	0.044973	-0.359591	0.00883864	0.132149	0.350367	0.0920048	0.516528	0.424201	0.00172413	0.945456	-0.0125828	0.332988	-0.0808092	0.937587	-0.0107543	0.985109	-0.00325985	0.638407	-0.0245998		FALSE	FALSE	TRUE	TRUE
ENSMUST00000098312	ENSMUSG00000074030	Exoc8	lightcyan	0.322462	0.0197303	0.464234	0.000526904	0.703556	5.98818e-09	0.506872	0.000125814	-0.471607	0.000416761	-0.56597	1.22692e-05	-0.105624	0.456125	-0.105555	0.456425	0.269267	0.0535664	0.629346	0.0520957	0.958529	0.00708584	0.780517	-0.0221017	0.372227	-0.0552132	0.880359	-0.00775031		FALSE	FALSE	FALSE	FALSE
ENSMUST00000004294	ENSMUSG00000004187	Kifc2	lightcyan	0.747812	1.88637e-10	0.0591377	0.677083	0.703395	6.05708e-09	0.324468	0.0189366	-0.078401	0.580629	-0.603521	2.17979e-06	-0.0590874	0.677343	-0.552728	2.14852e-05	0.546613	2.76088e-05	0.941669	0.0089168	0.958232	-0.00629483	0.321816	0.0429975	0.0876948	0.0600964	0.344703	0.0267186		FALSE	FALSE	TRUE	FALSE
ENSMUST00000053686	ENSMUSG00000026558	Uck2	lightcyan	0.242752	0.0829185	0.533505	4.65011e-05	0.703342	6.0799e-09	0.428885	0.00151186	-0.391888	0.00406406	-0.42507	0.00168285	0.13748	0.331097	0.0496884	0.726478	0.380341	0.00541292	0.636123	0.0561275	0.00283834	0.180235	0.91734	-0.0114903	0.810205	0.0252182	0.0356388	0.0642281		FALSE	FALSE	FALSE	TRUE
ENSMUST00000098266	ENSMUSG00000018909	Arrb1	blue	0.911382	6.46549e-21	-0.0550018	0.698552	0.703063	6.20143e-09	0.292213	0.0355466	0.0644025	0.65012	-0.645105	2.43746e-07	-0.162746	0.249012	-0.735704	5.19909e-10	0.533836	4.59054e-05	0.349532	0.069607	0.189094	0.0961804	0.214545	0.049628	0.968635	0.0032363	0.0141596	0.05601		FALSE	FALSE	TRUE	TRUE
ENSMUST00000023457	ENSMUSG00000022772	Senp5	brown	0.20845	0.138085	0.704171	5.73247e-09	0.702906	6.27068e-09	0.675785	3.8666e-08	-0.0815691	0.565384	-0.0777102	0.583978	-0.269895	0.0529895	0.102103	0.471363	0.0605882	0.669613	0.566415	-0.0615665	0.801446	0.0243236	0.572086	0.0453726	0.863359	-0.0184347	0.949645	-0.00372671		FALSE	FALSE	FALSE	FALSE
ENSMUST00000038558	ENSMUSG00000035397	Klf16	blue	0.739488	3.80975e-10	0.00986889	0.944642	0.702784	6.3249e-09	0.323532	0.0193035	-0.21746	0.121477	-0.795113	1.92884e-12	0.0531209	0.708395	-0.555494	1.91502e-05	0.635631	4.132e-07	0.760326	-0.0370262	0.900334	0.0172246	0.969488	0.0044109	0.729145	0.0272551	0.95832	0.00298056		FALSE	FALSE	FALSE	TRUE
ENSMUST00000040967	ENSMUSG00000066278	Vps37b	blue	0.800395	1.07376e-12	0.0123592	0.930703	0.702581	6.41649e-09	0.317617	0.0217644	-0.0615853	0.664496	-0.662313	8.90793e-08	-0.0317602	0.823135	-0.590937	3.98487e-06	0.563751	1.34996e-05	0.895884	0.0203976	0.0188267	0.150821	0.881455	0.0160844	0.918121	0.0124698	0.116182	0.0512482		FALSE	FALSE	TRUE	TRUE
ENSMUST00000034086	ENSMUSG00000031661	Nkd1	blue	0.68825	1.71705e-08	0.20881	0.13739	0.702277	6.55592e-09	0.715883	2.44027e-09	-0.159987	0.257234	-0.58773	4.62832e-06	-0.410249	0.00252252	-0.487636	0.000245714	0.223947	0.11049	0.891041	0.0271302	0.963181	0.00775208	0.925292	0.0161372	0.895885	-0.0230835	0.900613	0.00980514		FALSE	FALSE	TRUE	FALSE
ENSMUST00000043951	ENSMUSG00000037351	Actr1b	blue	0.909617	1.0365e-20	-0.109366	0.440236	0.701972	6.6986e-09	0.16394	0.24551	0.103582	0.46493	-0.642395	2.84008e-07	0.159048	0.260072	-0.667195	6.61551e-08	0.78513	5.57736e-12	0.780096	0.0282159	0.527314	0.0471685	0.900153	-0.0087216	0.9231	0.00767916	0.528324	0.0196143		FALSE	FALSE	FALSE	TRUE
ENSMUST00000131656	ENSMUSG00000048351	Coa7	lightcyan	0.311351	0.0246545	0.486847	0.000252348	0.701837	6.76246e-09	0.572465	9.2383e-06	-0.247157	0.0773173	-0.375164	0.00613527	0.0223002	0.875308	-0.00366185	0.979445	0.363219	0.00813052	0.927804	0.0184569	0.966157	0.00725605	0.521609	-0.065738	0.855279	-0.0287054	0.81234	-0.0161228		FALSE	FALSE	FALSE	FALSE
ENSMUST00000004378	ENSMUSG00000004267	Eno2	yellow	0.735477	5.29608e-10	0.00169573	0.990481	0.701667	6.84427e-09	0.0535602	0.706092	-0.0309907	0.827354	-0.634573	4.37803e-07	0.379721	0.00549524	-0.476286	0.000358155	0.87126	4.50552e-17	0.939492	0.00942409	0.950534	-0.00932936	0.268198	-0.0463051	0.465375	-0.0439231	0.522107	-0.0213423		FALSE	FALSE	FALSE	TRUE
ENSMUST00000034960	ENSMUSG00000032393	Dpp8	brown	0.233124	0.0962677	0.701497	6.92669e-09	0.701417	6.9655e-09	0.727052	1.03795e-09	-0.0138662	0.922278	-0.0328146	0.817362	-0.351642	0.0105791	0.0870963	0.539241	-0.00292676	0.983571	0.603309	-0.0461709	0.589185	0.0393686	0.536775	0.0411374	0.933712	0.0070547	0.773913	0.0109048		FALSE	FALSE	FALSE	TRUE
ENSMUST00000093321	ENSMUSG00000020176	Grb10	lightcyan	0.426228	0.00162922	0.448432	0.000855929	0.7014	6.97405e-09	0.59625	3.09842e-06	-0.0391015	0.78315	-0.268461	0.0543138	-0.163114	0.247929	-0.128876	0.362532	0.2492	0.0748227	0.857945	0.0474396	0.00989225	-0.253341	0.96084	-0.0230319	0.971072	-0.014514	0.519591	-0.0611212		FALSE	FALSE	FALSE	TRUE
ENSMUST00000023867	ENSMUSG00000023104	Rfc2	lightcyan	0.355191	0.00976873	0.430234	0.00145519	0.701297	7.02454e-09	0.306503	0.0271061	-0.0617564	0.663619	-0.259222	0.0634965	0.473255	0.000395198	0.0610344	0.667321	0.710982	3.50626e-09	0.601813	0.062871	0.602307	-0.0465297	0.896265	-0.0144722	0.968318	-0.0055541	0.978345	0.00189997		FALSE	FALSE	FALSE	TRUE
ENSMUST00000025403	ENSMUSG00000024525	Impa2	lightcyan	0.448181	0.000862409	0.414159	0.00227106	0.700604	7.37494e-09	0.642148	2.8797e-07	-0.155899	0.269751	-0.39242	0.00400978	-0.210816	0.133568	-0.167668	0.23479	0.214717	0.126363	0.958743	-0.0165966	0.706571	-0.06927	0.698065	0.0752526	0.702052	0.0830148	0.835401	0.0226238		FALSE	FALSE	FALSE	FALSE
ENSMUST00000166750	ENSMUSG00000034390	Cmip	lightcyan	0.41081	0.00248504	0.308693	0.0259745	0.700588	7.38299e-09	0.441483	0.00105186	-0.516673	8.80681e-05	-0.730746	7.75159e-10	-0.141902	0.315627	-0.290011	0.0370226	0.341796	0.0131383	0.984621	0.00270855	0.325177	0.0731155	0.620596	-0.0249421	0.553365	-0.0306175	0.931344	0.0039404		FALSE	FALSE	FALSE	FALSE
ENSMUST00000143219	ENSMUSG00000017781	Pitpna	yellow	0.779758	9.65192e-12	0.0121118	0.932087	0.700084	7.64871e-09	0.231638	0.0984701	0.111894	0.429676	-0.534601	4.45557e-05	0.315061	0.0229068	-0.457321	0.000653354	0.823698	6.47005e-14	0.796169	-0.0269156	0.77023	-0.0249265	0.629104	-0.0249174	0.58533	-0.0285794	0.365973	-0.0258904		FALSE	FALSE	TRUE	TRUE
ENSMUST00000195823	ENSMUSG00000103793	Pcdhga6	blue	0.761195	5.74362e-11	0.0665488	0.639252	0.700034	7.67506e-09	0.295913	0.0331763	0.0707253	0.618319	-0.516011	9.02486e-05	-0.103023	0.467354	-0.553714	2.06241e-05	0.497276	0.000176563	0.617118	-0.0665252	0.0277611	-0.171258	0.086684	0.133593	0.535626	0.0724889	0.918532	-0.00759204		FALSE	FALSE	FALSE	FALSE
ENSMUST00000155676	ENSMUSG00000015290	Ubl4a	lightcyan	0.598318	2.80595e-06	0.181543	0.197733	0.699835	7.78283e-09	0.341054	0.0133508	-0.131744	0.351859	-0.556526	1.83403e-05	0.191545	0.173733	-0.319062	0.02114	0.625483	7.13242e-07	0.919156	0.0158309	0.724646	0.0370368	0.617408	-0.040354	0.968318	0.00511316	0.922193	0.00564134		FALSE	FALSE	FALSE	TRUE
ENSMUST00000013338	ENSMUSG00000064145	Arih2	lightcyan	0.204983	0.14491	0.553057	2.11939e-05	0.69983	7.78557e-09	0.409965	0.00254172	-0.243589	0.0818299	-0.292484	0.0353684	0.291697	0.0358879	0.138313	0.328146	0.509831	0.000113101	0.755406	-0.0394604	0.843568	-0.0204497	0.78982	-0.0228349	0.975331	0.00398802	0.673485	-0.0186444		FALSE	FALSE	TRUE	FALSE
ENSMUST00000100647	ENSMUSG00000063146	Clip2	lightcyan	0.504263	0.000138097	0.303216	0.0288818	0.699716	7.84808e-09	0.331308	0.0164306	-0.257386	0.0654619	-0.53821	3.86615e-05	-0.0599221	0.673039	-0.319317	0.0210314	0.398743	0.00341172	0.0810446	0.110581	0.000668368	0.186746	0.0969635	0.071301	0.933708	0.00762187	3.74531e-06	0.0932078		FALSE	FALSE	TRUE	TRUE
ENSMUST00000084502	ENSMUSG00000066979	Bub3	lightcyan	0.155565	0.270788	0.548883	2.51685e-05	0.69938	8.03398e-09	0.320628	0.0204802	-0.297347	0.0322936	-0.337822	0.0143121	0.54576	2.85803e-05	0.227328	0.105075	0.69427	1.14341e-08	0.956007	-0.00903141	0.671941	-0.042409	0.586528	-0.0332742	0.940674	0.00819346	0.64695	-0.0179035		FALSE	FALSE	TRUE	FALSE
ENSMUST00000032326	ENSMUSG00000030204	Ddx47	lightcyan	0.15386	0.276142	0.551058	2.30193e-05	0.699252	8.10636e-09	0.368317	0.00721888	-0.360933	0.0085707	-0.390177	0.00424304	0.521065	7.47919e-05	0.231296	0.0989817	0.662884	8.60585e-08	0.738164	0.0418941	0.725367	0.0417428	0.838936	-0.018703	0.543903	-0.0467501	0.965515	0.00268923		FALSE	FALSE	FALSE	FALSE
ENSMUST00000076889	ENSMUSG00000032192	Gnb5	yellow	0.774316	1.65677e-11	0.040731	0.774346	0.699147	8.16566e-09	0.192208	0.172219	0.191405	0.174054	-0.446386	0.000909907	0.335204	0.0151338	-0.43059	0.00144057	0.813669	2.27369e-13	0.829645	-0.0257671	0.193717	0.0883089	0.863015	-0.0132318	0.891213	-0.0182405	0.831771	0.00921988		FALSE	FALSE	TRUE	FALSE
ENSMUST00000031446	ENSMUSG00000070498	Tmem132b	brown	0.316113	0.0224304	0.608011	1.74658e-06	0.699062	8.21421e-09	0.583681	5.57873e-06	0.139973	0.322317	0.0200069	0.888045	-0.218915	0.118943	0.0314219	0.824989	0.140159	0.32167	0.00108518	-0.158565	0.68512	-0.0316919	0.436703	0.0463101	0.814862	-0.0158431	0.105519	-0.0401583		FALSE	FALSE	FALSE	TRUE
ENSMUST00000071095	ENSMUSG00000056770	Setd3	yellow	0.687984	1.74777e-08	0.0585561	0.680088	0.698865	8.32785e-09	0.0569107	0.688613	0.0301859	0.831771	-0.539078	3.73551e-05	0.445586	0.000931825	-0.386513	0.00464993	0.891894	7.35415e-19	0.662386	0.0543929	0.981263	0.00287107	0.489706	-0.0347635	0.687393	-0.0248525	0.987794	-0.000827163		FALSE	FALSE	FALSE	FALSE
ENSMUST00000113883	ENSMUSG00000025656	Arhgef9	lightcyan	0.313585	0.0235893	0.585219	5.19816e-06	0.69867	8.44171e-09	0.632059	5.01879e-07	-0.0703446	0.620215	-0.166381	0.238452	-0.417154	0.00209373	-0.0703352	0.620262	0.0109369	0.938662	0.28054	-0.222404	0.91235	-0.0127405	0.358065	0.147295	0.41355	0.0802838	0.981982	0.00287592		FALSE	FALSE	FALSE	FALSE
ENSMUST00000041627	ENSMUSG00000041592	Sdk2	blue	0.617402	1.08659e-06	0.276918	0.0468783	0.698545	8.51508e-09	0.63938	3.36052e-07	-0.123357	0.383617	-0.48635	0.0002566	-0.497228	0.000176862	-0.440918	0.00106941	0.125376	0.375821	0.521457	0.0735959	0.229678	0.0945651	0.146423	0.0933741	0.0964737	0.101445	0.00167918	0.0900563		FALSE	FALSE	TRUE	TRUE
ENSMUST00000076694	ENSMUSG00000061904	Slc25a3	lightcyan	0.287231	0.0389582	0.424546	0.00170768	0.698464	8.56327e-09	0.465408	0.000507767	-0.370442	0.00686608	-0.517565	8.52108e-05	0.461807	0.000568525	0.0918173	0.517387	0.689774	1.55048e-08	0.789185	0.0439123	0.982156	0.00282187	0.492476	-0.0393695	0.749839	-0.0268113	0.943852	-0.00398506		FALSE	FALSE	FALSE	FALSE
ENSMUST00000027688	ENSMUSG00000026430	Rassf5	lightcyan	0.481826	0.000298476	0.291427	0.0360679	0.698405	8.59888e-09	0.270414	0.0525172	-0.212154	0.131063	-0.515182	9.3047e-05	0.0409263	0.773293	-0.267009	0.0556811	0.47245	0.000405604	0.876459	0.0518817	0.115108	0.149254	0.78808	0.0442612	0.983681	-0.00549321	0.29088	0.0640102		FALSE	FALSE	TRUE	FALSE
ENSMUST00000038551	ENSMUSG00000034709	Ppp1r21	brown	-0.0490825	0.729686	0.853334	9.40044e-16	0.698253	8.6898e-09	0.524523	6.56582e-05	-0.23477	0.0938749	-0.0270274	0.849157	0.233793	0.0952893	0.455613	0.00068856	0.302991	0.0290068	0.285419	-0.0860398	0.947077	-0.00769022	0.976923	-0.00316006	0.850447	0.0166247	0.613827	-0.0191782		FALSE	FALSE	TRUE	FALSE
ENSMUST00000154032	ENSMUSG00000036966	Spryd3	yellow	0.550628	2.34306e-05	0.185689	0.187514	0.698216	8.71258e-09	0.0833858	0.556726	0.00933972	0.947606	-0.428496	0.00152855	0.580404	6.47707e-06	-0.201233	0.152569	0.921575	3.44444e-22	0.99789	-0.000428569	0.933955	0.011252	0.935163	-0.00636256	0.997274	0.000425401	0.970604	0.00183725		FALSE	FALSE	TRUE	TRUE
ENSMUST00000086325	ENSMUSG00000040097	Flywch1	blue	0.851429	1.26782e-15	-0.0655731	0.644184	0.698152	8.75116e-09	0.201192	0.152655	-0.038404	0.786927	-0.712161	3.21582e-09	-0.00775296	0.956498	-0.686155	1.97352e-08	0.636659	3.9055e-07	0.423764	0.0643758	0.953346	0.00956587	0.496392	0.0338247	0.995592	0.000521686	0.328031	0.0280478		FALSE	FALSE	TRUE	TRUE
ENSMUST00000034920	ENSMUSG00000058444	Map2k5	brown	0.133815	0.34427	0.642969	2.74994e-07	0.698087	8.79046e-09	0.551109	2.29709e-05	-0.267157	0.0555406	-0.242242	0.0835872	0.243805	0.0815509	0.240399	0.0860377	0.443243	0.000998766	0.477496	-0.0770544	0.0674845	-0.112374	0.846213	0.0193282	0.959883	0.00711204	0.298302	-0.0390752		FALSE	FALSE	FALSE	FALSE
ENSMUST00000064054	ENSMUSG00000035864	Syt1	blue	0.886903	2.13891e-18	-0.0326668	0.818171	0.698035	8.82272e-09	0.276612	0.0471326	0.275454	0.0481023	-0.457699	0.00064579	-0.10083	0.476936	-0.647422	2.13643e-07	0.581419	6.18532e-06	0.439691	-0.0632261	0.365454	-0.0802929	0.643692	0.0261934	0.801295	-0.0185096	0.285404	-0.0338103		FALSE	FALSE	FALSE	TRUE
ENSMUST00000108249	ENSMUSG00000037643	Prkci	lightcyan	0.44032	0.00108832	0.532935	4.7545e-05	0.69789	8.91146e-09	0.744702	2.46051e-10	0.18016	0.20123	-0.0197474	0.889488	-0.212494	0.130433	-0.0260162	0.854738	0.191093	0.17477	0.963465	-0.00665692	0.848063	-0.0180902	0.74041	0.0229596	0.919307	-0.0101414	0.964262	-0.00244046		FALSE	FALSE	FALSE	TRUE
ENSMUST00000076212	ENSMUSG00000032724	Abtb2	yellow	0.477262	0.000346918	0.295813	0.0332387	0.697877	8.91951e-09	0.173057	0.219869	-0.0853154	0.5476	-0.410982	0.00247361	0.264548	0.0580626	-0.194389	0.16731	0.636359	3.97047e-07	0.368815	0.112397	0.123839	0.121006	0.997619	0.000616604	0.769697	-0.0407545	0.26036	0.0528628		FALSE	FALSE	TRUE	FALSE
ENSMUST00000037029	ENSMUSG00000033960	9430020K01Rik	blue	0.856236	5.91223e-16	0.0340181	0.810785	0.697708	9.02504e-09	0.598412	2.79333e-06	0.0143379	0.919642	-0.608986	1.66374e-06	-0.386564	0.00464403	-0.660767	9.77685e-08	0.319697	0.0208705	0.692523	0.0398261	0.00033676	0.167193	0.07609	0.0784857	0.450331	0.0582175	4.13715e-05	0.0866704		FALSE	FALSE	TRUE	TRUE
ENSMUST00000034190	ENSMUSG00000010936	Vac14	brown	0.134445	0.341985	0.655935	1.30338e-07	0.69754	9.13072e-09	0.58446	5.38289e-06	-0.310437	0.0251019	-0.261607	0.0610147	-0.00269777	0.984856	0.170528	0.226788	0.283606	0.041606	0.851493	0.0294769	0.967297	0.005976	0.616201	-0.0438749	0.143444	0.100153	0.633278	0.0235311		FALSE	FALSE	FALSE	TRUE
ENSMUST00000025253	ENSMUSG00000024393	Prrc2a	brown	0.0356991	0.801619	0.805833	5.76694e-13	0.697354	9.24866e-09	0.786445	4.86494e-12	-0.494943	0.000191443	-0.27358	0.049707	-0.365811	0.00765534	0.199443	0.156329	-0.0899079	0.526172	0.730304	-0.0552459	0.362372	0.0706288	0.08883	0.122905	0.0987833	0.0635076	0.183862	0.0505746		FALSE	FALSE	FALSE	TRUE
ENSMUST00000021273	ENSMUSG00000020894	Vamp2	blue	0.869753	5.91629e-17	-0.102702	0.468753	0.697255	9.31217e-09	0.265105	0.0575161	-0.0667067	0.638456	-0.768642	2.86462e-11	-0.00359436	0.979824	-0.69714	9.38644e-09	0.660139	1.01521e-07	0.999586	-9.49098e-05	0.995102	-0.000989345	0.911833	-0.00795764	0.748556	-0.0203071	0.881108	-0.00691537		FALSE	FALSE	TRUE	TRUE
ENSMUST00000050649	ENSMUSG00000043398	Gpr135	brown	0.292154	0.0355854	0.596601	3.04686e-06	0.697106	9.40902e-09	0.532259	4.88106e-05	0.0372313	0.793288	-0.0493815	0.728103	-0.0839069	0.554254	0.0590184	0.677699	0.230611	0.100014	0.2024	-0.165813	0.168394	-0.137747	0.853302	0.0340429	0.985109	-0.00474238	0.223726	-0.0677819		FALSE	FALSE	FALSE	TRUE
ENSMUST00000058383	ENSMUSG00000045896	Paip2b	blue	0.796262	1.70054e-12	0.0265807	0.851622	0.697089	9.42005e-09	0.161324	0.253228	0.242906	0.0827176	-0.427824	0.00155778	0.27781	0.0461457	-0.465889	0.000500111	0.796895	1.58598e-12	0.344798	0.0779487	0.720439	-0.0291102	0.689934	-0.0254847	0.787728	-0.0201601	0.986844	0.0009727		FALSE	FALSE	FALSE	TRUE
ENSMUST00000094815	ENSMUSG00000052833	Sae1	yellow	0.784048	6.23647e-12	0.00797745	0.955239	0.696946	9.51339e-09	0.165717	0.240357	0.132588	0.348754	-0.505853	0.000130489	0.307037	0.0268264	-0.470379	0.000433525	0.830998	2.46309e-14	0.554896	0.0553045	0.715918	0.0314719	0.722034	-0.0228322	0.697907	-0.025787	0.841956	0.00872524		FALSE	FALSE	FALSE	FALSE
ENSMUST00000031249	ENSMUSG00000029309	Sparcl1	blue	0.801645	9.32375e-13	0.000667744	0.996251	0.69679	9.61657e-09	0.260119	0.0625542	0.0440548	0.756476	-0.584025	5.49136e-06	0.0272992	0.847658	-0.590348	4.09635e-06	0.656812	1.23755e-07	0.631768	0.0450648	0.906242	-0.0165951	0.805097	-0.0162878	0.563763	-0.0337087	0.944118	-0.00378221		FALSE	FALSE	FALSE	TRUE
ENSMUST00000074945	ENSMUSG00000055013	Agap1	lightcyan	0.38282	0.00509419	0.390585	0.00419976	0.696709	9.67051e-09	0.470378	0.000433539	-0.447082	0.000891205	-0.618692	1.01676e-06	-0.354021	0.0100298	-0.292245	0.0355257	0.146209	0.301011	0.690804	-0.0470785	0.865232	0.0241424	0.930485	0.0089964	0.915077	0.00991135	0.987467	-0.00114571		FALSE	FALSE	FALSE	TRUE
ENSMUST00000089510	ENSMUSG00000068267	Cenpb	lightcyan	0.229554	0.101622	0.454935	0.000702984	0.696634	9.72087e-09	0.191058	0.17485	-0.31121	0.024723	-0.431145	0.00141803	0.529886	5.34998e-05	0.0963824	0.496686	0.706937	4.70299e-09	0.580153	-0.0496665	0.529285	-0.0535604	0.57441	0.0289144	0.592346	0.0305037	0.792076	-0.0104044		FALSE	FALSE	FALSE	FALSE
ENSMUST00000035010	ENSMUSG00000032437	Stt3b	magenta	0.149626	0.28973	0.707828	4.41026e-09	0.696616	9.73274e-09	0.807762	4.6045e-13	-0.350818	0.0107754	-0.263131	0.0594704	-0.0903267	0.524239	0.20766	0.139619	0.150514	0.286845	0.349587	0.0729646	0.00222029	0.13449	0.940159	-0.00620201	0.787992	-0.0191789	0.0713746	0.0453955		FALSE	FALSE	FALSE	FALSE
ENSMUST00000040344	ENSMUSG00000034707	Gns	brown	-0.0596907	0.674232	0.811536	2.94204e-13	0.696615	9.73325e-09	0.652962	1.5516e-07	-0.522787	7.01071e-05	-0.291803	0.0358177	0.210941	0.133333	0.431452	0.00140572	0.305614	0.0275771	0.86231	-0.0205969	0.461519	-0.05032	0.585849	-0.0296828	0.993256	0.000866937	0.46387	-0.0234132		FALSE	FALSE	TRUE	FALSE
ENSMUST00000017851	ENSMUSG00000017707	Serinc3	blue	0.667403	6.53147e-08	0.256876	0.0660169	0.696546	9.78012e-09	0.595663	3.1865e-06	0.273914	0.0494179	-0.207825	0.139297	-0.0189128	0.894131	-0.26112	0.061515	0.466594	0.00048908	0.925626	-0.0114076	0.73073	-0.0283829	0.308257	-0.0423503	0.838551	-0.0135654	0.440421	-0.0228189		FALSE	FALSE	TRUE	TRUE
ENSMUST00000034244	ENSMUSG00000031791	Tmem38a	lightcyan	0.262312	0.0602966	0.443716	0.000984904	0.696482	9.82338e-09	0.253584	0.0696863	-0.26142	0.0612064	-0.398427	0.00343969	0.615485	1.19861e-06	0.130494	0.356487	0.782064	7.64155e-12	0.845311	0.0231249	0.990976	0.00150559	0.405382	-0.0418848	0.780593	-0.020016	0.824989	-0.00940553		FALSE	FALSE	FALSE	FALSE
ENSMUST00000061279	ENSMUSG00000102742	Pcdhga11	lightcyan	0.234002	0.0949854	0.595435	3.22128e-06	0.696366	9.9022e-09	0.705141	5.34925e-09	-0.39142	0.0041124	-0.382076	0.00518809	-0.33773	0.0143402	-0.0180188	0.899109	0.0454765	0.74887	0.86856	-0.0319699	0.844404	0.0303159	0.36865	0.0799803	0.942667	-0.00948223	0.750939	0.0187373		FALSE	FALSE	FALSE	FALSE
ENSMUST00000007130	ENSMUSG00000006932	Ctnnb1	brown	-0.036499	0.797267	0.89431	4.30383e-19	0.696193	1.00208e-08	0.742614	2.93516e-10	-0.25439	0.0687726	-0.0072805	0.959146	-0.00229537	0.987115	0.431695	0.00139599	0.128217	0.36501	0.564414	-0.0556701	0.395675	0.0777406	0.626981	0.0607318	0.130631	0.0960792	0.219362	0.045099		FALSE	FALSE	FALSE	TRUE
ENSMUST00000037609	ENSMUSG00000037260	Hgsnat	brown	0.049363	0.7282	0.703951	5.82254e-09	0.696084	1.00962e-08	0.538361	3.84315e-05	-0.398861	0.00340139	-0.2835	0.0416853	0.226214	0.106836	0.303561	0.0286911	0.365733	0.00766923	0.326134	-0.0834506	0.188591	-0.0842926	0.691399	-0.0270979	0.985899	0.00205753	0.101137	-0.0469462		FALSE	FALSE	TRUE	FALSE
ENSMUST00000038695	ENSMUSG00000040724	Kcna2	lightcyan	0.591589	3.86461e-06	0.345383	0.0121504	0.696048	1.01215e-08	0.723993	1.31724e-09	-0.0154206	0.913597	-0.35074	0.0107942	-0.597741	2.88495e-06	-0.39199	0.00405364	0.0196645	0.889949	0.735841	-0.0881463	0.233953	0.0723153	0.182847	0.162089	0.835798	0.0436639	0.519109	0.0464215		FALSE	FALSE	FALSE	TRUE
ENSMUST00000002572	ENSMUSG00000002504	Slc9a3r2	magenta	0.312226	0.0242327	0.527059	5.96243e-05	0.695993	1.016e-08	0.778613	1.08272e-11	-0.309505	0.0255651	-0.384134	0.00493206	-0.00309308	0.982638	0.0468017	0.741802	0.324474	0.0189342	0.0205819	0.172369	0.0365043	0.127072	0.618696	-0.0512192	0.364126	0.0725705	0.0156582	0.0771538		FALSE	FALSE	FALSE	TRUE
ENSMUST00000092891	ENSMUSG00000069806	Cacng7	blue	0.945261	5.69652e-26	-0.0916017	0.518375	0.695982	1.01673e-08	0.306045	0.0273479	0.178168	0.20634	-0.581266	6.22871e-06	0.0151903	0.914883	-0.685747	2.0274e-08	0.67763	3.43719e-08	0.588467	0.0547818	0.0624267	0.0959062	0.741429	0.0232457	0.951205	0.00615758	0.100346	0.0455188		FALSE	FALSE	TRUE	TRUE
ENSMUST00000181686	ENSMUSG00000096998	Cacng7	blue	0.945261	5.69652e-26	-0.0916017	0.518375	0.695982	1.01673e-08	0.306045	0.0273479	0.178168	0.20634	-0.581266	6.22871e-06	0.0151903	0.914883	-0.685747	2.0274e-08	0.67763	3.43719e-08	0.588467	0.0547818	0.0624267	0.0959062	0.741429	0.0232457	0.951205	0.00615758	0.100346	0.0455188		FALSE	FALSE	TRUE	TRUE
ENSMUST00000164416	ENSMUSG00000038542	Pcid2	brown	0.103106	0.466997	0.717549	2.15365e-09	0.695892	1.02305e-08	0.715347	2.53994e-09	-0.354999	0.00981113	-0.242204	0.0836364	0.0420473	0.767255	0.257075	0.0657998	0.260052	0.0626242	0.963231	0.00830081	0.859805	0.0202877	0.51994	0.0512649	0.862923	-0.0224405	0.831188	0.0122143		FALSE	FALSE	TRUE	FALSE
ENSMUST00000195363	ENSMUSG00000103585	Pcdhgb4	lightcyan	0.271077	0.051918	0.549267	2.47767e-05	0.695598	1.04398e-08	0.708822	4.10401e-09	-0.411447	0.00244296	-0.456151	0.00067728	-0.330746	0.0166252	-0.0688534	0.627665	0.0692117	0.625872	0.285112	-0.288768	0.929908	0.0279511	0.320814	0.219117	0.69937	0.151194	0.845025	0.0289075		FALSE	FALSE	FALSE	TRUE
ENSMUST00000025293	ENSMUSG00000024425	Ndfip1	blue	0.87829	1.20632e-17	-0.0429596	0.762351	0.695457	1.05407e-08	0.325833	0.018412	0.242597	0.0831213	-0.494816	0.000192282	0.114987	0.416951	-0.57038	1.01262e-05	0.723556	1.36243e-09	0.842458	-0.0214428	0.109009	-0.0900974	0.645947	-0.0232542	0.42152	-0.0460937	0.0611657	-0.044043		FALSE	FALSE	TRUE	TRUE
ENSMUST00000194418	ENSMUSG00000103677	Pcdhga4	lightcyan	0.433889	0.00131112	0.400805	0.00323452	0.695401	1.05819e-08	0.464253	0.000526587	-0.176666	0.210254	-0.407531	0.00271166	-0.262594	0.0600108	-0.237902	0.0894491	0.195298	0.165295	0.628058	-0.0967631	0.974631	-0.00567788	0.754898	0.0485148	0.837202	-0.0312903	0.787886	-0.0202032		FALSE	FALSE	FALSE	TRUE
ENSMUST00000061856	ENSMUSG00000024978	Gpam	brown	0.129469	0.36031	0.731266	7.43636e-10	0.695343	1.06235e-08	0.695284	1.06673e-08	-0.288357	0.038164	-0.202107	0.150757	-0.21242	0.13057	0.147969	0.295166	0.0687263	0.628302	0.461746	-0.0832622	0.887982	0.0148193	0.548477	0.0665302	0.760071	0.0265644	0.89268	0.00760206		FALSE	FALSE	FALSE	TRUE
ENSMUST00000034720	ENSMUSG00000032199	Polr2m	blue	0.897339	2.15822e-19	-0.0864484	0.542275	0.694977	1.08941e-08	0.291843	0.0357914	0.086443	0.5423	-0.645707	2.35569e-07	0.112586	0.426808	-0.629994	5.60949e-07	0.734533	5.71763e-10	0.407406	0.065551	0.72212	-0.0284157	0.556149	-0.0303185	0.720423	-0.0219231	0.974457	-0.00163285		FALSE	FALSE	FALSE	TRUE
ENSMUST00000128302	ENSMUSG00000055067	Smyd3	blue	0.691107	1.41739e-08	0.162075	0.250995	0.694398	1.13342e-08	0.380258	0.00542381	0.224983	0.108809	-0.318395	0.0214261	0.0186173	0.895776	-0.385264	0.00479616	0.563998	1.33571e-05	0.406464	-0.0916789	1.00681e-05	-0.223936	0.797553	0.0263354	0.928728	-0.012623	0.0178593	-0.0749161		FALSE	FALSE	FALSE	TRUE
ENSMUST00000019859	ENSMUSG00000019715	Gle1	yellow	0.508097	0.000120401	0.243244	0.0822776	0.69434	1.13799e-08	0.223643	0.110987	-0.0616572	0.664128	-0.42499	0.00168663	0.38787	0.00449545	-0.185407	0.188197	0.754524	1.04887e-10	0.753778	-0.0379937	0.992034	-0.00133716	0.965641	-0.00476103	0.992959	-0.00106119	0.84608	-0.00940234		FALSE	FALSE	TRUE	TRUE
ENSMUST00000042196	ENSMUSG00000042116	Vwa1	magenta	0.330816	0.0166008	0.533152	4.71445e-05	0.694028	1.16246e-08	0.80446	6.75935e-13	-0.289295	0.0375134	-0.372213	0.0065835	-0.137391	0.331413	-0.00895056	0.949786	0.245059	0.0799465	0.00944546	0.177696	0.001003	0.177168	0.85038	-0.0300493	0.347843	0.0795521	0.000500336	0.101705		FALSE	FALSE	FALSE	TRUE
ENSMUST00000074002	ENSMUSG00000029577	Ube3b	lightcyan	0.416227	0.00214723	0.435502	0.00125171	0.693943	1.16927e-08	0.536893	4.07235e-05	-0.183785	0.19216	-0.37287	0.0064814	-0.340703	0.0134525	-0.2253	0.108298	0.133888	0.344008	0.678944	0.0499584	0.452343	0.0881182	0.251124	0.15225	0.153269	0.121628	0.00446361	0.108784		FALSE	FALSE	TRUE	TRUE
ENSMUST00000103077	ENSMUSG00000020937	Plcd3	blue	0.787065	4.55989e-12	0.0832976	0.557145	0.693541	1.20177e-08	0.482752	0.000289434	0.0102803	0.942338	-0.556783	1.81435e-05	-0.336438	0.0147415	-0.597342	2.94068e-06	0.33196	0.016207	0.902377	-0.0288949	0.786191	-0.0358438	0.648982	0.0650796	0.452593	0.0912276	0.776686	0.0208523		FALSE	FALSE	FALSE	FALSE
ENSMUST00000108660	ENSMUSG00000044795	Cyb5d1	brown	0.0500785	0.724415	0.799402	1.20034e-12	0.693499	1.20518e-08	0.714715	2.66227e-09	-0.341136	0.0133272	-0.171616	0.223793	-0.0791261	0.577123	0.298424	0.0316439	0.0965752	0.495821	0.596793	0.0772321	0.672261	0.0509641	0.415781	0.0798653	0.958338	-0.0112073	0.295701	0.051977		FALSE	FALSE	TRUE	FALSE
ENSMUST00000052915	ENSMUSG00000000142	Axin2	brown	0.256764	0.0661388	0.632638	4.86379e-07	0.69347	1.20753e-08	0.685234	2.09733e-08	-0.192847	0.170772	-0.211479	0.132323	-0.288086	0.038354	0.0302489	0.831425	0.0492531	0.728782	0.746057	-0.0500048	0.77298	-0.034274	0.289513	0.114432	0.966315	-0.00785178	0.878488	0.0106296		FALSE	FALSE	FALSE	TRUE
ENSMUST00000128402	ENSMUSG00000021294	Kif26a	magenta	0.112201	0.428403	0.734846	5.57434e-10	0.693455	1.20878e-08	0.921348	3.69163e-22	-0.462959	0.00054841	-0.32101	0.0203221	-0.307572	0.0265488	0.169671	0.229165	-0.00547483	0.969273	0.165236	-0.159749	0.329652	0.0986915	0.447059	0.0896159	0.0676467	0.186516	0.34148	0.0538851		FALSE	FALSE	FALSE	TRUE
ENSMUST00000184394	ENSMUSG00000027575	Arfgap1	lightcyan	0.565445	1.25507e-05	0.247675	0.0766788	0.693342	1.21816e-08	0.352235	0.0104398	0.121758	0.389859	-0.291512	0.036011	0.157735	0.264079	-0.246955	0.0775676	0.602137	2.33227e-06	0.225401	-0.119034	0.20248	-0.110603	0.052295	0.120904	0.981337	-0.0040702	0.588598	-0.0254383		FALSE	FALSE	FALSE	TRUE
ENSMUST00000091884	ENSMUSG00000024622	Hmgxb3	brown	0.0817773	0.564388	0.690883	1.43898e-08	0.69307	1.2409e-08	0.441576	0.00104899	-0.433936	0.00130938	-0.301804	0.029674	0.0583906	0.680943	0.199963	0.15523	0.230338	0.100426	0.97779	0.00450244	0.0273181	0.124738	0.656574	0.0304379	0.812354	0.0213236	0.120617	0.0460552		FALSE	FALSE	TRUE	TRUE
ENSMUST00000074989	ENSMUSG00000063382	Bcl9l	brown	0.0651639	0.646256	0.744877	2.42428e-10	0.692957	1.25049e-08	0.733765	6.08411e-10	-0.530967	5.13148e-05	-0.35578	0.00963942	-0.218456	0.119738	0.188577	0.180622	0.0280769	0.843372	0.676959	-0.0516471	0.0652461	0.112057	0.589612	0.0406776	0.886995	0.0167771	0.423718	0.0309013		FALSE	FALSE	FALSE	TRUE
ENSMUST00000069106	ENSMUSG00000055493	Epm2a	blue	0.80284	8.139e-13	0.00501518	0.971852	0.692875	1.25746e-08	0.223996	0.110411	0.227547	0.104731	-0.449094	0.000839107	0.171085	0.225251	-0.510364	0.000110939	0.742795	2.89079e-10	0.221717	-0.10087	2.66314e-06	-0.202138	0.973168	0.00389156	0.616778	-0.0365148	0.000669333	-0.0829746		FALSE	FALSE	FALSE	TRUE
ENSMUST00000030469	ENSMUSG00000028701	Lurap1	blue	0.835337	1.3573e-14	0.0177591	0.900556	0.69274	1.26909e-08	0.470209	0.000435897	-0.00999822	0.943917	-0.63339	4.66943e-07	-0.344935	0.0122703	-0.680006	2.95027e-08	0.352229	0.0104413	0.416614	-0.0832957	0.90506	-0.0143621	0.533411	0.046535	0.788804	0.025765	0.897667	-0.00735648		FALSE	FALSE	FALSE	FALSE
ENSMUST00000039048	ENSMUSG00000035372	1810055G02Rik	blue	0.678555	3.23917e-08	0.114552	0.418725	0.692529	1.28739e-08	0.454975	0.00070213	-0.0429093	0.762621	-0.537426	3.98772e-05	-0.0535394	0.706201	-0.426373	0.00162262	0.516608	8.82826e-05	0.960644	-0.0103203	0.448115	0.0688401	0.951687	0.00945853	0.472017	0.0718901	0.507218	0.0338241		FALSE	FALSE	FALSE	TRUE
ENSMUST00000037127	ENSMUSG00000033423	Eri3	yellow	0.447107	0.000890552	0.225877	0.107374	0.692501	1.28986e-08	0.151289	0.28434	-0.279181	0.045037	-0.600698	2.50126e-06	0.525483	6.33107e-05	-0.147589	0.29642	0.840809	6.24228e-15	0.726078	0.0369218	0.993175	0.00123725	0.74843	-0.0206542	0.853302	0.0144884	0.852626	0.00812315		FALSE	FALSE	FALSE	TRUE
ENSMUST00000027137	ENSMUSG00000025993	Slc40a1	magenta	0.357037	0.00936875	0.525875	6.23751e-05	0.692148	1.32108e-08	0.886928	2.12794e-18	-0.235797	0.0924059	-0.354145	0.0100017	-0.39994	0.00330786	-0.0946606	0.504443	0.062546	0.65958	0.022052	-0.209835	5.85087e-05	-0.268023	0.116893	0.158278	0.26479	0.123121	0.403001	-0.0463536		FALSE	FALSE	FALSE	FALSE
ENSMUST00000035612	ENSMUSG00000033712	Ccar2	brown	-0.0479608	0.735637	0.815212	1.88321e-13	0.692137	1.32204e-08	0.665318	7.42209e-08	-0.499696	0.000162258	-0.23875	0.0882792	0.078981	0.577824	0.383489	0.00501103	0.21669	0.122834	0.58076	-0.0517255	0.375126	-0.0573051	0.610293	0.0288993	0.730226	0.0235157	0.722734	-0.0137117		FALSE	FALSE	FALSE	FALSE
ENSMUST00000101472	ENSMUSG00000047446	Arl4a	lightcyan	0.450562	0.000802838	0.384711	0.00486221	0.692046	1.33021e-08	0.6196	9.70188e-07	-0.125371	0.375839	-0.385781	0.00473518	0.0380275	0.788968	-0.103373	0.465836	0.412332	0.00238562	0.960423	-0.0135669	0.335539	-0.103912	0.865538	-0.0400012	0.953331	0.013379	0.60919	-0.0355229		FALSE	FALSE	TRUE	FALSE
ENSMUST00000003318	ENSMUSG00000003233	Dvl3	magenta	0.227435	0.104907	0.679821	2.9857e-08	0.691917	1.34193e-08	0.768378	2.93726e-11	-0.149531	0.29004	-0.126944	0.369833	-0.238633	0.0884394	0.105064	0.458532	0.0792967	0.5763	0.723519	-0.0598803	0.153148	0.122235	0.280471	0.127998	0.868307	0.0299771	0.330482	0.048659		FALSE	FALSE	FALSE	TRUE
ENSMUST00000066743	ENSMUSG00000053950	Adnp2	brown	-0.0210468	0.882266	0.850472	1.4711e-15	0.691531	1.37741e-08	0.716921	2.25781e-09	-0.357509	0.00926877	-0.127328	0.368375	-0.0476434	0.737323	0.384553	0.0048813	0.110273	0.436427	0.667223	0.0504023	0.705658	-0.0346443	0.75624	0.0259857	0.71105	0.0341215	0.646852	0.0202813		FALSE	FALSE	TRUE	FALSE
ENSMUST00000013304	ENSMUSG00000013160	Atp6v0d1	yellow	0.607339	1.80584e-06	0.0939906	0.507478	0.691266	1.40227e-08	0.173728	0.218059	-0.193313	0.16972	-0.66898	5.92534e-08	0.411444	0.00244317	-0.328529	0.0174124	0.832188	2.09543e-14	0.61017	0.0466262	0.99602	0.000821815	0.0674272	-0.068231	0.631196	-0.0274559	0.749233	-0.0121437		FALSE	FALSE	FALSE	FALSE
ENSMUST00000039913	ENSMUSG00000038028	Tigar	lightcyan	0.149606	0.289795	0.607535	1.78839e-06	0.691187	1.40981e-08	0.569633	1.04629e-05	-0.386218	0.00468404	-0.365815	0.00765454	0.0187625	0.894968	0.1415	0.317013	0.275475	0.0480847	0.792577	0.0352945	0.8514	0.0209197	0.953587	0.00678184	0.947594	-0.00873281	0.823669	0.0116317		FALSE	FALSE	TRUE	FALSE
ENSMUST00000055990	ENSMUSG00000016349	Eef1a2	blue	0.904831	3.55383e-20	-0.121907	0.389274	0.691137	1.41455e-08	0.230886	0.0995978	-0.028392	0.841636	-0.751212	1.40435e-10	-0.0455321	0.748573	-0.744722	2.45647e-10	0.634525	4.38952e-07	0.795492	0.0266557	0.766993	0.0335034	0.924158	0.00679622	0.658904	-0.0247377	0.775684	0.0112016		FALSE	FALSE	TRUE	FALSE
ENSMUST00000112707	ENSMUSG00000070639	Lrrc8b	lightcyan	0.671852	4.95518e-08	0.270206	0.0527058	0.690838	1.44343e-08	0.626048	6.9227e-07	0.16836	0.232836	-0.272916	0.0502859	-0.505095	0.000134065	-0.439575	0.00111227	0.126693	0.370788	0.375419	-0.119854	0.995937	-0.000735685	0.251142	0.114347	0.732058	0.0396157	0.889388	0.0100668		FALSE	FALSE	FALSE	FALSE
ENSMUST00000113022	ENSMUSG00000056952	Tatdn2	lightcyan	0.477143	0.00034827	0.313523	0.0236179	0.690738	1.45313e-08	0.433719	0.00131754	-0.262479	0.0601275	-0.545291	2.91275e-05	-0.145748	0.302553	-0.298586	0.0315467	0.328482	0.0174292	0.476904	-0.0851263	0.843436	-0.0249637	0.964825	0.0067034	0.93108	0.0132524	0.624584	-0.0249123		FALSE	FALSE	FALSE	FALSE
ENSMUST00000098048	ENSMUSG00000073838	Tufm	brown	0.0836397	0.555521	0.625114	7.27269e-07	0.690064	1.52054e-08	0.437499	0.00118151	-0.506682	0.000126672	-0.428053	0.00154778	0.323786	0.0192035	0.24643	0.0782206	0.471939	0.000412341	0.0871792	0.12823	0.432662	0.0696027	0.592273	-0.0360989	0.902069	0.0134879	0.188306	0.041655		FALSE	FALSE	FALSE	TRUE
ENSMUST00000139582	ENSMUSG00000035713	Usp35	blue	0.562967	1.39611e-05	0.338618	0.0140701	0.690059	1.52107e-08	0.491716	0.000213898	0.097182	0.493105	-0.234094	0.0948516	-0.23735	0.0902163	-0.296106	0.0330563	0.267474	0.0552398	0.944073	0.0157127	0.0740759	-0.148933	0.337882	0.198724	0.993292	0.00248264	0.842012	0.0189283		FALSE	FALSE	TRUE	FALSE
ENSMUST00000061457	ENSMUSG00000044636	Csrnp2	blue	0.836164	1.20911e-14	-0.00885642	0.950313	0.689797	1.54814e-08	0.417276	0.0020868	-0.0148689	0.916677	-0.638273	3.57303e-07	-0.335763	0.0149549	-0.692582	1.28275e-08	0.374394	0.00624961	0.812454	0.0322796	0.978845	0.00377792	0.961606	0.00572852	0.997654	-0.000390603	0.827019	0.0110097		FALSE	FALSE	TRUE	FALSE
ENSMUST00000064831	ENSMUSG00000095463	Entpd4	lightcyan	0.485816	0.000261252	0.368853	0.00712855	0.689732	1.55484e-08	0.431696	0.00139595	-0.0601949	0.671636	-0.334983	0.0152047	-0.199612	0.155971	-0.257116	0.0657551	0.252362	0.0710892	0.843509	-0.110111	0.82941	-0.036076	0.336801	0.205394	0.347613	-0.138166	0.913109	-0.0172473		FALSE	FALSE	FALSE	TRUE
ENSMUST00000030315	ENSMUSG00000028580	Pum1	brown	0.200883	0.153299	0.667475	6.50273e-08	0.689351	1.5951e-08	0.742444	2.97729e-10	-0.21491	0.126015	-0.179751	0.202271	-0.260799	0.0618465	0.0924808	0.514351	0.0698514	0.622675	0.991369	-0.00181086	0.842568	0.0211983	0.0918789	0.121971	0.916059	0.0147562	0.283117	0.037708		FALSE	FALSE	FALSE	TRUE
ENSMUST00000156290	ENSMUSG00000033209	Ttc28	magenta	0.220908	0.115539	0.647102	2.17584e-07	0.688811	1.65389e-08	0.90196	7.21602e-20	-0.323217	0.0194284	-0.297209	0.032378	-0.39203	0.00404954	0.0538541	0.704552	-0.00395795	0.977784	0.501428	-0.0839577	0.952591	0.00834744	0.714978	0.0462664	0.847397	0.0258493	0.9779	0.00210842		FALSE	FALSE	FALSE	TRUE
ENSMUST00000102518	ENSMUSG00000057530	Ece1	blue	0.734254	5.84852e-10	0.169139	0.230648	0.688707	1.66541e-08	0.671525	5.0578e-08	-0.0122725	0.931188	-0.497043	0.000177999	-0.391522	0.00410182	-0.513698	9.8253e-05	0.248838	0.0752608	0.635566	0.0525398	7.52375e-07	0.207832	0.799336	0.0227801	0.964952	-0.00629656	0.00811436	0.0703198		FALSE	FALSE	TRUE	FALSE
ENSMUST00000151189	ENSMUSG00000033184	Tmed7	magenta	0.145077	0.304808	0.745715	2.25757e-10	0.688697	1.66655e-08	0.768793	2.82371e-11	-0.0932529	0.510831	-0.0421573	0.766663	-0.165076	0.242208	0.22977	0.101292	0.0894087	0.528481	0.750927	-0.0448509	0.992479	0.00140719	0.982038	-0.00351611	0.48441	0.0613483	0.929967	0.00559984		FALSE	FALSE	TRUE	TRUE
ENSMUST00000058578	ENSMUSG00000049940	Pgrmc2	yellow	0.368055	0.00726359	0.385089	0.00481706	0.688629	1.67411e-08	0.316518	0.0222492	-0.0482895	0.733891	-0.303228	0.0288751	0.593383	3.55106e-06	0.0687358	0.628254	0.810122	3.48354e-13	0.570692	0.0540543	0.984353	0.0023452	0.811788	-0.0171961	0.975839	-0.0033558	0.852216	0.00834957		FALSE	FALSE	FALSE	FALSE
ENSMUST00000070478	ENSMUSG00000025743	Sdc3	lightcyan	0.495088	0.000190482	0.286923	0.0391772	0.688578	1.67976e-08	0.331967	0.0162047	-0.27318	0.0500555	-0.579267	6.81881e-06	-0.0912891	0.51981	-0.324793	0.0188107	0.367808	0.00730585	0.360133	0.0959715	0.573691	0.0714523	0.937187	0.00598655	0.81784	0.0154884	0.151028	0.0482297		FALSE	FALSE	TRUE	TRUE
ENSMUST00000109241	ENSMUSG00000042364	Snx18	brown	0.0543724	0.701841	0.769139	2.73206e-11	0.688323	1.7086e-08	0.738676	4.07461e-10	-0.340741	0.0134415	-0.209585	0.135904	-0.0375436	0.791593	0.30589	0.0274299	0.135122	0.339537	0.896964	-0.019811	0.979564	-0.00336063	0.91298	-0.011847	0.897674	0.0155894	0.929811	-0.00533697		FALSE	FALSE	TRUE	FALSE
ENSMUST00000040821	ENSMUSG00000032744	Heyl	blue	0.736123	5.02442e-10	0.0965624	0.495879	0.688243	1.71776e-08	0.519303	7.98803e-05	-0.0312355	0.826011	-0.583194	5.70453e-06	-0.246941	0.0775845	-0.547485	2.66468e-05	0.397755	0.00349965	0.983578	-0.00689603	0.0122798	-0.236113	0.653465	-0.104459	0.76242	0.0682118	0.407316	-0.0621778		FALSE	FALSE	TRUE	FALSE
ENSMUST00000068944	ENSMUSG00000050721	Plekho2	yellow	0.569285	1.06231e-05	0.212747	0.129965	0.687952	1.75151e-08	0.269579	0.0532786	0.0406111	0.774993	-0.38428	0.00491431	0.221763	0.114101	-0.272045	0.0510542	0.657395	1.19553e-07	0.000341574	-0.276028	8.91222e-05	-0.252381	0.788828	-0.0317973	0.880581	-0.0235114	3.2689e-06	-0.146361		FALSE	FALSE	TRUE	TRUE
ENSMUST00000059305	ENSMUSG00000102252	Snrpn	yellow	0.364797	0.00783834	0.3269	0.0180107	0.687853	1.76307e-08	0.193514	0.169267	-0.145011	0.30503	-0.408855	0.00261802	0.66334	8.37131e-08	0.0295649	0.835184	0.889297	1.28985e-18	0.667927	0.0468224	0.777036	-0.0282427	0.80184	0.0152091	0.94546	-0.0057256	0.865773	0.00740172		FALSE	FALSE	TRUE	TRUE
ENSMUST00000042818	ENSMUSG00000035828	Pim3	blue	0.660854	9.72579e-08	0.125748	0.374394	0.687078	1.85636e-08	0.424007	0.00173351	-0.0487755	0.731313	-0.552141	2.20129e-05	0.110972	0.433509	-0.362293	0.00830655	0.594607	3.35081e-06	0.860219	0.0271916	0.499394	0.0648163	0.871547	-0.019027	0.736439	0.0411628	0.487509	0.0291636		FALSE	FALSE	FALSE	TRUE
ENSMUST00000050312	ENSMUSG00000027223	Mapk8ip1	yellow	0.446865	0.000897005	0.274529	0.0488895	0.68657	1.91995e-08	0.109664	0.438981	-0.149806	0.289145	-0.456474	0.000670603	0.467324	0.000477892	-0.1325	0.349075	0.774714	1.59337e-11	0.518078	0.0535006	0.156923	0.091005	0.555056	-0.0287595	0.937835	0.00640638	0.244999	0.0312042		FALSE	FALSE	FALSE	TRUE
ENSMUST00000021685	ENSMUSG00000021260	Hhipl1	blue	0.763754	4.53529e-11	0.0536427	0.705659	0.686283	1.9569e-08	0.291635	0.0359296	0.085922	0.544746	-0.487385	0.000247804	-0.0786887	0.579237	-0.557784	1.73966e-05	0.529875	5.3521e-05	0.510064	-0.132949	0.829561	-0.0394931	0.761422	0.0667412	0.973178	0.00959197	0.827497	-0.0219422		FALSE	FALSE	FALSE	FALSE
ENSMUST00000109741	ENSMUSG00000053693	Mast1	brown	-0.0310142	0.827224	0.817689	1.38656e-13	0.686256	1.96037e-08	0.626911	6.61283e-07	-0.361135	0.00853107	-0.121798	0.389704	0.0437304	0.758215	0.376024	0.00600972	0.191261	0.174383	0.333338	-0.0822013	0.587177	-0.0405366	0.683771	0.0261172	0.286676	0.0556203	0.826636	-0.00961164		FALSE	FALSE	FALSE	FALSE
ENSMUST00000038369	ENSMUSG00000034157	Cipc	blue	0.871906	4.00421e-17	-0.0537679	0.705004	0.686239	1.96255e-08	0.332829	0.0159134	0.0956124	0.500147	-0.603768	2.15352e-06	-0.144619	0.306353	-0.676703	3.64695e-08	0.540335	3.55354e-05	0.889377	-0.0192602	0.402611	-0.0570564	0.992258	-0.00113717	0.987928	-0.00174498	0.624638	-0.0191209		FALSE	FALSE	TRUE	TRUE
ENSMUST00000025474	ENSMUSG00000024581	Napg	brown	0.129618	0.359752	0.60537	1.99045e-06	0.686231	1.96362e-08	0.250276	0.0735351	-0.115888	0.413283	-0.137343	0.331585	0.356284	0.00953014	0.22191	0.113855	0.524911	6.47003e-05	0.727479	-0.0342305	0.3365	-0.059894	0.446204	-0.0348925	0.479472	-0.0349461	0.0984681	-0.0406146		FALSE	FALSE	TRUE	TRUE
ENSMUST00000049357	ENSMUSG00000040128	Pnrc1	blue	0.700648	7.35213e-09	0.12196	0.38907	0.686227	1.96409e-08	0.443877	0.000980232	0.106327	0.453119	-0.438949	0.00113272	0.102429	0.46994	-0.36564	0.00768589	0.60615	1.91537e-06	0.587134	0.0597677	0.847128	-0.0196149	0.820399	-0.0213671	0.752112	-0.0299252	0.964262	-0.00274795		FALSE	FALSE	FALSE	TRUE
ENSMUST00000052248	ENSMUSG00000071644	Eef1g	yellow	0.493872	0.000198643	0.178063	0.20661	0.686219	1.96514e-08	0.203265	0.148381	-0.401845	0.00314825	-0.757973	7.70127e-11	0.330192	0.016819	-0.280962	0.043629	0.723519	1.36638e-09	0.313711	0.091765	0.987377	0.00268733	0.150069	-0.0572921	0.801822	-0.0184985	0.921782	0.00517071		FALSE	FALSE	FALSE	FALSE
ENSMUST00000163329	ENSMUSG00000055720	Ubl7	yellow	0.56791	1.12796e-05	0.109903	0.437978	0.685982	1.99618e-08	0.253204	0.0701204	-0.269467	0.0533823	-0.711345	3.41426e-09	0.332059	0.0161734	-0.319156	0.0210996	0.758479	7.35649e-11	0.883287	-0.0207872	0.896087	-0.0170813	0.67797	-0.032288	0.925873	-0.0104587	0.624638	-0.019871		FALSE	FALSE	TRUE	TRUE
ENSMUST00000080368	ENSMUSG00000021983	Atp8a2	blue	0.771949	2.0858e-11	0.146234	0.300927	0.685949	2.00055e-08	0.536749	4.09557e-05	0.119261	0.399729	-0.415337	0.00219978	-0.426389	0.00162189	-0.57252	9.21599e-06	0.234788	0.0938485	0.868171	-0.0303368	0.387348	0.0673065	0.398372	0.0976512	0.913305	-0.0157206	0.513209	0.0307733		FALSE	FALSE	FALSE	FALSE
ENSMUST00000034392	ENSMUSG00000031917	Nip7	lightcyan	0.414017	0.00227975	0.296624	0.0327364	0.685915	2.00504e-08	0.301303	0.0299591	-0.17041	0.227112	-0.456103	0.00067828	0.293629	0.0346233	-0.125189	0.37654	0.623826	7.78311e-07	0.726608	-0.045285	0.539343	-0.0510836	0.907391	-0.0125372	0.605182	-0.0441694	0.280077	-0.0396222		FALSE	FALSE	TRUE	TRUE
ENSMUST00000111820	ENSMUSG00000079260	Tmppe	magenta	0.0774135	0.585419	0.753776	1.12079e-10	0.685797	2.02078e-08	0.849529	1.70131e-15	-0.394625	0.00379151	-0.252232	0.0712395	-0.142789	0.312581	0.267701	0.055026	0.0839557	0.554023	0.867454	-0.0258951	0.942265	0.00974057	0.782206	0.0274246	0.866244	0.0218671	0.888379	0.00860375		FALSE	FALSE	FALSE	TRUE
ENSMUST00000096554	ENSMUSG00000071847	Apcdd1	magenta	0.0102065	0.942751	0.777725	1.18311e-11	0.685788	2.02203e-08	0.87901	1.04922e-17	-0.494333	0.000195515	-0.298628	0.0315219	-0.132619	0.348641	0.303691	0.0286192	0.0838158	0.554686	7.86389e-05	-0.248851	0.00257208	-0.182096	0.362307	0.0715196	0.316301	0.0940514	0.0855169	-0.0670936		FALSE	FALSE	FALSE	FALSE
ENSMUST00000038361	ENSMUSG00000036155	Mgat5	blue	0.887967	1.71079e-18	-0.0304337	0.830411	0.685612	2.04565e-08	0.454554	0.000711212	0.0168933	0.905381	-0.656872	1.23321e-07	-0.389667	0.00429772	-0.745602	2.27924e-10	0.348235	0.0114112	0.973658	-0.00469635	0.772596	0.0277075	0.738301	0.0211359	0.987065	0.00158855	0.78247	0.010974		FALSE	FALSE	FALSE	TRUE
ENSMUST00000007236	ENSMUSG00000007021	Syngr3	yellow	0.693264	1.22467e-08	0.0783493	0.580879	0.685578	2.0502e-08	0.263461	0.0591401	-0.00494279	0.972258	-0.529103	5.51355e-05	0.398305	0.00345048	-0.344724	0.0123269	0.835904	1.25404e-14	0.347193	0.0718211	0.479067	0.0486777	0.401174	-0.0418471	0.959091	0.00465113	0.495054	0.0214834		FALSE	FALSE	FALSE	TRUE
ENSMUST00000016088	ENSMUSG00000015944	Gatsl2	blue	0.662886	8.60479e-08	0.161944	0.251383	0.685303	2.08773e-08	0.436297	0.00122331	-0.180847	0.199488	-0.597847	2.87029e-06	-0.157255	0.265554	-0.461911	0.000566677	0.39851	0.00343227	0.000469361	0.167039	0.000134282	0.188081	0.998065	0.000222897	0.918678	-0.00857598	6.47728e-06	0.0891526		FALSE	FALSE	TRUE	FALSE
ENSMUST00000027979	ENSMUSG00000026667	Uhmk1	brown	0.126004	0.373414	0.757568	7.98719e-11	0.684757	2.16428e-08	0.677294	3.51192e-08	-0.110713	0.434591	-0.0106448	0.940297	-0.234382	0.0944348	0.196529	0.162594	0.0309026	0.827837	0.651705	-0.084192	0.235618	0.0811152	0.643298	0.13388	0.460503	0.117666	0.407792	0.0641091		FALSE	FALSE	FALSE	TRUE
ENSMUST00000035540	ENSMUSG00000038025	Phf2	brown	-0.0641993	0.651153	0.891231	8.49929e-19	0.68456	2.19241e-08	0.804185	6.97674e-13	-0.467846	0.000470033	-0.163828	0.245835	-0.181382	0.198139	0.379572	0.0055153	-0.0203736	0.886006	0.733755	0.038916	0.175411	0.0812602	0.466577	0.0439011	0.704891	0.0306393	0.0715283	0.050976		FALSE	FALSE	TRUE	TRUE
ENSMUST00000042546	ENSMUSG00000037949	Ano10	blue	0.719959	1.79485e-09	0.103617	0.464778	0.684211	2.24337e-08	0.359633	0.00883026	-0.0245741	0.862711	-0.566683	1.18966e-05	-0.0545527	0.700898	-0.478165	0.000336798	0.495723	0.000186346	0.987185	0.00349393	0.194169	-0.0947404	0.428097	-0.0631672	0.981082	0.00378639	0.405238	-0.0363571		FALSE	FALSE	FALSE	FALSE
ENSMUST00000001256	ENSMUSG00000001227	Sema6b	brown	0.11145	0.431517	0.565355	1.25995e-05	0.684196	2.24552e-08	0.233206	0.0961486	-0.384671	0.00486706	-0.359453	0.00886659	0.464967	0.000514883	0.20262	0.149702	0.610856	1.51509e-06	0.766	-0.0313163	0.761568	-0.0337674	0.902136	0.00940343	0.999914	5.43549e-05	0.665754	-0.0156367		FALSE	FALSE	FALSE	FALSE
ENSMUST00000036049	ENSMUSG00000034189	Hsdl1	yellow	0.494991	0.00019112	0.211495	0.132292	0.684147	2.25272e-08	0.281449	0.0432504	-0.237206	0.0904186	-0.594519	3.36475e-06	0.37233	0.00656519	-0.20754	0.139853	0.743934	2.62593e-10	0.869983	0.0221053	0.634456	-0.0419137	0.990979	0.00134588	0.73941	-0.0263541	0.834954	-0.0098737		FALSE	FALSE	TRUE	TRUE
ENSMUST00000070658	ENSMUSG00000022517	Mgrn1	brown	0.0984309	0.487538	0.598902	2.72813e-06	0.683976	2.27825e-08	0.39843	0.00343938	-0.526054	6.19513e-05	-0.432827	0.00135164	0.190698	0.175678	0.168806	0.231582	0.39346	0.00390554	0.757547	0.0330586	0.935445	0.0100135	0.964987	-0.00427898	0.723035	0.0250678	0.632202	0.0174833		FALSE	FALSE	FALSE	TRUE
ENSMUST00000043338	ENSMUSG00000040848	Sft2d2	magenta	0.15411	0.275352	0.677462	3.47438e-08	0.683492	2.35161e-08	0.809577	3.71654e-13	-0.356738	0.00943242	-0.305017	0.0278972	-0.113287	0.423916	0.190612	0.175878	0.13461	0.341385	0.415151	-0.0767819	0.792304	-0.0259231	0.826664	0.0237815	0.475758	0.049762	0.867215	-0.00861932		FALSE	FALSE	FALSE	FALSE
ENSMUST00000111810	ENSMUSG00000042671	Rgs8	brown	0.0895684	0.527742	0.649882	1.855e-07	0.683424	2.36218e-08	0.422255	0.00181988	-0.392848	0.00396658	-0.305472	0.027653	0.351011	0.0107293	0.262615	0.0599901	0.477792	0.000340945	0.763638	0.0330238	0.0553038	0.0980648	0.969924	-0.00376206	0.940043	-0.00903222	0.30655	0.0308195		FALSE	FALSE	FALSE	FALSE
ENSMUST00000115854	ENSMUSG00000004069	Dnaja3	lightcyan	0.193757	0.168722	0.51272	0.000101827	0.683417	2.36323e-08	0.35289	0.0102877	-0.28403	0.041289	-0.348713	0.0112912	0.306626	0.0270417	0.123331	0.383717	0.52621	6.15843e-05	0.863228	0.0255474	0.32064	-0.0924951	0.338444	-0.0652309	0.959691	-0.00723536	0.375179	-0.0338411		FALSE	FALSE	FALSE	TRUE
ENSMUST00000005041	ENSMUSG00000030435	U2af2	brown	0.0609756	0.667623	0.682091	2.57706e-08	0.683375	2.36974e-08	0.416674	0.0021213	-0.236705	0.0911206	-0.153694	0.276664	0.588659	4.43262e-06	0.408476	0.00264454	0.6349	4.30059e-07	0.488755	0.0617165	0.202142	0.0751197	0.797887	0.0181056	0.919208	0.0131618	0.121885	0.0422729		FALSE	FALSE	TRUE	TRUE
ENSMUST00000038572	ENSMUSG00000015165	Hnrnpl	lightcyan	0.218114	0.120333	0.525165	6.40809e-05	0.683308	2.38022e-08	0.405306	0.00287568	-0.245141	0.0798431	-0.305209	0.0277937	0.270622	0.0523286	0.114283	0.419827	0.498344	0.000170116	0.669483	-0.0579426	0.43426	-0.0825317	0.0812357	0.124952	0.839091	0.039822	0.872156	0.0113684		FALSE	FALSE	FALSE	FALSE
ENSMUST00000068697	ENSMUSG00000055239	Kcmf1	lightcyan	0.272968	0.0502403	0.468496	0.000460403	0.682978	2.43205e-08	0.507091	0.00012483	-0.285941	0.0398839	-0.411117	0.0024647	0.382028	0.00519421	0.123664	0.382427	0.591457	3.88871e-06	0.822222	0.0284227	0.886213	0.014807	0.385138	-0.0485093	0.784492	-0.0226698	0.891038	-0.00690028		FALSE	FALSE	FALSE	FALSE
ENSMUST00000010807	ENSMUSG00000010663	Fads1	brown	0.119712	0.397935	0.601333	2.42528e-06	0.682864	2.45027e-08	0.485838	0.000261054	-0.456906	0.000661757	-0.424245	0.00172206	0.316443	0.0222829	0.225914	0.107315	0.476992	0.000349995	0.91054	0.0134542	0.930888	0.00937752	0.437777	-0.0346435	0.536776	-0.0353218	0.749969	-0.0117373		FALSE	FALSE	FALSE	FALSE
ENSMUST00000031985	ENSMUSG00000029922	Mkrn1	lightcyan	0.166501	0.238109	0.595852	3.15788e-06	0.682839	2.4542e-08	0.33983	0.0137081	-0.111573	0.431006	-0.158642	0.261308	0.502023	0.000149503	0.271903	0.0511803	0.61703	1.10754e-06	0.940207	-0.0104384	0.795484	0.0239552	0.916746	-0.00916217	0.90528	0.0122545	0.869636	0.00770926		FALSE	FALSE	TRUE	TRUE
ENSMUST00000021447	ENSMUSG00000021051	Ppp2r5e	brown	0.00441447	0.975222	0.836024	1.23319e-14	0.682832	2.45536e-08	0.746037	2.19627e-10	-0.267518	0.0551984	-0.0709668	0.617117	-0.0972918	0.492614	0.356275	0.00953195	0.0814775	0.565821	0.967315	0.00565062	0.666129	0.0333101	0.96316	-0.00427256	0.794181	-0.0193012	0.94754	0.00324245		FALSE	FALSE	FALSE	FALSE
ENSMUST00000061390	ENSMUSG00000048920	Fkrp	lightcyan	0.65316	1.53374e-07	0.0646959	0.64863	0.682704	2.47602e-08	0.393109	0.00394047	-0.232383	0.0973613	-0.736911	4.71074e-10	0.0187727	0.894911	-0.472997	0.00039851	0.570469	1.00866e-05	0.0370514	-0.139937	0.0330278	-0.129164	0.873471	-0.0139874	0.697181	0.0296847	0.0185455	-0.0619679		FALSE	FALSE	TRUE	FALSE
ENSMUST00000003123	ENSMUSG00000003039	Fam32a	lightcyan	0.233613	0.0955524	0.504247	0.000138175	0.682607	2.49169e-08	0.379913	0.00546963	-0.264581	0.0580294	-0.341588	0.0131974	0.327886	0.0176465	0.0995926	0.48239	0.54978	2.42608e-05	0.927597	-0.0127687	0.411321	-0.0638734	0.986367	0.00191279	0.710959	-0.0267073	0.452212	-0.0253583		FALSE	FALSE	FALSE	TRUE
ENSMUST00000076431	ENSMUSG00000026926	Pmpca	brown	0.00659344	0.962999	0.706074	5.00368e-09	0.682373	2.5301e-08	0.445739	0.00092758	-0.298732	0.03146	-0.183026	0.194033	0.472109	0.000410082	0.409642	0.00256375	0.537757	3.93604e-05	0.456909	-0.0644552	0.406463	-0.0550845	0.403886	-0.0423856	0.983576	0.00213906	0.130013	-0.0410697		FALSE	FALSE	TRUE	FALSE
ENSMUST00000113600	ENSMUSG00000079477	Rab7	yellow	0.304274	0.0283	0.335646	0.0149921	0.682342	2.53517e-08	0.214313	0.127097	-0.303489	0.0287308	-0.509284	0.000115356	0.505874	0.000130388	0.0056626	0.96822	0.760885	5.90903e-11	0.78539	-0.027618	0.633627	-0.0365065	0.0524887	-0.0692554	0.340678	-0.0412643	0.0659763	-0.0435003		FALSE	FALSE	TRUE	TRUE
ENSMUST00000011400	ENSMUSG00000011256	Adam19	lightcyan	0.268125	0.0546271	0.601637	2.38976e-06	0.682253	2.54987e-08	0.674496	4.19566e-08	-0.171005	0.225469	-0.216529	0.123119	-0.175387	0.213627	0.0508161	0.72052	0.138989	0.325766	0.920696	0.0180845	9.28944e-05	0.21874	0.290791	0.081396	0.587926	0.0561347	0.00362584	0.0937753		FALSE	FALSE	TRUE	TRUE
ENSMUST00000035842	ENSMUSG00000042129	Rassf4	blue	0.611096	1.49691e-06	0.235589	0.0927015	0.682248	2.55082e-08	0.597204	2.96026e-06	-0.0625333	0.659645	-0.486649	0.000254037	-0.20258	0.149784	-0.351303	0.0106596	0.33886	0.0139971	0.294167	0.144999	0.765473	0.0399281	0.873471	0.0310959	0.390601	0.108804	0.0749339	0.0867669		FALSE	FALSE	TRUE	TRUE
ENSMUST00000040990	ENSMUSG00000058997	Vwa8	brown	-0.0667842	0.638065	0.902612	6.15617e-20	0.682033	2.58675e-08	0.710707	3.57769e-09	-0.32846	0.0174373	-0.0464557	0.743645	-0.0482161	0.734281	0.439383	0.00111849	0.0770583	0.587146	0.889377	-0.0193401	0.995274	0.000818163	0.795895	0.0203305	0.940069	0.00831084	0.958796	0.00294232		FALSE	FALSE	FALSE	TRUE
ENSMUST00000009774	ENSMUSG00000009630	Ppp2cb	yellow	0.827611	3.87704e-14	-0.028598	0.840502	0.68203	2.58723e-08	0.215875	0.124283	0.176432	0.210868	-0.512155	0.000103947	0.257791	0.0650243	-0.507474	0.000123128	0.79097	3.01763e-12	0.593915	0.0634392	0.840666	0.0181188	0.178844	-0.0584999	0.695247	-0.0267735	0.981423	0.00126472		FALSE	FALSE	FALSE	FALSE
ENSMUST00000037480	ENSMUSG00000038013	Wipf2	blue	0.714612	2.68282e-09	0.0702495	0.620689	0.682024	2.58819e-08	0.405338	0.00287324	-0.252926	0.0704393	-0.73935	3.85365e-10	-0.224186	0.1101	-0.577635	7.33871e-06	0.38344	0.00501713	0.256759	0.0845575	0.124829	0.102024	0.432149	0.0397676	0.679919	-0.0263437	0.0338751	0.0514211		FALSE	FALSE	TRUE	FALSE
ENSMUST00000045896	ENSMUSG00000040276	Pacsin1	blue	0.882878	4.88143e-18	-0.0812965	0.566688	0.682022	2.58865e-08	0.300549	0.0303928	0.0167054	0.906429	-0.667669	6.42534e-08	-0.0672702	0.635616	-0.690127	1.51418e-08	0.587805	4.61229e-06	0.900771	0.0146326	0.0326497	0.108114	0.624219	0.0247907	0.799312	0.0160688	0.0935459	0.0406949		FALSE	FALSE	TRUE	TRUE
ENSMUST00000076807	ENSMUSG00000102918	Pcdhgc3	brown	-0.00375563	0.978919	0.796663	1.62711e-12	0.681877	2.61312e-08	0.73982	3.70646e-10	-0.548643	2.5417e-05	-0.310779	0.0249336	-0.28275	0.0422525	0.234111	0.0948282	-0.0459126	0.746542	0.707998	-0.0491507	0.357136	0.0807704	0.778525	0.0298422	0.905434	-0.0124712	0.773368	0.0149512		FALSE	FALSE	FALSE	FALSE
ENSMUST00000026698	ENSMUSG00000025608	Podxl	magenta	0.270777	0.0521882	0.580083	6.57192e-06	0.681848	2.6181e-08	0.949503	7.97468e-27	-0.425111	0.00168094	-0.43977	0.00110595	-0.406695	0.00277227	-0.0256344	0.856848	-0.00366216	0.979444	0.588286	-0.0593294	0.84151	0.0269322	0.694907	0.0575083	0.159312	0.167686	0.297565	0.0504522		FALSE	FALSE	FALSE	TRUE
ENSMUST00000096272	ENSMUSG00000065979	Cpped1	blue	0.814973	1.93921e-13	-0.0533294	0.707301	0.68182	2.62277e-08	0.210231	0.134674	0.0936764	0.508905	-0.593392	3.5495e-06	0.126864	0.370135	-0.58689	4.81225e-06	0.723403	1.37858e-09	0.410237	-0.0837447	0.011532	-0.134994	0.694897	-0.0319505	0.820618	-0.0227276	0.02132	-0.066985		FALSE	FALSE	TRUE	TRUE
ENSMUST00000033919	ENSMUSG00000031520	Vegfc	lightcyan	0.437078	0.00119598	0.42313	0.00177627	0.68153	2.67274e-08	0.6823	2.54216e-08	-0.0973882	0.492184	-0.322738	0.0196194	-0.260194	0.0624762	-0.15513	0.27215	0.185982	0.186808	0.879274	-0.0431982	0.147957	-0.200096	0.937386	-0.0231006	0.663671	0.0970726	0.688136	-0.0401869		FALSE	FALSE	TRUE	FALSE
ENSMUST00000048162	ENSMUSG00000040859	Bsdc1	brown	0.154487	0.274165	0.592936	3.62686e-06	0.681513	2.67576e-08	0.44356	0.000989444	-0.196399	0.162876	-0.202709	0.149519	0.333554	0.0156716	0.223842	0.110661	0.522577	7.06643e-05	0.719428	-0.0415092	0.933829	0.00996516	0.839701	-0.0167885	0.853302	-0.0174136	0.728166	-0.0149622		FALSE	FALSE	TRUE	FALSE
ENSMUST00000155551	ENSMUSG00000035572	Dcaf10	brown	0.237068	0.0906109	0.629776	5.67519e-07	0.681494	2.67904e-08	0.575185	8.18852e-06	-0.0366274	0.796569	-0.0949371	0.503193	-0.198589	0.158146	0.0691852	0.626004	0.12826	0.364848	0.477102	-0.0793596	0.970789	-0.00514697	0.971281	-0.00514723	0.989734	-0.00189432	0.64548	-0.0220998		FALSE	FALSE	TRUE	TRUE
ENSMUST00000123491	ENSMUSG00000042523	Dnal1	brown	0.161751	0.251956	0.708386	4.23564e-09	0.681362	2.70219e-08	0.480252	0.000314442	0.0896505	0.527362	0.0930093	0.51194	0.0562284	0.69216	0.242782	0.0828794	0.27766	0.0462682	0.876959	-0.0183247	0.996713	0.000525515	0.777223	-0.0173937	0.466995	-0.0369212	0.59852	-0.0177078		FALSE	FALSE	TRUE	FALSE
ENSMUST00000180081	ENSMUSG00000096146	Kcnj11	blue	0.843846	4.00549e-15	-0.0423226	0.765774	0.681344	2.70535e-08	0.149836	0.289047	0.134011	0.343557	-0.540829	3.48439e-05	-0.0209806	0.882634	-0.650741	1.76529e-07	0.611905	1.43725e-06	0.993812	0.0017519	0.368837	-0.0795803	0.999923	2.8734e-05	0.48033	0.068955	0.986147	-0.00154561		FALSE	FALSE	TRUE	FALSE
ENSMUST00000151928	ENSMUSG00000020211	Sf3a2	lightcyan	0.34618	0.0119399	0.445758	0.00092705	0.681328	2.70815e-08	0.505454	0.000132358	-0.0334264	0.814017	-0.241331	0.0847914	0.173989	0.217358	0.0284575	0.841276	0.473224	0.000395601	0.7763	-0.0606614	0.421057	-0.10285	0.125896	0.169923	0.832221	0.0616103	0.828809	0.0203809		FALSE	FALSE	FALSE	FALSE
ENSMUST00000119797	ENSMUSG00000025340	Rabgef1	blue	0.666228	7.02017e-08	0.117271	0.407695	0.681286	2.71555e-08	0.484815	0.00027017	-0.134486	0.341835	-0.602322	2.31134e-06	0.0777625	0.583724	-0.387595	0.00452637	0.583701	5.57347e-06	0.592234	0.0617209	0.469012	0.0560446	0.857755	-0.0177288	0.962385	0.00607866	0.552745	0.0246438		FALSE	FALSE	FALSE	TRUE
ENSMUST00000171696	ENSMUSG00000017679	Ttpal	blue	0.773286	1.83195e-11	0.0614191	0.665348	0.680876	2.78868e-08	0.388602	0.00441392	0.109865	0.438138	-0.48556	0.000263502	-0.192198	0.172243	-0.558509	1.68729e-05	0.42698	0.00159518	0.771702	-0.0454761	0.985523	0.00260916	0.861524	0.0268702	0.489352	-0.0792126	0.653184	-0.023927		FALSE	FALSE	FALSE	FALSE
ENSMUST00000165205	ENSMUSG00000090958	Lrrc32	blue	0.678002	3.35626e-08	0.181725	0.197276	0.680848	2.79369e-08	0.628293	6.1441e-07	-0.100768	0.477209	-0.546672	2.75425e-05	-0.259484	0.0632208	-0.442138	0.00103181	0.308363	0.0261425	0.34815	0.193517	0.0387034	0.22311	0.902136	0.0399776	0.726761	0.0793456	0.0476916	0.132719		FALSE	FALSE	TRUE	TRUE
ENSMUST00000037418	ENSMUSG00000034111	Tmed8	brown	0.293992	0.0343901	0.618657	1.01864e-06	0.680696	2.82141e-08	0.554719	1.97797e-05	0.229521	0.101672	0.101618	0.473484	0.0241496	0.86506	0.14497	0.30517	0.304908	0.0279562	0.894685	0.0173025	0.76849	0.0251335	0.853339	-0.0142803	0.932455	-0.00828942	0.891193	0.0065012		FALSE	FALSE	FALSE	FALSE
ENSMUST00000116563	ENSMUSG00000024862	Klc2	blue	0.767034	3.3361e-11	-0.0429448	0.76243	0.680693	2.82203e-08	0.123643	0.382506	-0.0901893	0.524873	-0.716773	2.28303e-09	0.116738	0.409845	-0.601252	2.43488e-06	0.677277	3.51582e-08	0.715055	-0.039134	0.628622	0.0559548	0.732777	0.0237475	0.962795	-0.00483957	0.834954	0.00925325		FALSE	FALSE	FALSE	FALSE
ENSMUST00000041008	ENSMUSG00000033373	Fntb	lightcyan	0.453574	0.000732786	0.276073	0.0475818	0.680653	2.8293e-08	0.260753	0.0618947	-0.0724939	0.609543	-0.390473	0.00421158	0.330289	0.016785	-0.121521	0.390791	0.684031	2.27001e-08	0.477234	-0.0844335	0.505197	-0.0584096	0.234957	-0.0833487	0.371075	-0.0716325	0.0210965	-0.0756576		FALSE	FALSE	TRUE	TRUE
ENSMUST00000165559	ENSMUSG00000052928	Ctif	brown	-0.118303	0.403553	0.873657	2.90012e-17	0.680315	2.89181e-08	0.650123	1.82948e-07	-0.54452	3.00495e-05	-0.231065	0.0993285	-0.0521844	0.713313	0.39771	0.00350368	0.08291	0.558988	0.90614	-0.015624	0.952897	0.00760057	0.811066	0.0172686	0.877774	0.013903	0.908807	0.005587		FALSE	FALSE	FALSE	TRUE
ENSMUST00000039608	ENSMUSG00000035765	Dym	lightcyan	0.684859	2.14982e-08	0.0407207	0.774402	0.680121	2.9283e-08	0.26412	0.0584849	-0.118583	0.40243	-0.665104	7.51985e-08	0.156576	0.267649	-0.460834	0.000586037	0.685502	2.06058e-08	0.636658	-0.0527334	0.644088	-0.0445836	0.890292	-0.013038	0.9997	-7.25377e-05	0.48915	-0.0261362		FALSE	FALSE	TRUE	TRUE
ENSMUST00000045281	ENSMUSG00000038290	Smg6	brown	0.190655	0.175779	0.684708	2.17116e-08	0.680112	2.9301e-08	0.727235	1.02319e-09	-0.263901	0.0587015	-0.200723	0.153634	-0.426061	0.00163686	0.0438891	0.757364	-0.066674	0.63862	0.155673	0.11119	0.908486	-0.013003	0.105649	0.161572	0.964156	0.00854231	0.0386931	0.068916		FALSE	FALSE	TRUE	FALSE
ENSMUST00000013970	ENSMUSG00000025417	Pip4k2c	lightcyan	0.316556	0.0222323	0.378181	0.00570468	0.680109	2.93058e-08	0.218109	0.120342	-0.322494	0.0197174	-0.476703	0.000353313	0.28633	0.0396031	-0.0637534	0.653422	0.535755	4.25868e-05	0.895466	-0.0158999	0.00910986	0.138919	0.99579	-0.000547069	0.586103	-0.034148	0.473588	0.0223		FALSE	FALSE	TRUE	FALSE
ENSMUST00000049126	ENSMUSG00000036766	Dner	blue	0.842292	5.03216e-15	0.0156952	0.912064	0.67995	2.96086e-08	0.429091	0.00150307	0.211769	0.13178	-0.457588	0.000648003	-0.00258354	0.985497	-0.5348	4.42089e-05	0.616439	1.1416e-06	0.65424	0.041729	0.767571	-0.0247343	0.189767	-0.0603077	0.939825	-0.00683569	0.731902	-0.0125643		FALSE	FALSE	FALSE	TRUE
ENSMUST00000028755	ENSMUSG00000027293	Ehd4	blue	0.822932	7.14135e-14	0.0293114	0.836577	0.67982	2.98587e-08	0.570865	9.91265e-06	0.0621627	0.66154	-0.572272	9.31736e-06	-0.169092	0.23078	-0.56512	1.27279e-05	0.47441	0.000380686	0.812261	-0.041667	0.308273	-0.0858717	0.81102	-0.032431	0.926522	0.0156134	0.523454	-0.0335147		FALSE	FALSE	TRUE	FALSE
ENSMUST00000110909	ENSMUSG00000031511	Arhgef7	lightcyan	0.216357	0.123425	0.571914	9.46567e-06	0.679819	2.98596e-08	0.407542	0.00271086	-0.347361	0.0116334	-0.344428	0.0124069	-0.0856401	0.546071	0.00227988	0.987202	0.204721	0.145434	0.0144722	0.145992	1.60047e-09	0.245334	0.513789	-0.038221	0.79463	-0.0210791	0.000277023	0.0837014		FALSE	FALSE	FALSE	FALSE
ENSMUST00000172785	ENSMUSG00000073411	H2-D1	lightcyan	0.556749	1.81696e-05	0.219111	0.118606	0.679803	2.98904e-08	0.460263	0.000596525	-0.14193	0.315529	-0.528492	5.64423e-05	0.277195	0.0466502	-0.212578	0.130277	0.664517	7.79362e-08	0.975075	0.00667768	0.596186	-0.0519397	0.120176	-0.125806	0.88493	0.0158979	0.354349	-0.0379861		FALSE	FALSE	FALSE	FALSE
ENSMUST00000077680	ENSMUSG00000000134	Tfe3	lightcyan	0.402662	0.00308195	0.430443	0.00144659	0.679788	2.99205e-08	0.453959	0.000724249	-0.0128026	0.928223	-0.225247	0.108383	-0.0962613	0.49723	-0.122826	0.385684	0.301142	0.0300512	0.907354	-0.0528077	0.460316	-0.127794	0.988404	0.0145501	0.936768	0.043492	0.907637	-0.0237669		FALSE	FALSE	FALSE	FALSE
ENSMUST00000045593	ENSMUSG00000039206	Daglb	lightcyan	0.460514	0.000591898	0.363308	0.00811387	0.679418	3.06421e-08	0.529154	5.50265e-05	-0.13562	0.337743	-0.394145	0.00383808	-0.121826	0.389595	-0.199186	0.156874	0.308272	0.026189	0.734258	-0.0484357	0.567969	-0.0554282	0.829271	0.029519	0.634493	0.0795273	0.98998	-0.00103885		FALSE	FALSE	FALSE	FALSE
ENSMUST00000030948	ENSMUSG00000029071	Dvl1	blue	0.643386	2.68615e-07	0.147735	0.295938	0.679336	3.08059e-08	0.314526	0.0231522	0.127425	0.368006	-0.353956	0.0100444	0.244597	0.0805344	-0.305126	0.0278386	0.687521	1.80245e-08	0.980473	-0.00439142	0.944595	0.00891797	0.825171	-0.0234096	0.682173	0.0372677	0.896488	0.00752629		FALSE	FALSE	TRUE	TRUE
ENSMUST00000059667	ENSMUSG00000046093	Hpcal4	blue	0.767599	3.16251e-11	0.0233308	0.869595	0.679255	3.09664e-08	0.254729	0.0683921	-0.0449451	0.75171	-0.617318	1.0913e-06	-0.151005	0.285257	-0.619524	9.73984e-07	0.47963	0.000320955	0.633336	0.0430129	0.207648	0.0996539	0.378211	-0.0455044	0.923617	-0.00930779	0.505238	0.0222177		FALSE	FALSE	FALSE	FALSE
ENSMUST00000032892	ENSMUSG00000030657	Xylt1	brown	0.164157	0.244875	0.703559	5.98729e-09	0.678966	3.15484e-08	0.793207	2.3729e-12	-0.336704	0.0146581	-0.239901	0.0867098	-0.498434	0.000169579	0.0538015	0.704828	-0.136911	0.333119	0.752732	-0.0747612	0.216376	0.0922184	0.35853	0.139964	0.358339	0.0959925	0.265474	0.0641282		FALSE	FALSE	FALSE	TRUE
ENSMUST00000119559	ENSMUSG00000026000	Lancl1	lightcyan	0.590473	4.07258e-06	0.141609	0.316637	0.67895	3.15808e-08	0.157704	0.264175	-0.0395816	0.780554	-0.478742	0.00033048	0.413338	0.00232193	-0.28386	0.0414157	0.814739	1.99554e-13	0.969683	-0.00914053	0.899023	-0.0173726	0.726316	-0.0251218	0.496252	-0.0469496	0.620707	-0.0226304		FALSE	FALSE	TRUE	TRUE
ENSMUST00000046351	ENSMUSG00000036957	Lrfn3	lightcyan	0.313489	0.0236341	0.42279	0.00179309	0.678903	3.16759e-08	0.382473	0.00513783	-0.284018	0.041298	-0.41602	0.00215937	0.107711	0.447227	-0.056124	0.692703	0.448373	0.000857441	0.927806	-0.0161569	0.395433	0.0693958	0.41998	-0.0612422	0.974167	-0.0051182	0.964311	-0.00316274		FALSE	FALSE	TRUE	FALSE
ENSMUST00000081980	ENSMUSG00000061650	Med9	blue	0.756786	8.56954e-11	0.0109217	0.938747	0.678779	3.19305e-08	0.2672	0.0554997	0.0171106	0.90417	-0.581933	6.04248e-06	0.241496	0.0845726	-0.465424	0.000507509	0.76728	3.25959e-11	0.570692	0.0639294	0.962221	-0.00659858	0.628508	-0.0371537	0.991186	0.00145061	0.930562	0.00513094		FALSE	FALSE	FALSE	FALSE
ENSMUST00000105851	ENSMUSG00000028669	Pithd1	yellow	0.716503	2.32974e-09	0.0193454	0.891724	0.678624	3.22504e-08	0.157505	0.264786	0.0502022	0.723762	-0.546495	2.77412e-05	0.437696	0.00117477	-0.402847	0.00306712	0.896604	2.55645e-19	0.70965	0.0560481	0.413062	-0.0636541	0.953783	-0.00554633	0.959451	-0.00560364	0.904989	-0.00629583		FALSE	FALSE	FALSE	TRUE
ENSMUST00000025486	ENSMUSG00000024590	Lmnb1	brown	0.161233	0.253497	0.700359	7.50257e-09	0.678472	3.25659e-08	0.647986	2.06855e-07	-0.0507754	0.720735	-0.0241353	0.865139	0.0773377	0.585788	0.263958	0.0586453	0.28745	0.0388022	0.909325	0.0240684	0.926507	0.0157745	0.464933	-0.0808458	0.935087	0.0170282	0.976051	-0.00287766		FALSE	FALSE	FALSE	TRUE
ENSMUST00000034377	ENSMUSG00000031903	Pla2g15	yellow	0.61521	1.21555e-06	0.157874	0.263652	0.678455	3.26013e-08	0.196347	0.162992	0.0391079	0.783116	-0.435678	0.00124536	0.393628	0.00388889	-0.268766	0.0540297	0.776214	1.37454e-11	0.0635018	0.149239	0.20925	0.0913459	0.993703	0.00111964	0.817253	-0.0255786	0.125987	0.0530215		FALSE	FALSE	TRUE	FALSE
ENSMUST00000090292	ENSMUSG00000022191	Drosha	brown	0.151355	0.28413	0.731585	7.24926e-10	0.67839	3.27381e-08	0.796345	1.68499e-12	-0.280953	0.0436362	-0.169241	0.230365	-0.396291	0.00363365	0.116876	0.409287	-0.0815051	0.56569	0.897244	-0.0178214	0.442297	0.0556636	0.0663001	0.118696	0.702052	0.0327451	0.099689	0.048211		FALSE	FALSE	FALSE	TRUE
ENSMUST00000107456	ENSMUSG00000078670	Fam174b	lightcyan	0.390645	0.00419348	0.323372	0.0193666	0.678295	3.29377e-08	0.342328	0.0129876	-0.320742	0.0204331	-0.55239	2.17879e-05	0.163422	0.247024	-0.139523	0.323891	0.51507	9.34283e-05	0.691906	0.0502162	0.524433	0.0563929	0.696252	-0.0325685	0.950141	0.00835099	0.663925	0.0202272		FALSE	FALSE	FALSE	TRUE
ENSMUST00000078155	ENSMUSG00000003500	Impdh1	blue	0.892204	6.87067e-19	-0.0484092	0.733256	0.67823	3.30764e-08	0.390325	0.00422728	0.152047	0.281908	-0.541554	3.38501e-05	-0.0836919	0.555273	-0.648491	2.00953e-07	0.575926	7.92262e-06	0.802802	0.0347442	0.306294	0.0716371	0.820588	0.0222275	0.969581	0.00488277	0.381013	0.0329803		FALSE	FALSE	TRUE	TRUE
ENSMUST00000031560	ENSMUSG00000029575	Mmab	yellow	0.549688	2.43528e-05	0.236275	0.0917277	0.678101	3.33511e-08	0.266848	0.0558343	0.072685	0.608598	-0.325892	0.0183895	0.337283	0.014478	-0.175837	0.212434	0.725827	1.14231e-09	0.730353	0.0466704	0.698408	-0.0374571	0.918066	0.0118627	0.899049	0.0161759	0.865052	0.00993293		FALSE	FALSE	TRUE	FALSE
ENSMUST00000026410	ENSMUSG00000025354	Dnajc14	lightcyan	0.211533	0.132222	0.553932	2.04378e-05	0.677982	3.36067e-08	0.329013	0.0172376	-0.0724208	0.609905	-0.151568	0.283444	0.465182	0.000511407	0.219452	0.118019	0.618411	1.0316e-06	0.943967	0.00986477	0.984369	0.00235189	0.987949	-0.00170386	0.671979	-0.0296023	0.962276	-0.00258063		FALSE	FALSE	FALSE	FALSE
ENSMUST00000032477	ENSMUSG00000030327	Necap1	brown	-0.01079	0.939484	0.67876	3.19696e-08	0.677965	3.36434e-08	0.427989	0.00155058	-0.423868	0.00174021	-0.295822	0.0332332	0.457811	0.000643571	0.378449	0.00566776	0.53784	3.9231e-05	0.754595	-0.0312466	0.528503	-0.0438161	0.500544	-0.0316181	0.538894	-0.0315708	0.187007	-0.0343052		FALSE	FALSE	TRUE	TRUE
ENSMUST00000149359	ENSMUSG00000009569	Mkl2	lightcyan	0.291122	0.0362719	0.559934	1.58865e-05	0.677819	3.3959e-08	0.540085	3.58915e-05	-0.113817	0.421738	-0.181491	0.197864	-0.314472	0.0231771	-0.0580718	0.682593	0.0629439	0.657548	0.141321	-0.0917329	0.373804	0.0579653	0.842304	0.0141085	0.901805	-0.00926784	0.873981	-0.00666661		FALSE	FALSE	FALSE	FALSE
ENSMUST00000045503	ENSMUSG00000037754	Ppp1r16b	brown	0.173285	0.219252	0.667719	6.40546e-08	0.677661	3.43048e-08	0.652747	1.57121e-07	-0.269168	0.0536574	-0.20636	0.142169	-0.331796	0.0162632	0.0614194	0.665346	-0.0157612	0.911696	0.922393	-0.0229705	0.000433957	0.249228	0.381169	0.153809	0.430535	0.103515	0.0105786	0.124354		FALSE	FALSE	FALSE	TRUE
ENSMUST00000043983	ENSMUSG00000042035	Igsf3	brown	-0.0151827	0.914925	0.813539	2.30996e-13	0.677657	3.4314e-08	0.677645	3.43391e-08	-0.375362	0.00610611	-0.16742	0.235491	-0.0391599	0.782834	0.345146	0.0122137	0.102485	0.469696	0.170031	-0.121706	0.00369181	0.15876	0.320814	0.0694291	0.747793	0.0378269	0.241907	0.0436939		FALSE	FALSE	FALSE	TRUE
ENSMUST00000026999	ENSMUSG00000025880	Smad7	lightcyan	0.55336	2.09292e-05	0.257418	0.0654272	0.677437	3.47996e-08	0.611561	1.46231e-06	-0.253633	0.0696305	-0.600112	2.57324e-06	-0.296171	0.0330161	-0.360695	0.00861769	0.217485	0.121433	0.84831	0.0300514	0.0134243	0.17507	0.310844	0.0746956	0.503512	0.0598076	0.00502496	0.0850305		FALSE	FALSE	TRUE	TRUE
ENSMUST00000080036	ENSMUSG00000029104	Htt	brown	0.0265299	0.851902	0.782363	7.41255e-12	0.677223	3.52792e-08	0.587883	4.59558e-06	-0.37116	0.00675032	-0.177289	0.208624	-0.230948	0.0995045	0.213233	0.129069	-0.0149653	0.916139	0.519713	-0.0679024	0.550653	0.0422491	0.450282	0.0674514	0.815116	0.0157927	0.727122	0.0152162		FALSE	FALSE	FALSE	TRUE
ENSMUST00000025830	ENSMUSG00000024897	Apba1	lightcyan	0.4448	0.000953815	0.338864	0.0139959	0.677036	3.57021e-08	0.605644	1.96375e-06	-0.46629	0.000493815	-0.661075	9.5975e-08	-0.514439	9.56215e-05	-0.371608	0.00667895	0.0384331	0.78677	0.710638	0.0355547	0.925142	0.0153375	0.461363	0.0360626	0.980075	-0.00277502	0.585308	0.0213267		FALSE	FALSE	TRUE	FALSE
ENSMUST00000060061	ENSMUSG00000047824	Pygo2	lightcyan	0.275445	0.0481103	0.551996	2.21453e-05	0.676918	3.59719e-08	0.657983	1.15456e-07	-0.250222	0.0735991	-0.300891	0.0301953	-0.119904	0.397173	0.0242357	0.864583	0.199662	0.155864	0.723519	-0.0649259	0.83747	0.035194	0.988799	-0.00449883	0.866123	0.0354784	0.962095	0.00479342		FALSE	FALSE	TRUE	TRUE
ENSMUST00000032422	ENSMUSG00000030284	Creld1	yellow	0.403854	0.00298736	0.348705	0.0112931	0.676588	3.67383e-08	0.186719	0.185036	-0.0907166	0.522442	-0.343277	0.0127222	0.50696	0.000125419	-0.0176855	0.900966	0.759939	6.44293e-11	0.0258452	0.14688	0.136037	0.113367	0.510681	-0.0423602	0.86303	0.0170319	0.0338751	0.0583153		FALSE	FALSE	FALSE	TRUE
ENSMUST00000028781	ENSMUSG00000027312	Atrn	brown	0.00230753	0.987047	0.867708	8.51696e-17	0.676584	3.67472e-08	0.774733	1.59032e-11	-0.142256	0.314407	0.0608416	0.668311	-0.19533	0.165224	0.366036	0.00761519	-0.00461181	0.974115	0.310547	-0.0722414	0.969581	0.00442184	0.634022	0.0244902	0.865209	0.0119829	0.851194	-0.00760836		FALSE	FALSE	FALSE	TRUE
ENSMUST00000043584	ENSMUSG00000036752	Tubb4b	lightcyan	0.262934	0.0596676	0.443507	0.000991004	0.676446	3.70718e-08	0.390321	0.00422777	-0.305933	0.0274075	-0.441443	0.00105308	0.507635	0.000122414	0.136946	0.332996	0.689753	1.55267e-08	0.655486	0.0482855	0.660778	-0.0400324	0.118289	-0.0892674	0.676065	-0.0273071	0.429517	-0.0261836		FALSE	FALSE	FALSE	TRUE
ENSMUST00000076354	ENSMUSG00000058254	Tspan7	blue	0.913287	3.84226e-21	-0.155904	0.269733	0.67635	3.73005e-08	0.225549	0.107898	-0.00165854	0.99069	-0.750379	1.51033e-10	0.0580099	0.682914	-0.72775	9.82643e-10	0.718493	2.00566e-09	0.887966	0.016595	0.9396	0.0100481	0.853511	-0.0120377	0.608864	-0.0280923	0.950756	-0.00305528		FALSE	FALSE	FALSE	FALSE
ENSMUST00000104999	ENSMUSG00000078202	Nrarp	blue	0.664525	7.78992e-08	0.125275	0.376208	0.676225	3.75979e-08	0.385836	0.0047287	0.0532873	0.707522	-0.482981	0.000287237	0.0750995	0.596713	-0.393904	0.00386173	0.569087	1.07153e-05	0.245152	-0.11559	0.13	-0.102223	0.262005	-0.0838853	0.899544	-0.0216185	0.0084099	-0.0837904		FALSE	FALSE	TRUE	TRUE
ENSMUST00000109315	ENSMUSG00000021710	Nln	blue	0.842386	4.96366e-15	0.0374689	0.791998	0.676044	3.80326e-08	0.559974	1.58591e-05	0.152452	0.280612	-0.481696	0.000299761	-0.344615	0.0123563	-0.616999	1.1093e-06	0.350854	0.0107669	0.458796	-0.0766885	0.0181886	-0.126644	0.911882	0.011828	0.992236	-0.00126849	0.148502	-0.0475698		FALSE	FALSE	FALSE	TRUE
ENSMUST00000001240	ENSMUSG00000001211	Agpat3	yellow	0.740965	3.36949e-10	-0.0027604	0.984505	0.675917	3.83419e-08	0.087115	0.539154	0.0780488	0.582335	-0.537644	3.95361e-05	0.363067	0.00815932	-0.463908	0.000532332	0.853986	8.47784e-16	0.945453	0.0086193	0.554959	0.0424703	0.859558	-0.0120168	0.934617	-0.0068517	0.872371	0.00685822		FALSE	FALSE	FALSE	FALSE
ENSMUST00000026671	ENSMUSG00000025583	Rptor	lightcyan	0.531014	5.12204e-05	0.307622	0.0265229	0.675404	3.96129e-08	0.54927	2.47729e-05	-0.143348	0.310672	-0.463311	0.000542394	-0.405574	0.00285544	-0.376888	0.00588585	0.13809	0.328936	0.543741	-0.0880158	0.984154	0.00569887	0.401174	0.139578	0.942037	-0.0162867	0.980713	0.00282335		FALSE	FALSE	FALSE	FALSE
ENSMUST00000042744	ENSMUSG00000040998	Npnt	lightcyan	0.310886	0.0248813	0.493004	0.000204661	0.675158	4.02354e-08	0.626058	6.91886e-07	-0.279423	0.0448429	-0.384437	0.00489529	-0.168893	0.231339	-0.0486383	0.732041	0.168564	0.232262	0.662695	-0.0610755	0.837145	-0.0332956	0.868662	0.0267662	0.782362	0.0307726	0.904989	-0.00919849		FALSE	FALSE	FALSE	FALSE
ENSMUST00000159935	ENSMUSG00000019464	Ptger1	blue	0.696752	9.64178e-09	0.174663	0.215553	0.67515	4.02549e-08	0.587226	4.73789e-06	-0.0271513	0.848474	-0.479097	0.000326644	-0.234409	0.0943962	-0.434411	0.00129161	0.338457	0.0141189	0.0121171	0.205604	0.152092	0.105059	0.937113	0.0124207	0.931281	0.0142494	0.0165288	0.0862709		FALSE	FALSE	TRUE	TRUE
ENSMUST00000093360	ENSMUSG00000031691	Tnpo2	lightcyan	0.417206	0.00209078	0.312067	0.0243088	0.675112	4.03521e-08	0.407024	0.00274825	-0.419001	0.00199064	-0.645548	2.37707e-07	-0.197727	0.159997	-0.306436	0.0271414	0.273856	0.0494681	0.910363	-0.0147758	0.966278	0.00672273	0.921202	0.00870312	0.858065	-0.0163644	0.964277	-0.00239353		FALSE	FALSE	FALSE	FALSE
ENSMUST00000068700	ENSMUSG00000066357	Wdr6	brown	0.0317369	0.823262	0.732448	6.76504e-10	0.674972	4.07111e-08	0.595731	3.17612e-06	-0.237451	0.0900765	-0.131978	0.350997	0.25279	0.0705946	0.36801	0.0072712	0.393255	0.00392585	0.233355	-0.121835	9.86896e-07	-0.226772	0.500524	-0.0504248	0.848441	0.021261	0.000687155	-0.0946922		FALSE	FALSE	TRUE	FALSE
ENSMUST00000103084	ENSMUSG00000017667	Zfp334	brown	0.0362398	0.798677	0.816754	1.55734e-13	0.674831	4.10781e-08	0.723312	1.38833e-09	-0.265791	0.0568494	-0.079418	0.575715	-0.165133	0.242044	0.308323	0.0261627	0.020572	0.884904	0.990426	0.00201482	0.166075	0.0886996	0.695478	0.031582	0.799204	0.0260432	0.248371	0.0407307		FALSE	FALSE	TRUE	TRUE
ENSMUST00000047488	ENSMUSG00000038807	Rap1gap2	blue	0.796802	1.60225e-12	0.074597	0.599178	0.674813	4.11237e-08	0.443481	0.000991779	0.0748585	0.597894	-0.493162	0.00020355	-0.40202	0.00313397	-0.641416	3.00018e-07	0.274242	0.0491353	0.837452	-0.0430561	0.497596	0.0677659	0.394281	0.156692	0.926822	0.0120311	0.408258	0.0493386		FALSE	FALSE	FALSE	TRUE
ENSMUST00000113460	ENSMUSG00000005893	Nr2c2	lightcyan	0.550796	2.32684e-05	0.354777	0.0098604	0.674745	4.13025e-08	0.619783	9.61036e-07	0.0732223	0.605944	-0.256317	0.0666284	-0.549699	2.43412e-05	-0.354861	0.00984159	0.0243758	0.863808	0.170777	-0.120561	0.166921	-0.0776202	0.514406	0.0573086	0.899846	-0.0139805	0.254245	-0.0403093		FALSE	FALSE	FALSE	TRUE
ENSMUST00000107886	ENSMUSG00000028468	Rgp1	brown	-0.0775855	0.584583	0.883141	4.6294e-18	0.674662	4.15199e-08	0.760261	6.25637e-11	-0.417925	0.0020501	-0.120533	0.394684	-0.11704	0.408623	0.410402	0.00251227	0.0389019	0.784231	0.60814	-0.0546342	0.516659	-0.0497937	0.0829047	0.0866456	0.420988	0.053725	0.851908	0.0092825		FALSE	FALSE	FALSE	FALSE
ENSMUST00000114716	ENSMUSG00000038828	Tmem214	blue	0.564496	1.30742e-05	0.246674	0.0779159	0.674239	4.26447e-08	0.455484	0.000691273	0.000187693	0.998946	-0.402924	0.00306091	-0.0914217	0.519201	-0.320782	0.0204165	0.403827	0.00298951	0.380343	-0.701179	0.564372	-0.0979342	0.936917	0.05753	0.922019	0.0403235	0.385173	-0.172701		FALSE	FALSE	FALSE	FALSE
ENSMUST00000045229	ENSMUSG00000038497	Tmco3	lightcyan	0.224148	0.110163	0.620128	9.43989e-07	0.673915	4.35255e-08	0.636094	4.02862e-07	-0.134318	0.342444	-0.166413	0.238362	0.184302	0.190891	0.205244	0.144388	0.39292	0.00395936	0.264552	0.0955234	0.436906	0.0571886	0.863939	-0.015816	0.86254	-0.0177194	0.415766	0.0297726		FALSE	FALSE	FALSE	FALSE
ENSMUST00000040706	ENSMUSG00000038949	Cnst	magenta	0.26013	0.0625428	0.573829	8.69747e-06	0.673883	4.36147e-08	0.789071	3.69275e-12	-0.280054	0.0443425	-0.330446	0.0167299	-0.174791	0.21521	0.0648384	0.647907	0.13012	0.357877	0.491704	0.0671706	0.418361	0.0572967	0.749916	-0.0286165	0.992959	0.001106	0.522988	0.0241262		FALSE	FALSE	FALSE	TRUE
ENSMUST00000036584	ENSMUSG00000033610	Pank1	brown	0.225592	0.107829	0.670211	5.48959e-08	0.673843	4.37235e-08	0.68946	1.58346e-08	0.0345007	0.80815	0.0185756	0.896008	-0.0948727	0.503484	0.186214	0.186248	0.167555	0.235109	0.976017	0.0074356	0.64101	0.0568476	0.958401	-0.0110821	0.552056	0.0856753	0.563627	0.0360483		FALSE	FALSE	FALSE	TRUE
ENSMUST00000020741	ENSMUSG00000020457	Drg1	lightcyan	0.0740343	0.601944	0.597563	2.90969e-06	0.673626	4.43269e-08	0.383362	0.00502672	-0.317972	0.0216094	-0.286031	0.0398185	0.575134	8.20745e-06	0.331312	0.016429	0.66073	9.79856e-08	0.514492	-0.062034	0.0532185	-0.115795	0.693495	-0.0261602	0.868807	-0.0196666	0.0390004	-0.0542401		FALSE	FALSE	TRUE	TRUE
ENSMUST00000018700	ENSMUSG00000020886	Dlg4	brown	0.233524	0.0956825	0.437771	0.0011722	0.673307	4.52267e-08	0.42976	0.00147488	-0.654336	1.43185e-07	-0.697714	9.02085e-09	-0.174334	0.216431	-0.136188	0.335704	0.210832	0.133538	0.985369	-0.00258177	0.633627	0.0500068	0.983918	0.00184514	0.985493	-0.00159194	0.78765	0.0105042		FALSE	FALSE	FALSE	FALSE
ENSMUST00000055704	ENSMUSG00000032562	Gnai2	lightcyan	0.248266	0.0759558	0.421551	0.00185567	0.673231	4.5442e-08	0.449296	0.000834022	-0.452943	0.000746983	-0.559069	1.64789e-05	0.29185	0.0357863	0.025257	0.858934	0.559787	1.59857e-05	0.988584	0.00242198	0.919765	-0.013065	0.313908	-0.0473187	0.712142	0.0257475	0.852074	-0.00800956		FALSE	FALSE	FALSE	FALSE
ENSMUST00000037285	ENSMUSG00000011877	Git1	lightcyan	0.117638	0.406218	0.571831	9.50023e-06	0.673093	4.5841e-08	0.472341	0.000407034	-0.642189	2.87295e-07	-0.563025	1.39263e-05	-0.106639	0.451786	0.0410514	0.772619	0.175224	0.214058	0.788205	0.0275601	0.216007	0.100986	0.389546	0.0383201	0.64972	0.027935	0.0642204	0.0488484		FALSE	FALSE	TRUE	TRUE
ENSMUST00000021614	ENSMUSG00000021196	Pfkp	blue	0.913343	3.78421e-21	-0.0834075	0.556623	0.672991	4.61347e-08	0.25879	0.0639544	0.221939	0.113807	-0.520712	7.57874e-05	0.0113094	0.936577	-0.666342	6.97148e-08	0.653126	1.53683e-07	0.690153	0.0420209	0.852841	0.0201601	0.454704	0.0420492	0.317039	-0.0548996	0.82441	0.00968534		FALSE	FALSE	TRUE	FALSE
ENSMUST00000033910	ENSMUSG00000031513	Leprotl1	yellow	0.791748	2.77643e-12	-0.0367055	0.796145	0.672717	4.69355e-08	0.197886	0.159654	0.0838348	0.554596	-0.565432	1.25577e-05	0.297353	0.0322898	-0.494362	0.000195317	0.816005	1.70824e-13	0.675506	0.0440497	0.737441	0.0278522	0.136156	-0.0695149	0.182382	-0.062636	0.763767	-0.0124686		FALSE	FALSE	FALSE	FALSE
ENSMUST00000168529	ENSMUSG00000032872	Cyb5r4	blue	0.776317	1.36058e-11	0.05208	0.713862	0.672561	4.7397e-08	0.336772	0.014637	0.154133	0.275281	-0.458343	0.000633083	0.154605	0.273794	-0.444672	0.000957422	0.682219	2.55555e-08	0.145485	0.133155	0.361746	0.0759619	0.254981	-0.0882039	0.763704	-0.040226	0.674007	0.0215467		FALSE	FALSE	FALSE	FALSE
ENSMUST00000093772	ENSMUSG00000013419	Zfp651	brown	0.0593073	0.676208	0.628865	5.95919e-07	0.67256	4.73996e-08	0.382575	0.00512488	-0.554578	1.98962e-05	-0.431099	0.00141989	0.330729	0.0166312	0.234043	0.0949268	0.436761	0.00120702	0.2777	0.0827925	0.000237156	0.196827	0.885067	0.0112653	0.563369	0.0345146	0.000100767	0.0823381		FALSE	FALSE	TRUE	TRUE
ENSMUST00000034239	ENSMUSG00000031787	Katnb1	lightcyan	0.307226	0.026728	0.378251	0.00569495	0.672	4.90956e-08	0.21738	0.121617	-0.32737	0.0178363	-0.498374	0.000169938	0.22481	0.109089	-0.0614425	0.665228	0.516708	8.7954e-05	0.85092	-0.0261192	0.718914	-0.0340239	0.598905	-0.0366555	0.959295	-0.0065553	0.519295	-0.0252465		FALSE	FALSE	TRUE	TRUE
ENSMUST00000028667	ENSMUSG00000040479	Dgkz	lightcyan	0.44765	0.000876208	0.27809	0.0459174	0.671859	4.953e-08	0.265917	0.0567275	-0.256292	0.0666565	-0.526014	6.20467e-05	-0.0701622	0.621124	-0.293976	0.0344001	0.355126	0.00978307	0.3075	-0.0771803	0.216376	0.0963128	0.440716	0.0599305	0.317656	0.0493755	0.315433	0.0349491		FALSE	FALSE	FALSE	TRUE
ENSMUST00000102611	ENSMUSG00000020900	Myh10	blue	0.686854	1.88412e-08	0.201374	0.152274	0.671798	4.97186e-08	0.405593	0.002854	0.17571	0.21277	-0.292886	0.0351057	-0.301656	0.0297579	-0.470464	0.000432339	0.27473	0.0487173	0.616368	-0.0578122	0.169567	0.085783	0.388034	0.119372	0.30764	-0.0629589	0.701516	0.0215468		FALSE	FALSE	FALSE	FALSE
ENSMUST00000033088	ENSMUSG00000030816	Rnf40	brown	-0.0520416	0.714064	0.832327	2.05606e-14	0.671735	4.99154e-08	0.698119	8.77132e-09	-0.507089	0.000124838	-0.224375	0.109793	-0.0315907	0.824064	0.371099	0.00675999	0.0891843	0.52952	0.974526	0.00477173	0.583031	0.0413392	0.618567	0.0308179	0.968318	-0.00420205	0.605233	0.0192212		FALSE	FALSE	TRUE	FALSE
ENSMUST00000004156	ENSMUSG00000004054	Map3k11	brown	-0.0586752	0.679472	0.827772	3.79535e-14	0.671452	5.08077e-08	0.641026	3.06621e-07	-0.436465	0.00121739	-0.191019	0.17494	0.0716549	0.6137	0.394034	0.003849	0.17844	0.205635	0.972211	0.00656286	0.574628	0.0570965	0.334291	0.0698713	0.559705	0.0553569	0.20233	0.0488291		FALSE	FALSE	TRUE	TRUE
ENSMUST00000055688	ENSMUSG00000047777	Phf13	lightcyan	0.479834	0.000318807	0.287551	0.0387313	0.671167	5.17198e-08	0.461954	0.000565932	-0.211788	0.131745	-0.507705	0.000122108	-0.0842328	0.552711	-0.242448	0.0833168	0.345786	0.0120436	0.795519	0.0401253	0.0817133	0.123949	0.928519	-0.011968	0.58963	0.0534849	0.146586	0.0550535		FALSE	FALSE	FALSE	TRUE
ENSMUST00000065698	ENSMUSG00000053334	Ficd	brown	0.128444	0.364155	0.611788	1.44571e-06	0.6706	5.3584e-08	0.562697	1.41231e-05	-0.412976	0.00234468	-0.373625	0.00636559	0.104289	0.461874	0.182057	0.196446	0.324832	0.0187954	0.556236	0.0797543	0.821672	0.0287569	0.751501	-0.0372079	0.965669	-0.0082941	0.783745	0.0176903		FALSE	FALSE	FALSE	FALSE
ENSMUST00000029738	ENSMUSG00000028096	Gpr89	lightcyan	0.506927	0.000125567	0.291056	0.0363157	0.670578	5.36564e-08	0.519453	7.94353e-05	-0.153881	0.276074	-0.4643	0.000525808	-0.0596119	0.674638	-0.234537	0.0942115	0.394923	0.00376284	0.49505	0.0756208	0.911235	0.0135841	0.693646	-0.0345236	0.582702	-0.0480889	0.981577	0.00166187		FALSE	FALSE	FALSE	FALSE
ENSMUST00000044672	ENSMUSG00000038481	Cdk19	blue	0.93075	1.71329e-23	-0.0839651	0.553978	0.670547	5.3759e-08	0.386341	0.00466986	0.182247	0.19597	-0.562395	1.43065e-05	-0.216223	0.123662	-0.728029	9.6129e-10	0.50222	0.000148464	0.745237	-0.0382703	0.986359	-0.0019779	0.256542	0.0571118	0.952769	0.00660481	0.883645	0.00705739		FALSE	FALSE	FALSE	FALSE
ENSMUST00000062613	ENSMUSG00000050052	Tdrp	blue	0.608706	1.68718e-06	0.196171	0.163377	0.670422	5.41784e-08	0.478234	0.000336039	-0.0210017	0.882517	-0.451729	0.000775017	0.101634	0.473415	-0.29534	0.0335346	0.582495	5.88961e-06	0.867442	0.0287824	0.957145	-0.00791513	0.241264	-0.0912229	0.953915	-0.00930167	0.706999	-0.0208534		FALSE	FALSE	FALSE	TRUE
ENSMUST00000052374	ENSMUSG00000022391	Rangap1	yellow	0.843038	4.51128e-15	-0.0704659	0.619611	0.670325	5.45081e-08	0.151267	0.284413	0.106651	0.451734	-0.569618	1.04695e-05	0.213919	0.127814	-0.586307	4.94373e-06	0.780749	8.73302e-12	0.285419	0.0864889	0.751461	0.0325176	0.668181	-0.0251699	0.906866	-0.0099442	0.498978	0.0215807		FALSE	FALSE	FALSE	FALSE
ENSMUST00000089726	ENSMUSG00000068373	D430041D05Rik	blue	0.886391	2.37948e-18	-0.0358941	0.800558	0.670162	5.50642e-08	0.373992	0.00630991	0.153117	0.278493	-0.523653	6.78543e-05	-0.257216	0.065647	-0.694904	1.09488e-08	0.430823	0.00143106	0.856117	0.0223997	0.820033	0.0208931	0.921094	-0.0104957	0.882191	0.0129238	0.786663	0.0113186		FALSE	FALSE	FALSE	TRUE
ENSMUST00000045454	ENSMUSG00000032977	Fam207a	blue	0.683264	2.38704e-08	0.0820396	0.563135	0.67008	5.53437e-08	0.178453	0.205603	0.0118477	0.933565	-0.511785	0.000105358	0.221462	0.114606	-0.422945	0.00178542	0.688843	1.65034e-08	0.227917	0.106063	0.337665	0.0887589	0.33448	-0.0613609	0.834185	-0.0212986	0.464984	0.0287003		FALSE	FALSE	FALSE	FALSE
ENSMUST00000044795	ENSMUSG00000039509	Nup133	brown	-0.00273822	0.984629	0.833167	1.83249e-14	0.669961	5.57576e-08	0.800765	1.02989e-12	-0.336732	0.0146494	-0.108939	0.442031	-0.148105	0.294718	0.350844	0.0107693	0.0343394	0.809031	0.717988	-0.043137	0.94035	-0.00908113	0.814111	0.0205924	0.773613	0.0268655	0.983687	-0.00133203		FALSE	FALSE	FALSE	FALSE
ENSMUST00000072334	ENSMUSG00000000826	Dnajc5	yellow	0.781836	7.82086e-12	-0.0519777	0.7144	0.669774	5.64094e-08	0.120538	0.394662	0.080169	0.572098	-0.578918	6.92726e-06	0.32535	0.0185963	-0.507637	0.000122408	0.84544	3.16121e-15	0.954373	0.00726974	0.9451	-0.00786501	0.362157	-0.0395504	0.991284	-0.000943456	0.791588	-0.0102107		FALSE	FALSE	FALSE	TRUE
ENSMUST00000031003	ENSMUSG00000029120	Ppp2r2c	blue	0.925066	1.15037e-22	-0.135173	0.339353	0.66947	5.74834e-08	0.227389	0.104978	0.0570459	0.687911	-0.682906	2.44355e-08	-0.130376	0.356926	-0.779569	9.83723e-12	0.572422	9.25616e-06	0.68029	0.0377162	0.353286	0.0672608	0.730218	0.0187684	0.774996	-0.0177333	0.358118	0.026639		FALSE	FALSE	TRUE	FALSE
ENSMUST00000025393	ENSMUSG00000024515	Smad4	brown	-0.0396669	0.780093	0.842856	4.63379e-15	0.669154	5.86179e-08	0.796603	1.63777e-12	-0.390575	0.00420088	-0.146536	0.29992	-0.185602	0.187725	0.356337	0.00951857	-0.018594	0.895906	0.602213	-0.0541583	0.722124	0.0306227	0.554819	0.0383969	0.542927	0.0447284	0.734655	0.0148475		FALSE	FALSE	FALSE	TRUE
ENSMUST00000015891	ENSMUSG00000015747	Vps45	yellow	0.295341	0.0335339	0.366083	0.00760685	0.668946	5.938e-08	0.178596	0.205234	-0.367291	0.007395	-0.536339	4.162e-05	0.528507	5.6411e-05	0.00455899	0.974411	0.738179	4.24496e-10	0.903506	-0.0181502	0.591539	-0.0480737	0.98809	0.00199945	0.43793	-0.053506	0.502704	-0.0261719		FALSE	FALSE	FALSE	TRUE
ENSMUST00000033824	ENSMUSG00000031447	Lamp1	yellow	0.343631	0.0126246	0.327821	0.0176703	0.668274	6.19003e-08	0.208048	0.138864	-0.211367	0.132532	-0.465757	0.000502209	0.600819	2.48659e-06	0.019089	0.893151	0.816583	1.59055e-13	0.847878	0.0209252	0.698268	-0.032297	0.0625855	-0.0666286	0.825847	-0.0152867	0.397046	-0.0244758		FALSE	FALSE	FALSE	TRUE
ENSMUST00000025827	ENSMUSG00000024896	Minpp1	blue	0.772726	1.93448e-11	-0.00907997	0.949061	0.668127	6.24625e-08	0.219962	0.117145	0.127723	0.366877	-0.508233	0.000119813	0.244019	0.081276	-0.478091	0.000337615	0.772524	1.97279e-11	0.832993	-0.0263106	0.829875	-0.0198575	0.33121	-0.0509706	0.675985	-0.0292429	0.351823	-0.0299437		FALSE	FALSE	TRUE	TRUE
ENSMUST00000103217	ENSMUSG00000028975	Pex14	yellow	0.66687	6.74909e-08	0.0854708	0.546868	0.668112	6.25217e-08	0.213025	0.129452	0.0779507	0.582811	-0.449436	0.000830516	0.38862	0.00441197	-0.336434	0.0147428	0.822765	7.29617e-14	0.8824	-0.0222998	0.443776	-0.0679881	0.926953	-0.00997869	0.988443	0.00190466	0.621176	-0.0214958		FALSE	FALSE	TRUE	FALSE
ENSMUST00000046463	ENSMUSG00000042535	Gtpbp1	brown	0.0187773	0.894885	0.681558	2.66787e-08	0.667524	6.48311e-08	0.456316	0.000673858	-0.476365	0.000357236	-0.312304	0.0241953	0.291563	0.0359773	0.302947	0.0290311	0.393652	0.00388654	0.917561	-0.0149426	0.579044	0.0429739	0.934758	0.00793072	0.941445	0.00805984	0.796368	0.0117741		FALSE	FALSE	FALSE	TRUE
ENSMUST00000035007	ENSMUSG00000032434	Cmtm6	magenta	0.178773	0.204777	0.6237	7.83489e-07	0.667499	6.49302e-08	0.785608	5.30757e-12	-0.387114	0.0045809	-0.338528	0.0140974	-0.169495	0.229654	0.111507	0.431281	0.140041	0.32208	0.867742	0.0241463	0.966467	0.00552674	0.976113	0.00403427	0.529413	0.0494858	0.596956	0.022768		FALSE	FALSE	TRUE	TRUE
ENSMUST00000111220	ENSMUSG00000005338	Cadm3	blue	0.796756	1.61048e-12	-0.0245018	0.863111	0.667465	6.50644e-08	0.222064	0.113599	0.071404	0.614945	-0.559378	1.62646e-05	0.0795468	0.575094	-0.569543	1.05039e-05	0.673106	4.5802e-08	0.708445	-0.0354778	0.905257	0.0125031	0.99529	-0.000663873	0.938548	0.00747827	0.943194	-0.0033157		FALSE	FALSE	TRUE	TRUE
ENSMUST00000103066	ENSMUSG00000027525	Phactr3	blue	0.818089	1.31922e-13	0.0119207	0.933156	0.667367	6.54583e-08	0.299634	0.0309264	0.14108	0.318466	-0.486904	0.000251861	-0.124224	0.380258	-0.606108	1.91928e-06	0.483896	0.000278601	0.819094	-0.0287536	0.609924	0.0400247	0.144694	0.0794576	0.458936	-0.0462629	0.845728	0.00907547		FALSE	FALSE	FALSE	FALSE
ENSMUST00000103064	ENSMUSG00000040430	Pitpnc1	magenta	0.03487	0.806136	0.808987	3.98539e-13	0.667345	6.55469e-08	0.900045	1.14361e-19	-0.384574	0.00487876	-0.175926	0.212201	-0.322441	0.0197388	0.274762	0.0486904	-0.080788	0.569125	0.941807	-0.0112928	0.492211	0.0546639	0.0543898	0.110722	0.784297	0.0348137	0.164509	0.047134		FALSE	FALSE	FALSE	TRUE
ENSMUST00000011896	ENSMUSG00000011752	Pgam1	yellow	0.566971	1.1749e-05	0.0672211	0.635863	0.667259	6.58946e-08	0.0968573	0.494558	-0.267645	0.0550786	-0.726336	1.09778e-09	0.460407	0.000593878	-0.324055	0.0190977	0.845471	3.14642e-15	0.978625	0.00362462	0.862006	-0.020235	0.104815	-0.0594395	0.287552	-0.0483333	0.251952	-0.0310372		FALSE	FALSE	FALSE	TRUE
ENSMUST00000029355	ENSMUSG00000027784	Ppm1l	blue	0.926697	6.76677e-23	-0.0626274	0.659164	0.667216	6.60707e-08	0.436556	0.0012142	0.193517	0.16926	-0.530904	5.14385e-05	-0.342342	0.0129836	-0.742567	2.94666e-10	0.391572	0.00409663	0.604574	-0.0469689	0.568547	-0.0408783	0.287721	0.0544466	0.934251	0.00685338	0.895045	-0.00580075		FALSE	FALSE	FALSE	FALSE
ENSMUST00000096365	ENSMUSG00000048385	Scrt1	blue	0.937635	1.35646e-24	-0.109256	0.440698	0.667193	6.61643e-08	0.376829	0.00589424	0.0723228	0.610389	-0.660036	1.02151e-07	-0.19749	0.160508	-0.750695	1.46926e-10	0.508393	0.000119122	0.0767205	0.113263	0.0542113	0.115816	0.358099	0.0528889	0.432562	0.040262	5.94699e-05	0.0829978		FALSE	FALSE	TRUE	TRUE
ENSMUST00000054096	ENSMUSG00000037306	Man1c1	blue	0.814156	2.14294e-13	0.0022034	0.987631	0.66702	6.68696e-08	0.399727	0.00332612	0.1085	0.443887	-0.525927	6.22522e-05	-0.108772	0.442737	-0.593335	3.55909e-06	0.5124	0.000103023	0.991356	0.00316227	0.773446	0.0426917	0.7065	0.0671012	0.959903	0.016609	0.683403	0.0316952		FALSE	FALSE	TRUE	TRUE
ENSMUST00000152710	ENSMUSG00000030315	Vgll4	lightcyan	0.560322	1.56268e-05	0.273615	0.049677	0.666946	6.71758e-08	0.551187	2.28971e-05	-0.0641224	0.651544	-0.415014	0.00221913	-0.0531497	0.708244	-0.251202	0.0724418	0.395392	0.00371808	0.920425	0.0195164	0.763292	0.0366708	0.820064	-0.0301671	0.850823	0.031335	0.819015	0.0148322		FALSE	FALSE	FALSE	TRUE
ENSMUST00000044532	ENSMUSG00000039716	Dock3	blue	0.87407	2.6859e-17	-0.00606529	0.965961	0.666776	6.78832e-08	0.473723	0.000389266	0.120679	0.394107	-0.535221	4.34863e-05	-0.454817	0.000705523	-0.727539	9.99083e-10	0.277478	0.0464172	0.170174	-0.128943	0.565598	-0.0434005	0.0760009	0.189564	0.436003	0.0660629	0.71641	0.0223614		FALSE	FALSE	FALSE	FALSE
ENSMUST00000023734	ENSMUSG00000022997	Wnt1	blue	0.687389	1.81839e-08	0.0886381	0.532055	0.666567	6.87585e-08	0.369839	0.00696468	-0.0161791	0.909364	-0.531194	5.08652e-05	-0.126468	0.371645	-0.501713	0.000151145	0.440895	0.00107013	0.85092	-0.133981	0.761678	-0.127135	0.844145	0.135809	0.72514	0.176918	0.950488	0.0176979		FALSE	FALSE	FALSE	FALSE
ENSMUST00000006838	ENSMUSG00000032604	Qars	lightcyan	0.396154	0.00364636	0.436176	0.00122761	0.666245	7.01303e-08	0.564729	1.29441e-05	-0.00656256	0.963172	-0.217845	0.120803	-0.0418281	0.768435	-0.0830171	0.558478	0.338393	0.0141381	0.10776	-0.281205	0.0787968	-0.139101	0.730951	-0.0510507	0.837108	-0.0353446	0.0131653	-0.123924		FALSE	FALSE	TRUE	TRUE
ENSMUST00000180430	ENSMUSG00000061578	Ksr2	brown	0.087713	0.536361	0.756257	8.98586e-11	0.666212	7.02719e-08	0.804116	7.03191e-13	-0.381512	0.00526022	-0.217085	0.122137	-0.434837	0.00127591	0.145234	0.304281	-0.135653	0.337626	0.305389	-0.0944147	0.392122	0.0562196	0.116149	0.0948187	0.79463	0.0218782	0.635529	0.0202957		FALSE	FALSE	FALSE	TRUE
ENSMUST00000057910	ENSMUSG00000047417	Rexo1	brown	-0.0114904	0.935564	0.767971	3.05322e-11	0.666206	7.02957e-08	0.644649	2.50128e-07	-0.504646	0.000136228	-0.271124	0.0518757	-0.154793	0.273202	0.248142	0.0761062	0.044072	0.756384	0.190761	-0.107834	0.912078	0.0151695	0.327706	0.0725917	0.536303	0.0496368	0.885665	0.00793585		FALSE	FALSE	FALSE	TRUE
ENSMUST00000021133	ENSMUSG00000020780	Srp68	yellow	0.379201	0.00556526	0.34311	0.0127686	0.666168	7.0462e-08	0.112099	0.428826	-0.0918653	0.517167	-0.332724	0.0159484	0.528482	5.64656e-05	-0.0264682	0.852243	0.75567	9.4702e-11	0.538775	0.0585825	0.585197	0.0419434	0.940106	-0.00674465	0.763248	-0.0229022	0.571394	0.0204331		FALSE	FALSE	FALSE	FALSE
ENSMUST00000021514	ENSMUSG00000021096	Ppm1a	blue	0.946178	3.77488e-26	-0.0976238	0.491132	0.666077	7.08561e-08	0.302351	0.0293646	0.316427	0.02229	-0.459194	0.000616642	-0.117495	0.406792	-0.709343	3.95167e-09	0.574155	8.57265e-06	0.870825	-0.0189494	0.493402	-0.0465578	0.643317	0.0249716	0.899806	-0.00978324	0.732175	-0.0125854		FALSE	FALSE	FALSE	TRUE
ENSMUST00000001834	ENSMUSG00000001783	Rtcb	yellow	0.383291	0.00503555	0.308143	0.0262548	0.666006	7.11646e-08	0.149096	0.29146	-0.0919272	0.516884	-0.375597	0.00607173	0.652742	1.57163e-07	-0.00289514	0.983748	0.872233	3.77132e-17	0.77195	0.030956	0.563714	-0.0450763	0.74293	-0.0201731	0.645372	-0.0277923	0.705086	-0.0141216		FALSE	FALSE	FALSE	TRUE
ENSMUST00000027396	ENSMUSG00000026198	Abcb6	lightcyan	0.201755	0.151485	0.524249	6.63439e-05	0.665903	7.16125e-08	0.479326	0.000324187	-0.227811	0.104318	-0.27676	0.0470098	0.33279	0.0159265	0.169279	0.230257	0.542142	3.30632e-05	0.83617	-0.0343795	0.661303	-0.0467488	0.985791	0.00309404	0.756866	-0.0387072	0.589826	-0.0279223		FALSE	FALSE	FALSE	TRUE
ENSMUST00000034458	ENSMUSG00000089704	Galnt2	lightcyan	0.461149	0.000580317	0.332273	0.0161006	0.665896	7.16437e-08	0.501938	0.000149953	0.012113	0.93208	-0.280941	0.0436454	0.195207	0.165495	-0.0869478	0.539935	0.525575	6.30897e-05	0.685325	-0.0833793	0.606844	0.0821617	0.812978	-0.0604188	0.752009	0.087138	0.954039	0.00702142		FALSE	FALSE	TRUE	TRUE
ENSMUST00000050067	ENSMUSG00000046861	Hectd3	brown	-0.0108995	0.938871	0.746509	2.10943e-10	0.665696	7.25271e-08	0.485752	0.000261816	-0.396118	0.00364971	-0.18007	0.201458	0.259468	0.0632371	0.360712	0.00861444	0.36974	0.00698095	0.961087	0.00731324	0.956855	0.00640713	0.627904	0.0309696	0.598013	0.0357724	0.58904	0.0203469		FALSE	FALSE	TRUE	TRUE
ENSMUST00000117095	ENSMUSG00000003363	Pld3	blue	0.93385	5.6567e-24	-0.161721	0.252045	0.665527	7.32795e-08	0.183414	0.193074	0.110935	0.433665	-0.662676	8.71453e-08	-0.0169317	0.905167	-0.761073	5.80809e-11	0.66461	7.74949e-08	0.7655	-0.029388	0.861282	-0.0208736	0.639757	-0.0240461	0.9636	0.00386749	0.632555	-0.0163281		FALSE	FALSE	TRUE	FALSE
ENSMUST00000112756	ENSMUSG00000055003	Lrtm2	blue	0.849272	1.76981e-15	-0.0534202	0.706825	0.665378	7.39497e-08	0.146774	0.299126	0.259475	0.0632295	-0.448845	0.000845402	0.123988	0.38117	-0.59196	3.7978e-06	0.706282	4.92957e-09	0.7585	0.0490036	0.469354	0.0739238	0.702956	0.0508455	0.941954	0.0169303	0.275467	0.0501306		FALSE	FALSE	TRUE	TRUE
ENSMUST00000040361	ENSMUSG00000039347	Atp6v0e2	yellow	0.358668	0.0090271	0.260423	0.0622369	0.665262	7.44731e-08	0.0904811	0.523527	-0.282982	0.0420763	-0.546695	2.75164e-05	0.56123	1.50351e-05	-0.0804927	0.570543	0.834224	1.5841e-14	0.930052	0.010741	0.718954	-0.0360396	0.374406	-0.0378062	0.843475	-0.0140159	0.51967	-0.0199307		FALSE	FALSE	FALSE	TRUE
ENSMUST00000111908	ENSMUSG00000041445	Mmrn2	magenta	0.154161	0.27519	0.653757	1.48125e-07	0.665251	7.4525e-08	0.940557	4.23211e-25	-0.466212	0.000495031	-0.38055	0.00538533	-0.289276	0.0375263	0.120666	0.394157	0.031209	0.826156	0.954373	-0.0152909	0.900268	0.0260354	0.897002	0.0383842	0.0475327	0.343576	0.1047	0.105216		FALSE	FALSE	FALSE	TRUE
ENSMUST00000046983	ENSMUSG00000037049	Smpd1	yellow	0.670441	5.41162e-08	0.0326577	0.81822	0.665161	7.49357e-08	0.190207	0.176816	-0.0707588	0.618152	-0.617846	1.06208e-06	0.315169	0.0228573	-0.390585	0.00419972	0.76391	4.47024e-11	0.708878	0.0417311	0.728869	-0.0358465	0.0740714	-0.0804129	0.592658	-0.0322529	0.388271	-0.027788		FALSE	FALSE	FALSE	TRUE
ENSMUST00000003527	ENSMUSG00000003435	Supt5	brown	-0.11603	0.412709	0.883855	4.00702e-18	0.665113	7.51536e-08	0.543277	3.15916e-05	-0.309884	0.025376	-0.00762781	0.957199	0.290245	0.0368637	0.533791	4.59862e-05	0.3065	0.0271075	0.931956	-0.0107773	0.823437	0.0196756	0.486695	0.0334888	0.616236	0.0283904	0.566155	0.0187861		FALSE	FALSE	FALSE	TRUE
ENSMUST00000037974	ENSMUSG00000033278	Ptprm	blue	0.874425	2.51362e-17	-0.0180031	0.899197	0.665103	7.5201e-08	0.540916	3.4723e-05	0.085999	0.544384	-0.577459	7.39688e-06	-0.3889	0.00438118	-0.703503	6.01115e-09	0.3384	0.0141361	0.925917	-0.0150088	0.71236	-0.0318315	0.712821	0.0319227	0.34718	0.0607913	0.837503	0.0106666		FALSE	FALSE	FALSE	FALSE
ENSMUST00000108086	ENSMUSG00000025757	Hspa4l	magenta	0.188527	0.18074	0.688993	1.63387e-08	0.664974	7.57943e-08	0.894291	4.32184e-19	-0.245563	0.0793084	-0.191034	0.174905	-0.363539	0.00807052	0.1168	0.409593	-0.0363757	0.797938	0.300797	0.143443	0.00550067	0.16436	0.00467492	0.273972	0.692468	0.0837359	8.09919e-05	0.16657		FALSE	FALSE	TRUE	TRUE
ENSMUST00000033342	ENSMUSG00000031029	Eif3f	yellow	0.473483	0.000392298	0.198128	0.159132	0.664951	7.59037e-08	0.279763	0.0445728	-0.260283	0.0623825	-0.615286	1.21086e-06	0.400125	0.00329209	-0.195553	0.164733	0.74555	2.2895e-10	0.842458	0.0359897	0.910412	-0.0131744	0.13378	-0.0662492	0.915179	0.0105149	0.869636	-0.00823619		FALSE	FALSE	FALSE	FALSE
ENSMUST00000018851	ENSMUSG00000018707	Dync1h1	brown	-0.0812153	0.567077	0.868682	7.16583e-17	0.664781	7.6695e-08	0.680287	2.89716e-08	-0.480029	0.000316766	-0.173206	0.219464	-0.224523	0.109552	0.330944	0.0165562	-0.058372	0.68104	0.788443	-0.0361312	0.152975	0.0916465	0.111752	0.122197	0.0388687	0.0843186	0.0312723	0.0665196		FALSE	FALSE	FALSE	TRUE
ENSMUST00000151224	ENSMUSG00000009216	Fam163b	lightcyan	0.256405	0.0665319	0.438865	0.00113551	0.66466	7.72586e-08	0.303932	0.0284872	-0.185282	0.1885	-0.309817	0.0254092	0.167963	0.233954	0.0127097	0.928743	0.457752	0.000644736	7.84789e-08	-0.254419	0.941546	0.00792573	0.693462	-0.0485093	0.940468	0.00818531	0.025719	-0.0716948		FALSE	FALSE	TRUE	TRUE
ENSMUST00000122103	ENSMUSG00000037098	Rab11fip3	brown	0.0971768	0.493128	0.673601	4.43963e-08	0.664564	7.7712e-08	0.441116	0.00106324	-0.286348	0.0395902	-0.198832	0.157627	-0.0400713	0.777907	0.182844	0.194485	0.185432	0.188136	0.925682	-0.0165612	0.468827	0.0638322	0.646002	0.0480054	0.420835	0.0615426	0.349194	0.0399997		FALSE	FALSE	FALSE	TRUE
ENSMUST00000024984	ENSMUSG00000024168	Tmem204	magenta	0.268212	0.0545464	0.524237	6.63748e-05	0.66412	7.9843e-08	0.826655	4.39911e-14	-0.383596	0.0049978	-0.43235	0.00137018	-0.116269	0.411741	0.0421061	0.766938	0.213895	0.127858	0.560634	0.0999053	0.0999308	0.165586	0.997901	0.000758157	0.279471	0.156104	0.066175	0.102983		FALSE	FALSE	TRUE	TRUE
ENSMUST00000003561	ENSMUSG00000003469	Phyhip	lightcyan	0.304449	0.0282044	0.308168	0.0262422	0.664007	8.03936e-08	0.112218	0.428332	-0.452288	0.000762004	-0.615813	1.17872e-06	0.389662	0.00429831	-0.0977736	0.490464	0.651174	1.72153e-07	0.754956	-0.0304846	0.963181	0.00742031	0.744416	0.0179384	0.968491	-0.00323553	0.979764	-0.00129752		FALSE	FALSE	FALSE	FALSE
ENSMUST00000023486	ENSMUSG00000022797	Tfrc	magenta	0.37978	0.00548744	0.519355	7.97259e-05	0.663948	8.06788e-08	0.723961	1.3205e-09	0.115128	0.416376	-0.0617987	0.663402	-0.34104	0.0133548	-0.0761553	0.591548	0.090157	0.525022	9.22041e-07	-0.413948	2.01952e-08	-0.272374	0.911471	0.0216199	0.625601	-0.0699773	1.91741e-06	-0.18449		FALSE	FALSE	FALSE	TRUE
ENSMUST00000075117	ENSMUSG00000034430	Zxdc	lightcyan	0.38617	0.00468963	0.373648	0.00636203	0.663784	8.14891e-08	0.450961	0.000793215	-0.081798	0.564289	-0.323921	0.0191504	0.12251	0.386918	-0.065066	0.646753	0.45799	0.000640018	0.30559	-0.112715	0.0158119	-0.152926	0.907164	0.0149249	0.838831	0.0263353	0.140591	-0.0575859		FALSE	FALSE	FALSE	FALSE
ENSMUST00000000641	ENSMUSG00000000627	Sema4f	brown	-0.0219549	0.877224	0.740483	3.50757e-10	0.663766	8.15775e-08	0.429985	0.00146552	-0.317313	0.0218974	-0.127431	0.367981	0.368879	0.0071241	0.404439	0.00294191	0.432282	0.00137281	0.929464	-0.0131256	0.83114	-0.0207021	0.805148	0.0196816	0.939714	-0.00853355	0.920592	-0.00533212		FALSE	FALSE	FALSE	TRUE
ENSMUST00000044624	ENSMUSG00000036760	Kcnk9	lightcyan	0.364139	0.00795913	0.502908	0.000144895	0.663689	8.19614e-08	0.656172	1.28522e-07	-0.157544	0.264666	-0.269062	0.0537556	-0.485294	0.000265869	-0.169219	0.230426	-0.0258471	0.855672	0.839756	-0.055346	0.640161	0.0490671	0.483689	0.13503	0.165675	0.156206	0.231471	0.0717132		FALSE	FALSE	FALSE	TRUE
ENSMUST00000008131	ENSMUSG00000007987	Ift22	yellow	0.682265	2.54787e-08	0.0605544	0.669787	0.663117	8.48499e-08	0.202714	0.149509	0.0199468	0.888379	-0.514811	9.43227e-05	0.330379	0.0167534	-0.395184	0.00373785	0.77144	2.19098e-11	0.662828	0.0563048	0.784163	0.0282447	0.261366	-0.0704279	0.81784	-0.0234799	0.994835	0.000446394		FALSE	FALSE	FALSE	FALSE
ENSMUST00000021785	ENSMUSG00000021357	Exoc2	lightcyan	0.226121	0.106985	0.571938	9.45575e-06	0.663105	8.49158e-08	0.622239	8.45755e-07	-0.0572189	0.687013	-0.135983	0.336439	-0.039034	0.783516	0.111424	0.431627	0.260769	0.0618781	0.0925604	-0.126197	0.00361506	-0.147609	0.478418	-0.047154	0.953529	0.00738212	0.00316481	-0.0781483		FALSE	FALSE	TRUE	FALSE
ENSMUST00000088716	ENSMUSG00000032481	Smarcc1	blue	0.76656	3.48866e-11	0.0939128	0.507831	0.663065	8.51217e-08	0.53742	3.98862e-05	-0.00721203	0.95953	-0.545618	2.87446e-05	-0.472274	0.000407908	-0.616538	1.13583e-06	0.192726	0.171045	0.889377	0.0183096	0.536785	0.0441877	0.913362	0.00933219	0.617055	-0.0320333	0.828942	0.00956161		FALSE	FALSE	TRUE	FALSE
ENSMUST00000062213	ENSMUSG00000025212	Sfxn3	blue	0.625225	7.23035e-07	0.206442	0.142007	0.662955	8.56859e-08	0.521603	7.3298e-05	0.0646983	0.648618	-0.3449	0.0122796	-0.0291665	0.837374	-0.310916	0.0248665	0.474982	0.000373686	0.981513	0.00343846	0.969425	-0.00445323	0.777448	0.0192039	0.767153	0.0209796	0.807309	0.0102267		FALSE	FALSE	TRUE	FALSE
ENSMUST00000112533	ENSMUSG00000026980	Ly75	magenta	0.260278	0.0623884	0.60275	2.26351e-06	0.662838	8.62975e-08	0.89813	1.79585e-19	-0.210957	0.133302	-0.23709	0.0905805	-0.324394	0.0189652	0.0608468	0.668285	0.0339124	0.811362	0.691906	-0.149668	0.405059	-0.194107	0.842041	0.109477	0.367125	0.370759	0.875098	0.0329285		FALSE	FALSE	FALSE	FALSE
ENSMUST00000045351	ENSMUSG00000024773	Atg2a	brown	0.0204717	0.885461	0.758494	7.34672e-11	0.662793	8.65352e-08	0.611213	1.48815e-06	-0.38981	0.00428232	-0.19716	0.161221	-0.198749	0.157805	0.226304	0.106693	0.0286876	0.840009	0.929537	-0.0188848	0.905993	0.0165623	0.540912	0.0990208	0.532808	0.0687242	0.434036	0.0427204		FALSE	FALSE	FALSE	TRUE
ENSMUST00000033158	ENSMUSG00000030870	Ubfd1	lightcyan	0.336375	0.0147613	0.484154	0.000276215	0.662636	8.73586e-08	0.735376	5.33969e-10	-0.342694	0.0128846	-0.437085	0.00119575	-0.339888	0.013691	-0.110278	0.43641	0.0724589	0.609716	0.0145429	0.14381	0.0659395	0.104347	0.358025	-0.0483549	0.420341	-0.0467714	0.187559	0.0382365		FALSE	FALSE	FALSE	FALSE
ENSMUST00000036615	ENSMUSG00000033629	Hacd3	brown	-0.0617186	0.663813	0.794407	2.08309e-12	0.662595	8.75772e-08	0.644061	2.58586e-07	-0.479889	0.000318224	-0.249181	0.0748464	0.181051	0.198972	0.424849	0.00169329	0.272214	0.0509045	0.148586	0.09214	0.828576	0.0191472	0.185645	-0.0532875	0.128578	-0.0585558	0.989933	0.000670461		FALSE	FALSE	FALSE	FALSE
ENSMUST00000074468	ENSMUSG00000033419	Snap91	brown	0.0322432	0.820489	0.704303	5.67874e-09	0.662254	8.93971e-08	0.465576	0.000505075	-0.282994	0.042067	-0.159171	0.259701	0.162554	0.249577	0.302592	0.0292295	0.316892	0.0220832	0.941807	-0.00916689	0.789901	-0.0238727	0.453774	-0.035681	0.841702	-0.0146264	0.485445	-0.0218686		FALSE	FALSE	TRUE	TRUE
ENSMUST00000035045	ENSMUSG00000032470	Mras	blue	0.89345	5.21553e-19	-0.102088	0.471428	0.662154	8.99364e-08	0.244646	0.0804719	0.042296	0.765917	-0.651382	1.70096e-07	-0.096102	0.497945	-0.729829	8.33773e-10	0.565509	1.25163e-05	0.239344	0.0833885	0.0181738	0.139373	0.873296	0.0114825	0.755021	-0.0199923	0.0191443	0.0533987		FALSE	FALSE	TRUE	FALSE
ENSMUST00000032992	ENSMUSG00000030738	Eif3c	brown	-0.148705	0.292745	0.868535	7.35494e-17	0.661932	9.11498e-08	0.534331	4.50269e-05	-0.388625	0.00441143	-0.0993806	0.483327	0.359519	0.00885327	0.563213	1.38145e-05	0.352181	0.0104524	0.893599	-0.0157721	0.687457	-0.0314037	0.806656	0.0150317	0.502076	-0.0339394	0.639471	-0.0159793		FALSE	FALSE	FALSE	TRUE
ENSMUST00000133298	ENSMUSG00000047495	Dlgap2	lightcyan	0.407556	0.00270981	0.443827	0.000981693	0.661868	9.15036e-08	0.68882	1.65282e-08	-0.185127	0.188878	-0.349549	0.0110838	-0.58699	4.78995e-06	-0.258136	0.0646533	-0.0786881	0.57924	0.0567049	-0.17042	0.898601	0.0172577	0.0755155	0.149971	0.965726	0.00812589	0.985235	0.00172439		FALSE	FALSE	FALSE	TRUE
ENSMUST00000106197	ENSMUSG00000025132	Arhgdia	yellow	0.379634	0.0055069	0.313619	0.0235732	0.66144	9.38942e-08	0.311762	0.0244556	-0.292242	0.0355273	-0.521995	7.22272e-05	0.434705	0.00128076	-0.050583	0.72175	0.695833	1.0272e-08	0.522989	0.0551568	0.294574	0.0751287	0.609624	-0.0277513	0.95968	0.00477627	0.375123	0.0263157		FALSE	FALSE	FALSE	TRUE
ENSMUST00000110639	ENSMUSG00000027254	Map1a	lightcyan	0.356611	0.00945972	0.411595	0.00243332	0.660988	9.6478e-08	0.397354	0.00353589	-0.325899	0.0183872	-0.466718	0.000487162	-0.351382	0.0106408	-0.253028	0.0703217	0.0915983	0.518391	0.751461	-0.0428097	0.553749	0.0594993	0.250444	0.104085	0.823278	0.0167779	0.434036	0.0347731		FALSE	FALSE	FALSE	TRUE
ENSMUST00000108127	ENSMUSG00000028300	3110043O21Rik	brown	0.0435998	0.758915	0.767526	3.18453e-11	0.660948	9.67155e-08	0.561961	1.45742e-05	-0.13523	0.339147	-0.00696159	0.960934	0.0320549	0.82152	0.327974	0.0176142	0.184485	0.190442	0.98959	-0.00297034	0.629198	-0.0527458	0.833336	-0.0382278	0.985362	0.00450787	0.765455	-0.0196458		FALSE	FALSE	TRUE	FALSE
ENSMUST00000003152	ENSMUSG00000003068	Stk11	yellow	0.48114	0.000305336	0.284526	0.0409202	0.660867	9.71826e-08	0.295041	0.0337228	0.0155204	0.91304	-0.319285	0.0210449	0.402288	0.00311217	-0.0901245	0.525172	0.698656	8.45001e-09	0.852423	0.0253845	0.495689	0.0515666	0.63031	0.0344668	0.721903	0.0352679	0.267738	0.0368682		FALSE	FALSE	TRUE	TRUE
ENSMUST00000074653	ENSMUSG00000047466	8030462N17Rik	lightcyan	0.416795	0.00211429	0.479999	0.000317071	0.660822	9.74492e-08	0.607378	1.8023e-06	0.154932	0.272767	-0.0482109	0.734308	-0.205122	0.14463	-0.0729874	0.607104	0.187054	0.184235	0.56456	0.0664335	0.113324	0.100342	0.874537	0.0170246	0.657628	-0.0407288	0.36437	0.0353145		FALSE	FALSE	TRUE	FALSE
ENSMUST00000026495	ENSMUSG00000025428	Atp5a1	tan	0.118245	0.403784	0.521585	7.33481e-05	0.6604	9.99454e-08	0.266051	0.0565984	-0.317985	0.0216036	-0.337605	0.0143787	0.699114	8.18434e-09	0.288863	0.0378117	0.762756	4.9749e-11	0.900999	-0.0149127	0.563982	-0.0485131	0.232097	-0.048746	0.754515	-0.0205434	0.23848	-0.0331631		FALSE	FALSE	TRUE	TRUE
ENSMUST00000078647	ENSMUSG00000030055	Rab43	brown	0.0906077	0.522944	0.650619	1.77771e-07	0.660338	1.0032e-07	0.664577	7.76501e-08	-0.44357	0.000989161	-0.34359	0.0126357	0.0324298	0.819467	0.225632	0.107766	0.22822	0.10368	0.84981	0.0291901	0.315043	0.0778934	0.99704	-0.00060692	0.456312	0.0633369	0.301887	0.0412109		FALSE	FALSE	FALSE	TRUE
ENSMUST00000099349	ENSMUSG00000074793	Hspa12b	magenta	0.337592	0.0143829	0.491197	0.000217728	0.660235	1.00938e-07	0.904714	3.65943e-20	-0.366708	0.00749652	-0.452944	0.000746962	-0.396188	0.00364319	-0.0977797	0.490437	0.041683	0.769216	0.728479	0.0663203	0.362532	0.104555	0.818417	0.0574758	0.806092	0.0548328	0.240518	0.0728747		FALSE	FALSE	TRUE	TRUE
ENSMUST00000018685	ENSMUSG00000018541	Cwc25	lightcyan	0.206134	0.142616	0.568494	1.09962e-05	0.660224	1.01005e-07	0.673471	4.47626e-08	-0.297904	0.0319561	-0.314234	0.0232868	0.0344984	0.808163	0.144157	0.30792	0.290137	0.0369371	0.57509	0.0707948	0.895294	0.0172848	0.849072	0.0223799	0.943786	-0.0113717	0.617196	0.0253351		FALSE	FALSE	TRUE	FALSE
ENSMUST00000099946	ENSMUSG00000021215	Net1	blue	0.589532	4.25587e-06	0.199559	0.156082	0.660122	1.01627e-07	0.533326	4.68264e-05	-0.135018	0.339913	-0.52714	5.94405e-05	-0.225456	0.108048	-0.399656	0.00333221	0.321085	0.0202912	0.939259	0.0129798	0.00230433	-0.165983	0.398662	-0.0715405	0.421486	-0.0657439	0.0211277	-0.0720133		FALSE	FALSE	FALSE	TRUE
ENSMUST00000061508	ENSMUSG00000047264	Zfp358	yellow	0.636431	3.95479e-07	0.0846334	0.550817	0.659875	1.03136e-07	0.210893	0.133423	0.0196436	0.890065	-0.485532	0.000263757	0.326895	0.0180125	-0.325154	0.0186713	0.772596	1.95902e-11	0.460275	0.0888125	0.958745	-0.00743045	0.57208	-0.0474105	0.90648	0.0162506	0.829451	0.012609		FALSE	FALSE	FALSE	FALSE
ENSMUST00000165978	ENSMUSG00000021275	Tecpr2	lightcyan	0.344112	0.0124929	0.433017	0.00134429	0.659673	1.04391e-07	0.473216	0.000395698	-0.186475	0.185622	-0.354514	0.00991908	-0.172973	0.220095	-0.130698	0.355727	0.220787	0.115744	0.390342	-0.0916491	0.681928	-0.0382835	0.693912	0.0458205	0.795682	0.0328184	0.892226	-0.00837772		FALSE	FALSE	FALSE	FALSE
ENSMUST00000040428	ENSMUSG00000093989	Rnasek	yellow	0.431246	0.00141395	0.228543	0.10318	0.659557	1.05122e-07	0.242162	0.0836924	-0.211519	0.132248	-0.546089	2.82016e-05	0.544262	3.03638e-05	-0.101653	0.473328	0.808309	4.31769e-13	0.984141	0.00374147	0.695385	-0.0436068	0.931485	-0.00817713	0.809316	-0.0272616	0.703456	-0.0169412		FALSE	FALSE	FALSE	TRUE
ENSMUST00000002292	ENSMUSG00000002222	Rmnd5a	magenta	0.256457	0.0664746	0.661605	9.2968e-08	0.659499	1.05485e-07	0.671958	4.92242e-08	0.131709	0.351988	0.0874969	0.537369	-0.265869	0.0567742	0.111147	0.432779	0.0455244	0.748614	0.536342	0.0561533	0.478012	0.0494526	0.867649	0.0170266	0.982254	-0.00229573	0.274384	0.0322054		FALSE	FALSE	TRUE	FALSE
ENSMUST00000026972	ENSMUSG00000025854	Fam20c	blue	0.789798	3.41894e-12	-0.0320483	0.821557	0.659205	1.07354e-07	0.175664	0.212893	0.056171	0.692459	-0.59114	3.94704e-06	0.106746	0.451328	-0.569286	1.0623e-05	0.657351	1.19871e-07	0.521272	0.0727913	0.281333	0.0849199	0.899697	-0.0138809	0.788761	0.029887	0.21824	0.0434263		FALSE	FALSE	FALSE	TRUE
ENSMUST00000101018	ENSMUSG00000072825	Cep170b	blue	0.698294	8.66515e-09	0.077974	0.582698	0.659157	1.07659e-07	0.331662	0.0163089	0.00740776	0.958433	-0.521124	7.46283e-05	-0.22842	0.103369	-0.548285	2.57918e-05	0.363892	0.00800472	0.591884	-0.112373	0.701749	0.0513553	0.300749	0.170911	0.36454	0.0853025	0.512818	0.0482091		FALSE	FALSE	FALSE	TRUE
ENSMUST00000057293	ENSMUSG00000046574	Prr12	brown	-0.120632	0.394291	0.87634	1.75229e-17	0.659111	1.07957e-07	0.761237	5.7217e-11	-0.591108	3.95304e-06	-0.252399	0.0710457	-0.14118	0.318119	0.394003	0.00385201	-0.0025726	0.985559	0.567121	-0.055176	0.945055	0.00956436	0.0483024	0.0859981	0.324207	0.0552438	0.47434	0.0245999		FALSE	FALSE	FALSE	TRUE
ENSMUST00000036229	ENSMUSG00000033323	Ctdp1	brown	-0.0315525	0.824273	0.78789	4.18201e-12	0.659026	1.08507e-07	0.583244	5.69148e-06	-0.334383	0.0153995	-0.11429	0.419798	0.106227	0.453545	0.382873	0.00508757	0.214296	0.127128	0.350984	-0.107876	0.745653	0.0378125	0.963452	0.00740578	0.937769	-0.0140919	0.783964	-0.0171534		FALSE	FALSE	FALSE	FALSE
ENSMUST00000073447	ENSMUSG00000104346	Pcdhga3	brown	0.0919951	0.516573	0.730336	8.00842e-10	0.658996	1.08701e-07	0.660932	9.68073e-08	-0.215755	0.124498	-0.0994772	0.4829	-0.223894	0.110577	0.199025	0.157216	0.0256257	0.856896	0.28734	-0.143861	0.648356	-0.0613286	0.379335	0.122889	0.930248	-0.0166996	0.712655	-0.0269076		FALSE	FALSE	FALSE	TRUE
ENSMUST00000127638	ENSMUSG00000004040	Stat3	lightcyan	0.264575	0.0580354	0.535356	4.32569e-05	0.658782	1.10094e-07	0.394435	0.00380991	-0.0374325	0.792196	-0.138975	0.325815	0.264293	0.0583132	0.126939	0.369849	0.485507	0.000263971	0.623022	0.0544282	0.0126967	0.129401	0.0968637	-0.0876629	0.498042	-0.0484529	0.751765	0.0145617		FALSE	FALSE	FALSE	FALSE
ENSMUST00000079204	ENSMUSG00000029608	Rph3a	blue	0.903493	4.95771e-20	-0.0814416	0.565993	0.658778	1.10124e-07	0.385591	0.00475751	0.0424025	0.765344	-0.649172	1.93249e-07	-0.347488	0.011601	-0.773469	1.79953e-11	0.373434	0.0063947	0.65831	-0.0413742	0.191179	0.0941155	0.0224343	0.0774865	0.904464	-0.00979188	0.352863	0.0304949		FALSE	FALSE	FALSE	FALSE
ENSMUST00000167199	ENSMUSG00000024683	Mrpl16	yellow	0.790746	3.09082e-12	-0.0596163	0.674615	0.658773	1.10153e-07	0.142759	0.312685	0.106239	0.453494	-0.555449	1.9186e-05	0.266887	0.0557973	-0.529225	5.48775e-05	0.802276	8.67866e-13	0.847878	0.0325243	0.00186904	-0.173258	0.671892	-0.0386097	0.506867	-0.0570904	0.126182	-0.0554792		FALSE	FALSE	FALSE	TRUE
ENSMUST00000044148	ENSMUSG00000039740	Alg2	brown	-0.119202	0.399962	0.787882	4.1858e-12	0.658773	1.10154e-07	0.570632	1.00148e-05	-0.555012	1.9539e-05	-0.300564	0.0303842	0.131635	0.352262	0.401364	0.0031879	0.234243	0.0946357	0.14296	-0.0951156	0.0216022	-0.124869	0.735212	-0.0198435	0.949803	-0.00567427	0.0059193	-0.060501		FALSE	FALSE	TRUE	TRUE
ENSMUST00000026427	ENSMUSG00000025366	Esyt1	magenta	0.378659	0.005639	0.445026	0.000947427	0.658567	1.11514e-07	0.840465	6.56085e-15	-0.305283	0.027754	-0.450242	0.000810621	-0.212002	0.131347	-0.0944073	0.505589	0.18959	0.17825	0.894075	-0.0253354	0.837417	0.0268913	0.353666	0.102681	0.283982	0.103759	0.254738	0.0536046		FALSE	FALSE	FALSE	TRUE
ENSMUST00000059588	ENSMUSG00000048371	Pdp2	brown	0.212129	0.13111	0.614794	1.24161e-06	0.658463	1.12209e-07	0.529753	5.37739e-05	-0.0208919	0.883126	-0.0595405	0.675006	-0.100837	0.476909	0.115916	0.413171	0.177751	0.207422	0.327558	-0.13811	0.110967	-0.156987	0.940106	-0.0145695	0.822295	0.0438442	0.261285	-0.0643073		FALSE	FALSE	TRUE	FALSE
ENSMUST00000100857	ENSMUSG00000030203	Dusp16	lightcyan	0.315056	0.0229091	0.557043	1.79466e-05	0.658416	1.12524e-07	0.594795	3.32091e-06	0.17757	0.20789	0.0310902	0.826808	0.0518672	0.714982	0.118291	0.403598	0.327228	0.0178888	0.543392	-0.0816547	0.881265	-0.0206216	0.729658	0.0388135	0.968635	-0.00693492	0.823583	-0.0146331		FALSE	FALSE	FALSE	TRUE
ENSMUST00000121175	ENSMUSG00000040488	Ltbp4	magenta	0.180358	0.200725	0.602139	2.33203e-06	0.658181	1.14102e-07	0.894704	3.93935e-19	-0.391732	0.00408007	-0.366439	0.00754389	-0.165476	0.241052	0.132447	0.349272	0.140755	0.319593	0.232573	-0.132382	0.395498	-0.0811631	0.892977	0.0351227	0.0155278	0.26486	0.700114	0.0282388		FALSE	FALSE	FALSE	FALSE
ENSMUST00000026196	ENSMUSG00000025190	Got1	yellow	0.643297	2.69965e-07	0.0473954	0.738642	0.657912	1.15947e-07	0.0393322	0.781902	0.0220725	0.876572	-0.505623	0.000131565	0.552488	2.16993e-05	-0.319637	0.0208955	0.938416	9.99333e-25	0.638749	0.0456881	0.892174	0.015858	0.477811	-0.0320053	0.23255	-0.0492467	0.929811	-0.00405007		FALSE	FALSE	FALSE	FALSE
ENSMUST00000058667	ENSMUSG00000047085	Lrrc4b	brown	-0.0385661	0.786049	0.666671	6.83209e-08	0.657858	1.16318e-07	0.32107	0.0202976	-0.485668	0.000262551	-0.320556	0.0205104	0.471727	0.00041516	0.371434	0.00670658	0.533554	4.64136e-05	0.935647	-0.0102778	0.899023	-0.0142008	0.951154	-0.00492344	0.644467	0.026813	0.999005	-0.000101572		FALSE	FALSE	TRUE	FALSE
ENSMUST00000159759	ENSMUSG00000047423	AI837181	yellow	0.431729	0.00139466	0.267572	0.0551471	0.657737	1.17153e-07	0.151079	0.28502	0.00890351	0.95005	-0.322721	0.0196262	0.55956	1.61401e-05	-0.0547248	0.699999	0.808923	4.01569e-13	0.970129	-0.00635269	0.859183	-0.0216839	0.531196	-0.0439094	0.824045	-0.0287321	0.547534	-0.0243947		FALSE	FALSE	TRUE	TRUE
ENSMUST00000112658	ENSMUSG00000054423	Cadps	blue	0.715294	2.54986e-09	0.140382	0.32089	0.657613	1.18021e-07	0.517477	8.54898e-05	0.169861	0.228636	-0.365606	0.00769194	-0.185867	0.187085	-0.446835	0.000897788	0.394803	0.0037744	0.263618	-0.0883953	0.911235	-0.0119304	0.709639	0.031943	0.866244	-0.0167258	0.518656	-0.0227489		FALSE	FALSE	FALSE	TRUE
ENSMUST00000046418	ENSMUSG00000039244	E130309D02Rik	lightcyan	0.243866	0.0814732	0.455775	0.000685144	0.657556	1.18417e-07	0.223159	0.111783	-0.17437	0.216337	-0.28302	0.0420476	0.424988	0.00168675	0.107054	0.450018	0.616963	1.11133e-06	0.164023	0.14389	0.48953	0.0706691	0.704217	-0.0409242	0.78172	0.036827	0.195068	0.055334		FALSE	FALSE	FALSE	TRUE
ENSMUST00000041055	ENSMUSG00000041341	Atg2b	brown	-0.122899	0.385401	0.92399	1.62182e-22	0.657442	1.19223e-07	0.768413	2.92762e-11	-0.414684	0.00223901	-0.0713269	0.615328	-0.144892	0.305434	0.452842	0.000749289	-0.0276256	0.845858	0.987182	-0.00261883	0.28908	0.0655782	0.4391	0.0406804	0.9988	-0.000203908	0.412918	0.0264668		FALSE	FALSE	FALSE	FALSE
ENSMUST00000034225	ENSMUSG00000031772	Cntnap4	lightcyan	0.237907	0.0894415	0.538991	3.74843e-05	0.65736	1.19803e-07	0.586868	4.81723e-06	-0.0876954	0.536443	-0.179504	0.202903	0.0525042	0.711632	0.105104	0.458359	0.333983	0.0155302	0.887468	0.0269332	0.425503	-0.0749011	0.855097	0.0386116	0.428481	0.125466	0.667943	0.0282947		FALSE	FALSE	TRUE	FALSE
ENSMUST00000098190	ENSMUSG00000028278	Rragd	blue	0.80897	3.9936e-13	0.0724586	0.609718	0.657	1.22387e-07	0.409424	0.00257867	0.238171	0.0890761	-0.368866	0.00712626	-0.311561	0.0245526	-0.593903	3.46468e-06	0.326726	0.0180758	0.691906	-0.0753452	0.608823	0.0485675	0.258955	0.1231	0.919476	0.0119175	0.667943	0.0254662		FALSE	FALSE	FALSE	TRUE
ENSMUST00000036700	ENSMUSG00000033717	Adra2a	blue	0.751828	1.33068e-10	0.0249176	0.86081	0.656984	1.22506e-07	0.404045	0.00297249	-0.0481309	0.734733	-0.62329	8.00496e-07	-0.0218459	0.877829	-0.50558	0.000131767	0.556717	1.81942e-05	0.00206704	0.22659	0.33656	0.106556	0.0485419	-0.174732	0.966185	0.00683183	0.410554	0.0413661		TRUE	FALSE	FALSE	TRUE
ENSMUST00000036476	ENSMUSG00000040606	Kazn	blue	0.807249	4.88977e-13	-0.0203933	0.885897	0.656977	1.2255e-07	0.40082	0.00323329	-0.023592	0.868147	-0.647895	2.07936e-07	-0.0338446	0.811732	-0.585041	5.24097e-06	0.56625	1.21214e-05	0.846235	-0.0475349	0.934891	-0.0155618	0.497462	0.0909058	0.896868	-0.0288008	0.953036	0.00581		FALSE	FALSE	FALSE	TRUE
ENSMUST00000071101	ENSMUSG00000056771	Gm10010	lightcyan	0.290535	0.036667	0.564553	1.30423e-05	0.656836	1.23581e-07	0.684074	2.26362e-08	-0.182983	0.19414	-0.232038	0.0978734	-0.490265	0.000224753	-0.0948007	0.50381	-0.0646176	0.649028	0.554997	-0.103342	0.827377	0.0313624	0.526222	0.146751	0.687554	0.0637476	0.670968	0.0358889		FALSE	FALSE	FALSE	TRUE
ENSMUST00000020285	ENSMUSG00000020088	Sar1a	yellow	0.422035	0.00183102	0.286348	0.03959	0.656642	1.25007e-07	0.0928281	0.512766	0.0470539	0.740459	-0.279875	0.0444837	0.603657	2.16524e-06	-0.0309629	0.827506	0.826462	4.51226e-14	0.678537	0.0400754	0.952734	-0.00652814	0.245855	-0.050189	0.449691	-0.0385825	0.701525	-0.0139681		FALSE	FALSE	FALSE	TRUE
ENSMUST00000094116	ENSMUSG00000070420	Zscan25	lightcyan	0.383758	0.00497801	0.422247	0.00182029	0.656642	1.25009e-07	0.706166	4.97087e-09	-0.149253	0.290947	-0.336202	0.0148159	-0.138174	0.328638	-0.0791051	0.577225	0.258908	0.0638291	0.0635657	-0.179199	0.00555623	-0.188543	0.182426	0.11119	0.987065	-0.00334406	0.17883	-0.0606995		FALSE	FALSE	FALSE	TRUE
ENSMUST00000003621	ENSMUSG00000003527	Dgcr14	lightcyan	0.398421	0.00344018	0.317202	0.0219465	0.656369	1.27041e-07	0.422655	0.00179984	-0.160496	0.255704	-0.399447	0.00335028	0.15638	0.268256	-0.106443	0.452623	0.499897	0.000161114	0.514759	-0.075999	0.503498	-0.05775	0.892144	0.0153957	0.847544	0.023104	0.639654	-0.0228021		FALSE	FALSE	FALSE	FALSE
ENSMUST00000001115	ENSMUSG00000074886	Grk6	brown	-0.0662056	0.640985	0.757148	8.29522e-11	0.656215	1.28198e-07	0.471473	0.000418567	-0.406154	0.00281211	-0.189593	0.178242	0.353749	0.0100912	0.440834	0.00107207	0.39911	0.00337958	0.966068	0.00649972	0.59634	0.0417641	0.833356	0.0172654	0.994523	0.000817369	0.653158	0.0181844		FALSE	FALSE	TRUE	TRUE
ENSMUST00000025523	ENSMUSG00000024621	Csf1r	brown	0.184095	0.191399	0.555971	1.87721e-05	0.655763	1.31661e-07	0.522482	7.09166e-05	-0.451927	0.000770368	-0.424753	0.00169781	-0.165312	0.241525	0.000985785	0.994466	0.155561	0.270801	0.928899	-0.0159529	0.589185	0.0597757	0.980869	0.00411572	0.893819	0.0210402	0.71967	0.0192495		FALSE	FALSE	FALSE	TRUE
ENSMUST00000114323	ENSMUSG00000059486	Kbtbd2	lightcyan	0.521688	7.30652e-05	0.273897	0.0494331	0.655731	1.31912e-07	0.625223	7.23117e-07	-0.211716	0.13188	-0.524666	6.53054e-05	-0.189816	0.177722	-0.282204	0.0426692	0.283301	0.0418354	0.854421	0.025213	0.143586	0.106744	0.795895	0.0248969	0.909107	0.013782	0.172219	0.0448268		FALSE	FALSE	TRUE	TRUE
ENSMUST00000046168	ENSMUSG00000041708	Mpped1	lightcyan	0.1908	0.175443	0.44727	0.000886231	0.655585	1.33055e-07	0.277987	0.0460009	-0.412086	0.00240146	-0.469183	0.00045043	0.301986	0.0295709	0.0653306	0.645412	0.531874	4.95449e-05	0.823333	0.0255716	0.967729	0.00721369	0.908938	-0.0107182	0.628282	0.0308807	0.728736	0.014848		FALSE	FALSE	FALSE	TRUE
ENSMUST00000035899	ENSMUSG00000038982	Bloc1s5	yellow	0.314613	0.0231121	0.349713	0.0110435	0.655316	1.35171e-07	0.159497	0.258712	-0.106925	0.450565	-0.336896	0.0145982	0.620803	9.11476e-07	0.0552631	0.697189	0.808161	4.39321e-13	0.396994	-0.101038	0.0164195	-0.159765	0.993152	0.00146501	0.824478	0.031542	0.160737	-0.0574986		FALSE	FALSE	FALSE	FALSE
ENSMUST00000118976	ENSMUSG00000041375	Ccdc9	yellow	0.625606	7.08616e-07	0.142557	0.313375	0.65517	1.3634e-07	0.262259	0.0603498	0.110918	0.433733	-0.363362	0.00810369	0.302723	0.0291563	-0.291464	0.0360431	0.718363	2.02551e-09	0.294809	0.11854	0.267369	0.115948	0.228258	0.101904	0.637668	0.0630792	0.00587955	0.095582		FALSE	FALSE	TRUE	TRUE
ENSMUST00000085077	ENSMUSG00000015709	Arnt2	blue	0.88574	2.72334e-18	-0.0891283	0.52978	0.654939	1.38201e-07	0.214124	0.127441	0.165465	0.241085	-0.546499	2.77368e-05	-0.161928	0.251431	-0.727056	1.03764e-09	0.51563	9.1524e-05	0.44448	-0.0592981	0.83747	-0.0192434	0.842681	0.013098	0.847789	0.0127721	0.726902	-0.0125525		FALSE	FALSE	FALSE	FALSE
ENSMUST00000027373	ENSMUSG00000026181	Ppm1f	brown	-0.135611	0.337776	0.894846	3.81459e-19	0.65483	1.39093e-07	0.600853	2.48248e-06	-0.417302	0.00208527	-0.0976674	0.490937	0.130833	0.355229	0.496795	0.000179543	0.172642	0.220994	0.300942	0.0802659	0.243595	0.0694235	0.969786	-0.00374861	0.805575	-0.0191113	0.28638	0.0316642		FALSE	FALSE	FALSE	FALSE
ENSMUST00000119026	ENSMUSG00000034324	Tmem132c	blue	0.795395	1.87025e-12	0.0416449	0.769421	0.654728	1.39926e-07	0.49846	0.000169429	0.152927	0.279099	-0.448801	0.000846504	-0.237528	0.0899682	-0.564767	1.29226e-05	0.4199	0.00194206	0.505842	0.122477	0.629014	-0.0655084	0.188585	0.170617	0.172509	0.167095	0.0993946	0.0955831		FALSE	FALSE	TRUE	FALSE
ENSMUST00000051950	ENSMUSG00000042605	Atxn2	brown	0.115536	0.414713	0.689274	1.6034e-08	0.654717	1.40015e-07	0.769203	2.71554e-11	-0.369724	0.00698365	-0.253006	0.0703471	-0.200822	0.153426	0.188729	0.180264	0.0339133	0.811357	0.9012	0.0189195	0.0623985	0.116836	0.301638	0.0684749	0.541999	0.0529648	0.0279178	0.0662357		FALSE	FALSE	TRUE	TRUE
ENSMUST00000023029	ENSMUSG00000022394	L3mbtl2	brown	0.0447508	0.75275	0.620851	9.09208e-07	0.654429	1.424e-07	0.354064	0.0100199	-0.489328	0.00023203	-0.373237	0.00642485	0.288002	0.0384131	0.226665	0.10612	0.431041	0.00142225	0.827228	-0.0302521	0.356504	-0.0798108	0.961893	-0.00554924	0.986288	0.00237228	0.501821	-0.0266845		FALSE	FALSE	TRUE	FALSE
ENSMUST00000068259	ENSMUSG00000029775	Klhdc10	brown	-0.163809	0.245892	0.939709	5.96888e-25	0.654348	1.43086e-07	0.64	3.24666e-07	-0.309506	0.0255648	0.033466	0.8138	0.133887	0.34401	0.56623	1.2132e-05	0.160939	0.254375	0.793256	-0.0287722	0.898894	-0.0127231	0.488288	-0.035448	0.933793	-0.00760698	0.550825	-0.0199444		FALSE	FALSE	TRUE	TRUE
ENSMUST00000169266	ENSMUSG00000005442	Cic	brown	0.107152	0.449601	0.708774	4.11818e-09	0.654218	1.44177e-07	0.696109	1.00788e-08	-0.377336	0.00582255	-0.239122	0.0877691	-0.418272	0.00203077	0.0930632	0.511695	-0.11573	0.413925	0.654305	-0.0799601	0.0524895	0.188075	0.335939	0.160727	0.392879	0.0870574	0.100414	0.0899838		FALSE	FALSE	FALSE	TRUE
ENSMUST00000026209	ENSMUSG00000025195	Dnmbp	lightcyan	0.24938	0.074607	0.575688	8.00716e-06	0.653802	1.4773e-07	0.740664	3.45528e-10	-0.248216	0.076016	-0.272	0.0510934	-0.336759	0.014641	0.00862963	0.951584	0.0316384	0.823802	0.511604	-0.0959359	0.914408	-0.0169324	0.998711	0.000357349	0.488555	0.082374	0.965586	-0.00385862		FALSE	FALSE	FALSE	FALSE
ENSMUST00000101059	ENSMUSG00000045009	Prrt3	lightcyan	0.244827	0.0802418	0.402863	0.00306577	0.653785	1.47877e-07	0.220322	0.116532	-0.430858	0.00142964	-0.514939	9.38791e-05	0.270766	0.0521979	-0.0237484	0.867281	0.51155	0.000106263	0.939524	-0.0117214	0.193893	0.0937543	0.984038	-0.00247236	0.471593	0.0491705	0.32428	0.0339847		FALSE	FALSE	TRUE	TRUE
ENSMUST00000069817	ENSMUSG00000039262	Prrc2b	brown	0.102662	0.468925	0.707581	4.48957e-09	0.653703	1.48586e-07	0.654532	1.41543e-07	-0.356629	0.00945574	-0.2171	0.12211	-0.403278	0.00303278	0.0896413	0.527404	-0.10122	0.475227	0.676993	-0.0805563	0.492341	0.0616416	0.28445	0.153243	0.443666	0.0487933	0.413326	0.0468065		FALSE	FALSE	FALSE	TRUE
ENSMUST00000044954	ENSMUSG00000037434	Slc30a1	magenta	0.380797	0.00535305	0.489833	0.000228085	0.65359	1.49577e-07	0.752966	1.20394e-10	0.0666118	0.638934	-0.117026	0.408681	-0.102378	0.470165	0.00495402	0.972195	0.237741	0.089673	0.0375455	-0.137665	0.281442	-0.0700301	0.728825	0.0260749	0.908247	0.0125205	0.167564	-0.0424538		FALSE	FALSE	FALSE	FALSE
ENSMUST00000006893	ENSMUSG00000006711	D130043K22Rik	lightcyan	0.435136	0.00126499	0.467491	0.000475367	0.653381	1.51411e-07	0.567297	1.15841e-05	0.118296	0.403578	-0.0789792	0.577833	-0.301237	0.0299968	-0.136704	0.333858	0.132843	0.347818	0.915221	-0.0174971	0.744282	0.0299724	0.423355	0.0598456	0.997274	-0.000516752	0.708096	0.0171284		FALSE	FALSE	FALSE	FALSE
ENSMUST00000166468	ENSMUSG00000019889	Ptprk	blue	0.781221	8.32536e-12	0.123853	0.381693	0.653313	1.5201e-07	0.57853	7.04915e-06	0.289058	0.0376772	-0.272471	0.0506773	-0.375218	0.00612726	-0.516794	8.76759e-05	0.271304	0.0517143	0.740676	-0.0371124	0.885275	-0.0144223	0.463413	0.0415087	0.906949	0.0110333	0.987467	0.000926847		FALSE	FALSE	FALSE	FALSE
ENSMUST00000051431	ENSMUSG00000047539	Fbxo28	blue	0.648184	2.04527e-07	0.183071	0.193923	0.653276	1.52342e-07	0.423636	0.00175147	0.169475	0.229711	-0.297937	0.0319359	0.0479284	0.735809	-0.299636	0.030925	0.514363	9.58885e-05	0.868464	0.0223282	0.681503	0.0346437	0.923117	0.00910223	0.405877	-0.0510035	0.946342	0.00366352		FALSE	FALSE	TRUE	FALSE
ENSMUST00000069805	ENSMUSG00000060671	Atp8b2	blue	0.595372	3.23098e-06	0.189411	0.178668	0.653221	1.52829e-07	0.346529	0.0118485	-0.0323196	0.820071	-0.435233	0.00126144	-0.109068	0.441489	-0.385608	0.00475553	0.403115	0.00304571	0.0501712	0.153889	0.00582806	0.148163	0.916969	0.0131539	0.878651	0.0191757	0.00475011	0.081785		FALSE	FALSE	TRUE	TRUE
ENSMUST00000046303	ENSMUSG00000032652	Crebl2	brown	0.101244	0.47512	0.659638	1.04615e-07	0.653176	1.53232e-07	0.419632	0.00195644	-0.0931436	0.511329	-0.053318	0.707361	0.440197	0.00109222	0.339242	0.0138827	0.522071	7.20217e-05	0.817905	0.0293277	0.820245	0.0216984	0.97952	-0.00304044	0.995349	0.000695742	0.756902	0.0136786		FALSE	FALSE	FALSE	TRUE
ENSMUST00000099294	ENSMUSG00000025085	Ablim1	blue	0.850817	1.39438e-15	-0.0201568	0.887212	0.653156	1.53413e-07	0.338749	0.0140307	0.154245	0.274927	-0.495797	0.000185867	-0.329485	0.0170689	-0.698577	8.49624e-09	0.361729	0.00841519	0.486182	-0.0787873	0.640877	0.038343	0.155775	0.107468	0.931121	0.0100271	0.595431	0.0227159		FALSE	FALSE	FALSE	TRUE
ENSMUST00000035106	ENSMUSG00000032519	Slc25a38	lightcyan	0.217093	0.122123	0.504389	0.000137479	0.652892	1.55799e-07	0.403633	0.0030047	-0.184014	0.191597	-0.248719	0.0754051	0.369408	0.00703581	0.177432	0.20825	0.558118	1.71537e-05	0.0110235	0.201556	0.773836	0.0329044	0.398372	-0.0713052	0.936768	-0.0131065	0.43864	0.0367404		FALSE	FALSE	FALSE	FALSE
ENSMUST00000085245	ENSMUSG00000048833	Slc39a9	brown	-0.134969	0.34009	0.854722	7.54028e-16	0.652776	1.5685e-07	0.588728	4.41843e-06	-0.484338	0.000274515	-0.187343	0.183545	0.180209	0.201104	0.487564	0.000246317	0.212103	0.131158	0.948077	-0.00934116	0.993018	-0.00121633	0.826031	-0.0172481	0.99176	0.0012154	0.921775	-0.00514646		FALSE	FALSE	TRUE	FALSE
ENSMUST00000026663	ENSMUSG00000025578	Cbx8	blue	0.718474	2.00856e-09	0.0773695	0.585633	0.652657	1.57946e-07	0.464363	0.000524771	0.113667	0.422352	-0.438709	0.00114069	-0.0126969	0.928814	-0.435929	0.0012364	0.534163	4.53246e-05	0.757833	-0.0574901	0.037312	-0.16951	0.884467	0.026652	0.949005	0.0173233	0.435697	-0.0468791		FALSE	FALSE	FALSE	FALSE
ENSMUST00000095267	ENSMUSG00000071076	Jund	blue	0.827225	4.08028e-14	-0.0751373	0.596527	0.652616	1.58318e-07	0.313901	0.0234416	0.00459974	0.974183	-0.65252	1.59208e-07	0.11292	0.425431	-0.589491	4.26406e-06	0.691129	1.41531e-08	0.579932	0.0551529	0.355352	0.0698453	0.730951	-0.0308508	0.521374	0.0487791	0.264966	0.0352537		FALSE	FALSE	FALSE	TRUE
ENSMUST00000030134	ENSMUSG00000028426	Rad23b	yellow	0.517129	8.65962e-05	0.207261	0.140399	0.65254	1.59027e-07	0.117993	0.404794	0.181715	0.197302	-0.249109	0.0749326	0.593902	3.46484e-06	-0.108565	0.443609	0.860241	3.06558e-16	0.749336	-0.0318996	0.534439	-0.0434571	0.753363	-0.0180848	0.457518	-0.0446004	0.188061	-0.0342025		FALSE	FALSE	TRUE	TRUE
ENSMUST00000000939	ENSMUSG00000000915	Hip1r	blue	0.941679	2.6635e-25	-0.133646	0.344887	0.652353	1.60761e-07	0.274911	0.0485632	0.144246	0.307617	-0.601052	2.45868e-06	-0.135005	0.339957	-0.757978	7.69759e-11	0.555328	1.92829e-05	0.672563	0.0445239	0.971567	-0.00419761	0.821665	0.0172924	0.907753	0.0107081	0.647704	0.0173426		FALSE	FALSE	TRUE	FALSE
ENSMUST00000034339	ENSMUSG00000031871	Cdh5	magenta	0.233554	0.0956383	0.572057	9.40642e-06	0.651945	1.64625e-07	0.934051	5.25615e-24	-0.444677	0.000957301	-0.427745	0.00156125	-0.39826	0.00345451	0.0052778	0.970378	-0.0236137	0.868027	0.791523	0.043027	0.550793	0.0714811	0.972932	0.0124338	0.0767959	0.192622	0.113736	0.0826684		FALSE	FALSE	TRUE	TRUE
ENSMUST00000022102	ENSMUSG00000021610	Clptm1l	brown	-0.142131	0.314838	0.837466	1.00674e-14	0.651924	1.64828e-07	0.538615	3.80468e-05	-0.42195	0.00183533	-0.13733	0.331629	0.433083	0.00134177	0.566975	1.17469e-05	0.409338	0.00258455	0.974918	0.00449036	0.952229	0.00669701	0.116847	-0.067635	0.989598	-0.00131508	0.725093	-0.0136494		FALSE	FALSE	FALSE	FALSE
ENSMUST00000034411	ENSMUSG00000031935	Med17	brown	0.0155996	0.912598	0.72365	1.35263e-09	0.651805	1.65971e-07	0.492251	0.000210013	-0.254879	0.0682239	-0.111596	0.430911	0.313391	0.0236801	0.370437	0.00686685	0.38609	0.00469895	0.889377	-0.0219434	0.853336	-0.0209018	0.8707	-0.0171151	0.803824	0.0271366	0.884958	-0.00858537		FALSE	FALSE	TRUE	FALSE
ENSMUST00000040241	ENSMUSG00000033658	Ddx19b	magenta	0.193285	0.169782	0.665628	7.28273e-08	0.651494	1.68988e-07	0.74889	1.71871e-10	-0.0221552	0.876113	-0.00446153	0.974958	-0.0844919	0.551486	0.207523	0.139886	0.156012	0.269399	0.898268	-0.0182506	0.189365	0.0813437	0.212384	0.069441	0.969206	0.00468305	0.320674	0.0341124		FALSE	FALSE	FALSE	TRUE
ENSMUST00000032916	ENSMUSG00000030678	Maz	brown	0.00176804	0.990075	0.712521	3.13158e-09	0.651433	1.69585e-07	0.519617	7.89511e-05	-0.409638	0.00256402	-0.228517	0.10322	0.401233	0.00319882	0.395014	0.00375415	0.466844	0.000485214	0.289835	0.0782457	0.0315505	0.104	0.889919	-0.0102402	0.78415	0.0188259	0.0392017	0.0493591		FALSE	FALSE	FALSE	TRUE
ENSMUST00000022831	ENSMUSG00000047153	Khnyn	brown	-0.0504322	0.722546	0.866631	1.02925e-16	0.651218	1.71717e-07	0.796733	1.61453e-12	-0.365789	0.0076593	-0.0980573	0.4892	-0.126462	0.371665	0.395694	0.00368951	0.00526978	0.970423	0.907117	-0.0203455	0.618776	-0.0509987	0.207481	0.0942727	0.423002	0.077881	0.678842	0.022668		FALSE	FALSE	FALSE	FALSE
ENSMUST00000002848	ENSMUSG00000002771	Grin2d	lightcyan	0.160678	0.255157	0.607856	1.76005e-06	0.651061	1.73289e-07	0.655035	1.37427e-07	-0.388605	0.00441362	-0.324024	0.0191098	-0.0190128	0.893575	0.152582	0.280199	0.240174	0.0863414	0.319834	0.101857	0.888876	0.017264	0.980984	0.00431486	0.837865	0.0264966	0.358454	0.0379722		FALSE	FALSE	TRUE	TRUE
ENSMUST00000022587	ENSMUSG00000022010	Tsc22d1	yellow	0.795651	1.81837e-12	-0.0731066	0.606515	0.650806	1.75864e-07	0.177841	0.207187	0.101907	0.47222	-0.560799	1.53138e-05	0.291238	0.0361944	-0.518588	8.20349e-05	0.80571	5.85008e-13	0.24109	0.0809968	0.75404	0.0284129	0.240551	-0.0549098	0.448196	-0.0484278	0.960365	0.00244616		FALSE	FALSE	FALSE	FALSE
ENSMUST00000169121	ENSMUSG00000024743	Syt7	brown	0.0595648	0.67488	0.74212	3.05943e-10	0.650229	1.81829e-07	0.668622	6.05817e-08	-0.356811	0.00941696	-0.168188	0.233318	-0.268899	0.0539058	0.183013	0.194065	-0.0168218	0.90578	0.912035	-0.0164523	0.0548424	0.100533	0.131438	0.108381	0.601233	0.0323788	0.0372176	0.0552552		FALSE	FALSE	FALSE	TRUE
ENSMUST00000090300	ENSMUSG00000060657	Marf1	blue	0.558683	1.67493e-05	0.277363	0.0465116	0.649838	1.85974e-07	0.563383	1.37142e-05	-0.187952	0.1821	-0.499858	0.000161335	-0.476013	0.000361351	-0.413821	0.00229184	0.0767959	0.588424	0.0988516	0.100925	0.0390022	0.125412	0.668462	0.023437	0.636551	-0.0280433	0.00970024	0.0564447		FALSE	FALSE	TRUE	FALSE
ENSMUST00000006137	ENSMUSG00000005981	Trap1	brown	-0.147772	0.295815	0.874628	2.42008e-17	0.649826	1.86108e-07	0.63344	4.65686e-07	-0.447355	0.000883961	-0.105125	0.458269	0.239576	0.0871505	0.540027	3.59742e-05	0.263493	0.0591081	0.792097	0.0310219	0.96293	0.00563725	0.89806	-0.0109357	0.977624	-0.00311341	0.939836	0.0039923		FALSE	FALSE	FALSE	FALSE
ENSMUST00000006377	ENSMUSG00000006215	Zbtb17	yellow	0.547282	2.68675e-05	0.163329	0.247296	0.649815	1.86222e-07	0.158247	0.262512	-0.144848	0.305581	-0.515349	9.24754e-05	0.259767	0.0629229	-0.2959	0.0331846	0.659649	1.04544e-07	0.426411	0.0911628	0.110967	0.137613	0.845711	-0.0229287	0.860972	0.0222828	0.0892532	0.0609314		FALSE	FALSE	FALSE	TRUE
ENSMUST00000087200	ENSMUSG00000024429	Gnl1	blue	0.953341	1.15615e-27	-0.198497	0.158342	0.649692	1.87544e-07	0.200076	0.154991	0.108097	0.445588	-0.689635	1.56506e-08	0.0130562	0.926806	-0.772133	2.04893e-11	0.68372	2.31672e-08	0.765671	0.0318407	0.852979	0.0209839	0.82841	0.0142357	0.985589	-0.00163583	0.617577	0.0169237		FALSE	FALSE	TRUE	FALSE
ENSMUST00000020826	ENSMUSG00000020519	Sap30l	lightcyan	0.244058	0.0812262	0.466813	0.000485695	0.649685	1.87622e-07	0.354048	0.0100237	-0.139111	0.325336	-0.244418	0.0807634	0.420032	0.00193504	0.137994	0.329275	0.606066	1.92327e-06	0.547434	0.0753731	0.772659	0.0324907	0.912063	0.0143975	0.911381	0.0167609	0.417011	0.0367843		FALSE	FALSE	TRUE	TRUE
ENSMUST00000008748	ENSMUSG00000008604	Ubqln4	blue	0.856496	5.66885e-16	-0.0756406	0.594063	0.649657	1.87929e-07	0.37818	0.00570483	-0.0705362	0.61926	-0.713751	2.85965e-09	-0.255536	0.0674907	-0.716606	2.31179e-09	0.424537	0.00170808	0.152974	0.0968201	0.172925	0.100202	0.795346	0.0173667	0.915816	0.00923057	0.012231	0.0574916		FALSE	FALSE	TRUE	TRUE
ENSMUST00000040677	ENSMUSG00000036611	Eepd1	blue	0.789253	3.62227e-12	-0.0477673	0.736665	0.649592	1.88625e-07	0.201008	0.153038	0.00229096	0.98714	-0.613803	1.30573e-06	-0.00294576	0.983464	-0.607248	1.81403e-06	0.572457	9.24181e-06	0.904846	0.0222802	0.3365	0.0950141	0.916078	0.0142271	0.886631	-0.0202863	0.579836	0.0281568		FALSE	FALSE	TRUE	FALSE
ENSMUST00000057195	ENSMUSG00000109511	Nup62	lightcyan	0.241232	0.0849235	0.433881	0.00131142	0.649549	1.89102e-07	0.27445	0.0489572	-0.196285	0.163126	-0.315748	0.0225949	0.496831	0.000179321	0.127514	0.367668	0.684547	2.19436e-08	0.263945	0.10556	0.848209	0.0228911	0.899834	-0.0137882	0.950338	0.00868496	0.406382	0.0335802		FALSE	FALSE	FALSE	TRUE
ENSMUST00000042021	ENSMUSG00000038984	Tspyl5	blue	0.924876	1.2227e-22	-0.0942762	0.506183	0.649483	1.89814e-07	0.316103	0.0224348	0.292238	0.0355303	-0.466158	0.000495877	-0.134236	0.342743	-0.689017	1.63119e-08	0.543127	3.17826e-05	0.924573	-0.0140555	0.850799	-0.0181669	0.429902	-0.0474542	0.665768	-0.0317361	0.425349	-0.0278624		FALSE	FALSE	TRUE	TRUE
ENSMUST00000018449	ENSMUSG00000020850	Prpf8	brown	-0.00632276	0.964517	0.813887	2.2143e-13	0.649469	1.89975e-07	0.811244	3.04681e-13	-0.359866	0.00878319	-0.124371	0.379691	-0.258209	0.0645748	0.292675	0.0352432	-0.0546248	0.700521	0.404574	-0.149555	0.768019	0.0559756	0.176373	0.281782	0.384905	0.147166	0.319898	0.0808244		FALSE	FALSE	FALSE	TRUE
ENSMUST00000043616	ENSMUSG00000034636	Zyg11b	brown	-0.0217057	0.878607	0.849532	1.70046e-15	0.649463	1.9004e-07	0.64493	2.46181e-07	-0.1348	0.340698	0.0687071	0.628398	-0.160353	0.256132	0.361376	0.00848399	0.00482846	0.972899	0.363699	-0.0669738	0.836056	-0.018928	0.952818	-0.00648679	0.358504	-0.0404905	0.217899	-0.0323654		FALSE	FALSE	TRUE	TRUE
ENSMUST00000002473	ENSMUSG00000031820	Babam1	yellow	0.418871	0.00199774	0.246097	0.0786373	0.649362	1.91143e-07	0.248747	0.0753712	-0.219068	0.118679	-0.511858	0.000105079	0.521071	7.47766e-05	-0.0879315	0.535342	0.793557	2.28452e-12	0.805323	0.0316361	0.838193	-0.0231424	0.975722	0.00355304	0.793348	-0.0224096	0.960897	-0.00281921		FALSE	FALSE	TRUE	TRUE
ENSMUST00000088345	ENSMUSG00000024163	Mapk8ip3	brown	-0.0230878	0.870941	0.769126	2.7356e-11	0.649133	1.93685e-07	0.560694	1.5382e-05	-0.414233	0.00226652	-0.196569	0.162506	-0.170825	0.225965	0.247855	0.0764583	0.0265497	0.851793	0.983985	-0.00332263	0.549034	0.0741729	0.81827	0.0425081	0.338895	0.0739251	0.265966	0.0505367		FALSE	FALSE	FALSE	TRUE
ENSMUST00000056355	ENSMUSG00000048142	Nat8l	blue	0.968902	5.4616e-32	-0.194585	0.166874	0.64841	2.0189e-07	0.194212	0.167705	0.17056	0.226696	-0.633569	4.62426e-07	-0.0375307	0.791663	-0.786056	5.06618e-12	0.64637	2.26857e-07	0.7342	-0.0326236	0.687046	0.0369957	0.153245	0.0540601	0.810648	0.0152685	0.557371	0.0186611		FALSE	FALSE	FALSE	TRUE
ENSMUST00000081790	ENSMUSG00000033417	Cacul1	lightcyan	0.318254	0.0214872	0.504432	0.000137267	0.648395	2.02069e-07	0.410096	0.00253289	0.101852	0.472459	-0.0589644	0.677978	-0.01089	0.938924	0.0195037	0.890843	0.294522	0.0340518	0.818002	-0.0308456	0.970148	-0.00484282	0.956404	-0.00715799	0.931453	-0.011863	0.756096	-0.0147079		FALSE	FALSE	TRUE	TRUE
ENSMUST00000047753	ENSMUSG00000040584	Abcb1a	magenta	0.324108	0.019077	0.54891	2.5141e-05	0.648316	2.02986e-07	0.953536	1.04358e-27	-0.157842	0.26375	-0.232307	0.0974733	-0.45734	0.000652973	-0.0389093	0.78419	-0.0275658	0.846188	0.515266	-0.0825917	0.131453	-0.0950578	0.579748	0.0913486	0.125059	0.197398	0.661325	0.0294433		FALSE	FALSE	FALSE	FALSE
ENSMUST00000077642	ENSMUSG00000026585	Kifap3	blue	0.844748	3.50459e-15	0.00140078	0.992137	0.64831	2.0305e-07	0.238725	0.0883133	0.428739	0.00151812	-0.266314	0.0563452	-0.0303738	0.83074	-0.554521	1.99436e-05	0.575125	8.21068e-06	0.935647	-0.0100206	0.588282	-0.0409629	0.95453	-0.00450417	0.4234	-0.0373776	0.464621	-0.0222396		FALSE	FALSE	TRUE	TRUE
ENSMUST00000021527	ENSMUSG00000021108	Prkch	blue	0.8053	6.13468e-13	0.0204262	0.885714	0.648266	2.03561e-07	0.535825	4.24695e-05	0.0509407	0.719863	-0.548769	2.52865e-05	-0.259912	0.0627704	-0.604755	2.05166e-06	0.396396	0.00362389	0.82784	0.0529187	0.68808	0.0573743	0.61008	0.109942	0.931853	0.0268789	0.358067	0.0652005		FALSE	FALSE	TRUE	TRUE
ENSMUST00000017783	ENSMUSG00000017639	Rab11fip4	blue	0.921788	3.22566e-22	-0.134099	0.343237	0.648151	2.0491e-07	0.237368	0.0901923	0.0769222	0.587809	-0.657352	1.19865e-07	-0.233838	0.095224	-0.80081	1.02464e-12	0.474534	0.000379165	0.931268	0.0111801	0.61012	0.0502794	0.268414	0.0449566	0.848441	-0.0127182	0.453348	0.023766		FALSE	FALSE	TRUE	FALSE
ENSMUST00000022062	ENSMUSG00000021577	Sdha	brown	-0.10175	0.472908	0.801146	9.86497e-13	0.648124	2.05229e-07	0.488848	0.000235844	-0.260174	0.0624969	-0.0419062	0.768014	0.518036	8.37356e-05	0.563358	1.37293e-05	0.493482	0.000201326	0.852635	-0.0200766	0.745213	-0.0282985	0.997873	-0.000244072	0.959904	-0.00429773	0.718937	-0.0129384		FALSE	FALSE	TRUE	TRUE
ENSMUST00000031653	ENSMUSG00000029648	Flt1	magenta	0.29954	0.0309816	0.527797	5.79656e-05	0.648076	2.0579e-07	0.960235	2.3041e-29	-0.362824	0.00820529	-0.413067	0.00233894	-0.453147	0.000742364	-0.0627683	0.658444	-0.0247386	0.861801	0.175666	0.106923	0.0375112	0.116482	0.154779	0.216461	3.99949e-05	0.411176	1.25147e-08	0.210477		FALSE	TRUE	TRUE	TRUE
ENSMUST00000045847	ENSMUSG00000040857	Erf	blue	0.799741	1.15552e-12	-0.0318284	0.822761	0.647822	2.0881e-07	0.320672	0.0204619	0.0527949	0.710106	-0.579084	6.87538e-06	-0.077405	0.585461	-0.603746	2.15581e-06	0.520257	7.70874e-05	0.14559	-0.117947	0.334511	0.0818565	0.547327	0.043291	0.652835	0.0533422	0.740345	0.0163865		FALSE	FALSE	FALSE	TRUE
ENSMUST00000112096	ENSMUSG00000041740	Rnf10	brown	0.101338	0.474709	0.580947	6.31935e-06	0.647728	2.09936e-07	0.363025	0.0081672	-0.420933	0.00188762	-0.358641	0.00903275	0.224956	0.108853	0.178639	0.205122	0.387738	0.00451023	0.47342	0.066728	0.136846	0.140837	0.125352	-0.0821663	0.899486	0.0157685	0.315896	0.0373946		FALSE	FALSE	FALSE	TRUE
ENSMUST00000110865	ENSMUSG00000056413	Adap1	blue	0.90526	3.19102e-20	-0.0980397	0.489279	0.647303	2.15093e-07	0.35354	0.0101388	0.137087	0.332495	-0.578998	6.90209e-06	-0.161666	0.252208	-0.707348	4.56571e-09	0.505239	0.00013338	0.913914	-0.0157889	0.657874	0.0473243	0.186143	0.0861703	0.528738	0.0531684	0.16808	0.0440963		FALSE	FALSE	FALSE	TRUE
ENSMUST00000034537	ENSMUSG00000032038	St3gal4	lightcyan	0.546256	2.80118e-05	0.174299	0.216526	0.647226	2.16044e-07	0.34052	0.0135057	-0.0653599	0.645263	-0.473884	0.000387232	0.254598	0.0685388	-0.224593	0.109439	0.65411	1.45092e-07	0.26694	0.11357	0.561403	-0.0535647	0.0983463	-0.112706	0.911302	-0.0164844	0.783986	-0.0157025		FALSE	FALSE	FALSE	TRUE
ENSMUST00000162007	ENSMUSG00000025920	Stau2	blue	0.748247	1.81686e-10	0.0272907	0.847705	0.647174	2.16688e-07	0.265052	0.0575678	0.144532	0.306647	-0.453242	0.000740231	-0.153265	0.278024	-0.573176	8.95251e-06	0.438714	0.00114053	0.275956	-0.10755	0.465859	-0.0512424	0.630407	0.0346216	0.663109	-0.0311721	0.220282	-0.0392231		FALSE	FALSE	FALSE	TRUE
ENSMUST00000067912	ENSMUSG00000055148	Klf2	lightcyan	0.522922	6.9752e-05	0.281628	0.0431119	0.646873	2.20449e-07	0.775307	1.50315e-11	-0.21853	0.11961	-0.521265	7.42333e-05	-0.297641	0.0321148	-0.278581	0.045519	0.203553	0.147796	0.0177132	0.352595	0.00380262	0.306186	0.914905	0.0280746	0.151403	0.199268	1.77126e-05	0.222596		FALSE	FALSE	TRUE	TRUE
ENSMUST00000109221	ENSMUSG00000017929	B4galt5	blue	0.883768	4.07781e-18	-0.130146	0.357782	0.646723	2.22333e-07	0.197522	0.160438	0.0573657	0.686252	-0.656613	1.25225e-07	0.0193182	0.891875	-0.69541	1.05748e-08	0.649229	1.9261e-07	0.778205	0.0342091	0.0981096	0.0918898	0.983404	-0.00251178	0.562668	-0.0381473	0.56237	0.021663		FALSE	FALSE	FALSE	FALSE
ENSMUST00000102936	ENSMUSG00000028479	Gne	brown	0.0295479	0.835277	0.715004	2.6057e-09	0.646599	2.23915e-07	0.620585	9.2188e-07	-0.400745	0.00323953	-0.244399	0.0807882	-0.00763806	0.957142	0.262547	0.0600585	0.161407	0.252981	0.577819	-0.0981862	0.965045	0.0090788	0.801393	0.0531644	0.834989	0.0512977	0.967936	0.00451139		FALSE	FALSE	FALSE	TRUE
ENSMUST00000034228	ENSMUSG00000031776	Arl2bp	brown	0.0808978	0.568598	0.679214	3.10482e-08	0.646271	2.28141e-07	0.52166	7.31435e-05	-0.188327	0.181211	-0.0970729	0.493593	0.292307	0.035485	0.336367	0.0147639	0.406442	0.00279085	0.762833	0.03611	0.43552	0.0575518	0.889837	-0.0156211	0.746583	0.0290384	0.427593	0.0287895		FALSE	FALSE	FALSE	TRUE
ENSMUST00000036113	ENSMUSG00000039976	Tbc1d16	brown	-0.210297	0.13455	0.920819	4.33811e-22	0.646254	2.28351e-07	0.584003	5.49697e-06	-0.489109	0.00023376	-0.106014	0.454456	0.204107	0.146672	0.564738	1.2939e-05	0.187979	0.182036	0.980365	0.00423202	0.124565	0.10273	0.427817	0.0453714	0.653734	0.03625	0.106452	0.0484154		FALSE	FALSE	TRUE	TRUE
ENSMUST00000042412	ENSMUSG00000040289	Hey1	yellow	0.838121	9.17539e-15	-0.11293	0.425387	0.646223	2.28758e-07	0.162003	0.251209	0.0939321	0.507744	-0.620928	9.05593e-07	0.220068	0.116964	-0.596654	3.03923e-06	0.778326	1.11429e-11	0.846546	0.0287439	0.522848	-0.0483941	0.355014	-0.0552399	0.940468	-0.00821475	0.609218	-0.020605		FALSE	FALSE	FALSE	TRUE
ENSMUST00000022535	ENSMUSG00000021962	Dcp1a	brown	0.0475742	0.737691	0.708987	4.05513e-09	0.646118	2.30126e-07	0.625192	7.24313e-07	-0.303178	0.0289031	-0.177335	0.208503	0.0597903	0.673718	0.318056	0.0215728	0.209543	0.135985	0.926015	0.0153365	0.706767	0.0355486	0.826031	0.0214495	0.803656	0.0276951	0.54956	0.0260492		FALSE	FALSE	TRUE	TRUE
ENSMUST00000162792	ENSMUSG00000033400	Agl	brown	0.127722	0.366881	0.620299	9.35678e-07	0.645811	2.3418e-07	0.576021	7.889e-06	-0.424387	0.00171525	-0.363967	0.00799086	-0.112391	0.427615	0.0952168	0.501931	0.121381	0.391341	0.982258	0.00411633	0.29766	0.0904709	0.872538	-0.0196244	0.635449	-0.044632	0.864163	0.00983913		FALSE	FALSE	FALSE	FALSE
ENSMUST00000027554	ENSMUSG00000026317	Cln8	lightcyan	0.161678	0.252174	0.561207	1.50503e-05	0.645785	2.34534e-07	0.451127	0.000789249	-0.342802	0.0128545	-0.341695	0.013167	0.120815	0.393569	0.140282	0.321242	0.316939	0.0220624	0.674611	0.0519308	0.782352	0.0280261	0.900153	0.0134126	0.797273	-0.0269895	0.744646	0.0162412		FALSE	FALSE	TRUE	FALSE
ENSMUST00000063470	ENSMUSG00000020151	Ptprr	lightcyan	0.227828	0.104291	0.597653	2.89705e-06	0.64561	2.36874e-07	0.641743	2.94564e-07	-0.100862	0.476799	-0.134472	0.341886	-0.219266	0.118339	0.0797962	0.573892	0.0920947	0.516117	0.309968	-0.154337	0.348893	-0.115974	0.914562	0.0244879	0.608605	-0.0959696	0.138644	-0.0871571		FALSE	FALSE	FALSE	TRUE
ENSMUST00000085374	ENSMUSG00000070570	Slc17a7	lightcyan	0.46745	0.000475987	0.182872	0.194415	0.645512	2.38195e-07	0.104503	0.460951	-0.169992	0.228272	-0.504735	0.000135796	0.241759	0.0842235	-0.262318	0.0602902	0.626356	6.81044e-07	0.21935	-0.0846207	0.984006	0.0031024	0.920317	0.00809685	0.955937	0.00513091	0.668404	-0.0166031		FALSE	FALSE	FALSE	TRUE
ENSMUST00000044165	ENSMUSG00000039115	Itga9	blue	0.805491	6.00069e-13	-0.00920546	0.948358	0.645384	2.39927e-07	0.37963	0.00550749	0.0854598	0.54692	-0.542104	3.31131e-05	-0.12096	0.392996	-0.591588	3.86479e-06	0.470253	0.000435271	0.922378	0.0250494	0.764618	0.0453313	0.819557	0.0426197	0.637986	-0.0750129	0.93908	0.00782788		FALSE	FALSE	TRUE	FALSE
ENSMUST00000070635	ENSMUSG00000029860	Zyx	blue	0.633281	4.69725e-07	0.0917851	0.517535	0.645136	2.43331e-07	0.526927	5.99243e-05	-0.23222	0.0976032	-0.674888	4.09297e-08	-0.100519	0.478306	-0.44111	0.00106342	0.45253	0.000756409	0.70268	-0.0485004	0.939299	0.00972175	0.897534	-0.0140519	0.247382	0.0745455	0.948883	0.00397312		FALSE	FALSE	TRUE	TRUE
ENSMUST00000093073	ENSMUSG00000017478	Zc3h18	lightcyan	0.286022	0.0398249	0.41622	0.00214767	0.645119	2.43554e-07	0.332365	0.0160695	-0.224759	0.10917	-0.349991	0.0109755	0.315421	0.0227425	0.0425519	0.764541	0.525884	6.23538e-05	0.96869	-0.00687859	0.232819	0.0846144	0.711173	0.0326294	0.801295	-0.0292026	0.651399	0.0211525		FALSE	FALSE	FALSE	FALSE
ENSMUST00000016897	ENSMUSG00000022442	Ttll1	blue	0.89677	2.46112e-19	-0.129745	0.359275	0.644684	2.49636e-07	0.246417	0.0782364	0.14464	0.306285	-0.596941	2.99771e-06	0.0257719	0.856088	-0.676754	3.63507e-08	0.670595	5.35976e-08	0.864471	0.0253691	0.513558	-0.05832	0.803881	-0.0227704	0.567877	-0.0439787	0.574736	-0.0236291		FALSE	FALSE	FALSE	TRUE
ENSMUST00000033380	ENSMUSG00000031065	Cdk16	blue	0.946495	3.26834e-26	-0.182992	0.194118	0.644613	2.50638e-07	0.233552	0.0956421	0.0859141	0.544783	-0.68579	2.02166e-08	-0.140092	0.321901	-0.804782	6.51271e-13	0.571512	9.6346e-06	0.627412	0.0442485	0.711315	0.0314059	0.990297	-0.0011778	0.855875	0.0128141	0.448309	0.022935		FALSE	FALSE	FALSE	TRUE
ENSMUST00000030799	ENSMUSG00000028958	Tmub1	yellow	0.63023	5.53867e-07	0.112192	0.428437	0.644587	2.51004e-07	0.224223	0.110041	0.112789	0.425972	-0.366211	0.0075841	0.315071	0.022902	-0.296313	0.032928	0.726372	1.09472e-09	0.986876	0.00497534	0.528707	-0.0893814	0.972644	-0.00835157	0.851629	-0.0456809	0.731188	-0.0263703		FALSE	FALSE	FALSE	TRUE
ENSMUST00000113215	ENSMUSG00000032261	Sh3bgrl2	blue	0.518196	8.32402e-05	0.291649	0.03592	0.644566	2.51302e-07	0.528091	5.73171e-05	0.075395	0.595265	-0.300345	0.0305109	-0.114712	0.418073	-0.216501	0.123168	0.339573	0.0137842	0.839075	-0.0282658	0.11074	-0.0946489	0.958482	-0.00773961	0.980194	-0.00425206	0.348383	-0.0335708		FALSE	FALSE	TRUE	TRUE
ENSMUST00000098350	ENSMUSG00000032485	Scap	brown	-0.169424	0.229854	0.851059	1.34297e-15	0.644489	2.52403e-07	0.499476	0.000163514	-0.564515	1.30636e-05	-0.214835	0.126151	0.22688	0.10578	0.487462	0.000247165	0.247315	0.0771219	0.920965	0.0130885	0.778807	0.0260602	0.874068	0.0121744	0.516365	0.0380612	0.510126	0.02209		FALSE	FALSE	TRUE	TRUE
ENSMUST00000103220	ENSMUSG00000003660	Snrnp200	brown	-0.194418	0.167246	0.942926	1.57467e-25	0.644398	2.53704e-07	0.710479	3.6377e-09	-0.505451	0.000132373	-0.106111	0.45404	-0.0665164	0.639416	0.507181	0.000124427	-0.00836654	0.953059	0.515266	-0.0552815	0.954858	0.00629882	0.398141	0.0400579	0.720764	0.0228688	0.923849	0.00442064		FALSE	FALSE	FALSE	TRUE
ENSMUST00000092167	ENSMUSG00000020154	Ptprb	magenta	0.186716	0.185043	0.648679	1.98803e-07	0.644393	2.53776e-07	0.985692	2.47366e-40	-0.326909	0.0180073	-0.272016	0.0510794	-0.428179	0.00154229	0.0877591	0.536146	-0.0734813	0.604667	0.0582551	-0.168195	0.374577	-0.0618968	0.176526	0.172611	0.013982	0.236955	0.457679	0.0445341		FALSE	FALSE	FALSE	FALSE
ENSMUST00000056601	ENSMUSG00000017288	Vps53	brown	-0.132158	0.350331	0.810017	3.52751e-13	0.643973	2.59871e-07	0.593105	3.59806e-06	-0.543831	3.08947e-05	-0.236049	0.0920478	0.171905	0.223002	0.464887	0.000516175	0.230311	0.100468	0.694998	-0.0423708	0.743877	-0.0282868	0.610543	0.0317031	0.952458	-0.00644093	0.801169	-0.0111912		FALSE	FALSE	FALSE	TRUE
ENSMUST00000030039	ENSMUSG00000028354	Fmn2	blue	0.549261	2.47821e-05	0.309521	0.0255573	0.643876	2.6129e-07	0.565208	1.26795e-05	0.196356	0.162971	-0.171795	0.223303	-0.386794	0.00461747	-0.301446	0.0298776	0.165759	0.240238	0.550821	-0.0558265	0.166052	-0.0781663	0.776912	0.019158	0.399057	-0.04516	0.148034	-0.0398722		FALSE	FALSE	FALSE	TRUE
ENSMUST00000072726	ENSMUSG00000040560	Wdr7	brown	-0.183058	0.193955	0.9223	2.7541e-22	0.643846	2.61742e-07	0.614091	1.28678e-06	-0.379389	0.00553982	-0.0299706	0.832954	-0.00770741	0.956753	0.503328	0.000142757	0.0517514	0.715591	0.4024	-0.0636023	0.81811	-0.0203806	0.992997	0.00079621	0.710959	-0.0217287	0.37233	-0.0254611		FALSE	FALSE	FALSE	TRUE
ENSMUST00000050867	ENSMUSG00000034889	Cactin	brown	0.149956	0.288656	0.573216	8.93677e-06	0.643731	2.63447e-07	0.463006	0.000547605	-0.174217	0.216746	-0.156594	0.267592	0.333117	0.0158171	0.249238	0.0747773	0.492487	0.000208327	0.64735	0.0559343	0.361931	0.069177	0.97622	-0.00423423	0.536371	0.0520309	0.235768	0.0434739		FALSE	FALSE	FALSE	TRUE
ENSMUST00000001592	ENSMUSG00000001552	Jup	blue	0.899061	1.44382e-19	-0.0928046	0.512874	0.643692	2.64023e-07	0.366939	0.00745612	0.0943497	0.50585	-0.614658	1.25019e-06	-0.149696	0.289503	-0.695097	1.08051e-08	0.51318	0.000100133	0.35395	0.0934701	0.0957063	0.117947	0.706411	0.0330469	0.634473	0.0391919	0.0112588	0.0732977		FALSE	FALSE	TRUE	TRUE
ENSMUST00000098457	ENSMUSG00000051586	Mical3	blue	0.780678	8.79608e-12	0.0968472	0.494603	0.64368	2.64203e-07	0.526012	6.20517e-05	0.115463	0.415013	-0.417362	0.0020819	-0.390134	0.0042477	-0.573983	8.63817e-06	0.262756	0.0598475	0.0968125	0.113749	0.0303469	0.107005	0.161689	0.0682268	0.528738	0.0394862	0.000164886	0.0833278		FALSE	FALSE	TRUE	TRUE
ENSMUST00000018572	ENSMUSG00000018428	Akap1	lightcyan	0.233498	0.0957212	0.480372	0.00031319	0.643599	2.65406e-07	0.525866	6.23965e-05	-0.339659	0.0137587	-0.406289	0.00280217	-0.202278	0.150405	-0.0618298	0.663243	0.156603	0.267566	0.535321	-0.068393	0.823437	-0.0233143	0.570711	0.0435926	0.424116	0.0584917	0.93347	0.00502901		FALSE	FALSE	FALSE	FALSE
ENSMUST00000042055	ENSMUSG00000039515	Ptpa	yellow	0.577473	7.39249e-06	0.0914811	0.518929	0.643569	2.65854e-07	0.0519002	0.714808	-0.0361634	0.799092	-0.49847	0.000169368	0.458952	0.000621275	-0.309449	0.025593	0.833199	1.82444e-14	0.942378	0.00923382	0.906358	0.0147706	0.883381	-0.0107461	0.888151	-0.0128032	0.983991	0.00106541		FALSE	FALSE	FALSE	FALSE
ENSMUST00000051870	ENSMUSG00000047710	Champ1	brown	-0.0363399	0.798132	0.752461	1.25866e-10	0.643422	2.68063e-07	0.495823	0.000185699	-0.329641	0.0170135	-0.139731	0.323162	0.161049	0.254048	0.388372	0.00443942	0.262824	0.0597791	0.591627	-0.0585753	0.984006	-0.00265038	0.709872	-0.028632	0.831337	-0.0211505	0.479902	-0.027078		FALSE	FALSE	TRUE	TRUE
ENSMUST00000031167	ENSMUSG00000029250	Polr2b	brown	0.0508017	0.720596	0.765513	3.84902e-11	0.643297	2.6996e-07	0.570496	1.00747e-05	0.00978921	0.945088	0.115883	0.413306	0.181519	0.197794	0.398452	0.00343745	0.292733	0.0352056	0.790618	-0.0309765	0.640573	-0.036537	0.861884	-0.0137973	0.309266	-0.0550084	0.280203	-0.033173		FALSE	FALSE	TRUE	TRUE
ENSMUST00000117654	ENSMUSG00000011114	Tbrg1	yellow	0.749556	1.62232e-10	-0.0390358	0.783506	0.643134	2.7245e-07	0.0974046	0.49211	0.120556	0.394593	-0.52563	6.29588e-05	0.371715	0.00666198	-0.450694	0.000799637	0.833535	1.74202e-14	0.672602	0.0518295	0.45097	-0.0572807	0.311548	-0.0641854	0.921476	0.0118935	0.789545	-0.0133613		FALSE	FALSE	FALSE	FALSE
ENSMUST00000033591	ENSMUSG00000031239	Itm2a	magenta	0.370847	0.00680054	0.41458	0.00224534	0.643112	2.72789e-07	0.843666	4.11305e-15	-0.24455	0.0805954	-0.412208	0.00239365	-0.245659	0.0791878	-0.0921784	0.515734	0.17919	0.203706	0.616132	-0.0734377	0.00050395	-0.158528	0.336319	-0.106695	0.716229	0.029644	0.00977713	-0.0769006		FALSE	FALSE	TRUE	FALSE
ENSMUST00000051053	ENSMUSG00000044949	Ubtd2	blue	0.768068	3.02521e-11	0.0686749	0.62856	0.642961	2.75107e-07	0.545733	2.86111e-05	0.0713963	0.614983	-0.480779	0.000309011	-0.455107	0.0006993	-0.60581	1.94776e-06	0.211137	0.132965	0.468137	-0.100726	0.102306	0.123706	0.756457	0.0412299	0.369274	0.0899961	0.517472	0.0359382		FALSE	FALSE	FALSE	TRUE
ENSMUST00000023913	ENSMUSG00000023147	Wrb	yellow	0.3509	0.0107558	0.338953	0.0139691	0.642772	2.7805e-07	0.292545	0.0353282	-0.164462	0.243987	-0.387525	0.00453427	0.492924	0.000205224	0.0147598	0.917286	0.733382	6.27532e-10	0.331158	0.083272	0.88724	0.0146685	0.275875	-0.0578	0.237101	-0.0631613	0.909215	-0.0058423		FALSE	FALSE	FALSE	FALSE
ENSMUST00000032196	ENSMUSG00000030105	Arl8b	brown	0.0369729	0.794692	0.628108	6.2049e-07	0.642719	2.78884e-07	0.363867	0.00800941	-0.21242	0.13057	-0.151275	0.284386	0.43799	0.00116477	0.356088	0.00957246	0.522114	7.19061e-05	0.828407	-0.0232804	0.601349	-0.0385446	0.278248	-0.0446507	0.239627	-0.048009	0.135044	-0.0374082		FALSE	FALSE	TRUE	TRUE
ENSMUST00000110998	ENSMUSG00000002948	Map2k7	lightcyan	0.431942	0.00138622	0.312392	0.0241533	0.642519	2.82034e-07	0.391917	0.00406106	-0.0287381	0.839731	-0.302003	0.0295611	0.204971	0.144933	-0.111064	0.433125	0.520311	7.6932e-05	0.697363	-0.0758575	0.520398	0.0809614	0.590943	0.10206	0.635675	-0.105512	0.958387	0.00596452		FALSE	FALSE	FALSE	FALSE
ENSMUST00000028102	ENSMUSG00000026764	Kif5c	blue	0.576877	7.59273e-06	0.315188	0.0228487	0.642287	2.85734e-07	0.482329	0.000293526	0.327689	0.0177185	-0.0612653	0.666137	-0.306647	0.0270304	-0.292177	0.0355702	0.211076	0.133079	0.845311	-0.0216821	0.820366	0.0255501	0.702849	0.021365	0.817205	-0.0160784	0.950439	0.00314602		FALSE	FALSE	FALSE	FALSE
ENSMUST00000097376	ENSMUSG00000036473	Tbc1d24	lightcyan	0.562697	1.4123e-05	0.151932	0.282277	0.642274	2.85942e-07	0.340959	0.0133784	-0.0568463	0.688947	-0.482396	0.000292882	-0.0751623	0.596405	-0.380094	0.0054456	0.436759	0.00120708	2.60237e-05	-0.271208	6.93333e-09	-0.279295	0.752686	-0.0420872	0.335775	0.0859435	7.32644e-05	-0.130912		FALSE	FALSE	TRUE	FALSE
ENSMUST00000102774	ENSMUSG00000015837	Sqstm1	yellow	0.676273	3.74821e-08	-0.00396768	0.977729	0.642257	2.86215e-07	0.0327012	0.817982	0.0296667	0.834624	-0.542584	3.24829e-05	0.537311	4.00578e-05	-0.377254	0.00583403	0.937317	1.5346e-24	0.871632	0.0180952	0.934821	-0.0108677	0.497594	-0.0309056	0.562606	-0.0313563	0.719394	-0.0128597		FALSE	FALSE	FALSE	TRUE
ENSMUST00000109207	ENSMUSG00000078923	Ube2v1	yellow	0.673742	4.4003e-08	0.0413295	0.77112	0.642117	2.88458e-07	0.156149	0.268973	0.0773067	0.585938	-0.472027	0.000411165	0.358325	0.00909817	-0.367753	0.00731521	0.783058	6.90385e-12	0.348919	0.0795167	0.867056	0.017263	0.986836	-0.00207448	0.937967	-0.0109431	0.590522	0.0206169		FALSE	FALSE	FALSE	FALSE
ENSMUST00000034470	ENSMUSG00000031988	Vps26b	brown	-0.233535	0.0956666	0.908266	1.47757e-20	0.642077	2.89103e-07	0.626115	6.89801e-07	-0.59909	2.7035e-06	-0.197928	0.159563	0.18258	0.195141	0.568514	1.09868e-05	0.17087	0.225842	0.936297	-0.0101118	0.977282	-0.00347202	0.982038	-0.00217026	0.951187	0.00549622	0.963613	-0.00223995		FALSE	FALSE	TRUE	FALSE
ENSMUST00000109099	ENSMUSG00000047388	Atmin	blue	0.958108	8.26575e-29	-0.172529	0.221301	0.642012	2.90174e-07	0.241019	0.0852078	0.161016	0.254147	-0.624298	7.59251e-07	-0.143913	0.308747	-0.797745	1.44366e-12	0.56141	1.49205e-05	0.936852	-0.0110801	0.668057	0.0361183	0.921522	-0.0086161	0.926797	-0.00864	0.973442	0.00181106		FALSE	FALSE	TRUE	FALSE
ENSMUST00000178344	ENSMUSG00000095115	Itpripl2	magenta	0.164408	0.244145	0.626959	6.59598e-07	0.641949	2.91197e-07	0.845321	3.21775e-15	-0.269965	0.0529257	-0.235578	0.0927165	-0.141197	0.318061	0.170594	0.226605	0.123476	0.383154	0.688285	-0.0648486	0.592994	-0.0633629	0.756722	0.0457949	0.471022	0.0947436	0.981154	0.00234023		FALSE	FALSE	FALSE	FALSE
ENSMUST00000116354	ENSMUSG00000074406	Zfp628	lightcyan	0.243202	0.0823322	0.467	0.000482828	0.641898	2.92032e-07	0.302582	0.0292351	-0.221072	0.115262	-0.309159	0.025739	0.277401	0.0464803	0.0642885	0.6507	0.472656	0.000402918	0.617709	-0.0774863	0.934494	0.0139396	0.82624	-0.03022	0.673681	0.0556342	0.985147	-0.00176469		FALSE	FALSE	TRUE	TRUE
ENSMUST00000021466	ENSMUSG00000021066	Atl1	blue	0.916519	1.54557e-21	-0.147662	0.296179	0.641875	2.92402e-07	0.185827	0.187181	0.289719	0.037222	-0.499767	0.000161855	0.0980286	0.489328	-0.666017	7.11164e-08	0.725602	1.16254e-09	0.468589	-0.0604485	0.189922	-0.073755	0.817348	-0.0151771	0.214578	-0.0516162	0.0323265	-0.0499232		FALSE	FALSE	TRUE	TRUE
ENSMUST00000061568	ENSMUSG00000043885	Slc36a4	brown	0.201235	0.152565	0.603611	2.17011e-06	0.64164	2.96282e-07	0.495933	0.000184993	0.187717	0.182655	0.10275	0.468545	0.192291	0.172032	0.233483	0.0957424	0.405899	0.00283114	0.121959	-0.105606	0.119882	-0.0850252	0.911827	0.00906082	0.977018	-0.00295008	0.0715283	-0.0469389		FALSE	FALSE	FALSE	TRUE
ENSMUST00000062957	ENSMUSG00000033530	Ttc7b	blue	0.924034	1.59938e-22	-0.164779	0.243067	0.641627	2.96493e-07	0.246428	0.0782225	0.139859	0.322715	-0.617895	1.05939e-06	-0.148397	0.293755	-0.77093	2.30138e-11	0.556628	1.82624e-05	0.853825	-0.0207837	0.971581	0.00410638	0.773766	-0.0174426	0.928362	-0.00737947	0.814736	-0.00931211		FALSE	FALSE	TRUE	FALSE
ENSMUST00000075317	ENSMUSG00000022197	Pdzd2	blue	0.721703	1.57116e-09	0.12628	0.372361	0.64162	2.96613e-07	0.47363	0.000390435	0.0767229	0.58878	-0.425925	0.00164312	-0.460958	0.000583772	-0.558704	1.67347e-05	0.155954	0.269578	0.652916	-0.0586419	0.00157144	0.142867	0.479368	-0.0700934	0.942409	0.00749725	0.921776	0.0061001		FALSE	FALSE	TRUE	TRUE
ENSMUST00000113599	ENSMUSG00000056492	Adgrf5	magenta	0.111137	0.43282	0.685956	1.99965e-08	0.641426	2.99844e-07	0.970653	1.30939e-32	-0.428554	0.00152607	-0.304831	0.0279977	-0.407071	0.00274484	0.144801	0.30574	-0.0819842	0.5634	0.535374	-0.0645497	0.753289	-0.0289794	0.300516	0.147386	0.0100512	0.304255	0.0496613	0.091646		FALSE	FALSE	FALSE	FALSE
ENSMUST00000151287	ENSMUSG00000068039	Tcp1	lightcyan	0.260249	0.0624186	0.434794	0.00127749	0.641396	3.00349e-07	0.500053	0.000160236	-0.372949	0.00646915	-0.472421	0.00040598	0.186676	0.185139	0.0152789	0.914388	0.462484	0.00055663	0.911104	0.0155641	0.905572	-0.0164253	0.889919	-0.014535	0.310181	-0.0602014	0.621108	-0.019794		FALSE	FALSE	FALSE	TRUE
ENSMUST00000025522	ENSMUSG00000024620	Pdgfrb	magenta	0.120735	0.393884	0.657176	1.21117e-07	0.641393	3.004e-07	0.829814	2.88984e-14	-0.395394	0.00371785	-0.293864	0.0344723	-0.245182	0.0797904	0.150448	0.287058	0.0268257	0.85027	0.0492251	-0.176316	0.274551	-0.0939544	0.450282	0.0649045	0.362517	0.0849629	0.558692	-0.0293441		FALSE	FALSE	FALSE	FALSE
ENSMUST00000025918	ENSMUSG00000024966	Stip1	lightcyan	0.361738	0.00841356	0.405701	0.0028459	0.641224	3.03247e-07	0.410631	0.00249693	-0.128008	0.365799	-0.315513	0.0227012	0.319231	0.0210677	0.0311948	0.826234	0.55175	2.23715e-05	1.08974e-09	0.26184	0.00317961	0.183471	0.496659	-0.0352283	0.225278	-0.0573257	0.00164751	0.0877511		FALSE	FALSE	FALSE	FALSE
ENSMUST00000040270	ENSMUSG00000025228	Actr1a	yellow	0.565712	1.24066e-05	0.0657741	0.643167	0.641161	3.04308e-07	-0.0180469	0.898952	-0.110718	0.43457	-0.571458	9.65778e-06	0.516285	8.93401e-05	-0.311094	0.0247798	0.882116	5.68788e-18	0.736374	0.0335304	0.890229	0.016603	0.774888	-0.0170534	0.916836	-0.00849957	0.867362	0.00701565		FALSE	FALSE	FALSE	FALSE
ENSMUST00000035033	ENSMUSG00000032458	Copb2	brown	-0.0860647	0.544075	0.809645	3.68676e-13	0.641135	3.04767e-07	0.540725	3.49885e-05	-0.243372	0.0821118	-0.0301559	0.831936	0.302345	0.0293685	0.510759	0.000109359	0.3224	0.0197553	0.634682	-0.0454333	0.359524	-0.0583038	0.45722	-0.0375791	0.35264	-0.0470662	0.0598553	-0.0472333		FALSE	FALSE	TRUE	TRUE
ENSMUST00000066330	ENSMUSG00000005417	Mprip	brown	0.118855	0.401345	0.657714	1.17315e-07	0.64111	3.05178e-07	0.553377	2.09147e-05	-0.357505	0.00926962	-0.248448	0.0757338	-0.379066	0.00558353	0.0459021	0.746597	-0.0780661	0.582252	0.82327	-0.0420027	0.0755469	0.109396	0.374406	0.111851	0.581681	0.0393736	0.215781	0.055533		FALSE	FALSE	FALSE	TRUE
ENSMUST00000080065	ENSMUSG00000059316	Slc27a4	yellow	0.50345	0.00014214	0.137235	0.331966	0.641101	3.05337e-07	0.0328261	0.817299	-0.209892	0.135318	-0.584888	5.27792e-06	0.48147	0.000302018	-0.251579	0.072	0.809478	3.76059e-13	0.374241	0.0732612	0.550793	0.0560376	0.932413	-0.00723917	0.947115	-0.00640543	0.320454	0.0300777		FALSE	FALSE	FALSE	FALSE
ENSMUST00000043848	ENSMUSG00000038252	Ncapd2	lightcyan	0.290161	0.0369205	0.495115	0.000190302	0.640771	3.11016e-07	0.419361	0.00197105	-0.0102069	0.942749	-0.114323	0.419662	-0.0202957	0.886439	0.0207743	0.88378	0.301392	0.0299084	0.0955962	-0.148674	0.790773	-0.0293395	0.959956	0.0083429	0.918678	0.0153392	0.374373	-0.0385583		FALSE	FALSE	FALSE	FALSE
ENSMUST00000143278	ENSMUSG00000029861	Fam131b	blue	0.934496	4.45981e-24	-0.149984	0.288563	0.640744	3.11478e-07	0.204364	0.146154	0.190017	0.177255	-0.574489	8.44638e-06	-0.0971171	0.493395	-0.758262	7.50235e-11	0.578713	6.99128e-06	0.837323	-0.0275924	0.805593	0.0280428	0.0420858	0.11688	0.807142	0.0219747	0.300171	0.0352705		FALSE	FALSE	FALSE	TRUE
ENSMUST00000047687	ENSMUSG00000041608	Entpd3	yellow	0.462049	0.000564238	0.282899	0.0421389	0.640604	3.13932e-07	0.291073	0.0363047	0.056751	0.689443	-0.272503	0.0506491	0.324979	0.0187386	-0.10581	0.455331	0.639417	3.35357e-07	0.824623	0.0433756	0.986226	-0.00323449	0.978755	-0.00562052	0.992621	0.00207016	0.911467	0.00939682		FALSE	FALSE	FALSE	FALSE
ENSMUST00000081214	ENSMUSG00000058486	Wdr91	brown	-0.0647074	0.648572	0.803352	7.67669e-13	0.640569	3.14545e-07	0.641406	3.00175e-07	-0.304627	0.028108	-0.0784471	0.580406	0.136684	0.333929	0.447405	0.000882664	0.223214	0.111693	0.623201	-0.0601526	0.925142	-0.0120787	0.888282	0.015613	0.512128	0.0569222	0.988831	0.00104325		FALSE	FALSE	FALSE	FALSE
ENSMUST00000051118	ENSMUSG00000050908	Tvp23a	yellow	0.537053	4.0467e-05	0.14792	0.295328	0.640555	3.14783e-07	0.18184	0.19699	-0.100715	0.477442	-0.507968	0.00012096	0.205593	0.143691	-0.311504	0.0245802	0.643363	2.68954e-07	0.854038	-0.0270317	0.447359	-0.0584759	0.782663	-0.024469	0.835798	-0.0216263	0.383645	-0.0330209		FALSE	FALSE	TRUE	TRUE
ENSMUST00000060537	ENSMUSG00000063077	Kif1b	brown	-0.0447994	0.75249	0.847927	2.17341e-15	0.64047	3.16284e-07	0.693459	1.20849e-08	-0.281357	0.0433218	-0.0258971	0.855396	-0.273059	0.0501613	0.321778	0.0200074	-0.0883522	0.533384	0.232262	-0.0883192	0.964389	-0.00629793	0.257044	0.0667511	0.67979	0.0242	0.998638	-0.000127297		FALSE	FALSE	FALSE	FALSE
ENSMUST00000006235	ENSMUSG00000021939	Ctsb	yellow	0.728343	9.37816e-10	-0.0478	0.736491	0.640223	3.20657e-07	0.0853524	0.547425	0.0175785	0.901562	-0.60074	2.49618e-06	0.430658	0.00143781	-0.44084	0.00107187	0.872619	3.51322e-17	0.880207	0.0169851	0.996713	0.000592437	0.144672	-0.0564306	0.698753	-0.0218158	0.683336	-0.0144051		FALSE	FALSE	FALSE	FALSE
ENSMUST00000018577	ENSMUSG00000018433	Nol11	brown	0.10024	0.479533	0.602288	2.31517e-06	0.640057	3.2364e-07	0.488231	0.000240825	-0.242534	0.0832042	-0.222364	0.113098	0.190178	0.176883	0.227863	0.104237	0.37761	0.0057841	0.401866	-0.0957766	0.00539783	-0.161981	0.84195	-0.0226047	0.633973	-0.05456	0.0135176	-0.0823163		FALSE	FALSE	TRUE	TRUE
ENSMUST00000180792	ENSMUSG00000071669	Snx29	brown	0.209893	0.135316	0.555663	1.90147e-05	0.639893	3.26602e-07	0.600613	2.51161e-06	-0.398018	0.00347611	-0.392968	0.00395448	-0.324811	0.0188037	-0.0406773	0.774636	0.0204341	0.88567	0.62627	-0.124079	0.799191	-0.0491377	0.0916442	0.180189	0.871901	0.0398231	0.865773	0.0167431		FALSE	FALSE	FALSE	FALSE
ENSMUST00000028623	ENSMUSG00000027198	Ext2	brown	-0.0145801	0.91829	0.634174	4.47436e-07	0.639501	3.338e-07	0.434591	0.00128496	-0.631637	5.13449e-07	-0.464131	0.000528603	0.257816	0.0649975	0.267228	0.0554733	0.380891	0.00534067	0.917089	0.0165979	0.619429	-0.046559	0.305413	-0.0653414	0.90189	-0.0151756	0.523666	-0.026528		FALSE	FALSE	FALSE	TRUE
ENSMUST00000090180	ENSMUSG00000021904	Sema3g	magenta	0.128465	0.364077	0.687909	1.75647e-08	0.638753	3.4793e-07	0.961358	1.14071e-29	-0.376551	0.00593397	-0.263959	0.0586444	-0.399865	0.00331429	0.145891	0.302076	-0.0795789	0.574939	0.844334	0.0413039	0.048955	0.175145	0.283843	0.156841	1.22654e-05	0.462196	1.96718e-06	0.213499		FALSE	TRUE	TRUE	TRUE
ENSMUST00000032557	ENSMUSG00000024969	Mark2	blue	0.880789	7.40358e-18	-0.156572	0.267661	0.638541	3.5204e-07	0.252709	0.0706885	0.00480295	0.973042	-0.699303	8.07772e-09	-0.0115312	0.935335	-0.708928	4.07246e-09	0.639516	3.33516e-07	0.768994	0.0338305	0.129759	0.0863352	0.904443	-0.0105168	0.918104	0.0101436	0.326122	0.0307928		FALSE	FALSE	FALSE	TRUE
ENSMUST00000127748	ENSMUSG00000043496	Tril	brown	0.0275992	0.846004	0.648952	1.95709e-07	0.638338	3.56008e-07	0.595286	3.24421e-06	-0.532535	4.82889e-05	-0.390942	0.00416224	0.0163174	0.908593	0.202991	0.148942	0.229742	0.101334	0.550975	-0.0586642	0.565007	-0.0447833	0.679338	0.0277048	0.826166	0.019373	0.759457	-0.0132359		FALSE	FALSE	FALSE	FALSE
ENSMUST00000042608	ENSMUSG00000038000	Acd	yellow	0.48757	0.000246261	0.221435	0.11465	0.638175	3.59239e-07	0.152146	0.281589	0.0618078	0.663356	-0.294862	0.033836	0.451705	0.000775565	-0.123541	0.382902	0.771571	2.16346e-11	0.953664	0.0105062	0.458638	0.0611737	0.358025	-0.067428	0.866123	-0.0206691	0.971386	-0.00252274		FALSE	FALSE	FALSE	FALSE
ENSMUST00000100194	ENSMUSG00000002546	Golga2	brown	0.110306	0.436293	0.612672	1.38267e-06	0.637877	3.65208e-07	0.375571	0.00607558	-0.261196	0.0614371	-0.212755	0.129951	0.0432784	0.76064	0.15495	0.272712	0.242111	0.083759	0.979724	-0.00536522	0.984657	-0.00278406	0.197987	0.0872083	0.987065	-0.00331371	0.747996	0.0179633		FALSE	FALSE	FALSE	TRUE
ENSMUST00000048209	ENSMUSG00000063229	Ldha	yellow	0.786031	5.07943e-12	-0.0651856	0.646146	0.637844	3.65876e-07	0.174922	0.214862	0.0963257	0.49694	-0.548823	2.52311e-05	0.270794	0.0521728	-0.506249	0.000128654	0.773532	1.78853e-11	0.616368	0.0629665	0.802126	0.0277512	0.323233	-0.0461972	0.603227	-0.0354752	0.963791	0.00260525		FALSE	FALSE	FALSE	FALSE
ENSMUST00000034230	ENSMUSG00000031778	Cx3cl1	blue	0.903009	5.58569e-20	-0.141864	0.31576	0.637796	3.66835e-07	0.327885	0.017647	-0.021562	0.879405	-0.727336	1.01511e-09	-0.262517	0.0600887	-0.78531	5.47449e-12	0.438917	0.00113381	0.488298	0.055103	0.000125319	0.236208	0.804137	0.0145952	0.964159	0.00442684	0.00377916	0.0777065		FALSE	FALSE	TRUE	TRUE
ENSMUST00000102973	ENSMUSG00000028405	Aco1	brown	0.00121751	0.993165	0.781402	8.17395e-12	0.637597	3.70881e-07	0.764434	4.25743e-11	-0.286759	0.0392945	-0.0871262	0.539101	-0.0389033	0.784223	0.376472	0.00594523	0.109402	0.440083	0.5373	-0.0672839	0.346553	-0.0691564	0.77644	-0.0251891	0.779736	-0.0283163	0.200677	-0.0444998		FALSE	FALSE	TRUE	TRUE
ENSMUST00000030980	ENSMUSG00000029097	Trmt44	brown	0.176495	0.210701	0.572044	9.4115e-06	0.637571	3.71429e-07	0.404714	0.00292075	-0.240638	0.0857173	-0.229101	0.102317	0.0542287	0.702592	0.120222	0.395913	0.285452	0.0402399	0.0425322	0.245822	0.0514674	0.197579	0.894988	0.0269194	0.752512	0.0637651	0.00963453	0.133221		FALSE	FALSE	TRUE	TRUE
ENSMUST00000043775	ENSMUSG00000038773	Kdm3b	brown	-0.0342044	0.809768	0.850283	1.51465e-15	0.637393	3.75093e-07	0.854497	7.81618e-16	-0.363027	0.00816671	-0.0839005	0.554285	-0.301368	0.0299223	0.34107	0.0133463	-0.118199	0.403966	0.520657	-0.0600179	0.968078	-0.00478913	0.124737	0.0719946	0.343695	0.0529319	0.736073	0.0138965		FALSE	FALSE	FALSE	FALSE
ENSMUST00000048982	ENSMUSG00000036158	Prickle1	blue	0.589517	4.25885e-06	0.160003	0.257184	0.637229	3.78492e-07	0.380654	0.00537168	-0.219376	0.118148	-0.5793	6.80875e-06	-0.284172	0.0411829	-0.467389	0.000476907	0.258029	0.0647682	0.5993	0.0567924	0.00322663	0.202204	0.398372	0.0554146	0.999914	-4.63374e-05	0.00424534	0.0811933		FALSE	FALSE	TRUE	FALSE
ENSMUST00000063775	ENSMUSG00000024544	Ldlrad4	blue	0.888869	1.41304e-18	-0.0394869	0.781065	0.637171	3.79698e-07	0.411094	0.00246617	0.273698	0.0496049	-0.427162	0.00158706	-0.315902	0.0225253	-0.685858	2.01268e-08	0.370982	0.00677886	0.542364	-0.0755549	0.774914	0.0285256	0.277993	0.0815994	0.978542	0.00439278	0.877786	0.00947		FALSE	FALSE	FALSE	TRUE
ENSMUST00000034644	ENSMUSG00000032127	Vps11	brown	-0.121671	0.390202	0.777447	1.21634e-11	0.637095	3.81299e-07	0.480389	0.000313016	-0.435222	0.00126187	-0.174508	0.215967	0.38136	0.00527978	0.486508	0.000255238	0.397665	0.00350781	0.454874	-0.0665272	0.155207	-0.0813653	0.89287	0.0110174	0.592471	0.0349861	0.438732	-0.025868		FALSE	FALSE	FALSE	FALSE
ENSMUST00000088233	ENSMUSG00000023008	Fmnl3	lightcyan	0.513299	9.96963e-05	0.312116	0.0242851	0.637068	3.81864e-07	0.793942	2.19117e-12	-0.184534	0.190322	-0.457938	0.00064105	-0.45086	0.000795645	-0.309412	0.0256116	0.0920292	0.516417	0.391195	-0.137979	0.0708848	-0.16703	0.476015	0.12668	0.529312	0.099621	0.880769	-0.0163568		FALSE	FALSE	FALSE	FALSE
ENSMUST00000002008	ENSMUSG00000001943	Vsig2	blue	0.739138	3.92199e-10	0.097143	0.493279	0.637013	3.83019e-07	0.429808	0.00147287	0.133865	0.34409	-0.397669	0.00350745	-0.192328	0.171947	-0.496894	0.000178924	0.375728	0.0060526	0.985194	-0.00493559	0.443575	0.0822152	0.566972	0.0723955	0.979506	-0.00571712	0.582996	0.0352415		FALSE	FALSE	FALSE	FALSE
ENSMUST00000036719	ENSMUSG00000039621	Prex1	blue	0.922099	2.93125e-22	-0.110501	0.435477	0.636909	3.85213e-07	0.30179	0.0296815	0.154761	0.273304	-0.568645	1.0924e-05	-0.285937	0.0398867	-0.771627	2.1517e-11	0.417566	0.00207032	0.585387	0.0511122	0.0249928	0.132302	0.36879	0.0604045	0.779484	-0.0191623	0.0220305	0.057459		FALSE	FALSE	TRUE	FALSE
ENSMUST00000040307	ENSMUSG00000040502	2009-03-01	lightcyan	0.222198	0.113375	0.415317	0.00220099	0.636756	3.88462e-07	0.36363	0.00805346	-0.369803	0.0069706	-0.445983	0.000920892	0.398191	0.00346066	0.0869239	0.540047	0.603304	2.20306e-06	0.937174	0.014422	0.853723	0.0262224	0.768956	0.0307016	0.931468	0.0141391	0.707307	0.020389		FALSE	FALSE	TRUE	TRUE
ENSMUST00000113615	ENSMUSG00000054874	Pcnx3	brown	0.00367763	0.979357	0.76135	5.6625e-11	0.636313	3.98036e-07	0.605845	1.94441e-06	-0.38921	0.00434729	-0.170518	0.226814	-0.239593	0.0871284	0.23298	0.09648	-0.0398461	0.779124	0.613452	-0.102393	0.31485	0.0910998	0.39981	0.113735	0.472974	0.0646279	0.442169	0.0458866		FALSE	FALSE	FALSE	TRUE
ENSMUST00000108910	ENSMUSG00000023033	Scn8a	brown	0.122764	0.385927	0.694295	1.14144e-08	0.636213	4.00226e-07	0.690082	1.51873e-08	-0.238099	0.0891762	-0.130674	0.355818	-0.424739	0.0016985	0.0918471	0.517251	-0.115758	0.41381	0.347939	-0.309042	0.518549	0.0717761	0.277993	0.327012	0.869127	0.0476266	0.853999	0.0316304		FALSE	FALSE	FALSE	TRUE
ENSMUST00000040421	ENSMUSG00000041733	Coq5	lightcyan	0.247124	0.0773576	0.442416	0.0010234	0.636153	4.01552e-07	0.257123	0.0657472	-0.163642	0.24638	-0.285554	0.0401653	0.579112	6.86689e-06	0.163443	0.246963	0.710649	3.59277e-09	0.685576	0.0486197	0.908346	0.0132325	0.964942	0.00523504	0.730127	-0.0309248	0.834155	0.010786		FALSE	FALSE	TRUE	FALSE
ENSMUST00000072727	ENSMUSG00000059119	Nap1l4	yellow	0.225949	0.107259	0.442014	0.00103558	0.63607	4.03377e-07	0.204035	0.146818	-0.154869	0.272967	-0.275733	0.0478675	0.666261	7.00619e-08	0.175176	0.214187	0.768477	2.9098e-11	0.686936	0.0399388	0.977282	0.00326243	0.357749	-0.0436703	0.743392	-0.0245894	0.904934	-0.00549316		FALSE	FALSE	FALSE	FALSE
ENSMUST00000168693	ENSMUSG00000030376	Slc8a2	brown	-0.187182	0.18393	0.829944	2.83983e-14	0.636041	4.04039e-07	0.423093	0.0017781	-0.503065	0.000144094	-0.164382	0.24422	0.283226	0.0418915	0.497423	0.000175664	0.284134	0.0412111	0.00138861	-0.151356	0.905257	0.0142217	0.124737	0.0703799	0.438048	0.0402108	0.9097	-0.00595675		FALSE	FALSE	FALSE	TRUE
ENSMUST00000129564	ENSMUSG00000042404	Dennd4b	lightcyan	0.400484	0.00326153	0.352946	0.0102749	0.635905	4.07042e-07	0.427755	0.00156082	-0.221327	0.114832	-0.40589	0.00283179	-0.105609	0.456192	-0.193269	0.169818	0.300256	0.0305631	0.904207	0.0358407	0.894257	0.0326668	0.700553	0.0917959	0.902399	0.0521618	0.543286	0.0562196		FALSE	FALSE	TRUE	TRUE
ENSMUST00000117536	ENSMUSG00000029247	Paics	lightcyan	0.36871	0.00715253	0.384251	0.00491785	0.635893	4.07315e-07	0.531083	5.10838e-05	-0.16385	0.245771	-0.363692	0.00804203	0.00181127	0.989832	-0.0680878	0.631505	0.349493	0.0110976	0.802885	-0.0338537	0.00445152	-0.168068	0.754094	-0.0284151	0.44462	-0.0611645	0.00784139	-0.0761164		FALSE	FALSE	TRUE	TRUE
ENSMUST00000099172	ENSMUSG00000074657	Kif5a	blue	0.901224	8.62233e-20	-0.109668	0.438967	0.63519	4.23305e-07	0.267793	0.0549387	0.109912	0.43794	-0.5956	3.19606e-06	-0.300709	0.0303002	-0.7841	6.20308e-12	0.408082	0.00267231	0.784642	0.0306965	0.827377	0.032043	0.604835	0.0354688	0.947115	-0.00711076	0.579627	0.0228652		FALSE	FALSE	TRUE	FALSE
ENSMUST00000095045	ENSMUSG00000026811	St6galnac6	brown	0.18207	0.196413	0.563438	1.36823e-05	0.635067	4.26163e-07	0.4438	0.000982477	-0.182719	0.194795	-0.184109	0.191363	0.203788	0.147319	0.168983	0.231085	0.403991	0.00297667	0.82775	0.0455432	0.700633	0.0705955	0.966128	0.0102402	0.510749	0.0985909	0.325174	0.0561145		FALSE	FALSE	TRUE	TRUE
ENSMUST00000016664	ENSMUSG00000016520	Lnx2	magenta	0.147019	0.298312	0.641977	2.90737e-07	0.634986	4.28045e-07	0.754736	1.02922e-10	-0.235872	0.0922987	-0.184349	0.190776	-0.168657	0.231999	0.189817	0.177721	0.098715	0.486277	0.956007	-0.0141933	0.956851	-0.0115713	0.974858	-0.00824923	0.798786	0.0518332	0.972451	0.00378296		FALSE	FALSE	TRUE	FALSE
ENSMUST00000003461	ENSMUSG00000020456	Ogdh	brown	-0.132491	0.349111	0.815571	1.80211e-13	0.634928	4.29413e-07	0.594443	3.37696e-06	-0.505845	0.000130523	-0.222993	0.112057	0.238084	0.0891967	0.484677	0.000271418	0.2544	0.0687618	0.879962	-0.0184864	0.915105	0.0120647	0.937777	-0.00679058	0.805705	-0.0220614	0.911964	-0.00527587		FALSE	FALSE	TRUE	FALSE
ENSMUST00000020488	ENSMUSG00000020255	D10Wsu102e	brown	0.121025	0.392741	0.536373	4.15652e-05	0.634773	4.33071e-07	0.334327	0.0154176	-0.377106	0.00585492	-0.375373	0.00610455	0.233744	0.0953617	0.134544	0.341625	0.395923	0.00366795	0.875429	0.0248625	0.426898	0.0768294	0.987325	-0.00239189	0.979607	0.00391017	0.562072	0.0260281		FALSE	FALSE	FALSE	TRUE
ENSMUST00000187714	ENSMUSG00000100131	Gm28439	magenta	0.217029	0.122236	0.608953	1.66652e-06	0.634683	4.3519e-07	0.921702	3.31208e-22	-0.331725	0.0162871	-0.312181	0.0242539	-0.446219	0.000914443	0.0403097	0.77662	-0.0863109	0.54292	0.858764	-0.524049	0.924594	-0.21701	NA	NA	NA	NA	0.968133	0.0394992		FALSE	FALSE	FALSE	FALSE
ENSMUST00000038295	ENSMUSG00000041757	Plekha6	blue	0.89484	3.81957e-19	-0.0498036	0.725869	0.634503	4.39489e-07	0.399543	0.00334201	0.233043	0.0963874	-0.452124	0.000765801	-0.295629	0.0333538	-0.696607	9.73876e-09	0.399186	0.00337299	0.901241	0.0183597	0.756713	-0.0267535	0.249598	0.074747	0.523733	0.0407264	0.47121	0.0255585		FALSE	FALSE	TRUE	FALSE
ENSMUST00000055676	ENSMUSG00000045092	S1pr1	blue	0.611561	1.46237e-06	0.139141	0.325229	0.63433	4.43662e-07	0.464328	0.000525341	-0.228598	0.103094	-0.624647	7.45412e-07	-0.176486	0.210724	-0.436053	0.00123196	0.358473	0.00906746	0.0854615	0.106955	0.321851	0.0631605	0.372353	-0.0421206	0.556331	-0.0327538	0.399481	0.025371		FALSE	FALSE	FALSE	FALSE
ENSMUST00000091299	ENSMUSG00000069089	Cdk7	brown	0.00649709	0.963539	0.810993	3.13978e-13	0.634137	4.48343e-07	0.792632	2.52487e-12	-0.22807	0.103913	-0.0300737	0.832388	-0.277806	0.0461487	0.310534	0.025054	-0.0819146	0.563732	0.724266	-0.0390709	0.768461	-0.0257386	0.928961	0.00811236	0.987743	-0.00183238	0.721413	-0.0147086		FALSE	FALSE	FALSE	TRUE
ENSMUST00000046950	ENSMUSG00000041229	Phf8	brown	0.0441162	0.756147	0.721557	1.58886e-09	0.634112	4.48959e-07	0.603111	2.22396e-06	-0.2545	0.0686491	-0.133853	0.344135	-0.110194	0.436759	0.256841	0.066055	0.0745104	0.599603	0.764388	0.0552415	0.0799231	0.179642	0.966251	0.00847881	0.818396	0.0423735	0.207018	0.0695524		FALSE	FALSE	TRUE	TRUE
ENSMUST00000150412	ENSMUSG00000089945	Pakap	lightcyan	0.257012	0.0658688	0.566425	1.20303e-05	0.63406	4.50239e-07	0.711038	3.49197e-09	-0.211994	0.131362	-0.239679	0.0870109	-0.515632	9.15166e-05	-0.0617163	0.663825	-0.111567	0.431033	0.843619	-0.0466943	0.839117	-0.0470815	0.246939	0.322463	0.896379	0.0532475	0.519118	0.0684836		FALSE	FALSE	FALSE	FALSE
ENSMUST00000000925	ENSMUSG00000000902	Smarcb1	lightcyan	0.541362	3.41098e-05	0.168992	0.231062	0.634011	4.51432e-07	0.375708	0.0060556	-0.067503	0.634444	-0.456198	0.000676305	0.000221057	0.998759	-0.3125	0.0241015	0.478935	0.000328382	0.824396	-0.0323996	0.135584	-0.0957009	0.923598	0.0109732	0.869687	0.0189069	0.564063	-0.0247833		FALSE	FALSE	FALSE	FALSE
ENSMUST00000022429	ENSMUSG00000021877	Arf4	brown	-0.0212133	0.881341	0.777393	1.22288e-11	0.633994	4.51857e-07	0.724936	1.2243e-09	-0.297433	0.0322416	-0.109037	0.441617	-0.00665904	0.962631	0.378709	0.00563217	0.139833	0.322806	0.628821	-0.0532037	0.122873	-0.094714	0.80584	0.0219306	0.976777	0.00415976	0.421898	-0.0301005		FALSE	FALSE	FALSE	FALSE
ENSMUST00000070577	ENSMUSG00000031847	1700030J22Rik	lightcyan	0.525305	6.37411e-05	0.19462	0.166796	0.63399	4.5195e-07	0.390259	0.00423435	-0.17096	0.225594	-0.531549	5.01722e-05	-0.0685961	0.628955	-0.304888	0.0279665	0.392228	0.00402934	0.6469	0.078654	0.544527	0.0725233	0.358025	-0.10321	0.895683	0.0269253	0.818915	0.0183946		FALSE	FALSE	FALSE	TRUE
ENSMUST00000159916	ENSMUSG00000045114	Prrt2	lightcyan	0.154914	0.272825	0.442494	0.00102105	0.633705	4.59012e-07	0.202434	0.150085	-0.418542	0.00201583	-0.440387	0.00108619	0.381746	0.00523018	0.0908978	0.521608	0.570513	1.0067e-05	0.358673	-0.0704509	0.600428	-0.0471316	0.931219	0.00672219	0.959508	-0.00473298	0.290543	-0.0297746		FALSE	FALSE	FALSE	TRUE
[truncated: 13,800 more rows]
