# Supplementary material for: Loss of Trem2 in microglia leads to widespread disruption of cell coexpression networks in mouse brain
Source: Neurobiol Aging. 2018 Sep;69:151–66. doi: 10.1016/j.neurobiolaging.2018.04.019 (PMC6075941; doi:10.1016/j.neurobiolaging.2018.04.019)
Supplement: Supplementary Table 8 [file mmc17.xlsx]

## Sheet: 4m Cortex
Term	Overlap	P-value	Adjusted P-value	Old P-value	Old Adjusted P-value	Z-score	Combined Score	Genes
negative regulation of transcription from RNA polymerase II promoter (GO:0000122)	58/473	1.24751e-06	0.000758904	1.38982e-05	0.0109996	-5.35117	38.4409	TCERG1;CIITA;TENM2;KDM1A;WWC1;BHLHE41;HMGB1;SIN3B;CCND1;SOX18;KMT5A;KLF10;KLF11;MEF2C;ZHX2;ZHX3;ZGPAT;FST;USP2;ARID5B;NCOR2;GCFC2;SFPQ;DDIT3;IRF2;ZMYND11;PPARD;HDAC5;URI1;AEBP1;LRP8;MTDH;SCRT2;NFIL3;HSF1;E4F1;E2F6;HEXIM1;ZBTB18;SMAD3;ZBTB16;CNBP;PDE2A;DAB2IP;KLF4;VEGFA;SKI;PER2;PER1;PER3;BCL6;CNOT1;BHLHE40;FOSB;BCOR;CALR;CPEB3;MXD4
response to unfolded protein (GO:0006986)	12/29	7.97199e-08	0.000145489	4.09274e-06	0.00746924	-2.44841	21.6327	DNAJA1;HSPA8;DNAJB1;HSPH1;HSPA4;DNAJB5;DDIT3;HSPA4L;SERPINH1;HSPB1;STT3B;HSPA1A
positive regulation of proteasomal ubiquitin-dependent protein catabolic process (GO:0032436)	15/55	1.12506e-06	0.000758904	1.80815e-05	0.0109996	-2.70833	19.4556	CEBPA;LRRK2;CSNK1D;PRICKLE1;CBFA2T3;KLHL40;RNF114;RNF19A;DVL1;LONRF3;LONRF1;TRIB1;TRIB2;RNF166;HSPA1A
ATF6-mediated unfolded protein response (GO:0036500)	6/9	4.69447e-06	0.00214185	0.000164871	0.0752224	-2.29388	14.0984	XBP1;ATF6B;HSPA5;DDIT3;CALR;HSP90B1
negative regulation of transcription, DNA-templated (GO:0045892)	44/408	0.00044629	0.0904978	0.00169962	0.392523	-4.90731	11.7895	HDAC5;CEBPA;MAGEL2;CIITA;KDM1A;PDGFB;BHLHE41;UBP1;PRICKLE1;DEDD2;FAM129B;ARNTL;CIART;BTAF1;SIX4;SOX18;BAHD1;KMT5A;NKX3-1;HEXIM1;KLF10;ZBTB18;HSPA8;ZHX2;ZHX3;ZGPAT;ZBTB16;DAB2IP;ARID5B;KLF4;CBFA2T3;GATAD2A;PER2;GCFC2;PER1;SFPQ;BCL6;DDIT3;BHLHE40;MAP3K10;BCOR;CALR;RCOR1;PPARD
positive regulation of transcription from RNA polymerase II promoter (GO:0045944)	65/712	0.00218433	0.15248	0.00682967	0.466013	-5.72038	10.7585	CSRNP1;CIITA;CCNT2;KDM1A;PHF20;CD81;PRDM2;HMGB1;PKD1;CYR61;IKBKB;DBP;ZMIZ1;SOX18;CCNL2;IER5;NKX3-1;KDM6B;DDX17;MEF2C;RBM14;MKL1;FOS;ETV5;SFPQ;MTF1;DDIT3;TET3;IRF2;ARHGEF2;SQSTM1;KMT2D;HDAC5;CEBPA;GTF2A2;SRF;DOT1L;NRF1;ARNTL;HSF1;MEF2D;PPARGC1B;ZBTB17;EGR1;IL33;XBP1;JAG1;SMAD3;BCL11B;CNBP;DAB2IP;INHBA;KLF4;KLF2;FOSL2;VEGFA;SKI;PER1;KLF6;HNRNPK;COPS5;ERCC3;AGO2;CDK12;AGRN
IRE1-mediated unfolded protein response (GO:0036498)	12/57	0.00020624	0.0752775	0.000930816	0.339748	-2.73103	7.06401	TSPYL2;ZBTB17;XBP1;ACADVL;HSPA5;DNAJB11;LMNA;SYVN1;HYOU1;TLN1;PDIA6;ADD1
positive regulation of apoptotic process (GO:0043065)	27/231	0.00169959	0.144661	0.00484132	0.466013	-3.61466	6.98844	TRIO;USP27X;ITSN1;HMGB1;KALRN;STK3;PNMA1;MCF2L;DNM1L;KLF11;NGFR;PLEKHG2;GADD45A;DAB2IP;PNMA3;SCRIB;DUSP6;NET1;DNAJA1;TIAM1;BCL6;ERCC3;ARHGEF3;MAP3K10;ARHGEF2;ARHGEF7;SQSTM1
regulation of cellular response to heat (GO:1900034)	14/76	0.000280069	0.0793044	0.00114133	0.347153	-2.62876	6.6625	CAMK2B;HSPA8;POM121;NUP153;DNAJB1;HSPH1;BAG3;CHORDC1;HSF1;MAPT;FKBP4;CRYAB;HSPA1B;HSPA1A
regulation of small GTPase mediated signal transduction (GO:0051056)	19/129	0.000525441	0.0958931	0.00183243	0.392523	-2.83997	6.65836	STARD13;TRIO;PLEKHG2;GDI1;STARD8;ITSN1;FAM13A;ARHGAP39;ARHGAP25;KALRN;ARHGAP23;NET1;ARHGAP32;TIAM1;ARHGAP31;MCF2L;ARHGEF3;ARHGEF2;ARHGEF7
intracellular signal transduction (GO:0035556)	27/238	0.00260843	0.153561	0.00689444	0.466013	-3.32131	6.223	CAMK2B;MAST3;PRKCSH;LRRK2;HSPB1;KALRN;CAMKK1;DEDD2;STK3;NUAK1;AKT2;MKNK2;PAG1;MAPK4;PSKH1;ACOT11;MAPK12;TGFBR3;MAPK11;SNRK;RIT2;WNK1;SIK1;SIK2;TNIK;SQSTM1;CAMK1G
negative regulation of myotube differentiation (GO:0010832)	5/11	0.000347636	0.0793044	0.00215081	0.392523	-2.29031	5.8047	HDAC5;XBP1;NOV;BDNF;BHLHE41
inactivation of MAPK activity (GO:0000188)	6/19	0.000871576	0.144602	0.00343573	0.466013	-2.88207	5.57325	DUSP4;RGS4;SPRED2;SPRED1;RGS3;DUSP6
negative regulation of cell proliferation (GO:0008285)	29/276	0.00561864	0.200203	0.0131209	0.480034	-3.14065	5.05149	PTPRU;CEBPA;BTG2;CDKN1A;TOB1;IFIT3;FAM129B;MXI1;LMNA;SPEG;WDR6;NKX3-1;KLF10;KLF11;ZBTB17;NOS3;DAB2IP;INHBA;SSTR2;KLF4;CBFA2T3;SKI;SFRP5;FABP7;ADGRB1;IRF6;HSPA1B;HSPA1A;MXD4
positive regulation of nuclear-transcribed mRNA poly(A) tail shortening (GO:0060213)	5/11	0.000347636	0.0793044	0.00215081	0.392523	-1.87984	4.76438	BTG2;CNOT1;AGO2;CPEB3;TOB1
positive regulation of cyclin-dependent protein serine/threonine kinase activity (GO:0045737)	6/20	0.00117851	0.144661	0.00423778	0.466013	-2.39168	4.62399	CCND3;CCNT2;CCND2;CCND1;PDGFB;CCNL2
axonogenesis (GO:0007409)	12/69	0.0012696	0.144661	0.00380197	0.466013	-2.32837	4.50157	NTNG1;SHTN1;LRFN2;SPTBN4;BRSK2;LINGO3;LRFN4;LRRN3;SLITRK1;ADGRB1;OMG;BAIAP2
MAPK cascade (GO:0000165)	25/229	0.00602104	0.203701	0.0136783	0.480034	-2.6634	4.23775	CAMK2B;SPTBN4;SHC3;LRRK2;RASGRF1;PDGFB;IRS2;PSMA7;PSMB7;SPRED1;SYNGAP1;ERBB3;HSF1;MBP;PSMF1;SPTBN2;DUSP5;PDGFRA;MEF2C;DAB2IP;GRIN2C;DUSP6;RIT2;DLG4;FGFR1
regulation of sodium ion transport (GO:0002028)	5/14	0.00128224	0.144661	0.00490848	0.466013	-2.12904	4.1162	NKAIN2;SPTBN4;PER1;WNK1;SIK1
regulation of synaptic vesicle exocytosis (GO:2000300)	4/9	0.00159328	0.144661	0.00649921	0.466013	-1.92228	3.71646	RIMS2;RIMS1;RIMS4;LRRK2
positive regulation of pri-miRNA transcription from RNA polymerase II promoter (GO:1902895)	5/15	0.00182312	0.144661	0.00621832	0.466013	-1.90444	3.68198	NGFR;SMAD3;SRF;PDGFB;FOS
RNA processing (GO:0006396)	10/55	0.00223909	0.15248	0.00604913	0.466013	-1.95176	3.67073	DDX17;RBM3;SYNCRIP;HNRNPK;RNGTT;NOVA1;HNRNPH1;XRN2;BICD1;DEDD2
heart development (GO:0007507)	12/79	0.00411221	0.186983	0.00969702	0.480034	-2.03787	3.41698	MKKS;MEF2C;ERBB3;FLRT3;SRF;SH3PXD2B;PDGFB;MICAL2;ECE1;BCOR;PCSK5;PKD1
primary miRNA processing (GO:0031053)	4/9	0.00159328	0.144661	0.00649921	0.466013	-1.76705	3.41634	SMAD3;HNRNPA2B1;SRRT;METTL3
negative regulation of translation (GO:0017148)	9/48	0.00294835	0.168148	0.0075897	0.480034	-1.90121	3.38968	SYNCRIP;BTG2;CNOT1;ENC1;SAMD4B;CALR;CPEB3;EIF4E2;TOB1
negative regulation of axonogenesis (GO:0050771)	5/14	0.00128224	0.144661	0.00490848	0.466013	-1.7117	3.30934	NGFR;GDI1;OMG;LRP4;RTN4
platelet aggregation (GO:0070527)	7/30	0.00232991	0.15248	0.00661348	0.466013	-1.66536	3.13209	PDGFRA;ACTN1;TYRO3;MYH9;HSPB1;TLN1;VCL
regulation of neuron apoptotic process (GO:0043523)	5/15	0.00182312	0.144661	0.00621832	0.466013	-1.57318	3.04153	MEF2C;GRM4;PCSK9;NSMF;NAE1
regulation of synaptic transmission, glutamatergic (GO:0051966)	5/15	0.00182312	0.144661	0.00621832	0.466013	-1.43387	2.77219	MEF2C;UNC13A;GRM4;LRRK2;ATP1A2
ephrin receptor signaling pathway (GO:0048013)	12/82	0.00558716	0.200203	0.0124194	0.480034	-1.72075	2.76769	EPHA5;EFNB1;TIAM1;EPHA7;ARPC2;EPHA10;ITSN1;ARHGEF7;EPHB2;KALRN;EPHA2;EPHB3
regulation of cell death (GO:0010941)	4/9	0.00159328	0.144661	0.00649921	0.466013	-1.43003	2.76476	CRYAB;HSPA1B;HSPA1A;SLC25A24
circadian regulation of gene expression (GO:0032922)	9/51	0.00450807	0.186983	0.0105903	0.480034	-1.47204	2.46822	PER2;NGFR;PER1;ID2;BHLHE40;USP2;CSNK1D;ARNTL;CIART
liver development (GO:0001889)	5/16	0.00251386	0.153425	0.00775531	0.480034	-1.20785	2.26417	TGFBR3;CEBPA;XBP1;ARID5B;PCSK9
apoptotic cell clearance (GO:0043277)	4/10	0.00252205	0.153425	0.00866176	0.480034	-0.99205	1.85964	LRP1;TYRO3;HMGB1;PDIA6
negative regulation of apoptotic process (GO:0043066)	30/323	0.0247282	0.406815	0.0453178	0.667622	-1.93159	1.73727	HSPB1;NOL3;CBL;IFIT3;MTDH;FAM129B;HSP90B1;IKBKB;CCND2;SIX4;BAG3;CASP3;PIM1;NGFR;XBP1;EGR3;HSPA5;SIAH2;ATAD3A;VEGFA;DNAJA1;HNRNPK;SON;BCL2;SPRY2;CRYAB;SQSTM1;HSPA1B;CD44;HSPA1A
axon guidance (GO:0007411)	15/125	0.0132639	0.308643	0.0253473	0.609574	-1.41354	1.66171	EPHA5;NGFR;SPTBN4;SHC3;UNC5A;BDNF;SIAH2;IRS2;FAM129B;GRB10;EVL;EPHB2;PDLIM7;SPTBN2;EPHB3
protein phosphorylation (GO:0006468)	29/309	0.0238173	0.406815	0.0437383	0.667622	-1.83033	1.64619	CAMK2B;BRSK2;LRRK2;PDGFB;STK3;IKBKB;NUAK1;FASTK;MKNK2;PIM1;MAP3K6;MAPK4;CDKL4;MATK;CSNK1D;MERTK;PRKAB1;CLK3;MEX3B;SNRK;WNK1;SIK1;SIK2;TNIK;MAP3K13;TRIB1;TRIB2;CDKL1;FGFR1
regulation of synaptic plasticity (GO:0048167)	5/17	0.00337636	0.186723	0.00953763	0.480034	-0.98095	1.64616	MEF2C;SYNGAP1;VGF;RASGRF1;CPEB3
negative regulation of protein ubiquitination (GO:0031397)	7/34	0.00492916	0.199905	0.0116751	0.480034	-0.975985	1.57125	DNAJA1;PER2;UFL1;USP4;KLHL40;HSPA1B;HSPA1A
transcription from RNA polymerase II promoter (GO:0006366)	25/257	0.0232443	0.406815	0.0421456	0.667622	-1.67052	1.50246	TCERG1;CEBPA;GTF2A2;GMEB2;CCNT2;RNMT;SRF;MLLT1;SALL3;DVL1;HIVEP1;HIVEP3;PKNOX1;KLF11;EGR1;XBP1;KLF13;RNGTT;LMO4;KLF4;GTF2H5;COPS5;ERCC3;TARDBP;IRF9
platelet formation (GO:0030220)	4/11	0.00376457	0.186983	0.0112454	0.480034	-0.859249	1.44074	MEF2C;ACTN1;CASP3;MYH9
RNA metabolic process (GO:0016070)	8/43	0.00521243	0.200203	0.0119973	0.480034	-0.801092	1.28849	ATXN2;HNRNPK;HNRNPH1;METTL3;HNRNPA2B1;XRN2;HNRNPC;HNRNPA1
negative regulation of inclusion body assembly (GO:0090084)	4/9	0.00159328	0.144661	0.00649921	0.466013	-0.622655	1.20382	DNAJB1;DNAJA4;HSPA1B;HSPA1A
single organismal cell-cell adhesion (GO:0016337)	9/54	0.00664507	0.216558	0.014404	0.480034	-0.736328	1.12651	PTPRU;TENM2;CD93;COL8A2;CDH24;SCRIB;CDH9;CD44;NECTIN1
entrainment of circadian clock by photoperiod (GO:0043153)	5/18	0.00443262	0.186983	0.0115826	0.480034	-0.653734	1.09614	PER1;ID2;BHLHE40;USP2;SIK1
cellular response to heat (GO:0034605)	6/26	0.00504176	0.200026	0.0121882	0.480034	-0.665895	1.07163	BAG3;HSF1;MAPT;IER5;HSPA1B;HSPA1A
protein autophosphorylation (GO:0046777)	16/145	0.0224439	0.406815	0.0393802	0.667622	-1.14651	1.03117	CAMK2B;PDGFRA;LRRK2;MEX3B;EEF2K;MKNK2;PIM1;TYRO3;MAP3K10;SIK1;SIK2;CDK12;TNIK;MAP3K13;FGFR1;EPHB3
neural tube closure (GO:0001843)	6/27	0.00613894	0.203701	0.0141416	0.480034	-0.565444	0.899679	SKI;VANGL2;MTHFD1L;LMO4;SCRIB;PRICKLE1
chemical synaptic transmission (GO:0007268)	18/172	0.0261635	0.406815	0.0451418	0.667622	-0.945671	0.850534	OPRD1;VIPR1;HOMER1;DOC2A;KCNIP2;CPNE6;NPY1R;SCRIB;CACNB1;RIT2;GRM4;DLG4;NOVA1;KCNQ2;CRH;MBP;NPTX1;NPTX2
peptidyl-serine phosphorylation (GO:0018105)	15/134	0.0236289	0.406815	0.0409365	0.667622	-0.929104	0.835634	CAMK2B;MAST3;LRRK2;PDGFB;CSNK1D;PKD1;MAPK12;TTBK1;CAMKK1;SBK1;AKT2;MKNK2;MAP3K10;CAMK1G;PSKH1
response to endoplasmic reticulum stress (GO:0034976)	9/61	0.0145854	0.328531	0.0271028	0.613419	-0.660091	0.734763	PDIA3;UFL1;TMX4;DDIT3;DNAJC10;HYOU1;PDIA6;HSP90B1;PDIA4
neuron projection development (GO:0031175)	10/73	0.016976	0.340452	0.0306737	0.667622	-0.635724	0.684981	BTG2;UNC5A;FLRT3;RASGRF1;TBC1D24;MAPT;HMGB1;PRDM12;FRYL;MANF
protein stabilization (GO:0050821)	15/139	0.0315324	0.406815	0.0520823	0.667622	-0.622768	0.560115	CDKN1A;HIP1;USP27X;USP2;SYVN1;WIZ;RTN4;STK3;PER3;PEX6;DVL1;CALR;CRYAB;HSPA1B;HSPA1A
negative regulation of sequence-specific DNA binding transcription factor activity (GO:0043433)	8/51	0.0146268	0.328531	0.0272257	0.613419	-0.331583	0.369093	KDM1A;SFRP5;ID2;DDIT3;BHLHE40;PIM1;MAP3K10;TRIB1
neuron development (GO:0048666)	6/27	0.00613894	0.203701	0.0141416	0.480034	-0.20572	0.327321	EPHA5;SKI;MEF2C;XBP1;WNK1;SRF
cellular response to ionizing radiation (GO:0071479)	6/28	0.0074	0.218768	0.0163028	0.521974	-0.0202954	0.0308438	NET1;BLM;CDKN1A;GADD45A;EEF1D;TNKS1BP1
complement activation, classical pathway (GO:0006958)	1/101	0.998725	1	0.998495	1	33.531	-1.13851e-08	TRBC2
sister chromatid cohesion (GO:0007062)	1/97	0.998339	1	0.998056	1	34.7451	-1.17974e-08	RCC2
sensory perception of smell (GO:0007608)	1/142	0.999916	1	0.999891	1	35.2349	-1.19637e-08	MKKS
translation (GO:0006412)	3/155	0.997587	1	0.997256	1	35.6272	-1.20969e-08	RPL7A;COPS5;AGO2
leukocyte migration (GO:0050900)	4/198	0.998936	1	0.998768	1	35.9048	-1.21911e-08	COL1A2;MYH9;MERTK;CD44
keratinization (GO:0031424)	2/153	0.999533	1	0.999431	1	36.015	-1.22286e-08	DSG2;KRT77
complement activation (GO:0006956)	1/91	0.99753	1	0.997148	1	36.0238	-1.22316e-08	CFP
G-protein coupled receptor signaling pathway (GO:0007186)	6/556	1	1	1	1	47.7981	-1.62294e-08	OPRD1;GPR17;VIPR1;GNB2;HTR1A;CX3CL1
mitochondrial translational elongation (GO:0070125)	1/87	0.996782	1	0.996317	1	78.6126	-2.66922e-08	MRPL16
mitochondrial translational termination (GO:0070126)	1/87	0.996782	1	0.996317	1	81.2478	-2.7587e-08	MRPL16
SRP-dependent cotranslational protein targeting to membrane (GO:0006614)	1/88	0.996988	1	0.996545	1	103.712	-3.52145e-08	RPL7A
regulation of complement activation (GO:0030449)	2/109	0.993649	0.999675	0.992946	0.998968	34.1129	-0.011093	CD81;CFP
Fc-gamma receptor signaling pathway involved in phagocytosis (GO:0038096)	3/132	0.99172	0.998835	0.990988	0.998098	34.492	-0.0402225	ARPC2;WIPF3;BAIAP2
transcription, DNA-templated (GO:0006351)	1/74	0.992402	0.99897	0.991554	0.998117	40.4422	-0.0416622	CEBPA
Fc-epsilon receptor signaling pathway (GO:0038095)	5/179	0.990532	0.998189	0.989983	0.997636	37.0915	-0.0672177	IKBKB;PSMB7;PSMF1;FOS;PSMA7
epidermis development (GO:0008544)	1/69	0.989428	0.997628	0.98838	0.996571	38.7619	-0.09207	PLOD1
Wnt signaling pathway (GO:0016055)	1/67	0.987935	0.996673	0.986798	0.995526	38.2404	-0.127445	RNF146
T cell costimulation (GO:0031295)	1/67	0.987935	0.996673	0.986798	0.995526	38.8366	-0.129433	MAP3K14
apoptotic process (GO:0006915)	19/195	0.0429446	0.438835	0.0686818	0.667622	0.168022	-0.138389	CSRNP1;HIP1;GADD45A;ZBTB16;GLRX2;RTN4;STK3;ADAM15;ERCC3;SFRP5;CASP3;DPF1;DPF2;BCL2;CASP1;MAP3K10;TNFRSF25;VDAC1;PPARD
defense response to bacterium (GO:0042742)	3/119	0.983724	0.994074	0.982711	0.992753	36.295	-0.215738	ANKRD17;TRBC2;CFP
mitochondrial respiratory chain complex I assembly (GO:0032981)	1/62	0.983215	0.994074	0.98184	0.992719	38.6164	-0.229536	MT-ND6
endosomal transport (GO:0016197)	1/63	0.984287	0.994092	0.982962	0.992753	39.5417	-0.234309	SQSTM1
microtubule-based movement (GO:0007018)	1/62	0.983215	0.994074	0.98184	0.992719	40.6093	-0.241382	KIF1B
translational initiation (GO:0006413)	3/114	0.978996	0.99149	0.977892	0.989945	35.596	-0.30422	RPL7A;EIF5;EIF2S2
regulation of immune response (GO:0050776)	6/182	0.977587	0.990614	0.97724	0.989945	34.792	-0.328083	TREML1;COL1A2;BCL6;CD81;TREM2;CD200
spermatogenesis (GO:0007283)	4/136	0.976771	0.990337	0.975914	0.989468	34.6911	-0.336838	XRN2;TYRO3;ARNTL;FAM50A
O-glycan processing (GO:0016266)	1/59	0.979538	0.99149	0.978011	0.989945	40.7056	-0.347889	GALNT9
xenobiotic metabolic process (GO:0006805)	2/85	0.974993	0.989634	0.973548	0.988168	35.4514	-0.369411	AOC2;CYB5R3
positive regulation of protein tyrosine kinase activity (GO:0061098)	4/13	0.00736218	0.218768	0.0177792	0.54995	0.256759	-0.390209	PTPN1;ERBB3;PDGFB;LRP8
viral transcription (GO:0019083)	3/108	0.971588	0.986727	0.970416	0.985536	34.5071	-0.461074	RPL7A;POM121;NUP153
heart looping (GO:0001947)	6/35	0.0218476	0.406815	0.0379781	0.667622	0.578709	-0.52049	MKKS;MEF2C;VANGL2;SOX18;SRF;MICAL2
innate immune response (GO:0045087)	10/256	0.967925	0.9852	0.969045	0.985536	39.4655	-0.588466	TREML1;IKBKB;ANKRD17;ADAM15;TRBC2;MATK;ABL2;TREM2;HMGB1;PGLYRP1
regulation of cardiac conduction (GO:1903779)	1/53	0.969594	0.986349	0.967768	0.98504	44.5027	-0.611709	ATP1A2
ATP metabolic process (GO:0046034)	5/19	0.00570442	0.200203	0.0139063	0.480034	0.389088	-0.625817	HSPA8;ENTPD5;ATP1A2;HSPA1B;HSPA1A
mRNA processing (GO:0006397)	7/49	0.0345333	0.406815	0.0547888	0.667622	0.850744	-0.765156	SFPQ;SON;METTL3;HNRNPA2B1;U2AF1;SRSF5;HNRNPA1
protein homotetramerization (GO:0051289)	1/51	0.965304	0.98308	0.963387	0.981127	45.0122	-0.768111	DNM1L
positive regulation of B cell proliferation (GO:0030890)	5/23	0.0133605	0.308643	0.0262707	0.609574	0.675045	-0.793562	MEF2C;TFRC;CD81;BCL2;IRS2
antimicrobial humoral response (GO:0019730)	1/51	0.965304	0.98308	0.963387	0.981127	47.5521	-0.811454	PGLYRP1
chemotaxis (GO:0006935)	2/75	0.956452	0.976554	0.954839	0.975451	34.2852	-0.813434	PLD1;CX3CL1
stimulatory C-type lectin receptor signaling pathway (GO:0002223)	4/122	0.956035	0.976554	0.955416	0.975451	34.869	-0.827285	IKBKB;PSMB7;PSMF1;PSMA7
regulation of circadian rhythm (GO:0042752)	7/45	0.0226879	0.406815	0.0389305	0.667622	0.935907	-0.841752	KLF10;PER2;PER1;SFPQ;MAGEL2;ID2;CSNK1D
neutrophil chemotaxis (GO:0030593)	1/51	0.965304	0.98308	0.963387	0.981127	49.7491	-0.848945	CX3CL1
nuclear-transcribed mRNA catabolic process, nonsense-mediated decay (GO:0000184)	3/111	0.975557	0.989657	0.974412	0.988494	83.74	-0.870662	UPF1;RPL7A;SMG7
phospholipase C-activating G-protein coupled receptor signaling pathway (GO:0007200)	1/54	0.971536	0.986727	0.969758	0.985536	65.9802	-0.881608	OPRD1
regulation of gene expression (GO:0010468)	2/73	0.951414	0.974162	0.949809	0.972728	35.4856	-0.928926	MAPK12;MAPK4
intrinsic apoptotic signaling pathway in response to endoplasmic reticulum stress (GO:0070059)	5/22	0.0110221	0.283303	0.0226945	0.609574	0.751687	-0.948056	BRSK2;DDIT3;DNAJC10;DAB2IP;BCL2
apoptotic signaling pathway (GO:0097190)	8/60	0.0356884	0.406815	0.0563273	0.667622	1.07246	-0.964569	NGFR;HIP1;CASP3;FASTK;ADORA1;DPF2;TNFRSF25;PPARD
cornification (GO:0070268)	3/108	0.971588	0.986727	0.970416	0.985536	74.652	-0.997478	KAZN;DSG2;KRT77
regulation of transcription, DNA-templated (GO:0006355)	21/456	0.956755	0.976554	0.961999	0.981127	42.6177	-1.01113	RNF20;KMT2D;MEF2C;CNBP;TSC22D3;SRRT;HP1BP3;HR;PRDM2;GLRX2;PHF21B;ARNTL;GCFC2;SALL3;DDIT3;BHLHE40;IRF2;BRD8;CALR;PPARGC1B;NKX3-1
membrane organization (GO:0061024)	9/223	0.950339	0.974162	0.952228	0.97411	39.3776	-1.03081	HSPA8;HIP1;TFRC;GDI1;ARPC2;ITSN1;MADD;SYNJ2;CBL
chemokine-mediated signaling pathway (GO:0070098)	1/48	0.957709	0.976981	0.955675	0.975451	46.0374	-1.07214	CX3CL1
transforming growth factor beta receptor signaling pathway (GO:0007179)	9/75	0.0482626	0.438835	0.0725359	0.667622	1.36187	-1.12168	TGFBR3;SKI;KLF10;COL1A2;SMAD3;PDGFB;FOS;CBL;UBE2M
positive regulation of B cell activation (GO:0050871)	1/47	0.954824	0.976221	0.952759	0.97411	47.2929	-1.13818	TRBC2
positive regulation of pathway-restricted SMAD protein phosphorylation (GO:0010862)	1/47	0.954824	0.976221	0.952759	0.97411	47.3726	-1.14009	INHBA
protein localization to nucleus (GO:0034504)	5/21	0.00897908	0.260108	0.0194493	0.582077	0.874771	-1.17802	SIX4;LMNA;DVL1;XPA;CALR
regulation of cell cycle (GO:0051726)	8/61	0.0388737	0.422289	0.0604454	0.667622	1.39387	-1.20161	PER2;LIN54;SON;UHRF2;MADD;TXLNG;TARDBP;ARNTL
mitochondrial electron transport, NADH to ubiquinone (GO:0006120)	1/46	0.951743	0.974162	0.949652	0.972728	46.0388	-1.20518	MT-ND6
T cell receptor signaling pathway (GO:0050852)	5/135	0.936722	0.964739	0.937267	0.9653	33.6635	-1.20843	IKBKB;PSMB7;PSMF1;PAG1;PSMA7
peptidyl-tyrosine dephosphorylation (GO:0035335)	5/19	0.00570442	0.200203	0.0139063	0.480034	0.755955	-1.2159	DUSP4;DUSP5;PTPN1;DUSP6;DUSP14
retrograde transport, endosome to Golgi (GO:0042147)	2/70	0.942799	0.969357	0.941252	0.967766	39.4376	-1.22739	MAGEL2;RAB6B
RNA export from nucleus (GO:0006405)	8/61	0.0388737	0.422289	0.0604454	0.667622	1.43602	-1.23795	NXF1;POM121;U2AF1;SRSF5;SRSF6;HNRNPA1;CDC40;U2AF1L4
phagocytosis, recognition (GO:0006910)	1/45	0.948452	0.973524	0.946341	0.971357	46.6107	-1.25071	TRBC2
positive regulation of CREB transcription factor activity (GO:0032793)	4/15	0.0126927	0.300834	0.0262681	0.609574	1.05061	-1.26198	EPHA5;OPRD1;LRP8;VEGFA
mRNA export from nucleus (GO:0006406)	11/100	0.0532535	0.450628	0.079385	0.667622	1.61341	-1.28607	NXF1;UPF1;POM121;HNRNPA2B1;NUP153;U2AF1;SRSF5;SRSF6;SMG7;CDC40;U2AF1L4
interstrand cross-link repair (GO:0036297)	1/46	0.951743	0.974162	0.949652	0.972728	49.4001	-1.29317	FANCM
sensory perception of sound (GO:0007605)	2/69	0.939618	0.967176	0.938103	0.965617	39.7076	-1.32524	SPTBN4;EML2
glycosphingolipid metabolic process (GO:0006687)	1/45	0.948452	0.973524	0.946341	0.971357	51.5987	-1.38456	HEXA
positive regulation of protein phosphorylation (GO:0001934)	12/113	0.0560508	0.450628	0.0832382	0.667622	1.76451	-1.40651	CCND3;CCND2;CCND1;AKT2;AKTIP;LRRK2;CSNK1D;WDFY2;TNIK;CYR61;NKX3-1;VEGFA
DNA methylation (GO:0006306)	4/15	0.0126927	0.300834	0.0262681	0.609574	1.19859	-1.43974	KMT2E;DNMT3A;FOS;GATAD2A
cellular response to amino acid stimulus (GO:0071230)	5/26	0.0223113	0.406815	0.039071	0.667622	1.7922	-1.6119	XBP1;GLRA2;LARS;NSMF;CPEB3
nucleosome assembly (GO:0006334)	1/46	0.951743	0.974162	0.949652	0.972728	62.1983	-1.6282	HIST1H2BC
phospholipid metabolic process (GO:0006644)	1/43	0.941182	0.96824	0.939052	0.966048	53.1616	-1.71582	PLA2G4E
ion transport (GO:0006811)	9/77	0.0554834	0.450628	0.0814905	0.667622	2.16041	-1.72209	SLC36A1;SLC26A2;WNK1;SLC9A8;SLC9A9;SLC17A5;SLC26A7;SLC17A8;SLC15A4
positive regulation of protein binding (GO:0032092)	6/38	0.0316437	0.406815	0.0511363	0.667622	1.96769	-1.76973	TIAM1;AKTIP;LRRK2;PKD1;ADD1;STK3
negative regulation of phosphatase activity (GO:0010923)	7/51	0.0417559	0.438835	0.0640311	0.667622	2.20306	-1.81451	PPP1R37;URI1;SPRED1;WNK1;RRP1B;ELFN2;SFI1
G1/S transition of mitotic cell cycle (GO:0000082)	3/87	0.921461	0.950631	0.92109	0.950785	36.0626	-1.82581	CDKN1A;CCND1;INHBA
negative regulation of protein kinase activity (GO:0006469)	9/78	0.0593426	0.45493	0.0862071	0.667622	2.32918	-1.83449	FLRT3;LRRTM1;DVL1;HSPB1;RTN4RL2;TRIB1;SOCS7;TRIB2;TARBP2
positive regulation of dendrite extension (GO:1903861)	4/16	0.0160857	0.328531	0.0312805	0.667622	1.65713	-1.84459	RIMS2;RIMS1;UNC13A;CPNE6
positive regulation of tyrosine phosphorylation of STAT protein (GO:0042531)	1/45	0.948452	0.973524	0.946341	0.971357	69.3087	-1.85977	VEGFA
nervous system development (GO:0007399)	22/247	0.0704001	0.462159	0.10546	0.674474	2.41831	-1.86656	NUMBL;MEF2C;JAG1;DOC2A;BDNF;CPNE6;NAB2;INHBA;KALRN;VEGFA;DPYSL4;NAGLU;DLG4;FABP7;DPF1;MPPED2;KCNQ2;ENC1;ADORA1;EVL;EPHB2;PCDH1
cellular response to calcium ion (GO:0071277)	6/39	0.0354536	0.406815	0.0560693	0.667622	2.11542	-1.90261	MEF2C;CLIC4;DMTN;CPNE7;ADD1;SLC25A24
carbohydrate metabolic process (GO:0005975)	2/64	0.921031	0.950631	0.919812	0.950004	37.9963	-1.92371	IDH3G;SHPK
DNA recombination (GO:0006310)	5/27	0.0259869	0.406815	0.0440493	0.667622	2.14819	-1.93207	RAD50;BLM;RBM14;HMGB1;TSN
regulation of transcription from RNA polymerase II promoter (GO:0006357)	26/301	0.0708659	0.462584	0.107788	0.674474	2.60881	-2.0112	KDM5B;URI1;CDKN1A;ENY2;GMEB2;KDM1A;TSHZ2;FOXO6;UBP1;NRF1;HMGB1;TRAK1;DBP;SAFB2;BRD8;DDX17;KLF13;SMAD3;FOS;INHBA;FOSL2;VEGFA;RFX7;MTF1;KLF9;PPARD
protein polyubiquitination (GO:0000209)	19/211	0.0807741	0.496339	0.116917	0.679834	2.88485	-2.02082	RNF20;SIAH2;FBXL19;CCNF;FBXL18;FBXO32;PSMA7;FBXO41;PSMB7;ZNRF1;RNF114;RNF19A;BCL2;LONRF3;PSMF1;LONRF1;FBXL4;RNF166;RNF165
outflow tract morphogenesis (GO:0003151)	5/28	0.0300275	0.406815	0.04939	0.667622	2.25177	-2.02524	TGFBR3;MEF2C;SOX18;NPY1R;VEGFA
brain development (GO:0007420)	3/84	0.909732	0.940657	0.909735	0.940661	35.0254	-2.14273	EPHA7;COL4A1;MDGA1
negative regulation of peptidyl-threonine phosphorylation (GO:0010801)	4/12	0.00536449	0.200203	0.0142769	0.480034	1.33764	-2.15148	SPRED2;SPRED1;DMTN;SPRY2
nuclear-transcribed mRNA poly(A) tail shortening (GO:0000289)	5/29	0.0344421	0.406815	0.0550947	0.667622	2.45673	-2.20957	CNOT6;CNOT1;PARN;SAMD4B;TNKS1BP1
non-motile cilium assembly (GO:1905515)	4/18	0.024443	0.406815	0.0428776	0.667622	2.49397	-2.24307	VANGL2;C2CD3;CEP250;CSNK1D
RNA splicing (GO:0008380)	10/94	0.0758334	0.484822	0.106387	0.674474	3.11582	-2.25577	IVNS1ABP;SYNCRIP;SFPQ;NOVA1;U2AF1;HNRNPC;CDK12;TARDBP;NOL3;CDC40
adenylate cyclase-modulating G-protein coupled receptor signaling pathway (GO:0007188)	1/40	0.928312	0.956617	0.926223	0.954464	52.1326	-2.31218	GNAO1
cell-cell signaling (GO:0007267)	13/280	0.910994	0.941429	0.918177	0.948852	38.3112	-2.31231	KLF10;PCSK1;TNFAIP6;BDNF;INHBA;SSTR2;MERTK;PCSK5;WISP1;EFNB1;FGF14;ADORA1;PCDH1
neurotransmitter secretion (GO:0007269)	6/41	0.0439263	0.438835	0.0667652	0.667622	2.85797	-2.35392	HSPA8;RIMS1;UNC13A;GRM4;SNPH;DVL1
transcription initiation from RNA polymerase II promoter (GO:0006367)	6/143	0.89928	0.932502	0.902487	0.934755	34.3128	-2.39792	GTF2A2;ERCC3;NOTCH4;MED15;GTF2H5;PPARD
rRNA processing (GO:0006364)	8/181	0.896646	0.931878	0.901673	0.934443	35.0184	-2.47066	RPL7A;XRN2;HEATR1;IMP4;CSNK1D;NOL11;RRP1B;MDN1
anaphase-promoting complex-dependent catabolic process (GO:0031145)	3/80	0.891623	0.929156	0.892295	0.927885	33.7587	-2.48055	PSMB7;PSMF1;PSMA7
positive regulation of cell growth (GO:0030307)	2/61	0.907415	0.938793	0.906509	0.937856	39.8008	-2.51381	N6AMT1;BCL2
extracellular matrix organization (GO:0030198)	13/142	0.119538	0.575612	0.158637	0.731062	4.63281	-2.5588	LAMA4;PDGFB;ADAM19;ACAN;COL1A2;COL4A2;ADAM15;COL4A1;PXDN;COL8A2;COL8A1;AGRN;CD44
cell cycle arrest (GO:0007050)	11/111	0.0959457	0.530609	0.130397	0.71377	4.06433	-2.57569	CDKN1A;SMAD3;GADD45A;DDIT3;WDR6;INHBA;IRF6;GAS2L1;PRKAB1;PKD1;MAPK12
protein deubiquitination (GO:0016579)	20/239	0.128924	0.592709	0.174335	0.731062	5.01786	-2.6246	INO80C;OTUB2;IL33;USP14;ZRANB1;SMAD3;USP27X;USP31;USP4;SIAH2;USP2;JOSD2;PSMA7;RNF146;PSMB7;COPS5;TRAF3;DMWD;PSMF1;RCE1
collagen catabolic process (GO:0030574)	7/56	0.0638574	0.45493	0.0910283	0.667622	3.33803	-2.62908	COL1A2;ADAMTS3;COL4A2;CTSL;COL4A1;COL8A2;COL8A1
neutrophil degranulation (GO:0043312)	24/479	0.911762	0.94169	0.924334	0.953595	44.3073	-2.66194	HSPA8;CD93;TNFAIP6;UBR4;ARMC8;HMGB1;CFP;DYNLL1;PLD1;PSMB7;NFASC;CYB5R3;DOK3;DPP7;LRRC7;PLEKHO2;PGLYRP1;SLC15A4;SNAP29;HSPA1B;CD44;VCL;HSPA1A;ATP6V0A1
Ras protein signal transduction (GO:0007265)	7/56	0.0638574	0.45493	0.0910283	0.667622	3.38408	-2.66534	MAPK11;SHTN1;CDKN1A;SHC3;RIT2;PLD1;RALGDS
receptor-mediated endocytosis (GO:0006898)	6/137	0.875817	0.91929	0.88048	0.921902	31.9366	-2.68758	HSPH1;LRP1;HYOU1;CALR;PDLIM7;HSP90B1
platelet degranulation (GO:0002576)	11/122	0.154493	0.638915	0.195554	0.731062	6.12247	-2.74277	CHID1;FAM49B;ACTN1;PDGFB;MAGED2;ACTN4;GTPBP2;TLN1;VCL;MANF;VEGFA
protein homooligomerization (GO:0051260)	4/99	0.882876	0.923881	0.885038	0.922968	34.8085	-2.75584	SCUBE1;HSF1;CLDN1;CRYAB
mRNA splicing, via spliceosome (GO:0000398)	19/233	0.161083	0.648948	0.209723	0.731062	6.37764	-2.75771	HSPA8;METTL3;SRRT;PRPF40B;U2AF1;CDC40;U2AF1L4;SYNCRIP;GCFC2;HNRNPK;HNRNPH1;HNRNPA2B1;PAPOLA;PRPF31;HNRNPC;SRSF5;SRSF6;HNRNPA1;SF1
positive regulation of GTPase activity (GO:0043547)	10/112	0.176246	0.668708	0.217848	0.731062	6.87077	-2.76485	NET1;TBC1D2;LARS;RASGRF1;AGRN;RGS8;ARHGEF7;CX3CL1;ARHGAP23;RGS7
negative regulation of cell growth (GO:0030308)	10/102	0.114719	0.565842	0.151022	0.729141	4.86864	-2.7724	TSPYL2;CDKN1A;SMAD3;BCL6;ADAM15;NOV;INHBA;HSPA1B;RTN4;HSPA1A
positive regulation of ubiquitin-protein ligase activity involved in regulation of mitotic cell cycle transition (GO:0051437)	3/77	0.87597	0.91929	0.87729	0.91909	33.1609	-2.79062	PSMB7;PSMF1;PSMA7
negative regulation of canonical Wnt signaling pathway (GO:0090090)	13/140	0.110357	0.545804	0.148225	0.729141	4.62886	-2.80275	AMER2;IGFBP4;SIAH2;DAB2IP;LRP4;PRICKLE1;PSMA7;STK3;PSMB7;SFRP5;DDIT3;DVL1;PSMF1
vesicle-mediated transport (GO:0016192)	8/70	0.0761514	0.484822	0.105842	0.674474	3.90598	-2.82782	SPTBN4;CACFD1;CPNE6;MAPK8IP3;KALRN;RAB11FIP3;NCALD;SPTBN2
regulation of mRNA stability (GO:0043488)	10/103	0.120245	0.577491	0.157184	0.731062	5.19345	-2.85153	HSPA8;PSMB7;CSDC2;PARN;SAMD4B;HSPB1;PSMF1;RBM24;PSMA7;HSPA1A
positive regulation of sequence-specific DNA binding transcription factor activity (GO:0051091)	8/88	0.19737	0.686051	0.237768	0.731062	7.62562	-2.87336	HDAC5;GTF2A2;KDM1A;DDIT3;SRF;ARID5B;PPARGC1B;STK3
muscle contraction (GO:0006936)	8/85	0.17325	0.667125	0.212598	0.731062	7.1146	-2.87983	GNAO1;VIPR1;SLC6A8;KCNIP2;SSPN;TLN1;CRYAB;VCL
negative regulation of gene expression (GO:0010629)	9/97	0.164615	0.658822	0.20449	0.731062	6.97629	-2.91122	OPRD1;MEF2C;TIPARP;ID2;PDGFB;MAPT;TARDBP;KLF4;NKX3-1
phosphatidylinositol biosynthetic process (GO:0006661)	8/74	0.0978657	0.537967	0.130756	0.71377	4.7037	-2.9161	PITPNM2;INPPL1;INPP5J;PIP4K2C;SYNJ2;MTMR4;MTMR7;PIK3C2B
positive regulation of protein autophosphorylation (GO:0031954)	4/16	0.0160857	0.328531	0.0312805	0.667622	2.63685	-2.93514	RAD50;PDGFB;TNKS1BP1;VEGFA
cellular senescence (GO:0090398)	4/18	0.024443	0.406815	0.0428776	0.667622	3.28872	-2.95787	CDKN1A;SRF;ID2;CALR
negative regulation of endoplasmic reticulum stress-induced intrinsic apoptotic signaling pathway (GO:1902236)	4/14	0.00979416	0.270823	0.0217713	0.60201	2.26595	-2.95999	XBP1;LRRK2;SYVN1;HSPA1A
cell surface receptor signaling pathway (GO:0007166)	14/176	0.232065	0.686051	0.28069	0.731062	7.90487	-2.97858	IGSF3;CD81;GP1BB;RTN4RL2;INHBA;MERTK;CBL;IL17RA;MADD;MKNK2;TNFRSF25;EVL;BRD8;IRF9
cellular response to UV (GO:0034644)	1/40	0.928312	0.956617	0.926223	0.954464	67.2778	-2.9839	KDM1A
regulation of phosphatidylinositol 3-kinase signaling (GO:0014066)	8/79	0.129402	0.592709	0.165706	0.731062	5.72897	-2.99655	PPP1R16B;PDGFRA;ERBB3;ENTPD5;PDGFB;IRS2;PIP4K2C;FGFR1
activation of MAPK activity (GO:0000187)	8/84	0.165519	0.660989	0.204446	0.731062	7.23982	-2.99742	MAP2K3;DUSP5;MAPK11;GRM4;CD81;LRRK2;MADD;DUSP6
peptidyl-threonine phosphorylation (GO:0018107)	8/61	0.0388737	0.422289	0.0604454	0.667622	3.53578	-3.04807	CAMK2B;SBK1;WNK1;LRRK2;MAP3K10;CAMK1G;CAMKK1;PSKH1
skeletal system development (GO:0001501)	9/103	0.209434	0.686051	0.251431	0.731062	8.15361	-3.07231	KLF10;ACAN;COL1A2;IGFBP4;SH3PXD2B;CHRD;AEBP1;FGFR1;HAPLN2
substantia nigra development (GO:0021762)	6/40	0.0395462	0.42454	0.0612787	0.667622	3.63219	-3.11188	HSPA5;CCDC14;MBP;DYNLL1;INA;TTBK1
post-translational protein modification (GO:0043687)	27/352	0.182807	0.685058	0.240143	0.731062	8.26095	-3.12472	PRKCSH;CCNF;PCSK9;PRSS23;PSMA7;CYR61;FBXO41;DDA1;HSP90B1;PSMB7;RBBP5;PSMF1;NAE1;WDTC1;IGFBP4;ZBTB16;FBXL19;FBXL18;KLHL3;FBXO32;PDIA6;COPS5;VGF;VWA1;STT3B;FBXL4;UBE2M
cellular response to steroid hormone stimulus (GO:0071383)	3/10	0.0220642	0.406815	0.0417393	0.667622	3.5041	-3.15157	URI1;ATP1A2;NKX3-1
positive regulation of cell proliferation (GO:0008284)	25/326	0.194011	0.686051	0.250839	0.731062	8.46808	-3.1908	KMT2D;VIPR1;CD81;DOT1L;PDGFB;IRS2;UFL1;CCND2;SERTAD1;HSF1;NUDT16;NKX3-1;PDGFRA;TIPIN;XBP1;CNBP;MATK;HTR1A;OSMR;VEGFA;TIAM1;CNOT6;CCPG1;CALR;FGFR1
termination of RNA polymerase II transcription (GO:0006369)	7/68	0.140909	0.62875	0.17732	0.731062	6.91601	-3.20917	LSM11;PAPOLA;U2AF1;SRSF5;SRSF6;CDC40;U2AF1L4
regulation of autophagy (GO:0010506)	6/43	0.0535637	0.450628	0.0785674	0.667622	4.02721	-3.21014	LRRK2;HSPB1;ABL2;MAPT;HMGB1;PIP4K2C
positive regulation of T cell proliferation (GO:0042102)	1/36	0.906673	0.938558	0.904827	0.936647	50.7954	-3.22097	TFRC
peptide hormone processing (GO:0016486)	4/16	0.0160857	0.328531	0.0312805	0.667622	2.89701	-3.22473	PCSK1;BACE2;ECE1;PCSK5
cellular response to drug (GO:0035690)	5/31	0.0444192	0.438835	0.0675953	0.667622	3.94336	-3.24788	MEF2C;TFRC;PDE2A;HTR1B;NKX3-1
cytokine-mediated signaling pathway (GO:0019221)	8/93	0.240332	0.686051	0.281756	0.731062	8.66078	-3.26341	CEBPA;NUMBL;FLRT3;LRRTM1;RTN4RL2;LRP8;SOCS7;CX3CL1
potassium ion transport (GO:0006813)	7/63	0.104778	0.54072	0.137915	0.71377	5.32111	-3.2717	KCNG1;KCNF1;KCNIP2;KCND3;KCNQ2;ATP1A2;KCNJ3
extracellular matrix disassembly (GO:0022617)	7/76	0.209131	0.686051	0.248676	0.731062	8.6926	-3.2754	ACAN;SCUBE1;ADAM15;CTSL;SH3PXD2B;HTRA1;CD44
positive regulation of Wnt signaling pathway (GO:0030177)	5/31	0.0444192	0.438835	0.0675953	0.667622	4.01599	-3.3077	SKI;MACF1;ZRANB1;DVL1;RSPO2
positive regulation of peptidyl-tyrosine phosphorylation (GO:0050731)	7/57	0.0689893	0.45493	0.0970904	0.667622	4.28232	-3.3728	CD81;PDGFB;TREM2;ARHGEF2;LRP8;CD44;VEGFA
response to hypoxia (GO:0001666)	7/67	0.133248	0.598961	0.169081	0.731062	6.61028	-3.38816	EGR1;SMAD3;SRF;PLOD1;CBFA2T3;VEGFA;HSP90B1
neuropeptide signaling pathway (GO:0007218)	2/55	0.873361	0.917608	0.873504	0.917758	39.791	-3.42145	OPRD1;GLRA2
positive regulation of excitatory postsynaptic potential (GO:2000463)	4/17	0.0199962	0.388225	0.0368158	0.667622	3.61892	-3.42411	RIMS2;RIMS1;DLG4;SHANK1
positive regulation of receptor-mediated endocytosis (GO:0048260)	4/17	0.0199962	0.388225	0.0368158	0.667622	3.62134	-3.42641	HIP1;HNRNPK;CBL;BICD1
cell differentiation (GO:0030154)	11/136	0.249244	0.686051	0.294751	0.731062	9.16535	-3.45353	CLIC4;SCUBE1;UHRF2;ZGLP1;NOTCH4;MATK;BHLHE41;INHBA;GLRX2;ETV5;FAM129B
7-methylguanosine mRNA capping (GO:0006370)	5/32	0.0499904	0.438835	0.0743873	0.667622	4.20297	-3.4617	RNGTT;ERCC3;RNMT;GTF2H5;CMTR2
positive regulation of nuclear-transcribed mRNA catabolic process, deadenylation-dependent decay (GO:1900153)	4/14	0.00979416	0.270823	0.0217713	0.60201	2.65074	-3.46263	CNOT1;AGO2;CPEB3;TOB1
cell migration (GO:0016477)	11/136	0.249244	0.686051	0.294751	0.731062	9.20309	-3.46776	TGFBR3;TIAM1;ZRANB1;ARC;WWC1;FSCN1;SCRIB;TMEM18;EPHA2;FGFR1;EPHB3
negative regulation of neuron apoptotic process (GO:0043524)	6/60	0.181518	0.681626	0.219094	0.731062	9.05825	-3.4718	MEF2C;ERBB3;SIX4;BDNF;BCL2;TYRO3
regulation of membrane potential (GO:0042391)	7/59	0.0799707	0.493975	0.109863	0.677365	4.92989	-3.47691	RIMS2;RIMS1;SLC26A2;RIMS4;LRRK2;SLC26A7;CNGB1
regulation of cyclin-dependent protein serine/threonine kinase activity (GO:0000079)	5/30	0.0392375	0.423719	0.0611635	0.667622	4.10416	-3.52418	BLM;CDKN1A;CCNT2;SERTAD1;GADD45A
movement of cell or subcellular component (GO:0006928)	7/80	0.24713	0.686051	0.287235	0.731062	9.37863	-3.5339	ARPC2;CERCAM;HSPB1;SPINT2;TLN1;PTGS2;VCL
BMP signaling pathway (GO:0030509)	3/74	0.858343	0.908102	0.860459	0.907308	36.7478	-3.54245	TGFBR3;SKI;TOB1
positive regulation of axon extension (GO:0045773)	4/14	0.00979416	0.270823	0.0217713	0.60201	2.71907	-3.55189	MACF1;SHTN1;SEMA7A;MAPT
visual perception (GO:0007601)	3/74	0.858343	0.908102	0.860459	0.907308	37.0871	-3.57515	SFRP5;EML2;CNGB1
muscle organ development (GO:0007517)	6/56	0.144574	0.631903	0.1804	0.731062	7.79529	-3.57819	MEF2C;EGR3;SPEG;AEBP1;MEF2D;MAPK12
activation of cysteine-type endopeptidase activity involved in apoptotic process (GO:0006919)	6/63	0.211422	0.686051	0.24977	0.731062	9.56	-3.60224	NGFR;SMAD3;HIP1;CASP3;MAPT;NKX3-1
ubiquitin-dependent ERAD pathway (GO:0030433)	7/60	0.0858194	0.496449	0.116568	0.679834	5.15658	-3.61102	ERLEC1;HSPA5;DERL3;DNAJC10;SYVN1;STT3B;HSP90B1
transmembrane transport (GO:0055085)	11/140	0.279555	0.686051	0.32542	0.731062	9.66002	-3.63993	ERLEC1;PSMB7;DMTN;ABCC5;LRRC8C;LRRC8D;PSMF1;ABCB9;EIF2S2;PSMA7;ADD1
negative regulation of mitotic cell cycle (GO:0045930)	4/18	0.024443	0.406815	0.0428776	0.667622	4.04882	-3.6415	SMAD3;BRINP1;SCRIB;NKX3-1
regulation of cell proliferation (GO:0042127)	10/124	0.265894	0.686051	0.310311	0.731062	9.70788	-3.65796	NUAK1;JAG1;TFRC;BCL6;ERBB3;HP1BP3;ABL2;TNFRSF25;ARHGEF2;IER5
intracellular transport of virus (GO:0075733)	2/54	0.866668	0.913204	0.867054	0.913611	40.6774	-3.69333	POM121;NUP153
regulation of cell shape (GO:0008360)	8/96	0.267497	0.686051	0.309112	0.731062	9.85481	-3.71332	FMNL1;FGD6;DMTN;MYH9;CSNK1D;BAIAP2;TTBK1;VEGFA
activation of GTPase activity (GO:0090630)	7/80	0.24713	0.686051	0.287235	0.731062	9.8623	-3.71615	SGSM1;TIAM1;TBC1D2;RASGRF1;RUNDC1;SCRIB;EPHA2
negative regulation of ubiquitin-protein ligase activity involved in mitotic cell cycle (GO:0051436)	3/72	0.845404	0.899104	0.848142	0.902016	35.2437	-3.74841	PSMB7;PSMF1;PSMA7
synapse organization (GO:0050808)	4/17	0.0199962	0.388225	0.0368158	0.667622	3.99561	-3.78054	DVL1;LRP4;MAPT;AGRN
DNA damage response, signal transduction by p53 class mediator resulting in cell cycle arrest (GO:0006977)	6/62	0.201265	0.686051	0.239407	0.731062	10.1454	-3.82283	CNOT6;BTG2;CDKN1A;CNOT1;GADD45A;TNKS1BP1
antigen processing and presentation of exogenous peptide antigen via MHC class II (GO:0019886)	4/90	0.833001	0.890063	0.837851	0.895245	33.0657	-3.85093	DCTN5;CTSL;DYNLL1;SPTBN2
interferon-gamma-mediated signaling pathway (GO:0060333)	6/65	0.232246	0.686051	0.270857	0.731062	10.2648	-3.8678	CAMK2B;CIITA;IRF2;IRF6;IRF9;CD44
C-terminal protein lipidation (GO:0006501)	3/73	0.851997	0.902754	0.854415	0.904995	38.0105	-3.88866	NTNG1;RTN4RL2;MDGA1
positive regulation of phosphatidylinositol 3-kinase signaling (GO:0014068)	6/51	0.103932	0.54072	0.136436	0.71377	6.34991	-3.90427	PDGFRA;ERBB3;PDGFB;CBL;FGFR1;NKX3-1
neuron apoptotic process (GO:0051402)	4/15	0.0126927	0.300834	0.0262681	0.609574	3.27633	-3.93552	ERBB3;BCL2;NAE1;CIT
mRNA 3'-end processing (GO:0031124)	6/55	0.135926	0.609497	0.171185	0.731062	8.0705	-3.99588	PAPOLA;U2AF1;SRSF5;SRSF6;CDC40;U2AF1L4
cytoplasmic microtubule organization (GO:0031122)	1/35	0.900311	0.932502	0.898572	0.931758	57.2937	-4.00392	MAPT
anion transmembrane transport (GO:0098656)	4/15	0.0126927	0.300834	0.0262681	0.609574	3.35616	-4.03141	SLC13A4;LRRC8C;LRRC8D;SLC4A3
insulin receptor signaling pathway (GO:0008286)	6/65	0.232246	0.686051	0.270857	0.731062	10.7516	-4.05124	ATP6V0B;AKT2;ATP6V0A2;IRS2;BAIAP2;ATP6V0A1
generation of precursor metabolites and energy (GO:0006091)	6/48	0.0828457	0.496449	0.112809	0.679834	5.79439	-4.05767	THTPA;CEBPA;FECH;UQCR11;NRF1;PPARD
cytoskeletal anchoring at plasma membrane (GO:0007016)	3/9	0.0162015	0.328531	0.033607	0.667622	3.70873	-4.12827	SPTBN4;TLN1;SHANK1
defense response to virus (GO:0051607)	3/71	0.838558	0.895476	0.841636	0.896163	37.4504	-4.13453	AGBL4;BCL2;IFIT3
cellular response to vascular endothelial growth factor stimulus (GO:0035924)	4/20	0.0349966	0.406815	0.056578	0.667622	4.60396	-4.14079	EGR3;DAB2IP;HSPB1;VEGFA
phagocytosis, engulfment (GO:0006911)	2/52	0.852299	0.902754	0.85324	0.904276	40.7259	-4.16646	TRBC2;MYH9
DNA replication (GO:0006260)	5/106	0.81301	0.880038	0.820526	0.884115	32.6185	-4.16833	UPF1;TIPIN;BLM;RBM14;RAD50
sodium ion transport (GO:0006814)	1/34	0.893517	0.929156	0.891907	0.927885	57.3365	-4.21303	ATP1A2
protein K63-linked ubiquitination (GO:0070534)	1/35	0.900311	0.932502	0.898572	0.931758	60.3281	-4.21598	MAGEL2
protein K48-linked ubiquitination (GO:0070936)	5/46	0.167008	0.665481	0.203085	0.731062	10.3561	-4.21747	RNF146;ZNRF1;SYVN1;PELI1;KLHL3
cellular response to hypoxia (GO:0071456)	7/55	0.0589646	0.45493	0.0851853	0.667622	5.43296	-4.27907	OPRD1;HP1BP3;LMNA;HYOU1;PTGS2;VEGFA;NKX3-1
adaptive immune response (GO:0002250)	1/33	0.88626	0.924242	0.884804	0.922968	54.4731	-4.29146	CTSL
cellular response to thyroid hormone stimulus (GO:0097067)	3/10	0.0220642	0.406815	0.0417393	0.667622	4.79745	-4.31481	CTSL;KLF9;GAS2L1
positive regulation of Notch signaling pathway (GO:0045747)	4/19	0.0294399	0.406815	0.0494661	0.667622	4.7993	-4.31648	POGLUT1;JAG1;NOV;ZMIZ1
positive regulation of MAPK cascade (GO:0043410)	7/55	0.0589646	0.45493	0.0851853	0.667622	5.51093	-4.34048	RIT2;GRM4;WWC1;DAB2IP;PDGFB;HMGB1;FGFR1
histone H4-K16 acetylation (GO:0043984)	4/19	0.0294399	0.406815	0.0494661	0.667622	4.8581	-4.36936	MEAF6;PHF20;JADE2;MSL1
protein localization to cell surface (GO:0034394)	4/20	0.0349966	0.406815	0.056578	0.667622	4.85973	-4.37083	PTPRU;RIC3;USP4;VCL
toll-like receptor signaling pathway (GO:0002224)	5/44	0.146257	0.631903	0.181416	0.731062	9.53333	-4.37598	TRAF3;CTSL;CD180;HMGB1;HSP90B1
positive regulation of phospholipase C activity (GO:0010863)	3/8	0.0113321	0.283303	0.026387	0.609574	3.48958	-4.40119	PDGFRA;ABL2;FGFR1
regulation of MAPK cascade (GO:0043408)	1/34	0.893517	0.929156	0.891907	0.927885	60.3342	-4.43329	INHBA
G2/M transition of mitotic cell cycle (GO:0000086)	10/126	0.282112	0.686051	0.326607	0.731062	11.7756	-4.4371	OFD1;BRSK2;CDKN1A;ENSA;CEP250;CSNK1D;PPP1R12B;DYNLL1;PHLDA1;SFI1
tRNA aminoacylation for protein translation (GO:0006418)	1/35	0.900311	0.932502	0.898572	0.931758	63.8736	-4.46376	LARS
anion transport (GO:0006820)	3/11	0.0289265	0.406815	0.0507605	0.667622	5.00688	-4.50317	SLC17A5;SLC26A7;VDAC1
dendritic spine morphogenesis (GO:0060997)	4/13	0.00736218	0.218768	0.0177792	0.54995	2.96355	-4.50384	DLG4;EPHB2;SHANK1;EPHB3
negative regulation of type I interferon production (GO:0032480)	1/33	0.88626	0.924242	0.884804	0.922968	57.5696	-4.5354	TRAF3
mitotic cell cycle (GO:0000278)	4/86	0.805687	0.87487	0.81215	0.880151	34.0289	-4.54896	OFD1;ENSA;CEP250;CIT
mitotic spindle assembly (GO:0090307)	1/35	0.900311	0.932502	0.898572	0.931758	65.1674	-4.55417	OFD1
regulation of cell migration (GO:0030334)	5/41	0.117401	0.566815	0.150682	0.729141	8.03941	-4.56415	JAG1;LMO4;AKT2;RCC2;LMNA
positive regulation of actin filament polymerization (GO:0030838)	1/34	0.893517	0.929156	0.891907	0.927885	62.1834	-4.56917	BAIAP2
protein oligomerization (GO:0051259)	5/51	0.223319	0.686051	0.260538	0.731062	12.1278	-4.56981	BLM;DDIT3;MAPT;NOL3;DNM1L
cellular response to starvation (GO:0009267)	5/33	0.0559528	0.450628	0.0815356	0.667622	5.75075	-4.58399	KLF10;HSPA8;LRRK2;PCSK9;GAS2L1
positive regulation of canonical Wnt signaling pathway (GO:0090263)	8/100	0.304973	0.686051	0.346373	0.731062	12.2264	-4.60695	RNF146;PSMB7;LRRK2;CSNK1D;PSMF1;PSMA7;ARNTL;TMEM198
cellular response to lipopolysaccharide (GO:0071222)	5/55	0.271851	0.686051	0.308886	0.731062	12.249	-4.61547	UPF1;MEF2C;XBP1;SHPK;DAB2IP
proteolysis (GO:0006508)	13/175	0.323886	0.686051	0.3724	0.731062	12.2838	-4.62859	PCSK1;HTRA1;PLAT;PRSS56;LRP8;PARL;BACE2;ACAN;CTSL;CASP3;RNPEP;CASP1;RCE1
establishment or maintenance of epithelial cell apical/basal polarity (GO:0045197)	3/9	0.0162015	0.328531	0.033607	0.667622	4.18431	-4.65766	DLG4;MTCL1;SCRIB
fatty acid beta-oxidation (GO:0006635)	5/34	0.0623065	0.45493	0.0890348	0.667622	5.91799	-4.66108	ACADVL;SLC25A17;AUH;EHHADH;PPARD
positive regulation of cell migration (GO:0030335)	11/144	0.310903	0.686051	0.356729	0.731062	12.3802	-4.6649	PDGFRA;TIAM1;XBP1;HSPA5;AKT2;PDGFB;NUMB;SPRY2;ACTN4;CYR61;VEGFA
protein import into nucleus (GO:0006606)	5/41	0.117401	0.566815	0.150682	0.729141	8.21979	-4.66656	PDIA3;POM121;IPO9;NUP153;PRICKLE1
regulation of NMDA receptor activity (GO:2000310)	3/11	0.0289265	0.406815	0.0507605	0.667622	5.27592	-4.74515	MEF2C;DLG4;CRH
homophilic cell adhesion via plasma membrane adhesion molecules (GO:0007156)	5/45	0.15649	0.638915	0.192142	0.731062	10.625	-4.75982	DSG2;PKD1;CD200;NECTIN1;MPZL2
protein sumoylation (GO:0016925)	3/68	0.816429	0.881907	0.820655	0.884115	37.9336	-4.76707	POM121;SUMO3;NUP153
vesicle fusion (GO:0006906)	2/51	0.844596	0.898769	0.845852	0.900105	45.1152	-4.81513	STX17;DOC2A
cilium assembly (GO:0060271)	8/155	0.778031	0.860781	0.792256	0.86912	32.1342	-4.81739	OFD1;MKKS;TTC30B;RILPL1;WDR19;SSX2IP;SNAP29;CCNO
Wnt signaling pathway, planar cell polarity pathway (GO:0060071)	7/86	0.30754	0.686051	0.347302	0.731062	12.8076	-4.82597	TIAM1;PSMB7;DVL1;PRICKLE1;PSMF1;CELSR3;PSMA7
B cell receptor signaling pathway (GO:0050853)	3/67	0.808501	0.875676	0.813153	0.880715	36.3828	-4.83014	MEF2C;TRBC2;BCL2
cellular response to insulin stimulus (GO:0032869)	5/53	0.247276	0.686051	0.284517	0.731062	12.8341	-4.83594	HDAC5;XBP1;AKT2;PCSK9;IRS2
endoplasmic reticulum unfolded protein response (GO:0030968)	5/33	0.0559528	0.450628	0.0815356	0.667622	6.07543	-4.84279	PTPN1;XBP1;HSPA5;DERL3;SYVN1
negative regulation of cysteine-type endopeptidase activity involved in apoptotic process (GO:0043154)	5/45	0.15649	0.638915	0.192142	0.731062	10.835	-4.85392	NGFR;SIAH2;KLF4;CD44;VEGFA
positive regulation of NF-kappaB transcription factor activity (GO:0051092)	6/120	0.783788	0.863776	0.794767	0.86912	33.2606	-4.87073	IKBKB;ARHGEF2;MAP3K13;HSPA1B;HSPA1A;MTDH
regulation of protein heterodimerization activity (GO:0043497)	3/6	0.00445727	0.186983	0.0147298	0.480034	2.91026	-4.87974	HSF1;BCL2;DAB2IP
ER to Golgi vesicle-mediated transport (GO:0006888)	8/152	0.759514	0.851464	0.775208	0.862655	30.4137	-4.89048	SPTBN4;DCTN5;STX17;LMAN2L;HYOU1;DYNLL1;COPE;SPTBN2
negative regulation of ERK1 and ERK2 cascade (GO:0070373)	5/36	0.0761789	0.484822	0.105059	0.674474	6.75766	-4.89237	DUSP4;PTPN1;DAB2IP;SPRY2;DUSP6
hippocampus development (GO:0021766)	3/11	0.0289265	0.406815	0.0507605	0.667622	5.43972	-4.89247	EPHA5;MKKS;MFSD2A
microtubule cytoskeleton organization (GO:0000226)	5/45	0.15649	0.638915	0.192142	0.731062	10.922	-4.89289	SON;RNF19A;TBCE;TACC1;MAPT
regulation of cell growth (GO:0001558)	5/45	0.15649	0.638915	0.192142	0.731062	10.9684	-4.91369	NET1;URI1;TFRC;FAM107A;EBAG9
centrosome cycle (GO:0007098)	1/33	0.88626	0.924242	0.884804	0.922968	62.435	-4.91871	SSX2IP
positive regulation of cytokinesis (GO:0032467)	1/33	0.88626	0.924242	0.884804	0.922968	62.491	-4.92312	CIT
proteasome-mediated ubiquitin-dependent protein catabolic process (GO:0043161)	10/191	0.781846	0.862156	0.798295	0.870824	33.2689	-4.9344	PCNP;TRIM9;ZNRF1;PSMB7;FBXL19;DDIT3;PSMF1;PSMA7;ARNTL;RNF165
positive regulation of gene expression (GO:0010628)	16/214	0.289577	0.686051	0.34189	0.731062	13.1463	-4.95355	MEF2C;SMAD3;PDGFB;INHBA;KLF4;PRKAB1;VEGFA;RIMS2;MAPK11;EPB41L4B;RIMS1;ID2;SPRY2;HSPA1B;HSPA1A;NKX3-1
potassium ion transmembrane transport (GO:0071805)	5/53	0.247276	0.686051	0.284517	0.731062	13.1489	-4.95454	KCNG1;KCNIP2;KCNB1;SLC9A8;SLC9A9
oxidation-reduction process (GO:0055114)	6/119	0.777054	0.860781	0.788515	0.86912	33.1793	-4.97407	PXDN;SH3PXD2B;MICAL2;ME3;PLOD1;HIF1AN
myoblast differentiation (GO:0045445)	3/8	0.0113321	0.283303	0.026387	0.609574	3.96528	-5.00116	DDX17;JAG1;MAPK12
negative regulation of platelet activation (GO:0010544)	3/8	0.0113321	0.283303	0.026387	0.609574	4.00081	-5.04598	PDGFRA;NOS3;PDGFB
calcium-mediated signaling (GO:0019722)	1/35	0.900311	0.932502	0.898572	0.931758	72.2867	-5.05169	LRRK2
protein ubiquitination (GO:0016567)	12/224	0.771988	0.858548	0.791669	0.86912	33.2941	-5.07776	PCNP;RNF20;HERC2;UHRF2;CCNF;ENC1;PEX5;SYVN1;KLHL3;FBXO32;CBL;HIST1H2BC
small GTPase mediated signal transduction (GO:0007264)	5/38	0.0915753	0.507979	0.122396	0.679834	7.55892	-5.11977	ARHGAP32;ARHGAP31;RIT2;SIAH2;PLD1
actin cytoskeleton organization (GO:0030036)	7/86	0.30754	0.686051	0.347302	0.731062	13.9397	-5.25252	TNXB;FGD6;DMTN;FSCN1;MAP3K14;RND3;ADD1
mitochondrial translation (GO:0032543)	1/33	0.88626	0.924242	0.884804	0.922968	66.8204	-5.26419	MRPL16
negative regulation of Wnt signaling pathway (GO:0030178)	5/35	0.0690496	0.45493	0.0968785	0.667622	6.68557	-5.26564	LRP1;SFRP5;GRB10;APCDD1;CXXC4
hemopoiesis (GO:0030097)	5/35	0.0690496	0.45493	0.0968785	0.667622	6.69962	-5.2767	JAG1;ZBTB16;NOTCH4;MKNK2;PDGFB
cellular response to amino acid starvation (GO:0034198)	4/37	0.207645	0.686051	0.243607	0.731062	14.1473	-5.33077	SZT2;CDKN1A;MIOS;LARS
embryo development (GO:0009790)	1/31	0.870229	0.914843	0.86917	0.91373	60.1015	-5.34919	NOTCH4
protein O-linked glycosylation (GO:0006493)	5/35	0.0690496	0.45493	0.0968785	0.667622	6.82139	-5.37261	POGLUT1;TET3;PLOD1;TRAK1;GALNT9
COPII vesicle coating (GO:0048208)	3/63	0.773852	0.860098	0.780447	0.86535	35.8395	-5.40134	ANKRD28;PPP6R1;CSNK1D
cellular protein metabolic process (GO:0044267)	10/186	0.753802	0.84762	0.772661	0.860346	32.7063	-5.40709	VGF;IGFBP4;PRKCSH;SIAH2;VWA1;PCSK9;PDIA6;PRSS23;CYR61;HSP90B1
antigen processing and presentation of exogenous peptide antigen via MHC class I, TAP-dependent (GO:0002479)	6/73	0.320672	0.686051	0.35849	0.731062	14.3756	-5.41679	PDIA3;IKBKB;PSMB7;CALR;PSMF1;PSMA7
glycosaminoglycan biosynthetic process (GO:0006024)	5/37	0.0836896	0.496449	0.113568	0.679834	7.83773	-5.48856	EXT2;HEXA;B3GALT6;AGRN;HS3ST2
positive regulation of protein kinase activity (GO:0045860)	4/41	0.26352	0.686051	0.299152	0.731062	14.6521	-5.52098	MAP2K3;CDKN1A;CAMKK1;CYR61
I-kappaB kinase/NF-kappaB signaling (GO:0007249)	2/48	0.819253	0.881907	0.821621	0.884115	44.0264	-5.53274	IKBKB;MAP3K14
cardiac muscle contraction (GO:0060048)	1/33	0.88626	0.924242	0.884804	0.922968	70.533	-5.55667	ATP1A2
vasculogenesis (GO:0001570)	4/22	0.0478065	0.438835	0.0723452	0.667622	6.76836	-5.57465	SOX18;GLMN;CCM2;VEGFA
positive regulation of epithelial cell proliferation (GO:0050679)	1/32	0.878508	0.919838	0.877236	0.91909	66.8947	-5.58958	VEGFA
execution phase of apoptosis (GO:0097194)	4/37	0.207645	0.686051	0.243607	0.731062	14.9077	-5.61728	CASP3;MADD;CASP1;DNM1L
production of siRNA involved in RNA interference (GO:0030422)	3/6	0.00445727	0.186983	0.0147298	0.480034	3.36163	-5.63657	AGO2;TSN;TARBP2
viral life cycle (GO:0019058)	1/30	0.861386	0.908162	0.860575	0.907308	58.6066	-5.64569	PCSK5
miRNA metabolic process (GO:0010586)	3/13	0.045606	0.438835	0.0713383	0.667622	6.87964	-5.66629	DDX17;AGO2;TARBP2
positive regulation of cell cycle arrest (GO:0071158)	4/22	0.0478065	0.438835	0.0723452	0.667622	6.88736	-5.67266	ZBTB17;UHRF2;ID2;DAB2IP
regulation of calcium ion-dependent exocytosis (GO:0017158)	1/32	0.878508	0.919838	0.877236	0.91909	67.9029	-5.67382	DOC2A
nucleobase-containing small molecule interconversion (GO:0015949)	1/31	0.870229	0.914843	0.86917	0.91373	63.8038	-5.67871	AK7
positive regulation of stress fiber assembly (GO:0051496)	1/32	0.878508	0.919838	0.877236	0.91909	68.0062	-5.68245	EVL
negative regulation of protein phosphorylation (GO:0001933)	5/40	0.10844	0.54072	0.140964	0.71377	9.32109	-5.73111	PPP1R15B;LRRK2;DNAJC10;DAB2IP;TARDBP
digestion (GO:0007586)	2/48	0.819253	0.881907	0.821621	0.884115	45.6122	-5.73202	VIPR1;SSTR2
integrin-mediated signaling pathway (GO:0007229)	5/56	0.28433	0.686051	0.321181	0.731062	15.2424	-5.7434	SEMA7A;ADAM15;RCC2;MYH9;CCM2
response to lipopolysaccharide (GO:0032496)	4/78	0.740268	0.837563	0.750835	0.847079	32.446	-5.75135	NGFR;TNFRSF25;LIAS;TRIB1
male gonad development (GO:0008584)	4/39	0.235182	0.686051	0.271131	0.731062	15.2906	-5.76157	SIX4;LRRC6;INHBA;MAMLD1
actin filament organization (GO:0007015)	5/40	0.10844	0.54072	0.140964	0.71377	9.37585	-5.76477	ACTN1;INPPL1;EVL;ARHGEF2;DBN1
renal water homeostasis (GO:0003091)	1/31	0.870229	0.914843	0.86917	0.91373	65.1737	-5.80063	ADCY6
flagellated sperm motility (GO:0030317)	4/32	0.143737	0.631903	0.178225	0.731062	12.7146	-5.83624	DNAH11;DNAH1;SORD;LRRC6
regulation of actin cytoskeleton organization (GO:0032956)	5/38	0.0915753	0.507979	0.122396	0.679834	8.6174	-5.8367	EPHA5;DMTN;LRP1;FSCN1;BAIAP2
calcium ion-regulated exocytosis of neurotransmitter (GO:0048791)	4/35	0.181126	0.681556	0.216769	0.731062	15.2669	-5.85297	RIMS2;RIMS1;RIMS4;DOC2A
positive regulation of neuron death (GO:1901216)	3/12	0.0367805	0.406815	0.0606393	0.667622	6.52702	-5.87038	EGR1;MAPT;FOS
negative regulation of JAK-STAT cascade (GO:0046426)	4/40	0.249265	0.686051	0.285091	0.731062	15.6127	-5.88292	FLRT3;LRRTM1;RTN4RL2;SOCS7
spermatid development (GO:0007286)	1/34	0.893517	0.929156	0.891907	0.927885	80.6526	-5.92627	MKKS
positive regulation of peptidyl-serine phosphorylation (GO:0033138)	5/57	0.296913	0.686051	0.33353	0.731062	15.7577	-5.93754	OPRD1;SPRY2;TNKS1BP1;CD44;VEGFA
positive regulation of I-kappaB kinase/NF-kappaB signaling (GO:0043123)	8/145	0.71214	0.817271	0.731555	0.835521	29.4341	-5.93936	ANKRD17;IKBKB;SLC35B2;EEF1D;CASP1;PELI1;MAP3K14;MTDH
cytoskeleton organization (GO:0007010)	7/91	0.359831	0.686051	0.398353	0.731062	15.7706	-5.94243	ZRANB1;ARC;FGD6;DMTN;MAST3;MICAL2;TNIK
transferrin transport (GO:0033572)	4/36	0.194244	0.686051	0.23009	0.731062	15.8052	-5.95545	ATP6V0B;TFRC;ATP6V0A2;ATP6V0A1
wound healing (GO:0042060)	5/36	0.0761789	0.484822	0.105059	0.674474	8.24315	-5.96782	PDGFRA;MACF1;EPB41L4B;SMAD3;ERBB3
chromatin silencing (GO:0006342)	5/37	0.0836896	0.496449	0.113568	0.679834	8.52532	-5.97006	MORF4L1;HDAC5;KMT2D;BAHD1;SIRT5
regulation of ERK1 and ERK2 cascade (GO:0070372)	4/23	0.0550583	0.450628	0.0809801	0.667622	7.52972	-6.00203	TGFBR3;EPHA7;CYR61;EPHA2
negative regulation of transforming growth factor beta receptor signaling pathway (GO:0030512)	6/50	0.0966172	0.532708	0.128316	0.709629	9.55592	-6.01815	SKI;SMAD3;PMEPA1;MTMR4;VASN;HSPA1A
positive regulation of ERK1 and ERK2 cascade (GO:0070374)	8/148	0.733158	0.830033	0.750931	0.847079	32.3433	-6.02523	PDGFRA;SEMA7A;PDGFB;SPRY2;TREM2;HMGB1;CX3CL1;CD44
ion transmembrane transport (GO:0034220)	12/167	0.375892	0.697158	0.422043	0.731062	16.7608	-6.04635	ATP6V0B;GLRA2;TTYH3;CALHM2;ATP8B2;TTYH1;GABRA5;TSC22D3;ATP6V0A2;ATP13A5;ATP1A2;ATP6V0A1
Golgi organization (GO:0007030)	7/68	0.140909	0.62875	0.17732	0.731062	13.0676	-6.06365	STX17;ATP8B2;LRRK2;GOLPH3L;CSNK1D;ARHGEF7;SYNE1
cell growth (GO:0016049)	4/38	0.2213	0.686051	0.257295	0.731062	16.1131	-6.07146	TGFBR3;ENTPD5;XRN2;ATAD3A
regulation of insulin secretion (GO:0050796)	5/57	0.296913	0.686051	0.33353	0.731062	16.2077	-6.10712	PER2;KCNB1;ENSA;CACNA1A;ARNTL
platelet activation (GO:0030168)	5/94	0.722721	0.825903	0.736327	0.835521	31.9797	-6.11702	COL1A2;GNG2;GP1BB;ACTN1;TYRO3
peptidyl-tyrosine phosphorylation (GO:0018108)	5/47	0.177795	0.670434	0.214231	0.731062	15.3117	-6.12208	PDGFRA;PDGFB;ABL2;EPHB2;FGFR1
protein autoubiquitination (GO:0051865)	2/46	0.800357	0.87151	0.803619	0.875063	44.5294	-6.12402	RNF146;UHRF2
negative regulation of cell migration (GO:0030336)	8/78	0.122716	0.586272	0.158396	0.731062	11.5266	-6.15486	RNF20;PTPRU;CLIC4;ADAM15;ZMYND8;CHRD;CX3CL1;VCL
kidney development (GO:0001822)	5/42	0.126698	0.592709	0.160672	0.731062	11.8025	-6.17332	LRP4;PCSK9;PKD1;PCSK5;VEGFA
mitochondrial transport (GO:0006839)	4/36	0.194244	0.686051	0.23009	0.731062	16.3946	-6.17755	SLC25A17;KIF1BP;SLC25A25;SLC25A24
cell motility (GO:0048870)	4/22	0.0478065	0.438835	0.0723452	0.667622	7.50331	-6.17998	SKI;FSCN1;PLD1;EPHA2
actomyosin structure organization (GO:0031032)	4/21	0.0411184	0.438835	0.0642074	0.667622	7.50931	-6.18491	EPB41L4B;FRMD6;EPB41L1;MYH9
locomotor rhythm (GO:0045475)	3/6	0.00445727	0.186983	0.0147298	0.480034	3.70948	-6.21983	ID2;USP2;CIART
animal organ morphogenesis (GO:0009887)	3/62	0.764426	0.851464	0.771568	0.859652	38.7274	-6.22731	BHLHE41;EVL;DGCR6
autophagy (GO:0006914)	2/46	0.800357	0.87151	0.803619	0.875063	45.4649	-6.25269	ATG10;SQSTM1
regulation of alternative mRNA splicing, via spliceosome (GO:0000381)	4/31	0.132019	0.594899	0.165933	0.731062	12.0831	-6.27552	DDX17;SRSF6;HNRNPA1;RBM11
macroautophagy (GO:0016236)	5/92	0.705001	0.817271	0.719824	0.824657	31.1322	-6.28201	ATG10;VDAC1;DYNLL1;PRKAB1;SQSTM1
Notch signaling pathway (GO:0007219)	2/46	0.800357	0.87151	0.803619	0.875063	45.7493	-6.2918	JAG1;NOTCH4
cellular response to oxidative stress (GO:0034599)	6/77	0.366679	0.686051	0.403157	0.731062	16.6994	-6.2924	LRRK2;ETV5;HSPA1B;HSPA1A;RBM11;SLC25A24
positive regulation of tumor necrosis factor production (GO:0032760)	1/28	0.841853	0.896372	0.841656	0.896163	57.5536	-6.29637	ARHGEF2
regulation of inflammatory response (GO:0050727)	5/44	0.146257	0.631903	0.181416	0.731062	13.7187	-6.29714	SEMA7A;BCL6;SHPK;CASP1;PTGS2
smoothened signaling pathway (GO:0007224)	1/30	0.861386	0.908162	0.860575	0.907308	65.396	-6.29973	MAP3K10
cell development (GO:0048468)	1/29	0.851941	0.902754	0.851416	0.902867	61.6684	-6.30898	INHBA
regulation of intracellular pH (GO:0051453)	5/37	0.0836896	0.496449	0.113568	0.679834	9.0376	-6.3288	SLC26A2;SLC9A8;SLC9A9;SLC26A7;SLC4A3
response to steroid hormone (GO:0048545)	3/6	0.00445727	0.186983	0.0147298	0.480034	3.78681	-6.34949	PAQR8;PAQR9;PAQR5
phosphatidylcholine biosynthetic process (GO:0006656)	1/32	0.878508	0.919838	0.877236	0.91909	76.1388	-6.362	MFSD2A
intraciliary transport involved in cilium assembly (GO:0035735)	4/40	0.249265	0.686051	0.285091	0.731062	16.9367	-6.38181	TTC30B;WDR19;DYNLL1;SSX2IP
mitotic spindle organization (GO:0007052)	1/31	0.870229	0.914843	0.86917	0.91373	71.8127	-6.39152	TBCE
protein processing (GO:0016485)	6/49	0.089587	0.499988	0.120438	0.679834	9.25321	-6.41405	ADAMTS3;ECE1;AEBP1;RHBDL3;PCSK5;METAP2
regulation of signal transduction by p53 class mediator (GO:1901796)	9/124	0.392732	0.697666	0.433626	0.731062	17.8725	-6.43435	MAPK11;NUAK1;BLM;RAD50;MEAF6;PHF20;KMT5A;PRKAB1;BANP
membrane repolarization (GO:0086009)	3/9	0.0162015	0.328531	0.033607	0.667622	5.80707	-6.46399	KCNIP2;KCND3;ATP1A2
phosphorylation (GO:0016310)	4/30	0.120716	0.578231	0.15396	0.731062	11.8552	-6.49405	EPHA7;SHPK;LRRK2;EPHB2
positive regulation of cardiac muscle cell proliferation (GO:0060045)	3/12	0.0367805	0.406815	0.0606393	0.667622	7.25207	-6.52249	TGFBR3;MEF2C;PIM1
chloride transport (GO:0006821)	4/28	0.0994505	0.54072	0.131063	0.71377	10.6397	-6.54185	CLIC4;TTYH3;TTYH1;SLC26A7
axonal fasciculation (GO:0007413)	3/9	0.0162015	0.328531	0.033607	0.667622	5.88843	-6.55455	EPHB2;RTN4;EPHB3
cellular response to interferon-gamma (GO:0071346)	2/45	0.790265	0.866301	0.794026	0.86912	45.7879	-6.57158	SYNCRIP;CX3CL1
inositol phosphate metabolic process (GO:0043647)	5/45	0.15649	0.638915	0.192142	0.731062	14.687	-6.57955	ITPKC;IPMK;INPPL1;INPP5J;PLCH2
positive regulation of bone mineralization (GO:0030501)	1/30	0.861386	0.908162	0.860575	0.907308	69.639	-6.70846	MEF2C
myeloid cell differentiation (GO:0030099)	3/12	0.0367805	0.406815	0.0606393	0.667622	7.47142	-6.71977	CEBPA;SNRK;ZBTB16
histone H4 acetylation (GO:0043967)	4/28	0.0994505	0.54072	0.131063	0.71377	11.0052	-6.76659	MORF4L1;PER1;BRD8;BRCA2
global genome nucleotide-excision repair (GO:0070911)	4/32	0.143737	0.631903	0.178225	0.731062	14.7588	-6.77459	ERCC3;SUMO3;XPA;GTF2H5
positive regulation of substrate adhesion-dependent cell spreading (GO:1900026)	3/24	0.194222	0.686051	0.229427	0.731062	18.0516	-6.80189	DMTN;CALR;ARHGEF7
protein ubiquitination involved in ubiquitin-dependent protein catabolic process (GO:0042787)	7/122	0.666157	0.792527	0.68738	0.809857	29.5585	-6.87321	RNF146;RNF19A;UBR4;SYVN1;KLHL3;CBL;RNF165
positive regulation of cell cycle (GO:0045787)	4/23	0.0550583	0.450628	0.0809801	0.667622	8.64351	-6.88984	ANKRD17;CCND1;CCPG1;CALR
fibroblast growth factor receptor signaling pathway (GO:0008543)	7/77	0.218422	0.686051	0.25817	0.731062	18.3461	-6.91288	SPRED2;SPRED1;FLRT3;HNRNPH1;CBL;HNRNPA1;FGFR1
regulation of RNA splicing (GO:0043484)	4/26	0.0801187	0.493975	0.10972	0.677365	9.80941	-6.91829	SON;HNRNPH1;FASTK;CLK3
proteolysis involved in cellular protein catabolic process (GO:0051603)	1/29	0.851941	0.902754	0.851416	0.902867	67.7006	-6.9261	CTSL
peptidyl-threonine dephosphorylation (GO:0035970)	3/11	0.0289265	0.406815	0.0507605	0.667622	7.75236	-6.97245	PDP1;DUSP4;DUSP5
positive regulation of fat cell differentiation (GO:0045600)	4/32	0.143737	0.631903	0.178225	0.731062	15.2656	-7.00719	XBP1;ZBTB16;WDFY2;PPARD
positive regulation of neuron projection development (GO:0010976)	5/50	0.211614	0.686051	0.248733	0.731062	18.6371	-7.02254	CAMK2B;RIT2;LRRC7;DAB2IP;ABL2
protein dephosphorylation (GO:0006470)	6/79	0.389822	0.697666	0.42544	0.731062	19.6603	-7.078	DUSP5;PTPN1;PTPRU;PTPN9;MTMR4;MTMR7
RNA secondary structure unwinding (GO:0010501)	2/45	0.790265	0.866301	0.794026	0.86912	49.4046	-7.09067	DDX17;AGO2
positive regulation of nitric oxide biosynthetic process (GO:0045429)	4/24	0.0628677	0.45493	0.0900984	0.667622	9.0073	-7.09426	SMAD3;KLF4;PTGS2;KLF2
negative regulation of vascular endothelial growth factor receptor signaling pathway (GO:0030948)	3/7	0.00743211	0.218768	0.0200936	0.582077	4.68042	-7.11304	PTPN1;DAB2IP;FAM129B
actin cytoskeleton reorganization (GO:0031532)	4/40	0.249265	0.686051	0.285091	0.731062	18.9258	-7.13132	PTPN1;BRSK2;MYH9;TNIK
telomere maintenance via recombination (GO:0000722)	1/30	0.861386	0.908162	0.860575	0.907308	74.1576	-7.14375	RAD50
osteoblast differentiation (GO:0001649)	6/66	0.24289	0.686051	0.281559	0.731062	19.0153	-7.16502	SYNCRIP;UFL1;MEF2C;SEMA7A;HNRNPC;EPHA2
negative regulation of cell cycle (GO:0045786)	4/29	0.109852	0.544782	0.142328	0.71377	11.8452	-7.19441	TSPYL2;ZBTB17;BRINP1;INHBA
cell redox homeostasis (GO:0045454)	3/24	0.194222	0.686051	0.229427	0.731062	19.1362	-7.21058	NOS3;DDIT3;GLRX2
negative regulation of epidermal growth factor receptor signaling pathway (GO:0042059)	4/29	0.109852	0.544782	0.142328	0.71377	11.8928	-7.22336	DAB2IP;SPRY2;ARHGEF7;CBL
activation of JUN kinase activity (GO:0007257)	4/28	0.0994505	0.54072	0.131063	0.71377	11.7568	-7.22869	DAB2IP;MAP3K10;MAP3K6;MAPK8IP3
telomere maintenance (GO:0000723)	1/30	0.861386	0.908162	0.860575	0.907308	75.4887	-7.27198	RAD50
cellular response to glucose starvation (GO:0042149)	4/33	0.155845	0.638915	0.190812	0.731062	16.242	-7.27615	SZT2;XBP1;HSPA5;HNRNPA1
branching morphogenesis of an epithelial tube (GO:0048754)	3/10	0.0220642	0.406815	0.0417393	0.667622	8.09095	-7.27698	PKD1;NKX3-1;VEGFA
keratan sulfate biosynthetic process (GO:0018146)	1/29	0.851941	0.902754	0.851416	0.902867	71.2284	-7.28701	ACAN
negative regulation of neuron projection development (GO:0010977)	4/32	0.143737	0.631903	0.178225	0.731062	15.9044	-7.3004	NGFR;RTN4RL2;FKBP4;ADCY6
hippo signaling (GO:0035329)	3/26	0.228065	0.686051	0.263045	0.731062	19.404	-7.3115	WWC1;CASP3;STK3
negative regulation of inflammatory response (GO:0050728)	4/45	0.321755	0.686051	0.355972	0.731062	19.4067	-7.31251	NOV;TNFAIP6;TYRO3;KLF4
cellular response to cAMP (GO:0071320)	1/29	0.851941	0.902754	0.851416	0.902867	71.4923	-7.31402	DMTN
central nervous system development (GO:0007417)	7/95	0.402183	0.697666	0.439195	0.731062	20.3232	-7.31667	ACAN;SZT2;ZBTB16;MBP;NPTX1;HAPLN2;SH3GL1
fat cell differentiation (GO:0045444)	4/43	0.292446	0.686051	0.327489	0.731062	19.4237	-7.31892	CEBPA;MKKS;AKT2;KLF4
NIK/NF-kappaB signaling (GO:0038061)	5/64	0.3866	0.697666	0.420382	0.731062	20.4177	-7.35069	PSMB7;PSMF1;MAP3K14;PSMA7;UBE2M
protein complex assembly (GO:0006461)	6/103	0.647738	0.776867	0.668444	0.796807	29.1829	-7.36828	RIMS1;CHAF1A;DMTN;DLG4;MDN1;SHANK1
regulation of mitophagy (GO:1903146)	4/27	0.0895329	0.499988	0.120186	0.679834	10.6325	-7.37014	ZBTB17;VDAC1;U2AF1;DNM1L
inflammatory response (GO:0006954)	12/209	0.686388	0.807625	0.713683	0.824625	34.6327	-7.39955	IKBKB;NGFR;HDAC5;SCUBE1;TNFAIP6;CD180;ADORA1;CRH;TNFRSF25;FOS;HMGB1;LIAS
adherens junction organization (GO:0034332)	4/32	0.143737	0.631903	0.178225	0.731062	16.1453	-7.41102	CDH24;CDH9;CDH8;NECTIN1
negative regulation of G2/M transition of mitotic cell cycle (GO:0010972)	3/56	0.701044	0.814908	0.712012	0.824625	36.3122	-7.43237	PSMB7;PSMF1;PSMA7
response to virus (GO:0009615)	6/100	0.619062	0.764006	0.641746	0.780096	27.6215	-7.43512	IVNS1ABP;IKBKB;URI1;MEF2C;HSPB1;IFIT3
regulation of dendritic spine development (GO:0060998)	3/5	0.00233941	0.15248	0.0102853	0.480034	3.95657	-7.44122	CAMK2B;MEF2C;CPEB3
positive regulation of blood vessel endothelial cell migration (GO:0043536)	3/19	0.116795	0.566815	0.150175	0.729141	13.1079	-7.44162	PDGFB;HSPB1;VEGFA
sarcomere organization (GO:0045214)	1/28	0.841853	0.896372	0.841656	0.896163	68.1092	-7.45115	SIX4
positive regulation of transcription from RNA polymerase I promoter (GO:0045943)	3/12	0.0367805	0.406815	0.0606393	0.667622	8.29332	-7.45899	HEATR1;RASL11A;UBTF
nucleotide-excision repair, preincision complex stabilization (GO:0006293)	3/21	0.146249	0.631903	0.180811	0.731062	16.251	-7.4595	ERCC3;XPA;GTF2H5
cell chemotaxis (GO:0060326)	4/44	0.307065	0.686051	0.341723	0.731062	19.8421	-7.47655	PDGFRA;NOV;PDGFB;EPHA2
phosphatidylinositol-mediated signaling (GO:0048015)	6/97	0.589108	0.756885	0.613803	0.772157	26.8518	-7.47941	PDGFRA;ERBB3;AGO2;PDGFB;IRS2;FGFR1
protein localization to centrosome (GO:0071539)	3/15	0.0660429	0.45493	0.095024	0.667622	9.5093	-7.48964	C2CD3;CCDC14;CSNK1D
cellular iron ion homeostasis (GO:0006879)	2/49	0.828087	0.888528	0.830055	0.888719	63.4953	-7.50446	TFRC;SLC40A1
actin filament bundle assembly (GO:0051017)	4/27	0.0895329	0.499988	0.120186	0.679834	10.8371	-7.51193	DMTN;FSCN1;BAIAP2;ADD1
odontogenesis (GO:0042476)	3/22	0.161793	0.648948	0.196711	0.731062	17.4314	-7.53736	COL1A2;INHBA;BCOR
nucleotide-excision repair, DNA incision, 3'-to lesion (GO:0006295)	3/21	0.146249	0.631903	0.180811	0.731062	16.4206	-7.53739	ERCC3;XPA;GTF2H5
tumor necrosis factor-mediated signaling pathway (GO:0033209)	7/113	0.585574	0.753648	0.612448	0.772157	26.7159	-7.55605	IKBKB;PSMB7;TRAF3;TNFRSF25;PSMF1;MAP3K14;PSMA7
membrane depolarization during action potential (GO:0086010)	1/28	0.841853	0.896372	0.841656	0.896163	69.1892	-7.5693	CACNA1A
regulation of protein localization (GO:0032880)	1/30	0.861386	0.908162	0.860575	0.907308	78.8496	-7.59574	UFL1
positive regulation of interferon-gamma production (GO:0032729)	1/27	0.831078	0.888528	0.831256	0.888719	64.2763	-7.59677	FAM49B
protein N-linked glycosylation via asparagine (GO:0018279)	4/42	0.277923	0.686051	0.313292	0.731062	20.167	-7.59901	ST6GAL2;DERL3;SYVN1;STT3B
cardiac conduction (GO:0061337)	4/44	0.307065	0.686051	0.341723	0.731062	20.2393	-7.62622	CACNB1;SPTBN4;KCNIP2;KCND3
mRNA transcription from RNA polymerase II promoter (GO:0042789)	3/15	0.0660429	0.45493	0.095024	0.667622	9.68711	-7.62969	SOX18;SRF;DDIT3
positive regulation of intrinsic apoptotic signaling pathway (GO:2001244)	3/24	0.194222	0.686051	0.229427	0.731062	20.2854	-7.64359	BCL2;DNM1L;NKX3-1
regulation of mitochondrial fission (GO:0090140)	3/5	0.00233941	0.15248	0.0102853	0.480034	4.0921	-7.6961	INF2;LRRK2;MAPT
alternative mRNA splicing, via spliceosome (GO:0000380)	3/11	0.0289265	0.406815	0.0507605	0.667622	8.58762	-7.72368	DDX17;SFPQ;SRSF6
extrinsic apoptotic signaling pathway via death domain receptors (GO:0008625)	4/26	0.0801187	0.493975	0.10972	0.677365	10.9652	-7.7334	BAG3;DAB2IP;BCL2;DEDD2
vascular endothelial growth factor receptor signaling pathway (GO:0048010)	5/68	0.437827	0.699115	0.469272	0.731062	21.6393	-7.74557	MAPK11;HSPB1;BAIAP2;MAPK12;VEGFA
positive regulation of cytosolic calcium ion concentration (GO:0007204)	5/82	0.604959	0.759842	0.626548	0.780096	28.2677	-7.76358	PDGFRA;DLG4;CACNA1A;ABL2;HMGB1
retrograde vesicle-mediated transport, Golgi to ER (GO:0006890)	5/80	0.582781	0.750932	0.605815	0.772157	27.1875	-7.78758	LMAN2;GOLPH3L;RAB6B;COPE;BICD2
phagosome acidification (GO:0090383)	3/27	0.245382	0.686051	0.280082	0.731062	20.8101	-7.84133	ATP6V0B;ATP6V0A2;ATP6V0A1
negative regulation of extrinsic apoptotic signaling pathway (GO:2001237)	3/25	0.210994	0.686051	0.246146	0.731062	20.8262	-7.84739	SIAH2;ZMYND11;NOL3
angiogenesis (GO:0001525)	8/93	0.240332	0.686051	0.281756	0.731062	20.8427	-7.85361	XBP1;JAG1;NOV;SOX18;MYH9;EPHB2;VEGFA;EPHB3
regulation of gene silencing by miRNA (GO:0060964)	3/55	0.689306	0.807625	0.701002	0.816884	36.8645	-7.87638	POM121;AGO2;NUP153
nucleotide-excision repair, DNA duplex unwinding (GO:0000717)	3/22	0.161793	0.648948	0.196711	0.731062	18.2338	-7.88435	ERCC3;XPA;GTF2H5
protein N-linked glycosylation (GO:0006487)	1/28	0.841853	0.896372	0.841656	0.896163	72.2767	-7.90707	ENTPD5
cellular response to DNA damage stimulus (GO:0006974)	12/179	0.470383	0.699115	0.512788	0.741318	22.2484	-7.9636	BLM;BTG2;RAD50;CDKN1A;HERC2;CCND1;BCL6;RBBP5;DDIT3;SETD7;BCL2;ZBTB40
negative regulation of platelet-derived growth factor receptor-beta signaling pathway (GO:2000587)	3/6	0.00445727	0.186983	0.0147298	0.480034	4.75084	-7.96591	PDGFRA;LRP1;PDGFB
negative regulation of protein binding (GO:0032091)	4/43	0.292446	0.686051	0.327489	0.731062	21.1761	-7.97921	KDM1A;LRRK2;DVL1;PDGFB
blood coagulation (GO:0007596)	9/149	0.61387	0.764006	0.642327	0.780096	29.7369	-8.00455	COL1A2;SCUBE1;KDM1A;GP1BB;MAFG;IRF2;PLAT;SH2B3;RCOR1
ciliary basal body docking (GO:0097711)	6/96	0.578855	0.747108	0.604223	0.772157	27.5639	-8.03613	OFD1;C2CD3;CEP250;CSNK1D;DYNLL1;SFI1
endodermal cell differentiation (GO:0035987)	3/26	0.228065	0.686051	0.263045	0.731062	21.3283	-8.03657	COL4A2;COL8A1;INHBA
cellular response to mechanical stimulus (GO:0071260)	4/47	0.351256	0.686051	0.384442	0.731062	21.3468	-8.04353	GADD45A;PDE2A;CASP1;MAP3K14
vacuolar acidification (GO:0007035)	3/11	0.0289265	0.406815	0.0507605	0.667622	8.95367	-8.05291	ATP6V0B;ATP6V0A2;ATP6V0A1
erythrocyte differentiation (GO:0030218)	3/27	0.245382	0.686051	0.280082	0.731062	21.3941	-8.06137	KMT2E;CASP3;INHBA
positive regulation of interleukin-8 production (GO:0032757)	3/25	0.210994	0.686051	0.246146	0.731062	21.4855	-8.09582	DDIT3;HSPA1B;HSPA1A
collagen fibril organization (GO:0030199)	3/24	0.194222	0.686051	0.229427	0.731062	21.4866	-8.09623	COL1A2;ADAMTS3;SERPINH1
positive regulation of protein dephosphorylation (GO:0035307)	3/15	0.0660429	0.45493	0.095024	0.667622	10.2823	-8.0985	PPP1R16B;PPP2R5A;NSMF
positive regulation of transcription from RNA polymerase II promoter in response to endoplasmic reticulum stress (GO:1990440)	3/11	0.0289265	0.406815	0.0507605	0.667622	9.05164	-8.14102	ATF6B;HSPA5;DDIT3
exocytosis (GO:0006887)	2/41	0.745285	0.842716	0.751406	0.847079	47.6319	-8.151	STX17;SNAP29
lipid metabolic process (GO:0006629)	6/89	0.5038	0.712965	0.533795	0.741382	24.1171	-8.15938	LRP1;CPNE7;CPNE6;LIPG;LRP8;PPARD
mitochondrion organization (GO:0007005)	5/65	0.399463	0.697666	0.4327	0.731062	22.7508	-8.19062	NOS3;LRRK2;SIRT5;NRF1;DNM1L
mRNA catabolic process (GO:0006402)	3/14	0.0553729	0.450628	0.0828152	0.667622	10.2986	-8.20912	NUDT16;HSPA1B;HSPA1A
positive regulation of neuron migration (GO:2001224)	3/6	0.00445727	0.186983	0.0147298	0.480034	4.92448	-8.25707	SHTN1;DAB2IP;NSMF
multicellular organism development (GO:0007275)	13/197	0.48887	0.707525	0.53182	0.741318	23.9128	-8.27341	ST6GAL2;GTF2IRD2;TSHZ2;DBP;ID2;ENC1;HIVEP1;PIM1;ANGPTL2;HIVEP3;TNFRSF25;EPHA2;NKX3-1
positive regulation of filopodium assembly (GO:0051491)	3/24	0.194222	0.686051	0.229427	0.731062	21.995	-8.28781	TENM2;FSCN1;AGRN
endocytosis (GO:0006897)	4/64	0.588517	0.756885	0.608955	0.772157	29.7612	-8.28981	LRRK2;INPPL1;CSNK1D;LRP8
regulation of lipid metabolic process (GO:0019216)	5/80	0.582781	0.750932	0.605815	0.772157	29.0361	-8.31709	NCOR2;SIN3B;ID2;IRS2;TM6SF2
regulation of endocytosis (GO:0030100)	4/25	0.0712253	0.462584	0.0996842	0.667622	10.8161	-8.33844	PTPN1;RIT2;HIP1;ABL2
glucose transport (GO:0015758)	1/28	0.841853	0.896372	0.841656	0.896163	76.3015	-8.34738	PPARD
phagocytosis (GO:0006909)	4/25	0.0712253	0.462584	0.0996842	0.667622	10.8393	-8.3563	CD93;ADORA1;ANXA11;MERTK
cell-matrix adhesion (GO:0007160)	5/71	0.475605	0.699115	0.505076	0.733305	23.3493	-8.35767	TIAM1;ADAM15;PKD1;CD44;VCL
response to calcium ion (GO:0051592)	4/27	0.0895329	0.499988	0.120186	0.679834	12.1328	-8.41012	HOMER1;ALG2;ANXA11;SLC25A12
regulation of apoptotic process (GO:0042981)	10/155	0.530212	0.727046	0.565995	0.753422	26.4663	-8.43653	HIP1;BCL6;ACTN1;MADD;CASP1;TNFRSF25;ACTN4;CALR;NAE1;RTN4
cellular protein modification process (GO:0006464)	5/84	0.626447	0.764006	0.646611	0.783576	31.3542	-8.4399	AKT2;ABL2;PLAT;PLOD1;UBE2M
canonical glycolysis (GO:0061621)	3/27	0.245382	0.686051	0.280082	0.731062	22.4057	-8.44254	PFKFB3;ENO2;PFKP
positive regulation of mitotic cell cycle (GO:0045931)	3/18	0.103002	0.54072	0.135544	0.71377	13.7511	-8.45489	HSF1;USP2;NKX3-1
SCF-dependent proteasomal ubiquitin-dependent protein catabolic process (GO:0031146)	5/71	0.475605	0.699115	0.505076	0.733305	23.6516	-8.46588	PSMB7;CCNF;FBXL18;PSMF1;PSMA7
maturation of SSU-rRNA from tricistronic rRNA transcript (SSU-rRNA, 5.8S rRNA, LSU-rRNA) (GO:0000462)	1/29	0.851941	0.902754	0.851416	0.902867	82.7839	-8.46919	HEATR1
protein kinase B signaling (GO:0043491)	3/20	0.13123	0.59281	0.165281	0.731062	16.2044	-8.47297	TYRO3;NKX3-1;EPHA2
snRNA transcription from RNA polymerase II promoter (GO:0042795)	5/70	0.463096	0.699115	0.493242	0.731062	23.6844	-8.47761	GTF2A2;CCNT2;SRRT;INTS10;INTS8
positive regulation of angiogenesis (GO:0045766)	5/77	0.548302	0.728275	0.573516	0.761767	26.9372	-8.54115	XBP1;NOS3;HSPB1;VEGFA;MTDH
social behavior (GO:0035176)	3/25	0.210994	0.686051	0.246146	0.731062	22.7572	-8.57499	MKKS;SHANK2;SHANK1
negative regulation of phosphorylation (GO:0042326)	3/15	0.0660429	0.45493	0.095024	0.667622	10.9419	-8.618	CDKN1A;INHBA;DYNLL1
phosphatidylcholine acyl-chain remodeling (GO:0036151)	1/27	0.831078	0.888528	0.831256	0.888719	73.0993	-8.63956	PLA2G4E
histone deacetylation (GO:0016575)	4/26	0.0801187	0.493975	0.10972	0.677365	12.2725	-8.65543	MORF4L1;HDAC5;RBM14;SIN3B
chromatin remodeling (GO:0006338)	4/67	0.625019	0.764006	0.643108	0.780096	32.2038	-8.6686	INO80C;MORF4L1;HDAC5;CHRAC1
mRNA polyadenylation (GO:0006378)	3/25	0.210994	0.686051	0.246146	0.731062	23.0297	-8.67767	ZC3H3;PAPOLA;CPSF4L
glycosaminoglycan metabolic process (GO:0030203)	3/28	0.262893	0.686051	0.297213	0.731062	23.0968	-8.70297	B3GALT6;AGRN;CLN6
chromatin organization (GO:0006325)	2/40	0.732816	0.830033	0.739626	0.837876	46.725	-8.70439	HDAC5;SETD7
double-strand break repair via homologous recombination (GO:0000724)	5/68	0.437827	0.699115	0.469272	0.731062	24.3326	-8.70964	MORF4L1;SFPQ;RAD50;BLM;BRCA2
intracellular protein transport (GO:0006886)	9/137	0.511419	0.712965	0.54663	0.748747	25.7507	-8.71206	SGSM1;NGFR;TBC1D2;HERC2;STX17;RUNDC1;EIF2D;ARHGEF2;ANKRD50
signal transduction (GO:0007165)	58/861	0.346498	0.686051	0.438443	0.731062	23.1224	-8.71259	CD83;TNFAIP6;GDI1;RASGRF1;IRS2;SHD;WISP1;SALL3;AKT2;ADORA1;CASP1;MAP3K6;GRASP;SH3GL1;MAP2K3;PDIA3;IGFBP4;LRRC7;TRAF3;SFRP5;ADGRB1;CRH;TYRO3;TNFRSF25;PPP1R12B;ARHGEF7;PDE9A;CAMK2B;ASAH2;ATF6B;LRP8;KALRN;STK3;SCUBE1;ERBB3;LRRC8C;HIVEP1;LRRC8D;ABL2;HIVEP3;NAE1;BRD8;PAG1;MPP3;BCL11B;GABRA5;KCNIP2;MAPK12;NET1;MFHAS1;MAPK11;EXT2;FGF14;HNRNPK;DLG4;MAP3K10;AGRN;LRCH3
cellular response to tumor necrosis factor (GO:0071356)	5/74	0.51251	0.712965	0.539887	0.744971	25.7961	-8.72743	IKBKB;DAB2IP;ARHGEF2;CX3CL1;NKX3-1
regulation of transcription from RNA polymerase II promoter in response to hypoxia (GO:0061418)	5/74	0.51251	0.712965	0.539887	0.744971	25.8107	-8.73236	PSMB7;HIF1AN;PSMF1;PSMA7;VEGFA
ubiquitin-dependent protein catabolic process (GO:0006511)	5/77	0.548302	0.728275	0.573516	0.761767	27.548	-8.7348	RNF20;XBP1;PSMF1;SQSTM1;FBXL4
transmembrane receptor protein tyrosine kinase signaling pathway (GO:0007169)	5/72	0.488016	0.706849	0.5168	0.741318	25.2659	-8.76573	SHC3;ERBB3;MATK;ABL2;PAG1
double-strand break repair (GO:0006302)	3/54	0.677225	0.797378	0.689675	0.812037	38.7188	-8.76697	RAD50;TNKS1BP1;BRCA2
tRNA modification (GO:0006400)	1/27	0.831078	0.888528	0.831256	0.888719	74.1971	-8.7693	TRMT6
cellular response to interleukin-1 (GO:0071347)	4/53	0.43919	0.699115	0.468389	0.731062	24.5108	-8.7734	UPF1;DAB2IP;CX3CL1;NKX3-1
cellular response to retinoic acid (GO:0071300)	2/40	0.732816	0.830033	0.739626	0.837876	47.2131	-8.79532	BRINP1;ABL2
cellular response to hydrogen peroxide (GO:0070301)	1/26	0.819569	0.881907	0.820174	0.884115	70.089	-8.80799	NET1
negative regulation of protein kinase B signaling (GO:0051898)	3/28	0.262893	0.686051	0.297213	0.731062	23.4273	-8.82748	SFRP5;DDIT3;EPHA2
transcription elongation from RNA polymerase II promoter (GO:0006368)	6/93	0.547352	0.728074	0.574731	0.762825	27.8556	-8.84004	GTF2A2;CCNT2;ERCC3;MLLT1;CDK12;GTF2H5
regulation of type I interferon-mediated signaling pathway (GO:0060338)	1/26	0.819569	0.881907	0.820174	0.884115	70.5757	-8.86916	PTPN1
regulation of JNK cascade (GO:0046328)	3/13	0.045606	0.438835	0.0713383	0.667622	10.772	-8.87213	TGFBR3;COPS5;MAPK8IP3
protein K63-linked deubiquitination (GO:0070536)	3/22	0.161793	0.648948	0.196711	0.731062	20.5367	-8.88012	OTUB2;ZRANB1;USP27X
positive regulation of epithelial cell migration (GO:0010634)	1/27	0.831078	0.888528	0.831256	0.888719	75.3515	-8.90574	RTN4
cAMP-mediated signaling (GO:0019933)	3/22	0.161793	0.648948	0.196711	0.731062	20.7187	-8.9588	EPHA5;RIMS2;PDE2A
regulation of nitric-oxide synthase activity (GO:0050999)	3/22	0.161793	0.648948	0.196711	0.731062	20.7981	-8.99314	LYPLA1;NOS3;NOSTRIN
monocyte chemotaxis (GO:0002548)	2/38	0.70632	0.817271	0.714635	0.824625	44.5857	-8.99673	PDGFB;CX3CL1
positive regulation of protein ubiquitination (GO:0031398)	4/50	0.395477	0.697666	0.426809	0.731062	25.0081	-9.00331	PHF23;LRRK2;PRICKLE1;KLHL40
strand displacement (GO:0000732)	3/26	0.228065	0.686051	0.263045	0.731062	23.9335	-9.01823	RAD50;BLM;BRCA2
antigen processing and presentation of peptide antigen via MHC class I (GO:0002474)	3/25	0.210994	0.686051	0.246146	0.731062	24.0466	-9.06084	PDIA3;CALR;ABCB9
positive regulation of JNK cascade (GO:0046330)	4/51	0.410129	0.697666	0.440776	0.731062	25.1808	-9.06546	GADD45A;DAB2IP;MAP3K10;HMGB1
positive regulation of endothelial cell proliferation (GO:0001938)	4/53	0.43919	0.699115	0.468389	0.731062	25.385	-9.08631	PPP1R16B;EGR3;PDGFB;VEGFA
negative regulation of extrinsic apoptotic signaling pathway in absence of ligand (GO:2001240)	3/22	0.161793	0.648948	0.196711	0.731062	21.0599	-9.10637	BCL2;HSPA1B;HSPA1A
positive regulation of muscle cell differentiation (GO:0051149)	3/23	0.177803	0.670434	0.212933	0.731062	22.8074	-9.11911	MAPK11;MEF2C;MAPK12
bicellular tight junction assembly (GO:0070830)	1/27	0.831078	0.888528	0.831256	0.888719	77.2187	-9.12642	CLDN1
positive regulation of fibroblast proliferation (GO:0048146)	3/27	0.245382	0.686051	0.280082	0.731062	24.2347	-9.1317	PDGFRA;CDKN1A;PDGFB
neuron differentiation (GO:0030182)	4/63	0.575897	0.745399	0.597135	0.771247	31.082	-9.13299	MEF2C;BRSK2;CASP3;PCSK9
cilium movement (GO:0003341)	1/27	0.831078	0.888528	0.831256	0.888719	77.6644	-9.1791	LRRC6
mitophagy (GO:0000422)	1/27	0.831078	0.888528	0.831256	0.888719	77.6787	-9.18079	SQSTM1
positive regulation of TOR signaling (GO:0032008)	1/27	0.831078	0.888528	0.831256	0.888719	77.7569	-9.19003	MIOS
dephosphorylation (GO:0016311)	3/29	0.280552	0.686051	0.314401	0.731062	24.4378	-9.20826	DUSP4;THTPA;DUSP5
G-protein coupled receptor signaling pathway, coupled to cyclic nucleotide second messenger (GO:0007187)	5/41	0.117401	0.566815	0.150682	0.729141	16.3553	-9.28525	OPRD1;VIPR1;NPY1R;HTR1B;SSTR2
cellular calcium ion homeostasis (GO:0006874)	3/65	0.791776	0.866301	0.797351	0.870314	65.0239	-9.33238	ATP13A5;RMDN3;CALR
regulation of cell differentiation (GO:0045595)	3/23	0.177803	0.670434	0.212933	0.731062	23.3539	-9.33759	SIK1;KLF4;FGFR1
glucose metabolic process (GO:0006006)	3/28	0.262893	0.686051	0.297213	0.731062	24.7911	-9.34138	SORD;IRS2;PPARD
positive regulation of DNA replication (GO:0045740)	3/27	0.245382	0.686051	0.280082	0.731062	24.8159	-9.3507	PDGFRA;PDGFB;CALR
negative regulation of NF-kappaB transcription factor activity (GO:0032088)	4/62	0.563061	0.744627	0.585104	0.762946	31.8151	-9.38136	UFL1;TRAF3;DAB2IP;KLF4
lymphocyte chemotaxis (GO:0048247)	1/25	0.807278	0.87487	0.808364	0.876569	70.4433	-9.41682	CX3CL1
antibacterial humoral response (GO:0019731)	1/27	0.831078	0.888528	0.831256	0.888719	79.7057	-9.42035	HIST1H2BC
establishment of protein localization (GO:0045184)	1/25	0.807278	0.87487	0.808364	0.876569	70.4902	-9.4231	DLG4
regulation of cellular amino acid metabolic process (GO:0006521)	3/52	0.652029	0.777239	0.666061	0.794485	37.4004	-9.42516	PSMB7;PSMF1;PSMA7
regulation of heart contraction (GO:0008016)	1/26	0.819569	0.881907	0.820174	0.884115	75.0083	-9.4262	KCNIP2
positive regulation of MAP kinase activity (GO:0043406)	4/41	0.26352	0.686051	0.299152	0.731062	25.0574	-9.44171	LRRK2;PDGFB;VEGFA;FGFR1
peptidyl-tyrosine autophosphorylation (GO:0038083)	2/44	0.779727	0.860781	0.78402	0.866649	63.0355	-9.44996	MATK;ABL2
positive regulation of protein kinase B signaling (GO:0051897)	4/61	0.550014	0.730019	0.572868	0.761767	30.0654	-9.46114	HIP1;SPRY2;RTN4;MTDH
regulation of G-protein coupled receptor protein signaling pathway (GO:0008277)	3/28	0.262893	0.686051	0.297213	0.731062	25.2458	-9.51272	RGS4;GIT2;RGS3
cellular response to transforming growth factor beta stimulus (GO:0071560)	3/30	0.298311	0.686051	0.331608	0.731062	25.2846	-9.52734	MEF2C;SMAD3;PDE2A
single fertilization (GO:0007338)	1/26	0.819569	0.881907	0.820174	0.884115	76.0573	-9.55802	ACR
epithelial cell differentiation (GO:0030855)	4/54	0.453565	0.699115	0.482009	0.731062	26.7289	-9.56737	ACADVL;PTER;VDAC1;VEGFA
positive regulation of endothelial cell migration (GO:0010595)	2/42	0.75725	0.85045	0.762723	0.856292	59.3758	-9.61826	CALR;VEGFA
cell death (GO:0008219)	3/30	0.298311	0.686051	0.331608	0.731062	25.5757	-9.63701	BRINP1;CACNA1A;FOSL2
transcription elongation from RNA polymerase I promoter (GO:0006362)	3/29	0.280552	0.686051	0.314401	0.731062	25.6048	-9.64796	ERCC3;UBTF;GTF2H5
epidermal growth factor receptor signaling pathway (GO:0007173)	3/53	0.664799	0.791428	0.678028	0.803204	41.4282	-9.69075	SHC3;CBL;PAG1
keratinocyte differentiation (GO:0030216)	4/59	0.523323	0.718634	0.5478	0.748747	29.369	-9.70359	CLIC4;JAG1;CASP3;EPHA2
nucleotide-excision repair, preincision complex assembly (GO:0006294)	3/29	0.280552	0.686051	0.314401	0.731062	25.8634	-9.74543	ERCC3;XPA;GTF2H5
nucleobase-containing small molecule catabolic process (GO:0034656)	2/14	0.223023	0.686051	0.258118	0.731062	25.8819	-9.75239	ENTPD5;NUDT16
negative regulation of fat cell differentiation (GO:0045599)	3/29	0.280552	0.686051	0.314401	0.731062	25.9471	-9.77696	SMAD3;TRIB2;ARNTL
sodium ion import across plasma membrane (GO:0098719)	2/14	0.223023	0.686051	0.258118	0.731062	25.9781	-9.78863	SLC9A8;SLC9A9
positive regulation of phagocytosis (GO:0050766)	3/21	0.146249	0.631903	0.180811	0.731062	21.3347	-9.79304	LMAN2;CALR;MERTK
negative regulation of autophagy (GO:0010507)	3/31	0.316129	0.686051	0.3488	0.731062	26.1855	-9.86678	LARS;BCL2;WDR6
B cell differentiation (GO:0030183)	2/49	0.828087	0.888528	0.830055	0.888719	83.7585	-9.89936	HDAC5;KLF6
defense response to Gram-positive bacterium (GO:0050830)	2/42	0.75725	0.85045	0.762723	0.856292	61.3224	-9.9336	PGLYRP1;HIST1H2BC
aerobic respiration (GO:0009060)	1/25	0.807278	0.87487	0.808364	0.876569	74.3905	-9.94448	ME3
ovarian follicle development (GO:0001541)	2/12	0.175463	0.667125	0.211553	0.731062	24.5975	-9.95651	INHBA;VEGFA
retina homeostasis (GO:0001895)	2/38	0.70632	0.817271	0.714635	0.824625	49.5968	-10.0079	HSPB1;CNGB1
positive regulation of cell differentiation (GO:0045597)	1/25	0.807278	0.87487	0.808364	0.876569	75.1076	-10.0403	SRF
positive regulation of vascular endothelial growth factor receptor signaling pathway (GO:0030949)	2/12	0.175463	0.667125	0.211553	0.731062	24.8481	-10.058	GRB10;VEGFA
canonical Wnt signaling pathway (GO:0060070)	3/50	0.625456	0.764006	0.641164	0.780096	37.4476	-10.0801	PTPRU;LRRK2;DVL1
termination of RNA polymerase I transcription (GO:0006363)	3/31	0.316129	0.686051	0.3488	0.731062	26.8381	-10.1127	ERCC3;UBTF;GTF2H5
retinoid metabolic process (GO:0001523)	4/59	0.523323	0.718634	0.5478	0.748747	30.6571	-10.1292	LRP1;RDH11;AGRN;LRP8
histone H3 deacetylation (GO:0070932)	3/12	0.0367805	0.406815	0.0606393	0.667622	11.2808	-10.1459	PER2;PER1;SFPQ
proton transport (GO:0015992)	1/25	0.807278	0.87487	0.808364	0.876569	75.913	-10.148	ATP6V0B
tricarboxylic acid cycle (GO:0006099)	1/26	0.819569	0.881907	0.820174	0.884115	80.7854	-10.1522	IDH3G
histone H2A acetylation (GO:0043968)	3/16	0.0775715	0.484822	0.107916	0.674474	14.036	-10.1617	MORF4L1;MEAF6;BRD8
camera-type eye development (GO:0043010)	2/13	0.199073	0.686051	0.234771	0.731062	27.0661	-10.1986	SKI;PRSS56
negative regulation of cell migration involved in sprouting angiogenesis (GO:0090051)	3/11	0.0289265	0.406815	0.0507605	0.667622	11.3507	-10.2088	HDAC5;STARD13;KLF4
negative regulation of extrinsic apoptotic signaling pathway via death domain receptors (GO:1902042)	3/29	0.280552	0.686051	0.314401	0.731062	27.1466	-10.2289	SCRT2;NOS3;ARHGEF2
cellular zinc ion homeostasis (GO:0006882)	2/15	0.247174	0.686051	0.281492	0.731062	27.171	-10.2381	SLC39A7;SLC39A14
poly(A)+ mRNA export from nucleus (GO:0016973)	3/12	0.0367805	0.406815	0.0606393	0.667622	11.4176	-10.269	NXF1;ENY2;ZC3H3
bile acid biosynthetic process (GO:0006699)	1/26	0.819569	0.881907	0.820174	0.884115	82.2405	-10.3351	OSBPL3
negative regulation of gene expression, epigenetic (GO:0045814)	1/24	0.794149	0.866301	0.79578	0.86912	72.0488	-10.3406	DNMT3A
negative regulation of GTPase activity (GO:0034260)	3/19	0.116795	0.566815	0.150175	0.729141	18.2363	-10.3532	LRRK2;RCC2;DAB2IP
SMAD protein signal transduction (GO:0060395)	3/46	0.568257	0.744904	0.587554	0.762946	35.2284	-10.3748	SKI;FOS;INHBA
phosphatidylethanolamine acyl-chain remodeling (GO:0036152)	1/26	0.819569	0.881907	0.820174	0.884115	82.5951	-10.3796	PLA2G4E
negative regulation of pri-miRNA transcription from RNA polymerase II promoter (GO:1902894)	3/9	0.0162015	0.328531	0.033607	0.667622	9.3294	-10.3848	SRF;PDGFB;PPARD
cation transport (GO:0006812)	1/23	0.780127	0.860781	0.782371	0.86535	69.3492	-10.3965	CNGB1
positive regulation of ATPase activity (GO:0032781)	3/22	0.161793	0.648948	0.196711	0.731062	24.0448	-10.397	DNAJB1;DNAJC10;DNAJB11
ATP synthesis coupled proton transport (GO:0015986)	2/13	0.199073	0.686051	0.234771	0.731062	27.6048	-10.4016	ATP6V0A2;ATP6V0A1
positive regulation of transcription, DNA-templated (GO:0045893)	30/464	0.493669	0.712773	0.557162	0.748747	30.7219	-10.4022	BLM;ENY2;CIITA;NOTCH4;PDGFB;BRCA2;FAM129B;ARNTL;IKBKB;SIX4;SOX18;DVL1;HIVEP3;NKX3-1;MAP2K3;RNF20;EGR1;MEF2C;SMAD3;ZBTB16;CNBP;FOS;INHBA;KLF4;KLF2;KLF6;ID2;DDIT3;IRF6;PPARD
calcium ion transmembrane transport (GO:0070588)	3/49	0.611658	0.764006	0.628235	0.780096	38.7681	-10.4356	TRPV3;CACNA1A;PKD1
positive regulation of glycogen biosynthetic process (GO:0045725)	2/12	0.175463	0.667125	0.211553	0.731062	25.7965	-10.4419	AKT2;IRS2
protein neddylation (GO:0045116)	2/12	0.175463	0.667125	0.211553	0.731062	25.814	-10.4489	NAE1;UBE2M
negative regulation of substrate adhesion-dependent cell spreading (GO:1900025)	3/12	0.0367805	0.406815	0.0606393	0.667622	11.6557	-10.4831	DMTN;RCC2;ACTN4
neurogenesis (GO:0022008)	3/29	0.280552	0.686051	0.314401	0.731062	27.8287	-10.486	BCL11B;SALL3;PCSK9
positive regulation of viral genome replication (GO:0045070)	1/24	0.794149	0.866301	0.79578	0.86912	73.1123	-10.4933	TARBP2
DNA metabolic process (GO:0006259)	3/20	0.13123	0.59281	0.165281	0.731062	20.1218	-10.5213	IGFBP4;DNASE1L2;POLG
glutathione metabolic process (GO:0006749)	3/33	0.351774	0.686051	0.383009	0.731062	27.9254	-10.5224	GSTZ1;GGT7;GLRX2
positive regulation of cell adhesion (GO:0045785)	3/36	0.404731	0.697666	0.433462	0.731062	29.2277	-10.5224	EPB41L4B;CHRD;VEGFA
cartilage development (GO:0051216)	3/20	0.13123	0.59281	0.165281	0.731062	20.1531	-10.5377	ZBTB16;PKD1;CD44
PERK-mediated unfolded protein response (GO:0036499)	2/12	0.175463	0.667125	0.211553	0.731062	26.0825	-10.5576	HSPA5;DDIT3
eye development (GO:0001654)	1/25	0.807278	0.87487	0.808364	0.876569	79.0848	-10.572	SH3PXD2B
cell-cell junction organization (GO:0045216)	2/13	0.199073	0.686051	0.234771	0.731062	28.0626	-10.5741	SMAD3;CLDN1
neuron projection morphogenesis (GO:0048812)	3/32	0.333962	0.686051	0.365944	0.731062	28.1111	-10.5924	SHTN1;LRRK2;DAB2IP
double-strand break repair via nonhomologous end joining (GO:0006303)	3/50	0.625456	0.764006	0.641164	0.780096	39.8352	-10.7228	RAD50;HERC2;KDM2A
negative regulation of epithelial cell proliferation (GO:0050680)	3/29	0.280552	0.686051	0.314401	0.731062	28.4817	-10.732	TGFBR3;DAB2IP;NKX3-1
positive regulation of protein serine/threonine kinase activity (GO:0071902)	1/23	0.780127	0.860781	0.782371	0.86535	71.659	-10.7428	DAB2IP
ERBB2 signaling pathway (GO:0038128)	2/37	0.692268	0.807625	0.701401	0.816884	50.3884	-10.7659	ERBB3;MATK
nucleotide-binding oligomerization domain containing signaling pathway (GO:0070423)	1/24	0.794149	0.866301	0.79578	0.86912	75.1736	-10.7891	IKBKB
activation of protein kinase B activity (GO:0032148)	1/24	0.794149	0.866301	0.79578	0.86912	75.4162	-10.8239	PDGFB
regulation of protein stability (GO:0031647)	4/56	0.481932	0.699115	0.508818	0.73815	30.376	-10.8728	HSPA8;USP4;CD81;LSS
positive regulation of neuron differentiation (GO:0045666)	3/31	0.316129	0.686051	0.3488	0.731062	28.9039	-10.8911	MEF2C;BRINP1;FGFR1
membrane fusion (GO:0061025)	3/33	0.351774	0.686051	0.383009	0.731062	29.0809	-10.9578	RIMS1;DNM1L;SNAP29
reciprocal meiotic recombination (GO:0007131)	1/24	0.794149	0.866301	0.79578	0.86912	76.3601	-10.9594	RAD50
cellular nitrogen compound metabolic process (GO:0034641)	1/23	0.780127	0.860781	0.782371	0.86535	73.3064	-10.9897	LIAS
cellular response to growth factor stimulus (GO:0071363)	3/20	0.13123	0.59281	0.165281	0.731062	21.0559	-11.0097	URI1;PDGFB;KLF4
protein kinase C signaling (GO:0070528)	2/11	0.152349	0.631903	0.188583	0.731062	24.0228	-11.0269	ADAM15;PDGFB
positive regulation of myoblast differentiation (GO:0045663)	2/14	0.223023	0.686051	0.258118	0.731062	29.265	-11.0272	MEF2C;HIF1AN
positive regulation of reactive oxygen species metabolic process (GO:2000379)	3/21	0.146249	0.631903	0.180811	0.731062	24.0474	-11.0382	CDKN1A;GADD45A;PDGFB
stress granule assembly (GO:0034063)	3/8	0.0113321	0.283303	0.026387	0.609574	8.75218	-11.0386	ATXN2;CIRBP;BICD1
regulation of potassium ion transmembrane transport (GO:1901379)	2/14	0.223023	0.686051	0.258118	0.731062	29.305	-11.0422	DPP10;KCNIP2
response to cytokine (GO:0034097)	3/30	0.298311	0.686051	0.331608	0.731062	29.324	-11.0494	SRF;BCL2;OSMR
lymphangiogenesis (GO:0001946)	2/11	0.152349	0.631903	0.188583	0.731062	24.1226	-11.0727	CCBE1;SOX18
transcription initiation from RNA polymerase I promoter (GO:0006361)	3/32	0.333962	0.686051	0.365944	0.731062	29.4247	-11.0873	ERCC3;UBTF;GTF2H5
cellular response to epidermal growth factor stimulus (GO:0071364)	1/23	0.780127	0.860781	0.782371	0.86535	74.1167	-11.1112	DAB2IP
regulation of angiogenesis (GO:0045765)	1/24	0.794149	0.866301	0.79578	0.86912	77.6654	-11.1467	EPHA2
anterograde axonal transport (GO:0008089)	1/24	0.794149	0.866301	0.79578	0.86912	77.7126	-11.1535	KIF1B
leukocyte cell-cell adhesion (GO:0007159)	1/23	0.780127	0.860781	0.782371	0.86535	74.5355	-11.174	CERCAM
somatic stem cell population maintenance (GO:0035019)	2/38	0.70632	0.817271	0.714635	0.824625	55.396	-11.1781	SKI;KLF4
cellular response to hormone stimulus (GO:0032870)	2/34	0.646771	0.776867	0.658624	0.788219	44.2998	-11.1851	SIK1;SIK2
skeletal muscle tissue development (GO:0007519)	3/19	0.116795	0.566815	0.150175	0.729141	19.7386	-11.206	ZBTB18;MEF2C;SIX4
positive regulation of release of cytochrome c from mitochondria (GO:0090200)	1/24	0.794149	0.866301	0.79578	0.86912	78.1239	-11.2125	DNM1L
regulation of mitochondrion organization (GO:0010821)	3/13	0.045606	0.438835	0.0713383	0.667622	13.6193	-11.2173	DNM1L;SQSTM1;PARL
response to cold (GO:0009409)	2/12	0.175463	0.667125	0.211553	0.731062	27.7791	-11.2444	ACOT11;CIRBP
regulation of vesicle fusion (GO:0031338)	3/50	0.625456	0.764006	0.641164	0.780096	41.8587	-11.2675	SGSM1;TBC1D2;RUNDC1
cellular response to gamma radiation (GO:0071480)	3/16	0.0775715	0.484822	0.107916	0.674474	15.5683	-11.271	KDM1A;HSF1;CRYAB
positive regulation of translation (GO:0045727)	3/38	0.439334	0.699115	0.466243	0.731062	31.5035	-11.2764	RBM3;CIRBP;CPEB3
mitotic nuclear envelope disassembly (GO:0007077)	3/44	0.537716	0.727046	0.558897	0.748747	35.4126	-11.2883	POM121;LMNA;NUP153
protein transport (GO:0015031)	3/29	0.280552	0.686051	0.314401	0.731062	29.9962	-11.3027	LMAN2L;MYH9;HSP90B1
negative regulation of signal transduction (GO:0009968)	2/14	0.223023	0.686051	0.258118	0.731062	30.0275	-11.3145	PTPN1;ERBB3
regulation of MAP kinase activity (GO:0043405)	3/9	0.0162015	0.328531	0.033607	0.667622	10.1712	-11.3218	CDK12;TRIB1;TRIB2
dendrite morphogenesis (GO:0048813)	3/13	0.045606	0.438835	0.0713383	0.667622	13.8026	-11.3683	DVL1;LRP4;MAP6
JAK-STAT cascade (GO:0007259)	1/24	0.794149	0.866301	0.79578	0.86912	79.2155	-11.3692	PKD1
negative regulation of angiogenesis (GO:0016525)	3/47	0.583053	0.750932	0.601427	0.772157	39.7146	-11.3758	COL4A2;DAB2IP;FAM129B
cGMP biosynthetic process (GO:0006182)	1/24	0.794149	0.866301	0.79578	0.86912	79.6765	-11.4354	ADCY6
viral process (GO:0016032)	3/40	0.473137	0.699115	0.498154	0.731062	31.9496	-11.4361	POM121;NUP153;BICD1
synaptic transmission, cholinergic (GO:0007271)	1/24	0.794149	0.866301	0.79578	0.86912	79.9522	-11.4749	RIC3
negative regulation of TOR signaling (GO:0032007)	1/24	0.794149	0.866301	0.79578	0.86912	80.3621	-11.5338	ARNTL
cell migration involved in sprouting angiogenesis (GO:0002042)	3/14	0.0553729	0.450628	0.0828152	0.667622	14.5044	-11.5616	EGR3;SRF;VEGFA
positive regulation of branching involved in ureteric bud morphogenesis (GO:0090190)	2/12	0.175463	0.667125	0.211553	0.731062	28.6152	-11.5828	SIX4;VEGFA
peripheral nervous system development (GO:0007422)	3/14	0.0553729	0.450628	0.0828152	0.667622	14.5499	-11.5979	NFASC;ERBB3;ADGRB1
positive regulation of interleukin-6 secretion (GO:2000778)	3/12	0.0367805	0.406815	0.0606393	0.667622	12.9046	-11.6064	XBP1;MBP;HMGB1
negative regulation of epithelial cell migration (GO:0010633)	2/14	0.223023	0.686051	0.258118	0.731062	30.8569	-11.627	DAB2IP;EVL
activin receptor signaling pathway (GO:0032924)	2/14	0.223023	0.686051	0.258118	0.731062	30.9597	-11.6657	SMAD3;INHBA
positive regulation of inflammatory response (GO:0050729)	3/38	0.439334	0.699115	0.466243	0.731062	32.6238	-11.6774	IL33;PDE2A;CX3CL1
intracellular estrogen receptor signaling pathway (GO:0030520)	3/19	0.116795	0.566815	0.150175	0.729141	20.5998	-11.695	DDX17;RBM14;PPARGC1B
positive regulation of dendritic spine development (GO:0060999)	3/12	0.0367805	0.406815	0.0606393	0.667622	13.0268	-11.7163	FOXO6;CPEB3;SHANK1
regulation of I-kappaB kinase/NF-kappaB signaling (GO:0043122)	3/12	0.0367805	0.406815	0.0606393	0.667622	13.0664	-11.7519	DAB2IP;HSPB1;SQSTM1
negative regulation of I-kappaB kinase/NF-kappaB signaling (GO:0043124)	3/33	0.351774	0.686051	0.383009	0.731062	31.271	-11.783	PER1;DAB2IP;ZMYND11
DNA damage checkpoint (GO:0000077)	1/25	0.807278	0.87487	0.808364	0.876569	88.4384	-11.8224	DOT1L
intrinsic apoptotic signaling pathway (GO:0097193)	1/23	0.780127	0.860781	0.782371	0.86535	79.0072	-11.8444	CDKN1A
cellular response to glucagon stimulus (GO:0071377)	3/32	0.333962	0.686051	0.365944	0.731062	31.4741	-11.8596	GNG2;GNB2;ADCY6
positive regulation of autophagy (GO:0010508)	3/38	0.439334	0.699115	0.466243	0.731062	33.177	-11.8754	LRRK2;TRIM65;MTDH
long-term memory (GO:0007616)	3/12	0.0367805	0.406815	0.0606393	0.667622	13.2575	-11.9238	RASGRF1;CPEB3;SHANK1
nucleotide-excision repair (GO:0006289)	3/33	0.351774	0.686051	0.383009	0.731062	31.7319	-11.9567	ERCC3;BRCA2;GTF2H5
nuclear pore complex assembly (GO:0051292)	2/11	0.152349	0.631903	0.188583	0.731062	26.1322	-11.9952	NUP153;RTN4
Rho protein signal transduction (GO:0007266)	3/40	0.473137	0.699115	0.498154	0.731062	33.543	-12.0064	NGFR;COL1A2;ARHGEF3
androgen receptor signaling pathway (GO:0030521)	3/40	0.473137	0.699115	0.498154	0.731062	33.5952	-12.0251	DDX17;PMEPA1;NKX3-1
positive regulation of p38MAPK cascade (GO:1900745)	2/15	0.247174	0.686051	0.281492	0.731062	32.0252	-12.0672	GADD45A;VEGFA
ERAD pathway (GO:0036503)	3/15	0.0660429	0.45493	0.095024	0.667622	15.3258	-12.0708	ERLEC1;BRSK2;SYVN1
regulation of cilium assembly (GO:1902017)	2/35	0.662503	0.789209	0.673405	0.802195	51.0629	-12.0879	TBC1D2;TBC1D24
regulation of translation (GO:0006417)	3/19	0.116795	0.566815	0.150175	0.729141	21.4065	-12.1529	RBM3;ATXN2;EIF2A
protein localization to organelle (GO:0033365)	2/11	0.152349	0.631903	0.188583	0.731062	26.5712	-12.1967	CEP250;BICD1
endothelial cell chemotaxis (GO:0035767)	3/8	0.0113321	0.283303	0.026387	0.609574	9.67816	-12.2065	EGR3;NOV;VEGFA
regulation of blood pressure (GO:0008217)	3/44	0.537716	0.727046	0.558897	0.748747	38.3582	-12.2273	COL1A2;NOS3;PTGS2
neuron migration (GO:0001764)	3/35	0.38719	0.697666	0.416794	0.731062	34.1244	-12.2853	MEF2C;MDGA1;FGFR1
type I interferon signaling pathway (GO:0060337)	5/62	0.36084	0.686051	0.395621	0.731062	32.6685	-12.3096	EGR1;IRF2;IRF6;IRF9;IFIT3
endosome to lysosome transport (GO:0008333)	2/34	0.646771	0.776867	0.658624	0.788219	48.7825	-12.3169	AKTIP;TRAK1
focal adhesion assembly (GO:0048041)	3/18	0.103002	0.54072	0.135544	0.71377	20.0412	-12.3224	ACTN1;RCC2;ARHGEF7
histone H4-K5 acetylation (GO:0043981)	3/15	0.0660429	0.45493	0.095024	0.667622	15.6747	-12.3456	MEAF6;PHF20;JADE2
negative regulation of neuron death (GO:1901215)	1/23	0.780127	0.860781	0.782371	0.86535	82.4803	-12.365	LRRK2
establishment of endothelial barrier (GO:0061028)	3/16	0.0775715	0.484822	0.107916	0.674474	17.1222	-12.396	PPP1R16B;SOX18;PDE2A
negative regulation of cyclin-dependent protein serine/threonine kinase activity (GO:0045736)	2/13	0.199073	0.686051	0.234771	0.731062	32.9161	-12.4029	HEXIM1;CEBPA
regulation of gene expression, epigenetic (GO:0040029)	2/12	0.175463	0.667125	0.211553	0.731062	30.7105	-12.4309	HDAC5;GLMN
DNA synthesis involved in DNA repair (GO:0000731)	3/35	0.38719	0.697666	0.416794	0.731062	34.5994	-12.4563	RAD50;BLM;BRCA2
positive regulation of mitotic nuclear division (GO:0045840)	1/23	0.780127	0.860781	0.782371	0.86535	83.1054	-12.4587	PDGFB
receptor clustering (GO:0043113)	3/16	0.0775715	0.484822	0.107916	0.674474	17.2205	-12.4672	DVL1;SCRIB;AGRN
glutamate secretion (GO:0014047)	1/24	0.794149	0.866301	0.79578	0.86912	86.8943	-12.4713	RIMS1
branching involved in blood vessel morphogenesis (GO:0001569)	3/14	0.0553729	0.450628	0.0828152	0.667622	15.6697	-12.4905	COL4A1;NOTCH4;VEGFA
spindle assembly (GO:0051225)	1/22	0.765151	0.851464	0.768082	0.856292	77.7283	-12.4986	CSNK1D
positive regulation of epithelial to mesenchymal transition (GO:0010718)	2/34	0.646771	0.776867	0.658624	0.788219	49.7595	-12.5636	TIAM1;SMAD3
positive regulation of osteoblast differentiation (GO:0045669)	3/34	0.369528	0.686051	0.399968	0.731062	33.4305	-12.5967	MEF2C;ZHX3;CYR61
cytokinesis (GO:0000910)	3/43	0.52199	0.717884	0.544127	0.748747	38.0998	-12.6281	BRCA2;RAB11FIP3;CIT
regulation of GTPase activity (GO:0043087)	4/49	0.380768	0.697666	0.412754	0.731062	35.1058	-12.6386	EPHA5;FGD6;DAB2IP;EPHB3
adipose tissue development (GO:0060612)	3/8	0.0113321	0.283303	0.026387	0.609574	10.0493	-12.6746	XBP1;SH3PXD2B;ARID5B
blood vessel remodeling (GO:0001974)	2/12	0.175463	0.667125	0.211553	0.731062	31.332	-12.6825	MEF2C;NOS3
positive regulation of synapse assembly (GO:0051965)	3/15	0.0660429	0.45493	0.095024	0.667622	16.1803	-12.7438	BDNF;EPHB2;EPHB3
endocytic recycling (GO:0032456)	1/22	0.765151	0.851464	0.768082	0.856292	79.2673	-12.7461	RAB11FIP3
female pregnancy (GO:0007565)	3/41	0.489686	0.707583	0.513744	0.741318	36.9043	-12.7652	CRH;BCL2;MAGED2
negative regulation of proteolysis (GO:0045861)	2/18	0.319678	0.686051	0.35091	0.731062	33.9158	-12.7796	DNAJC1;PLAT
synapse assembly (GO:0007416)	4/50	0.395477	0.697666	0.426809	0.731062	35.5217	-12.7884	BDNF;FLRT3;SLITRK1;SHANK2
endothelial cell differentiation (GO:0045446)	3/7	0.00743211	0.218768	0.0200936	0.582077	8.43047	-12.8122	KDM6B;SCUBE1;JAG1
extrinsic apoptotic signaling pathway in absence of ligand (GO:0097192)	2/10	0.129909	0.592709	0.165991	0.731062	24.5084	-12.8192	ERBB3;CASP3
tRNA export from nucleus (GO:0006409)	2/33	0.630462	0.764006	0.643312	0.780096	47.7602	-12.856	POM121;NUP153
histone H4-K8 acetylation (GO:0043982)	3/15	0.0660429	0.45493	0.095024	0.667622	16.364	-12.8885	MEAF6;PHF20;JADE2
gluconeogenesis (GO:0006094)	3/40	0.473137	0.699115	0.498154	0.731062	36.1969	-12.9563	PER2;SLC25A12;ENO2
positive regulation of protein targeting to membrane (GO:0090314)	3/18	0.103002	0.54072	0.135544	0.71377	21.0894	-12.9669	KCNB1;MTCL1;AKT2
mRNA splice site selection (GO:0006376)	3/12	0.0367805	0.406815	0.0606393	0.667622	14.4456	-12.9923	SRSF5;NOL3;SRSF6
regulation of cholesterol biosynthetic process (GO:0045540)	2/33	0.630462	0.764006	0.643312	0.780096	48.2671	-12.9925	ELOVL6;LSS
regulation of glucose transport (GO:0010827)	2/33	0.630462	0.764006	0.643312	0.780096	48.4663	-13.0461	POM121;NUP153
heterophilic cell-cell adhesion via plasma membrane cell adhesion molecules (GO:0007157)	2/39	0.719832	0.823117	0.727373	0.832261	67.0565	-13.053	CD200;NECTIN1
positive regulation of cysteine-type endopeptidase activity involved in apoptotic process (GO:0043280)	2/31	0.596096	0.756885	0.611071	0.772157	47.0076	-13.0937	HMGB1;NKX3-1
fatty acid transport (GO:0015908)	3/6	0.00445727	0.186983	0.0147298	0.480034	7.93043	-13.2973	SLC25A17;MFSD2A;PPARD
receptor internalization (GO:0031623)	3/34	0.369528	0.686051	0.399968	0.731062	35.3078	-13.3041	TFRC;LRP1;CD81
transcription from RNA polymerase III promoter (GO:0006383)	1/20	0.732071	0.830033	0.736632	0.835521	71.5114	-13.3219	IVNS1ABP
positive regulation of neuron apoptotic process (GO:0043525)	3/16	0.0775715	0.484822	0.107916	0.674474	18.4303	-13.3431	EPHA7;DDIT3;PCSK9
positive regulation of protein complex assembly (GO:0031334)	1/22	0.765151	0.851464	0.768082	0.856292	83.0789	-13.359	VEGFA
protein secretion (GO:0009306)	2/32	0.613572	0.764006	0.627463	0.780096	49.6817	-13.3733	RAB15;PDIA4
protein targeting to plasma membrane (GO:0072661)	1/20	0.732071	0.830033	0.736632	0.835521	71.9693	-13.4072	KCNB1
telomere maintenance via telomerase (GO:0007004)	3/16	0.0775715	0.484822	0.107916	0.674474	18.535	-13.4188	RAD50;TNKS1BP1;SMG7
Wnt signaling pathway, calcium modulating pathway (GO:0007223)	3/35	0.38719	0.697666	0.416794	0.731062	37.4623	-13.487	GNAO1;GNG2;AGO2
regulation of mitotic cell cycle (GO:0007346)	3/34	0.369528	0.686051	0.399968	0.731062	35.799	-13.4892	RNF20;PIM1;SIK1
positive regulation of G1/S transition of mitotic cell cycle (GO:1900087)	3/14	0.0553729	0.450628	0.0828152	0.667622	16.95	-13.511	ANKRD17;LSM11;CCND2
neuromuscular junction development (GO:0007528)	3/12	0.0367805	0.406815	0.0606393	0.667622	15.0988	-13.5798	CACNB1;LRRK2;DVL1
transcription-coupled nucleotide-excision repair (GO:0006283)	4/73	0.691574	0.807625	0.705311	0.820913	63.7433	-13.6193	COPS5;ERCC3;XPA;GTF2H5
dopaminergic neuron differentiation (GO:0071542)	2/15	0.247174	0.686051	0.281492	0.731062	36.3415	-13.6936	MANF;VEGFA
NLS-bearing protein import into nucleus (GO:0006607)	1/22	0.765151	0.851464	0.768082	0.856292	85.3059	-13.7171	RERE
regulation of mitotic spindle assembly (GO:1901673)	2/16	0.271403	0.686051	0.3048	0.731062	36.4103	-13.7195	HSPA1B;HSPA1A
beta-catenin destruction complex disassembly (GO:1904886)	1/22	0.765151	0.851464	0.768082	0.856292	85.6467	-13.7719	DVL1
arachidonic acid metabolic process (GO:0019369)	1/22	0.765151	0.851464	0.768082	0.856292	85.9639	-13.8229	DAGLA
extrinsic apoptotic signaling pathway (GO:0097191)	2/29	0.559386	0.740304	0.57665	0.762946	46.0515	-13.8474	SMAD3;INHBA
generation of neurons (GO:0048699)	3/7	0.00743211	0.218768	0.0200936	0.582077	9.11415	-13.8512	SIX4;MAPT;CIT
signal peptide processing (GO:0006465)	1/20	0.732071	0.830033	0.736632	0.835521	74.6221	-13.9014	PCSK5
mitotic cell cycle arrest (GO:0071850)	3/14	0.0553729	0.450628	0.0828152	0.667622	17.4757	-13.9301	GADD45A;E4F1;NKX3-1
protein palmitoylation (GO:0018345)	2/17	0.295602	0.686051	0.327963	0.731062	36.9977	-13.9409	ZDHHC5;ZDHHC14
ossification (GO:0001503)	1/23	0.780127	0.860781	0.782371	0.86535	92.9974	-13.9417	EXT2
cellular protein localization (GO:0034613)	1/22	0.765151	0.851464	0.768082	0.856292	86.8868	-13.9713	LRRK2
regulation of heart rate by cardiac conduction (GO:0086091)	3/34	0.369528	0.686051	0.399968	0.731062	37.1427	-13.9955	KCND3;DSG2;KCNJ3
regulation of filopodium assembly (GO:0051489)	2/10	0.129909	0.592709	0.165991	0.731062	26.8116	-14.0239	PPP1R16B;DMTN
ATP-dependent chromatin remodeling (GO:0043044)	1/22	0.765151	0.851464	0.768082	0.856292	87.3267	-14.042	HNRNPC
negative regulation of cell adhesion (GO:0007162)	2/33	0.630462	0.764006	0.643312	0.780096	52.2833	-14.0736	ERBB3;DACT2
adenylate cyclase-inhibiting G-protein coupled receptor signaling pathway (GO:0007193)	2/31	0.596096	0.756885	0.611071	0.772157	50.8809	-14.1726	NPY1R;ADCY6
protein localization to plasma membrane (GO:0072659)	3/51	0.638914	0.773222	0.653773	0.788219	55.1228	-14.177	DPP10;SLMAP;TNIK
triglyceride catabolic process (GO:0019433)	1/21	0.749155	0.842915	0.752856	0.847079	83.071	-14.1959	FABP7
3'-UTR-mediated mRNA stabilization (GO:0070935)	2/11	0.152349	0.631903	0.188583	0.731062	30.9347	-14.1996	HNRNPC;TARDBP
positive regulation of cellular protein metabolic process (GO:0032270)	2/16	0.271403	0.686051	0.3048	0.731062	37.6906	-14.2019	INHBA;KLF4
nucleus organization (GO:0006997)	1/21	0.749155	0.842915	0.752856	0.847079	83.1356	-14.207	SYNE1
positive regulation of interleukin-12 production (GO:0032735)	1/21	0.749155	0.842915	0.752856	0.847079	83.1435	-14.2083	HMGB1
DNA repair (GO:0006281)	9/121	0.36516	0.686051	0.406933	0.731062	37.7233	-14.2143	UPF1;BLM;BTG2;RBM14;RAD50;ERCC3;GADD45A;DOT1L;XPA
negative regulation of neuron differentiation (GO:0045665)	2/16	0.271403	0.686051	0.3048	0.731062	37.7518	-14.225	ID2;CALR
spliceosomal tri-snRNP complex assembly (GO:0000244)	2/12	0.175463	0.667125	0.211553	0.731062	35.2292	-14.26	USP4;PRPF31
positive regulation of peptidyl-threonine phosphorylation (GO:0010800)	1/21	0.749155	0.842915	0.752856	0.847079	83.698	-14.3031	TNKS1BP1
positive chemotaxis (GO:0050918)	2/14	0.223023	0.686051	0.258118	0.731062	38.0259	-14.3283	SCRIB;VEGFA
cholesterol homeostasis (GO:0042632)	3/50	0.625456	0.764006	0.641164	0.780096	53.4131	-14.3777	XBP1;LIPG;PCSK9
positive regulation of G2/M transition of mitotic cell cycle (GO:0010971)	2/14	0.223023	0.686051	0.258118	0.731062	38.1596	-14.3787	CCND1;RCC2
histone H3-K9 demethylation (GO:0033169)	2/13	0.199073	0.686051	0.234771	0.731062	38.1676	-14.3817	KDM1A;HR
cell division (GO:0051301)	1/22	0.765151	0.851464	0.768082	0.856292	89.6734	-14.4194	CCNO
cellular response to glucose stimulus (GO:0071333)	2/15	0.247174	0.686051	0.281492	0.731062	38.3918	-14.4662	XBP1;KCNB1
regulation of proteasomal protein catabolic process (GO:0061136)	2/15	0.247174	0.686051	0.281492	0.731062	38.4231	-14.478	USP14;PKD1
glycolytic process (GO:0006096)	1/22	0.765151	0.851464	0.768082	0.856292	90.3669	-14.5309	ENO2
phosphatidylserine acyl-chain remodeling (GO:0036150)	1/21	0.749155	0.842915	0.752856	0.847079	85.1557	-14.5522	PLA2G4E
release of cytochrome c from mitochondria (GO:0001836)	2/16	0.271403	0.686051	0.3048	0.731062	38.6775	-14.5738	BCL2;DNM1L
snRNA processing (GO:0016180)	2/13	0.199073	0.686051	0.234771	0.731062	38.7508	-14.6014	INTS10;INTS8
regulation of insulin secretion involved in cellular response to glucose stimulus (GO:0061178)	2/10	0.129909	0.592709	0.165991	0.731062	27.9565	-14.6227	EPHA5;BRSK2
blood circulation (GO:0008015)	2/39	0.719832	0.823117	0.727373	0.832261	75.1314	-14.6249	CYB5R3;NPY1R
cortical actin cytoskeleton organization (GO:0030866)	2/14	0.223023	0.686051	0.258118	0.731062	38.8768	-14.6489	IKBKB;FMNL1
regulation of lamellipodium assembly (GO:0010591)	2/10	0.129909	0.592709	0.165991	0.731062	28.0506	-14.6719	DMTN;EPHA2
nucleotide-excision repair, DNA incision (GO:0033683)	3/38	0.439334	0.699115	0.466243	0.731062	41.0529	-14.6945	ERCC3;XPA;GTF2H5
positive regulation of cell death (GO:0010942)	1/21	0.749155	0.842915	0.752856	0.847079	86.2101	-14.7324	NKX3-1
histone H3-K4 methylation (GO:0051568)	2/14	0.223023	0.686051	0.258118	0.731062	39.1204	-14.7407	KMT2D;RBBP5
negative regulation of fibroblast proliferation (GO:0048147)	2/18	0.319678	0.686051	0.35091	0.731062	39.1227	-14.7416	SKI;DAB2IP
negative regulation of Notch signaling pathway (GO:0045746)	2/17	0.295602	0.686051	0.327963	0.731062	39.213	-14.7756	HIF1AN;FAM129B
endosome organization (GO:0007032)	2/31	0.596096	0.756885	0.611071	0.772157	53.0505	-14.7769	AKTIP;SQSTM1
phosphatidic acid biosynthetic process (GO:0006654)	3/39	0.456347	0.699115	0.482315	0.731062	41.3667	-14.8068	AGPAT5;GPD1;PLD1
positive regulation of telomerase activity (GO:0051973)	2/33	0.630462	0.764006	0.643312	0.780096	55.0073	-14.8068	PARN;KLF4
regulation of signal transduction (GO:0009966)	3/16	0.0775715	0.484822	0.107916	0.674474	20.5007	-14.8419	TSPYL2;PTPN1;GLRX2
positive regulation of protein secretion (GO:0050714)	2/29	0.559386	0.740304	0.57665	0.762946	49.518	-14.8898	GOLPH3L;DNM1L
DNA double-strand break processing (GO:0000729)	2/15	0.247174	0.686051	0.281492	0.731062	39.5651	-14.9083	BLM;RAD50
myelination (GO:0042552)	2/21	0.390388	0.697666	0.417886	0.731062	41.4102	-14.9083	NFASC;MARVELD1
potassium ion import across plasma membrane (GO:1990573)	2/9	0.10834	0.54072	0.143927	0.71377	24.2704	-14.9227	ATP1A2;KCNJ3
glutathione derivative biosynthetic process (GO:1901687)	1/22	0.765151	0.851464	0.768082	0.856292	93.0941	-14.9694	GSTZ1
oligosaccharide metabolic process (GO:0009311)	1/24	0.794149	0.866301	0.79578	0.86912	104.51	-14.9995	ST6GAL2
lipid homeostasis (GO:0055088)	2/19	0.343546	0.686051	0.37358	0.731062	39.8188	-15.0039	CEBPA;IRS2
negative regulation of focal adhesion assembly (GO:0051895)	2/14	0.223023	0.686051	0.258118	0.731062	39.8909	-15.031	DMTN;RCC2
regulation of tumor necrosis factor-mediated signaling pathway (GO:0010803)	2/32	0.613572	0.764006	0.627463	0.780096	55.9518	-15.0611	IKBKB;MADD
regulation of actin cytoskeleton reorganization (GO:2000249)	2/13	0.199073	0.686051	0.234771	0.731062	40.009	-15.0755	PDGFRA;ABL2
regulation of transcription involved in G1/S transition of mitotic cell cycle (GO:0000083)	1/22	0.765151	0.851464	0.768082	0.856292	93.7592	-15.0763	KLF11
keratan sulfate catabolic process (GO:0042340)	2/12	0.175463	0.667125	0.211553	0.731062	37.3358	-15.1127	ACAN;HEXA
chaperone-mediated protein complex assembly (GO:0051131)	2/15	0.247174	0.686051	0.281492	0.731062	40.1805	-15.1401	HSPA4;HSPA1A
negative regulation of G1/S transition of mitotic cell cycle (GO:2000134)	1/19	0.713824	0.817271	0.719344	0.824625	75.0364	-15.1412	CDKN1A
negative regulation of cell death (GO:0060548)	3/37	0.422121	0.699115	0.449952	0.731062	42.3284	-15.1511	SRSF6;HSPA1B;HSPA1A
JNK cascade (GO:0007254)	3/42	0.505975	0.712965	0.529072	0.741318	44.8717	-15.1812	MAP3K10;TRIB1;MAP3K13
exonucleolytic nuclear-transcribed mRNA catabolic process involved in deadenylation-dependent decay (GO:0043928)	2/32	0.613572	0.764006	0.627463	0.780096	56.5306	-15.2169	CNOT6;SKIV2L
histone H3 acetylation (GO:0043966)	3/41	0.489686	0.707583	0.513744	0.741318	44.2424	-15.3035	PER1;JADE2;BRCA2
potassium ion import (GO:0010107)	1/22	0.765151	0.851464	0.768082	0.856292	95.4992	-15.3561	ATP1A2
pre-miRNA processing (GO:0031054)	2/11	0.152349	0.631903	0.188583	0.731062	33.5484	-15.3994	AGO2;TARBP2
negative regulation of telomere maintenance via telomerase (GO:0032211)	2/20	0.367137	0.686051	0.395921	0.731062	41.1015	-15.4872	HNRNPC;HNRNPA1
skin development (GO:0043588)	2/17	0.295602	0.686051	0.327963	0.731062	41.2687	-15.5502	DACT2;PKD1
glutamate receptor signaling pathway (GO:0007215)	2/13	0.199073	0.686051	0.234771	0.731062	41.3251	-15.5714	KCNB1;GRIN2C
positive regulation of lamellipodium assembly (GO:0010592)	2/12	0.175463	0.667125	0.211553	0.731062	38.5266	-15.5947	ARPC2;FSCN1
positive regulation of DNA binding (GO:0043388)	2/16	0.271403	0.686051	0.3048	0.731062	41.4148	-15.6052	SKI;HMGB1
B cell proliferation (GO:0042100)	2/28	0.540156	0.727046	0.558622	0.748747	49.0485	-15.635	MEF2C;BCL2
bicarbonate transport (GO:0015701)	3/42	0.505975	0.712965	0.529072	0.741318	46.2492	-15.6472	SLC26A2;SLC26A7;SLC4A3
fatty acid biosynthetic process (GO:0006633)	1/21	0.749155	0.842915	0.752856	0.847079	91.7596	-15.6807	XBP1
regulation of neuron death (GO:1901214)	2/16	0.271403	0.686051	0.3048	0.731062	41.6265	-15.685	RILPL1;LRRK2
retrograde protein transport, ER to cytosol (GO:0030970)	2/14	0.223023	0.686051	0.258118	0.731062	41.7259	-15.7225	SYVN1;HSP90B1
glucose homeostasis (GO:0042593)	4/58	0.509696	0.712965	0.534982	0.742466	46.4741	-15.7233	NGFR;CEBPA;KCNB1;ADIPOR2
reverse cholesterol transport (GO:0043691)	1/17	0.673522	0.793529	0.681293	0.803204	68.0362	-15.7344	LIPG
antimicrobial humoral immune response mediated by antimicrobial peptide (GO:0061844)	3/43	0.52199	0.717884	0.544127	0.748747	47.6055	-15.7787	PGLYRP1;HMGN2;HIST1H2BC
positive regulation of apoptotic signaling pathway (GO:2001235)	2/9	0.10834	0.54072	0.143927	0.71377	25.7349	-15.8232	DAB2IP;NKX3-1
regulation of protein complex assembly (GO:0043254)	2/15	0.247174	0.686051	0.281492	0.731062	42.0567	-15.8471	HSPA8;DAB2IP
positive regulation of vascular endothelial growth factor production (GO:0010575)	2/24	0.457621	0.699115	0.48118	0.731062	44.2891	-15.8529	CCBE1;PTGS2
ribosomal large subunit assembly (GO:0000027)	1/19	0.713824	0.817271	0.719344	0.824625	78.6354	-15.8674	MDN1
negative regulation of MAP kinase activity (GO:0043407)	2/29	0.559386	0.740304	0.57665	0.762946	52.7954	-15.8753	PTPN1;DAB2IP
activation of adenylate cyclase activity (GO:0007190)	2/33	0.630462	0.764006	0.643312	0.780096	59.0364	-15.8914	ACR;ADCY6
response to glucose (GO:0009749)	1/20	0.732071	0.830033	0.736632	0.835521	85.4013	-15.9094	IRS2
determination of left/right symmetry (GO:0007368)	2/26	0.499983	0.712965	0.520949	0.741318	47.0309	-15.9117	MKKS;DNAH11
positive regulation of protein insertion into mitochondrial membrane involved in apoptotic signaling pathway (GO:1900740)	2/29	0.559386	0.740304	0.57665	0.762946	53.0731	-15.9588	BCL2;DYNLL1
intracellular transport (GO:0046907)	1/18	0.694336	0.807625	0.700922	0.816884	74.7537	-15.9717	MKKS
cholesterol metabolic process (GO:0008203)	2/28	0.540156	0.727046	0.558622	0.748747	50.1205	-15.9767	CLN6;PPARD
negative regulation of DNA binding (GO:0043392)	2/18	0.319678	0.686051	0.35091	0.731062	42.4064	-15.9789	KDM1A;SUMO3
Notch receptor processing (GO:0007220)	2/15	0.247174	0.686051	0.281492	0.731062	42.4285	-15.9872	JAG1;NOTCH4
protein targeting to mitochondrion (GO:0006626)	2/28	0.540156	0.727046	0.558622	0.748747	50.1573	-15.9884	PDE2A;TIMM44
negative regulation of autophagosome assembly (GO:1902902)	2/10	0.129909	0.592709	0.165991	0.731062	30.5703	-15.9899	PHF23;LRRK2
regulation of macroautophagy (GO:0016241)	5/70	0.463096	0.699115	0.493242	0.731062	44.6984	-15.9994	ATP6V0B;CASP3;ATP6V0A2;PRKAB1;ATP6V0A1
response to hormone (GO:0009725)	2/21	0.390388	0.697666	0.417886	0.731062	44.4891	-16.0168	RBM14;SRF
epithelial to mesenchymal transition (GO:0001837)	2/33	0.630462	0.764006	0.643312	0.780096	59.5759	-16.0366	DDX17;TGFBR3
establishment of cell polarity (GO:0030010)	2/13	0.199073	0.686051	0.234771	0.731062	42.7851	-16.1216	BRSK2;WWC1
nucleobase-containing compound metabolic process (GO:0006139)	2/30	0.578034	0.746576	0.594134	0.767914	55.2116	-16.136	PRPSAP2;TK2
positive regulation of erythrocyte differentiation (GO:0045648)	2/20	0.367137	0.686051	0.395921	0.731062	42.9603	-16.1876	MAPK11;INHBA
positive regulation of neurogenesis (GO:0050769)	2/13	0.199073	0.686051	0.234771	0.731062	42.9639	-16.1889	NUMBL;NUMB
positive regulation of cytokine secretion (GO:0050715)	1/19	0.713824	0.817271	0.719344	0.824625	80.5842	-16.2607	GLMN
amino acid transport (GO:0006865)	2/32	0.613572	0.764006	0.627463	0.780096	60.6523	-16.3263	SLC36A1;SLC6A6
steroid biosynthetic process (GO:0006694)	1/19	0.713824	0.817271	0.719344	0.824625	80.9567	-16.3358	LSS
adenylate cyclase-activating G-protein coupled receptor signaling pathway (GO:0007189)	2/28	0.540156	0.727046	0.558622	0.748747	51.2588	-16.3395	GPR3;ADCY6
establishment of protein localization to plasma membrane (GO:0090002)	2/33	0.630462	0.764006	0.643312	0.780096	60.7828	-16.3615	IKBKB;SPTBN4
mitotic cytokinesis (GO:0000281)	2/30	0.578034	0.746576	0.594134	0.767914	55.9872	-16.3627	SON;CIT
negative regulation of epidermal growth factor-activated receptor activity (GO:0007175)	2/9	0.10834	0.54072	0.143927	0.71377	26.6924	-16.4119	ZGPAT;CBL
positive regulation of phosphatidylinositol 3-kinase activity (GO:0043552)	2/24	0.457621	0.699115	0.48118	0.731062	45.9357	-16.4422	PDGFRA;PDGFB
protein heterooligomerization (GO:0051291)	2/27	0.520351	0.71671	0.540053	0.744971	49.6199	-16.5276	MAT2A;CLDN1
Golgi to plasma membrane protein transport (GO:0043001)	2/21	0.390388	0.697666	0.417886	0.731062	45.9991	-16.5604	MACF1;GOLPH3L
positive regulation of protein catabolic process (GO:0045732)	3/42	0.505975	0.712965	0.529072	0.741318	48.9728	-16.5687	LRP1;TIPARP;DAB2IP
negative regulation of Ras protein signal transduction (GO:0046580)	2/16	0.271403	0.686051	0.3048	0.731062	44.1011	-16.6175	SYNGAP1;DAB2IP
DNA duplex unwinding (GO:0032508)	2/12	0.175463	0.667125	0.211553	0.731062	41.0881	-16.6315	BLM;RAD50
hematopoietic progenitor cell differentiation (GO:0002244)	2/12	0.175463	0.667125	0.211553	0.731062	41.1473	-16.6555	FST;INHBA
high-density lipoprotein particle remodeling (GO:0034375)	1/17	0.673522	0.793529	0.681293	0.803204	72.0414	-16.6606	LIPG
positive regulation of receptor internalization (GO:0002092)	2/20	0.367137	0.686051	0.395921	0.731062	44.2405	-16.67	PCSK9;VEGFA
positive regulation of protein targeting to mitochondrion (GO:1903955)	5/85	0.636922	0.771323	0.656385	0.788219	64.3557	-16.7099	OSCP1;ZBTB17;PSMB7;U2AF1;MRGPRE
hair follicle development (GO:0001942)	2/9	0.10834	0.54072	0.143927	0.71377	27.2076	-16.7287	INHBA;APCDD1
positive regulation of telomere maintenance via telomerase (GO:0032212)	2/32	0.613572	0.764006	0.627463	0.780096	62.4261	-16.8038	PARN;HNRNPA1
folic acid metabolic process (GO:0046655)	1/17	0.673522	0.793529	0.681293	0.803204	72.75	-16.8245	MTHFD1L
hyaluronan catabolic process (GO:0030214)	2/16	0.271403	0.686051	0.3048	0.731062	44.754	-16.8635	HEXA;CD44
intrinsic apoptotic signaling pathway in response to DNA damage (GO:0008630)	1/19	0.713824	0.817271	0.719344	0.824625	83.9178	-16.9334	EPHA2
nucleotide-excision repair, DNA damage recognition (GO:0000715)	2/23	0.435671	0.699115	0.460545	0.731062	47.3824	-16.9601	COPS5;XPA
pyrimidine nucleoside salvage (GO:0043097)	2/12	0.175463	0.667125	0.211553	0.731062	41.909	-16.9638	UCK2;TK2
protein import into nucleus, translocation (GO:0000060)	2/24	0.457621	0.699115	0.48118	0.731062	47.505	-17.004	OPRD1;BCL6
calcium-mediated signaling using intracellular calcium source (GO:0035584)	1/17	0.673522	0.793529	0.681293	0.803204	73.6123	-17.0239	DMTN
humoral immune response (GO:0006959)	4/47	0.351256	0.686051	0.384442	0.731062	45.2396	-17.0464	MEF2C;CD83;BCL2;TREM2
regulation of calcium ion transport (GO:0051924)	2/13	0.199073	0.686051	0.234771	0.731062	45.601	-17.1826	CAMK2B;BCL2
protein homotrimerization (GO:0070207)	2/19	0.343546	0.686051	0.37358	0.731062	45.6824	-17.2133	SKI;HSF1
response to UV (GO:0009411)	2/32	0.613572	0.764006	0.627463	0.780096	64.1585	-17.2701	ERCC3;CIRBP
positive regulation of interleukin-6 production (GO:0032755)	1/20	0.732071	0.830033	0.736632	0.835521	92.711	-17.2711	ARHGEF2
adult behavior (GO:0030534)	2/9	0.10834	0.54072	0.143927	0.71377	28.3041	-17.4029	SHANK2;SHANK1
skeletal muscle fiber development (GO:0048741)	2/12	0.175463	0.667125	0.211553	0.731062	43.0098	-17.4094	SKI;KLHL40
beta-catenin-TCF complex assembly (GO:1904837)	2/28	0.540156	0.727046	0.558622	0.748747	54.6935	-17.4344	KMT2D;RBBP5
G-protein coupled acetylcholine receptor signaling pathway (GO:0007213)	2/14	0.223023	0.686051	0.258118	0.731062	46.3413	-17.4616	AGRN;RGS8
autophagosome maturation (GO:0097352)	2/27	0.520351	0.71671	0.540053	0.744971	52.4252	-17.462	STX17;SNAP29
positive regulation of phosphorylation (GO:0042327)	2/19	0.343546	0.686051	0.37358	0.731062	46.4342	-17.4966	KCTD20;GLMN
vesicle docking involved in exocytosis (GO:0006904)	2/22	0.413248	0.697666	0.439439	0.731062	48.6958	-17.5312	KCNB1;RAB15
hormone-mediated signaling pathway (GO:0009755)	1/21	0.749155	0.842915	0.752856	0.847079	103.246	-17.6436	ADIPOR2
reactive oxygen species metabolic process (GO:0072593)	2/20	0.367137	0.686051	0.395921	0.731062	46.8342	-17.6473	LRRK2;PDGFB
negative regulation of DNA replication (GO:0008156)	1/16	0.651291	0.776867	0.660376	0.788219	69.9241	-17.6549	TSPYL2
acyl-CoA metabolic process (GO:0006637)	2/27	0.520351	0.71671	0.540053	0.744971	53.1163	-17.6922	ACOT9;ACOT11
apoptotic DNA fragmentation (GO:0006309)	2/14	0.223023	0.686051	0.258118	0.731062	46.962	-17.6954	CASP3;HMGB1
positive regulation of axonogenesis (GO:0050772)	2/15	0.247174	0.686051	0.281492	0.731062	47.1467	-17.7651	NGFR;SLITRK1
positive regulation of transcription factor import into nucleus (GO:0042993)	2/13	0.199073	0.686051	0.234771	0.731062	47.1536	-17.7676	SMAD3;BAG3
negative regulation of JNK cascade (GO:0046329)	2/17	0.295602	0.686051	0.327963	0.731062	47.1907	-17.7816	PER1;ZMYND11
interleukin-1-mediated signaling pathway (GO:0070498)	2/12	0.175463	0.667125	0.211553	0.731062	43.9397	-17.7858	IKBKB;EGR1
regulation of proteolysis (GO:0030162)	2/20	0.367137	0.686051	0.395921	0.731062	47.2395	-17.8	TRAF3;PARL
substrate adhesion-dependent cell spreading (GO:0034446)	2/30	0.578034	0.746576	0.594134	0.767914	61.0272	-17.8357	TYRO3;EPHB3
establishment or maintenance of cell polarity (GO:0007163)	1/19	0.713824	0.817271	0.719344	0.824625	88.4196	-17.8417	SFRP5
lamellipodium assembly (GO:0030032)	2/20	0.367137	0.686051	0.395921	0.731062	47.3899	-17.8567	ARHGEF7;VCL
positive regulation of epidermal growth factor receptor signaling pathway (GO:0045742)	2/20	0.367137	0.686051	0.395921	0.731062	47.4349	-17.8736	HIP1;CBL
regulation of cytoskeleton organization (GO:0051493)	1/19	0.713824	0.817271	0.719344	0.824625	88.5898	-17.8761	CLIC4
regulation of calcium-mediated signaling (GO:0050848)	2/8	0.0878647	0.496449	0.122556	0.679834	25.6069	-17.9319	RIT2;MAPT
membrane protein ectodomain proteolysis (GO:0006509)	2/20	0.367137	0.686051	0.395921	0.731062	47.6071	-17.9385	BACE2;MYH9
blood vessel development (GO:0001568)	2/15	0.247174	0.686051	0.281492	0.731062	47.8026	-18.0122	MEF2C;COL1A2
regulation of proteasomal ubiquitin-dependent protein catabolic process (GO:0032434)	2/8	0.0878647	0.496449	0.122556	0.679834	25.7426	-18.0269	UFL1;GLMN
blood coagulation, intrinsic pathway (GO:0007597)	1/18	0.694336	0.807625	0.700922	0.816884	84.5192	-18.0582	GP1BB
positive regulation of Rho protein signal transduction (GO:0035025)	2/24	0.457621	0.699115	0.48118	0.731062	50.5468	-18.0927	GPR17;LPAR6
phosphatidylinositol 3-kinase signaling (GO:0014065)	2/26	0.499983	0.712965	0.520949	0.741318	53.5004	-18.1004	ERBB3;TYRO3
positive regulation of kinase activity (GO:0033674)	2/11	0.152349	0.631903	0.188583	0.731062	39.4634	-18.1144	RAD50;LMO4
membrane repolarization during cardiac muscle cell action potential (GO:0086013)	2/9	0.10834	0.54072	0.143927	0.71377	29.4705	-18.12	KCNIP2;KCND3
platelet-derived growth factor receptor signaling pathway (GO:0048008)	2/13	0.199073	0.686051	0.234771	0.731062	48.096	-18.1227	PDGFRA;PDGFB
vacuolar proton-transporting V-type ATPase complex assembly (GO:0070072)	2/9	0.10834	0.54072	0.143927	0.71377	29.5318	-18.1577	ATP6V0A2;ATP6V0A1
regulation of protein phosphorylation (GO:0001932)	1/20	0.732071	0.830033	0.736632	0.835521	97.544	-18.1715	HSPB1
nucleotide-excision repair, DNA incision, 5'-to lesion (GO:0006296)	3/37	0.422121	0.699115	0.449952	0.731062	50.7771	-18.1752	ERCC3;XPA;GTF2H5
spliceosomal complex assembly (GO:0000245)	2/24	0.457621	0.699115	0.48118	0.731062	50.8086	-18.1865	GCFC2;SF1
regulation of AMPA receptor activity (GO:2000311)	2/14	0.223023	0.686051	0.258118	0.731062	48.3073	-18.2024	MEF2C;SHANK1
synaptic vesicle exocytosis (GO:0016079)	2/14	0.223023	0.686051	0.258118	0.731062	48.317	-18.206	RIMS1;UNC13A
viral entry into host cell (GO:0046718)	2/17	0.295602	0.686051	0.327963	0.731062	48.3506	-18.2187	CD81;NECTIN1
positive regulation of activated T cell proliferation (GO:0042104)	1/19	0.713824	0.817271	0.719344	0.824625	90.2915	-18.2195	HMGB1
cellular response to reactive oxygen species (GO:0034614)	2/26	0.499983	0.712965	0.520949	0.741318	53.9351	-18.2475	PDGFRA;FOS
negative regulation of kinase activity (GO:0033673)	2/7	0.0687315	0.45493	0.102064	0.667622	23.1832	-18.2594	IRS2;MAPT
negative regulation of intrinsic apoptotic signaling pathway in response to DNA damage by p53 class mediator (GO:1902166)	2/11	0.152349	0.631903	0.188583	0.731062	39.8513	-18.2925	KDM1A;CD44
negative regulation of epithelial to mesenchymal transition (GO:0010719)	2/21	0.390388	0.697666	0.417886	0.731062	50.8607	-18.3106	DAB2IP;VASN
sprouting angiogenesis (GO:0002040)	2/22	0.413248	0.697666	0.439439	0.731062	51.0287	-18.3711	CCBE1;JMJD6
regulation of cell-cell adhesion (GO:0022407)	2/8	0.0878647	0.496449	0.122556	0.679834	26.2659	-18.3934	EPHA7;EPHB3
potassium ion export (GO:0071435)	2/9	0.10834	0.54072	0.143927	0.71377	29.9218	-18.3975	KCNIP2;KCND3
regulation of chemotaxis (GO:0050920)	2/5	0.0356307	0.406815	0.0645635	0.667622	20.4888	-18.4276	USP14;PDGFRA
positive regulation of extrinsic apoptotic signaling pathway (GO:2001238)	1/19	0.713824	0.817271	0.719344	0.824625	91.3487	-18.4328	DEDD2
regulation of cell adhesion (GO:0030155)	2/24	0.457621	0.699115	0.48118	0.731062	51.5876	-18.4653	NUAK1;ABL2
regulation of dendrite morphogenesis (GO:0048814)	2/11	0.152349	0.631903	0.188583	0.731062	40.2523	-18.4766	NSMF;TNIK
activation of MAPKKK activity (GO:0000185)	2/7	0.0687315	0.45493	0.102064	0.667622	23.4598	-18.4772	GADD45A;DAB2IP
negative regulation of insulin secretion (GO:0046676)	2/13	0.199073	0.686051	0.234771	0.731062	49.2459	-18.556	NOV;KCNB1
long-chain fatty-acyl-CoA biosynthetic process (GO:0035338)	2/18	0.319678	0.686051	0.35091	0.731062	49.2569	-18.5602	ELOVL6;ACSL3
positive regulation of BMP signaling pathway (GO:0030513)	2/21	0.390388	0.697666	0.417886	0.731062	51.5776	-18.5687	CYR61;RNF165
cellular protein catabolic process (GO:0044257)	2/13	0.199073	0.686051	0.234771	0.731062	49.3165	-18.5826	SIAH2;DAB2IP
regulation of mitochondrial membrane potential (GO:0051881)	2/22	0.413248	0.697666	0.439439	0.731062	51.6323	-18.5884	OPRD1;BCL2
negative regulation of DNA damage response, signal transduction by p53 class mediator (GO:0043518)	2/12	0.175463	0.667125	0.211553	0.731062	46.1447	-18.6784	KDM1A;CD44
positive regulation of JUN kinase activity (GO:0043507)	2/22	0.413248	0.697666	0.439439	0.731062	51.9251	-18.6938	DAB2IP;MAP3K10
response to interferon-gamma (GO:0034341)	1/20	0.732071	0.830033	0.736632	0.835521	100.372	-18.6982	CIITA
cell recognition (GO:0008037)	2/23	0.435671	0.699115	0.460545	0.731062	52.261	-18.7063	CD200;NECTIN1
negative regulation of BMP signaling pathway (GO:0030514)	2/27	0.520351	0.71671	0.540053	0.744971	56.2005	-18.7195	SKI;CHRD
sensory perception of pain (GO:0019233)	2/19	0.343546	0.686051	0.37358	0.731062	49.6811	-18.72	OPRD1;PRDM12
activation of signaling protein activity involved in unfolded protein response (GO:0006987)	2/7	0.0687315	0.45493	0.102064	0.667622	23.8085	-18.7519	PTPN1;DAB2IP
production of miRNAs involved in gene silencing by miRNA (GO:0035196)	2/8	0.0878647	0.496449	0.122556	0.679834	26.7781	-18.752	AGO2;TARBP2
mitochondrial fission (GO:0000266)	1/19	0.713824	0.817271	0.719344	0.824625	93.0817	-18.7825	DNM1L
epithelial cilium movement involved in determination of left/right asymmetry (GO:0060287)	2/9	0.10834	0.54072	0.143927	0.71377	30.5782	-18.8011	OFD1;LRRC6
protein K48-linked deubiquitination (GO:0071108)	2/19	0.343546	0.686051	0.37358	0.731062	49.9212	-18.8105	OTUB2;USP27X
heart morphogenesis (GO:0003007)	2/19	0.343546	0.686051	0.37358	0.731062	49.9592	-18.8248	TGFBR3;VEGFA
cellular response to cadmium ion (GO:0071276)	2/22	0.413248	0.697666	0.439439	0.731062	52.3121	-18.8331	HSF1;FOS
cell-cell junction assembly (GO:0007043)	2/14	0.223023	0.686051	0.258118	0.731062	49.9938	-18.8378	FSCN1;TLN1
learning or memory (GO:0007611)	2/19	0.343546	0.686051	0.37358	0.731062	50.0018	-18.8409	MEF2C;CRH
calcium ion regulated exocytosis (GO:0017156)	2/8	0.0878647	0.496449	0.122556	0.679834	26.9256	-18.8553	RIMS2;RIMS1
regulation of protein ubiquitination (GO:0031396)	2/12	0.175463	0.667125	0.211553	0.731062	46.6161	-18.8692	HSPA1B;HSPA1A
pyruvate metabolic process (GO:0006090)	1/19	0.713824	0.817271	0.719344	0.824625	93.5326	-18.8735	ME3
regulation of translational initiation (GO:0006446)	2/24	0.457621	0.699115	0.48118	0.731062	52.7974	-18.8983	EIF5;HSPB1
regulation of sequence-specific DNA binding transcription factor activity (GO:0051090)	2/23	0.435671	0.699115	0.460545	0.731062	52.812	-18.9035	MAPK11;FOS
mitochondrial calcium ion transmembrane transport (GO:0006851)	1/20	0.732071	0.830033	0.736632	0.835521	101.637	-18.934	PARL
positive regulation of smooth muscle cell proliferation (GO:0048661)	2/24	0.457621	0.699115	0.48118	0.731062	52.9016	-18.9356	ID2;PDGFB
intrinsic apoptotic signaling pathway by p53 class mediator (GO:0072332)	2/25	0.479066	0.699115	0.50132	0.731062	52.9951	-18.9691	ZMAT4;KRCC1
fatty acid metabolic process (GO:0006631)	2/22	0.413248	0.697666	0.439439	0.731062	52.7667	-18.9968	PER2;ACOT11
TRIF-dependent toll-like receptor signaling pathway (GO:0035666)	2/28	0.540156	0.727046	0.558622	0.748747	59.6255	-19.0065	IKBKB;TRAF3
positive regulation of cytosolic calcium ion concentration involved in phospholipase C-activating G-protein coupled signaling pathway (GO:0051482)	2/20	0.367137	0.686051	0.395921	0.731062	50.5344	-19.0415	GPR17;LPAR6
preassembly of GPI anchor in ER membrane (GO:0016254)	1/15	0.627548	0.764006	0.638089	0.780096	70.7935	-19.0561	PIGP
protein catabolic process (GO:0030163)	2/24	0.457621	0.699115	0.48118	0.731062	53.2502	-19.0604	BACE2;CLN6
regulation of cell motility (GO:2000145)	2/26	0.499983	0.712965	0.520949	0.741318	56.3405	-19.0613	ERBB3;ABL2
base-excision repair (GO:0006284)	2/27	0.520351	0.71671	0.540053	0.744971	57.3459	-19.101	XPA;CCNO
Arp2/3 complex-mediated actin nucleation (GO:0034314)	2/20	0.367137	0.686051	0.395921	0.731062	50.7477	-19.1219	MAGEL2;ARPC2
stress-activated MAPK cascade (GO:0051403)	2/22	0.413248	0.697666	0.439439	0.731062	53.155	-19.1366	IKBKB;CCM2
peptidyl-lysine monomethylation (GO:0018026)	2/7	0.0687315	0.45493	0.102064	0.667622	24.3096	-19.1466	SETD7;KMT5A
ventricular septum morphogenesis (GO:0060412)	1/20	0.732071	0.830033	0.736632	0.835521	102.981	-19.1844	TGFBR3
in utero embryonic development (GO:0001701)	2/24	0.457621	0.699115	0.48118	0.731062	53.6818	-19.2149	PKD1;VEGFA
endoplasmic reticulum mannose trimming (GO:1904380)	2/18	0.319678	0.686051	0.35091	0.731062	50.9999	-19.2169	SYVN1;UGGT1
NAD biosynthesis via nicotinamide riboside salvage pathway (GO:0034356)	1/15	0.627548	0.764006	0.638089	0.780096	71.4983	-19.2458	PTGS2
cerebral cortex development (GO:0021987)	2/23	0.435671	0.699115	0.460545	0.731062	53.8029	-19.2582	MKKS;TACC1
chondrocyte differentiation (GO:0002062)	2/23	0.435671	0.699115	0.460545	0.731062	53.8723	-19.2831	MEF2C;NOV
glycosaminoglycan catabolic process (GO:0006027)	2/25	0.479066	0.699115	0.50132	0.731062	53.9119	-19.2973	NAGLU;AGRN
supramolecular fiber organization (GO:0097435)	2/11	0.152349	0.631903	0.188583	0.731062	42.0575	-19.3052	ADAMTS3;MAPT
spindle organization (GO:0007051)	1/19	0.713824	0.817271	0.719344	0.824625	95.7103	-19.3129	KIZ
chloride transmembrane transport (GO:1902476)	2/24	0.457621	0.699115	0.48118	0.731062	54.0984	-19.364	SLC26A2;GLRA2
replication fork processing (GO:0031297)	2/27	0.520351	0.71671	0.540053	0.744971	58.182	-19.3794	BLM;FANCM
response to tumor necrosis factor (GO:0034612)	1/20	0.732071	0.830033	0.736632	0.835521	104.303	-19.4306	CASP3
cellular amino acid biosynthetic process (GO:0008652)	2/25	0.479066	0.699115	0.50132	0.731062	54.6997	-19.5792	GPT2;ASPA
killing of cells of other organism (GO:0031640)	2/23	0.435671	0.699115	0.460545	0.731062	54.9075	-19.6536	PGLYRP1;HMGN2
regulation of mRNA splicing, via spliceosome (GO:0048024)	2/9	0.10834	0.54072	0.143927	0.71377	32.0476	-19.7046	SON;JMJD6
inner dynein arm assembly (GO:0036159)	2/12	0.175463	0.667125	0.211553	0.731062	48.6845	-19.7064	DNAH1;LRRC6
positive regulation of establishment of protein localization to plasma membrane (GO:0090004)	2/25	0.479066	0.699115	0.50132	0.731062	55.082	-19.7161	DPP10;EPHA2
chondroitin sulfate biosynthetic process (GO:0030206)	2/20	0.367137	0.686051	0.395921	0.731062	52.4755	-19.7729	CHPF;CHPF2
positive regulation of proteolysis (GO:0045862)	1/19	0.713824	0.817271	0.719344	0.824625	98.0236	-19.7797	CLN6
protein ADP-ribosylation (GO:0006471)	1/16	0.651291	0.776867	0.660376	0.788219	78.5307	-19.8279	SIRT5
cytoskeleton-dependent intracellular transport (GO:0030705)	1/18	0.694336	0.807625	0.700922	0.816884	92.9359	-19.8565	KIF1B
cholesterol biosynthetic process (GO:0006695)	2/33	0.630462	0.764006	0.643312	0.780096	73.776	-19.859	CNBP;LSS
cellular response to fibroblast growth factor stimulus (GO:0044344)	2/18	0.319678	0.686051	0.35091	0.731062	52.8345	-19.9082	EGR3;CD44
nitric oxide mediated signal transduction (GO:0007263)	1/16	0.651291	0.776867	0.660376	0.788219	78.9943	-19.945	NOS3
mesoderm development (GO:0007498)	2/19	0.343546	0.686051	0.37358	0.731062	52.9749	-19.9611	MATK;VEGFA
negative regulation of smooth muscle cell migration (GO:0014912)	2/9	0.10834	0.54072	0.143927	0.71377	32.4935	-19.9788	LRP1;TRIB1
neurotrophin TRK receptor signaling pathway (GO:0048011)	2/9	0.10834	0.54072	0.143927	0.71377	32.572	-20.027	NGFR;CASP3
lung development (GO:0030324)	2/21	0.390388	0.697666	0.417886	0.731062	55.6968	-20.0517	CEBPA;VEGFA
cell morphogenesis (GO:0000902)	2/24	0.457621	0.699115	0.48118	0.731062	56.1264	-20.0899	ARHGEF2;FRYL
calcium-independent cell-cell adhesion via plasma membrane cell-adhesion molecules (GO:0016338)	1/20	0.732071	0.830033	0.736632	0.835521	108.024	-20.1238	CLDN1
regulation of neurogenesis (GO:0050767)	2/10	0.129909	0.592709	0.165991	0.731062	38.4947	-20.1347	PER2;ARNTL
activation of MAPKK activity (GO:0000186)	2/26	0.499983	0.712965	0.520949	0.741318	59.5871	-20.1597	LRRK2;MAP3K13
regulation of protein kinase activity (GO:0045859)	1/19	0.713824	0.817271	0.719344	0.824625	100.044	-20.1874	TSPYL2
positive regulation of mRNA catabolic process (GO:0061014)	2/11	0.152349	0.631903	0.188583	0.731062	44.0047	-20.199	UPF1;CNOT1
muscle cell differentiation (GO:0042692)	2/6	0.0512174	0.438835	0.0826563	0.667622	24.5331	-20.2063	GLMN;SYNE1
branched-chain amino acid catabolic process (GO:0009083)	1/19	0.713824	0.817271	0.719344	0.824625	100.331	-20.2453	AUH
positive regulation of insulin secretion (GO:0032024)	1/20	0.732071	0.830033	0.736632	0.835521	108.702	-20.2502	IRS2
negative regulation of cell cycle arrest (GO:0071157)	2/20	0.367137	0.686051	0.395921	0.731062	53.7452	-20.2514	CCND1;CALR
cellular response to estradiol stimulus (GO:0071392)	1/18	0.694336	0.807625	0.700922	0.816884	94.8374	-20.2628	SSTR2
ventricular cardiac muscle tissue morphogenesis (GO:0055010)	1/19	0.713824	0.817271	0.719344	0.824625	100.434	-20.2662	TGFBR3
heme biosynthetic process (GO:0006783)	1/15	0.627548	0.764006	0.638089	0.780096	75.3343	-20.2784	FECH
low-density lipoprotein particle clearance (GO:0034383)	2/24	0.457621	0.699115	0.48118	0.731062	56.7018	-20.2959	PCSK9;LIPA
positive regulation of glucose import (GO:0046326)	2/20	0.367137	0.686051	0.395921	0.731062	53.943	-20.3259	AKT2;IRS2
stem cell population maintenance (GO:0019827)	2/22	0.413248	0.697666	0.439439	0.731062	56.6523	-20.3957	METTL3;KLF4
negative regulation of ossification (GO:0030279)	2/11	0.152349	0.631903	0.188583	0.731062	44.6266	-20.4844	MEF2C;LRP4
positive regulation of fatty acid beta-oxidation (GO:0032000)	2/7	0.0687315	0.45493	0.102064	0.667622	26.0551	-20.5213	AKT2;IRS2
centrosome duplication (GO:0051298)	1/19	0.713824	0.817271	0.719344	0.824625	101.782	-20.5381	BRCA2
positive regulation of synapse maturation (GO:0090129)	2/8	0.0878647	0.496449	0.122556	0.679834	29.3514	-20.5541	CAMK2B;DAB2IP
regulation of ATPase activity (GO:0043462)	2/8	0.0878647	0.496449	0.122556	0.679834	29.3709	-20.5677	BRSK2;METTL21A
DNA topological change (GO:0006265)	2/8	0.0878647	0.496449	0.122556	0.679834	29.3938	-20.5838	ERCC3;HMGB1
positive regulation of cholesterol efflux (GO:0010875)	1/13	0.575107	0.744904	0.589036	0.762946	69.9275	-20.5937	LRP1
lysosome organization (GO:0007040)	2/26	0.499983	0.712965	0.520949	0.741318	60.8949	-20.6022	AKTIP;LRRK2
regulation of cytokine production (GO:0001817)	2/7	0.0687315	0.45493	0.102064	0.667622	26.1855	-20.624	CD83;TRAF3
learning (GO:0007612)	2/24	0.457621	0.699115	0.48118	0.731062	57.891	-20.7215	DLG4;SHANK2
response to nutrient (GO:0007584)	2/11	0.152349	0.631903	0.188583	0.731062	45.1566	-20.7277	ENSA;SSTR2
regulation of neurotransmitter secretion (GO:0046928)	2/8	0.0878647	0.496449	0.122556	0.679834	29.6602	-20.7703	RIMS1;MEF2C
insulin secretion (GO:0030073)	1/13	0.575107	0.744904	0.589036	0.762946	70.5289	-20.7708	RIMS2
photoreceptor cell maintenance (GO:0045494)	2/24	0.457621	0.699115	0.48118	0.731062	58.0514	-20.7789	MKKS;SPATA7
negative regulation of peptidyl-serine phosphorylation (GO:0033137)	1/18	0.694336	0.807625	0.700922	0.816884	97.2754	-20.7836	DMTN
intra-Golgi vesicle-mediated transport (GO:0006891)	2/25	0.479066	0.699115	0.50132	0.731062	58.1346	-20.8087	RAB6B;COPE
negative regulation of osteoblast differentiation (GO:0045668)	2/25	0.479066	0.699115	0.50132	0.731062	58.1588	-20.8174	SKI;CHRD
protein export from nucleus (GO:0006611)	2/23	0.435671	0.699115	0.460545	0.731062	58.2566	-20.8524	CALR;PKD1
negative regulation of oxidative stress-induced intrinsic apoptotic signaling pathway (GO:1902176)	2/11	0.152349	0.631903	0.188583	0.731062	45.5038	-20.8871	HSPB1;NOL3
RNA catabolic process (GO:0006401)	1/19	0.713824	0.817271	0.719344	0.824625	103.567	-20.8984	XRN2
smooth muscle cell differentiation (GO:0051145)	2/6	0.0512174	0.438835	0.0826563	0.667622	25.4434	-20.956	MEF2C;MKL1
positive regulation of glucose metabolic process (GO:0010907)	2/7	0.0687315	0.45493	0.102064	0.667622	26.6122	-20.9601	AKT2;IRS2
regulation of cell morphogenesis (GO:0022604)	2/23	0.435671	0.699115	0.460545	0.731062	58.5794	-20.9679	ZRANB1;ARC
positive regulation of protein metabolic process (GO:0051247)	2/10	0.129909	0.592709	0.165991	0.731062	40.2555	-21.0557	KLF4;KLF2
glycogen biosynthetic process (GO:0005978)	2/18	0.319678	0.686051	0.35091	0.731062	55.9096	-21.0669	PER2;PPP1R3C
cytoskeletal anchoring at nuclear membrane (GO:0090286)	2/8	0.0878647	0.496449	0.122556	0.679834	30.091	-21.072	SUN1;SYNE1
protein targeting (GO:0006605)	1/19	0.713824	0.817271	0.719344	0.824625	104.553	-21.0972	TRAK1
neural tube development (GO:0021915)	2/11	0.152349	0.631903	0.188583	0.731062	46.0206	-21.1244	DVL1;PKD1
urogenital system development (GO:0001655)	2/6	0.0512174	0.438835	0.0826563	0.667622	25.6507	-21.1268	EPHB2;EPHB3
positive regulation of T cell differentiation (GO:0045582)	2/7	0.0687315	0.45493	0.102064	0.667622	26.9273	-21.2083	XBP1;ZMIZ1
cellular respiration (GO:0045333)	1/18	0.694336	0.807625	0.700922	0.816884	99.6658	-21.2944	FASTKD5
negative regulation of activin receptor signaling pathway (GO:0032926)	2/7	0.0687315	0.45493	0.102064	0.667622	27.0933	-21.339	SKI;FST
protein methylation (GO:0006479)	2/26	0.499983	0.712965	0.520949	0.741318	63.1155	-21.3535	HSPA8;METTL21A
response to nicotine (GO:0035094)	1/14	0.60219	0.756885	0.614341	0.772157	76.8527	-21.4069	BCL2
fibrinolysis (GO:0042730)	1/15	0.627548	0.764006	0.638089	0.780096	79.9195	-21.5127	PLAT
cellular response to interleukin-4 (GO:0071353)	2/7	0.0687315	0.45493	0.102064	0.667622	27.3892	-21.572	XBP1;SHPK
cellular amino acid metabolic process (GO:0006520)	2/25	0.479066	0.699115	0.50132	0.731062	60.2864	-21.5789	SLC7A4;SLC6A6
positive regulation of DNA damage response, signal transduction by p53 class mediator (GO:0043517)	2/10	0.129909	0.592709	0.165991	0.731062	41.3783	-21.643	SPRED2;SPRED1
monocyte differentiation (GO:0030224)	2/11	0.152349	0.631903	0.188583	0.731062	47.3659	-21.7419	MYH9;VEGFA
regulation of ryanodine-sensitive calcium-release channel activity (GO:0060314)	1/14	0.60219	0.756885	0.614341	0.772157	78.1444	-21.7667	JPH1
regulation of rhodopsin mediated signaling pathway (GO:0022400)	2/25	0.479066	0.699115	0.50132	0.731062	60.9356	-21.8113	CNGB1;METAP2
Rac protein signal transduction (GO:0016601)	1/15	0.627548	0.764006	0.638089	0.780096	81.1898	-21.8546	TIAM1
neuronal stem cell population maintenance (GO:0097150)	2/10	0.129909	0.592709	0.165991	0.731062	41.8338	-21.8813	JAG1;SRRT
negative regulation of CREB transcription factor activity (GO:0032792)	2/5	0.0356307	0.406815	0.0645635	0.667622	24.534	-22.0658	DDIT3;SIK1
positive regulation of focal adhesion assembly (GO:0051894)	1/14	0.60219	0.756885	0.614341	0.772157	79.2332	-22.07	VEGFA
cellular response to zinc ion (GO:0071294)	1/15	0.627548	0.764006	0.638089	0.780096	82.3687	-22.1719	GLRA2
negative regulation of proteasomal ubiquitin-dependent protein catabolic process (GO:0032435)	1/17	0.673522	0.793529	0.681293	0.803204	96.0352	-22.2096	KLHL40
nuclear envelope organization (GO:0006998)	1/18	0.694336	0.807625	0.700922	0.816884	104.047	-22.2305	SUN1
positive regulation of microtubule polymerization (GO:0031116)	1/15	0.627548	0.764006	0.638089	0.780096	82.8014	-22.2884	MAPT
regulation of canonical Wnt signaling pathway (GO:0060828)	1/17	0.673522	0.793529	0.681293	0.803204	96.4117	-22.2966	LRRK2
nucleoside diphosphate phosphorylation (GO:0006165)	2/7	0.0687315	0.45493	0.102064	0.667622	28.3287	-22.312	CMPK2;AK7
neuromuscular synaptic transmission (GO:0007274)	1/17	0.673522	0.793529	0.681293	0.803204	96.5667	-22.3325	KIF1B
negative regulation of insulin receptor signaling pathway (GO:0046627)	2/22	0.413248	0.697666	0.439439	0.731062	62.1404	-22.3715	PTPN1;GRB10
embryo implantation (GO:0007566)	2/11	0.152349	0.631903	0.188583	0.731062	49.3546	-22.6547	PCSK5;PPARD
endoderm formation (GO:0001706)	2/9	0.10834	0.54072	0.143927	0.71377	36.9964	-22.7474	DUSP4;DUSP5
activation of protein kinase activity (GO:0032147)	2/22	0.413248	0.697666	0.439439	0.731062	63.1861	-22.748	PDGFB;VEGFA
lysosome localization (GO:0032418)	1/15	0.627548	0.764006	0.638089	0.780096	84.5847	-22.7684	MAP6
vocalization behavior (GO:0071625)	2/8	0.0878647	0.496449	0.122556	0.679834	32.5408	-22.7875	SHANK2;SHANK1
positive regulation of mesenchymal cell proliferation (GO:0002053)	2/10	0.129909	0.592709	0.165991	0.731062	43.5672	-22.7879	CHRD;VEGFA
endothelial cell migration (GO:0043542)	2/21	0.390388	0.697666	0.417886	0.731062	63.3271	-22.7987	STARD13;NOS3
membrane protein intracellular domain proteolysis (GO:0031293)	1/18	0.694336	0.807625	0.700922	0.816884	107.287	-22.9227	NGFR
positive regulation of receptor recycling (GO:0001921)	2/10	0.129909	0.592709	0.165991	0.731062	44.2002	-23.119	ECE1;SCRIB
negative regulation of retrograde protein transport, ER to cytosol (GO:1904153)	2/8	0.0878647	0.496449	0.122556	0.679834	33.0489	-23.1433	ERLEC1;DERL3
post-embryonic development (GO:0009791)	2/6	0.0512174	0.438835	0.0826563	0.667622	28.1697	-23.2015	SZT2;SCUBE1
zinc II ion transmembrane transport (GO:0071577)	2/6	0.0512174	0.438835	0.0826563	0.667622	28.1787	-23.2089	SLC39A7;SLC39A14
response to heat (GO:0009408)	1/18	0.694336	0.807625	0.700922	0.816884	108.839	-23.2543	NOS3
microtubule bundle formation (GO:0001578)	1/17	0.673522	0.793529	0.681293	0.803204	100.632	-23.2726	MTCL1
protein deacetylation (GO:0006476)	2/11	0.152349	0.631903	0.188583	0.731062	51.0105	-23.4148	HDAC5;SIRT5
cell communication by electrical coupling involved in cardiac conduction (GO:0086064)	1/13	0.575107	0.744904	0.589036	0.762946	79.5127	-23.4165	ATP1A2
endoplasmic reticulum calcium ion homeostasis (GO:0032469)	1/12	0.546181	0.727046	0.562073	0.748747	73.4832	-23.4239	BCL2
regulated exocytosis (GO:0045055)	1/13	0.575107	0.744904	0.589036	0.762946	79.6303	-23.4511	RIMS1
negative regulation of endothelial cell migration (GO:0010596)	1/17	0.673522	0.793529	0.681293	0.803204	101.405	-23.4515	DAB2IP
embryonic placenta development (GO:0001892)	2/5	0.0356307	0.406815	0.0645635	0.667622	26.0789	-23.4553	PDGFB;PKD1
superoxide metabolic process (GO:0006801)	1/18	0.694336	0.807625	0.700922	0.816884	109.803	-23.4603	SH3PXD2B
transmembrane receptor protein tyrosine phosphatase signaling pathway (GO:0007185)	2/6	0.0512174	0.438835	0.0826563	0.667622	28.7546	-23.6833	PTPRU;TRIO
purine nucleobase biosynthetic process (GO:0009113)	2/5	0.0356307	0.406815	0.0645635	0.667622	26.3442	-23.6939	MTHFD1L;PAICS
leukotriene biosynthetic process (GO:0019370)	1/17	0.673522	0.793529	0.681293	0.803204	102.533	-23.7123	GGT7
positive regulation of vascular smooth muscle cell proliferation (GO:1904707)	2/7	0.0687315	0.45493	0.102064	0.667622	30.1914	-23.7791	PDGFB;HTR1B
positive regulation of MHC class II biosynthetic process (GO:0045348)	2/5	0.0356307	0.406815	0.0645635	0.667622	26.552	-23.8808	XBP1;CIITA
negative regulation of smooth muscle cell proliferation (GO:0048662)	1/17	0.673522	0.793529	0.681293	0.803204	103.698	-23.9817	TRIB1
rRNA base methylation (GO:0070475)	2/6	0.0512174	0.438835	0.0826563	0.667622	29.1279	-23.9907	NSUN5;METTL16
receptor localization to synapse (GO:0097120)	2/6	0.0512174	0.438835	0.0826563	0.667622	29.1536	-24.0119	DLG4;SCRIB
peroxisome organization (GO:0007031)	1/18	0.694336	0.807625	0.700922	0.816884	112.568	-24.0511	PEX6
positive regulation of protein localization to nucleus (GO:1900182)	1/13	0.575107	0.744904	0.589036	0.762946	81.702	-24.0612	NGFR
axon ensheathment (GO:0008366)	2/5	0.0356307	0.406815	0.0645635	0.667622	26.7861	-24.0914	MBP;PPARD
mitotic chromosome condensation (GO:0007076)	1/13	0.575107	0.744904	0.589036	0.762946	82.057	-24.1658	NCAPD3
gene silencing by miRNA (GO:0035195)	2/11	0.152349	0.631903	0.188583	0.731062	52.6944	-24.1877	CNOT6;CNOT1
negative regulation of intrinsic apoptotic signaling pathway (GO:2001243)	2/12	0.175463	0.667125	0.211553	0.731062	59.7813	-24.1982	URI1;BCL2
nucleoside triphosphate biosynthetic process (GO:0009142)	2/8	0.0878647	0.496449	0.122556	0.679834	34.5834	-24.2179	CMPK2;AK7
vesicle docking (GO:0048278)	1/18	0.694336	0.807625	0.700922	0.816884	113.67	-24.2865	STX17
positive regulation of wound healing (GO:0090303)	1/13	0.575107	0.744904	0.589036	0.762946	82.4816	-24.2908	DMTN
mRNA stabilization (GO:0048255)	1/12	0.546181	0.727046	0.562073	0.748747	76.4092	-24.3566	CIRBP
cardiac muscle cell differentiation (GO:0055007)	2/10	0.129909	0.592709	0.165991	0.731062	46.641	-24.3957	KDM6B;SIK1
activation of protein kinase A activity (GO:0034199)	1/16	0.651291	0.776867	0.660376	0.788219	96.6658	-24.4068	ADCY6
protein C-linked glycosylation via 2'-alpha-mannosyl-L-tryptophan (GO:0018406)	2/7	0.0687315	0.45493	0.102064	0.667622	31.2142	-24.5847	DPY19L1;DPY19L3
nuclear import (GO:0051170)	1/18	0.694336	0.807625	0.700922	0.816884	115.292	-24.633	HNRNPA1
low-density lipoprotein particle receptor catabolic process (GO:0032802)	1/10	0.482293	0.699115	0.50273	0.731062	69.3371	-24.8185	PCSK9
response to hydrogen peroxide (GO:0042542)	1/16	0.651291	0.776867	0.660376	0.788219	98.3899	-24.8421	GLRX2
regulation of cellular protein localization (GO:1903827)	2/5	0.0356307	0.406815	0.0645635	0.667622	27.7406	-24.9498	KDM1A;DVL1
maturation of LSU-rRNA (GO:0000470)	1/13	0.575107	0.744904	0.589036	0.762946	85.0071	-25.0346	RPL7A
type 2 immune response (GO:0042092)	2/6	0.0512174	0.438835	0.0826563	0.667622	30.4502	-25.0798	IL33;BCL6
3'-UTR-mediated mRNA destabilization (GO:0061158)	2/10	0.129909	0.592709	0.165991	0.731062	48.0156	-25.1147	UPF1;CPEB3
olfactory bulb development (GO:0021772)	2/5	0.0356307	0.406815	0.0645635	0.667622	27.9363	-25.1258	SKI;LRRK2
regulation of exocytosis (GO:0017157)	1/16	0.651291	0.776867	0.660376	0.788219	99.7852	-25.1944	RIMS2
memory (GO:0007613)	1/18	0.694336	0.807625	0.700922	0.816884	118.255	-25.2661	MAPT
protein localization to cilium (GO:0061512)	1/13	0.575107	0.744904	0.589036	0.762946	85.8462	-25.2817	CSNK1D
bone mineralization (GO:0030282)	1/17	0.673522	0.793529	0.681293	0.803204	109.368	-25.2929	ZBTB40
regulation of Ras protein signal transduction (GO:0046578)	2/5	0.0356307	0.406815	0.0645635	0.667622	28.1808	-25.3458	RASGRF1;SQSTM1
RNA transport (GO:0050658)	2/7	0.0687315	0.45493	0.102064	0.667622	32.1856	-25.3498	ATXN2;HNRNPA2B1
positive regulation of endothelial cell chemotaxis by VEGF-activated vascular endothelial growth factor receptor signaling pathway (GO:0038033)	2/5	0.0356307	0.406815	0.0645635	0.667622	28.2406	-25.3995	HSPB1;VEGFA
dolichol-linked oligosaccharide biosynthetic process (GO:0006488)	1/13	0.575107	0.744904	0.589036	0.762946	86.5554	-25.4906	ALG2
negative regulation of heterotypic cell-cell adhesion (GO:0034115)	2/9	0.10834	0.54072	0.143927	0.71377	41.547	-25.5453	MBP;KLF4
regulation of transforming growth factor beta receptor signaling pathway (GO:0017015)	1/17	0.673522	0.793529	0.681293	0.803204	110.556	-25.5677	SMAD3
maturation of SSU-rRNA (GO:0030490)	1/16	0.651291	0.776867	0.660376	0.788219	101.363	-25.5927	NOL11
dopamine receptor signaling pathway (GO:0007212)	2/9	0.10834	0.54072	0.143927	0.71377	41.7152	-25.6487	GNAO1;ADCY6
histone mRNA metabolic process (GO:0008334)	1/12	0.546181	0.727046	0.562073	0.748747	81.4496	-25.9633	LSM11
lipopolysaccharide-mediated signaling pathway (GO:0031663)	1/16	0.651291	0.776867	0.660376	0.788219	102.879	-25.9756	MTDH
regulation of vasoconstriction (GO:0019229)	2/10	0.129909	0.592709	0.165991	0.731062	49.7184	-26.0053	PER2;ECE1
cellular response to prostaglandin E stimulus (GO:0071380)	2/8	0.0878647	0.496449	0.122556	0.679834	37.1484	-26.0141	GNG2;ADCY6
regulation of keratinocyte proliferation (GO:0010837)	2/5	0.0356307	0.406815	0.0645635	0.667622	29.0677	-26.1434	EPB41L4B;SRSF6
sulfate transport (GO:0008272)	2/10	0.129909	0.592709	0.165991	0.731062	50.1127	-26.2115	SLC13A4;SLC26A7
action potential (GO:0001508)	1/11	0.515288	0.712965	0.533343	0.741318	77.4863	-26.2155	KCNB1
positive regulation of protein export from nucleus (GO:0046827)	1/14	0.60219	0.756885	0.614341	0.772157	94.3057	-26.2683	BAG3
positive regulation of MHC class I biosynthetic process (GO:0045345)	2/5	0.0356307	0.406815	0.0645635	0.667622	29.2759	-26.3306	CIITA;HSPH1
positive regulation of cardiac muscle hypertrophy (GO:0010613)	1/13	0.575107	0.744904	0.589036	0.762946	89.5119	-26.3613	PDE9A
female gamete generation (GO:0007292)	1/16	0.651291	0.776867	0.660376	0.788219	104.441	-26.37	PARN
JAK-STAT cascade involved in growth hormone signaling pathway (GO:0060397)	1/15	0.627548	0.764006	0.638089	0.780096	98.028	-26.3871	PTPN1
fatty acid beta-oxidation using acyl-CoA oxidase (GO:0033540)	1/15	0.627548	0.764006	0.638089	0.780096	98.1793	-26.4278	EHHADH
negative regulation by host of viral transcription (GO:0043922)	1/12	0.546181	0.727046	0.562073	0.748747	82.948	-26.4409	TARDBP
protein import into mitochondrial matrix (GO:0030150)	1/17	0.673522	0.793529	0.681293	0.803204	114.628	-26.5094	TIMM44
cellular response to organic substance (GO:0071310)	2/7	0.0687315	0.45493	0.102064	0.667622	33.6844	-26.5302	CASP1;MAPK4
glycogen metabolic process (GO:0005977)	1/12	0.546181	0.727046	0.562073	0.748747	83.4398	-26.5977	PPP1R3C
cell fate determination (GO:0001709)	2/9	0.10834	0.54072	0.143927	0.71377	43.3312	-26.6423	JAG1;NOTCH4
early endosome to late endosome transport (GO:0045022)	1/18	0.694336	0.807625	0.700922	0.816884	124.766	-26.6573	AKTIP
camera-type eye morphogenesis (GO:0048593)	2/6	0.0512174	0.438835	0.0826563	0.667622	32.3944	-26.6811	SKI;VEGFA
embryonic limb morphogenesis (GO:0030326)	1/12	0.546181	0.727046	0.562073	0.748747	84.2804	-26.8657	SKI
nitric oxide biosynthetic process (GO:0006809)	1/11	0.515288	0.712965	0.533343	0.741318	79.8598	-27.0185	NOS3
endoplasmic reticulum organization (GO:0007029)	1/16	0.651291	0.776867	0.660376	0.788219	107.124	-27.0474	DNM1L
dendritic cell chemotaxis (GO:0002407)	1/16	0.651291	0.776867	0.660376	0.788219	107.259	-27.0815	HMGB1
regulation of cardiac muscle contraction by regulation of the release of sequestered calcium ion (GO:0010881)	1/14	0.60219	0.756885	0.614341	0.772157	97.3014	-27.1028	ATP1A2
modulation of synaptic transmission (GO:0050804)	1/10	0.482293	0.699115	0.50273	0.731062	75.8674	-27.156	LRP8
ceramide metabolic process (GO:0006672)	1/13	0.575107	0.744904	0.589036	0.762946	92.2604	-27.1707	ASAH2
G-quadruplex DNA unwinding (GO:0044806)	2/6	0.0512174	0.438835	0.0826563	0.667622	33.0244	-27.2	BLM;HNRNPA2B1
lateral ventricle development (GO:0021670)	2/5	0.0356307	0.406815	0.0645635	0.667622	30.2822	-27.2357	NUMBL;NUMB
miRNA loading onto RISC involved in gene silencing by miRNA (GO:0035280)	2/7	0.0687315	0.45493	0.102064	0.667622	34.6973	-27.3281	AGO2;TARBP2
peptide metabolic process (GO:0006518)	1/11	0.515288	0.712965	0.533343	0.741318	80.9937	-27.4021	AEBP1
melanosome transport (GO:0032402)	1/15	0.627548	0.764006	0.638089	0.780096	102.123	-27.4894	MKKS
cardiac right ventricle morphogenesis (GO:0003215)	1/10	0.482293	0.699115	0.50273	0.731062	77.3121	-27.6731	JAG1
macrophage differentiation (GO:0030225)	1/10	0.482293	0.699115	0.50273	0.731062	77.3598	-27.6902	VEGFA
synaptic transmission, dopaminergic (GO:0001963)	1/9	0.447055	0.699115	0.470112	0.731062	77.4591	-27.7258	CRH
axoneme assembly (GO:0035082)	1/12	0.546181	0.727046	0.562073	0.748747	87.1113	-27.7681	RSPH1
peptide catabolic process (GO:0043171)	1/16	0.651291	0.776867	0.660376	0.788219	110.143	-27.8096	RNPEP
membrane depolarization (GO:0051899)	1/16	0.651291	0.776867	0.660376	0.788219	110.165	-27.8151	CACNA1A
negative regulation of B cell apoptotic process (GO:0002903)	2/6	0.0512174	0.438835	0.0826563	0.667622	33.9603	-27.9708	BCL6;IRS2
cytoplasmic sequestering of transcription factor (GO:0042994)	2/9	0.10834	0.54072	0.143927	0.71377	45.5626	-28.0143	MXI1;PKD1
negative regulation of T cell proliferation (GO:0042130)	1/11	0.515288	0.712965	0.533343	0.741318	82.9228	-28.0548	GLMN
gene silencing by RNA (GO:0031047)	1/12	0.546181	0.727046	0.562073	0.748747	88.1368	-28.095	AGO2
histone H4-K12 acetylation (GO:0043983)	2/6	0.0512174	0.438835	0.0826563	0.667622	34.1139	-28.0973	MEAF6;JADE2
pentose-phosphate shunt (GO:0006098)	1/12	0.546181	0.727046	0.562073	0.748747	88.4539	-28.1961	SHPK
rhodopsin mediated signaling pathway (GO:0016056)	1/11	0.515288	0.712965	0.533343	0.741318	83.5333	-28.2613	CNGB1
embryonic digestive tract development (GO:0048566)	1/11	0.515288	0.712965	0.533343	0.741318	83.6669	-28.3065	PCSK5
regulation of extrinsic apoptotic signaling pathway via death domain receptors (GO:1902041)	1/16	0.651291	0.776867	0.660376	0.788219	112.189	-28.3262	MADD
cellular protein complex assembly (GO:0043623)	1/14	0.60219	0.756885	0.614341	0.772157	101.771	-28.3479	HSF1
embryonic skeletal system morphogenesis (GO:0048704)	1/9	0.447055	0.699115	0.470112	0.731062	79.6406	-28.5066	PDGFRA
DNA-dependent DNA replication (GO:0006261)	1/16	0.651291	0.776867	0.660376	0.788219	113.074	-28.5496	POLG
negative regulation of cAMP biosynthetic process (GO:0030818)	2/9	0.10834	0.54072	0.143927	0.71377	46.4993	-28.5902	PDE2A;HTR1B
regulation of cell cycle process (GO:0010564)	2/6	0.0512174	0.438835	0.0826563	0.667622	34.7379	-28.6113	TXLNG;E4F1
positive regulation of cytoplasmic mRNA processing body assembly (GO:0010606)	2/5	0.0356307	0.406815	0.0645635	0.667622	31.8241	-28.6225	CNOT6;CNOT1
positive regulation of fibroblast migration (GO:0010763)	2/6	0.0512174	0.438835	0.0826563	0.667622	34.8078	-28.6689	DMTN;ARHGEF7
positive regulation of actin cytoskeleton reorganization (GO:2000251)	1/15	0.627548	0.764006	0.638089	0.780096	106.62	-28.6999	BAIAP2
negative regulation of circadian rhythm (GO:0042754)	2/9	0.10834	0.54072	0.143927	0.71377	46.6829	-28.7031	PER2;SFPQ
membrane protein proteolysis (GO:0033619)	1/9	0.447055	0.699115	0.470112	0.731062	80.2227	-28.7149	PARL
histone H2A monoubiquitination (GO:0035518)	1/12	0.546181	0.727046	0.562073	0.748747	90.6641	-28.9006	BCOR
embryonic digestive tract morphogenesis (GO:0048557)	2/9	0.10834	0.54072	0.143927	0.71377	47.0714	-28.942	PDGFRA;ID2
histone mRNA catabolic process (GO:0071044)	1/14	0.60219	0.756885	0.614341	0.772157	104.091	-28.994	UPF1
regulation of telomere maintenance (GO:0032204)	1/11	0.515288	0.712965	0.533343	0.741318	86.1032	-29.1307	UPF1
pathway-restricted SMAD protein phosphorylation (GO:0060389)	1/13	0.575107	0.744904	0.589036	0.762946	99.0514	-29.1707	TGFBR3
regulation of mRNA processing (GO:0050684)	1/10	0.482293	0.699115	0.50273	0.731062	81.513	-29.1768	SAFB2
actin filament reorganization (GO:0090527)	2/5	0.0356307	0.406815	0.0645635	0.667622	32.5154	-29.2442	DMTN;FRYL
regulation of protein secretion (GO:0050708)	1/11	0.515288	0.712965	0.533343	0.741318	86.6794	-29.3257	DNAJC1
negative regulation of release of cytochrome c from mitochondria (GO:0090201)	1/15	0.627548	0.764006	0.638089	0.780096	108.999	-29.3404	NOL3
positive regulation of transcription from RNA polymerase III promoter (GO:0045945)	1/10	0.482293	0.699115	0.50273	0.731062	81.9789	-29.3436	CEBPA
excitatory postsynaptic potential (GO:0060079)	2/9	0.10834	0.54072	0.143927	0.71377	47.8502	-29.4209	MEF2C;LRRK2
nuclear-transcribed mRNA catabolic process (GO:0000956)	1/14	0.60219	0.756885	0.614341	0.772157	105.668	-29.4332	UPF1
negative regulation of catenin import into nucleus (GO:0035414)	2/9	0.10834	0.54072	0.143927	0.71377	47.9825	-29.5022	SFRP5;DAB2IP
regulation of translational termination (GO:0006449)	2/5	0.0356307	0.406815	0.0645635	0.667622	32.828	-29.5254	UPF1;MTRF1
peptide biosynthetic process (GO:0043043)	2/5	0.0356307	0.406815	0.0645635	0.667622	32.842	-29.538	PCSK1;PCSK5
regulation of mitochondrial membrane permeability (GO:0046902)	1/10	0.482293	0.699115	0.50273	0.731062	82.5816	-29.5593	BCL2
positive regulation of heterotypic cell-cell adhesion (GO:0034116)	1/11	0.515288	0.712965	0.533343	0.741318	87.5556	-29.6221	CD44
endochondral ossification (GO:0001958)	2/8	0.0878647	0.496449	0.122556	0.679834	42.3282	-29.6414	MEF2C;INPPL1
cell cycle (GO:0007049)	1/15	0.627548	0.764006	0.638089	0.780096	110.338	-29.7006	CCNO
regulation of double-strand break repair via homologous recombination (GO:0010569)	1/14	0.60219	0.756885	0.614341	0.772157	106.714	-29.7246	KDM1A
retinol metabolic process (GO:0042572)	1/10	0.482293	0.699115	0.50273	0.731062	83.178	-29.7728	RDH11
negative regulation of cell differentiation (GO:0045596)	1/14	0.60219	0.756885	0.614341	0.772157	106.977	-29.7979	NOTCH4
telomeric D-loop disassembly (GO:0061820)	1/8	0.40942	0.697666	0.435356	0.731062	82.9623	-29.8677	BLM
lipoxygenase pathway (GO:0019372)	1/15	0.627548	0.764006	0.638089	0.780096	110.994	-29.8772	PTGS2
positive regulation of protein processing (GO:0010954)	1/8	0.40942	0.697666	0.435356	0.731062	83.1109	-29.9212	CCBE1
phosphatidylinositol acyl-chain remodeling (GO:0036149)	1/16	0.651291	0.776867	0.660376	0.788219	118.88	-30.0156	PLA2G4E
iron-sulfur cluster assembly (GO:0016226)	1/12	0.546181	0.727046	0.562073	0.748747	94.5174	-30.1289	HSCB
regulation of neuronal synaptic plasticity (GO:0048168)	2/5	0.0356307	0.406815	0.0645635	0.667622	33.5039	-30.1333	NSMF;DBN1
negative regulation of mitochondrial outer membrane permeabilization involved in apoptotic signaling pathway (GO:1901029)	2/6	0.0512174	0.438835	0.0826563	0.667622	36.6568	-30.1917	MPV17L;HSPA1A
positive regulation of T cell activation (GO:0050870)	1/17	0.673522	0.793529	0.681293	0.803204	130.952	-30.2845	FAM49B
regulation of microtubule cytoskeleton organization (GO:0070507)	1/11	0.515288	0.712965	0.533343	0.741318	90.1005	-30.4831	MAPT
innate immune response in mucosa (GO:0002227)	1/16	0.651291	0.776867	0.660376	0.788219	120.87	-30.5179	HIST1H2BC
cellular response to leucine starvation (GO:1990253)	1/8	0.40942	0.697666	0.435356	0.731062	84.7791	-30.5218	LARS
regulation of cellular senescence (GO:2000772)	2/8	0.0878647	0.496449	0.122556	0.679834	43.6032	-30.5342	NUAK1;ARNTL
bone development (GO:0060348)	1/15	0.627548	0.764006	0.638089	0.780096	113.615	-30.5829	SH3PXD2B
signal transduction in response to DNA damage (GO:0042770)	1/9	0.447055	0.699115	0.470112	0.731062	85.4645	-30.5912	GADD45A
creatine metabolic process (GO:0006600)	1/10	0.482293	0.699115	0.50273	0.731062	85.5828	-30.6336	SLC6A8
regulation of peptidyl-tyrosine phosphorylation (GO:0050730)	1/8	0.40942	0.697666	0.435356	0.731062	85.5421	-30.7964	EPHA7
response to zinc ion (GO:0010043)	1/14	0.60219	0.756885	0.614341	0.772157	110.623	-30.8135	SLC30A3
face morphogenesis (GO:0060325)	1/16	0.651291	0.776867	0.660376	0.788219	122.359	-30.894	SKI
regulation of response to DNA damage stimulus (GO:2001020)	1/10	0.482293	0.699115	0.50273	0.731062	86.3881	-30.9218	MAPT
retina development in camera-type eye (GO:0060041)	1/14	0.60219	0.756885	0.614341	0.772157	111.085	-30.9422	SKI
filopodium assembly (GO:0046847)	1/14	0.60219	0.756885	0.614341	0.772157	111.156	-30.9618	FGD6
embryonic digit morphogenesis (GO:0042733)	1/15	0.627548	0.764006	0.638089	0.780096	115.082	-30.9778	ECE1
regulation of cysteine-type endopeptidase activity involved in apoptotic process (GO:0043281)	2/7	0.0687315	0.45493	0.102064	0.667622	39.3316	-30.978	NGFR;EPHA7
tube formation (GO:0035148)	2/7	0.0687315	0.45493	0.102064	0.667622	39.4357	-31.06	DAB2IP;VEGFA
positive regulation of calcium-mediated signaling (GO:0050850)	1/10	0.482293	0.699115	0.50273	0.731062	87.0536	-31.16	TREM2
UV-damage excision repair (GO:0070914)	1/11	0.515288	0.712965	0.533343	0.741318	92.1844	-31.1881	XPA
brain morphogenesis (GO:0048854)	1/9	0.447055	0.699115	0.470112	0.731062	87.147	-31.1934	MKKS
positive regulation of smooth muscle contraction (GO:0045987)	1/11	0.515288	0.712965	0.533343	0.741318	92.2242	-31.2016	SRF
regulation of DNA replication (GO:0006275)	1/14	0.60219	0.756885	0.614341	0.772157	112.093	-31.223	ANKRD17
regulation of G1/S transition of mitotic cell cycle (GO:2000045)	1/10	0.482293	0.699115	0.50273	0.731062	87.8771	-31.4548	ID2
establishment of skin barrier (GO:0061436)	1/14	0.60219	0.756885	0.614341	0.772157	112.97	-31.467	CLDN1
relaxation of cardiac muscle (GO:0055119)	1/10	0.482293	0.699115	0.50273	0.731062	87.9857	-31.4937	ATP1A2
positive regulation of immunoglobulin secretion (GO:0051024)	1/9	0.447055	0.699115	0.470112	0.731062	88.217	-31.5764	XBP1
protein localization to lysosome (GO:0061462)	2/8	0.0878647	0.496449	0.122556	0.679834	45.1149	-31.5928	SZT2;CD81
cellular homeostasis (GO:0019725)	1/10	0.482293	0.699115	0.50273	0.731062	88.3348	-31.6186	DEDD2
positive regulation of dendritic spine morphogenesis (GO:0061003)	2/7	0.0687315	0.45493	0.102064	0.667622	40.239	-31.6927	CAMK2B;LRP8
regulation of protein binding (GO:0043393)	1/11	0.515288	0.712965	0.533343	0.741318	93.842	-31.749	HDAC5
positive regulation of response to DNA damage stimulus (GO:2001022)	1/9	0.447055	0.699115	0.470112	0.731062	89.0289	-31.867	NKX3-1
cellular response to virus (GO:0098586)	1/13	0.575107	0.744904	0.589036	0.762946	108.371	-31.9154	MAPK11
retinal metabolic process (GO:0042574)	1/10	0.482293	0.699115	0.50273	0.731062	89.2868	-31.9593	RDH11
positive regulation of monocyte chemotaxis (GO:0090026)	1/15	0.627548	0.764006	0.638089	0.780096	118.965	-32.0228	HMGB1
B cell activation (GO:0042113)	1/15	0.627548	0.764006	0.638089	0.780096	119.015	-32.0365	HDAC5
positive regulation of phosphorylation of RNA polymerase II C-terminal domain (GO:1901409)	2/8	0.0878647	0.496449	0.122556	0.679834	45.8037	-32.0751	CCNT2;CCNL2
regulation of phosphoprotein phosphatase activity (GO:0043666)	2/9	0.10834	0.54072	0.143927	0.71377	52.2062	-32.0992	PPP6R1;HSP90B1
negative regulation of interferon-gamma production (GO:0032689)	1/14	0.60219	0.756885	0.614341	0.772157	115.351	-32.1304	HMGB1
positive regulation of cellular component movement (GO:0051272)	2/8	0.0878647	0.496449	0.122556	0.679834	45.9523	-32.1792	ACTN4;VEGFA
positive regulation of NIK/NF-kappaB signaling (GO:1901224)	1/15	0.627548	0.764006	0.638089	0.780096	120.075	-32.3216	ACTN4
neutrophil mediated immunity (GO:0002446)	1/8	0.40942	0.697666	0.435356	0.731062	90.1415	-32.4523	KMT2E
cellular response to organic cyclic compound (GO:0071407)	1/12	0.546181	0.727046	0.562073	0.748747	101.841	-32.4635	TIPARP
very-low-density lipoprotein particle assembly (GO:0034379)	1/10	0.482293	0.699115	0.50273	0.731062	90.9277	-32.5467	ACSL3
rRNA catabolic process (GO:0016075)	1/9	0.447055	0.699115	0.470112	0.731062	90.9743	-32.5634	DEDD2
regulation of cell size (GO:0008361)	1/15	0.627548	0.764006	0.638089	0.780096	121.048	-32.5836	LARS
replication fork protection (GO:0048478)	2/5	0.0356307	0.406815	0.0645635	0.667622	36.2964	-32.6449	BLM;TIPIN
necroptotic process (GO:0070266)	1/14	0.60219	0.756885	0.614341	0.772157	117.298	-32.6726	DNM1L
positive regulation of interleukin-2 biosynthetic process (GO:0045086)	1/8	0.40942	0.697666	0.435356	0.731062	90.7979	-32.6886	GLMN
response to metal ion (GO:0010038)	1/10	0.482293	0.699115	0.50273	0.731062	91.5376	-32.765	MTF1
negative regulation of retinoic acid receptor signaling pathway (GO:0048387)	2/8	0.0878647	0.496449	0.122556	0.679834	46.817	-32.7847	CNOT1;CALR
dendritic spine development (GO:0060996)	2/6	0.0512174	0.438835	0.0826563	0.667622	39.8075	-32.7867	EPHB2;EPHB3
centriole-centriole cohesion (GO:0010457)	1/8	0.40942	0.697666	0.435356	0.731062	91.452	-32.9241	CEP250
regulation of Rho protein signal transduction (GO:0035023)	1/8	0.40942	0.697666	0.435356	0.731062	91.5531	-32.9605	ARHGEF2
negative regulation of blood vessel endothelial cell migration (GO:0043537)	1/14	0.60219	0.756885	0.614341	0.772157	118.53	-33.0158	HMGB1
mitochondrial electron transport, ubiquinol to cytochrome c (GO:0006122)	1/14	0.60219	0.756885	0.614341	0.772157	118.639	-33.0463	UQCR11
negative regulation of blood pressure (GO:0045776)	2/9	0.10834	0.54072	0.143927	0.71377	53.9005	-33.1409	NOS3;RNPEP
Notch signaling involved in heart development (GO:0061314)	1/9	0.447055	0.699115	0.470112	0.731062	92.6702	-33.1704	JAG1
microvillus assembly (GO:0030033)	1/14	0.60219	0.756885	0.614341	0.772157	119.219	-33.2079	TNIK
DNA ligation involved in DNA repair (GO:0051103)	1/9	0.447055	0.699115	0.470112	0.731062	93.0159	-33.2941	HMGB1
glycerophospholipid biosynthetic process (GO:0046474)	2/7	0.0687315	0.45493	0.102064	0.667622	42.3299	-33.3396	CPNE7;CPNE6
lactation (GO:0007595)	1/9	0.447055	0.699115	0.470112	0.731062	93.2334	-33.372	VEGFA
negative regulation of protein dephosphorylation (GO:0035308)	2/7	0.0687315	0.45493	0.102064	0.667622	42.4196	-33.4102	PPP1R16B;ENSA
positive regulation of transcription of nuclear large rRNA transcript from RNA polymerase I promoter (GO:1901838)	1/8	0.40942	0.697666	0.435356	0.731062	93.0781	-33.5095	NOL11
fatty acid homeostasis (GO:0055089)	1/9	0.447055	0.699115	0.470112	0.731062	93.6395	-33.5174	XBP1
protein O-linked fucosylation (GO:0036066)	1/11	0.515288	0.712965	0.533343	0.741318	99.1672	-33.5506	CFP
muscle cell cellular homeostasis (GO:0046716)	1/12	0.546181	0.727046	0.562073	0.748747	105.329	-33.5752	SRF
detection of mechanical stimulus (GO:0050982)	1/15	0.627548	0.764006	0.638089	0.780096	124.799	-33.5932	PKD1
negative regulation of peptidyl-tyrosine phosphorylation (GO:0050732)	1/9	0.447055	0.699115	0.470112	0.731062	93.8736	-33.6012	DMTN
positive regulation of cell division (GO:0051781)	1/8	0.40942	0.697666	0.435356	0.731062	93.3949	-33.6236	NKX3-1
response to bacterium (GO:0009617)	1/15	0.627548	0.764006	0.638089	0.780096	124.985	-33.6434	BAIAP2
embryonic skeletal system development (GO:0048706)	1/10	0.482293	0.699115	0.50273	0.731062	94.332	-33.7652	PCSK5
protein K11-linked deubiquitination (GO:0035871)	1/10	0.482293	0.699115	0.50273	0.731062	94.35	-33.7717	OTUB2
negative regulation of catalytic activity (GO:0043086)	1/15	0.627548	0.764006	0.638089	0.780096	125.707	-33.8377	APBA3
cAMP biosynthetic process (GO:0006171)	1/14	0.60219	0.756885	0.614341	0.772157	121.778	-33.9206	ADCY6
regulation of systemic arterial blood pressure by endothelin (GO:0003100)	2/5	0.0356307	0.406815	0.0645635	0.667622	37.814	-34.0098	NOS3;ECE1
inner ear morphogenesis (GO:0042472)	1/14	0.60219	0.756885	0.614341	0.772157	122.103	-34.0112	EPHB2
positive regulation of actin filament bundle assembly (GO:0032233)	1/9	0.447055	0.699115	0.470112	0.731062	95.1224	-34.0482	SYNPO
aorta morphogenesis (GO:0035909)	2/6	0.0512174	0.438835	0.0826563	0.667622	41.3875	-34.0881	JAG1;LRP1
dendritic cell differentiation (GO:0097028)	1/10	0.482293	0.699115	0.50273	0.731062	95.4059	-34.1496	TREM2
positive regulation of dendrite development (GO:1900006)	2/6	0.0512174	0.438835	0.0826563	0.667622	41.4658	-34.1526	DAB2IP;LRP8
centriole replication (GO:0007099)	1/15	0.627548	0.764006	0.638089	0.780096	126.902	-34.1594	OFD1
genitalia development (GO:0048806)	1/9	0.447055	0.699115	0.470112	0.731062	95.6575	-34.2397	PKD1
2-oxoglutarate metabolic process (GO:0006103)	1/14	0.60219	0.756885	0.614341	0.772157	123.082	-34.2839	GPT2
eyelid development in camera-type eye (GO:0061029)	1/8	0.40942	0.697666	0.435356	0.731062	95.2777	-34.3014	INHBA
calcium ion transport into cytosol (GO:0060402)	1/12	0.546181	0.727046	0.562073	0.748747	107.716	-34.336	JPH1
negative regulation of TORC1 signaling (GO:1904262)	1/14	0.60219	0.756885	0.614341	0.772157	123.386	-34.3685	SZT2
DNA demethylation (GO:0080111)	1/15	0.627548	0.764006	0.638089	0.780096	128.457	-34.578	TET3
osteoclast differentiation (GO:0030316)	1/13	0.575107	0.744904	0.589036	0.762946	117.618	-34.6387	EPHA2
regulation of establishment of cell polarity (GO:2000114)	1/14	0.60219	0.756885	0.614341	0.772157	124.421	-34.6567	SHTN1
plasminogen activation (GO:0031639)	1/9	0.447055	0.699115	0.470112	0.731062	97.0322	-34.7317	PLAT
negative regulation of axon extension (GO:0030517)	1/8	0.40942	0.697666	0.435356	0.731062	96.7044	-34.815	RTN4
positive regulation of interleukin-10 production (GO:0032733)	1/15	0.627548	0.764006	0.638089	0.780096	129.842	-34.9507	HMGB1
fatty acid oxidation (GO:0019395)	1/8	0.40942	0.697666	0.435356	0.731062	97.0974	-34.9565	ADIPOR2
neuron death (GO:0070997)	1/7	0.369225	0.686051	0.398324	0.731062	92.7726	-34.957	LRRK2
regulation of androgen receptor signaling pathway (GO:0060765)	1/11	0.515288	0.712965	0.533343	0.741318	103.54	-35.03	SAFB2
L-ascorbic acid metabolic process (GO:0019852)	1/8	0.40942	0.697666	0.435356	0.731062	97.4527	-35.0845	CYB5R3
cellular response to fluid shear stress (GO:0071498)	2/7	0.0687315	0.45493	0.102064	0.667622	44.8016	-35.2863	MEF2C;KLF2
neutrophil activation (GO:0042119)	1/9	0.447055	0.699115	0.470112	0.731062	98.7883	-35.3603	KMT2E
negative regulation of anoikis (GO:2000811)	1/15	0.627548	0.764006	0.638089	0.780096	131.682	-35.446	BCL2
gonad development (GO:0008406)	1/8	0.40942	0.697666	0.435356	0.731062	98.5429	-35.4769	MKKS
protein heterotetramerization (GO:0051290)	1/14	0.60219	0.756885	0.614341	0.772157	127.446	-35.4994	LRP4
positive regulation of Ras protein signal transduction (GO:0046579)	1/12	0.546181	0.727046	0.562073	0.748747	111.48	-35.536	RASGRF1
cellular response to low-density lipoprotein particle stimulus (GO:0071404)	1/8	0.40942	0.697666	0.435356	0.731062	98.8019	-35.5702	CD81
leukocyte chemotaxis (GO:0030595)	1/7	0.369225	0.686051	0.398324	0.731062	94.4755	-35.5987	CX3CL1
regulation of p38MAPK cascade (GO:1900744)	2/6	0.0512174	0.438835	0.0826563	0.667622	43.3215	-35.681	PER1;DAB2IP
positive regulation of mitochondrial fission (GO:0090141)	1/13	0.575107	0.744904	0.589036	0.762946	121.36	-35.7405	DNM1L
cellular response to laminar fluid shear stress (GO:0071499)	2/7	0.0687315	0.45493	0.102064	0.667622	45.4268	-35.7787	KLF4;KLF2
positive regulation of macrophage activation (GO:0043032)	1/8	0.40942	0.697666	0.435356	0.731062	99.3896	-35.7818	IL33
positive regulation of B cell differentiation (GO:0045579)	1/7	0.369225	0.686051	0.398324	0.731062	95.0572	-35.8179	XBP1
cardiac epithelial to mesenchymal transition (GO:0060317)	1/9	0.447055	0.699115	0.470112	0.731062	100.149	-35.8474	TGFBR3
Golgi to plasma membrane transport (GO:0006893)	1/14	0.60219	0.756885	0.614341	0.772157	128.787	-35.8728	CCDC93
amyloid-beta metabolic process (GO:0050435)	1/10	0.482293	0.699115	0.50273	0.731062	100.327	-35.9109	BACE2
negative regulation of cAMP-dependent protein kinase activity (GO:2000480)	1/8	0.40942	0.697666	0.435356	0.731062	99.7764	-35.921	PKIA
regulation of focal adhesion assembly (GO:0051893)	1/13	0.575107	0.744904	0.589036	0.762946	121.988	-35.9255	MACF1
cellular response to glucocorticoid stimulus (GO:0071385)	1/9	0.447055	0.699115	0.470112	0.731062	100.394	-35.9352	SSTR2
zinc II ion transport (GO:0006829)	1/6	0.326298	0.686051	0.358865	0.731062	95.4614	-35.9702	SLC39A2
cellular response to nutrient levels (GO:0031669)	1/8	0.40942	0.697666	0.435356	0.731062	100.003	-36.0025	KCNB1
regulation of sodium ion transmembrane transport (GO:1902305)	1/8	0.40942	0.697666	0.435356	0.731062	100.249	-36.0912	SLMAP
microtubule nucleation (GO:0007020)	1/13	0.575107	0.744904	0.589036	0.762946	122.592	-36.1032	CSNK1D
outer dynein arm assembly (GO:0036158)	1/15	0.627548	0.764006	0.638089	0.780096	134.364	-36.1679	LRRC6
negative regulation of ERBB signaling pathway (GO:1901185)	1/13	0.575107	0.744904	0.589036	0.762946	122.999	-36.2232	ERBB3
glucuronate catabolic process to xylulose 5-phosphate (GO:0019640)	2/5	0.0356307	0.406815	0.0645635	0.667622	40.3729	-36.3112	SORD;CRYL1
thymus development (GO:0048538)	1/13	0.575107	0.744904	0.589036	0.762946	123.411	-36.3445	EPHB3
negative regulation of mRNA splicing, via spliceosome (GO:0048025)	1/13	0.575107	0.744904	0.589036	0.762946	123.603	-36.401	SRSF6
parturition (GO:0007567)	1/7	0.369225	0.686051	0.398324	0.731062	96.628	-36.4097	CRH
regulation of long-term neuronal synaptic plasticity (GO:0048169)	2/6	0.0512174	0.438835	0.0826563	0.667622	44.2233	-36.4238	CAMK2B;DLG4
epithelial cell morphogenesis (GO:0003382)	2/7	0.0687315	0.45493	0.102064	0.667622	46.3136	-36.4771	RILPL1;DACT2
glucocorticoid receptor signaling pathway (GO:0042921)	2/6	0.0512174	0.438835	0.0826563	0.667622	44.3889	-36.5601	RBM14;CALR
V(D)J recombination (GO:0033151)	1/8	0.40942	0.697666	0.435356	0.731062	101.561	-36.5635	HMGB1
negative regulation of toll-like receptor signaling pathway (GO:0034122)	1/8	0.40942	0.697666	0.435356	0.731062	101.599	-36.5771	TYRO3
zinc II ion transmembrane import (GO:0071578)	1/7	0.369225	0.686051	0.398324	0.731062	97.1421	-36.6035	SLC39A14
long-term synaptic potentiation (GO:0060291)	1/14	0.60219	0.756885	0.614341	0.772157	131.789	-36.709	SHANK2
GTP metabolic process (GO:0046039)	1/6	0.326298	0.686051	0.358865	0.731062	97.6951	-36.8118	LRRK2
mRNA destabilization (GO:0061157)	1/7	0.369225	0.686051	0.398324	0.731062	97.7694	-36.8398	METTL3
fatty acid beta-oxidation using acyl-CoA dehydrogenase (GO:0033539)	1/8	0.40942	0.697666	0.435356	0.731062	102.423	-36.8739	ACADVL
negative regulation of lipopolysaccharide-mediated signaling pathway (GO:0031665)	1/7	0.369225	0.686051	0.398324	0.731062	98.1128	-36.9692	TRIB1
retrograde transport, endosome to plasma membrane (GO:1990126)	1/14	0.60219	0.756885	0.614341	0.772157	132.729	-36.971	ANKRD50
negative regulation of protein serine/threonine kinase activity (GO:0071901)	1/7	0.369225	0.686051	0.398324	0.731062	98.1593	-36.9868	DAB2IP
positive regulation of blood coagulation (GO:0030194)	1/9	0.447055	0.699115	0.470112	0.731062	103.437	-37.0243	DMTN
intra-S DNA damage checkpoint (GO:0031573)	1/13	0.575107	0.744904	0.589036	0.762946	125.831	-37.0572	TIPIN
protein targeting to lysosome (GO:0006622)	1/13	0.575107	0.744904	0.589036	0.762946	125.842	-37.0604	LARS
mammary gland epithelial cell differentiation (GO:0060644)	2/6	0.0512174	0.438835	0.0826563	0.667622	45.0406	-37.0969	AKT2;IRF6
RNA polymerase II transcriptional preinitiation complex assembly (GO:0051123)	1/9	0.447055	0.699115	0.470112	0.731062	103.731	-37.1296	GTF2A2
tetrahydrofolate metabolic process (GO:0046653)	1/7	0.369225	0.686051	0.398324	0.731062	98.5496	-37.1338	MTHFD1L
phospholipid homeostasis (GO:0055091)	1/8	0.40942	0.697666	0.435356	0.731062	103.3	-37.1896	LIPG
positive regulation of programmed cell death (GO:0043068)	1/8	0.40942	0.697666	0.435356	0.731062	103.366	-37.2135	LRRK2
negative regulation of fatty acid biosynthetic process (GO:0045717)	1/9	0.447055	0.699115	0.470112	0.731062	103.97	-37.215	ACADVL
regulation of ventricular cardiac muscle cell action potential (GO:0098911)	1/11	0.515288	0.712965	0.533343	0.741318	110.079	-37.2424	DSG2
SMAD protein complex assembly (GO:0007183)	1/8	0.40942	0.697666	0.435356	0.731062	103.517	-37.2676	SMAD3
positive regulation of autophagosome assembly (GO:2000786)	1/9	0.447055	0.699115	0.470112	0.731062	104.195	-37.2957	PIP4K2C
positive regulation of lamellipodium morphogenesis (GO:2000394)	1/7	0.369225	0.686051	0.398324	0.731062	99.1058	-37.3434	ARHGEF7
translational elongation (GO:0006414)	2/8	0.0878647	0.496449	0.122556	0.679834	53.4684	-37.4426	EEF2K;EEF1D
regulation of protein complex stability (GO:0061635)	2/7	0.0687315	0.45493	0.102064	0.667622	47.5416	-37.4443	HSPA8;SQSTM1
translational termination (GO:0006415)	1/7	0.369225	0.686051	0.398324	0.731062	99.4152	-37.46	N6AMT1
adult heart development (GO:0007512)	2/7	0.0687315	0.45493	0.102064	0.667622	47.5646	-37.4625	SCUBE1;MEF2D
cellular response to ATP (GO:0071318)	1/9	0.447055	0.699115	0.470112	0.731062	105.055	-37.6035	HSP90B1
serotonin receptor signaling pathway (GO:0007210)	1/8	0.40942	0.697666	0.435356	0.731062	104.479	-37.614	HTR1A
positive regulation of TORC1 signaling (GO:1904263)	1/7	0.369225	0.686051	0.398324	0.731062	99.9775	-37.6718	LARS
positive regulation of protein localization to plasma membrane (GO:1903078)	1/7	0.369225	0.686051	0.398324	0.731062	100.054	-37.7008	TREM2
negative regulation of T cell activation (GO:0050868)	1/8	0.40942	0.697666	0.435356	0.731062	104.725	-37.7026	PAG1
positive regulation of chemotaxis (GO:0050921)	1/12	0.546181	0.727046	0.562073	0.748747	118.555	-37.7911	PDGFB
negative regulation of NF-kappaB import into nucleus (GO:0042347)	1/9	0.447055	0.699115	0.470112	0.731062	105.935	-37.9183	NOV
positive regulation of ossification (GO:0045778)	1/7	0.369225	0.686051	0.398324	0.731062	100.64	-37.9216	ZBTB16
DNA replication checkpoint (GO:0000076)	1/8	0.40942	0.697666	0.435356	0.731062	105.534	-37.9939	TIPIN
actin filament-based movement (GO:0030048)	1/11	0.515288	0.712965	0.533343	0.741318	112.384	-38.0221	MYH9
membrane depolarization during cardiac muscle cell action potential (GO:0086012)	1/12	0.546181	0.727046	0.562073	0.748747	119.301	-38.029	ATP1A2
coenzyme A biosynthetic process (GO:0015937)	2/7	0.0687315	0.45493	0.102064	0.667622	48.3726	-38.0989	PPCS;DCAKD
transcytosis (GO:0045056)	2/6	0.0512174	0.438835	0.0826563	0.667622	46.2923	-38.1279	LRP1;MFSD2A
positive regulation of IRE1-mediated unfolded protein response (GO:1903896)	2/7	0.0687315	0.45493	0.102064	0.667622	48.5689	-38.2534	PTPN1;DAB2IP
cellular response to copper ion (GO:0071280)	1/7	0.369225	0.686051	0.398324	0.731062	101.762	-38.3441	HSF1
positive regulation of protein kinase C signaling (GO:0090037)	1/7	0.369225	0.686051	0.398324	0.731062	101.818	-38.3653	VEGFA
regulation of reactive oxygen species metabolic process (GO:2000377)	1/13	0.575107	0.744904	0.589036	0.762946	131.019	-38.585	PARL
cellular response to leucine (GO:0071233)	1/7	0.369225	0.686051	0.398324	0.731062	102.466	-38.6094	LARS
3'-phosphoadenosine 5'-phosphosulfate biosynthetic process (GO:0050428)	2/6	0.0512174	0.438835	0.0826563	0.667622	46.9003	-38.6286	SLC35B2;SLC26A2
positive regulation of neuroblast proliferation (GO:0002052)	1/7	0.369225	0.686051	0.398324	0.731062	102.54	-38.6373	VEGFA
mitotic nuclear envelope reassembly (GO:0007084)	1/10	0.482293	0.699115	0.50273	0.731062	108.178	-38.7212	LMNA
ER overload response (GO:0006983)	1/7	0.369225	0.686051	0.398324	0.731062	102.767	-38.723	ATG10
cell activation (GO:0001775)	1/12	0.546181	0.727046	0.562073	0.748747	121.548	-38.7453	PDGFRA
UV protection (GO:0009650)	1/10	0.482293	0.699115	0.50273	0.731062	108.401	-38.8013	XPA
protein localization to Golgi apparatus (GO:0034067)	1/11	0.515288	0.712965	0.533343	0.741318	114.72	-38.8125	CSNK1D
negative regulation of stem cell differentiation (GO:2000737)	1/7	0.369225	0.686051	0.398324	0.731062	103.241	-38.9014	JAG1
endoplasmic reticulum tubular network organization (GO:0071786)	1/7	0.369225	0.686051	0.398324	0.731062	103.259	-38.9085	RTN4
barbed-end actin filament capping (GO:0051016)	1/7	0.369225	0.686051	0.398324	0.731062	103.358	-38.9455	ADD1
regulation of Wnt signaling pathway (GO:0030111)	1/12	0.546181	0.727046	0.562073	0.748747	122.804	-39.1456	DACT2
viral genome replication (GO:0019079)	1/13	0.575107	0.744904	0.589036	0.762946	133.36	-39.2747	UBP1
protein targeting to Golgi (GO:0000042)	1/6	0.326298	0.686051	0.358865	0.731062	104.302	-39.3015	BICD2
purine ribonucleoside monophosphate biosynthetic process (GO:0009168)	1/12	0.546181	0.727046	0.562073	0.748747	123.339	-39.3164	PAICS
artery morphogenesis (GO:0048844)	1/12	0.546181	0.727046	0.562073	0.748747	123.656	-39.4171	VEGFA
cellular triglyceride homeostasis (GO:0035356)	1/6	0.326298	0.686051	0.358865	0.731062	104.841	-39.5045	XBP1
dorsal/ventral pattern formation (GO:0009953)	1/12	0.546181	0.727046	0.562073	0.748747	123.966	-39.5161	DUSP6
regulation of gene expression by genetic imprinting (GO:0006349)	1/8	0.40942	0.697666	0.435356	0.731062	110.216	-39.6794	DNMT3A
leukocyte migration involved in inflammatory response (GO:0002523)	1/6	0.326298	0.686051	0.358865	0.731062	105.33	-39.6886	CX3CL1
amyloid fibril formation (GO:1990000)	1/8	0.40942	0.697666	0.435356	0.731062	110.314	-39.7146	MAPT
synaptic vesicle fusion to presynaptic active zone membrane (GO:0031629)	1/11	0.515288	0.712965	0.533343	0.741318	117.698	-39.8199	SNAP29
positive regulation of positive chemotaxis (GO:0050927)	1/7	0.369225	0.686051	0.398324	0.731062	105.998	-39.9402	VEGFA
mRNA 3'-splice site recognition (GO:0000389)	1/6	0.326298	0.686051	0.358865	0.731062	106.365	-40.0789	SF1
positive regulation of cell motility (GO:2000147)	1/12	0.546181	0.727046	0.562073	0.748747	125.833	-40.1112	AKT2
positive regulation of intracellular estrogen receptor signaling pathway (GO:0033148)	2/6	0.0512174	0.438835	0.0826563	0.667622	48.7748	-40.1726	DDX17;KMT2D
negative regulation of protein processing (GO:0010955)	1/8	0.40942	0.697666	0.435356	0.731062	111.74	-40.2281	LRRK2
positive regulation of superoxide anion generation (GO:0032930)	1/7	0.369225	0.686051	0.398324	0.731062	107.15	-40.3745	MAPT
cotranslational protein targeting to membrane (GO:0006613)	1/8	0.40942	0.697666	0.435356	0.731062	112.196	-40.3922	TRAM1
prostaglandin biosynthetic process (GO:0001516)	1/12	0.546181	0.727046	0.562073	0.748747	126.869	-40.4415	PTGS2
regulation of striated muscle contraction (GO:0006942)	1/8	0.40942	0.697666	0.435356	0.731062	112.657	-40.5582	ATP1A2
neuron projection extension (GO:1990138)	1/7	0.369225	0.686051	0.398324	0.731062	107.64	-40.5592	FLRT3
metanephric mesenchyme development (GO:0072075)	1/7	0.369225	0.686051	0.398324	0.731062	107.801	-40.6196	SIX4
detection of bacterium (GO:0016045)	1/8	0.40942	0.697666	0.435356	0.731062	112.891	-40.6424	PGLYRP1
histone H4 deacetylation (GO:0070933)	1/8	0.40942	0.697666	0.435356	0.731062	113.311	-40.7936	RCOR1
lysosomal transport (GO:0007041)	1/12	0.546181	0.727046	0.562073	0.748747	128.195	-40.864	PCSK9
miRNA mediated inhibition of translation (GO:0035278)	1/11	0.515288	0.712965	0.533343	0.741318	120.933	-40.9145	AGO2
synaptic transmission, glycinergic (GO:0060012)	1/6	0.326298	0.686051	0.358865	0.731062	108.587	-40.9159	GLRA2
positive regulation of vasculogenesis (GO:2001214)	1/8	0.40942	0.697666	0.435356	0.731062	113.867	-40.9938	HIF1AN
actin filament depolymerization (GO:0030042)	1/7	0.369225	0.686051	0.398324	0.731062	108.964	-41.0581	MICAL2
negative regulation of cytosolic calcium ion concentration (GO:0051481)	1/8	0.40942	0.697666	0.435356	0.731062	114.124	-41.0863	SMAD3
positive regulation of podosome assembly (GO:0071803)	1/6	0.326298	0.686051	0.358865	0.731062	109.355	-41.2053	FSCN1
cellular potassium ion homeostasis (GO:0030007)	1/8	0.40942	0.697666	0.435356	0.731062	114.547	-41.2387	ATP1A2
activation of innate immune response (GO:0002218)	1/10	0.482293	0.699115	0.50273	0.731062	115.409	-41.3094	HMGB1
response to iron ion (GO:0010039)	1/6	0.326298	0.686051	0.358865	0.731062	109.641	-41.3132	BCL2
centrosome localization (GO:0051642)	1/7	0.369225	0.686051	0.398324	0.731062	109.653	-41.3178	BICD2
cell cycle phase transition (GO:0044770)	2/7	0.0687315	0.45493	0.102064	0.667622	52.5804	-41.4129	UPF1;TIPIN
positive regulation of protein homodimerization activity (GO:0090073)	1/6	0.326298	0.686051	0.358865	0.731062	110.075	-41.4765	MEF2C
microglial cell activation (GO:0001774)	1/5	0.280451	0.686051	0.316822	0.731062	110.87	-41.7762	MAPT
detection of calcium ion (GO:0005513)	1/10	0.482293	0.699115	0.50273	0.731062	117.211	-41.9545	KCNIP2
positive regulation of cell migration involved in sprouting angiogenesis (GO:0090050)	2/7	0.0687315	0.45493	0.102064	0.667622	53.3493	-42.0185	PTGS2;VEGFA
cardiac septum morphogenesis (GO:0060411)	1/7	0.369225	0.686051	0.398324	0.731062	111.854	-42.147	JAG1
negative regulation of glucocorticoid receptor signaling pathway (GO:2000323)	2/6	0.0512174	0.438835	0.0826563	0.667622	51.2262	-42.1916	PER1;ARNTL
negative regulation of microtubule polymerization (GO:0031115)	1/8	0.40942	0.697666	0.435356	0.731062	117.577	-42.3294	EML2
temperature homeostasis (GO:0001659)	1/10	0.482293	0.699115	0.50273	0.731062	118.264	-42.3315	ACADVL
DNA replication-dependent nucleosome assembly (GO:0006335)	1/10	0.482293	0.699115	0.50273	0.731062	118.658	-42.4725	CHAF1A
regulation of intracellular estrogen receptor signaling pathway (GO:0033146)	1/8	0.40942	0.697666	0.435356	0.731062	118.095	-42.5161	UFL1
regulation of mRNA export from nucleus (GO:0010793)	1/6	0.326298	0.686051	0.358865	0.731062	112.863	-42.5271	ZC3H3
malate metabolic process (GO:0006108)	1/7	0.369225	0.686051	0.398324	0.731062	112.887	-42.5362	ME3
membrane raft polarization (GO:0001766)	1/7	0.369225	0.686051	0.398324	0.731062	113.215	-42.6599	MARVELD1
positive regulation of glycolytic process (GO:0045821)	1/11	0.515288	0.712965	0.533343	0.741318	126.668	-42.8547	ENTPD5
hydrogen peroxide catabolic process (GO:0042744)	1/12	0.546181	0.727046	0.562073	0.748747	134.573	-42.8973	PXDN
regulation of acetyl-CoA biosynthetic process from pyruvate (GO:0010510)	1/13	0.575107	0.744904	0.589036	0.762946	145.818	-42.9433	PDP1
limb development (GO:0060173)	1/13	0.575107	0.744904	0.589036	0.762946	146.067	-43.0168	LRP4
negative regulation of establishment of protein localization to plasma membrane (GO:0090005)	1/8	0.40942	0.697666	0.435356	0.731062	121.428	-43.716	PPP2R5A
heart trabecula formation (GO:0060347)	1/6	0.326298	0.686051	0.358865	0.731062	116.108	-43.7499	TGFBR3
induction of positive chemotaxis (GO:0050930)	1/10	0.482293	0.699115	0.50273	0.731062	122.398	-43.8111	VEGFA
positive regulation of rRNA processing (GO:2000234)	1/6	0.326298	0.686051	0.358865	0.731062	116.348	-43.8402	HEATR1
cellular response to peptide hormone stimulus (GO:0071375)	1/7	0.369225	0.686051	0.398324	0.731062	116.475	-43.8881	XBP1
positive regulation of acute inflammatory response (GO:0002675)	1/6	0.326298	0.686051	0.358865	0.731062	116.656	-43.9564	OSMR
regulation of delayed rectifier potassium channel activity (GO:1902259)	1/7	0.369225	0.686051	0.398324	0.731062	116.982	-44.0794	KCNG1
peptidyl-methionine modification (GO:0018206)	1/6	0.326298	0.686051	0.358865	0.731062	117.318	-44.2059	METAP2
chondroitin sulfate catabolic process (GO:0030207)	1/13	0.575107	0.744904	0.589036	0.762946	150.835	-44.4209	HEXA
skeletal system morphogenesis (GO:0048705)	1/9	0.447055	0.699115	0.470112	0.731062	124.481	-44.5567	FGFR1
negative regulation of mitochondrial membrane potential (GO:0010917)	1/5	0.280451	0.686051	0.316822	0.731062	118.32	-44.5835	MAPT
cellular sodium ion homeostasis (GO:0006883)	1/10	0.482293	0.699115	0.50273	0.731062	124.71	-44.6386	ATP1A2
histone deubiquitination (GO:0016578)	1/11	0.515288	0.712965	0.533343	0.741318	131.98	-44.6519	ENY2
heart trabecula morphogenesis (GO:0061384)	1/6	0.326298	0.686051	0.358865	0.731062	118.69	-44.7228	TGFBR3
positive regulation of histone H3-K9 methylation (GO:0051574)	1/6	0.326298	0.686051	0.358865	0.731062	119.124	-44.8862	PRDM12
negative regulation of bone mineralization (GO:0030502)	1/11	0.515288	0.712965	0.533343	0.741318	132.694	-44.8935	BCOR
cilium-dependent cell motility (GO:0060285)	1/10	0.482293	0.699115	0.50273	0.731062	125.467	-44.9096	DNAH1
protein localization to pre-autophagosomal structure (GO:0034497)	1/6	0.326298	0.686051	0.358865	0.731062	119.298	-44.9521	STX17
selenocysteine incorporation (GO:0001514)	1/6	0.326298	0.686051	0.358865	0.731062	119.465	-45.0148	DIO2
lysosomal lumen acidification (GO:0007042)	1/5	0.280451	0.686051	0.316822	0.731062	119.724	-45.1125	CLN6
DNA damage induced protein phosphorylation (GO:0006975)	1/8	0.40942	0.697666	0.435356	0.731062	125.605	-45.2199	MAPK12
negative regulation of myeloid cell differentiation (GO:0045638)	1/12	0.546181	0.727046	0.562073	0.748747	141.883	-45.2273	ZBTB16
heparan sulfate proteoglycan biosynthetic process (GO:0015012)	1/6	0.326298	0.686051	0.358865	0.731062	120.356	-45.3504	EXT2
cyclooxygenase pathway (GO:0019371)	1/11	0.515288	0.712965	0.533343	0.741318	134.14	-45.3826	PTGS2
motile cilium assembly (GO:0044458)	1/12	0.546181	0.727046	0.562073	0.748747	142.53	-45.4335	LRRC6
regulation of epithelial to mesenchymal transition (GO:0010717)	1/12	0.546181	0.727046	0.562073	0.748747	142.656	-45.4738	TIAM1
regulation of cholesterol metabolic process (GO:0090181)	1/6	0.326298	0.686051	0.358865	0.731062	120.711	-45.4844	ACADVL
histone H3-K36 demethylation (GO:0070544)	1/8	0.40942	0.697666	0.435356	0.731062	126.455	-45.5258	KDM2A
positive regulation of endothelial cell chemotaxis (GO:2001028)	1/6	0.326298	0.686051	0.358865	0.731062	121.428	-45.7545	HSPB1
positive regulation of DNA biosynthetic process (GO:2000573)	1/7	0.369225	0.686051	0.398324	0.731062	121.432	-45.756	PDGFB
fatty acid catabolic process (GO:0009062)	1/12	0.546181	0.727046	0.562073	0.748747	144.008	-45.9048	PPARD
secretion by cell (GO:0032940)	1/7	0.369225	0.686051	0.398324	0.731062	121.864	-45.9188	TYRO3
phosphorylation of RNA polymerase II C-terminal domain (GO:0070816)	1/6	0.326298	0.686051	0.358865	0.731062	121.9	-45.9321	CDK12
L-phenylalanine catabolic process (GO:0006559)	1/11	0.515288	0.712965	0.533343	0.741318	136.169	-46.0691	GSTZ1
bundle of His cell-Purkinje myocyte adhesion involved in cell communication (GO:0086073)	1/6	0.326298	0.686051	0.358865	0.731062	122.537	-46.1724	DSG2
embryonic morphogenesis (GO:0048598)	1/5	0.280451	0.686051	0.316822	0.731062	122.599	-46.1957	FLRT3
ER-associated misfolded protein catabolic process (GO:0071712)	1/11	0.515288	0.712965	0.533343	0.741318	136.663	-46.2364	SDF2L1
sphingosine-1-phosphate signaling pathway (GO:0003376)	1/6	0.326298	0.686051	0.358865	0.731062	123.276	-46.4508	SPNS2
regulation of axonogenesis (GO:0050770)	1/11	0.515288	0.712965	0.533343	0.741318	137.313	-46.4564	EPHB3
regulation of short-term neuronal synaptic plasticity (GO:0048172)	1/11	0.515288	0.712965	0.533343	0.741318	137.693	-46.5848	SHISA7
positive regulation of leukocyte migration (GO:0002687)	1/6	0.326298	0.686051	0.358865	0.731062	123.825	-46.6578	VEGFA
mitochondrion localization (GO:0051646)	1/6	0.326298	0.686051	0.358865	0.731062	123.836	-46.6617	LRRK2
cellular response to gonadotropin stimulus (GO:0071371)	1/5	0.280451	0.686051	0.316822	0.731062	124.073	-46.751	NSMF
regulation of sequestering of zinc ion (GO:0061088)	1/9	0.447055	0.699115	0.470112	0.731062	131.842	-47.1915	SLC30A3
regulation of entry of bacterium into host cell (GO:2000535)	1/5	0.280451	0.686051	0.316822	0.731062	125.323	-47.2222	EXOC2
wound healing, spreading of cells (GO:0044319)	1/11	0.515288	0.712965	0.533343	0.741318	139.695	-47.2623	CYR61
actin crosslink formation (GO:0051764)	1/8	0.40942	0.697666	0.435356	0.731062	131.332	-47.2815	BAIAP2
positive regulation of T cell mediated cytotoxicity (GO:0001916)	1/10	0.482293	0.699115	0.50273	0.731062	132.162	-47.306	FAM49B
chaperone cofactor-dependent protein refolding (GO:0070389)	1/6	0.326298	0.686051	0.358865	0.731062	125.625	-47.3359	DNAJB1
positive regulation of signal transduction (GO:0009967)	1/6	0.326298	0.686051	0.358865	0.731062	125.635	-47.3398	HOMER1
commissural neuron axon guidance (GO:0071679)	2/5	0.0356307	0.406815	0.0645635	0.667622	52.8538	-47.5365	EPHB2;VEGFA
anterior/posterior pattern specification (GO:0009952)	1/12	0.546181	0.727046	0.562073	0.748747	149.131	-47.5378	PCSK5
negative regulation of sodium ion transmembrane transporter activity (GO:2000650)	1/7	0.369225	0.686051	0.398324	0.731062	126.392	-47.6248	PCSK9
histone monoubiquitination (GO:0010390)	1/11	0.515288	0.712965	0.533343	0.741318	140.833	-47.647	RNF20
negative regulation of ruffle assembly (GO:1900028)	1/5	0.280451	0.686051	0.316822	0.731062	126.949	-47.8348	EVL
regulation of intracellular protein transport (GO:0033157)	1/5	0.280451	0.686051	0.316822	0.731062	126.99	-47.8502	PTPN1
negative regulation of cellular protein catabolic process (GO:1903363)	1/6	0.326298	0.686051	0.358865	0.731062	127.174	-47.9197	DAB2IP
negative regulation of reactive oxygen species metabolic process (GO:2000378)	1/10	0.482293	0.699115	0.50273	0.731062	134.95	-48.304	SIRT5
mesodermal cell differentiation (GO:0048333)	1/8	0.40942	0.697666	0.435356	0.731062	134.453	-48.4052	KDM6B
regulation of protein homodimerization activity (GO:0043496)	1/5	0.280451	0.686051	0.316822	0.731062	128.723	-48.5032	BCL2
negative regulation of DNA biosynthetic process (GO:2000279)	1/7	0.369225	0.686051	0.398324	0.731062	128.842	-48.548	FAM129B
entry of bacterium into host cell (GO:0035635)	1/11	0.515288	0.712965	0.533343	0.741318	143.507	-48.5518	CBL
negative regulation of pathway-restricted SMAD protein phosphorylation (GO:0060394)	1/10	0.482293	0.699115	0.50273	0.731062	136.467	-48.8469	PMEPA1
negative regulation of DNA recombination (GO:0045910)	1/6	0.326298	0.686051	0.358865	0.731062	129.739	-48.8862	BLM
chromatin assembly (GO:0031497)	1/7	0.369225	0.686051	0.398324	0.731062	130.015	-48.9903	CHAF1A
ribosome assembly (GO:0042255)	1/7	0.369225	0.686051	0.398324	0.731062	130.088	-49.0178	EIF2A
digestive tract development (GO:0048565)	1/10	0.482293	0.699115	0.50273	0.731062	137.179	-49.102	PKD1
spinal cord development (GO:0021510)	1/9	0.447055	0.699115	0.470112	0.731062	137.481	-49.21	PKD1
negative regulation of glucose import (GO:0046325)	1/6	0.326298	0.686051	0.358865	0.731062	131.031	-49.373	GRB10
hair cell differentiation (GO:0035315)	1/6	0.326298	0.686051	0.358865	0.731062	131.341	-49.4899	ERCC3
blood vessel morphogenesis (GO:0048514)	1/11	0.515288	0.712965	0.533343	0.741318	146.56	-49.5847	COL4A1
positive regulation of signal transduction by p53 class mediator (GO:1901798)	1/5	0.280451	0.686051	0.316822	0.731062	131.659	-49.6095	HEXIM1
protein localization to synapse (GO:0035418)	2/5	0.0356307	0.406815	0.0645635	0.667622	55.2424	-49.6849	DLG4;SHANK1
negative regulation of translational initiation (GO:0045947)	1/12	0.546181	0.727046	0.562073	0.748747	156.267	-49.8125	AGO2
negative regulation of cell division (GO:0051782)	1/6	0.326298	0.686051	0.358865	0.731062	132.288	-49.8464	BLM
maintenance of DNA methylation (GO:0010216)	1/5	0.280451	0.686051	0.316822	0.731062	132.331	-49.8629	UHRF2
epithelial cell-cell adhesion (GO:0090136)	1/7	0.369225	0.686051	0.398324	0.731062	132.976	-50.1059	VCL
histone H3-K4 demethylation (GO:0034720)	2/7	0.0687315	0.45493	0.102064	0.667622	63.8605	-50.2973	KDM5B;KDM1A
intraciliary transport (GO:0042073)	1/10	0.482293	0.699115	0.50273	0.731062	140.633	-50.3383	TTC30B
cell-cell adhesion via plasma-membrane adhesion molecules (GO:0098742)	1/8	0.40942	0.697666	0.435356	0.731062	139.93	-50.3769	FLRT3
negative regulation of JUN kinase activity (GO:0043508)	1/10	0.482293	0.699115	0.50273	0.731062	141.34	-50.5914	DNAJA1
negative regulation of transcription by competitive promoter binding (GO:0010944)	1/9	0.447055	0.699115	0.470112	0.731062	141.386	-50.6078	BHLHE41
mitotic DNA replication checkpoint (GO:0033314)	1/9	0.447055	0.699115	0.470112	0.731062	142.144	-50.879	NAE1
protein hexamerization (GO:0034214)	1/7	0.369225	0.686051	0.398324	0.731062	135.036	-50.8819	MAT2A
thyroid hormone generation (GO:0006590)	1/10	0.482293	0.699115	0.50273	0.731062	142.221	-50.9065	DIO2
type B pancreatic cell proliferation (GO:0044342)	1/5	0.280451	0.686051	0.316822	0.731062	135.129	-50.9172	NOV
pulmonary valve morphogenesis (GO:0003184)	1/10	0.482293	0.699115	0.50273	0.731062	142.334	-50.9473	JAG1
sodium ion export from cell (GO:0036376)	1/7	0.369225	0.686051	0.398324	0.731062	135.53	-51.0682	ATP1A2
negative regulation of protein targeting to membrane (GO:0090315)	2/6	0.0512174	0.438835	0.0826563	0.667622	62.0282	-51.0884	DMTN;GDI1
regulation of fatty acid biosynthetic process (GO:0042304)	1/8	0.40942	0.697666	0.435356	0.731062	142.209	-51.1972	ADIPOR2
t-circle formation (GO:0090656)	1/11	0.515288	0.712965	0.533343	0.741318	151.644	-51.3048	BLM
mitochondrion morphogenesis (GO:0070584)	1/9	0.447055	0.699115	0.470112	0.731062	143.417	-51.3348	DNM1L
regulation of phosphorylation (GO:0042325)	1/10	0.482293	0.699115	0.50273	0.731062	143.474	-51.3551	IKBKB
positive regulation of embryonic development (GO:0040019)	1/6	0.326298	0.686051	0.358865	0.731062	136.587	-51.4664	FAM129B
peptidyl-serine dephosphorylation (GO:0070262)	1/6	0.326298	0.686051	0.358865	0.731062	136.687	-51.504	PPP1R15B
negative regulation of receptor binding (GO:1900121)	1/5	0.280451	0.686051	0.316822	0.731062	136.765	-51.5335	ADAM15
negative regulation of protein localization to plasma membrane (GO:1903077)	1/6	0.326298	0.686051	0.358865	0.731062	137.464	-51.7969	NUMB
regulation of Cdc42 protein signal transduction (GO:0032489)	1/5	0.280451	0.686051	0.316822	0.731062	137.512	-51.8148	RIT2
definitive hemopoiesis (GO:0060216)	1/6	0.326298	0.686051	0.358865	0.731062	137.639	-51.8629	TGFBR3
negative regulation of protein oligomerization (GO:0032460)	1/5	0.280451	0.686051	0.316822	0.731062	137.803	-51.9246	OPRD1
response to leptin (GO:0044321)	1/5	0.280451	0.686051	0.316822	0.731062	137.931	-51.9729	CCND1
regulation of cilium beat frequency (GO:0003356)	1/5	0.280451	0.686051	0.316822	0.731062	138.176	-52.0653	DNAH11
posttranscriptional regulation of gene expression (GO:0010608)	1/10	0.482293	0.699115	0.50273	0.731062	145.787	-52.183	PER1
regulation of cilium beat frequency involved in ciliary motility (GO:0060296)	1/5	0.280451	0.686051	0.316822	0.731062	138.725	-52.2721	MKKS
resolution of meiotic recombination intermediates (GO:0000712)	1/12	0.546181	0.727046	0.562073	0.748747	164.18	-52.335	FANCM
positive regulation of chondrocyte differentiation (GO:0032332)	1/11	0.515288	0.712965	0.533343	0.741318	154.964	-52.428	ZBTB16
positive regulation of lipopolysaccharide-mediated signaling pathway (GO:0031666)	1/5	0.280451	0.686051	0.316822	0.731062	139.748	-52.6576	CD180
response to cAMP (GO:0051591)	1/10	0.482293	0.699115	0.50273	0.731062	147.137	-52.6664	VGF
protein import into mitochondrial outer membrane (GO:0045040)	1/5	0.280451	0.686051	0.316822	0.731062	140.083	-52.7838	HSPA4
head development (GO:0060322)	1/7	0.369225	0.686051	0.398324	0.731062	140.25	-52.8465	FLRT3
regulation of cell adhesion mediated by integrin (GO:0033628)	1/10	0.482293	0.699115	0.50273	0.731062	147.665	-52.8554	EPHA2
mesonephros development (GO:0001823)	1/10	0.482293	0.699115	0.50273	0.731062	147.721	-52.8753	ZBTB16
phospholipid biosynthetic process (GO:0008654)	1/10	0.482293	0.699115	0.50273	0.731062	147.844	-52.9194	AGPAT5
negative regulation of heart rate (GO:0010459)	1/6	0.326298	0.686051	0.358865	0.731062	140.448	-52.9213	SPTBN4
response to X-ray (GO:0010165)	1/10	0.482293	0.699115	0.50273	0.731062	148.515	-53.1594	BLM
histone H3-K4 trimethylation (GO:0080182)	1/9	0.447055	0.699115	0.470112	0.731062	148.713	-53.2305	TET3
inhibition of cysteine-type endopeptidase activity involved in apoptotic process (GO:1990001)	1/10	0.482293	0.699115	0.50273	0.731062	148.779	-53.2542	NOL3
protein import into peroxisome membrane (GO:0045046)	1/5	0.280451	0.686051	0.316822	0.731062	141.577	-53.3468	PEX5
nodal signaling pathway (GO:0038092)	1/5	0.280451	0.686051	0.316822	0.731062	141.679	-53.3853	SMAD3
acrosome reaction (GO:0007340)	1/9	0.447055	0.699115	0.470112	0.731062	149.223	-53.413	ACR
positive regulation of dendritic cell differentiation (GO:2001200)	1/5	0.280451	0.686051	0.316822	0.731062	141.892	-53.4653	HMGB1
cellular response to heparin (GO:0071504)	1/5	0.280451	0.686051	0.316822	0.731062	141.912	-53.4731	EGR1
clathrin coat assembly (GO:0048268)	1/10	0.482293	0.699115	0.50273	0.731062	149.801	-53.6199	HIP1
positive regulation of regulated secretory pathway (GO:1903307)	1/5	0.280451	0.686051	0.316822	0.731062	142.663	-53.7558	RAB15
negative regulation of leukocyte apoptotic process (GO:2000107)	1/6	0.326298	0.686051	0.358865	0.731062	143.086	-53.9152	MERTK
negative regulation of intracellular estrogen receptor signaling pathway (GO:0033147)	1/9	0.447055	0.699115	0.470112	0.731062	150.778	-53.9696	CNOT1
peptidyl-lysine dimethylation (GO:0018027)	1/5	0.280451	0.686051	0.316822	0.731062	143.455	-54.0545	SETD7
cardiac muscle fiber development (GO:0048739)	1/8	0.40942	0.697666	0.435356	0.731062	150.214	-54.0792	VEGFA
positive regulation of interleukin-23 production (GO:0032747)	1/5	0.280451	0.686051	0.316822	0.731062	143.872	-54.2116	IL17RA
positive regulation of circadian rhythm (GO:0042753)	1/7	0.369225	0.686051	0.398324	0.731062	143.967	-54.2473	ARNTL
B cell homeostasis (GO:0001782)	1/8	0.40942	0.697666	0.435356	0.731062	150.731	-54.2654	MEF2C
positive regulation of transcription from RNA polymerase II promoter in response to stress (GO:0036003)	1/6	0.326298	0.686051	0.358865	0.731062	144.021	-54.2676	KLF2
cellular response to cGMP (GO:0071321)	1/5	0.280451	0.686051	0.316822	0.731062	144.101	-54.2978	PDE2A
mitotic G1 DNA damage checkpoint (GO:0031571)	1/9	0.447055	0.699115	0.470112	0.731062	151.855	-54.3552	CCND1
cytoplasmic mRNA processing body assembly (GO:0033962)	1/11	0.515288	0.712965	0.533343	0.741318	160.762	-54.3895	ATXN2
negative regulation of transcription regulatory region DNA binding (GO:2000678)	1/10	0.482293	0.699115	0.50273	0.731062	152.087	-54.438	PER2
intraciliary retrograde transport (GO:0035721)	1/6	0.326298	0.686051	0.358865	0.731062	144.902	-54.5994	WDR19
negative regulation of centriole replication (GO:0046600)	1/5	0.280451	0.686051	0.316822	0.731062	145.125	-54.6836	RBM14
regulation of bone mineralization (GO:0030500)	1/10	0.482293	0.699115	0.50273	0.731062	153.068	-54.7893	TXLNG
positive regulation of telomere maintenance (GO:0032206)	1/9	0.447055	0.699115	0.470112	0.731062	153.08	-54.7935	RAD50
negative regulation of cytoplasmic translation (GO:2000766)	1/6	0.326298	0.686051	0.358865	0.731062	145.538	-54.839	CPEB3
endothelial tube morphogenesis (GO:0061154)	1/6	0.326298	0.686051	0.358865	0.731062	145.72	-54.9078	CCM2
motor neuron axon guidance (GO:0008045)	1/7	0.369225	0.686051	0.398324	0.731062	145.735	-54.9133	RNF165
positive regulation of vesicle fusion (GO:0031340)	1/5	0.280451	0.686051	0.316822	0.731062	145.779	-54.93	AKT2
regulation of dendrite development (GO:0050773)	1/7	0.369225	0.686051	0.398324	0.731062	146.189	-55.0846	DBN1
posttranscriptional gene silencing by RNA (GO:0035194)	1/7	0.369225	0.686051	0.398324	0.731062	146.447	-55.1817	AGO2
synaptic vesicle endocytosis (GO:0048488)	1/11	0.515288	0.712965	0.533343	0.741318	163.813	-55.4217	ITSN1
negative chemotaxis (GO:0050919)	1/9	0.447055	0.699115	0.470112	0.731062	154.985	-55.4755	EPHA7
establishment of protein localization to telomere (GO:0070200)	1/5	0.280451	0.686051	0.316822	0.731062	148.061	-55.79	BRCA2
positive regulation of double-strand break repair (GO:2000781)	1/7	0.369225	0.686051	0.398324	0.731062	148.239	-55.8571	NUDT16
sequestering of actin monomers (GO:0042989)	1/7	0.369225	0.686051	0.398324	0.731062	148.339	-55.8946	PFN4
peroxisome fission (GO:0016559)	1/9	0.447055	0.699115	0.470112	0.731062	156.322	-55.9538	DNM1L
transmission of nerve impulse (GO:0019226)	1/11	0.515288	0.712965	0.533343	0.741318	165.392	-55.9562	SPTBN4
vesicle targeting (GO:0006903)	1/8	0.40942	0.697666	0.435356	0.731062	155.437	-55.9597	SNAP29
cellular response to forskolin (GO:1904322)	1/7	0.369225	0.686051	0.398324	0.731062	148.525	-55.9646	ADCY6
morphogenesis of an epithelium (GO:0002009)	1/5	0.280451	0.686051	0.316822	0.731062	148.625	-56.0025	VCL
cardiac muscle cell proliferation (GO:0060038)	1/5	0.280451	0.686051	0.316822	0.731062	148.685	-56.0251	TGFBR3
mitochondrial fragmentation involved in apoptotic process (GO:0043653)	1/9	0.447055	0.699115	0.470112	0.731062	156.673	-56.0797	DNM1L
positive regulation of transcription of Notch receptor target (GO:0007221)	1/6	0.326298	0.686051	0.358865	0.731062	148.947	-56.1236	NOTCH4
regulation of DNA-templated transcription, elongation (GO:0032784)	1/10	0.482293	0.699115	0.50273	0.731062	157.005	-56.1986	TCEA2
long-chain fatty acid import (GO:0044539)	1/7	0.369225	0.686051	0.398324	0.731062	149.179	-56.2111	ACSL3
embryonic cranial skeleton morphogenesis (GO:0048701)	1/10	0.482293	0.699115	0.50273	0.731062	157.111	-56.2365	PDGFRA
histone H2B ubiquitination (GO:0033523)	1/8	0.40942	0.697666	0.435356	0.731062	156.28	-56.2631	RNF20
regulation of lipoprotein lipase activity (GO:0051004)	1/11	0.515288	0.712965	0.533343	0.741318	166.332	-56.274	PCSK5
regulation of transcription from RNA polymerase I promoter (GO:0006356)	1/6	0.326298	0.686051	0.358865	0.731062	149.424	-56.3034	UBTF
adenylate cyclase-activating dopamine receptor signaling pathway (GO:0007191)	1/5	0.280451	0.686051	0.316822	0.731062	149.759	-56.4297	GNG2
regulation of protein localization to cell surface (GO:2000008)	1/9	0.447055	0.699115	0.470112	0.731062	157.769	-56.4718	BDNF
positive regulation of mitochondrial translation (GO:0070131)	1/7	0.369225	0.686051	0.398324	0.731062	149.924	-56.4919	RMND1
cardiac myofibril assembly (GO:0055003)	1/9	0.447055	0.699115	0.470112	0.731062	158.757	-56.8256	PDGFRA
detection of light stimulus involved in visual perception (GO:0050908)	1/10	0.482293	0.699115	0.50273	0.731062	158.787	-56.8362	CNGB1
protein deneddylation (GO:0000338)	1/10	0.482293	0.699115	0.50273	0.731062	158.846	-56.8576	COPS5
positive regulation of cartilage development (GO:0061036)	1/11	0.515288	0.712965	0.533343	0.741318	168.253	-56.9239	ZBTB16
cellular response to hydroxyurea (GO:0072711)	1/7	0.369225	0.686051	0.398324	0.731062	151.225	-56.9822	BLM
regulation of mitotic cell cycle phase transition (GO:1901990)	1/6	0.326298	0.686051	0.358865	0.731062	151.744	-57.1776	ERCC3
regulation of insulin-like growth factor receptor signaling pathway (GO:0043567)	1/5	0.280451	0.686051	0.316822	0.731062	151.756	-57.182	IGFBP4
negative regulation of production of miRNAs involved in gene silencing by miRNA (GO:1903799)	1/5	0.280451	0.686051	0.316822	0.731062	151.782	-57.1918	NCOR2
neurotransmitter biosynthetic process (GO:0042136)	1/8	0.40942	0.697666	0.435356	0.731062	159.004	-57.244	DAGLA
cell maturation (GO:0048469)	1/9	0.447055	0.699115	0.470112	0.731062	160.494	-57.4472	VEGFA
chromatin silencing at telomere (GO:0006348)	1/6	0.326298	0.686051	0.358865	0.731062	152.758	-57.5598	DOT1L
cellular response to dopamine (GO:1903351)	1/9	0.447055	0.699115	0.470112	0.731062	160.833	-57.5687	LRRK2
arginine catabolic process (GO:0006527)	1/5	0.280451	0.686051	0.316822	0.731062	152.906	-57.6156	NOS3
response to light stimulus (GO:0009416)	1/6	0.326298	0.686051	0.358865	0.731062	152.944	-57.63	FECH
regulation of microtubule-based process (GO:0032886)	1/9	0.447055	0.699115	0.470112	0.731062	161.226	-57.7092	MACF1
regulation of stem cell population maintenance (GO:2000036)	1/6	0.326298	0.686051	0.358865	0.731062	153.381	-57.7946	CNOT1
elastic fiber assembly (GO:0048251)	1/5	0.280451	0.686051	0.316822	0.731062	153.475	-57.8297	TNXB
regulation of muscle contraction (GO:0006937)	1/7	0.369225	0.686051	0.398324	0.731062	153.484	-57.8335	PPP1R12B
negative regulation of insulin-like growth factor receptor signaling pathway (GO:0043569)	1/5	0.280451	0.686051	0.316822	0.731062	153.546	-57.8565	NKX3-1
pre-mRNA cleavage required for polyadenylation (GO:0098789)	1/9	0.447055	0.699115	0.470112	0.731062	161.748	-57.8962	CPSF4L
protein localization to photoreceptor outer segment (GO:1903546)	1/5	0.280451	0.686051	0.316822	0.731062	153.916	-57.9962	SPATA7
negative regulation of keratinocyte proliferation (GO:0010839)	1/7	0.369225	0.686051	0.398324	0.731062	154.542	-58.2321	KLF9
response to growth factor (GO:0070848)	1/6	0.326298	0.686051	0.358865	0.731062	154.614	-58.2592	EPHA2
regulation of actin filament polymerization (GO:0030833)	1/10	0.482293	0.699115	0.50273	0.731062	162.961	-58.3304	PLEKHG2
positive regulation of calcium ion-dependent exocytosis (GO:0045956)	1/10	0.482293	0.699115	0.50273	0.731062	162.997	-58.3432	KCNB1
ribosome disassembly (GO:0032790)	1/8	0.40942	0.697666	0.435356	0.731062	162.146	-58.3749	EIF2D
amino acid transmembrane transport (GO:0003333)	1/10	0.482293	0.699115	0.50273	0.731062	163.124	-58.3886	SLC6A6
lymphatic endothelial cell differentiation (GO:0060836)	1/6	0.326298	0.686051	0.358865	0.731062	155.407	-58.5577	SOX18
T cell mediated immunity (GO:0002456)	1/7	0.369225	0.686051	0.398324	0.731062	155.7	-58.6684	JAG1
positive regulation of calcium ion import (GO:0090280)	1/8	0.40942	0.697666	0.435356	0.731062	163.143	-58.734	PDGFB
bone morphogenesis (GO:0060349)	1/11	0.515288	0.712965	0.533343	0.741318	174.588	-59.0672	SKI
cellular response to UV-B (GO:0071493)	1/8	0.40942	0.697666	0.435356	0.731062	164.369	-59.1754	CDKN1A
glycolipid metabolic process (GO:0006664)	1/5	0.280451	0.686051	0.316822	0.731062	157.626	-59.3938	POGLUT1
snoRNA localization (GO:0048254)	1/5	0.280451	0.686051	0.316822	0.731062	157.717	-59.4283	PRPF31
negative regulation of cell-cell adhesion (GO:0022408)	1/10	0.482293	0.699115	0.50273	0.731062	166.687	-59.6639	SPINT2
dynamin family protein polymerization involved in mitochondrial fission (GO:0003374)	1/9	0.447055	0.699115	0.470112	0.731062	166.922	-59.748	DNM1L
mammary gland development (GO:0030879)	1/9	0.447055	0.699115	0.470112	0.731062	167.098	-59.8112	NOTCH4
positive regulation of blood pressure (GO:0045777)	1/5	0.280451	0.686051	0.316822	0.731062	158.753	-59.8186	ID2
negative regulation of microtubule depolymerization (GO:0007026)	1/10	0.482293	0.699115	0.50273	0.731062	167.143	-59.8271	ARHGEF2
protein import into peroxisome matrix (GO:0016558)	1/9	0.447055	0.699115	0.470112	0.731062	167.446	-59.9357	PEX5
negative regulation of phosphatidylinositol 3-kinase signaling (GO:0014067)	1/8	0.40942	0.697666	0.435356	0.731062	166.642	-59.9936	DAB2IP
complement activation, alternative pathway (GO:0006957)	1/5	0.280451	0.686051	0.316822	0.731062	159.25	-60.0061	CFP
positive regulation of transforming growth factor beta production (GO:0071636)	1/6	0.326298	0.686051	0.358865	0.731062	159.266	-60.0122	PTGS2
nuclear export (GO:0051168)	1/9	0.447055	0.699115	0.470112	0.731062	167.814	-60.0673	HNRNPA1
protein ufmylation (GO:0071569)	1/5	0.280451	0.686051	0.316822	0.731062	159.503	-60.1012	UFL1
regulation of epithelial cell migration (GO:0010632)	1/5	0.280451	0.686051	0.316822	0.731062	160.191	-60.3606	MACF1
positive regulation of endoplasmic reticulum unfolded protein response (GO:1900103)	1/5	0.280451	0.686051	0.316822	0.731062	160.354	-60.422	XBP1
protein lipidation (GO:0006497)	1/5	0.280451	0.686051	0.316822	0.731062	160.643	-60.5307	ATG10
protein localization to membrane (GO:0072657)	1/10	0.482293	0.699115	0.50273	0.731062	169.142	-60.5428	SH3PXD2B
presynaptic membrane assembly (GO:0097105)	1/8	0.40942	0.697666	0.435356	0.731062	168.372	-60.6166	LRP4
behavioral fear response (GO:0001662)	1/5	0.280451	0.686051	0.316822	0.731062	160.922	-60.6361	HTR1A
actin polymerization or depolymerization (GO:0008154)	1/10	0.482293	0.699115	0.50273	0.731062	169.578	-60.6987	EVL
regulation of protein kinase A signaling (GO:0010738)	1/9	0.447055	0.699115	0.470112	0.731062	169.601	-60.707	LRRK2
positive regulation of proteasomal protein catabolic process (GO:1901800)	1/9	0.447055	0.699115	0.470112	0.731062	169.712	-60.7467	DAB2IP
positive regulation of extracellular matrix disassembly (GO:0090091)	1/6	0.326298	0.686051	0.358865	0.731062	161.277	-60.7696	FSCN1
positive regulation of cyclin-dependent protein serine/threonine kinase activity involved in G1/S transition of mitotic cell cycle (GO:0031659)	1/7	0.369225	0.686051	0.398324	0.731062	161.353	-60.7984	PKD1
negative regulation of hydrogen peroxide-induced cell death (GO:1903206)	1/9	0.447055	0.699115	0.470112	0.731062	169.946	-60.8304	LRRK2
positive regulation of NK T cell activation (GO:0051135)	1/5	0.280451	0.686051	0.316822	0.731062	161.486	-60.8485	HSPH1
negative regulation of hippo signaling (GO:0035331)	1/8	0.40942	0.697666	0.435356	0.731062	169.29	-60.9471	WWC1
synaptic vesicle priming (GO:0016082)	1/6	0.326298	0.686051	0.358865	0.731062	162.483	-61.224	SNAP29
actin filament network formation (GO:0051639)	1/8	0.40942	0.697666	0.435356	0.731062	170.462	-61.3688	ACTN1
positive regulation of phospholipase activity (GO:0010518)	1/6	0.326298	0.686051	0.358865	0.731062	163.089	-61.4526	FGFR1
release of sequestered calcium ion into cytosol by sarcoplasmic reticulum (GO:0014808)	1/6	0.326298	0.686051	0.358865	0.731062	163.136	-61.4702	NOL3
pentose-phosphate shunt, non-oxidative branch (GO:0009052)	1/5	0.280451	0.686051	0.316822	0.731062	163.214	-61.4996	SHPK
positive regulation of transcription initiation from RNA polymerase II promoter (GO:0060261)	1/7	0.369225	0.686051	0.398324	0.731062	163.383	-61.5634	SRF
regulation of receptor activity (GO:0010469)	1/7	0.369225	0.686051	0.398324	0.731062	163.628	-61.6555	PCSK9
negative regulation of vascular permeability (GO:0043116)	1/8	0.40942	0.697666	0.435356	0.731062	171.358	-61.6916	PDE2A
apical protein localization (GO:0045176)	1/5	0.280451	0.686051	0.316822	0.731062	164.021	-61.8035	VANGL2
DNA protection (GO:0042262)	1/5	0.280451	0.686051	0.316822	0.731062	164.094	-61.8312	GLRX2
positive regulation of regulatory T cell differentiation (GO:0045591)	1/5	0.280451	0.686051	0.316822	0.731062	164.467	-61.9717	BCL6
mRNA 3'-end processing by stem-loop binding and cleavage (GO:0006398)	1/5	0.280451	0.686051	0.316822	0.731062	165.227	-62.2579	LSM11
I-kappaB phosphorylation (GO:0007252)	1/10	0.482293	0.699115	0.50273	0.731062	174.075	-62.3085	DAB2IP
negative regulation of cell-matrix adhesion (GO:0001953)	1/10	0.482293	0.699115	0.50273	0.731062	174.43	-62.4357	ADAM15
multicellular organismal iron ion homeostasis (GO:0060586)	1/5	0.280451	0.686051	0.316822	0.731062	165.963	-62.5355	SLC40A1
neuron cellular homeostasis (GO:0070050)	1/7	0.369225	0.686051	0.398324	0.731062	166.463	-62.7237	TYRO3
retina vasculature development in camera-type eye (GO:0061298)	1/5	0.280451	0.686051	0.316822	0.731062	166.728	-62.8237	PDGFRA
cellular response to macrophage colony-stimulating factor stimulus (GO:0036006)	1/5	0.280451	0.686051	0.316822	0.731062	166.933	-62.9008	PDE2A
keratinocyte proliferation (GO:0043616)	1/7	0.369225	0.686051	0.398324	0.731062	166.979	-62.9183	FERMT1
regulation of dendritic spine morphogenesis (GO:0061001)	1/9	0.447055	0.699115	0.470112	0.731062	176.353	-63.124	LRRK2
digestive tract morphogenesis (GO:0048546)	1/5	0.280451	0.686051	0.316822	0.731062	167.552	-63.1341	EPHB3
positive regulation of dendritic cell chemotaxis (GO:2000510)	1/6	0.326298	0.686051	0.358865	0.731062	167.806	-63.2299	CALR
cAMP catabolic process (GO:0006198)	1/7	0.369225	0.686051	0.398324	0.731062	168.082	-63.3339	PDE2A
prostaglandin metabolic process (GO:0006693)	1/9	0.447055	0.699115	0.470112	0.731062	177.027	-63.3653	PTGS2
activation of cysteine-type endopeptidase activity involved in apoptotic process by cytochrome c (GO:0008635)	1/7	0.369225	0.686051	0.398324	0.731062	168.421	-63.4618	CASP3
protein targeting to peroxisome (GO:0006625)	1/7	0.369225	0.686051	0.398324	0.731062	169.148	-63.7356	PEX6
negative regulation of innate immune response (GO:0045824)	1/9	0.447055	0.699115	0.470112	0.731062	178.633	-63.94	TYRO3
fatty acid alpha-oxidation (GO:0001561)	1/8	0.40942	0.697666	0.435356	0.731062	177.85	-64.0288	SLC25A17
C-terminal protein deglutamylation (GO:0035609)	1/5	0.280451	0.686051	0.316822	0.731062	169.943	-64.0351	AGBL4
pharyngeal system development (GO:0060037)	1/9	0.447055	0.699115	0.470112	0.731062	179.209	-64.1461	SIX4
removal of superoxide radicals (GO:0019430)	1/9	0.447055	0.699115	0.470112	0.731062	179.34	-64.1929	NOS3
negative regulation of response to cytokine stimulus (GO:0060761)	1/5	0.280451	0.686051	0.316822	0.731062	170.476	-64.2358	KLF4
lens morphogenesis in camera-type eye (GO:0002089)	1/5	0.280451	0.686051	0.316822	0.731062	170.787	-64.3531	SKI
regulation of gastrulation (GO:0010470)	1/7	0.369225	0.686051	0.398324	0.731062	170.959	-64.4179	POGLUT1
negative regulation of macrophage differentiation (GO:0045650)	1/5	0.280451	0.686051	0.316822	0.731062	171.416	-64.59	INHBA
Wnt signaling pathway involved in dorsal/ventral axis specification (GO:0044332)	1/5	0.280451	0.686051	0.316822	0.731062	171.697	-64.6961	LRP4
iron ion transport (GO:0006826)	1/5	0.280451	0.686051	0.316822	0.731062	171.967	-64.7976	TTYH1
integrin activation (GO:0033622)	1/7	0.369225	0.686051	0.398324	0.731062	172.068	-64.8358	CX3CL1
mitotic G2 DNA damage checkpoint (GO:0007095)	1/10	0.482293	0.699115	0.50273	0.731062	181.312	-64.8988	BLM
lipoprotein transport (GO:0042953)	1/8	0.40942	0.697666	0.435356	0.731062	180.892	-65.1237	LRP1
negative regulation of gluconeogenesis (GO:0045721)	1/9	0.447055	0.699115	0.470112	0.731062	181.952	-65.1281	SIK1
peroxisome proliferator activated receptor signaling pathway (GO:0035357)	1/7	0.369225	0.686051	0.398324	0.731062	172.957	-65.1707	ACTN4
negative regulation of macroautophagy (GO:0016242)	1/9	0.447055	0.699115	0.470112	0.731062	183.477	-65.674	LRRK2
adherens junction assembly (GO:0034333)	1/7	0.369225	0.686051	0.398324	0.731062	175.33	-66.0648	VCL
protein K69-linked ufmylation (GO:1990592)	1/5	0.280451	0.686051	0.316822	0.731062	175.448	-66.1094	UFL1
regulation of DNA-templated transcription in response to stress (GO:0043620)	1/6	0.326298	0.686051	0.358865	0.731062	175.699	-66.2038	DDIT3
negative regulation of proteasomal protein catabolic process (GO:1901799)	1/5	0.280451	0.686051	0.316822	0.731062	176.558	-66.5275	PSMF1
negative regulation of cytokine production involved in inflammatory response (GO:1900016)	1/8	0.40942	0.697666	0.435356	0.731062	185.287	-66.706	CHID1
coenzyme biosynthetic process (GO:0009108)	1/7	0.369225	0.686051	0.398324	0.731062	177.11	-66.7358	PPCS
negative regulation of cell-substrate adhesion (GO:0010812)	1/10	0.482293	0.699115	0.50273	0.731062	186.635	-66.8042	DMTN
endothelial cell apoptotic process (GO:0072577)	1/5	0.280451	0.686051	0.316822	0.731062	177.535	-66.8959	DAB2IP
vasculature development (GO:0001944)	1/6	0.326298	0.686051	0.358865	0.731062	177.907	-67.0358	SOX18
ventricular compact myocardium morphogenesis (GO:0003223)	1/5	0.280451	0.686051	0.316822	0.731062	178.477	-67.2509	TGFBR3
apical junction assembly (GO:0043297)	1/7	0.369225	0.686051	0.398324	0.731062	178.992	-67.445	VCL
receptor-mediated virion attachment to host cell (GO:0046813)	1/5	0.280451	0.686051	0.316822	0.731062	179.112	-67.4899	CD81
regulation of fibroblast growth factor receptor signaling pathway (GO:0040036)	1/5	0.280451	0.686051	0.316822	0.731062	179.609	-67.6772	DUSP6
podosome assembly (GO:0071800)	1/8	0.40942	0.697666	0.435356	0.731062	189.102	-68.0795	SH3PXD2B
membrane repolarization during atrial cardiac muscle cell action potential (GO:0098914)	1/5	0.280451	0.686051	0.316822	0.731062	180.825	-68.1357	KCNJ3
mRNA methylation (GO:0080009)	1/5	0.280451	0.686051	0.316822	0.731062	181.034	-68.2141	METTL3
negative regulation of organ growth (GO:0046621)	1/5	0.280451	0.686051	0.316822	0.731062	181.24	-68.2918	WWC1
regulation of skeletal muscle cell differentiation (GO:2001014)	1/5	0.280451	0.686051	0.316822	0.731062	182.256	-68.6747	DDX17
negative regulation of telomere capping (GO:1904354)	1/5	0.280451	0.686051	0.316822	0.731062	182.888	-68.9127	RAD50
synaptic vesicle maturation (GO:0016188)	1/5	0.280451	0.686051	0.316822	0.731062	183.056	-68.9761	DLG4
positive regulation of tumor necrosis factor biosynthetic process (GO:0042535)	1/7	0.369225	0.686051	0.398324	0.731062	183.714	-69.2239	HSPB1
regulation of protein targeting to mitochondrion (GO:1903214)	1/6	0.326298	0.686051	0.358865	0.731062	184.283	-69.4384	PARL
embryonic heart tube development (GO:0035050)	1/7	0.369225	0.686051	0.398324	0.731062	184.338	-69.459	SOX18
protein maturation by protein folding (GO:0022417)	1/6	0.326298	0.686051	0.358865	0.731062	184.832	-69.6452	CALR
positive regulation of anoikis (GO:2000210)	1/5	0.280451	0.686051	0.316822	0.731062	184.906	-69.6732	SIK1
positive regulation of skeletal muscle fiber development (GO:0048743)	1/5	0.280451	0.686051	0.316822	0.731062	185.137	-69.7601	FAM129B
melanocyte differentiation (GO:0030318)	1/6	0.326298	0.686051	0.358865	0.731062	185.51	-69.9009	MEF2C
response to denervation involved in regulation of muscle adaptation (GO:0014894)	1/5	0.280451	0.686051	0.316822	0.731062	185.699	-69.972	FBXO32
neuron fate commitment (GO:0048663)	1/8	0.40942	0.697666	0.435356	0.731062	195.672	-70.445	ID2
queuosine biosynthetic process (GO:0008616)	1/7	0.369225	0.686051	0.398324	0.731062	187.026	-70.4719	TXNDC9
SREBP signaling pathway (GO:0032933)	1/5	0.280451	0.686051	0.316822	0.731062	187.307	-70.5779	INSIG1
substrate-dependent cell migration, cell extension (GO:0006930)	1/5	0.280451	0.686051	0.316822	0.731062	187.722	-70.7345	SHTN1
positive regulation of smooth muscle cell migration (GO:0014911)	1/6	0.326298	0.686051	0.358865	0.731062	188.557	-71.0487	PDGFB
inositol metabolic process (GO:0006020)	1/5	0.280451	0.686051	0.316822	0.731062	188.576	-71.0561	SLC5A3
response to axon injury (GO:0048678)	1/5	0.280451	0.686051	0.316822	0.731062	188.603	-71.0662	FLRT3
regulation of T cell activation (GO:0050863)	1/7	0.369225	0.686051	0.398324	0.731062	188.736	-71.1164	PAG1
ectoderm development (GO:0007398)	1/6	0.326298	0.686051	0.358865	0.731062	190.252	-71.6875	AMER2
endoplasmic reticulum tubular network formation (GO:0071787)	1/5	0.280451	0.686051	0.316822	0.731062	190.708	-71.8596	RTN4
positive regulation of brown fat cell differentiation (GO:0090336)	1/5	0.280451	0.686051	0.316822	0.731062	191.522	-72.1661	PTGS2
positive regulation of chemokine secretion (GO:0090197)	1/7	0.369225	0.686051	0.398324	0.731062	191.709	-72.2365	IL33
retinoic acid receptor signaling pathway (GO:0048384)	1/6	0.326298	0.686051	0.358865	0.731062	191.834	-72.2835	ACTN4
morphogenesis of a branching structure (GO:0001763)	1/5	0.280451	0.686051	0.316822	0.731062	192.162	-72.4073	NOTCH4
negative regulation of trophoblast cell migration (GO:1901164)	1/5	0.280451	0.686051	0.316822	0.731062	192.401	-72.4973	CALR
negative regulation of RNA polymerase II regulatory region sequence-specific DNA binding (GO:1903026)	1/5	0.280451	0.686051	0.316822	0.731062	193.009	-72.7265	DDIT3
presynapse assembly (GO:0099054)	1/5	0.280451	0.686051	0.316822	0.731062	193.093	-72.7581	DVL1
negative regulation of cell motility (GO:2000146)	1/9	0.447055	0.699115	0.470112	0.731062	203.636	-72.8895	SPINT2
limb morphogenesis (GO:0035108)	1/7	0.369225	0.686051	0.398324	0.731062	193.697	-72.9855	PCSK5
macrophage activation (GO:0042116)	1/7	0.369225	0.686051	0.398324	0.731062	194.125	-73.147	CD93
regulation of blood vessel diameter (GO:0097746)	1/6	0.326298	0.686051	0.358865	0.731062	194.241	-73.1908	ADCY6
negative regulation of fat cell proliferation (GO:0070345)	1/5	0.280451	0.686051	0.316822	0.731062	195.461	-73.6504	PER2
cartilage condensation (GO:0001502)	1/7	0.369225	0.686051	0.398324	0.731062	195.691	-73.7372	MGP
hyaluronan biosynthetic process (GO:0030213)	1/7	0.369225	0.686051	0.398324	0.731062	196.123	-73.8996	ABCC5
positive regulation of vascular permeability (GO:0043117)	1/5	0.280451	0.686051	0.316822	0.731062	196.666	-74.1043	PDE2A
positive regulation of osteoblast proliferation (GO:0033690)	1/6	0.326298	0.686051	0.358865	0.731062	197.001	-74.2305	CYR61
axonal transport of mitochondrion (GO:0019896)	1/6	0.326298	0.686051	0.358865	0.731062	197.342	-74.3591	MAPT
positive regulation of nuclear cell cycle DNA replication (GO:0010571)	1/5	0.280451	0.686051	0.316822	0.731062	198.861	-74.9315	WIZ
regulation of microtubule polymerization or depolymerization (GO:0031110)	1/6	0.326298	0.686051	0.358865	0.731062	199.615	-75.2158	MAPT
white fat cell differentiation (GO:0050872)	1/6	0.326298	0.686051	0.358865	0.731062	199.72	-75.2553	PER2
negative regulation of mRNA polyadenylation (GO:1900364)	1/7	0.369225	0.686051	0.398324	0.731062	199.925	-75.3323	RNF20
negative regulation of keratinocyte differentiation (GO:0045617)	1/5	0.280451	0.686051	0.316822	0.731062	199.99	-75.357	SRSF6
cellular hyperosmotic response (GO:0071474)	1/5	0.280451	0.686051	0.316822	0.731062	200.207	-75.4385	ARHGEF2
collagen metabolic process (GO:0032963)	1/5	0.280451	0.686051	0.316822	0.731062	200.276	-75.4645	TNXB
cellular response to unfolded protein (GO:0034620)	1/6	0.326298	0.686051	0.358865	0.731062	200.718	-75.6313	HSF1
protein autoprocessing (GO:0016540)	1/6	0.326298	0.686051	0.358865	0.731062	201.016	-75.7437	PCSK9
positive regulation of endoplasmic reticulum stress-induced intrinsic apoptotic signaling pathway (GO:1902237)	1/5	0.280451	0.686051	0.316822	0.731062	201.865	-76.0635	DDIT3
actin filament severing (GO:0051014)	1/5	0.280451	0.686051	0.316822	0.731062	202.57	-76.3289	FMNL1
positive regulation of RIG-I signaling pathway (GO:1900246)	1/7	0.369225	0.686051	0.398324	0.731062	204.163	-76.9291	ANKRD17
cellular protein complex localization (GO:0034629)	1/6	0.326298	0.686051	0.358865	0.731062	204.521	-77.0641	MIOS
vesicle fusion with endoplasmic reticulum-Golgi intermediate compartment (ERGIC) membrane (GO:1990668)	1/6	0.326298	0.686051	0.358865	0.731062	205.294	-77.3555	CALR
regulation of macrophage activation (GO:0043030)	1/5	0.280451	0.686051	0.316822	0.731062	205.312	-77.3623	SHPK
histone exchange (GO:0043486)	1/6	0.326298	0.686051	0.358865	0.731062	205.319	-77.3648	ANP32E
neuromuscular process controlling balance (GO:0050885)	1/7	0.369225	0.686051	0.398324	0.731062	205.682	-77.5015	SHANK1
cGMP-mediated signaling (GO:0019934)	1/5	0.280451	0.686051	0.316822	0.731062	206.045	-77.6383	PDE2A
positive regulation of mast cell chemotaxis (GO:0060754)	1/5	0.280451	0.686051	0.316822	0.731062	206.241	-77.7124	VEGFA
internal protein amino acid acetylation (GO:0006475)	1/7	0.369225	0.686051	0.398324	0.731062	207.004	-77.9999	EHHADH
mRNA cleavage involved in gene silencing by miRNA (GO:0035279)	1/5	0.280451	0.686051	0.316822	0.731062	208.396	-78.5242	AGO2
positive regulation of establishment of endothelial barrier (GO:1903142)	1/5	0.280451	0.686051	0.316822	0.731062	208.905	-78.7163	ADD1
proteolysis in other organism (GO:0035897)	1/6	0.326298	0.686051	0.358865	0.731062	209.771	-79.0426	MAP2K3
positive regulation of keratinocyte migration (GO:0051549)	1/6	0.326298	0.686051	0.358865	0.731062	209.932	-79.1031	EPB41L4B
decidualization (GO:0046697)	1/6	0.326298	0.686051	0.358865	0.731062	211.89	-79.8408	PPARD
regulation of establishment of endothelial barrier (GO:1903140)	1/7	0.369225	0.686051	0.398324	0.731062	211.966	-79.8696	IKBKB
cellular response to arsenic-containing substance (GO:0071243)	1/6	0.326298	0.686051	0.358865	0.731062	212.423	-80.0418	MKNK2
glomerular visceral epithelial cell development (GO:0072015)	1/7	0.369225	0.686051	0.398324	0.731062	212.519	-80.078	JAG1
adenylate cyclase-inhibiting G-protein coupled glutamate receptor signaling pathway (GO:0007196)	1/6	0.326298	0.686051	0.358865	0.731062	212.614	-80.1139	GRM4
glycoprotein catabolic process (GO:0006516)	1/6	0.326298	0.686051	0.358865	0.731062	212.625	-80.118	STT3B
axon regeneration (GO:0031103)	1/5	0.280451	0.686051	0.316822	0.731062	213.722	-80.5311	RTN4RL2
peptidyl-lysine methylation (GO:0018022)	1/5	0.280451	0.686051	0.316822	0.731062	216.09	-81.4236	METTL21A
eye photoreceptor cell development (GO:0042462)	1/6	0.326298	0.686051	0.358865	0.731062	220.351	-83.0291	VEGFA
negative regulation of protein homooligomerization (GO:0032463)	1/5	0.280451	0.686051	0.316822	0.731062	220.503	-83.0864	CRYAB
regulation of voltage-gated calcium channel activity (GO:1901385)	1/6	0.326298	0.686051	0.358865	0.731062	220.917	-83.2424	CACNB1
negative regulation of toll-like receptor 4 signaling pathway (GO:0034144)	1/7	0.369225	0.686051	0.398324	0.731062	221.183	-83.3423	DAB2IP
positive regulation of interleukin-1 beta production (GO:0032731)	1/5	0.280451	0.686051	0.316822	0.731062	221.988	-83.6458	HSPB1
protein retention in ER lumen (GO:0006621)	1/5	0.280451	0.686051	0.316822	0.731062	223.1	-84.0647	PDIA3
regulation of cell cycle arrest (GO:0071156)	1/6	0.326298	0.686051	0.358865	0.731062	223.608	-84.2563	AKT2
cardiolipin biosynthetic process (GO:0032049)	1/7	0.369225	0.686051	0.398324	0.731062	225.318	-84.9007	TAMM41
muscle cell development (GO:0055001)	1/6	0.326298	0.686051	0.358865	0.731062	225.784	-85.0763	KDM1A
formation of translation preinitiation complex (GO:0001731)	1/6	0.326298	0.686051	0.358865	0.731062	226.232	-85.245	EIF2D
positive regulation of cellular senescence (GO:2000774)	1/5	0.280451	0.686051	0.316822	0.731062	227.01	-85.5382	YPEL3
positive regulation of cardiac muscle cell differentiation (GO:2000727)	1/6	0.326298	0.686051	0.358865	0.731062	227.158	-85.594	MEF2C
amine metabolic process (GO:0009308)	1/5	0.280451	0.686051	0.316822	0.731062	230.981	-87.0344	INMT
lung epithelium development (GO:0060428)	1/5	0.280451	0.686051	0.316822	0.731062	232.782	-87.7131	PKD1
positive regulation of axon extension involved in axon guidance (GO:0048842)	1/5	0.280451	0.686051	0.316822	0.731062	233.749	-88.0773	VEGFA
oogenesis (GO:0048477)	1/9	0.447055	0.699115	0.470112	0.731062	247.407	-88.557	KMT2D
establishment of epithelial cell polarity (GO:0090162)	1/6	0.326298	0.686051	0.358865	0.731062	235.54	-88.7523	FERMT1
anterior/posterior axis specification (GO:0009948)	1/8	0.40942	0.697666	0.435356	0.731062	247.054	-88.9433	SKI
phospholipid catabolic process (GO:0009395)	1/5	0.280451	0.686051	0.316822	0.731062	237.535	-89.5038	LIPG
myelination in peripheral nervous system (GO:0022011)	1/7	0.369225	0.686051	0.398324	0.731062	239.125	-90.103	SKI
regulation of insulin receptor signaling pathway (GO:0046626)	1/5	0.280451	0.686051	0.316822	0.731062	245.147	-92.3722	SIK2
negative regulation of myosin-light-chain-phosphatase activity (GO:0035509)	1/5	0.280451	0.686051	0.316822	0.731062	245.407	-92.4703	IKBKB
L-glutamate transport (GO:0015813)	1/6	0.326298	0.686051	0.358865	0.731062	245.535	-92.5182	SLC25A12
long term synaptic depression (GO:0060292)	1/6	0.326298	0.686051	0.358865	0.731062	245.539	-92.52	SHANK2
cellular response to muramyl dipeptide (GO:0071225)	1/5	0.280451	0.686051	0.316822	0.731062	245.785	-92.6126	ARHGEF2
mitochondrial DNA replication (GO:0006264)	1/6	0.326298	0.686051	0.358865	0.731062	249.459	-93.9971	POLG
transcription from RNA polymerase I promoter (GO:0006360)	1/5	0.280451	0.686051	0.316822	0.731062	255.671	-96.3378	UBTF
dopamine catabolic process (GO:0042420)	1/6	0.326298	0.686051	0.358865	0.731062	258.105	-97.2549	MAOA
negative regulation of glycolytic process (GO:0045820)	1/5	0.280451	0.686051	0.316822	0.731062	260.639	-98.2095	CBFA2T3
CRD-mediated mRNA stabilization (GO:0070934)	1/5	0.280451	0.686051	0.316822	0.731062	265.821	-100.162	SYNCRIP
regulation of histone H3-K9 acetylation (GO:2000615)	1/5	0.280451	0.686051	0.316822	0.731062	276.135	-104.049	HDAC5
fatty acid elongation, saturated fatty acid (GO:0019367)	1/5	0.280451	0.686051	0.316822	0.731062	282.253	-106.354	ELOVL6
thiamine-containing compound metabolic process (GO:0042723)	1/5	0.280451	0.686051	0.316822	0.731062	304.569	-114.763	THTPA
negative regulation of necroptotic process (GO:0060546)	1/6	0.326298	0.686051	0.358865	0.731062	311.398	-117.336	ARHGEF2

## Sheet: 8m cortex
Term	Overlap	P-value	Adjusted P-value	Old P-value	Old Adjusted P-value	Z-score	Combined Score	Genes
SRP-dependent cotranslational protein targeting to membrane (GO:0006614)	4/88	0.0004088	0.0550071	0.000546034	0.071781	-4.07848	11.8288	RPL11;RPL35;RPL39;RPS24
nuclear-transcribed mRNA catabolic process, nonsense-mediated decay (GO:0000184)	4/111	0.000980377	0.0560795	0.00125982	0.071781	-4.02099	11.5844	RPL11;RPL35;RPL39;RPS24
negative regulation of axon extension (GO:0030517)	2/8	0.000424765	0.0550071	0.000730141	0.071781	-3.06182	8.88019	PTPRS;SEMA3G
translational initiation (GO:0006413)	4/114	0.00108262	0.0560795	0.00138573	0.071781	-2.9535	8.509	RPL11;RPL35;RPL39;RPS24
translation (GO:0006412)	4/155	0.00332246	0.0717098	0.00408876	0.0882491	-3.11237	8.20148	RPL11;RPL35;RPL39;RPS24
viral transcription (GO:0019083)	4/108	0.000885133	0.0560795	0.00114216	0.071781	-2.8189	8.1212	RPL11;RPL35;RPL39;RPS24
negative regulation of Notch signaling pathway (GO:0045746)	2/17	0.0020161	0.0658113	0.00270947	0.0855022	-2.95442	8.03888	DLL4;EGFL7
entrainment of circadian clock by photoperiod (GO:0043153)	2/18	0.00226232	0.0658113	0.0030026	0.0855022	-2.92529	7.95962	PPP1CB;FBXL3
positive regulation of gene expression (GO:0010628)	4/214	0.0102514	0.11578	0.0122191	0.134573	-3.51931	7.58786	DLL4;ACTA2;RPL11;ITGB8
positive regulation of Notch signaling pathway (GO:0045747)	2/19	0.00252201	0.0658113	0.00330994	0.0855022	-2.63895	7.18047	JAG2;DLL4
rRNA processing (GO:0006364)	4/181	0.00575279	0.114613	0.00696495	0.134573	-3.25468	7.05025	RPL11;RPL35;RPL39;RPS24
Notch receptor processing (GO:0007220)	2/15	0.00156454	0.0658113	0.00216628	0.0855022	-2.54687	6.92993	JAG2;DLL4
cellular response to vascular endothelial growth factor stimulus (GO:0035924)	2/20	0.00279508	0.0658113	0.00363137	0.0855022	-2.42877	6.6086	DLL4;FLT1
cell migration (GO:0016477)	3/136	0.0167052	0.11578	0.0194072	0.134573	-2.78083	5.99563	RAB1A;FLT1;COL5A1
T cell differentiation (GO:0030217)	2/20	0.00279508	0.0658113	0.00363137	0.0855022	-2.20202	5.99162	JAG2;DLL4
extracellular matrix organization (GO:0030198)	3/142	0.0187169	0.11578	0.0216749	0.134573	-2.4599	5.3037	COL5A1;ELN;ITGB8
heterophilic cell-cell adhesion via plasma membrane cell adhesion molecules (GO:0007157)	2/39	0.0103852	0.11578	0.0122636	0.134573	-2.42767	5.23421	CADM2;AMIGO1
negative regulation of neuron projection development (GO:0010977)	2/32	0.00707648	0.11578	0.00854537	0.134573	-2.37916	5.12961	PTPRS;STMN2
ERBB2 signaling pathway (GO:0038128)	2/37	0.00938167	0.11578	0.0111403	0.134573	-2.37563	5.122	HSP90AA1;MATK
blood circulation (GO:0008015)	2/39	0.0103852	0.11578	0.0122636	0.134573	-2.3219	5.00616	DLL4;ELN
homophilic cell adhesion via plasma membrane adhesion molecules (GO:0007156)	2/45	0.013665	0.11578	0.0159154	0.134573	-2.13914	4.61212	CADM2;AMIGO1
Notch signaling pathway (GO:0007219)	2/46	0.0142499	0.11578	0.016564	0.134573	-2.04017	4.39874	JAG2;DLL4
autophagosome assembly (GO:0000045)	2/33	0.00751386	0.11578	0.00903954	0.134573	-2.03754	4.39306	RAB1A;RB1CC1
regulation of circadian rhythm (GO:0042752)	2/45	0.013665	0.11578	0.0159154	0.134573	-2.0361	4.38996	PPP1CB;FBXL3
autophagy (GO:0006914)	2/46	0.0142499	0.11578	0.016564	0.134573	-1.99117	4.29308	RAB1A;RB1CC1
circadian regulation of gene expression (GO:0032922)	2/51	0.0173331	0.11578	0.0199728	0.134573	-1.9718	4.25131	PPP1CB;TOP1
regulation of cell migration (GO:0030334)	2/41	0.0114341	0.11578	0.0134344	0.134573	-1.73953	3.75053	JAG2;MINK1
positive regulation of MAPK cascade (GO:0043410)	2/55	0.0199845	0.11578	0.0228926	0.134573	-1.69886	3.66286	TRAF7;FLT1
endocytosis (GO:0006897)	2/64	0.0265202	0.11578	0.0300553	0.134573	-1.47068	3.17087	RAB1A;VAMP7
chromatin remodeling (GO:0006338)	2/67	0.0288661	0.11578	0.0326166	0.134573	-1.33498	2.87831	TOP1;SMARCA1
vascular endothelial growth factor receptor signaling pathway (GO:0048010)	2/68	0.029666	0.11578	0.0334889	0.134573	-1.3345	2.87727	HSP90AA1;FLT1
vesicle-mediated transport (GO:0016192)	2/70	0.0312919	0.11578	0.0352608	0.134573	-0.996981	2.14955	RAB1A;VAMP7
transmembrane receptor protein tyrosine kinase signaling pathway (GO:0007169)	2/72	0.0329525	0.120207	0.0370684	0.135221	-0.989732	2.09679	FLT1;MATK
protein dephosphorylation (GO:0006470)	2/79	0.0390277	0.12327	0.0436671	0.139155	-0.93427	1.95578	PPP1CB;PTPRS
innate immune response (GO:0045087)	3/256	0.0808151	0.158569	0.0902637	0.172122	-1.00906	1.85825	TREML1;MATK;TREM2
muscle contraction (GO:0006936)	2/85	0.0445459	0.123883	0.0496437	0.139155	-0.805916	1.68309	ACTA2;MYH11
negative regulation of gene expression (GO:0010629)	2/97	0.0563775	0.134538	0.0624137	0.14877	-0.737025	1.47841	DLL4;ITGB8
G2/M transition of mitotic cell cycle (GO:0000086)	2/126	0.0887194	0.161948	0.097093	0.174779	-0.116663	0.212382	PPP1CB;HSP90AA1
cell differentiation (GO:0030154)	2/136	0.100896	0.171672	0.110084	0.186351	0.0229961	-0.0405232	JAG2;MATK
protein stabilization (GO:0050821)	2/139	0.104637	0.174271	0.114068	0.189377	0.0699093	-0.122142	HSP90AA1;RPL11
positive regulation of transcription from RNA polymerase II promoter (GO:0045944)	1/712	0.943266	0.943266	0.950825	0.950825	2.20583	-0.128835	PCGF5
protein autophosphorylation (GO:0046777)	2/145	0.112228	0.180541	0.122146	0.196266	0.152926	-0.261777	FLT1;MINK1
signal transduction (GO:0007165)	2/861	0.859717	0.863049	0.877446	0.880847	2.14417	-0.315801	DLL4;HSP90AA1
ER to Golgi vesicle-mediated transport (GO:0006888)	2/152	0.121261	0.187783	0.131744	0.201904	0.232937	-0.38958	RAB1A;VAMP7
negative regulation of transcription, DNA-templated (GO:0045892)	1/408	0.804361	0.81062	0.818859	0.825232	2.0456	-0.429485	PFDN5
regulation of immune response (GO:0050776)	2/182	0.161744	0.230174	0.174593	0.24846	0.460121	-0.675881	TREML1;TREM2
transcription from RNA polymerase II promoter (GO:0006366)	1/257	0.640751	0.64826	0.657589	0.665295	1.91289	-0.829169	NFYA
intracellular signal transduction (GO:0035556)	1/238	0.612329	0.621934	0.629212	0.639082	1.93584	-0.919373	MINK1
regulation of transcription, DNA-templated (GO:0006355)	2/456	0.540732	0.564716	0.565568	0.588281	1.69632	-0.969331	NFYA;PFDN5
membrane organization (GO:0061024)	2/223	0.220174	0.280006	0.236023	0.299657	0.767995	-0.977615	RAB1A;VAMP7
positive regulation of apoptotic process (GO:0043065)	1/231	0.601308	0.613144	0.618185	0.630354	2.02207	-0.989104	PPID
neutrophil degranulation (GO:0043312)	2/479	0.567569	0.581557	0.592557	0.606609	1.84485	-0.999993	HSP90AA1;VAMP7
multicellular organism development (GO:0007275)	1/197	0.543216	0.565032	0.559875	0.584708	1.79549	-1.025	MINK1
positive regulation of transcription, DNA-templated (GO:0045893)	2/464	0.550193	0.57	0.575094	0.595798	1.82752	-1.02728	NFYA;SMARCA1
negative regulation of transcription from RNA polymerase II promoter (GO:0000122)	2/473	0.560676	0.578546	0.585635	0.601902	1.87991	-1.02876	DLL4;PPID
protein polyubiquitination (GO:0000209)	1/211	0.568084	0.581557	0.584875	0.601902	1.90632	-1.03331	FBXL3
apoptotic process (GO:0006915)	1/195	0.53955	0.564716	0.556185	0.583206	1.83715	-1.04981	TRAF7
negative regulation of cell proliferation (GO:0008285)	2/276	0.297661	0.353643	0.316822	0.376408	1.01744	-1.0576	DLL4;ADAMTS1
cellular protein metabolic process (GO:0044267)	1/186	0.522689	0.550311	0.5392	0.567694	1.81031	-1.08125	CALB1
protein ubiquitination (GO:0016567)	2/224	0.221626	0.280006	0.237544	0.300117	0.878423	-1.11818	TRAF7;FBXL3
post-translational protein modification (GO:0043687)	2/352	0.406304	0.449607	0.428904	0.470704	1.43276	-1.14533	RAB1A;FBXL3
chemical synaptic transmission (GO:0007268)	1/172	0.495243	0.523543	0.511501	0.54073	1.80199	-1.16613	MINK1
regulation of transcription from RNA polymerase II promoter (GO:0006357)	2/301	0.334015	0.384474	0.354483	0.406244	1.22315	-1.16919	KLF9;ARID4B
ion transmembrane transport (GO:0034220)	1/167	0.485068	0.514888	0.501218	0.532031	1.79748	-1.19318	GABRA2
positive regulation of cell proliferation (GO:0008284)	2/326	0.369842	0.416474	0.391445	0.438892	1.4149	-1.23936	FLT1;MATK
protein phosphorylation (GO:0006468)	2/309	0.345549	0.392531	0.366399	0.416216	1.32651	-1.24047	MINK1;MATK
cilium assembly (GO:0060271)	1/155	0.459814	0.490089	0.475662	0.506981	1.88024	-1.34092	RAB1A
positive regulation of ERK1 and ERK2 cascade (GO:0070374)	1/148	0.444521	0.477722	0.460165	0.494534	1.84951	-1.36628	TREM2
positive regulation of cell migration (GO:0030335)	1/144	0.435592	0.470076	0.451108	0.486821	1.8193	-1.37332	FLT1
spermatogenesis (GO:0007283)	1/136	0.417306	0.456043	0.432545	0.472697	1.78676	-1.40291	JAG2
negative regulation of canonical Wnt signaling pathway (GO:0090090)	1/140	0.426521	0.462213	0.441902	0.478882	1.8403	-1.42022	PFDN5
blood coagulation (GO:0007596)	1/149	0.446732	0.478114	0.462406	0.494889	1.95884	-1.44544	DOCK6
receptor-mediated endocytosis (GO:0006898)	1/137	0.419623	0.456648	0.434899	0.473272	1.85257	-1.45212	HSP90AA1
Fc-gamma receptor signaling pathway involved in phagocytosis (GO:0038096)	1/132	0.407944	0.449607	0.423033	0.468229	1.84369	-1.47381	HSP90AA1
peptidyl-serine phosphorylation (GO:0018105)	1/134	0.412643	0.452859	0.427808	0.470704	1.89081	-1.49786	TOP1
platelet degranulation (GO:0002576)	1/122	0.383886	0.428563	0.398564	0.444948	1.81175	-1.53513	PCDH7
regulation of cell proliferation (GO:0042127)	1/124	0.388774	0.432156	0.403538	0.448568	1.87186	-1.57043	JAG2
positive regulation of protein phosphorylation (GO:0001934)	1/113	0.36141	0.408757	0.375671	0.424885	1.80686	-1.61648	RB1CC1
defense response to bacterium (GO:0042742)	1/119	0.376483	0.422117	0.391026	0.438892	1.89622	-1.63544	RAB1A
protein complex assembly (GO:0006461)	1/103	0.335487	0.384474	0.34923	0.402003	1.8286	-1.74792	PPID
DNA replication (GO:0006260)	1/106	0.343371	0.391776	0.357276	0.407641	1.86702	-1.74952	TOP1
response to virus (GO:0009615)	1/100	0.327509	0.378683	0.341085	0.39438	1.826	-1.77315	ACTA2
RNA splicing (GO:0008380)	1/94	0.311269	0.363147	0.324494	0.378577	1.80699	-1.83039	PPIG
ciliary basal body docking (GO:0097711)	1/96	0.316725	0.367856	0.33007	0.383355	1.87056	-1.87068	HSP90AA1
macroautophagy (GO:0016236)	1/92	0.30577	0.361619	0.318873	0.377115	1.86523	-1.89725	RB1CC1
platelet activation (GO:0030168)	1/94	0.311269	0.363147	0.324494	0.378577	1.94336	-1.96852	DGKB
brain development (GO:0007420)	1/84	0.283337	0.338177	0.295926	0.353203	1.88825	-2.04721	SMARCA1
retrograde vesicle-mediated transport, Golgi to ER (GO:0006890)	1/80	0.271854	0.325973	0.28417	0.340741	1.93941	-2.17396	RAB1A
positive regulation of angiogenesis (GO:0045766)	1/77	0.263123	0.316971	0.275226	0.331551	1.89614	-2.17856	FLT1
transforming growth factor beta receptor signaling pathway (GO:0007179)	1/75	0.257244	0.314275	0.269202	0.328884	1.97469	-2.28568	CLDN5
regulation of cellular response to heat (GO:1900034)	1/76	0.260189	0.314902	0.27222	0.329463	1.98896	-2.29823	HSP90AA1
extracellular matrix disassembly (GO:0022617)	1/76	0.260189	0.314902	0.27222	0.329463	2.03838	-2.35534	ELN
SCF-dependent proteasomal ubiquitin-dependent protein catabolic process (GO:0031146)	1/71	0.245349	0.302597	0.257008	0.316976	2.01536	-2.40907	FBXL3
cell-matrix adhesion (GO:0007160)	1/71	0.245349	0.302597	0.257008	0.316976	2.04238	-2.44137	ITGB8
transcription, DNA-templated (GO:0006351)	1/74	0.254288	0.312135	0.266172	0.326723	2.1205	-2.46894	SMARCA1
mitochondrial respiratory chain complex I assembly (GO:0032981)	1/62	0.217891	0.280006	0.228834	0.294865	2.05342	-2.6139	MT-ND6
protein sumoylation (GO:0016925)	1/68	0.236303	0.295665	0.24773	0.309962	2.16868	-2.64261	TOP1
regulation of cell cycle (GO:0051726)	1/61	0.21478	0.280006	0.225639	0.294865	2.16764	-2.75929	LIN54
neuron differentiation (GO:0030182)	1/63	0.22099	0.280006	0.232015	0.296019	2.19906	-2.79928	SMARCA1
negative regulation of NF-kappaB transcription factor activity (GO:0032088)	1/62	0.217891	0.280006	0.228834	0.294865	2.2815	-2.90422	TAX1BP1
COPII vesicle coating (GO:0048208)	1/63	0.22099	0.280006	0.232015	0.296019	2.29637	-2.92315	RAB1A
animal organ morphogenesis (GO:0009887)	1/62	0.217891	0.280006	0.228834	0.294865	2.3211	-2.95463	ELN
ubiquitin-dependent ERAD pathway (GO:0030433)	1/60	0.211656	0.278269	0.222432	0.292435	2.36316	-3.02288	UBE2J1
integrin-mediated signaling pathway (GO:0007229)	1/56	0.19904	0.264366	0.20947	0.27822	2.27624	-3.02836	ADAMTS1
positive regulation of peptidyl-tyrosine phosphorylation (GO:0050731)	1/57	0.202212	0.267209	0.21273	0.281108	2.30303	-3.03936	TREM2
collagen catabolic process (GO:0030574)	1/56	0.19904	0.264366	0.20947	0.27822	2.35471	-3.13276	COL5A1
positive regulation of endothelial cell proliferation (GO:0001938)	1/53	0.189447	0.254232	0.199611	0.267871	2.32736	-3.18734	EGFL7
phagocytosis, engulfment (GO:0006911)	1/52	0.186224	0.251208	0.196297	0.264797	2.35085	-3.24764	VAMP7
positive regulation of JNK cascade (GO:0046330)	1/51	0.182989	0.248136	0.19297	0.261672	2.3422	-3.26451	MINK1
positive regulation of phosphatidylinositol 3-kinase signaling (GO:0014068)	1/51	0.182989	0.248136	0.19297	0.261672	2.39285	-3.33511	FLT1
mitochondrial electron transport, NADH to ubiquinone (GO:0006120)	1/46	0.16662	0.235817	0.176132	0.24928	2.51423	-3.63231	MT-ND6
chromosome segregation (GO:0007059)	1/48	0.173206	0.241184	0.182908	0.254695	2.57266	-3.65882	TOP1
vesicle fusion (GO:0006906)	1/51	0.182989	0.248136	0.19297	0.261672	2.63237	-3.66893	VAMP7
monocyte chemotaxis (GO:0002548)	1/38	0.139754	0.208025	0.14847	0.220998	2.68058	-4.20878	FLT1
positive regulation of cholesterol efflux (GO:0010875)	1/13	0.0501652	0.129928	0.0560125	0.145072	2.18031	-4.44952	PLTP
positive regulation of calcium-mediated signaling (GO:0050850)	1/10	0.0388138	0.12327	0.0442755	0.139155	2.21511	-4.63706	TREM2
cardiac ventricle morphogenesis (GO:0003208)	1/7	0.0273285	0.11578	0.032395	0.134573	2.16801	-4.67435	DLL4
cellular response to hormone stimulus (GO:0032870)	1/34	0.126002	0.190845	0.134299	0.203412	2.95176	-4.88897	GPR22
establishment of endothelial intestinal barrier (GO:0090557)	1/10	0.0388138	0.12327	0.0442755	0.139155	2.35193	-4.92347	RAB1A
pericardium morphogenesis (GO:0003344)	1/6	0.0234701	0.11578	0.0284027	0.134573	2.31023	-4.981	DLL4
high-density lipoprotein particle remodeling (GO:0034375)	1/17	0.0650946	0.141677	0.0714419	0.155491	2.58013	-5.04211	PLTP
positive regulation of vascular endothelial growth factor receptor signaling pathway (GO:0030949)	1/12	0.0463962	0.123883	0.052116	0.139155	2.41854	-5.05094	FLT1
positive regulation of phospholipase C activity (GO:0010863)	1/8	0.0311719	0.11578	0.0363712	0.134573	2.40498	-5.18528	FLT1
cellular response to nerve growth factor stimulus (GO:1990090)	1/12	0.0463962	0.123883	0.052116	0.139155	2.53468	-5.29348	STMN2
endosome to lysosome transport (GO:0008333)	1/34	0.126002	0.190845	0.134299	0.203412	3.25646	-5.39365	VAMP7
negative regulation of type I interferon production (GO:0032480)	1/33	0.12253	0.187783	0.13072	0.201527	3.24351	-5.42466	TAX1BP1
regulation of cholesterol biosynthetic process (GO:0045540)	1/33	0.12253	0.187783	0.13072	0.201527	3.2788	-5.48369	NFYA
regulation of potassium ion transmembrane transport (GO:1901379)	1/14	0.0539194	0.133001	0.0598933	0.147737	2.73716	-5.52193	DPP10
Notch signaling involved in heart development (GO:0061314)	1/9	0.0350003	0.120868	0.0403313	0.139155	2.61533	-5.52634	DLL4
regulation of cytosolic calcium ion concentration (GO:0051480)	1/31	0.115546	0.183598	0.123519	0.196266	3.32684	-5.63902	CALB1
myelination (GO:0042552)	1/21	0.0797923	0.157757	0.0866235	0.171263	3.07868	-5.6854	AMIGO1
JNK cascade (GO:0007254)	1/42	0.153292	0.221802	0.162413	0.235	3.80667	-5.73273	MINK1
response to cold (GO:0009409)	1/12	0.0463962	0.123883	0.052116	0.139155	2.74894	-5.74094	HSP90AA1
response to unfolded protein (GO:0006986)	1/29	0.108507	0.17675	0.116259	0.189377	3.3614	-5.82537	HSP90AA1
actin cytoskeleton reorganization (GO:0031532)	1/40	0.14655	0.216893	0.15547	0.230095	3.81972	-5.83787	MINK1
positive regulation of protein secretion (GO:0050714)	1/29	0.108507	0.17675	0.116259	0.189377	3.38153	-5.86026	PPID
activation of MAPKKK activity (GO:0000185)	1/7	0.0273285	0.11578	0.032395	0.134573	2.72546	-5.87626	TRAF7
phosphorylation (GO:0016310)	1/30	0.112033	0.180541	0.119896	0.194082	3.43497	-5.87997	TOP1
peptidyl-tyrosine phosphorylation (GO:0018108)	1/47	0.169919	0.237887	0.179527	0.251338	4.09901	-5.88601	FLT1
protein localization to plasma membrane (GO:0072659)	1/51	0.182989	0.248136	0.19297	0.261672	4.26126	-5.93925	DPP10
antimicrobial humoral immune response mediated by antimicrobial peptide (GO:0061844)	1/43	0.156644	0.225393	0.165864	0.238659	3.99852	-5.95744	RPL39
nucleobase-containing small molecule interconversion (GO:0015949)	1/31	0.115546	0.183598	0.123519	0.196266	3.5182	-5.96339	CMPK1
dendritic cell differentiation (GO:0097028)	1/10	0.0388138	0.12327	0.0442755	0.139155	2.90725	-6.08597	TREM2
protein destabilization (GO:0031648)	1/26	0.097844	0.170078	0.105258	0.182965	3.44131	-6.09627	FBXL3
Golgi organization (GO:0007030)	1/68	0.236303	0.295665	0.24773	0.309962	5.00576	-6.09967	RAB1A
angiogenesis (GO:0001525)	1/93	0.308525	0.363147	0.32169	0.378577	6.02301	-6.10099	DLL4
defense response to Gram-positive bacterium (GO:0050830)	1/42	0.153292	0.221802	0.162413	0.235	4.05836	-6.11177	RPL39
positive regulation of protein binding (GO:0032092)	1/38	0.139754	0.208025	0.14847	0.220998	3.90431	-6.13015	RPL11
dorsal aorta morphogenesis (GO:0035912)	1/7	0.0273285	0.11578	0.032395	0.134573	2.84405	-6.13195	DLL4
virion assembly (GO:0019068)	1/11	0.0426124	0.123883	0.0482037	0.139155	2.95235	-6.16575	RAB1A
peptidyl-tyrosine autophosphorylation (GO:0038083)	1/44	0.159982	0.228925	0.1693	0.242258	4.20456	-6.19904	MATK
positive regulation of apoptotic signaling pathway (GO:2001235)	1/9	0.0350003	0.120868	0.0403313	0.139155	2.93794	-6.20803	TRAF7
regulation of macroautophagy (GO:0016241)	1/70	0.242345	0.301766	0.253928	0.316189	5.19766	-6.22732	RB1CC1
protein N-linked glycosylation via asparagine (GO:0018279)	1/42	0.153292	0.221802	0.162413	0.235	4.18136	-6.297	UBE2J1
positive regulation of neuron projection development (GO:0010976)	1/50	0.17974	0.248136	0.18963	0.261672	4.525	-6.30684	STMN2
outflow tract morphogenesis (GO:0003151)	1/28	0.104966	0.174271	0.112607	0.188162	3.61389	-6.31398	CLDN5
ribosomal large subunit assembly (GO:0000027)	1/19	0.0724722	0.147798	0.0790634	0.16124	3.30832	-6.32522	RPL11
calcium ion regulated exocytosis (GO:0017156)	1/8	0.0311719	0.11578	0.0363712	0.134573	2.93456	-6.32709	VAMP7
autophagosome maturation (GO:0097352)	1/27	0.101412	0.171672	0.10894	0.185627	3.60854	-6.35886	VAMP7
nucleoside triphosphate biosynthetic process (GO:0009142)	1/8	0.0311719	0.11578	0.0363712	0.134573	2.95148	-6.36357	CMPK1
mitochondrial transport (GO:0006839)	1/36	0.132905	0.20013	0.141413	0.212942	3.96436	-6.37781	HSP90AA1
positive regulation of telomerase activity (GO:0051973)	1/33	0.12253	0.187783	0.13072	0.201527	3.82606	-6.39897	HSP90AA1
protein targeting to mitochondrion (GO:0006626)	1/28	0.104966	0.174271	0.112607	0.188162	3.67387	-6.41877	TRNT1
positive regulation of phosphatidylinositol 3-kinase activity (GO:0043552)	1/24	0.0906657	0.161948	0.0978494	0.174779	3.63822	-6.62331	FLT1
carbohydrate phosphorylation (GO:0046835)	1/6	0.0234701	0.11578	0.0284027	0.134573	3.08142	-6.64374	GNPTAB
regulation of tumor necrosis factor-mediated signaling pathway (GO:0010803)	1/32	0.119045	0.186865	0.127127	0.19955	3.97366	-6.66531	TAX1BP1
positive regulation of protein localization to plasma membrane (GO:1903078)	1/7	0.0273285	0.11578	0.032395	0.134573	3.13415	-6.75742	TREM2
blood vessel remodeling (GO:0001974)	1/12	0.0463962	0.123883	0.052116	0.139155	3.28384	-6.85803	DLL4
viral release from host cell (GO:0019076)	1/6	0.0234701	0.11578	0.0284027	0.134573	3.2068	-6.91406	PPID
skin development (GO:0043588)	1/17	0.0650946	0.141677	0.0714419	0.155491	3.5468	-6.93118	COL5A1
nucleoside diphosphate phosphorylation (GO:0006165)	1/7	0.0273285	0.11578	0.032395	0.134573	3.21688	-6.9358	CMPK1
negative regulation of interferon-beta production (GO:0032688)	1/7	0.0273285	0.11578	0.032395	0.134573	3.23284	-6.97021	PTPRS
cellular response to thyroid hormone stimulus (GO:0097067)	1/10	0.0388138	0.12327	0.0442755	0.139155	3.33772	-6.9871	KLF9
negative regulation of ubiquitin protein ligase activity (GO:1904667)	1/7	0.0273285	0.11578	0.032395	0.134573	3.24617	-6.99893	RPL11
DNA topological change (GO:0006265)	1/8	0.0311719	0.11578	0.0363712	0.134573	3.25843	-7.02537	TOP1
lipid phosphorylation (GO:0046834)	1/8	0.0311719	0.11578	0.0363712	0.134573	3.30397	-7.12356	DGKB
regulation of cell adhesion (GO:0030155)	1/24	0.0906657	0.161948	0.0978494	0.174779	3.92271	-7.14122	PPP1CB
ventricular trabecula myocardium morphogenesis (GO:0003222)	1/8	0.0311719	0.11578	0.0363712	0.134573	3.45023	-7.43891	DLL4
regulation of cell-cell adhesion (GO:0022407)	1/8	0.0311719	0.11578	0.0363712	0.134573	3.45737	-7.45431	MINK1
positive regulation of viral genome replication (GO:0045070)	1/24	0.0906657	0.161948	0.0978494	0.174779	4.10237	-7.4683	PPID
collagen fibril organization (GO:0030199)	1/24	0.0906657	0.161948	0.0978494	0.174779	4.13309	-7.52422	COL5A1
ribosomal small subunit biogenesis (GO:0042274)	1/17	0.0650946	0.141677	0.0714419	0.155491	3.87651	-7.5755	RPS24
adherens junction organization (GO:0034332)	1/32	0.119045	0.186865	0.127127	0.19955	4.54779	-7.62834	CADM2
chloride transmembrane transport (GO:1902476)	1/24	0.0906657	0.161948	0.0978494	0.174779	4.20531	-7.65569	GABRA2
phagocytosis (GO:0006909)	1/25	0.0942619	0.16608	0.101561	0.178941	4.26845	-7.66307	CD302
antibacterial humoral response (GO:0019731)	1/27	0.101412	0.171672	0.10894	0.185627	4.39244	-7.74024	RPL39
wound healing, spreading of epidermal cells (GO:0035313)	1/6	0.0234701	0.11578	0.0284027	0.134573	3.5919	-7.74436	COL5A1
positive regulation of establishment of protein localization to plasma membrane (GO:0090004)	1/25	0.0942619	0.16608	0.101561	0.178941	4.32195	-7.75913	DPP10
mitophagy (GO:0000422)	1/27	0.101412	0.171672	0.10894	0.185627	4.443	-7.82933	RB1CC1
positive regulation of MAP kinase activity (GO:0043406)	1/41	0.149927	0.220632	0.158948	0.233907	5.20069	-7.8596	FLT1
learning (GO:0007612)	1/24	0.0906657	0.161948	0.0978494	0.174779	4.34057	-7.90192	CLDN5
lysosome organization (GO:0007040)	1/26	0.097844	0.170078	0.105258	0.182965	4.50644	-7.98316	GNPTAB
positive regulation of nitric oxide biosynthetic process (GO:0045429)	1/24	0.0906657	0.161948	0.0978494	0.174779	4.40928	-8.02702	HSP90AA1
cell recognition (GO:0008037)	1/23	0.0870554	0.161948	0.0941225	0.174779	4.45975	-8.11889	CADM2
vasculogenesis (GO:0001570)	1/22	0.083431	0.158887	0.0903806	0.172122	4.42402	-8.13826	EGFL7
regulation of nitric-oxide synthase activity (GO:0050999)	1/22	0.083431	0.158887	0.0903806	0.172122	4.44804	-8.18245	HSP90AA1
ATP-dependent chromatin remodeling (GO:0043044)	1/22	0.083431	0.158887	0.0903806	0.172122	4.45442	-8.19417	SMARCA1
protein localization to nucleus (GO:0034504)	1/21	0.0797923	0.157757	0.0866235	0.171263	4.43811	-8.19585	RPL11
negative regulation of retrograde protein transport, ER to cytosol (GO:1904153)	1/8	0.0311719	0.11578	0.0363712	0.134573	3.81334	-8.22179	UBE2J1
maturation of SSU-rRNA from tricistronic rRNA transcript (SSU-rRNA, 5.8S rRNA, LSU-rRNA) (GO:0000462)	1/29	0.108507	0.17675	0.116259	0.189377	4.74569	-8.22438	RPS24
cytoskeletal anchoring at nuclear membrane (GO:0090286)	1/8	0.0311719	0.11578	0.0363712	0.134573	3.914	-8.43883	SUN1
ribosomal large subunit biogenesis (GO:0042273)	1/22	0.083431	0.158887	0.0903806	0.172122	4.68076	-8.61056	RPL11
cartilage development (GO:0051216)	1/20	0.0761394	0.152869	0.0828511	0.166344	4.60992	-8.65822	ITGB8
axonal fasciculation (GO:0007413)	1/9	0.0350003	0.120868	0.0403313	0.139155	4.17222	-8.81614	AMIGO1
negative regulation of microtubule polymerization (GO:0031115)	1/8	0.0311719	0.11578	0.0363712	0.134573	4.10032	-8.84055	STMN2
humoral immune response (GO:0006959)	1/47	0.169919	0.237887	0.179527	0.251338	6.48526	-9.31257	TREM2
mesoderm development (GO:0007498)	1/19	0.0724722	0.147798	0.0790634	0.16124	4.97533	-9.51239	MATK
elastic fiber assembly (GO:0048251)	1/5	0.0195965	0.11578	0.0243943	0.134573	4.58554	-9.8867	MYH11
negative regulation of proteasomal ubiquitin-dependent protein catabolic process (GO:0032435)	1/17	0.0650946	0.141677	0.0714419	0.155491	5.10467	-9.97558	RPL11
nuclear envelope organization (GO:0006998)	1/18	0.0687906	0.146039	0.0752604	0.159774	5.20661	-10.0169	SUN1
growth hormone secretion (GO:0030252)	1/6	0.0234701	0.11578	0.0284027	0.134573	4.68401	-10.099	RAB1A
negative regulation of endothelial cell migration (GO:0010596)	1/17	0.0650946	0.141677	0.0714419	0.155491	5.1689	-10.1011	DLL4
peptidyl-tyrosine dephosphorylation (GO:0035335)	1/19	0.0724722	0.147798	0.0790634	0.16124	5.30308	-10.139	PTPRS
telomere maintenance via telomerase (GO:0007004)	1/16	0.0613841	0.13946	0.067608	0.153601	5.27571	-10.393	HSP90AA1
cellular response to fibroblast growth factor stimulus (GO:0044344)	1/18	0.0687906	0.146039	0.0752604	0.159774	5.43228	-10.4511	DLL4
response to heat (GO:0009408)	1/18	0.0687906	0.146039	0.0752604	0.159774	5.58899	-10.7526	HSP90AA1
calcium-independent cell-cell adhesion via plasma membrane cell-adhesion molecules (GO:0016338)	1/20	0.0761394	0.152869	0.0828511	0.166344	5.75285	-10.8048	CLDN5
protein targeting (GO:0006605)	1/19	0.0724722	0.147798	0.0790634	0.16124	5.71382	-10.9243	RPL11
post-Golgi vesicle-mediated transport (GO:0006892)	1/19	0.0724722	0.147798	0.0790634	0.16124	5.74098	-10.9762	VAMP7
cell cycle (GO:0007049)	1/15	0.0576591	0.134538	0.0637585	0.14877	5.54432	-11.1214	JAG2
innate immune response in mucosa (GO:0002227)	1/16	0.0613841	0.13946	0.067608	0.153601	5.67043	-11.1706	RPL39
chaperone-mediated protein complex assembly (GO:0051131)	1/15	0.0576591	0.134538	0.0637585	0.14877	5.57557	-11.1841	HSP90AA1
branching involved in blood vessel morphogenesis (GO:0001569)	1/14	0.0539194	0.133001	0.0598933	0.147737	5.63028	-11.3585	DLL4
embryonic morphogenesis (GO:0048598)	1/5	0.0195965	0.11578	0.0243943	0.134573	5.2751	-11.3734	FLT1
smooth muscle contraction (GO:0006939)	1/12	0.0463962	0.123883	0.052116	0.139155	5.57439	-11.6417	MYH11
microvillus assembly (GO:0030033)	1/14	0.0539194	0.133001	0.0598933	0.147737	5.82998	-11.7614	MINK1
negative regulation of protein ubiquitination involved in ubiquitin-dependent protein catabolic process (GO:2000059)	1/10	0.0388138	0.12327	0.0442755	0.139155	5.68809	-11.9073	RPL11
supramolecular fiber organization (GO:0097435)	1/11	0.0426124	0.123883	0.0482037	0.139155	5.70284	-11.9099	COL5A1
regulation of protein complex assembly (GO:0043254)	1/15	0.0576591	0.134538	0.0637585	0.14877	5.99499	-12.0254	HSP90AA1
positive regulation of signal transduction by p53 class mediator (GO:1901798)	1/5	0.0195965	0.11578	0.0243943	0.134573	5.60589	-12.0866	RPL11
regulation of cell-matrix adhesion (GO:0001952)	1/5	0.0195965	0.11578	0.0243943	0.134573	5.60869	-12.0927	MINK1
respiratory gaseous exchange (GO:0007585)	1/12	0.0463962	0.123883	0.052116	0.139155	5.80272	-12.1185	ELN
positive regulation of axonogenesis (GO:0050772)	1/15	0.0576591	0.134538	0.0637585	0.14877	6.07193	-12.1797	AMIGO1
face morphogenesis (GO:0060325)	1/16	0.0613841	0.13946	0.067608	0.153601	6.22712	-12.2673	CLDN5
blood vessel development (GO:0001568)	1/15	0.0576591	0.134538	0.0637585	0.14877	6.29124	-12.6197	EGFL7
lipid particle organization (GO:0034389)	1/13	0.0501652	0.129928	0.0560125	0.145072	6.18921	-12.6308	PPID
response to peptide (GO:1901652)	1/12	0.0463962	0.123883	0.052116	0.139155	6.19363	-12.9349	GPR22
regulation of AMPA receptor activity (GO:2000311)	1/14	0.0539194	0.133001	0.0598933	0.147737	6.44885	-13.0099	MINK1
protein import into mitochondrial outer membrane (GO:0045040)	1/5	0.0195965	0.11578	0.0243943	0.134573	6.06606	-13.0788	HSP90AA1
dendrite morphogenesis (GO:0048813)	1/13	0.0501652	0.129928	0.0560125	0.145072	6.4279	-13.1179	MINK1
glycerolipid metabolic process (GO:0046486)	1/5	0.0195965	0.11578	0.0243943	0.134573	6.17257	-13.3084	DGKB
blood vessel morphogenesis (GO:0048514)	1/11	0.0426124	0.123883	0.0482037	0.139155	6.51666	-13.6095	FLT1
cell-cell junction assembly (GO:0007043)	1/14	0.0539194	0.133001	0.0598933	0.147737	7.05339	-14.2295	CLDN5
negative regulation of axon regeneration (GO:0048681)	1/7	0.0273285	0.11578	0.032395	0.134573	6.62835	-14.2911	PTPRS
vesicle transport along microtubule (GO:0047496)	1/6	0.0234701	0.11578	0.0284027	0.134573	6.63871	-14.3135	RAB1A
long-term memory (GO:0007616)	1/12	0.0463962	0.123883	0.052116	0.139155	6.86071	-14.3281	CALB1
negative regulation of keratinocyte proliferation (GO:0010839)	1/7	0.0273285	0.11578	0.032395	0.134573	6.93571	-14.9538	KLF9
negative regulation of cell migration involved in sprouting angiogenesis (GO:0090051)	1/11	0.0426124	0.123883	0.0482037	0.139155	7.16594	-14.9655	DLL4
regulation of protein ubiquitination (GO:0031396)	1/12	0.0463962	0.123883	0.052116	0.139155	7.22446	-15.0877	HSP90AA1
negative regulation of microtubule depolymerization (GO:0007026)	1/10	0.0388138	0.12327	0.0442755	0.139155	7.24831	-15.1734	STMN2
cellular response to nitrogen starvation (GO:0006995)	1/5	0.0195965	0.11578	0.0243943	0.134573	7.10795	-15.3252	RB1CC1
cardiac muscle fiber development (GO:0048739)	1/8	0.0311719	0.11578	0.0363712	0.134573	7.11798	-15.3468	MYH11
neurotransmitter transport (GO:0006836)	1/6	0.0234701	0.11578	0.0284027	0.134573	7.2356	-15.6004	GABRA2
positive regulation of neural precursor cell proliferation (GO:2000179)	1/6	0.0234701	0.11578	0.0284027	0.134573	7.4759	-16.1185	DLL4
positive regulation of ubiquitin protein ligase activity (GO:1904668)	1/11	0.0426124	0.123883	0.0482037	0.139155	8.04342	-16.7981	RAB1A
positive regulation of potassium ion transmembrane transport (GO:1901381)	1/7	0.0273285	0.11578	0.032395	0.134573	8.33695	-17.975	AMIGO1
positive regulation of establishment of endothelial barrier (GO:1903142)	1/5	0.0195965	0.11578	0.0243943	0.134573	8.63895	-18.6261	CLDN5
maturation of LSU-rRNA from tricistronic rRNA transcript (SSU-rRNA, 5.8S rRNA, LSU-rRNA) (GO:0000463)	1/7	0.0273285	0.11578	0.032395	0.134573	9.09503	-19.6095	RPL35
gamma-aminobutyric acid signaling pathway (GO:0007214)	1/9	0.0350003	0.120868	0.0403313	0.139155	10.4121	-22.0013	GABRA2

## Sheet: 4m Hippocampus
Term	Overlap	P-value	Adjusted P-value	Old P-value	Old Adjusted P-value	Z-score	Combined Score	Genes
negative regulation of inclusion body assembly (GO:0090084)	5/9	1.05645e-06	0.000522944	1.81324e-05	0.00897554	-2.75491	20.8162	DNAJB2;DNAJB1;DNAJA4;HSPA1B;HSPA1A
response to unfolded protein (GO:0006986)	8/29	3.6143e-07	0.000357816	3.57334e-06	0.00353761	-2.44841	19.4293	DNAJB2;HSPA8;DNAJB1;HSPH1;DNAJB5;SERPINH1;HSPB1;HSPA1A
regulation of cellular response to heat (GO:1900034)	10/76	1.74092e-05	0.00574502	6.99388e-05	0.0230798	-2.69569	13.9082	HSPA8;DNAJB1;HSPH1;BAG3;CHORDC1;FKBP4;CRYAB;CAMK2G;HSPA1B;HSPA1A
mRNA splicing, via spliceosome (GO:0000398)	16/233	0.000241597	0.0265756	0.000736327	0.080996	-3.66704	13.3031	HSPA8;FUS;METTL3;PRPF40B;CDC40;GCFC2;HNRNPH1;PCBP2;HNRNPA2B1;TRA2A;SYMPK;HNRNPC;SRSF5;SRSF6;TXNL4A;SRSF10
IRE1-mediated unfolded protein response (GO:0036498)	8/57	7.57878e-05	0.015006	0.000249552	0.0507524	-2.73103	11.4684	XBP1;HSPA5;DNAJB11;SYVN1;SRPRB;HYOU1;PDIA6;ADD1
mRNA splice site selection (GO:0006376)	4/12	0.000156684	0.0193897	0.000613729	0.075949	-2.76053	10.8848	CELF1;SRSF5;SRSF6;SRSF10
ATF6-mediated unfolded protein response (GO:0036500)	4/9	4.23169e-05	0.0104734	0.000256325	0.0507524	-2.29388	10.4576	XBP1;HSPA5;CALR;HSP90B1
response to endoplasmic reticulum stress (GO:0034976)	8/61	0.000123884	0.0193897	0.000378144	0.0623938	-2.48238	9.78804	PDIA3;TMEM33;UBQLN1;HYOU1;PDIA6;THBS4;HSP90B1;PDIA4
regulation of protein ubiquitination (GO:0031396)	4/12	0.000156684	0.0193897	0.000613729	0.075949	-2.00148	7.89185	DNAJB2;UBQLN1;HSPA1B;HSPA1A
microvillus assembly (GO:0030033)	4/14	0.000304608	0.0301562	0.000990707	0.09808	-2.17895	7.62928	RAP2B;STK26;FXYD5;TNIK
negative regulation of transcription from RNA polymerase II promoter (GO:0000122)	21/473	0.00751147	0.265584	0.0170676	0.521851	-4.62223	6.12826	ZBTB18;KLF11;URI1;ZGPAT;KDM1A;PDE2A;SOX11;KLF4;MTDH;PER2;GCFC2;PER1;SFPQ;PER3;SIN3B;NFIL3;HEY2;FOSB;CALR;RCOR3;ZMYND11
hippocampus development (GO:0021766)	3/11	0.00214392	0.151605	0.00497831	0.342765	-2.90615	5.48238	MKKS;FGF13;MFSD2A
protein stabilization (GO:0050821)	10/139	0.00244278	0.161223	0.0051934	0.342765	-2.93891	5.3634	CDKN1A;PER3;DVL1;SYVN1;WIZ;ANK2;CALR;CRYAB;HSPA1B;HSPA1A
negative regulation of cell death (GO:0060548)	5/37	0.00206315	0.151605	0.0042684	0.325055	-2.55069	4.81181	SOX11;SRSF6;SRGAP2;HSPA1B;HSPA1A
regulation of cell death (GO:0010941)	3/9	0.00113253	0.101928	0.00312598	0.281338	-2.03864	4.65521	CRYAB;HSPA1B;HSPA1A
negative regulation of cell proliferation (GO:0008285)	14/276	0.00917752	0.293089	0.0181977	0.521851	-3.61091	4.4316	KLF11;CDKN1A;WNT9A;INHBA;SSTR2;KLF4;CBFA2T3;DNAJB2;ADGRG1;DLG3;FABP7;MXI1;HSPA1B;HSPA1A
cellular response to heat (GO:0034605)	4/26	0.00359655	0.19781	0.00696031	0.382817	-2.10441	3.41008	BAG3;IER5;HSPA1B;HSPA1A
negative regulation of transcription regulatory region DNA binding (GO:2000678)	3/10	0.00158827	0.131032	0.00398687	0.325055	-1.631	3.3147	PER2;HEY2;SOX11
potassium ion transport (GO:0006813)	6/63	0.00460016	0.211785	0.00854677	0.387333	-2.06304	3.20222	KCNV1;KCNIP2;KCNC4;KCNA4;KCNAB1;KCNA6
regulation of circadian rhythm (GO:0042752)	5/45	0.00492026	0.211785	0.00899865	0.387333	-1.99895	3.10274	PRKCG;PER2;PER1;SFPQ;NR1D2
protein autophosphorylation (GO:0046777)	9/145	0.0101587	0.300088	0.0181755	0.521851	-2.57376	3.09799	MEX3B;EEF2K;GRK5;STK26;PIM1;TYRO3;SIK2;CDK12;TNIK
regulation of cell growth (GO:0001558)	5/45	0.00492026	0.211785	0.00899865	0.387333	-1.98227	3.07685	URI1;TFRC;FAM107A;CDK11B;PAPPA2
intracellular signal transduction (GO:0035556)	12/238	0.0158541	0.365014	0.0286171	0.547368	-3.03968	3.06345	PRKCG;MAPK11;NUAK1;SNRK;CAMK1D;PRKCSH;HSPB1;SIK2;TNIK;KALRN;CAMK2G;PSKH1
RNA metabolic process (GO:0016070)	5/43	0.00403597	0.210296	0.00758125	0.387333	-1.79124	2.79298	HNRNPH1;METTL3;HNRNPA2B1;PCBP2;HNRNPC
nervous system development (GO:0007399)	12/247	0.0205624	0.391476	0.0360981	0.547368	-2.82362	2.64808	PCDHGA7;CHRM1;OPHN1;DLG3;NAGLU;FABP7;CPNE6;INHBA;FGF13;EPHB2;KALRN;CAMK2G
mRNA processing (GO:0006397)	5/49	0.00708593	0.259818	0.0123617	0.466583	-1.9115	2.57627	SFPQ;CELF1;METTL3;HNRNPA2B1;SRSF5
regulation of RNA splicing (GO:0043484)	4/26	0.00359655	0.19781	0.00696031	0.382817	-1.58391	2.56664	HNRNPH1;CELF1;FASTK;CLK4
histone H3 deacetylation (GO:0070932)	3/12	0.00280633	0.173641	0.00610544	0.377774	-1.30402	2.28303	PER2;PER1;SFPQ
transcription from RNA polymerase II promoter (GO:0006366)	12/257	0.0269339	0.435027	0.0459308	0.547368	-2.67108	2.22327	BTF3;KLF11;EGR1;XBP1;NFYA;RNMT;MAX;MED20;DVL1;TARDBP;KLF4;IRF9
negative regulation of endoplasmic reticulum stress-induced intrinsic apoptotic signaling pathway (GO:1902236)	3/14	0.00447539	0.211785	0.00878413	0.387333	-1.38966	2.157	XBP1;SYVN1;HSPA1A
negative regulation of protein ubiquitination (GO:0031397)	4/34	0.00955213	0.295519	0.0159704	0.521851	-1.52223	1.85563	PRKCG;PER2;HSPA1B;HSPA1A
positive regulation of GTPase activity (GO:0043547)	7/112	0.0213737	0.399245	0.0340322	0.547368	-1.8344	1.68431	RALBP1;TBC1D2;RGS16;SRGAP2;RGS6;RAB3GAP1;RGS7
glycosaminoglycan biosynthetic process (GO:0006024)	4/37	0.0128377	0.317733	0.0206386	0.521851	-1.37061	1.57147	HEXA;GCNT2;GPC4;HS3ST2
lipid metabolic process (GO:0006629)	6/89	0.0230986	0.418901	0.0357764	0.547368	-1.63895	1.42608	CHKA;FABP5;CPNE7;CPNE6;SLC16A11;MGLL
ATP metabolic process (GO:0046034)	3/19	0.010871	0.300088	0.0180974	0.521851	-1.0124	1.2186	HSPA8;HSPA1B;HSPA1A
protein phosphorylation (GO:0006468)	12/309	0.0839343	0.482952	0.126153	0.547368	-1.60121	1.16542	PRKCG;MEX3B;NUAK1;SNRK;CSNK1A1;FASTK;STK26;PIM1;SIK2;TNIK;MAP3K6;CDK11B
regulation of small GTPase mediated signal transduction (GO:0051056)	7/129	0.0415289	0.482952	0.0617819	0.547368	-1.38522	1.00821	RALBP1;GDI1;OPHN1;CHN2;CHN1;SRGAP2;KALRN
mRNA export from nucleus (GO:0006406)	6/100	0.0379184	0.482952	0.0558125	0.547368	-1.28829	0.937664	HNRNPA2B1;SYMPK;SRSF5;SRSF6;SRSF10;CDC40
cellular protein modification process (GO:0006464)	5/84	0.0573263	0.482952	0.0793376	0.547368	-0.856071	0.623082	CHRM1;PLAT;PLOD1;PHKA2;UBE2M
negative regulation of phosphatase activity (GO:0010923)	4/51	0.0371505	0.482952	0.0527081	0.547368	-0.711557	0.517898	URI1;SPRED1;DLG3;SYTL2
ephrin receptor signaling pathway (GO:0048013)	5/82	0.0526881	0.482952	0.0735318	0.547368	-0.709045	0.516071	EPHA7;CHN1;EPHB2;KALRN;GRIN1
positive regulation of ATPase activity (GO:0032781)	3/22	0.0163578	0.36805	0.025545	0.547368	-0.507308	0.507073	DNAJB2;DNAJB1;DNAJB11
potassium ion transmembrane transport (GO:0071805)	4/53	0.0419087	0.482952	0.0587006	0.547368	-0.575122	0.418596	KCNV1;KCNIP2;KCNA4;KCNA6
RNA splicing (GO:0008380)	5/94	0.0838972	0.482952	0.111869	0.547368	-0.531738	0.387019	SFPQ;HNRNPC;CDK12;TARDBP;CDC40
mRNA 3'-end processing (GO:0031124)	4/55	0.0469951	0.482952	0.0650406	0.547368	-0.472981	0.344254	SYMPK;SRSF5;SRSF6;CDC40
positive regulation of proteasomal ubiquitin-dependent protein catabolic process (GO:0032436)	4/55	0.0469951	0.482952	0.0650406	0.547368	-0.468691	0.341132	CSNK1A1;DVL1;CBFA2T3;HSPA1A
regulation of insulin secretion (GO:0050796)	4/57	0.0524086	0.482952	0.0717231	0.547368	-0.324556	0.236224	PER2;ENSA;ADRA2A;RAPGEF4
endodermal cell differentiation (GO:0035987)	3/26	0.0256844	0.435027	0.0376545	0.547368	-0.282721	0.235322	ITGB5;COL6A1;INHBA
Ras protein signal transduction (GO:0007265)	4/56	0.0496611	0.482952	0.0683394	0.547368	-0.305944	0.222678	MAPK11;CDKN1A;RALGDS;ADRA2A
negative regulation of gene expression (GO:0010629)	5/97	0.092944	0.482952	0.122714	0.547368	-0.296265	0.215633	HEY2;SOX11;TARDBP;KLF4;XDH
protein localization to plasma membrane (GO:0072659)	4/51	0.0371505	0.482952	0.0527081	0.547368	-0.288901	0.210273	MAP7;ANK2;TNIK;FGF13
regulation of GTPase activity (GO:0043087)	4/49	0.0327202	0.469464	0.047067	0.547368	-0.236466	0.178807	RALBP1;CHN2;CHN1;RAB3GAP1
ubiquitin-dependent ERAD pathway (GO:0030433)	4/60	0.061137	0.482952	0.082375	0.547368	-0.190817	0.138884	HSPA5;SYVN1;UBQLN1;HSP90B1
regulation of cell cycle (GO:0051726)	4/61	0.0642069	0.482952	0.0860894	0.547368	-0.129481	0.0942416	PER2;GRK5;UHRF2;TARDBP
peptidyl-serine phosphorylation (GO:0018105)	6/134	0.115849	0.482952	0.152635	0.547368	-0.0810085	0.0589611	PRKCG;CAMK1D;SBK1;CSNK1A1;CAMK2G;PSKH1
phosphatidylcholine acyl-chain remodeling (GO:0036151)	3/27	0.0283774	0.435027	0.041065	0.547368	-0.0256915	0.0213843	TMEM86B;PLA2G4E;PLA2G3
negative regulation of cell growth (GO:0030308)	5/102	0.109079	0.482952	0.141822	0.547368	-0.0113293	0.00824592	DNAJB2;CDKN1A;INHBA;HSPA1B;HSPA1A
response to hypoxia (GO:0001666)	4/67	0.0842663	0.482952	0.110019	0.547368	-0.000618581	0.000450227	EGR1;PLOD1;CBFA2T3;HSP90B1
termination of RNA polymerase II transcription (GO:0006369)	4/68	0.0878755	0.482952	0.11427	0.547368	0.0616981	-0.0449063	SYMPK;SRSF5;SRSF6;CDC40
double-strand break repair via homologous recombination (GO:0000724)	4/68	0.0878755	0.482952	0.11427	0.547368	0.0630861	-0.0459165	RECQL4;MORF4L1;SFPQ;BRCA2
vascular endothelial growth factor receptor signaling pathway (GO:0048010)	4/68	0.0878755	0.482952	0.11427	0.547368	0.063902	-0.0465103	MAPK11;NCKAP1;HSPB1;BAIAP2
phosphorylation (GO:0016310)	3/30	0.0373155	0.482952	0.0521894	0.547368	0.120233	-0.0875103	PRKCG;EPHA7;EPHB2
G-protein coupled receptor signaling pathway (GO:0007186)	6/556	0.994459	0.994459	0.996747	0.996747	23.4009	-0.130016	AKAP12;GPR17;CHRM1;RGS16;ADRA2A;RAPGEF4
histone H4 acetylation (GO:0043967)	3/28	0.0312142	0.454442	0.0446256	0.547368	0.183081	-0.144393	MORF4L1;PER1;BRCA2
epidermis development (GO:0008544)	4/69	0.0915583	0.482952	0.118592	0.547368	0.20823	-0.151558	DSP;FABP5;PLOD1;KRT9
platelet aggregation (GO:0070527)	3/30	0.0373155	0.482952	0.0521894	0.547368	0.242857	-0.176761	RAP2B;TYRO3;HSPB1
innate immune response (GO:0045087)	2/256	0.988105	0.989104	0.99104	0.992042	19.874	-0.217739	TREML1;TREM2
regulation of G-protein coupled receptor protein signaling pathway (GO:0008277)	3/28	0.0312142	0.454442	0.0446256	0.547368	0.365753	-0.288464	GRK5;RGS16;RGS6
vesicle-mediated transport (GO:0016192)	4/70	0.0953136	0.482952	0.122984	0.547368	0.407153	-0.296342	CPNE6;SFT2D1;KALRN;SYTL2
positive regulation of apoptotic process (GO:0043065)	2/231	0.979493	0.981475	0.984106	0.986098	19.7031	-0.368414	KLF11;KALRN
cellular response to starvation (GO:0009267)	3/33	0.0475175	0.482952	0.0646066	0.547368	0.553322	-0.402729	HSPA8;STK26;PDK4
positive regulation of I-kappaB kinase/NF-kappaB signaling (GO:0043123)	1/145	0.973937	0.976897	0.978187	0.98116	17.2641	-0.403537	MTDH
sensory perception of smell (GO:0007608)	1/142	0.971886	0.975829	0.976394	0.980355	17.5801	-0.430153	MKKS
spermatogenesis (GO:0007283)	1/136	0.967289	0.9722	0.972355	0.97729	17.5337	-0.494349	TYRO3
protein glycosylation (GO:0006486)	3/37	0.0630055	0.482952	0.0830488	0.547368	0.732306	-0.533001	B3GNT5;MPI;GCNT2
primary miRNA processing (GO:0031053)	2/9	0.0196125	0.380713	0.0311407	0.547368	0.629585	-0.607997	HNRNPA2B1;METTL3
endoplasmic reticulum unfolded protein response (GO:0030968)	3/33	0.0475175	0.482952	0.0646066	0.547368	0.85312	-0.620934	XBP1;HSPA5;SYVN1
neurotransmitter secretion (GO:0007269)	3/41	0.0805146	0.482952	0.103464	0.547368	0.875746	-0.637402	HSPA8;GRM4;DVL1
peptidyl-threonine phosphorylation (GO:0018107)	4/61	0.0642069	0.482952	0.0860894	0.547368	0.996178	-0.725057	CAMK1D;SBK1;CAMK2G;PSKH1
protein ubiquitination involved in ubiquitin-dependent protein catabolic process (GO:0042787)	1/122	0.953435	0.959248	0.960044	0.965898	17.8487	-0.742601	SYVN1
apoptotic cell clearance (GO:0043277)	2/10	0.0241185	0.418901	0.0367436	0.547368	0.870067	-0.757064	TYRO3;PDIA6
defense response to bacterium (GO:0042742)	1/119	0.949776	0.956539	0.956765	0.963578	18.3203	-0.814038	CFP
negative regulation of protein binding (GO:0032091)	3/43	0.0899739	0.482952	0.114345	0.547368	1.12589	-0.819469	DNAJB2;KDM1A;DVL1
phospholipid metabolic process (GO:0006644)	3/43	0.0899739	0.482952	0.114345	0.547368	1.17708	-0.856725	PLPP4;PLA2G4E;PLA2G3
negative regulation of transcription, DNA-templated (GO:0045892)	14/408	0.137782	0.482952	0.200134	0.547368	1.20452	-0.876698	ZBTB18;HSPA8;ZGPAT;KDM1A;NR1D2;KLF4;CBFA2T3;CIART;PER2;GCFC2;PER1;SFPQ;HEY2;CALR
regulation of immune response (GO:0050776)	2/182	0.942064	0.949739	0.952568	0.960328	17.4246	-0.898557	TREML1;TREM2
tumor necrosis factor-mediated signaling pathway (GO:0033209)	1/113	0.941574	0.949739	0.94938	0.959068	17.5575	-0.905412	TNFRSF25
cellular calcium ion homeostasis (GO:0006874)	4/65	0.0772724	0.482952	0.101738	0.547368	1.2504	-0.910089	RMDN3;ANK2;CALR;SLC8A2
positive regulation of protein phosphorylation (GO:0001934)	1/113	0.941574	0.949739	0.94938	0.959068	17.7305	-0.91433	TNIK
3'-UTR-mediated mRNA stabilization (GO:0070935)	2/11	0.0290018	0.435027	0.0426994	0.547368	1.10674	-0.921192	HNRNPC;TARDBP
eyelid development in camera-type eye (GO:0061029)	2/8	0.0155058	0.365014	0.0259132	0.547368	0.982494	-0.990177	SOX11;INHBA
hair follicle development (GO:0001942)	2/9	0.0196125	0.380713	0.0311407	0.547368	1.04588	-1.01002	INHBA;APCDD1
receptor-mediated endocytosis (GO:0006898)	6/137	0.125033	0.482952	0.163498	0.547368	1.39128	-1.01263	HSPH1;HYOU1;CALR;WASF1;PDLIM7;HSP90B1
negative regulation of epidermal growth factor-activated receptor activity (GO:0007175)	2/9	0.0196125	0.380713	0.0311407	0.547368	1.04988	-1.01388	ERRFI1;ZGPAT
protein deubiquitination (GO:0016579)	3/239	0.937515	0.948048	0.950824	0.959547	19.0673	-1.01724	OTUB2;DMWD;RCE1
substantia nigra development (GO:0021762)	3/40	0.0759569	0.482952	0.0981871	0.547368	1.42227	-1.03519	HSPA5;NDRG2;INA
protein neddylation (GO:0045116)	2/12	0.0342409	0.482952	0.0489862	0.547368	1.48254	-1.07905	DCUN1D2;UBE2M
complement activation, classical pathway (GO:0006958)	1/101	0.920947	0.933201	0.930624	0.943007	16.7469	-1.15779	C1QB
protein complex assembly (GO:0006461)	1/103	0.924831	0.936179	0.934173	0.945636	17.8243	-1.17549	WASF1
protein localization to organelle (GO:0033365)	2/11	0.0290018	0.435027	0.0426994	0.547368	1.42408	-1.18533	CROCC;ANK2
regulation of potassium ion transmembrane transport (GO:1901379)	2/14	0.0457052	0.482952	0.0624705	0.547368	1.70598	-1.24168	KCNIP2;KCNAB1
mRNA catabolic process (GO:0006402)	2/14	0.0457052	0.482952	0.0624705	0.547368	1.78904	-1.30213	HSPA1B;HSPA1A
protein homooligomerization (GO:0051260)	1/99	0.916862	0.930014	0.926884	0.94018	18.14	-1.31616	CRYAB
regulation of mRNA splicing, via spliceosome (GO:0048024)	2/9	0.0196125	0.380713	0.0311407	0.547368	1.4719	-1.42143	SRSF10;JMJD6
negative regulation of phosphorylation (GO:0042326)	2/15	0.0518918	0.482952	0.0696286	0.547368	1.98087	-1.44176	CDKN1A;INHBA
Rac protein signal transduction (GO:0016601)	2/15	0.0518918	0.482952	0.0696286	0.547368	2.04097	-1.4855	NCKAP1;WASF1
positive regulation of potassium ion transport (GO:0043268)	2/7	0.0118216	0.300088	0.0210849	0.521851	1.23816	-1.49034	ANK2;ADRA2A
mRNA destabilization (GO:0061157)	2/7	0.0118216	0.300088	0.0210849	0.521851	1.24734	-1.5014	METTL3;GIGYF2
macroautophagy (GO:0016236)	1/92	0.900836	0.915634	0.912139	0.928076	18.2089	-1.6049	UBQLN1
keratinization (GO:0031424)	2/153	0.895365	0.911946	0.911564	0.928076	17.6484	-1.62674	DSP;KRT9
transcription elongation from RNA polymerase II promoter (GO:0006368)	1/93	0.903302	0.917199	0.914414	0.929436	18.9058	-1.63405	CDK12
protein polyubiquitination (GO:0000209)	3/211	0.897045	0.912718	0.91637	0.930468	17.9187	-1.63648	LMO7;FBXO32;FBXL4
positive regulation of sequence-specific DNA binding transcription factor activity (GO:0051091)	1/88	0.89033	0.907751	0.902418	0.921025	17.4753	-1.69135	KDM1A
positive regulation of ERK1 and ERK2 cascade (GO:0070374)	2/148	0.884396	0.904496	0.90176	0.921025	18.0194	-1.80874	GCNT2;TREM2
xenobiotic metabolic process (GO:0006805)	1/85	0.881728	0.902699	0.89443	0.915704	17.7693	-1.81897	AOC2
blood coagulation (GO:0007596)	2/149	0.886672	0.905887	0.903799	0.921484	18.5254	-1.83106	KDM1A;PLAT
extracellular matrix organization (GO:0030198)	2/142	0.869834	0.892369	0.888662	0.911684	16.4406	-1.87219	ITGB5;COL6A1
negative regulation of canonical Wnt signaling pathway (GO:0090090)	2/140	0.864617	0.887937	0.883948	0.907788	17.3919	-2.06711	CSNK1A1;DVL1
heart development (GO:0007507)	1/79	0.862451	0.886632	0.876445	0.901018	18.2922	-2.20103	MKKS
ion transport (GO:0006811)	1/77	0.855352	0.880248	0.869795	0.895111	18.0338	-2.30024	SLC8A2
chemotaxis (GO:0006935)	1/75	0.847888	0.874384	0.862788	0.88975	17.2574	-2.31655	RALBP1
extracellular matrix disassembly (GO:0022617)	1/76	0.851667	0.877367	0.866337	0.892481	18.5523	-2.42719	HTRA1
cellular senescence (GO:0090398)	2/18	0.0720526	0.482952	0.0925486	0.547368	3.34104	-2.43174	CDKN1A;CALR
cellular response to gamma radiation (GO:0071480)	2/16	0.0583568	0.482952	0.0770394	0.547368	3.40575	-2.47884	KDM1A;CRYAB
cortical actin cytoskeleton organization (GO:0030866)	2/14	0.0457052	0.482952	0.0624705	0.547368	3.44463	-2.50714	FMNL1;FMNL2
regulation of gene expression (GO:0010468)	1/73	0.840039	0.868099	0.855405	0.883978	17.9444	-2.53822	EDN3
circadian regulation of gene expression (GO:0032922)	3/51	0.131952	0.482952	0.161684	0.547368	3.52555	-2.56603	PER2;PER1;CIART
positive regulation of erythrocyte differentiation (GO:0045648)	2/20	0.0866606	0.482952	0.108866	0.547368	3.55084	-2.58444	MAPK11;INHBA
G2/M transition of mitotic cell cycle (GO:0000086)	2/126	0.822423	0.852512	0.845456	0.87736	16.3032	-2.60146	CDKN1A;ENSA
BMP signaling pathway (GO:0030509)	1/74	0.844013	0.871296	0.859145	0.886917	19.1539	-2.6389	RGMB
regulation of vesicle fusion (GO:0031338)	3/50	0.126375	0.482952	0.15547	0.547368	3.65031	-2.65684	SGSM1;TBC1D2;RUNDC1
ER to Golgi vesicle-mediated transport (GO:0006888)	6/152	0.175874	0.482952	0.222287	0.547368	3.68512	-2.68218	DCTN6;STX17;LMAN2L;ANK2;HYOU1;COPE
positive regulation of gene expression (GO:0010628)	8/214	0.162534	0.482952	0.213785	0.547368	3.73978	-2.72196	MAPK11;FUBP3;SOX11;ANK2;INHBA;KLF4;HSPA1B;HSPA1A
cellular response to growth factor stimulus (GO:0071363)	2/20	0.0866606	0.482952	0.108866	0.547368	3.76381	-2.73945	URI1;KLF4
regulation of mitotic spindle assembly (GO:1901673)	2/16	0.0583568	0.482952	0.0770394	0.547368	3.79088	-2.75915	HSPA1B;HSPA1A
cell-matrix adhesion (GO:0007160)	1/71	0.831787	0.860469	0.847626	0.878691	18.3668	-2.76012	ITGB5
cellular response to DNA damage stimulus (GO:0006974)	3/179	0.823234	0.852512	0.851192	0.880544	17.3497	-2.76845	SMARCAL1;CDKN1A;ZBTB40
positive regulation of neutrophil chemotaxis (GO:0090023)	2/23	0.11002	0.482952	0.134593	0.547368	3.82554	-2.78438	CAMK1D;THBS4
reactive oxygen species metabolic process (GO:0072593)	2/20	0.0866606	0.482952	0.108866	0.547368	3.83122	-2.78851	PDK4;AOX1
regulation of ERK1 and ERK2 cascade (GO:0070372)	2/23	0.11002	0.482952	0.134593	0.547368	4.07544	-2.96626	EPHA7;FAM83D
DNA metabolic process (GO:0006259)	2/20	0.0866606	0.482952	0.108866	0.547368	4.12213	-3.00024	SMARCAL1;DNASE1L2
alternative mRNA splicing, via spliceosome (GO:0000380)	2/11	0.0290018	0.435027	0.0426994	0.547368	3.6168	-3.01044	SFPQ;SRSF6
receptor clustering (GO:0043113)	2/16	0.0583568	0.482952	0.0770394	0.547368	4.15974	-3.02762	DLG3;DVL1
triglyceride catabolic process (GO:0019433)	2/21	0.0942684	0.482952	0.117289	0.547368	4.21282	-3.06626	FABP5;FABP7
negative regulation of JNK cascade (GO:0046329)	2/17	0.0650826	0.482952	0.084685	0.547368	4.22636	-3.07611	PER1;ZMYND11
fatty acid metabolic process (GO:0006631)	2/22	0.102059	0.482952	0.125869	0.547368	4.23534	-3.08264	PER2;MSMO1
positive regulation of cellular protein metabolic process (GO:0032270)	2/16	0.0583568	0.482952	0.0770394	0.547368	4.24513	-3.08977	INHBA;KLF4
positive regulation of cilium assembly (GO:0045724)	2/11	0.0290018	0.435027	0.0426994	0.547368	3.71929	-3.09574	CROCC;KCTD17
sprouting angiogenesis (GO:0002040)	2/22	0.102059	0.482952	0.125869	0.547368	4.25978	-3.10044	CCBE1;JMJD6
retrograde protein transport, ER to cytosol (GO:0030970)	2/14	0.0457052	0.482952	0.0624705	0.547368	4.26027	-3.10079	SYVN1;HSP90B1
negative regulation of mRNA splicing, via spliceosome (GO:0048025)	2/13	0.0398153	0.482952	0.0555832	0.547368	4.29963	-3.12944	SRSF6;SRSF10
cellular protein localization (GO:0034613)	2/22	0.102059	0.482952	0.125869	0.547368	4.30214	-3.13127	TMEM33;ANK2
ventricular septum morphogenesis (GO:0060412)	2/20	0.0866606	0.482952	0.108866	0.547368	4.31371	-3.13969	HEY2;SOX11
negative regulation of apoptotic process (GO:0043066)	11/323	0.179388	0.482952	0.242977	0.547368	4.33238	-3.15328	XBP1;HSPA5;GRK5;BAG3;PIM1;HSPB1;CRYAB;HSPA1B;HSPA1A;MTDH;HSP90B1
response to nutrient (GO:0007584)	2/11	0.0290018	0.435027	0.0426994	0.547368	3.79949	-3.1625	ENSA;SSTR2
G1/S transition of mitotic cell cycle (GO:0000082)	4/87	0.169091	0.482952	0.206836	0.547368	4.37784	-3.18636	CDKN1A;MAX;ORC3;INHBA
protein localization to nucleus (GO:0034504)	2/21	0.0942684	0.482952	0.117289	0.547368	4.38571	-3.19209	DVL1;CALR
positive regulation of phagocytosis (GO:0050766)	2/21	0.0942684	0.482952	0.117289	0.547368	4.39562	-3.1993	CAMK1D;CALR
sensory perception of sound (GO:0007605)	1/69	0.823109	0.852512	0.83943	0.872021	20.1012	-3.2075	EML2
stem cell population maintenance (GO:0019827)	2/22	0.102059	0.482952	0.125869	0.547368	4.41213	-3.21132	METTL3;KLF4
negative regulation of extrinsic apoptotic signaling pathway in absence of ligand (GO:2001240)	2/22	0.102059	0.482952	0.125869	0.547368	4.44376	-3.23434	HSPA1B;HSPA1A
oxidation-reduction process (GO:0055114)	2/119	0.797175	0.832194	0.822146	0.856763	17.7564	-3.26168	KCNAB1;PLOD1
dendrite morphogenesis (GO:0048813)	2/13	0.0398153	0.482952	0.0555832	0.547368	4.49204	-3.26948	DVL1;MAP6
posttranscriptional regulation of gene expression (GO:0010608)	2/10	0.0241185	0.418901	0.0367436	0.547368	3.76404	-3.27517	PER1;GCNT2
beta-catenin destruction complex disassembly (GO:1904886)	2/22	0.102059	0.482952	0.125869	0.547368	4.50421	-3.27834	CSNK1A1;DVL1
negative regulation of circadian rhythm (GO:0042754)	2/9	0.0196125	0.380713	0.0311407	0.547368	3.39914	-3.28259	PER2;SFPQ
chromatin remodeling (GO:0006338)	1/67	0.813985	0.845588	0.830795	0.863957	20.0383	-3.36088	MORF4L1
purine nucleotide catabolic process (GO:0006195)	2/13	0.0398153	0.482952	0.0555832	0.547368	4.62758	-3.36813	NT5C2;XDH
regulation of fatty acid biosynthetic process (GO:0042304)	2/8	0.0155058	0.365014	0.0259132	0.547368	3.3609	-3.38718	PDK4;ADIPOR2
glycogen biosynthetic process (GO:0005978)	2/18	0.0720526	0.482952	0.0925486	0.547368	4.69095	-3.41425	PER2;PPP1R3C
regulation of cell differentiation (GO:0045595)	2/23	0.11002	0.482952	0.134593	0.547368	4.6977	-3.41917	STK26;KLF4
intermediate filament organization (GO:0045109)	2/10	0.0241185	0.418901	0.0367436	0.547368	3.94989	-3.43688	DSP;KRT9
regulation of calcium ion transport (GO:0051924)	2/13	0.0398153	0.482952	0.0555832	0.547368	4.7416	-3.45112	ANK2;CAMK2G
glycolipid biosynthetic process (GO:0009247)	2/6	0.00858395	0.28327	0.0166803	0.521851	2.75725	-3.47787	B3GNT5;A3GALT2
endocytosis (GO:0006897)	1/64	0.799411	0.832194	0.816965	0.852261	19.0778	-3.50439	RALBP1
memory (GO:0007613)	2/18	0.0720526	0.482952	0.0925486	0.547368	4.81865	-3.5072	FGF13;SLC8A2
carbohydrate metabolic process (GO:0005975)	1/64	0.799411	0.832194	0.816965	0.852261	19.2599	-3.53784	PHKA2
regulation of short-term neuronal synaptic plasticity (GO:0048172)	2/11	0.0290018	0.435027	0.0426994	0.547368	4.2777	-3.56053	RAB3GAP1;SLC8A2
activation of cysteine-type endopeptidase activity involved in apoptotic process (GO:0006919)	1/63	0.794304	0.831248	0.812109	0.850647	19.4207	-3.58948	XDH
NIK/NF-kappaB signaling (GO:0038061)	1/64	0.799411	0.832194	0.816965	0.852261	19.5794	-3.59654	UBE2M
mitochondrial respiratory chain complex I assembly (GO:0032981)	1/62	0.789067	0.827517	0.807125	0.847353	19.025	-3.60192	NDUFB2
COPII vesicle coating (GO:0048208)	1/63	0.794304	0.831248	0.812109	0.850647	19.5811	-3.61912	ANKRD28
positive regulation of reactive oxygen species metabolic process (GO:2000379)	2/21	0.0942684	0.482952	0.117289	0.547368	4.99868	-3.63823	CDKN1A;XDH
regulation of complement activation (GO:0030449)	2/109	0.755622	0.798363	0.783395	0.827706	16.2515	-3.6597	C1QB;CFP
negative regulation of catalytic activity (GO:0043086)	2/15	0.0518918	0.482952	0.0696286	0.547368	5.06842	-3.68899	APBA3;TIMP4
cell cycle arrest (GO:0007050)	2/111	0.76448	0.806002	0.791693	0.832919	17.1265	-3.69366	CDKN1A;INHBA
regulation of cell morphogenesis (GO:0022604)	2/23	0.11002	0.482952	0.134593	0.547368	5.09447	-3.70795	ARC;FMNL2
regulation of transcription, DNA-templated (GO:0006355)	9/456	0.798882	0.832194	0.850306	0.880544	20.2969	-3.72834	GCFC2;NFYA;TSC22D3;CARM1;NR1D2;CALR;SRSF10;CDK11B;REXO4
negative regulation of transforming growth factor beta receptor signaling pathway (GO:0030512)	3/50	0.126375	0.482952	0.15547	0.547368	5.20386	-3.78757	CD109;MTMR4;HSPA1A
positive regulation of cell proliferation (GO:0008284)	11/326	0.186877	0.482952	0.251839	0.547368	5.32423	-3.87518	TIPIN;XBP1;CHRM1;EGR4;EDN3;GRK5;GCNT2;SOX11;CALR;OSMR;ADRA2A
negative regulation of NF-kappaB transcription factor activity (GO:0032088)	1/62	0.789067	0.827517	0.807125	0.847353	20.8776	-3.95267	KLF4
excitatory postsynaptic potential (GO:0060079)	2/9	0.0196125	0.380713	0.0311407	0.547368	4.12536	-3.9839	RAB3GAP1;GRIN1
negative regulation of cAMP biosynthetic process (GO:0030818)	2/9	0.0196125	0.380713	0.0311407	0.547368	4.15131	-4.00896	PDE2A;ADRA2A
multicellular organism development (GO:0007275)	7/197	0.217041	0.486707	0.272589	0.547368	5.57641	-4.01554	RECQL4;DBP;EDN3;GCNT2;PIM1;TNFRSF25;WNT9A
positive regulation of protein targeting to mitochondrion (GO:1903955)	1/85	0.881728	0.902699	0.89443	0.915704	39.9517	-4.08969	ELMOD1
regulation of apoptotic process (GO:0042981)	3/155	0.741682	0.789965	0.776699	0.824708	17.3875	-4.09941	STK26;TNFRSF25;CALR
O-glycan processing (GO:0016266)	1/59	0.772544	0.81191	0.791366	0.832919	20.0224	-4.17199	B3GNT5
keratinocyte differentiation (GO:0030216)	1/59	0.772544	0.81191	0.791366	0.832919	20.0931	-4.18673	DSP
skeletal system development (GO:0001501)	2/103	0.72731	0.778419	0.756741	0.809396	16.9803	-4.25341	CHRD;SOX11
response to virus (GO:0009615)	2/100	0.712141	0.768349	0.742382	0.798597	16.2448	-4.28068	URI1;HSPB1
retinoid metabolic process (GO:0001523)	1/59	0.772544	0.81191	0.791366	0.832919	20.9737	-4.3702	GPC4
apoptotic process (GO:0006915)	4/195	0.714505	0.768349	0.757072	0.809396	16.9496	-4.46639	NCKAP1;TNFRSF25;CDK11B;TRAIP
regulation of protein stability (GO:0031647)	3/56	0.161037	0.482952	0.193785	0.547368	6.15215	-4.47777	HSPA8;ELMOD1;ANK2
integrin-mediated signaling pathway (GO:0007229)	1/56	0.754731	0.798273	0.774324	0.823395	20.2015	-4.5515	ITGB5
transcription initiation from RNA polymerase II promoter (GO:0006367)	3/143	0.690855	0.753373	0.729221	0.790722	16.0731	-4.55182	MED20;NR1D2;MED15
proteasome-mediated ubiquitin-dependent protein catabolic process (GO:0043161)	4/191	0.699241	0.759169	0.742937	0.798597	16.6657	-4.59192	TRIM9;CSNK1A1;PCBP2;KCTD17
muscle organ development (GO:0007517)	1/56	0.754731	0.798273	0.774324	0.823395	20.594	-4.63993	TCF12
transmembrane transport (GO:0055085)	3/140	0.677036	0.74723	0.716187	0.781726	16.1383	-4.70243	RALBP1;ABCC5;ADD1
cellular response to lipopolysaccharide (GO:0071222)	1/55	0.748488	0.795068	0.768341	0.818792	20.5613	-4.71526	XBP1
RNA export from nucleus (GO:0006405)	3/61	0.191831	0.482952	0.22729	0.547368	6.55362	-4.76998	SRSF5;SRSF6;CDC40
neutrophil degranulation (GO:0043312)	10/479	0.751101	0.796135	0.81284	0.850647	20.96	-4.77859	DSP;HSPA8;RAP2B;DOK3;FABP5;IMPDH2;PLEKHO2;CFP;HSPA1B;HSPA1A
calcium ion transport (GO:0006816)	1/57	0.760818	0.802996	0.780154	0.826045	21.968	-4.8199	CACNG8
chemical synaptic transmission (GO:0007268)	6/172	0.254106	0.492135	0.30926	0.558699	6.80883	-4.82748	GRM4;HOMER1;DLG3;KCNIP2;CPNE6;KCNC4
antigen processing and presentation of exogenous peptide antigen via MHC class II (GO:0019886)	2/90	0.656433	0.733383	0.689222	0.770124	15.8608	-4.91825	DCTN6;KLC1
cell differentiation (GO:0030154)	3/136	0.657909	0.733383	0.698062	0.775012	15.8769	-4.92323	UHRF2;INHBA;CAMK2G
glycerophospholipid biosynthetic process (GO:0046474)	2/7	0.0118216	0.300088	0.0210849	0.521851	4.10419	-4.94013	CPNE7;CPNE6
MAPK cascade (GO:0000165)	5/229	0.672544	0.746434	0.723376	0.786969	16.9231	-4.94914	DUSP5;SPRED1;FGF13;CAMK2G;GRIN1
rRNA processing (GO:0006364)	4/181	0.658563	0.733383	0.704901	0.777528	15.9807	-4.95541	LAS1L;RPP21;IMP4;WDR12
cell migration (GO:0016477)	3/136	0.657909	0.733383	0.698062	0.775012	15.9889	-4.95796	ARC;ADGRG1;FAM83D
complement activation (GO:0006956)	2/91	0.66237	0.735966	0.694918	0.775012	16.2526	-4.98258	C1QB;CFP
spliceosomal complex assembly (GO:0000245)	2/24	0.118137	0.482952	0.143447	0.547368	6.94813	-5.05712	GCFC2;TXNL4A
positive regulation of endothelial cell proliferation (GO:0001938)	1/53	0.735525	0.784665	0.755895	0.809396	21.116	-5.12059	THBS4
proteolysis (GO:0006508)	6/175	0.266611	0.499709	0.32284	0.561284	7.45032	-5.16851	PCSK1;RNPEP;HTRA1;PLAT;RCE1;PAPPA2
SRP-dependent cotranslational protein targeting to membrane (GO:0006614)	1/88	0.89033	0.907751	0.902418	0.921025	53.4968	-5.17768	SRPRB
Wnt signaling pathway, planar cell polarity pathway (GO:0060071)	2/86	0.63185	0.714183	0.66556	0.749138	15.3925	-5.18137	DVL1;PRICKLE2
cornea development in camera-type eye (GO:0061303)	2/7	0.0118216	0.300088	0.0210849	0.521851	4.31985	-5.19971	SOX11;WNT9A
double-strand break repair (GO:0006302)	1/54	0.742088	0.789965	0.762199	0.813999	22.1571	-5.22391	BRCA2
positive regulation of Rho protein signal transduction (GO:0035025)	2/24	0.118137	0.482952	0.143447	0.547368	7.20864	-5.24673	GPR17;ADGRG1
sodium ion transmembrane transport (GO:0035725)	2/25	0.126398	0.482952	0.15242	0.547368	7.22197	-5.25643	SLC8A2;ASIC1
regulation of cardiac conduction (GO:1903779)	1/53	0.735525	0.784665	0.755895	0.809396	21.7402	-5.27196	SLC8A2
aerobic respiration (GO:0009060)	2/25	0.126398	0.482952	0.15242	0.547368	7.27176	-5.29267	COX19;MTFR1L
dendritic spine development (GO:0060996)	2/6	0.00858395	0.28327	0.0166803	0.521851	4.21224	-5.31313	EPHB2;SRGAP2
ion transmembrane transport (GO:0034220)	4/167	0.595689	0.687395	0.645108	0.738331	14.1928	-5.3201	TTYH1;GABRA5;TSC22D3;ASIC1
regulation of cellular protein localization (GO:1903827)	2/5	0.00581765	0.221518	0.012725	0.466583	3.54514	-5.34341	KDM1A;DVL1
regulation of mRNA stability (GO:0043488)	4/103	0.251494	0.492135	0.296631	0.553556	7.54086	-5.34649	HSPA8;PARN;HSPB1;HSPA1A
axon guidance (GO:0007411)	3/125	0.601194	0.692877	0.643762	0.737644	14.7793	-5.42256	OPHN1;EPHB2;PDLIM7
positive regulation of Arp2/3 complex-mediated actin nucleation (GO:2000601)	2/5	0.00581765	0.221518	0.012725	0.466583	3.61836	-5.45377	NCKAP1;WASF1
cellular response to insulin stimulus (GO:0032869)	1/53	0.735525	0.784665	0.755895	0.809396	22.4928	-5.45447	XBP1
positive regulation of interleukin-8 production (GO:0032757)	2/25	0.126398	0.482952	0.15242	0.547368	7.51732	-5.4714	HSPA1B;HSPA1A
neuron cellular homeostasis (GO:0070050)	2/7	0.0118216	0.300088	0.0210849	0.521851	4.54859	-5.47505	NELL2;TYRO3
membrane organization (GO:0061024)	5/223	0.649741	0.728624	0.702104	0.777497	17.4164	-5.51399	HSPA8;TFRC;GDI1;SYNJ2;RAB3GAP1
RNA splicing, via transesterification reactions (GO:0000375)	2/25	0.126398	0.482952	0.15242	0.547368	7.58644	-5.52171	TXNL4A;SRSF10
positive regulation of transcription, DNA-templated (GO:0045893)	10/464	0.715574	0.768349	0.782181	0.827307	20.9764	-5.52751	EGR1;FUBP3;NFYA;DVL1;SOX11;NR1D2;INHBA;KLF4;RGMB;BRCA2
collagen fibril organization (GO:0030199)	2/24	0.118137	0.482952	0.143447	0.547368	7.67262	-5.58443	ADAMTS3;SERPINH1
regulation of signal transduction by p53 class mediator (GO:1901796)	3/124	0.595742	0.687395	0.6385	0.73263	14.9334	-5.59772	MAPK11;NUAK1;BANP
actin cytoskeleton organization (GO:0030036)	2/86	0.63185	0.714183	0.66556	0.749138	16.7008	-5.62175	ADRA2A;ADD1
glycosaminoglycan catabolic process (GO:0006027)	2/25	0.126398	0.482952	0.15242	0.547368	7.73637	-5.63083	NAGLU;GPC4
protein oligomerization (GO:0051259)	1/51	0.721894	0.773458	0.742782	0.798597	22.4654	-5.77101	CAMK2G
photoreceptor cell maintenance (GO:0045494)	2/24	0.118137	0.482952	0.143447	0.547368	8.12634	-5.91467	MKKS;SPATA7
canonical Wnt signaling pathway (GO:0060070)	1/50	0.714818	0.768349	0.735964	0.794552	22.4572	-5.91772	DVL1
positive regulation of protein ubiquitination (GO:0031398)	1/50	0.714818	0.768349	0.735964	0.794552	22.763	-5.9983	UBQLN1
learning (GO:0007612)	2/24	0.118137	0.482952	0.143447	0.547368	8.25507	-6.00836	FGF13;SLC8A2
axonogenesis (GO:0007409)	3/69	0.243687	0.492135	0.282789	0.547368	8.5157	-6.03765	SLITRK3;BAIAP2;NEFH
positive regulation of NF-kappaB transcription factor activity (GO:0051092)	3/120	0.573459	0.67224	0.616914	0.71768	15.2675	-6.06331	HSPA1B;HSPA1A;MTDH
phosphatidylethanolamine acyl-chain remodeling (GO:0036152)	2/26	0.134791	0.482952	0.161498	0.547368	8.38265	-6.10122	PLA2G4E;PLA2G3
response to lipopolysaccharide (GO:0032496)	2/78	0.578624	0.677113	0.613925	0.715041	15.6811	-6.11431	TNFRSF25;LIAS
cilium assembly (GO:0060271)	4/155	0.536681	0.651121	0.587925	0.695731	14.2539	-6.11579	MKKS;WDR19;PLA2G3;CCNO
neutrophil chemotaxis (GO:0030593)	1/51	0.721894	0.773458	0.742782	0.798597	24.2051	-6.21791	EDN3
antigen processing and presentation of peptide antigen via MHC class I (GO:0002474)	2/25	0.126398	0.482952	0.15242	0.547368	8.59895	-6.25865	PDIA3;CALR
histone deacetylation (GO:0016575)	2/26	0.134791	0.482952	0.161498	0.547368	8.63196	-6.28268	MORF4L1;SIN3B
mitochondrial electron transport, NADH to ubiquinone (GO:0006120)	1/46	0.684672	0.751469	0.706844	0.777528	22.0037	-6.28701	NDUFB2
platelet degranulation (GO:0002576)	4/122	0.357176	0.542335	0.407658	0.593503	10.3301	-6.32067	CHID1;CD109;GTPBP2;MANF
SMAD protein signal transduction (GO:0060395)	1/46	0.684672	0.751469	0.706844	0.777528	22.1787	-6.33701	INHBA
protein targeting to mitochondrion (GO:0006626)	2/28	0.151926	0.482952	0.17993	0.547368	8.72041	-6.34705	PDE2A;TIMM44
cellular response to mechanical stimulus (GO:0071260)	1/47	0.692494	0.753373	0.714411	0.780648	22.4191	-6.34898	PDE2A
transforming growth factor beta receptor signaling pathway (GO:0007179)	3/75	0.283894	0.509158	0.325149	0.561957	9.41612	-6.35585	ITGB5;GCNT2;UBE2M
outflow tract morphogenesis (GO:0003151)	2/28	0.151926	0.482952	0.17993	0.547368	8.74184	-6.36265	HEY2;SOX11
generation of precursor metabolites and energy (GO:0006091)	1/48	0.700123	0.759169	0.721784	0.786101	23.0983	-6.36428	PHKA2
cell surface receptor signaling pathway (GO:0007166)	5/176	0.441503	0.585909	0.499721	0.640833	11.9435	-6.38488	EDN3;CSNK1A1;TNFRSF25;INHBA;IRF9
antigen processing and presentation of exogenous peptide antigen via MHC class I, TAP-dependent (GO:0002479)	3/73	0.27041	0.499709	0.311003	0.560825	9.20384	-6.38497	PDIA3;ITGB5;CALR
protein dephosphorylation (GO:0006470)	2/79	0.585575	0.679624	0.620698	0.718703	16.5529	-6.39301	DUSP5;MTMR4
phosphatidylinositol biosynthetic process (GO:0006661)	2/74	0.549972	0.659008	0.585909	0.695731	15.425	-6.43252	SYNJ2;MTMR4
positive regulation of pathway-restricted SMAD protein phosphorylation (GO:0010862)	1/47	0.692494	0.753373	0.714411	0.780648	22.7384	-6.43941	INHBA
Fc-gamma receptor signaling pathway involved in phagocytosis (GO:0038096)	4/132	0.413276	0.5758	0.465046	0.623348	11.6775	-6.44593	NCKAP1;PLPP4;WIPF3;BAIAP2
digestion (GO:0007586)	1/48	0.700123	0.759169	0.721784	0.786101	23.4009	-6.44766	SSTR2
protein autoubiquitination (GO:0051865)	1/46	0.684672	0.751469	0.706844	0.777528	22.7537	-6.50131	UHRF2
autophagosome maturation (GO:0097352)	2/27	0.143304	0.482952	0.170672	0.547368	8.94005	-6.50691	STX17;UBQLN1
positive regulation of cell migration (GO:0030335)	4/144	0.479043	0.606462	0.531092	0.658049	13.0649	-6.53394	XBP1;HSPA5;GCNT2;ADRA2A
neuron projection development (GO:0031175)	2/73	0.542598	0.655088	0.578674	0.693568	15.4927	-6.55321	TBC1D24;MANF
positive regulation of angiogenesis (GO:0045766)	3/77	0.297433	0.509445	0.339294	0.561957	9.71743	-6.55377	XBP1;HSPB1;MTDH
protein ubiquitination (GO:0016567)	7/224	0.31954	0.518598	0.384318	0.588818	10.0207	-6.57987	UHRF2;PEX5;SYVN1;DCAF8;UBE2G1;LMO7;FBXO32
actin filament bundle assembly (GO:0051017)	2/27	0.143304	0.482952	0.170672	0.547368	9.064	-6.59713	BAIAP2;ADD1
peptide cross-linking (GO:0018149)	1/47	0.692494	0.753373	0.714411	0.780648	23.343	-6.61064	DSP
Notch signaling pathway (GO:0007219)	1/46	0.684672	0.751469	0.706844	0.777528	23.2585	-6.64553	HEY2
negative regulation of protein kinase activity (GO:0006469)	3/78	0.304217	0.513743	0.346361	0.567711	10.0494	-6.69324	DVL1;HSPB1;TARBP2
DNA replication (GO:0006260)	3/106	0.489807	0.612572	0.534799	0.660988	13.6702	-6.69961	RECQL4;TIPIN;ORC3
retrograde vesicle-mediated transport, Golgi to ER (GO:0006890)	3/80	0.317803	0.516625	0.360471	0.570075	10.145	-6.70016	KLC1;COPE;BICD2
ubiquitin-dependent protein catabolic process (GO:0006511)	3/77	0.297433	0.509445	0.339294	0.561957	9.96999	-6.7241	XBP1;UBE2G1;FBXL4
visual perception (GO:0007601)	2/74	0.549972	0.659008	0.585909	0.695731	16.1755	-6.74548	RGS16;EML2
brain development (GO:0007420)	3/84	0.344982	0.5343	0.38854	0.588818	10.7719	-6.75181	EPHA7;ADGRG1;RAB3GAP1
interstrand cross-link repair (GO:0036297)	1/46	0.684672	0.751469	0.706844	0.777528	23.6604	-6.76038	FANCM
cellular response to oxidative stress (GO:0034599)	3/77	0.297433	0.509445	0.339294	0.561957	10.0468	-6.77592	HSPA1B;HSPA1A;RBM11
positive regulation of transcription from RNA polymerase II promoter (GO:0045944)	16/712	0.689447	0.753373	0.777225	0.824708	23.927	-6.77601	EGR1;XBP1;KDM1A;TCF12;SOX11;INHBA;KLF4;FOSL2;GRIN1;PER1;SFPQ;DBP;FUBP3;HEY2;CDK12;IER5
transcription, DNA-templated (GO:0006351)	3/74	0.277144	0.499709	0.318075	0.561284	9.77526	-6.78139	FUBP3;SWT1;MED20
cytoskeleton organization (GO:0007010)	3/91	0.392237	0.560139	0.436855	0.614327	11.719	-6.79197	ARC;FMNL2;TNIK
muscle contraction (GO:0006936)	3/85	0.351767	0.540759	0.395513	0.592624	11.0642	-6.80205	ITGB5;KCNIP2;CRYAB
cellular protein metabolic process (GO:0044267)	5/186	0.489352	0.612572	0.547507	0.670002	13.9264	-6.82517	PRKCSH;VWA1;PDIA6;HSP90B1;PAPPA2
regulation of cell proliferation (GO:0042127)	4/124	0.368437	0.549326	0.419259	0.60163	11.4394	-6.8529	NUAK1;TFRC;TNFRSF25;IER5
movement of cell or subcellular component (GO:0006928)	3/80	0.317803	0.516625	0.360471	0.570075	10.3967	-6.86636	HSPB1;WASF1;ADRA2A
negative regulation of angiogenesis (GO:0016525)	1/47	0.692494	0.753373	0.714411	0.780648	24.374	-6.90261	THBS4
regulation of alternative mRNA splicing, via spliceosome (GO:0000381)	2/31	0.178345	0.482952	0.208106	0.547368	9.52541	-6.93296	SRSF6;RBM11
mitotic cell cycle (GO:0000278)	3/86	0.358543	0.542335	0.402466	0.592624	11.3454	-6.94191	ENSA;CDK11B;CIT
platelet activation (GO:0030168)	3/94	0.412242	0.575627	0.457132	0.623348	12.5817	-6.94881	PRKCG;RAP2B;TYRO3
activation of MAPK activity (GO:0000187)	3/84	0.344982	0.5343	0.38854	0.588818	11.1168	-6.96799	DUSP5;MAPK11;GRM4
C-terminal protein lipidation (GO:0006501)	2/73	0.542598	0.655088	0.578674	0.693568	16.5983	-7.02084	CD109;SPRN
glycosaminoglycan metabolic process (GO:0030203)	2/28	0.151926	0.482952	0.17993	0.547368	9.67189	-7.03957	GPC4;CLN6
cell-cell signaling (GO:0007267)	8/280	0.390614	0.560139	0.463451	0.623348	12.2178	-7.08107	PCSK1;PCDHGA7;ADGRG1;EDN3;WNT9A;INHBA;FGF13;SSTR2
base-excision repair (GO:0006284)	2/27	0.143304	0.482952	0.170672	0.547368	9.7582	-7.1024	RECQL4;CCNO
glucose homeostasis (GO:0042593)	3/58	0.173172	0.482952	0.207042	0.547368	9.76558	-7.10776	PDK4;ADIPOR2;ADRA2A
regulation of lipid metabolic process (GO:0019216)	3/80	0.317803	0.516625	0.360471	0.570075	10.8165	-7.14365	SIN3B;CARM1;NR1D2
regulation of cell shape (GO:0008360)	3/96	0.425464	0.576999	0.470478	0.628207	12.9979	-7.14773	FMNL1;CSNK1A1;BAIAP2
negative regulation of cysteine-type endopeptidase activity involved in apoptotic process (GO:0043154)	1/45	0.676651	0.74723	0.699076	0.775012	24.5622	-7.157	KLF4
glycosphingolipid metabolic process (GO:0006687)	1/45	0.676651	0.74723	0.699076	0.775012	24.6198	-7.17378	HEXA
cellular response to drug (GO:0035690)	2/31	0.178345	0.482952	0.208106	0.547368	9.8757	-7.18792	TFRC;PDE2A
microtubule cytoskeleton organization (GO:0000226)	1/45	0.676651	0.74723	0.699076	0.775012	24.7856	-7.22209	MAP7
intracellular protein transport (GO:0006886)	4/137	0.440966	0.585909	0.493012	0.633174	13.5651	-7.25176	SGSM1;TBC1D2;STX17;RUNDC1
activation of GTPase activity (GO:0090630)	3/80	0.317803	0.516625	0.360471	0.570075	10.982	-7.25294	SGSM1;TBC1D2;RUNDC1
regulation of transcription from RNA polymerase II promoter (GO:0006357)	9/301	0.329579	0.520917	0.403912	0.592624	11.128	-7.25731	SMARCAL1;URI1;CDKN1A;DBP;KDM1A;TCF12;MED20;INHBA;FOSL2
response to calcium ion (GO:0051592)	2/27	0.143304	0.482952	0.170672	0.547368	9.9793	-7.26332	HOMER1;ALG2
protein transport (GO:0015031)	2/29	0.160647	0.482952	0.189261	0.547368	9.9908	-7.27169	LMAN2L;HSP90B1
replication fork processing (GO:0031297)	2/27	0.143304	0.482952	0.170672	0.547368	10.0397	-7.30725	SMARCAL1;FANCM
positive regulation of MAPK cascade (GO:0043410)	1/55	0.748488	0.795068	0.768341	0.818792	31.9093	-7.31767	GRM4
DNA repair (GO:0006281)	2/121	0.804696	0.836816	0.829109	0.863111	41.307	-7.35888	RECQL4;MUM1
Wnt signaling pathway (GO:0016055)	2/67	0.496624	0.61766	0.533346	0.660015	15.3949	-7.41751	CSNK1A1;WNT9A
central nervous system development (GO:0007417)	3/95	0.418865	0.5758	0.463823	0.623348	13.5223	-7.46424	NCKAP1;B3GNT5;SH3GL1
inflammatory response (GO:0006954)	6/209	0.414831	0.5758	0.478318	0.628207	13.6145	-7.51513	CD180;AOX1;TNFRSF25;ACKR1;LIAS;MGLL
positive regulation of protein kinase activity (GO:0045860)	1/41	0.642479	0.721968	0.6659	0.749138	23.2811	-7.58437	CDKN1A
cellular response to hormone stimulus (GO:0032870)	2/34	0.205392	0.485293	0.236692	0.547368	10.523	-7.60812	SIK2;ADRA2A
regulation of autophagy (GO:0010506)	1/43	0.659993	0.734149	0.682921	0.763945	25.1369	-7.76837	HSPB1
post-translational protein modification (GO:0043687)	10/352	0.373848	0.550125	0.454839	0.621949	13.065	-7.80775	PRKCSH;DCAF8;VWA1;ASB4;LMO7;FBXO32;FBXL4;PDIA6;UBE2M;HSP90B1
interferon-gamma-mediated signaling pathway (GO:0060333)	2/65	0.480657	0.606952	0.517514	0.648741	15.7232	-7.85067	CAMK2G;IRF9
protein secretion (GO:0009306)	2/32	0.187303	0.482952	0.2176	0.547368	10.8716	-7.9128	ARL4D;PDIA4
positive regulation of protein kinase B signaling (GO:0051897)	2/61	0.447812	0.59059	0.484801	0.633174	15.1418	-7.97417	GCNT2;MTDH
neuron differentiation (GO:0030182)	2/63	0.464383	0.596515	0.50133	0.640893	15.5756	-8.04718	SOX11;WNT9A
negative regulation of neuron apoptotic process (GO:0043524)	2/60	0.439419	0.584711	0.476411	0.628207	15.162	-8.13648	PRKCG;TYRO3
female pregnancy (GO:0007565)	1/41	0.642479	0.721968	0.6659	0.749138	24.9763	-8.13665	CRHR1
chromatin organization (GO:0006325)	1/40	0.633387	0.714183	0.657051	0.743407	24.2059	-8.14809	MUM1
microtubule-based movement (GO:0007018)	2/62	0.456134	0.593394	0.493108	0.633174	15.6314	-8.15798	KIF1B;KLC1
adenylate cyclase-modulating G-protein coupled receptor signaling pathway (GO:0007188)	1/40	0.633387	0.714183	0.657051	0.743407	24.4324	-8.22431	GRK5
cellular response to retinoic acid (GO:0071300)	1/40	0.633387	0.714183	0.657051	0.743407	24.4515	-8.23074	WNT9A
insulin receptor signaling pathway (GO:0008286)	2/65	0.480657	0.606952	0.517514	0.648741	16.5172	-8.24714	PDK4;BAIAP2
protein processing (GO:0016485)	1/49	0.707563	0.76556	0.728966	0.790722	30.9718	-8.27405	ADAMTS3
positive regulation of neuron differentiation (GO:0045666)	2/31	0.178345	0.482952	0.208106	0.547368	11.3829	-8.28491	TCF12;SOX11
positive regulation of cell adhesion (GO:0045785)	2/36	0.223658	0.489869	0.255868	0.547368	11.7582	-8.39084	ADGRG1;CHRD
response to cytokine (GO:0034097)	2/30	0.169457	0.482952	0.198656	0.547368	11.5628	-8.41583	OSMR;TIMP4
sodium ion transport (GO:0006814)	2/34	0.205392	0.485293	0.236692	0.547368	11.6521	-8.42447	FGF13;ASIC1
cornification (GO:0070268)	2/108	0.751087	0.796135	0.779138	0.825853	36.9835	-8.43175	DSP;KRT9
sphingolipid biosynthetic process (GO:0030148)	1/42	0.651346	0.728624	0.674521	0.756259	26.7499	-8.46896	CERS4
positive regulation of peptidyl-tyrosine phosphorylation (GO:0050731)	2/57	0.413833	0.5758	0.450751	0.617776	15.3714	-8.48494	TREM2;THBS4
cholesterol homeostasis (GO:0042632)	1/50	0.714818	0.768349	0.735964	0.794552	32.4634	-8.55446	XBP1
DNA damage response, signal transduction by p53 class mediator resulting in cell cycle arrest (GO:0006977)	2/62	0.456134	0.593394	0.493108	0.633174	16.4369	-8.57835	CDKN1A;CARM1
collagen catabolic process (GO:0030574)	2/56	0.405174	0.572417	0.44204	0.617776	15.4225	-8.60405	ADAMTS3;COL6A1
protein import into nucleus (GO:0006606)	2/41	0.269713	0.499709	0.303811	0.553556	12.4145	-8.61231	PDIA3;IPO9
positive regulation of telomerase activity (GO:0051973)	2/33	0.196321	0.482952	0.227132	0.547368	11.877	-8.64458	PARN;KLF4
regulation of cilium assembly (GO:1902017)	2/35	0.214506	0.486707	0.246274	0.547368	12.0867	-8.70358	TBC1D2;TBC1D24
gluconeogenesis (GO:0006094)	1/40	0.633387	0.714183	0.657051	0.743407	25.9396	-8.73166	PER2
negative regulation of sequence-specific DNA binding transcription factor activity (GO:0043433)	2/51	0.361021	0.542335	0.397397	0.592624	14.2964	-8.74753	KDM1A;PIM1
male gonad development (GO:0008584)	1/39	0.624064	0.710959	0.647969	0.739043	25.6685	-8.75654	INHBA
positive regulation of T cell proliferation (GO:0042102)	1/36	0.594653	0.687395	0.619256	0.717873	23.4088	-8.77468	TFRC
small GTPase mediated signal transduction (GO:0007264)	2/38	0.24204	0.492031	0.275071	0.547368	12.3808	-8.78059	RALBP1;RASL10A
cellular iron ion homeostasis (GO:0006879)	1/49	0.707563	0.76556	0.728966	0.790722	32.8739	-8.78221	TFRC
substrate adhesion-dependent cell spreading (GO:0034446)	2/30	0.169457	0.482952	0.198656	0.547368	12.1238	-8.82419	TYRO3;SRGAP2
positive regulation of translation (GO:0045727)	2/38	0.24204	0.492031	0.275071	0.547368	12.4758	-8.848	RBM3;CIRBP
apoptotic signaling pathway (GO:0097190)	2/60	0.439419	0.584711	0.476411	0.628207	16.5378	-8.8748	FASTK;TNFRSF25
peptidyl-tyrosine phosphorylation (GO:0018108)	1/47	0.692494	0.753373	0.714411	0.780648	31.3568	-8.88009	EPHB2
positive regulation of inflammatory response (GO:0050729)	1/38	0.614505	0.702494	0.638646	0.73263	25.1575	-8.88356	PDE2A
negative regulation of I-kappaB kinase/NF-kappaB signaling (GO:0043124)	2/33	0.196321	0.482952	0.227132	0.547368	12.2249	-8.89776	PER1;ZMYND11
signal transduction (GO:0007165)	21/861	0.559523	0.665055	0.676351	0.757452	21.8155	-8.89824	PDIA3;RALBP1;CHRM1;EDN3;GDI1;CSNK1A1;GABRA5;KCNIP2;RGMB;KALRN;ADRA2A;MAPK11;RAP2B;PLPP4;TYRO3;TNFRSF25;MAP3K6;FGF13;LRCH3;SH3GL1;ASIC1
RNA processing (GO:0006396)	2/55	0.396455	0.561503	0.433254	0.614327	15.4772	-8.93249	RBM3;HNRNPH1
regulation of membrane potential (GO:0042391)	2/59	0.430957	0.583649	0.467938	0.626025	16.652	-8.96637	RIMS4;GRIN1
positive regulation of autophagy (GO:0010508)	1/38	0.614505	0.702494	0.638646	0.73263	25.4243	-8.97779	MTDH
execution phase of apoptosis (GO:0097194)	2/37	0.232838	0.491926	0.26547	0.547368	12.8292	-9.10137	AIFM3;STK26
positive regulation of actin filament polymerization (GO:0030838)	2/34	0.205392	0.485293	0.236692	0.547368	12.6166	-9.12183	NCKAP1;BAIAP2
intraciliary transport involved in cilium assembly (GO:0035735)	1/40	0.633387	0.714183	0.657051	0.743407	27.1904	-9.1527	WDR19
cellular response to amino acid starvation (GO:0034198)	1/37	0.604703	0.696112	0.629078	0.727555	25.3279	-9.17489	CDKN1A
retina homeostasis (GO:0001895)	1/38	0.614505	0.702494	0.638646	0.73263	25.9926	-9.17845	HSPB1
calcium ion-regulated exocytosis of neurotransmitter (GO:0048791)	2/35	0.214506	0.486707	0.246274	0.547368	12.8525	-9.25503	RIMS4;SYTL2
positive regulation of neuron projection development (GO:0010976)	1/50	0.714818	0.768349	0.735964	0.794552	35.3113	-9.30491	CAMK1D
activation of adenylate cyclase activity (GO:0007190)	2/33	0.196321	0.482952	0.227132	0.547368	12.8126	-9.3255	ACR;CRHR1
actin filament severing (GO:0051014)	2/5	0.00581765	0.221518	0.012725	0.466583	6.19128	-9.33181	FMNL1;SRGAP2
vesicle fusion (GO:0006906)	2/51	0.361021	0.542335	0.397397	0.592624	15.3438	-9.38841	STX17;SYTL2
toll-like receptor signaling pathway (GO:0002224)	2/44	0.297361	0.509445	0.332341	0.561957	13.9859	-9.43255	CD180;HSP90B1
inositol phosphate metabolic process (GO:0043647)	1/45	0.676651	0.74723	0.699076	0.775012	32.3916	-9.43834	PLCD4
negative regulation of inflammatory response (GO:0050728)	2/45	0.306546	0.513743	0.341782	0.562066	14.2157	-9.46812	TYRO3;KLF4
fat cell differentiation (GO:0045444)	2/43	0.288157	0.509445	0.322863	0.561284	14.0691	-9.48866	MKKS;KLF4
Rho protein signal transduction (GO:0007266)	2/40	0.260483	0.492135	0.294247	0.553556	13.4066	-9.50531	ADGRG1;ADRA2A
calcium ion transmembrane transport (GO:0070588)	2/49	0.343012	0.5343	0.379078	0.587304	15.2017	-9.52839	CACNG8;SLC8A2
protein K48-linked ubiquitination (GO:0070936)	2/46	0.315709	0.516614	0.351179	0.569994	14.5032	-9.57875	SYVN1;UBE2G1
exocytosis (GO:0006887)	2/41	0.269713	0.499709	0.303811	0.553556	13.8813	-9.6299	STX17;SYTL2
regulation of mitotic cell cycle (GO:0007346)	2/34	0.205392	0.485293	0.236692	0.547368	13.3663	-9.6639	PIM1;CDK11B
cytokinesis (GO:0000910)	2/43	0.288157	0.509445	0.322863	0.561284	14.3387	-9.67049	BRCA2;CIT
positive regulation of endothelial cell migration (GO:0010595)	1/42	0.651346	0.728624	0.674521	0.756259	30.9296	-9.79224	CALR
regulation of actin cytoskeleton organization (GO:0032956)	1/38	0.614505	0.702494	0.638646	0.73263	27.8327	-9.82821	BAIAP2
cellular response to glucose starvation (GO:0042149)	2/33	0.196321	0.482952	0.227132	0.547368	13.5303	-9.84791	XBP1;HSPA5
protein N-linked glycosylation via asparagine (GO:0018279)	1/42	0.651346	0.728624	0.674521	0.756259	31.1811	-9.87186	SYVN1
positive regulation of fat cell differentiation (GO:0045600)	2/32	0.187303	0.482952	0.2176	0.547368	13.5861	-9.88848	XBP1;CARM1
cardiac conduction (GO:0061337)	2/44	0.297361	0.509445	0.332341	0.561957	14.9357	-10.0731	CACNG8;KCNIP2
heart looping (GO:0001947)	1/35	0.584348	0.678995	0.609176	0.710346	26.0352	-10.0793	MKKS
chromatin silencing (GO:0006342)	2/37	0.232838	0.491926	0.26547	0.547368	14.254	-10.1122	MORF4L1;HIST3H2A
negative regulation of Wnt signaling pathway (GO:0030178)	1/35	0.584348	0.678995	0.609176	0.710346	26.1681	-10.1307	APCDD1
actin cytoskeleton reorganization (GO:0031532)	1/40	0.633387	0.714183	0.657051	0.743407	30.1711	-10.156	TNIK
negative regulation of translation (GO:0017148)	2/48	0.333945	0.525606	0.369831	0.581356	15.855	-10.198	CALR;GIGYF2
protein O-linked glycosylation (GO:0006493)	1/35	0.584348	0.678995	0.609176	0.710346	26.4421	-10.2368	PLOD1
phosphatidylcholine biosynthetic process (GO:0006656)	2/32	0.187303	0.482952	0.2176	0.547368	14.0889	-10.2545	CHKA;MFSD2A
regulation of heart rate by cardiac conduction (GO:0086091)	2/34	0.205392	0.485293	0.236692	0.547368	14.1866	-10.2569	DSP;ANK2
phosphatidic acid biosynthetic process (GO:0006654)	1/39	0.624064	0.710959	0.647969	0.739043	30.1804	-10.2958	AGPAT5
negative regulation of protein phosphorylation (GO:0001933)	2/40	0.260483	0.492135	0.294247	0.553556	14.5642	-10.3261	TARDBP;XDH
somatic stem cell population maintenance (GO:0035019)	1/38	0.614505	0.702494	0.638646	0.73263	29.2694	-10.3356	KLF4
regulation of cholesterol biosynthetic process (GO:0045540)	1/33	0.562946	0.665055	0.588209	0.695731	25.6887	-10.478	NFYA
positive regulation of epithelial to mesenchymal transition (GO:0010718)	1/34	0.573781	0.67224	0.598829	0.704086	26.4997	-10.5241	GCNT2
positive regulation of protein binding (GO:0032092)	1/38	0.614505	0.702494	0.638646	0.73263	30.0297	-10.604	ADD1
negative regulation of type I interferon production (GO:0032480)	1/33	0.562946	0.665055	0.588209	0.695731	26.2263	-10.6973	PCBP2
cellular response to UV (GO:0034644)	1/40	0.633387	0.714183	0.657051	0.743407	31.8261	-10.7131	KDM1A
protein K63-linked ubiquitination (GO:0070534)	1/35	0.584348	0.678995	0.609176	0.710346	27.8039	-10.764	UBE2G1
transferrin transport (GO:0033572)	1/36	0.594653	0.687395	0.619256	0.717873	29.1954	-10.9438	TFRC
regulation of MAPK cascade (GO:0043408)	1/34	0.573781	0.67224	0.598829	0.704086	27.5957	-10.9593	INHBA
autophagosome assembly (GO:0000045)	1/33	0.562946	0.665055	0.588209	0.695731	27.2264	-11.1052	UBQLN1
neuron projection morphogenesis (GO:0048812)	1/32	0.551836	0.659008	0.577309	0.693568	26.8931	-11.215	SRGAP2
neuron migration (GO:0001764)	1/35	0.584348	0.678995	0.609176	0.710346	29.013	-11.2321	FGF13
positive regulation of osteoblast differentiation (GO:0045669)	1/34	0.573781	0.67224	0.598829	0.704086	28.343	-11.2561	SOX11
mitochondrial transport (GO:0006839)	1/36	0.594653	0.687395	0.619256	0.717873	30.2488	-11.3386	KIF1BP
cellular response to calcium ion (GO:0071277)	2/39	0.251257	0.492135	0.284665	0.547368	16.0208	-11.3588	CPNE7;ADD1
DNA synthesis involved in DNA repair (GO:0000731)	1/35	0.584348	0.678995	0.609176	0.710346	29.3455	-11.3608	BRCA2
embryo development (GO:0009790)	1/31	0.540444	0.654083	0.566121	0.685997	26.9903	-11.458	CELF1
centrosome cycle (GO:0007098)	1/33	0.562946	0.665055	0.588209	0.695731	28.272	-11.5317	CROCC
positive regulation of cytokinesis (GO:0032467)	1/33	0.562946	0.665055	0.588209	0.695731	28.2963	-11.5416	CIT
histone H3 acetylation (GO:0043966)	2/41	0.269713	0.499709	0.303811	0.553556	16.8867	-11.7148	PER1;BRCA2
7-methylguanosine mRNA capping (GO:0006370)	1/32	0.551836	0.659008	0.577309	0.693568	28.4213	-11.8522	RNMT
receptor internalization (GO:0031623)	1/34	0.573781	0.67224	0.598829	0.704086	29.9265	-11.885	TFRC
extrinsic apoptotic signaling pathway (GO:0097191)	1/29	0.516787	0.632409	0.542851	0.665127	25.9689	-11.8995	INHBA
positive regulation of Wnt signaling pathway (GO:0030177)	1/31	0.540444	0.654083	0.566121	0.685997	28.6755	-12.1734	DVL1
nucleotide-excision repair (GO:0006289)	1/33	0.562946	0.665055	0.588209	0.695731	30.0347	-12.2507	BRCA2
cellular response to transforming growth factor beta stimulus (GO:0071560)	1/30	0.528764	0.642302	0.554638	0.673732	27.9278	-12.3636	PDE2A
cell death (GO:0008219)	1/30	0.528764	0.642302	0.554638	0.673732	28.1927	-12.4808	FOSL2
fibroblast growth factor receptor signaling pathway (GO:0008543)	2/77	0.571588	0.67224	0.607059	0.710346	31.4283	-12.4814	SPRED1;HNRNPH1
dephosphorylation (GO:0016311)	1/29	0.516787	0.632409	0.542851	0.665127	27.5935	-12.6439	DUSP5
cell development (GO:0048468)	1/29	0.516787	0.632409	0.542851	0.665127	27.6278	-12.6596	INHBA
regulation of cyclin-dependent protein serine/threonine kinase activity (GO:0000079)	1/30	0.528764	0.642302	0.554638	0.673732	28.6611	-12.6882	CDKN1A
negative regulation of cell migration (GO:0030336)	3/78	0.304217	0.513743	0.346361	0.567711	19.1415	-12.7489	STK26;ZMYND8;CHRD
regulation of calcium ion-dependent exocytosis (GO:0017158)	1/32	0.551836	0.659008	0.577309	0.693568	30.7951	-12.8422	SYTL2
cellular response to hypoxia (GO:0071456)	2/55	0.396455	0.561503	0.433254	0.614327	22.3259	-12.8851	UBQLN1;HYOU1
epithelial to mesenchymal transition (GO:0001837)	1/33	0.562946	0.665055	0.588209	0.695731	31.9869	-13.047	FAM83D
positive regulation of cAMP biosynthetic process (GO:0030819)	1/30	0.528764	0.642302	0.554638	0.673732	29.8504	-13.2147	AKAP12
negative regulation of cell cycle (GO:0045786)	1/29	0.516787	0.632409	0.542851	0.665127	28.9865	-13.2822	INHBA
regulation of inflammatory response (GO:0050727)	2/44	0.297361	0.509445	0.332341	0.561957	19.7486	-13.3191	NR1D2;MGLL
blood circulation (GO:0008015)	1/39	0.624064	0.710959	0.647969	0.739043	39.4026	-13.4418	EDN3
humoral immune response (GO:0006959)	1/47	0.692494	0.753373	0.714411	0.780648	47.5592	-13.4685	TREM2
Golgi organization (GO:0007030)	2/68	0.504489	0.621994	0.541128	0.665127	28.4765	-13.5213	STX17;CSNK1A1
chloride transport (GO:0006821)	1/28	0.504506	0.621994	0.530754	0.658049	28.9417	-13.7422	TTYH1
mitotic cytokinesis (GO:0000281)	1/30	0.528764	0.642302	0.554638	0.673732	31.05	-13.7457	CIT
cholesterol metabolic process (GO:0008203)	1/28	0.504506	0.621994	0.530754	0.658049	29.0203	-13.7796	CLN6
amino acid transport (GO:0006865)	1/32	0.551836	0.659008	0.577309	0.693568	33.1194	-13.8114	SLC6A6
osteoblast differentiation (GO:0001649)	2/66	0.488679	0.612572	0.525474	0.656843	28.2918	-13.8655	COL6A1;HNRNPC
G-protein coupled receptor signaling pathway, coupled to cyclic nucleotide second messenger (GO:0007187)	1/41	0.642479	0.721968	0.6659	0.749138	42.7198	-13.917	SSTR2
determination of left/right symmetry (GO:0007368)	1/26	0.479002	0.606462	0.505593	0.640893	27.8909	-13.9486	MKKS
steroid metabolic process (GO:0008202)	1/29	0.516787	0.632409	0.542851	0.665127	30.449	-13.9523	MSMO1
cellular response to ionizing radiation (GO:0071479)	1/28	0.504506	0.621994	0.530754	0.658049	29.5124	-14.0132	CDKN1A
adenylate cyclase-activating G-protein coupled receptor signaling pathway (GO:0007189)	1/28	0.504506	0.621994	0.530754	0.658049	29.6827	-14.0941	GPR3
neuron development (GO:0048666)	1/27	0.491914	0.612572	0.518337	0.648741	28.8938	-14.1605	XBP1
positive regulation of telomere maintenance via telomerase (GO:0032212)	1/32	0.551836	0.659008	0.577309	0.693568	34.099	-14.22	PARN
negative regulation of neuron projection development (GO:0010977)	1/32	0.551836	0.659008	0.577309	0.693568	34.831	-14.5252	FKBP4
positive regulation of vascular endothelial growth factor production (GO:0010575)	1/24	0.452189	0.59059	0.479087	0.628207	27.5982	-14.5341	CCBE1
type I interferon signaling pathway (GO:0060337)	2/62	0.456134	0.593394	0.493108	0.633174	27.8701	-14.5453	EGR1;IRF9
response to UV (GO:0009411)	1/32	0.551836	0.659008	0.577309	0.693568	35.0413	-14.6129	CIRBP
nuclear-transcribed mRNA poly(A) tail shortening (GO:0000289)	1/29	0.516787	0.632409	0.542851	0.665127	31.983	-14.6552	PARN
spermatid development (GO:0007286)	1/34	0.573781	0.67224	0.598829	0.704086	37.2838	-14.8069	MKKS
telomere maintenance (GO:0000723)	1/30	0.528764	0.642302	0.554638	0.673732	33.9363	-15.0235	RECQL4
activation of JUN kinase activity (GO:0007257)	1/28	0.504506	0.621994	0.530754	0.658049	32.0741	-15.2296	MAP3K6
positive regulation of blood vessel endothelial cell migration (GO:0043536)	1/19	0.378975	0.550125	0.406456	0.592624	25.5068	-15.2431	HSPB1
mitotic cell cycle checkpoint (GO:0007093)	1/25	0.465764	0.596515	0.492513	0.633174	29.5798	-15.2825	WNT9A
drug metabolic process (GO:0017144)	1/22	0.423998	0.5758	0.451164	0.617776	27.7571	-15.3218	NT5C2
angiogenesis (GO:0001525)	3/93	0.405595	0.572417	0.450406	0.617776	27.4937	-15.3384	XBP1;ADGRG1;EPHB2
positive regulation of substrate adhesion-dependent cell spreading (GO:1900026)	1/24	0.452189	0.59059	0.479087	0.628207	29.1681	-15.3609	CALR
positive regulation of MAP kinase activity (GO:0043406)	2/41	0.269713	0.499709	0.303811	0.553556	22.2346	-15.4248	EDN3;ADRA2A
erythrocyte differentiation (GO:0030218)	1/27	0.491914	0.612572	0.518337	0.648741	31.5969	-15.4853	INHBA
cation transport (GO:0006812)	1/23	0.43827	0.584711	0.465307	0.623348	29.3993	-15.7768	GRIN1
negative regulation of protein kinase B signaling (GO:0051898)	1/28	0.504506	0.621994	0.530754	0.658049	33.2994	-15.8114	XDH
positive regulation of B cell proliferation (GO:0030890)	1/23	0.43827	0.584711	0.465307	0.623348	29.5451	-15.855	TFRC
phosphatidylinositol 3-kinase signaling (GO:0014065)	1/26	0.479002	0.606462	0.505593	0.640893	31.7764	-15.8918	TYRO3
neural tube closure (GO:0001843)	1/27	0.491914	0.612572	0.518337	0.648741	32.4661	-15.9112	MTHFD1L
negative regulation of BMP signaling pathway (GO:0030514)	1/27	0.491914	0.612572	0.518337	0.648741	32.525	-15.9402	CHRD
cholesterol biosynthetic process (GO:0006695)	1/33	0.562946	0.665055	0.588209	0.695731	39.5894	-16.1479	MSMO1
DNA replication initiation (GO:0006270)	1/24	0.452189	0.59059	0.479087	0.628207	30.7237	-16.1801	ORC3
canonical glycolysis (GO:0061621)	1/27	0.491914	0.612572	0.518337	0.648741	33.0634	-16.204	PFKFB3
tRNA modification (GO:0006400)	1/27	0.491914	0.612572	0.518337	0.648741	33.0767	-16.2105	TRUB1
odontogenesis (GO:0042476)	1/22	0.423998	0.5758	0.451164	0.617776	29.5892	-16.3331	INHBA
negative regulation of extrinsic apoptotic signaling pathway (GO:2001237)	1/25	0.465764	0.596515	0.492513	0.633174	31.8872	-16.4746	ZMYND11
cellular response to amino acid stimulus (GO:0071230)	1/26	0.479002	0.606462	0.505593	0.640893	33.035	-16.5213	XBP1
regulation of heart contraction (GO:0008016)	1/26	0.479002	0.606462	0.505593	0.640893	33.0547	-16.5311	KCNIP2
positive regulation of viral genome replication (GO:0045070)	1/24	0.452189	0.59059	0.479087	0.628207	31.6792	-16.6833	TARBP2
single fertilization (GO:0007338)	1/26	0.479002	0.606462	0.505593	0.640893	33.5701	-16.7889	ACR
regulation of cell adhesion (GO:0030155)	1/24	0.452189	0.59059	0.479087	0.628207	31.9229	-16.8117	NUAK1
positive regulation of cell differentiation (GO:0045597)	1/25	0.465764	0.596515	0.492513	0.633174	32.5897	-16.8375	EDN3
extrinsic apoptotic signaling pathway via death domain receptors (GO:0008625)	1/26	0.479002	0.606462	0.505593	0.640893	33.959	-16.9834	BAG3
cellular nitrogen compound metabolic process (GO:0034641)	1/23	0.43827	0.584711	0.465307	0.623348	31.7969	-17.0634	LIAS
response to hormone (GO:0009725)	1/21	0.409365	0.572417	0.436648	0.614327	30.6374	-17.0922	TIMP4
protein targeting to plasma membrane (GO:0072661)	1/20	0.39436	0.560139	0.421748	0.60163	29.5864	-17.1474	ANK2
protein kinase B signaling (GO:0043491)	1/20	0.39436	0.560139	0.421748	0.60163	29.6976	-17.2119	TYRO3
activation of protein kinase B activity (GO:0032148)	1/24	0.452189	0.59059	0.479087	0.628207	32.7957	-17.2713	ADRA2A
vesicle docking involved in exocytosis (GO:0006904)	1/22	0.423998	0.5758	0.451164	0.617776	31.5341	-17.4066	SYTL2
lipid transport (GO:0006869)	1/19	0.378975	0.550125	0.406456	0.592624	29.312	-17.5171	CHKA
negative regulation of proteolysis (GO:0045861)	1/18	0.3632	0.542335	0.390761	0.588818	28.6347	-17.5208	PLAT
positive regulation of fibroblast proliferation (GO:0048146)	1/27	0.491914	0.612572	0.518337	0.648741	35.7513	-17.5213	CDKN1A
regulation of translational initiation (GO:0006446)	1/24	0.452189	0.59059	0.479087	0.628207	33.3739	-17.5758	HSPB1
protein catabolic process (GO:0030163)	1/24	0.452189	0.59059	0.479087	0.628207	33.4388	-17.61	CLN6
cellular amino acid biosynthetic process (GO:0008652)	1/25	0.465764	0.596515	0.492513	0.633174	34.19	-17.6643	GPT2
strand displacement (GO:0000732)	1/26	0.479002	0.606462	0.505593	0.640893	35.3379	-17.673	BRCA2
anterograde axonal transport (GO:0008089)	1/24	0.452189	0.59059	0.479087	0.628207	33.5993	-17.6945	KIF1B
cell fate commitment (GO:0045165)	1/25	0.465764	0.596515	0.492513	0.633174	34.2744	-17.7079	WNT9A
folic acid metabolic process (GO:0046655)	1/17	0.347025	0.5343	0.374652	0.581356	28.2958	-17.7358	MTHFD1L
regulation of heart rate (GO:0002027)	1/20	0.39436	0.560139	0.421748	0.60163	30.9396	-17.9317	ANK2
positive regulation of DNA replication (GO:0045740)	1/27	0.491914	0.612572	0.518337	0.648741	36.6059	-17.9402	CALR
phagocytosis (GO:0006909)	1/25	0.465764	0.596515	0.492513	0.633174	34.7689	-17.9634	CSNK1A1
social behavior (GO:0035176)	1/25	0.465764	0.596515	0.492513	0.633174	34.9832	-18.0741	MKKS
synaptic transmission, cholinergic (GO:0007271)	1/24	0.452189	0.59059	0.479087	0.628207	34.3514	-18.0906	CHRM1
intrinsic apoptotic signaling pathway (GO:0097193)	1/23	0.43827	0.584711	0.465307	0.623348	33.7243	-18.0977	CDKN1A
negative regulation of telomere maintenance via telomerase (GO:0032211)	1/20	0.39436	0.560139	0.421748	0.60163	31.2754	-18.1263	HNRNPC
negative regulation of adenylate cyclase activity (GO:0007194)	1/21	0.409365	0.572417	0.436648	0.614327	32.4993	-18.1309	ADRA2A
cellular response to steroid hormone stimulus (GO:0071383)	1/10	0.221722	0.486707	0.249347	0.547368	25.2304	-18.1683	URI1
insulin secretion (GO:0030073)	1/13	0.278121	0.499709	0.305854	0.553556	26.3039	-18.2478	CAMK2G
lipid homeostasis (GO:0055088)	1/19	0.378975	0.550125	0.406456	0.592624	30.5456	-18.2543	NR1D2
mRNA polyadenylation (GO:0006378)	1/25	0.465764	0.596515	0.492513	0.633174	35.4609	-18.3209	SYMPK
intracellular transport (GO:0046907)	1/18	0.3632	0.542335	0.390761	0.588818	29.9583	-18.3306	MKKS
negative regulation of G1/S transition of mitotic cell cycle (GO:2000134)	1/19	0.378975	0.550125	0.406456	0.592624	30.7402	-18.3706	CDKN1A
cobalamin metabolic process (GO:0009235)	1/21	0.409365	0.572417	0.436648	0.614327	33.014	-18.4181	MMAA
endoplasmic reticulum calcium ion homeostasis (GO:0032469)	1/12	0.25979	0.492135	0.287506	0.547368	26.0765	-18.4883	KCTD17
negative regulation of endothelial cell proliferation (GO:0001937)	1/23	0.43827	0.584711	0.465307	0.623348	34.6424	-18.5904	XDH
miRNA metabolic process (GO:0010586)	1/13	0.278121	0.499709	0.305854	0.553556	26.832	-18.6142	TARBP2
protein methylation (GO:0006479)	1/26	0.479002	0.606462	0.505593	0.640893	37.3205	-18.6645	HSPA8
mRNA stabilization (GO:0048255)	1/12	0.25979	0.492135	0.287506	0.547368	26.3432	-18.6774	CIRBP
protein kinase C signaling (GO:0070528)	1/11	0.240994	0.491926	0.268675	0.547368	26.328	-18.6778	ADGRG1
protein K63-linked deubiquitination (GO:0070536)	1/22	0.423998	0.5758	0.451164	0.617776	33.8921	-18.7083	OTUB2
ventricular cardiac muscle cell action potential (GO:0086005)	1/14	0.295999	0.509445	0.32373	0.561284	27.7836	-18.7382	ANK2
positive regulation of neuron death (GO:1901216)	1/12	0.25979	0.492135	0.287506	0.547368	26.5234	-18.8052	EGR1
positive regulation of nitric oxide biosynthetic process (GO:0045429)	1/24	0.452189	0.59059	0.479087	0.628207	35.7171	-18.8098	KLF4
regulation of sequence-specific DNA binding transcription factor activity (GO:0051090)	1/23	0.43827	0.584711	0.465307	0.623348	35.2065	-18.8931	MAPK11
intra-Golgi vesicle-mediated transport (GO:0006891)	1/25	0.465764	0.596515	0.492513	0.633174	36.6299	-18.9249	COPE
negative regulation of osteoblast differentiation (GO:0045668)	1/25	0.465764	0.596515	0.492513	0.633174	36.7011	-18.9617	CHRD
cerebral cortex development (GO:0021987)	1/23	0.43827	0.584711	0.465307	0.623348	35.4131	-19.004	MKKS
positive regulation of mitotic nuclear division (GO:0045840)	1/23	0.43827	0.584711	0.465307	0.623348	35.4576	-19.0279	EDN3
atrial septum morphogenesis (GO:0060413)	1/8	0.181701	0.482952	0.209151	0.547368	26.1691	-19.0469	HEY2
mitochondrial respiratory chain complex IV assembly (GO:0033617)	1/15	0.313435	0.513743	0.341148	0.561957	28.6368	-19.073	COX19
regulation of mRNA processing (GO:0050684)	1/10	0.221722	0.486707	0.249347	0.547368	26.5355	-19.108	CDK11B
establishment of endothelial intestinal barrier (GO:0090557)	1/10	0.221722	0.486707	0.249347	0.547368	26.5664	-19.1303	RAP2B
regulation of nitric-oxide synthase activity (GO:0050999)	1/22	0.423998	0.5758	0.451164	0.617776	34.7008	-19.1547	NOSTRIN
cellular zinc ion homeostasis (GO:0006882)	1/15	0.313435	0.513743	0.341148	0.561957	28.7762	-19.1658	SLC39A7
lymphangiogenesis (GO:0001946)	1/11	0.240994	0.491926	0.268675	0.547368	27.0998	-19.2254	CCBE1
vasculogenesis (GO:0001570)	1/22	0.423998	0.5758	0.451164	0.617776	34.8484	-19.2361	HEY2
cAMP-mediated signaling (GO:0019933)	1/22	0.423998	0.5758	0.451164	0.617776	34.9366	-19.2848	PDE2A
positive regulation of muscle cell differentiation (GO:0051149)	1/23	0.43827	0.584711	0.465307	0.623348	35.9458	-19.2899	MAPK11
ovarian follicle development (GO:0001541)	1/12	0.25979	0.492135	0.287506	0.547368	27.2214	-19.3001	INHBA
cardiac right ventricle morphogenesis (GO:0003215)	1/10	0.221722	0.486707	0.249347	0.547368	26.803	-19.3006	HEY2
sperm capacitation (GO:0048240)	1/12	0.25979	0.492135	0.287506	0.547368	27.2321	-19.3077	ABHD2
regulation of ryanodine-sensitive calcium-release channel activity (GO:0060314)	1/14	0.295999	0.509445	0.32373	0.561284	28.6553	-19.3261	JPH1
L-serine metabolic process (GO:0006563)	1/5	0.117785	0.482952	0.144796	0.547368	26.6198	-19.375	CBS
protein tetramerization (GO:0051262)	1/22	0.423998	0.5758	0.451164	0.617776	35.4117	-19.5471	UXS1
embryonic skeletal system morphogenesis (GO:0048704)	1/9	0.201962	0.482952	0.22951	0.547368	26.8901	-19.5717	SOX11
cellular amino acid metabolic process (GO:0006520)	1/25	0.465764	0.596515	0.492513	0.633174	38.0609	-19.6642	SLC6A6
fibrinolysis (GO:0042730)	1/15	0.313435	0.513743	0.341148	0.561957	29.5598	-19.6878	PLAT
regulation of cardiac muscle cell action potential involved in regulation of contraction (GO:0098909)	1/8	0.181701	0.482952	0.209151	0.547368	27.0865	-19.7146	FGF13
positive regulation of cell cycle arrest (GO:0071158)	1/22	0.423998	0.5758	0.451164	0.617776	35.7426	-19.7297	UHRF2
phosphatidylserine acyl-chain remodeling (GO:0036150)	1/21	0.409365	0.572417	0.436648	0.614327	35.4139	-19.757	PLA2G4E
positive regulation of cell cycle (GO:0045787)	1/23	0.43827	0.584711	0.465307	0.623348	36.9251	-19.8154	CALR
negative regulation of tumor necrosis factor-mediated signaling pathway (GO:0010804)	1/15	0.313435	0.513743	0.341148	0.561957	29.7589	-19.8204	TRAIP
PERK-mediated unfolded protein response (GO:0036499)	1/12	0.25979	0.492135	0.287506	0.547368	28.284	-20.0534	HSPA5
positive regulation of BMP signaling pathway (GO:0030513)	1/21	0.409365	0.572417	0.436648	0.614327	35.9844	-20.0752	SOX11
response to progesterone (GO:0032570)	1/14	0.295999	0.509445	0.32373	0.561284	29.7777	-20.0831	ABHD2
positive regulation of cytokine production (GO:0001819)	1/20	0.39436	0.560139	0.421748	0.60163	34.68	-20.0995	ADRA2A
positive regulation of protein processing (GO:0010954)	1/8	0.181701	0.482952	0.209151	0.547368	27.6964	-20.1585	CCBE1
positive regulation of protein dephosphorylation (GO:0035307)	1/15	0.313435	0.513743	0.341148	0.561957	30.4654	-20.2909	SYMPK
glycogen metabolic process (GO:0005977)	1/12	0.25979	0.492135	0.287506	0.547368	28.6243	-20.2947	PPP1R3C
arachidonic acid metabolic process (GO:0019369)	1/22	0.423998	0.5758	0.451164	0.617776	36.7737	-20.2989	MGLL
cardiac left ventricle morphogenesis (GO:0003214)	1/10	0.221722	0.486707	0.249347	0.547368	28.2089	-20.3131	HEY2
positive regulation of heterotypic cell-cell adhesion (GO:0034116)	1/11	0.240994	0.491926	0.268675	0.547368	28.6622	-20.3338	GCNT2
ATP-dependent chromatin remodeling (GO:0043044)	1/22	0.423998	0.5758	0.451164	0.617776	36.8947	-20.3657	HNRNPC
germ cell development (GO:0007281)	1/11	0.240994	0.491926	0.268675	0.547368	28.7121	-20.3691	CELF1
camera-type eye development (GO:0043010)	1/13	0.278121	0.499709	0.305854	0.553556	29.399	-20.3949	RAB3GAP1
telomeric D-loop disassembly (GO:0061820)	1/8	0.181701	0.482952	0.209151	0.547368	28.0381	-20.4073	RECQL4
positive regulation of calcium-mediated signaling (GO:0050850)	1/10	0.221722	0.486707	0.249347	0.547368	28.3926	-20.4453	TREM2
nuclear pore complex assembly (GO:0051292)	1/11	0.240994	0.491926	0.268675	0.547368	29.095	-20.6408	TMEM33
ribosomal large subunit biogenesis (GO:0042273)	1/22	0.423998	0.5758	0.451164	0.617776	37.4068	-20.6484	WDR12
regulation of protein secretion (GO:0050708)	1/11	0.240994	0.491926	0.268675	0.547368	29.118	-20.6571	STXBP5L
negative regulation by host of viral transcription (GO:0043922)	1/12	0.25979	0.492135	0.287506	0.547368	29.1529	-20.6695	TARDBP
protein export from nucleus (GO:0006611)	1/23	0.43827	0.584711	0.465307	0.623348	38.5822	-20.7047	CALR
positive regulation of wound healing (GO:0090303)	1/13	0.278121	0.499709	0.305854	0.553556	29.8481	-20.7065	ADRA2A
very-low-density lipoprotein particle assembly (GO:0034379)	1/10	0.221722	0.486707	0.249347	0.547368	28.803	-20.7409	ACSL3
brain morphogenesis (GO:0048854)	1/9	0.201962	0.482952	0.22951	0.547368	28.6359	-20.8424	MKKS
positive regulation of dendrite extension (GO:1903861)	1/16	0.33044	0.520917	0.358118	0.569994	32.0379	-20.894	CPNE6
positive regulation of immunoglobulin secretion (GO:0051024)	1/9	0.201962	0.482952	0.22951	0.547368	28.7922	-20.9561	XBP1
glycolytic process (GO:0006096)	1/22	0.423998	0.5758	0.451164	0.617776	38.1912	-21.0813	HKDC1
phosphatidylethanolamine biosynthetic process (GO:0006646)	1/14	0.295999	0.509445	0.32373	0.561284	31.319	-21.1226	CHKA
positive regulation of CREB transcription factor activity (GO:0032793)	1/15	0.313435	0.513743	0.341148	0.561957	31.7555	-21.1502	CAMK1D
cell division (GO:0051301)	1/22	0.423998	0.5758	0.451164	0.617776	38.3454	-21.1664	CCNO
positive regulation of ossification (GO:0045778)	1/7	0.160926	0.482952	0.188254	0.547368	29.1032	-21.1824	SOX11
lysosome localization (GO:0032418)	1/15	0.313435	0.513743	0.341148	0.561957	31.8236	-21.1955	MAP6
positive regulation of cardiac muscle cell proliferation (GO:0060045)	1/12	0.25979	0.492135	0.287506	0.547368	29.9147	-21.2096	PIM1
protein homotrimerization (GO:0070207)	1/19	0.378975	0.550125	0.406456	0.592624	35.564	-21.2533	ASIC1
negative regulation of protein catabolic process (GO:0042177)	1/20	0.39436	0.560139	0.421748	0.60163	36.7677	-21.3095	PRKCG
response to cold (GO:0009409)	1/12	0.25979	0.492135	0.287506	0.547368	30.0785	-21.3257	CIRBP
Notch signaling involved in heart development (GO:0061314)	1/9	0.201962	0.482952	0.22951	0.547368	29.3543	-21.3652	HEY2
inactivation of MAPK activity (GO:0000188)	1/19	0.378975	0.550125	0.406456	0.592624	35.7751	-21.3795	SPRED1
sympathetic nervous system development (GO:0048485)	1/10	0.221722	0.486707	0.249347	0.547368	29.6911	-21.3803	SOX11
fatty acid biosynthetic process (GO:0006633)	1/21	0.409365	0.572417	0.436648	0.614327	38.3855	-21.4148	XBP1
positive regulation of MHC class I biosynthetic process (GO:0045345)	1/5	0.117785	0.482952	0.144796	0.547368	29.4845	-21.46	HSPH1
establishment or maintenance of cell polarity (GO:0007163)	1/19	0.378975	0.550125	0.406456	0.592624	35.9627	-21.4917	MAP7
regulation of cell-cell adhesion (GO:0022407)	1/8	0.181701	0.482952	0.209151	0.547368	29.5381	-21.4989	EPHA7
fatty acid homeostasis (GO:0055089)	1/9	0.201962	0.482952	0.22951	0.547368	29.6135	-21.5539	XBP1
regulation of peptidyl-tyrosine phosphorylation (GO:0050730)	1/8	0.181701	0.482952	0.209151	0.547368	29.9914	-21.8289	EPHA7
urogenital system development (GO:0001655)	1/6	0.139626	0.482952	0.166808	0.547368	30.0239	-21.8525	EPHB2
cellular triglyceride homeostasis (GO:0035356)	1/6	0.139626	0.482952	0.166808	0.547368	30.1164	-21.9199	XBP1
positive regulation of heart rate (GO:0010460)	1/10	0.221722	0.486707	0.249347	0.547368	30.5463	-21.9962	EDN3
centriole-centriole cohesion (GO:0010457)	1/8	0.181701	0.482952	0.209151	0.547368	30.2731	-22.034	CROCC
regulation of transcription involved in G1/S transition of mitotic cell cycle (GO:0000083)	1/22	0.423998	0.5758	0.451164	0.617776	40.0025	-22.0811	KLF11
cellular response to vascular endothelial growth factor stimulus (GO:0035924)	1/20	0.39436	0.560139	0.421748	0.60163	38.2649	-22.1772	HSPB1
skin development (GO:0043588)	1/17	0.347025	0.5343	0.374652	0.581356	35.4373	-22.212	KRT9
dolichol-linked oligosaccharide biosynthetic process (GO:0006488)	1/13	0.278121	0.499709	0.305854	0.553556	32.0355	-22.224	ALG2
gonad development (GO:0008406)	1/8	0.181701	0.482952	0.209151	0.547368	30.5482	-22.2342	MKKS
ceramide biosynthetic process (GO:0046513)	1/20	0.39436	0.560139	0.421748	0.60163	38.4079	-22.2601	CERS4
negative regulation of DNA binding (GO:0043392)	1/18	0.3632	0.542335	0.390761	0.588818	36.3943	-22.2686	KDM1A
histone H2A acetylation (GO:0043968)	1/16	0.33044	0.520917	0.358118	0.569994	34.151	-22.272	MORF4L1
lactation (GO:0007595)	1/9	0.201962	0.482952	0.22951	0.547368	30.7084	-22.3508	APLN
parturition (GO:0007567)	1/7	0.160926	0.482952	0.188254	0.547368	30.7258	-22.3634	CRHR1
positive regulation of B cell differentiation (GO:0045579)	1/7	0.160926	0.482952	0.188254	0.547368	30.747	-22.3788	XBP1
fatty acid oxidation (GO:0019395)	1/8	0.181701	0.482952	0.209151	0.547368	30.7804	-22.4031	ADIPOR2
activin receptor signaling pathway (GO:0032924)	1/14	0.295999	0.509445	0.32373	0.561284	33.3092	-22.4649	INHBA
positive regulation of T cell differentiation (GO:0045582)	1/7	0.160926	0.482952	0.188254	0.547368	30.8841	-22.4787	XBP1
protein localization to cell surface (GO:0034394)	1/20	0.39436	0.560139	0.421748	0.60163	38.7916	-22.4825	ANK2
UV-damage excision repair (GO:0070914)	1/11	0.240994	0.491926	0.268675	0.547368	31.8017	-22.561	HIST3H2A
positive regulation of cytosolic calcium ion concentration involved in phospholipase C-activating G-protein coupled signaling pathway (GO:0051482)	1/20	0.39436	0.560139	0.421748	0.60163	38.9598	-22.58	GPR17
myeloid cell differentiation (GO:0030099)	1/12	0.25979	0.492135	0.287506	0.547368	31.8843	-22.606	SNRK
response to steroid hormone (GO:0048545)	1/6	0.139626	0.482952	0.166808	0.547368	31.0672	-22.6119	PAQR8
positive regulation of acute inflammatory response (GO:0002675)	1/6	0.139626	0.482952	0.166808	0.547368	31.0763	-22.6185	OSMR
positive regulation of p38MAPK cascade (GO:1900745)	1/15	0.313435	0.513743	0.341148	0.561957	33.9655	-22.6221	XDH
production of miRNAs involved in gene silencing by miRNA (GO:0035196)	1/8	0.181701	0.482952	0.209151	0.547368	31.1268	-22.6553	TARBP2
maintenance of DNA methylation (GO:0010216)	1/5	0.117785	0.482952	0.144796	0.547368	31.2165	-22.7206	UHRF2
activation of protein kinase activity (GO:0032147)	1/22	0.423998	0.5758	0.451164	0.617776	41.1987	-22.7414	ADRA2A
protein import into peroxisome membrane (GO:0045046)	1/5	0.117785	0.482952	0.144796	0.547368	31.291	-22.7748	PEX5
cytoskeleton-dependent intracellular transport (GO:0030705)	1/18	0.3632	0.542335	0.390761	0.588818	37.248	-22.791	KIF1B
protein K48-linked deubiquitination (GO:0071108)	1/19	0.378975	0.550125	0.406456	0.592624	38.1439	-22.7952	OTUB2
skeletal muscle tissue development (GO:0007519)	1/19	0.378975	0.550125	0.406456	0.592624	38.1698	-22.8106	ZBTB18
somite development (GO:0061053)	1/10	0.221722	0.486707	0.249347	0.547368	31.7581	-22.8688	SOX11
atrial cardiac muscle cell action potential (GO:0086014)	1/8	0.181701	0.482952	0.209151	0.547368	31.4404	-22.8835	ANK2
positive regulation of protein localization to plasma membrane (GO:1903078)	1/7	0.160926	0.482952	0.188254	0.547368	31.5535	-22.9658	TREM2
barbed-end actin filament capping (GO:0051016)	1/7	0.160926	0.482952	0.188254	0.547368	31.5822	-22.9868	ADD1
mitochondrial fission (GO:0000266)	1/19	0.378975	0.550125	0.406456	0.592624	38.4775	-22.9945	MTFR1L
chondroitin sulfate biosynthetic process (GO:0030206)	1/20	0.39436	0.560139	0.421748	0.60163	39.6774	-22.9959	CHPF2
regulation of keratinocyte proliferation (GO:0010837)	1/5	0.117785	0.482952	0.144796	0.547368	31.6055	-23.0037	SRSF6
tetrahydrofolate metabolic process (GO:0046653)	1/7	0.160926	0.482952	0.188254	0.547368	31.6648	-23.0469	MTHFD1L
acylglycerol acyl-chain remodeling (GO:0036155)	1/8	0.181701	0.482952	0.209151	0.547368	31.7582	-23.1148	MGLL
smooth muscle cell differentiation (GO:0051145)	1/6	0.139626	0.482952	0.166808	0.547368	31.7968	-23.1429	HEY2
zinc II ion transport (GO:0006829)	1/6	0.139626	0.482952	0.166808	0.547368	31.912	-23.2268	SLC39A2
protein O-linked fucosylation (GO:0036066)	1/11	0.240994	0.491926	0.268675	0.547368	32.8019	-23.2706	CFP
regulation of protein phosphorylation (GO:0001932)	1/20	0.39436	0.560139	0.421748	0.60163	40.2262	-23.3139	HSPB1
regulation of sensory perception of pain (GO:0051930)	1/8	0.181701	0.482952	0.209151	0.547368	32.0344	-23.3159	MGLL
positive regulation of MHC class II biosynthetic process (GO:0045348)	1/5	0.117785	0.482952	0.144796	0.547368	32.224	-23.4539	XBP1
cellular response to estradiol stimulus (GO:0071392)	1/18	0.3632	0.542335	0.390761	0.588818	38.422	-23.5093	SSTR2
positive regulation of protein export from nucleus (GO:0046827)	1/14	0.295999	0.509445	0.32373	0.561284	34.9611	-23.5789	BAG3
peptidyl-tyrosine dephosphorylation (GO:0035335)	1/19	0.378975	0.550125	0.406456	0.592624	39.5329	-23.6252	DUSP5
protein K11-linked deubiquitination (GO:0035871)	1/10	0.221722	0.486707	0.249347	0.547368	32.8156	-23.6303	OTUB2
dendritic cell differentiation (GO:0097028)	1/10	0.221722	0.486707	0.249347	0.547368	32.9179	-23.704	TREM2
positive regulation of proteolysis (GO:0045862)	1/19	0.378975	0.550125	0.406456	0.592624	39.6689	-23.7065	CLN6
positive regulation of ubiquitin-protein transferase activity (GO:0051443)	1/19	0.378975	0.550125	0.406456	0.592624	39.7089	-23.7304	DCUN1D2
plasminogen activation (GO:0031639)	1/9	0.201962	0.482952	0.22951	0.547368	32.6335	-23.7519	PLAT
ceramide metabolic process (GO:0006672)	1/13	0.278121	0.499709	0.305854	0.553556	34.3385	-23.8216	ORMDL2
potassium ion export (GO:0071435)	1/9	0.201962	0.482952	0.22951	0.547368	32.8124	-23.8821	KCNIP2
intestinal absorption (GO:0050892)	1/7	0.160926	0.482952	0.188254	0.547368	32.9242	-23.9635	ADRA2A
negative regulation of RIG-I signaling pathway (GO:0039536)	1/6	0.139626	0.482952	0.166808	0.547368	32.9524	-23.9841	SEC14L1
negative regulation of cell cycle arrest (GO:0071157)	1/20	0.39436	0.560139	0.421748	0.60163	41.4828	-24.0422	CALR
locomotor rhythm (GO:0045475)	1/6	0.139626	0.482952	0.166808	0.547368	33.0778	-24.0753	CIART
hormone-mediated signaling pathway (GO:0009755)	1/21	0.409365	0.572417	0.436648	0.614327	43.2044	-24.1032	ADIPOR2
insulin-like growth factor receptor signaling pathway (GO:0048009)	1/10	0.221722	0.486707	0.249347	0.547368	33.4768	-24.1064	GIGYF2
neuromuscular synaptic transmission (GO:0007274)	1/17	0.347025	0.5343	0.374652	0.581356	38.5135	-24.1401	KIF1B
cytoskeletal anchoring at nuclear membrane (GO:0090286)	1/8	0.181701	0.482952	0.209151	0.547368	33.1828	-24.1517	SUN1
stress fiber assembly (GO:0043149)	1/12	0.25979	0.492135	0.287506	0.547368	34.2802	-24.3047	ITGB5
DNA replication checkpoint (GO:0000076)	1/8	0.181701	0.482952	0.209151	0.547368	33.5523	-24.4206	TIPIN
negative regulation of toll-like receptor signaling pathway (GO:0034122)	1/8	0.181701	0.482952	0.209151	0.547368	33.5581	-24.4249	TYRO3
regulation of cardiac muscle contraction by regulation of the release of sequestered calcium ion (GO:0010881)	1/14	0.295999	0.509445	0.32373	0.561284	36.2333	-24.437	ANK2
branched-chain amino acid catabolic process (GO:0009083)	1/19	0.378975	0.550125	0.406456	0.592624	40.9358	-24.4636	IVD
negative regulation of protein autophosphorylation (GO:0031953)	1/8	0.181701	0.482952	0.209151	0.547368	33.6119	-24.464	ERRFI1
establishment or maintenance of epithelial cell apical/basal polarity (GO:0045197)	1/9	0.201962	0.482952	0.22951	0.547368	33.6387	-24.4835	DLG3
positive regulation of adenylate cyclase activity involved in G-protein coupled receptor signaling pathway (GO:0010579)	1/6	0.139626	0.482952	0.166808	0.547368	33.7365	-24.5548	CRHR1
regulation of translation (GO:0006417)	1/19	0.378975	0.550125	0.406456	0.592624	41.0976	-24.5603	RBM3
positive regulation of autophagosome assembly (GO:2000786)	1/9	0.201962	0.482952	0.22951	0.547368	33.7571	-24.5697	RAB3GAP1
cellular response to glucocorticoid stimulus (GO:0071385)	1/9	0.201962	0.482952	0.22951	0.547368	33.7775	-24.5846	SSTR2
cardiac epithelial to mesenchymal transition (GO:0060317)	1/9	0.201962	0.482952	0.22951	0.547368	33.8882	-24.6652	HEY2
membrane repolarization during cardiac muscle cell action potential (GO:0086013)	1/9	0.201962	0.482952	0.22951	0.547368	34.0488	-24.782	KCNIP2
phosphatidylglycerol acyl-chain remodeling (GO:0036148)	1/17	0.347025	0.5343	0.374652	0.581356	39.6201	-24.8338	PLA2G3
actin filament polymerization (GO:0030041)	1/18	0.3632	0.542335	0.390761	0.588818	40.5936	-24.8381	WASF1
centrosome duplication (GO:0051298)	1/19	0.378975	0.550125	0.406456	0.592624	41.5826	-24.8501	BRCA2
positive regulation of endoplasmic reticulum unfolded protein response (GO:1900103)	1/5	0.117785	0.482952	0.144796	0.547368	34.1429	-24.8506	XBP1
bundle of His cell-Purkinje myocyte adhesion involved in cell communication (GO:0086073)	1/6	0.139626	0.482952	0.166808	0.547368	34.2034	-24.8946	DSP
centrosome localization (GO:0051642)	1/7	0.160926	0.482952	0.188254	0.547368	34.3476	-24.9995	BICD2
protein targeting to Golgi (GO:0000042)	1/6	0.139626	0.482952	0.166808	0.547368	34.457	-25.0791	BICD2
cellular response to interleukin-4 (GO:0071353)	1/7	0.160926	0.482952	0.188254	0.547368	34.463	-25.0835	XBP1
homocysteine metabolic process (GO:0050667)	1/6	0.139626	0.482952	0.166808	0.547368	34.4845	-25.0991	CBS
microtubule bundle formation (GO:0001578)	1/17	0.347025	0.5343	0.374652	0.581356	40.1065	-25.1386	TPPP3
response to ethanol (GO:0045471)	1/11	0.240994	0.491926	0.268675	0.547368	35.5115	-25.1928	GRIN1
positive regulation of excitatory postsynaptic potential (GO:2000463)	1/17	0.347025	0.5343	0.374652	0.581356	40.2278	-25.2147	GRIN1
adenylate cyclase-activating adrenergic receptor signaling pathway (GO:0071880)	1/18	0.3632	0.542335	0.390761	0.588818	41.21	-25.2152	ADRA2A
histone methylation (GO:0016571)	1/13	0.278121	0.499709	0.305854	0.553556	36.4231	-25.2678	CARM1
regulation of sodium ion transmembrane transporter activity (GO:2000649)	1/18	0.3632	0.542335	0.390761	0.588818	41.3181	-25.2813	FXYD5
sterol biosynthetic process (GO:0016126)	1/6	0.139626	0.482952	0.166808	0.547368	34.7738	-25.3097	MSMO1
rRNA base methylation (GO:0070475)	1/6	0.139626	0.482952	0.166808	0.547368	34.7858	-25.3184	METTL16
phospholipid dephosphorylation (GO:0046839)	1/11	0.240994	0.491926	0.268675	0.547368	35.7091	-25.333	PLPP4
regulation of synaptic vesicle exocytosis (GO:2000300)	1/9	0.201962	0.482952	0.22951	0.547368	34.8248	-25.3469	RIMS4
dopaminergic neuron differentiation (GO:0071542)	1/15	0.313435	0.513743	0.341148	0.561957	38.0818	-25.3637	MANF
Rap protein signal transduction (GO:0032486)	1/10	0.221722	0.486707	0.249347	0.547368	35.2785	-25.4038	RAP2B
cardiac ventricle morphogenesis (GO:0003208)	1/7	0.160926	0.482952	0.188254	0.547368	34.9969	-25.4721	HEY2
positive regulation of signal transduction (GO:0009967)	1/6	0.139626	0.482952	0.166808	0.547368	35.026	-25.4933	HOMER1
response to hydrogen peroxide (GO:0042542)	1/16	0.33044	0.520917	0.358118	0.569994	39.1773	-25.55	STK26
long-chain fatty-acyl-CoA biosynthetic process (GO:0035338)	1/18	0.3632	0.542335	0.390761	0.588818	41.8183	-25.5874	ACSL3
positive regulation of vasculogenesis (GO:2001214)	1/8	0.181701	0.482952	0.209151	0.547368	35.1595	-25.5905	ASB4
regulation of exocytosis (GO:0017157)	1/16	0.33044	0.520917	0.358118	0.569994	39.3903	-25.6889	STXBP5L
histone H4-K16 acetylation (GO:0043984)	1/19	0.378975	0.550125	0.406456	0.592624	43.0105	-25.7035	MSL1
protein localization to endoplasmic reticulum (GO:0070972)	1/6	0.139626	0.482952	0.166808	0.547368	35.4048	-25.769	ANK2
selenocysteine incorporation (GO:0001514)	1/6	0.139626	0.482952	0.166808	0.547368	35.4365	-25.7921	DIO2
regulation of ventricular cardiac muscle cell action potential (GO:0098911)	1/11	0.240994	0.491926	0.268675	0.547368	36.4698	-25.8727	DSP
pre-miRNA processing (GO:0031054)	1/11	0.240994	0.491926	0.268675	0.547368	36.5376	-25.9208	TARBP2
phosphorylation of RNA polymerase II C-terminal domain (GO:0070816)	1/6	0.139626	0.482952	0.166808	0.547368	35.6164	-25.923	CDK12
positive regulation of NK T cell activation (GO:0051135)	1/5	0.117785	0.482952	0.144796	0.547368	35.7224	-26.0001	HSPH1
positive regulation of calcium ion transport (GO:0051928)	1/18	0.3632	0.542335	0.390761	0.588818	42.5446	-26.0318	ANK2
nuclear envelope organization (GO:0006998)	1/18	0.3632	0.542335	0.390761	0.588818	42.6076	-26.0704	SUN1
establishment of endothelial barrier (GO:0061028)	1/16	0.33044	0.520917	0.358118	0.569994	40.0032	-26.0887	PDE2A
negative regulation of membrane protein ectodomain proteolysis (GO:0051045)	1/5	0.117785	0.482952	0.144796	0.547368	35.851	-26.0938	TIMP4
lipopolysaccharide-mediated signaling pathway (GO:0031663)	1/16	0.33044	0.520917	0.358118	0.569994	40.0631	-26.1277	MTDH
positive regulation of endothelial cell chemotaxis by VEGF-activated vascular endothelial growth factor receptor signaling pathway (GO:0038033)	1/5	0.117785	0.482952	0.144796	0.547368	35.9212	-26.1448	HSPB1
negative regulation of neuron differentiation (GO:0045665)	1/16	0.33044	0.520917	0.358118	0.569994	40.0913	-26.1461	CALR
nucleosome disassembly (GO:0006337)	1/18	0.3632	0.542335	0.390761	0.588818	42.7478	-26.1561	HIST3H2A
cellular response to peptide hormone stimulus (GO:0071375)	1/7	0.160926	0.482952	0.188254	0.547368	36.0685	-26.2521	XBP1
regulation of delayed rectifier potassium channel activity (GO:1902259)	1/7	0.160926	0.482952	0.188254	0.547368	36.1364	-26.3015	KCNAB1
spliceosomal tri-snRNP complex assembly (GO:0000244)	1/12	0.25979	0.492135	0.287506	0.547368	37.1501	-26.3395	SRSF10
cellular response to pH (GO:0071467)	1/5	0.117785	0.482952	0.144796	0.547368	36.2338	-26.3724	ASIC1
peptide hormone processing (GO:0016486)	1/16	0.33044	0.520917	0.358118	0.569994	40.4534	-26.3822	PCSK1
cardiac septum morphogenesis (GO:0060411)	1/7	0.160926	0.482952	0.188254	0.547368	36.439	-26.5217	HEY2
cellular response to glucose stimulus (GO:0071333)	1/15	0.313435	0.513743	0.341148	0.561957	39.8409	-26.5353	XBP1
receptor localization to synapse (GO:0097120)	1/6	0.139626	0.482952	0.166808	0.547368	36.4681	-26.5429	DLG3
negative regulation of defense response to virus (GO:0050687)	1/6	0.139626	0.482952	0.166808	0.547368	36.6057	-26.643	PCBP2
calcium ion transport into cytosol (GO:0060402)	1/12	0.25979	0.492135	0.287506	0.547368	37.5914	-26.6524	JPH1
cellular response to ATP (GO:0071318)	1/9	0.201962	0.482952	0.22951	0.547368	36.6249	-26.657	HSP90B1
melanosome transport (GO:0032402)	1/15	0.313435	0.513743	0.341148	0.561957	40.1076	-26.7129	MKKS
mitochondrion transport along microtubule (GO:0047497)	1/6	0.139626	0.482952	0.166808	0.547368	36.7179	-26.7247	LRPPRC
endoplasmic reticulum mannose trimming (GO:1904380)	1/18	0.3632	0.542335	0.390761	0.588818	43.6886	-26.7318	SYVN1
calcium ion homeostasis (GO:0055074)	1/17	0.347025	0.5343	0.374652	0.581356	42.6869	-26.7561	GRIN1
positive regulation of actin cytoskeleton reorganization (GO:2000251)	1/15	0.313435	0.513743	0.341148	0.561957	40.2101	-26.7812	BAIAP2
response to starvation (GO:0042594)	1/8	0.181701	0.482952	0.209151	0.547368	36.8154	-26.7957	PDK4
lysosomal lumen acidification (GO:0007042)	1/5	0.117785	0.482952	0.144796	0.547368	36.9191	-26.8711	CLN6
female gamete generation (GO:0007292)	1/16	0.33044	0.520917	0.358118	0.569994	41.2569	-26.9063	PARN
synapse organization (GO:0050808)	1/17	0.347025	0.5343	0.374652	0.581356	42.9505	-26.9212	DVL1
chaperone cofactor-dependent protein refolding (GO:0070389)	1/6	0.139626	0.482952	0.166808	0.547368	37.0991	-27.0022	DNAJB1
regulation of systemic arterial blood pressure by endothelin (GO:0003100)	1/5	0.117785	0.482952	0.144796	0.547368	37.2758	-27.1308	EDN3
cellular response to heparin (GO:0071504)	1/5	0.117785	0.482952	0.144796	0.547368	37.3681	-27.198	EGR1
bone mineralization (GO:0030282)	1/17	0.347025	0.5343	0.374652	0.581356	43.4168	-27.2135	ZBTB40
regulation of double-strand break repair via homologous recombination (GO:0010569)	1/14	0.295999	0.509445	0.32373	0.561284	40.3796	-27.2334	KDM1A
axonal fasciculation (GO:0007413)	1/9	0.201962	0.482952	0.22951	0.547368	37.4238	-27.2385	EPHB2
positive regulation of endothelial cell chemotaxis (GO:2001028)	1/6	0.139626	0.482952	0.166808	0.547368	37.4251	-27.2394	HSPB1
zinc II ion transmembrane transport (GO:0071577)	1/6	0.139626	0.482952	0.166808	0.547368	37.4405	-27.2507	SLC39A7
phospholipase C-activating G-protein coupled acetylcholine receptor signaling pathway (GO:0007207)	1/6	0.139626	0.482952	0.166808	0.547368	37.4865	-27.2841	CHRM1
regulation of transforming growth factor beta receptor signaling pathway (GO:0017015)	1/17	0.347025	0.5343	0.374652	0.581356	43.5711	-27.3102	SOX11
glycolipid metabolic process (GO:0006664)	1/5	0.117785	0.482952	0.144796	0.547368	37.6023	-27.3684	KDELC1
DNA protection (GO:0042262)	1/5	0.117785	0.482952	0.144796	0.547368	37.8846	-27.5739	CBS
positive regulation of potassium ion transmembrane transporter activity (GO:1901018)	1/6	0.139626	0.482952	0.166808	0.547368	37.8905	-27.5782	ANK2
vasoconstriction (GO:0042310)	1/7	0.160926	0.482952	0.188254	0.547368	37.9718	-27.6373	EDN3
regulation of intracellular estrogen receptor signaling pathway (GO:0033146)	1/8	0.181701	0.482952	0.209151	0.547368	37.9862	-27.6478	CARM1
cellular response to virus (GO:0098586)	1/13	0.278121	0.499709	0.305854	0.553556	39.8578	-27.6505	MAPK11
dorsal aorta morphogenesis (GO:0035912)	1/7	0.160926	0.482952	0.188254	0.547368	38.0971	-27.7285	HEY2
regulation of cilium beat frequency involved in ciliary motility (GO:0060296)	1/5	0.117785	0.482952	0.144796	0.547368	38.111	-27.7386	MKKS
chaperone-mediated protein complex assembly (GO:0051131)	1/15	0.313435	0.513743	0.341148	0.561957	41.6883	-27.7657	HSPA1A
peptide catabolic process (GO:0043171)	1/16	0.33044	0.520917	0.358118	0.569994	42.9417	-28.0051	RNPEP
positive regulation of protein kinase A signaling (GO:0010739)	1/6	0.139626	0.482952	0.166808	0.547368	38.5264	-28.041	AKAP12
secretion by cell (GO:0032940)	1/7	0.160926	0.482952	0.188254	0.547368	38.5712	-28.0736	TYRO3
peptidyl-threonine dephosphorylation (GO:0035970)	1/11	0.240994	0.491926	0.268675	0.547368	39.5863	-28.0836	DUSP5
keratan sulfate catabolic process (GO:0042340)	1/12	0.25979	0.492135	0.287506	0.547368	39.7314	-28.1697	HEXA
negative regulation of proteasomal protein catabolic process (GO:1901799)	1/5	0.117785	0.482952	0.144796	0.547368	38.7276	-28.1874	PRKCG
positive regulation of lipopolysaccharide-mediated signaling pathway (GO:0031666)	1/5	0.117785	0.482952	0.144796	0.547368	38.7312	-28.19	CD180
ERAD pathway (GO:0036503)	1/15	0.313435	0.513743	0.341148	0.561957	42.386	-28.2304	SYVN1
sphingosine-1-phosphate signaling pathway (GO:0003376)	1/6	0.139626	0.482952	0.166808	0.547368	38.8177	-28.253	SPNS2
RNA transport (GO:0050658)	1/7	0.160926	0.482952	0.188254	0.547368	38.907	-28.318	HNRNPA2B1
filopodium assembly (GO:0046847)	1/14	0.295999	0.509445	0.32373	0.561284	42.0052	-28.3297	SRGAP2
steroid hormone mediated signaling pathway (GO:0043401)	1/5	0.117785	0.482952	0.144796	0.547368	38.9473	-28.3473	ABHD2
vesicle docking (GO:0048278)	1/18	0.3632	0.542335	0.390761	0.588818	46.3813	-28.3794	STX17
ventricular compact myocardium morphogenesis (GO:0003223)	1/5	0.117785	0.482952	0.144796	0.547368	39.0918	-28.4525	DSP
protein import into mitochondrial matrix (GO:0030150)	1/17	0.347025	0.5343	0.374652	0.581356	45.4242	-28.4718	TIMM44
establishment of protein localization to telomere (GO:0070200)	1/5	0.117785	0.482952	0.144796	0.547368	39.1469	-28.4926	BRCA2
peptide biosynthetic process (GO:0043043)	1/5	0.117785	0.482952	0.144796	0.547368	39.1547	-28.4983	PCSK1
presynapse assembly (GO:0099054)	1/5	0.117785	0.482952	0.144796	0.547368	39.1849	-28.5203	DVL1
negative regulation of microtubule polymerization (GO:0031115)	1/8	0.181701	0.482952	0.209151	0.547368	39.1985	-28.5302	EML2
purine nucleobase biosynthetic process (GO:0009113)	1/5	0.117785	0.482952	0.144796	0.547368	39.2163	-28.5432	MTHFD1L
negative regulation of calcium ion transport (GO:0051926)	1/8	0.181701	0.482952	0.209151	0.547368	39.3209	-28.6193	ADRA2A
histone H3-K9 demethylation (GO:0033169)	1/13	0.278121	0.499709	0.305854	0.553556	41.3098	-28.6578	KDM1A
positive regulation of neuron apoptotic process (GO:0043525)	1/16	0.33044	0.520917	0.358118	0.569994	43.9867	-28.6865	EPHA7
regulation of cardiac muscle contraction by calcium ion signaling (GO:0010882)	1/6	0.139626	0.482952	0.166808	0.547368	39.4682	-28.7265	ANK2
cell cycle (GO:0007049)	1/15	0.313435	0.513743	0.341148	0.561957	43.1333	-28.7281	CCNO
inositol phosphate-mediated signaling (GO:0048016)	1/8	0.181701	0.482952	0.209151	0.547368	39.5071	-28.7548	EDN3
sensory perception of sour taste (GO:0050915)	1/5	0.117785	0.482952	0.144796	0.547368	39.5521	-28.7876	ASIC1
glycogen catabolic process (GO:0005980)	1/16	0.33044	0.520917	0.358118	0.569994	44.166	-28.8035	PHKA2
protein localization to pre-autophagosomal structure (GO:0034497)	1/6	0.139626	0.482952	0.166808	0.547368	39.6307	-28.8448	STX17
positive regulation of respiratory burst (GO:0060267)	1/6	0.139626	0.482952	0.166808	0.547368	39.6825	-28.8825	CAMK1D
regulation of ventricular cardiac muscle cell membrane repolarization (GO:0060307)	1/14	0.295999	0.509445	0.32373	0.561284	42.9187	-28.9459	ANK2
positive regulation of synapse assembly (GO:0051965)	1/15	0.313435	0.513743	0.341148	0.561957	43.6697	-29.0854	EPHB2
negative regulation of axonogenesis (GO:0050771)	1/14	0.295999	0.509445	0.32373	0.561284	43.1629	-29.1106	GDI1
regulation of protein complex assembly (GO:0043254)	1/15	0.313435	0.513743	0.341148	0.561957	43.8119	-29.1801	HSPA8
production of siRNA involved in RNA interference (GO:0030422)	1/6	0.139626	0.482952	0.166808	0.547368	40.1804	-29.2449	TARBP2
positive regulation of membrane protein ectodomain proteolysis (GO:0051044)	1/15	0.313435	0.513743	0.341148	0.561957	43.9634	-29.281	ADRA2A
detection of calcium ion (GO:0005513)	1/10	0.221722	0.486707	0.249347	0.547368	40.8051	-29.3835	KCNIP2
intraciliary retrograde transport (GO:0035721)	1/6	0.139626	0.482952	0.166808	0.547368	40.5219	-29.4934	WDR19
neuron apoptotic process (GO:0051402)	1/15	0.313435	0.513743	0.341148	0.561957	44.3862	-29.5626	CIT
protein localization to photoreceptor outer segment (GO:1903546)	1/5	0.117785	0.482952	0.144796	0.547368	40.7724	-29.6757	SPATA7
positive regulation of lamellipodium assembly (GO:0010592)	1/12	0.25979	0.492135	0.287506	0.547368	41.9412	-29.7364	NCKAP1
tachykinin receptor signaling pathway (GO:0007217)	1/5	0.117785	0.482952	0.144796	0.547368	41.2574	-30.0287	GRK5
positive regulation of leukocyte chemotaxis (GO:0002690)	1/11	0.240994	0.491926	0.268675	0.547368	42.3562	-30.0486	EDN3
regulation of cardiac muscle contraction (GO:0055117)	1/13	0.278121	0.499709	0.305854	0.553556	43.4594	-30.149	ANK2
entrainment of circadian clock by photoperiod (GO:0043153)	1/18	0.3632	0.542335	0.390761	0.588818	49.3206	-30.1778	PER1
negative regulation of keratinocyte differentiation (GO:0045617)	1/5	0.117785	0.482952	0.144796	0.547368	41.5692	-30.2557	SRSF6
phosphatidylinositol acyl-chain remodeling (GO:0036149)	1/16	0.33044	0.520917	0.358118	0.569994	46.407	-30.265	PLA2G4E
mRNA methylation (GO:0080009)	1/5	0.117785	0.482952	0.144796	0.547368	41.6903	-30.3438	METTL3
liver development (GO:0001889)	1/16	0.33044	0.520917	0.358118	0.569994	46.7734	-30.5039	XBP1
negative regulation of peptidyl-threonine phosphorylation (GO:0010801)	1/12	0.25979	0.492135	0.287506	0.547368	43.1479	-30.592	SPRED1
inner ear morphogenesis (GO:0042472)	1/14	0.295999	0.509445	0.32373	0.561284	45.3915	-30.6136	EPHB2
actin crosslink formation (GO:0051764)	1/8	0.181701	0.482952	0.209151	0.547368	42.2078	-30.7205	BAIAP2
hyaluronan catabolic process (GO:0030214)	1/16	0.33044	0.520917	0.358118	0.569994	47.109	-30.7228	HEXA
regulation of signal transduction (GO:0009966)	1/16	0.33044	0.520917	0.358118	0.569994	47.1551	-30.7529	MGLL
2-oxoglutarate metabolic process (GO:0006103)	1/14	0.295999	0.509445	0.32373	0.561284	45.6164	-30.7653	GPT2
face morphogenesis (GO:0060325)	1/16	0.33044	0.520917	0.358118	0.569994	47.1811	-30.7698	RAB3GAP1
regulation of neuron apoptotic process (GO:0043523)	1/15	0.313435	0.513743	0.341148	0.561957	46.2465	-30.8016	GRM4
motor neuron axon guidance (GO:0008045)	1/7	0.160926	0.482952	0.188254	0.547368	42.361	-30.832	CHN1
endoderm formation (GO:0001706)	1/9	0.201962	0.482952	0.22951	0.547368	42.4416	-30.8907	DUSP5
regulation of dendrite morphogenesis (GO:0048814)	1/11	0.240994	0.491926	0.268675	0.547368	43.5892	-30.9233	TNIK
epithelial cell-cell adhesion (GO:0090136)	1/7	0.160926	0.482952	0.188254	0.547368	42.6463	-31.0396	ITGB5
negative regulation of chondrocyte differentiation (GO:0032331)	1/12	0.25979	0.492135	0.287506	0.547368	43.9016	-31.1263	WNT9A
purine ribonucleoside monophosphate biosynthetic process (GO:0009168)	1/12	0.25979	0.492135	0.287506	0.547368	43.9426	-31.1554	IMPDH2
iron ion transport (GO:0006826)	1/5	0.117785	0.482952	0.144796	0.547368	42.849	-31.1872	TTYH1
inositol metabolic process (GO:0006020)	1/5	0.117785	0.482952	0.144796	0.547368	42.9071	-31.2295	SLC5A3
lipid particle organization (GO:0034389)	1/13	0.278121	0.499709	0.305854	0.553556	45.3406	-31.4541	RAB3GAP1
regulation of energy homeostasis (GO:2000505)	1/10	0.221722	0.486707	0.249347	0.547368	43.6856	-31.4577	NR1D2
negative regulation of intrinsic apoptotic signaling pathway in response to DNA damage by p53 class mediator (GO:1902166)	1/11	0.240994	0.491926	0.268675	0.547368	44.4895	-31.5621	KDM1A
cellular response to macrophage colony-stimulating factor stimulus (GO:0036006)	1/5	0.117785	0.482952	0.144796	0.547368	43.3808	-31.5742	PDE2A
regulation of cardiac muscle cell contraction (GO:0086004)	1/7	0.160926	0.482952	0.188254	0.547368	43.4041	-31.5912	ANK2
response to bacterium (GO:0009617)	1/15	0.313435	0.513743	0.341148	0.561957	47.6745	-31.7527	BAIAP2
negative regulation of lipid catabolic process (GO:0050995)	1/12	0.25979	0.492135	0.287506	0.547368	44.8715	-31.814	ADRA2A
G-quadruplex DNA unwinding (GO:0044806)	1/6	0.139626	0.482952	0.166808	0.547368	43.7175	-31.8193	HNRNPA2B1
positive regulation of protein metabolic process (GO:0051247)	1/10	0.221722	0.486707	0.249347	0.547368	44.2598	-31.8712	KLF4
regulation of neurogenesis (GO:0050767)	1/10	0.221722	0.486707	0.249347	0.547368	44.4559	-32.0124	PER2
positive regulation of neurogenesis (GO:0050769)	1/13	0.278121	0.499709	0.305854	0.553556	46.1795	-32.0361	SOX11
DNA duplex unwinding (GO:0032508)	1/12	0.25979	0.492135	0.287506	0.547368	45.2163	-32.0585	RECQL4
regulation of cysteine-type endopeptidase activity involved in apoptotic process (GO:0043281)	1/7	0.160926	0.482952	0.188254	0.547368	44.0841	-32.0861	EPHA7
negative regulation of heterotypic cell-cell adhesion (GO:0034115)	1/9	0.201962	0.482952	0.22951	0.547368	44.2252	-32.1888	KLF4
adenylate cyclase-inhibiting G-protein coupled acetylcholine receptor signaling pathway (GO:0007197)	1/5	0.117785	0.482952	0.144796	0.547368	44.2964	-32.2407	CHRM1
negative regulation of voltage-gated calcium channel activity (GO:1901386)	1/12	0.25979	0.492135	0.287506	0.547368	45.6038	-32.3332	CRHR1
membrane repolarization (GO:0086009)	1/9	0.201962	0.482952	0.22951	0.547368	44.4581	-32.3583	KCNIP2
intermediate filament cytoskeleton organization (GO:0045104)	1/11	0.240994	0.491926	0.268675	0.547368	45.7326	-32.4439	CSNK1A1
hematopoietic progenitor cell differentiation (GO:0002244)	1/12	0.25979	0.492135	0.287506	0.547368	45.8624	-32.5165	INHBA
regulation of dendrite development (GO:0050773)	1/7	0.160926	0.482952	0.188254	0.547368	44.6874	-32.5252	CAMK1D
intra-S DNA damage checkpoint (GO:0031573)	1/13	0.278121	0.499709	0.305854	0.553556	47.0804	-32.6611	TIPIN
regulation of glucose metabolic process (GO:0010906)	1/10	0.221722	0.486707	0.249347	0.547368	45.4647	-32.7388	PDK4
positive regulation of DNA damage response, signal transduction by p53 class mediator (GO:0043517)	1/10	0.221722	0.486707	0.249347	0.547368	45.4741	-32.7456	SPRED1
cellular glucose homeostasis (GO:0001678)	1/13	0.278121	0.499709	0.305854	0.553556	47.2616	-32.7867	HKDC1
G-protein coupled acetylcholine receptor signaling pathway (GO:0007213)	1/14	0.295999	0.509445	0.32373	0.561284	49.2494	-33.2155	CHRM1
supramolecular fiber organization (GO:0097435)	1/11	0.240994	0.491926	0.268675	0.547368	46.987	-33.3338	ADAMTS3
positive regulation of transcription from RNA polymerase II promoter in response to endoplasmic reticulum stress (GO:1990440)	1/11	0.240994	0.491926	0.268675	0.547368	47.1669	-33.4615	HSPA5
long-term synaptic potentiation (GO:0060291)	1/14	0.295999	0.509445	0.32373	0.561284	49.6397	-33.4787	SLC8A2
interleukin-1-mediated signaling pathway (GO:0070498)	1/12	0.25979	0.492135	0.287506	0.547368	47.2899	-33.5287	EGR1
negative regulation of anoikis (GO:2000811)	1/15	0.313435	0.513743	0.341148	0.561957	50.4923	-33.6295	PDK4
miRNA loading onto RISC involved in gene silencing by miRNA (GO:0035280)	1/7	0.160926	0.482952	0.188254	0.547368	46.2326	-33.6499	TARBP2
positive regulation of interleukin-6 secretion (GO:2000778)	1/12	0.25979	0.492135	0.287506	0.547368	47.5485	-33.712	XBP1
neural crest cell development (GO:0014032)	1/11	0.240994	0.491926	0.268675	0.547368	47.6447	-33.8004	SOX11
cellular response to cGMP (GO:0071321)	1/5	0.117785	0.482952	0.144796	0.547368	46.6321	-33.9407	PDE2A
positive regulation of mitochondrial translation (GO:0070131)	1/7	0.160926	0.482952	0.188254	0.547368	46.7201	-34.0047	RMND1
response to denervation involved in regulation of muscle adaptation (GO:0014894)	1/5	0.117785	0.482952	0.144796	0.547368	46.8809	-34.1217	FBXO32
regulation of TOR signaling (GO:0032006)	1/14	0.295999	0.509445	0.32373	0.561284	50.8999	-34.3287	FAM83D
negative regulation of mitochondrial outer membrane permeabilization involved in apoptotic signaling pathway (GO:1901029)	1/6	0.139626	0.482952	0.166808	0.547368	47.3328	-34.4506	HSPA1A
neural tube development (GO:0021915)	1/11	0.240994	0.491926	0.268675	0.547368	48.5982	-34.4769	DVL1
ER-associated misfolded protein catabolic process (GO:0071712)	1/11	0.240994	0.491926	0.268675	0.547368	48.6208	-34.4929	SDF2L1
regulation of sodium ion transport (GO:0002028)	1/14	0.295999	0.509445	0.32373	0.561284	51.3092	-34.6047	PER1
regulation of I-kappaB kinase/NF-kappaB signaling (GO:0043122)	1/12	0.25979	0.492135	0.287506	0.547368	48.8854	-34.6599	HSPB1
pulmonary valve morphogenesis (GO:0003184)	1/10	0.221722	0.486707	0.249347	0.547368	48.1929	-34.7034	HEY2
regulation of AMPA receptor activity (GO:2000311)	1/14	0.295999	0.509445	0.32373	0.561284	51.6403	-34.828	CACNG8
negative regulation of response to cytokine stimulus (GO:0060761)	1/5	0.117785	0.482952	0.144796	0.547368	47.9949	-34.9325	KLF4
positive regulation of cell cycle G1/S phase transition (GO:1902808)	1/5	0.117785	0.482952	0.144796	0.547368	48.0954	-35.0057	FAM83D
long-chain fatty acid import (GO:0044539)	1/7	0.160926	0.482952	0.188254	0.547368	48.1261	-35.0281	ACSL3
spinal cord development (GO:0021510)	1/9	0.201962	0.482952	0.22951	0.547368	48.3237	-35.1718	SOX11
regulation of axonogenesis (GO:0050770)	1/11	0.240994	0.491926	0.268675	0.547368	49.659	-35.2294	CHN1
positive regulation of transcription factor import into nucleus (GO:0042993)	1/13	0.278121	0.499709	0.305854	0.553556	50.8381	-35.2678	BAG3
substrate-dependent cell migration, cell extension (GO:0006930)	1/5	0.117785	0.482952	0.144796	0.547368	48.5397	-35.329	OPHN1
complement activation, alternative pathway (GO:0006957)	1/5	0.117785	0.482952	0.144796	0.547368	48.6725	-35.4257	CFP
positive regulation of mesenchymal cell proliferation (GO:0002053)	1/10	0.221722	0.486707	0.249347	0.547368	49.2559	-35.4688	CHRD
tRNA 5'-leader removal (GO:0001682)	1/11	0.240994	0.491926	0.268675	0.547368	50.1411	-35.5715	RPP21
negative regulation of myotube differentiation (GO:0010832)	1/11	0.240994	0.491926	0.268675	0.547368	50.209	-35.6196	XBP1
L-methionine salvage from methylthioadenosine (GO:0019509)	1/5	0.117785	0.482952	0.144796	0.547368	49.0043	-35.6672	MRI1
regulation of cellular senescence (GO:2000772)	1/8	0.181701	0.482952	0.209151	0.547368	49.0252	-35.6824	NUAK1
negative regulation of trophoblast cell migration (GO:1901164)	1/5	0.117785	0.482952	0.144796	0.547368	49.2941	-35.8782	CALR
cGMP-mediated signaling (GO:0019934)	1/5	0.117785	0.482952	0.144796	0.547368	49.3805	-35.941	PDE2A
dendritic spine morphogenesis (GO:0060997)	1/13	0.278121	0.499709	0.305854	0.553556	51.8953	-36.0013	EPHB2
replication fork protection (GO:0048478)	1/5	0.117785	0.482952	0.144796	0.547368	49.7271	-36.1933	TIPIN
generation of neurons (GO:0048699)	1/7	0.160926	0.482952	0.188254	0.547368	49.9818	-36.3787	CIT
negative regulation of DNA damage response, signal transduction by p53 class mediator (GO:0043518)	1/12	0.25979	0.492135	0.287506	0.547368	51.4073	-36.4479	KDM1A
negative regulation of oxidative stress-induced intrinsic apoptotic signaling pathway (GO:1902176)	1/11	0.240994	0.491926	0.268675	0.547368	51.5812	-36.5931	HSPB1
phospholipid biosynthetic process (GO:0008654)	1/10	0.221722	0.486707	0.249347	0.547368	50.8337	-36.605	AGPAT5
embryonic digestive tract morphogenesis (GO:0048557)	1/9	0.201962	0.482952	0.22951	0.547368	50.4115	-36.6914	SOX11
cellular protein catabolic process (GO:0044257)	1/13	0.278121	0.499709	0.305854	0.553556	53.1176	-36.8493	UBE2G1
thyroid hormone generation (GO:0006590)	1/10	0.221722	0.486707	0.249347	0.547368	51.1737	-36.8498	DIO2
metaphase plate congression (GO:0051310)	1/11	0.240994	0.491926	0.268675	0.547368	52.1696	-37.0105	FAM83D
lung epithelium development (GO:0060428)	1/5	0.117785	0.482952	0.144796	0.547368	51.3033	-37.3406	ERRFI1
visual learning (GO:0008542)	1/10	0.221722	0.486707	0.249347	0.547368	52.0196	-37.459	GRIN1
regulation of synaptic transmission, glutamatergic (GO:0051966)	1/15	0.313435	0.513743	0.341148	0.561957	56.3003	-37.4978	GRM4
regulation of skeletal muscle cell differentiation (GO:2001014)	1/5	0.117785	0.482952	0.144796	0.547368	51.5709	-37.5353	NR1D2
t-circle formation (GO:0090656)	1/11	0.240994	0.491926	0.268675	0.547368	53.0592	-37.6416	SMARCAL1
negative regulation of insulin secretion (GO:0046676)	1/13	0.278121	0.499709	0.305854	0.553556	54.7084	-37.9528	ADRA2A
lens morphogenesis in camera-type eye (GO:0002089)	1/5	0.117785	0.482952	0.144796	0.547368	52.1799	-37.9785	SOX11
glucocorticoid receptor signaling pathway (GO:0042921)	1/6	0.139626	0.482952	0.166808	0.547368	52.2593	-38.0363	CALR
cytoplasmic sequestering of transcription factor (GO:0042994)	1/9	0.201962	0.482952	0.22951	0.547368	52.3532	-38.1047	MXI1
positive regulation of epidermal growth factor-activated receptor activity (GO:0045741)	1/8	0.181701	0.482952	0.209151	0.547368	52.3786	-38.1232	ADRA2A
cAMP catabolic process (GO:0006198)	1/7	0.160926	0.482952	0.188254	0.547368	52.6403	-38.3136	PDE2A
regulation of acetyl-CoA biosynthetic process from pyruvate (GO:0010510)	1/13	0.278121	0.499709	0.305854	0.553556	55.2675	-38.3407	PDK4
negative chemotaxis (GO:0050919)	1/9	0.201962	0.482952	0.22951	0.547368	52.7896	-38.4223	EPHA7
lung alveolus development (GO:0048286)	1/11	0.240994	0.491926	0.268675	0.547368	54.4265	-38.6117	ERRFI1
negative regulation of vascular permeability (GO:0043116)	1/8	0.181701	0.482952	0.209151	0.547368	53.1407	-38.6779	PDE2A
acrosome reaction (GO:0007340)	1/9	0.201962	0.482952	0.22951	0.547368	53.2793	-38.7787	ACR
regulation of protein complex stability (GO:0061635)	1/7	0.160926	0.482952	0.188254	0.547368	53.2899	-38.7865	HSPA8
regulation of pH (GO:0006885)	1/8	0.181701	0.482952	0.209151	0.547368	53.3487	-38.8292	PDK4
cellular response to laminar fluid shear stress (GO:0071499)	1/7	0.160926	0.482952	0.188254	0.547368	53.5203	-38.9542	KLF4
transmission of nerve impulse (GO:0019226)	1/11	0.240994	0.491926	0.268675	0.547368	54.9212	-38.9626	CACNG8
protein maturation by protein folding (GO:0022417)	1/6	0.139626	0.482952	0.166808	0.547368	53.5319	-38.9626	CALR
negative regulation of macrophage differentiation (GO:0045650)	1/5	0.117785	0.482952	0.144796	0.547368	53.7778	-39.1416	INHBA
positive regulation of dendritic cell chemotaxis (GO:2000510)	1/6	0.139626	0.482952	0.166808	0.547368	53.7837	-39.1459	CALR
protein kinase C-activating G-protein coupled receptor signaling pathway (GO:0007205)	1/12	0.25979	0.492135	0.287506	0.547368	55.2613	-39.1804	CHRM1
chondroitin sulfate catabolic process (GO:0030207)	1/13	0.278121	0.499709	0.305854	0.553556	56.6013	-39.266	HEXA
negative regulation of retinoic acid receptor signaling pathway (GO:0048387)	1/8	0.181701	0.482952	0.209151	0.547368	54.0485	-39.3386	CALR
regulation of MAP kinase activity (GO:0043405)	1/9	0.201962	0.482952	0.22951	0.547368	54.3244	-39.5394	CDK12
neuromuscular junction development (GO:0007528)	1/12	0.25979	0.492135	0.287506	0.547368	55.7966	-39.5599	DVL1
cellular response to UV-B (GO:0071493)	1/8	0.181701	0.482952	0.209151	0.547368	54.5479	-39.7021	CDKN1A
negative regulation of protein dephosphorylation (GO:0035308)	1/7	0.160926	0.482952	0.188254	0.547368	54.8823	-39.9455	ENSA
positive regulation of nuclear cell cycle DNA replication (GO:0010571)	1/5	0.117785	0.482952	0.144796	0.547368	54.9915	-40.0249	WIZ
stress granule assembly (GO:0034063)	1/8	0.181701	0.482952	0.209151	0.547368	55.3654	-40.2971	CIRBP
amino acid transmembrane transport (GO:0003333)	1/10	0.221722	0.486707	0.249347	0.547368	56.0637	-40.3711	SLC6A6
regulation of vasoconstriction (GO:0019229)	1/10	0.221722	0.486707	0.249347	0.547368	56.3275	-40.5611	PER2
negative regulation of cell migration involved in sprouting angiogenesis (GO:0090051)	1/11	0.240994	0.491926	0.268675	0.547368	57.5134	-40.8016	KLF4
protein retention in ER lumen (GO:0006621)	1/5	0.117785	0.482952	0.144796	0.547368	56.076	-40.8143	PDIA3
IRES-dependent viral translational initiation (GO:0075522)	1/7	0.160926	0.482952	0.188254	0.547368	56.1024	-40.8335	PCBP2
negative regulation of microtubule depolymerization (GO:0007026)	1/10	0.221722	0.486707	0.249347	0.547368	56.9228	-40.9898	FGF13
regulation of protein catabolic process (GO:0042176)	1/9	0.201962	0.482952	0.22951	0.547368	56.9448	-41.4466	FAM83D
short-chain fatty acid catabolic process (GO:0019626)	1/5	0.117785	0.482952	0.144796	0.547368	57.0176	-41.4996	MMAA
positive regulation of interleukin-1 beta production (GO:0032731)	1/5	0.117785	0.482952	0.144796	0.547368	57.0753	-41.5416	HSPB1
negative regulation of protein homooligomerization (GO:0032463)	1/5	0.117785	0.482952	0.144796	0.547368	57.0804	-41.5453	CRYAB
cellular response to fatty acid (GO:0071398)	1/9	0.201962	0.482952	0.22951	0.547368	57.1527	-41.598	PDK4
iris morphogenesis (GO:0061072)	1/6	0.139626	0.482952	0.166808	0.547368	57.7165	-42.0083	WNT9A
membrane depolarization during SA node cell action potential (GO:0086046)	1/5	0.117785	0.482952	0.144796	0.547368	57.7418	-42.0267	ANK2
positive regulation of vascular permeability (GO:0043117)	1/5	0.117785	0.482952	0.144796	0.547368	57.8439	-42.1011	PDE2A
maturation of LSU-rRNA from tricistronic rRNA transcript (SSU-rRNA, 5.8S rRNA, LSU-rRNA) (GO:0000463)	1/7	0.160926	0.482952	0.188254	0.547368	58.0306	-42.2369	WDR12
resolution of meiotic recombination intermediates (GO:0000712)	1/12	0.25979	0.492135	0.287506	0.547368	59.663	-42.3012	FANCM
translational elongation (GO:0006414)	1/8	0.181701	0.482952	0.209151	0.547368	58.5727	-42.6315	EEF2K
hypothalamus development (GO:0021854)	1/5	0.117785	0.482952	0.144796	0.547368	58.5835	-42.6394	RAB3GAP1
negative regulation of cytokine production involved in inflammatory response (GO:1900016)	1/8	0.181701	0.482952	0.209151	0.547368	58.7208	-42.7392	CHID1
hyaluronan biosynthetic process (GO:0030213)	1/7	0.160926	0.482952	0.188254	0.547368	58.7403	-42.7535	ABCC5
transcytosis (GO:0045056)	1/6	0.139626	0.482952	0.166808	0.547368	58.7729	-42.7772	MFSD2A
positive regulation of tumor necrosis factor biosynthetic process (GO:0042535)	1/7	0.160926	0.482952	0.188254	0.547368	58.7896	-42.7893	HSPB1
regulation of phosphoprotein phosphatase activity (GO:0043666)	1/9	0.201962	0.482952	0.22951	0.547368	58.8172	-42.8095	HSP90B1
fatty acid transport (GO:0015908)	1/6	0.139626	0.482952	0.166808	0.547368	58.9075	-42.8751	MFSD2A
positive regulation of IRE1-mediated unfolded protein response (GO:1903896)	1/7	0.160926	0.482952	0.188254	0.547368	58.9962	-42.9397	TMEM33
noradrenergic neuron differentiation (GO:0003357)	1/5	0.117785	0.482952	0.144796	0.547368	59.1332	-43.0394	SOX11
protein import into peroxisome matrix (GO:0016558)	1/9	0.201962	0.482952	0.22951	0.547368	59.2912	-43.1544	PEX5
negative regulation of fat cell proliferation (GO:0070345)	1/5	0.117785	0.482952	0.144796	0.547368	59.537	-43.3333	PER2
adipose tissue development (GO:0060612)	1/8	0.181701	0.482952	0.209151	0.547368	59.7632	-43.498	XBP1
viral RNA genome replication (GO:0039694)	1/9	0.201962	0.482952	0.22951	0.547368	60.5244	-44.052	PCBP2
negative regulation of intrinsic apoptotic signaling pathway (GO:2001243)	1/12	0.25979	0.492135	0.287506	0.547368	62.5639	-44.3579	URI1
negative regulation of innate immune response (GO:0045824)	1/9	0.201962	0.482952	0.22951	0.547368	61.0291	-44.4193	TYRO3
regulation of insulin receptor signaling pathway (GO:0046626)	1/5	0.117785	0.482952	0.144796	0.547368	61.1622	-44.5162	SIK2
response to osmotic stress (GO:0006970)	1/9	0.201962	0.482952	0.22951	0.547368	61.2099	-44.5509	MAP7
microtubule polymerization (GO:0046785)	1/7	0.160926	0.482952	0.188254	0.547368	61.2256	-44.5624	FGF13
negative regulation of glucocorticoid receptor signaling pathway (GO:2000323)	1/6	0.139626	0.482952	0.166808	0.547368	61.4103	-44.6968	PER1
cell cycle phase transition (GO:0044770)	1/7	0.160926	0.482952	0.188254	0.547368	61.89	-45.0459	TIPIN
negative regulation of cell-substrate adhesion (GO:0010812)	1/10	0.221722	0.486707	0.249347	0.547368	63.0222	-45.3819	GCNT2
positive regulation of establishment of endothelial barrier (GO:1903142)	1/5	0.117785	0.482952	0.144796	0.547368	62.3857	-45.4067	ADD1
negative regulation of blood pressure (GO:0045776)	1/9	0.201962	0.482952	0.22951	0.547368	62.6372	-45.5898	RNPEP
white fat cell differentiation (GO:0050872)	1/6	0.139626	0.482952	0.166808	0.547368	62.6623	-45.6081	PER2
ionotropic glutamate receptor signaling pathway (GO:0035235)	1/8	0.181701	0.482952	0.209151	0.547368	63.0781	-45.9107	GRIN1
commissural neuron axon guidance (GO:0071679)	1/5	0.117785	0.482952	0.144796	0.547368	63.1411	-45.9566	EPHB2
negative regulation of wound healing (GO:0061045)	1/7	0.160926	0.482952	0.188254	0.547368	63.8702	-46.4872	CD109
amine metabolic process (GO:0009308)	1/5	0.117785	0.482952	0.144796	0.547368	63.99	-46.5744	INMT
regulation of p38MAPK cascade (GO:1900744)	1/6	0.139626	0.482952	0.166808	0.547368	64.1323	-46.678	PER1
vesicle fusion with endoplasmic reticulum-Golgi intermediate compartment (ERGIC) membrane (GO:1990668)	1/6	0.139626	0.482952	0.166808	0.547368	66.3014	-48.2567	CALR
beta-catenin destruction complex assembly (GO:1904885)	1/5	0.117785	0.482952	0.144796	0.547368	66.42	-48.343	CSNK1A1
muscle cell development (GO:0055001)	1/6	0.139626	0.482952	0.166808	0.547368	66.8148	-48.6304	KDM1A
negative regulation of calcium ion-dependent exocytosis (GO:0045955)	1/5	0.117785	0.482952	0.144796	0.547368	67.5459	-49.1625	ADRA2A
histone H3-K4 demethylation (GO:0034720)	1/7	0.160926	0.482952	0.188254	0.547368	67.7807	-49.3334	KDM1A
adenylate cyclase-inhibiting G-protein coupled glutamate receptor signaling pathway (GO:0007196)	1/6	0.139626	0.482952	0.166808	0.547368	68.7951	-50.0717	GRM4
positive regulation of ER-associated ubiquitin-dependent protein catabolic process (GO:1903071)	1/7	0.160926	0.482952	0.188254	0.547368	70.6544	-51.425	UBQLN1
SA node cell action potential (GO:0086015)	1/5	0.117785	0.482952	0.144796	0.547368	73.0151	-53.1432	ANK2
negative regulation of protein targeting to membrane (GO:0090315)	1/6	0.139626	0.482952	0.166808	0.547368	75.8218	-55.186	GDI1
negative regulation of glycolytic process (GO:0045820)	1/5	0.117785	0.482952	0.144796	0.547368	80.0925	-58.2945	CBFA2T3
regulation of keratinocyte differentiation (GO:0045616)	1/6	0.139626	0.482952	0.166808	0.547368	81.5062	-59.3234	ERRFI1

## Sheet: 8m hippocampus
Term	Overlap	P-value	Adjusted P-value	Old P-value	Old Adjusted P-value	Z-score	Combined Score	Genes
SRP-dependent cotranslational protein targeting to membrane (GO:0006614)	13/88	1.05379e-14	4.71044e-12	6.32975e-13	2.8294e-10	-4.07848	106.372	SRP19;RPL30;RPL31;RPLP1;RPLP0;RPL35A;RPSA;RPS15A;RPL24;RPL13;RPL18;RPL39;RPS24
nuclear-transcribed mRNA catabolic process, nonsense-mediated decay (GO:0000184)	12/111	5.3403e-12	5.96779e-10	1.42623e-10	1.59381e-08	-4.02099	85.4037	RPL30;RPS15A;RPL31;RPLP1;RPLP0;RPL24;RPL13;RPL35A;RPSA;RPL18;RPL39;RPS24
translation (GO:0006412)	14/155	1.01656e-12	2.272e-10	3.50461e-11	7.83281e-09	-3.32675	73.8712	RPL30;RPL31;RPLP1;RPLP0;SARS;GATB;RPL35A;RPSA;RPS15A;RPL24;RPL13;RPL18;RPL39;RPS24
translational initiation (GO:0006413)	12/114	7.36137e-12	6.58107e-10	1.89459e-10	1.69376e-08	-2.9535	62.4419	RPL30;RPS15A;RPL31;RPLP1;RPLP0;RPL24;RPL13;RPL35A;RPSA;RPL18;RPL39;RPS24
viral transcription (GO:0019083)	12/108	3.83657e-12	5.71649e-10	1.06526e-10	1.58723e-08	-2.8189	59.9931	RPL30;RPS15A;RPL31;RPLP1;RPLP0;RPL24;RPL13;RPL35A;RPSA;RPL18;RPL39;RPS24
rRNA processing (GO:0006364)	12/181	1.66299e-09	1.23893e-07	2.51321e-08	1.87234e-06	-3.40838	54.2064	RPL30;RPS15A;RPL31;RPLP1;RPLP0;RPL24;RPL13;RPL35A;RPSA;RPL18;RPL39;RPS24
regulation of macroautophagy (GO:0016241)	5/70	7.99272e-05	0.00510392	0.000262591	0.0167683	-2.98754	15.7675	UCHL1;CAPNS1;RRAGD;ATP6V1H;GAPDH
negative regulation of apoptotic process (GO:0043066)	7/323	0.0044125	0.0986194	0.0129942	0.228833	-4.33871	10.0506	DNAJA1;PRDX5;HPN;NME2;PTK2B;IFIT3;MAP4K4
establishment or maintenance of cell polarity (GO:0007163)	3/19	0.000219754	0.0122788	0.000593888	0.0331835	-2.22955	9.80976	CAP1;CDC42;MAP7
intracellular signal transduction (GO:0035556)	6/238	0.00401087	0.094361	0.0108244	0.228833	-3.60294	8.50521	YWHAE;MAP4K2;SNRK;PPP1R1A;SGK1;MAP4K4
positive regulation of neuron differentiation (GO:0045666)	3/31	0.000964688	0.0359346	0.00215979	0.0804523	-2.26328	7.52779	MEF2C;MMD2;TCF4
regulation of NMDA receptor activity (GO:2000310)	2/11	0.00208663	0.0610521	0.0042371	0.126265	-2.45034	6.8512	MEF2C;PTK2B
regulation of immune response (GO:0050776)	5/182	0.00594815	0.106353	0.0140858	0.228833	-2.86916	6.42976	TREML1;FKBP1A;IFITM1;CD81;TREM2
protein phosphorylation (GO:0006468)	6/309	0.0136263	0.167759	0.0331546	0.233343	-3.58696	6.40354	MAP4K2;SNRK;LMTK2;PTK2B;SGK1;MAP4K4
cell surface receptor signaling pathway (GO:0007166)	5/176	0.00517207	0.105087	0.0123765	0.228833	-2.82395	6.36227	IFITM1;CD81;TSPAN6;PTK2B;LY6E
antimicrobial humoral immune response mediated by antimicrobial peptide (GO:0061844)	3/43	0.00250688	0.0659161	0.00512914	0.134866	-2.19846	5.97844	RPL30;GAPDH;RPL39
response to virus (GO:0009615)	4/100	0.00369575	0.0917777	0.0081439	0.20224	-2.46629	5.89046	IFITM1;MEF2C;RPS15A;IFIT3
positive regulation of protein kinase activity (GO:0045860)	3/41	0.00218531	0.0610521	0.00452438	0.1264	-1.99143	5.56808	RPLP1;PTK2B;MMD2
tumor necrosis factor-mediated signaling pathway (GO:0033209)	4/113	0.00570103	0.106182	0.0121852	0.228833	-2.43192	5.45382	PSMB3;TMSB4X;CDIP1;PTK2B
mRNA splicing, via spliceosome (GO:0000398)	5/233	0.0161017	0.167759	0.0352499	0.233343	-2.91197	5.19853	FUS;HNRNPD;PAPOLA;HNRNPU;SRSF5
positive regulation of peptidyl-tyrosine phosphorylation (GO:0050731)	3/57	0.0055758	0.106182	0.0107098	0.228833	-2.08694	4.68018	CD81;PTK2B;TREM2
RNA processing (GO:0006396)	3/55	0.00504511	0.105087	0.009763	0.228833	-2.0552	4.6303	RBM3;HNRNPD;HNRNPU
ER to Golgi vesicle-mediated transport (GO:0006888)	4/152	0.0157064	0.167759	0.0312244	0.233343	-2.35103	4.19713	CNIH1;COPG1;COPE;VTI1B
positive regulation of cell growth (GO:0030307)	3/61	0.00673452	0.115782	0.0127581	0.228833	-1.89826	4.09273	CDC42;H3F3A;HPN
cellular response to oxidative stress (GO:0034599)	3/77	0.0127292	0.167352	0.0230629	0.233343	-2.01657	3.60493	PRDX5;GPX3;PRDX6
negative regulation of NIK/NF-kappaB signaling (GO:1901223)	2/9	0.00137711	0.0439693	0.0030175	0.0963446	-1.14797	3.58656	TMSB4X;TSPAN6
ephrin receptor signaling pathway (GO:0048013)	3/82	0.0150661	0.167759	0.0269849	0.233343	-1.94069	3.46457	CDC42;AP2S1;DNM1
Wnt signaling pathway, planar cell polarity pathway (GO:0060071)	3/86	0.0170986	0.167759	0.0303631	0.233343	-1.84703	3.29737	CDC42;PSMB3;AP2S1
positive regulation of B cell proliferation (GO:0030890)	2/23	0.00913624	0.13613	0.0153579	0.228833	-1.55245	3.09581	MEF2C;CD81
regulation of mRNA stability (GO:0043488)	3/103	0.0273701	0.17439	0.0470686	0.233343	-1.74209	3.04249	PCBP4;PSMB3;HNRNPD
intra-Golgi vesicle-mediated transport (GO:0006891)	2/25	0.010745	0.150095	0.0177927	0.233343	-1.48031	2.80739	COPE;VTI1B
killing of cells of other organism (GO:0031640)	2/23	0.00913624	0.13613	0.0153579	0.228833	-1.34011	2.67238	RPL30;GAPDH
mRNA polyadenylation (GO:0006378)	2/25	0.010745	0.150095	0.0177927	0.233343	-1.37975	2.61669	CPSF6;PAPOLA
positive regulation of muscle cell differentiation (GO:0051149)	2/23	0.00913624	0.13613	0.0153579	0.228833	-1.29723	2.58686	CDC42;MEF2C
regulation of sequence-specific DNA binding transcription factor activity (GO:0051090)	2/23	0.00913624	0.13613	0.0153579	0.228833	-1.18163	2.35634	USP7;SGK1
regulation of defense response to virus by virus (GO:0050690)	2/27	0.0124692	0.167352	0.0203793	0.233343	-1.3179	2.35594	AP2S1;ATP6V1H
negative regulation of epithelial cell proliferation (GO:0050680)	2/29	0.0143055	0.167759	0.0231127	0.233343	-1.18949	2.12351	MAGED1;HPN
membrane organization (GO:0061024)	4/223	0.0526944	0.17439	0.0950076	0.233343	-1.14168	1.99389	YWHAE;GDI1;AP2S1;EPN1
nucleobase-containing small molecule interconversion (GO:0015949)	2/31	0.016251	0.167759	0.0259879	0.233343	-1.08668	1.93998	NME2;NME1
regulation of protein localization (GO:0032880)	2/30	0.0152648	0.167759	0.0245329	0.233343	-1.08566	1.93815	FKBP1A;MMD2
response to unfolded protein (GO:0006986)	2/29	0.0143055	0.167759	0.0231127	0.233343	-1.07044	1.91098	DNAJA1;HSPA4L
neuron projection morphogenesis (GO:0048812)	2/32	0.0172638	0.167759	0.0274772	0.233343	-1.05045	1.8753	CNTNAP1;SGK1
positive regulation of osteoblast differentiation (GO:0045669)	2/34	0.0193675	0.17439	0.0305561	0.233343	-1.00277	1.7513	MEF2C;IFITM1
glycerophospholipid biosynthetic process (GO:0046474)	2/7	0.000809982	0.0329147	0.00199482	0.0804523	-0.512447	1.74941	CPNE7;CPNE6
positive regulation of translation (GO:0045727)	2/38	0.0238774	0.17439	0.0370989	0.233343	-0.995638	1.73884	RBM3;HNRNPD
negative regulation of epidermal growth factor receptor signaling pathway (GO:0042059)	2/29	0.0143055	0.167759	0.0231127	0.233343	-0.944066	1.68537	CDC42;EPN1
membrane fusion (GO:0061025)	2/33	0.0183027	0.17407	0.0290001	0.233343	-0.929764	1.6255	DNM1;VTI1B
protein ubiquitination (GO:0016567)	4/224	0.0534016	0.17439	0.0961667	0.234899	-0.927463	1.61978	TRAF7;USP7;GAN;HIF3A
positive regulation of epithelial cell proliferation (GO:0050679)	2/32	0.0172638	0.167759	0.0274772	0.233343	-0.895423	1.59853	NME2;NME1
cellular response to calcium ion (GO:0071277)	2/39	0.0250659	0.17439	0.0388116	0.233343	-0.773499	1.35088	MEF2C;CPNE7
transferrin transport (GO:0033572)	2/36	0.021573	0.17439	0.0337648	0.233343	-0.672189	1.17395	LMTK2;ATP6V1H
neuron migration (GO:0001764)	2/35	0.0204577	0.17439	0.0321445	0.233343	-0.654788	1.14356	MEF2C;TUBB2B
tRNA aminoacylation for protein translation (GO:0006418)	2/35	0.0204577	0.17439	0.0321445	0.233343	-0.637779	1.11386	MARS;SARS
regulation of blood pressure (GO:0008217)	2/44	0.031357	0.17439	0.0478092	0.233343	-0.576966	1.00765	SGK1;TRHDE
substantia nigra development (GO:0021762)	2/40	0.0262781	0.17439	0.0405539	0.233343	-0.57028	0.995971	CDC42;YWHAE
microtubule cytoskeleton organization (GO:0000226)	2/45	0.0326826	0.17439	0.0496918	0.233343	-0.564097	0.985173	MAP7;GAPDH
regulation of cell growth (GO:0001558)	2/45	0.0326826	0.17439	0.0496918	0.233343	-0.509204	0.889304	FAM107A;SGK1
RNA metabolic process (GO:0016070)	2/43	0.0300534	0.17439	0.0459535	0.233343	-0.48283	0.843242	HNRNPD;HNRNPU
mitochondrial electron transport, NADH to ubiquinone (GO:0006120)	2/46	0.0340299	0.17439	0.051601	0.233343	-0.479953	0.838219	MT-ND6;NDUFA5
establishment of Golgi localization (GO:0051683)	2/8	0.00107552	0.0369814	0.00248116	0.0853138	-0.240767	0.793889	CDC42;COPG1
positive regulation of JNK cascade (GO:0046330)	2/51	0.0410809	0.17439	0.0615273	0.233343	-0.14081	0.245919	MAP4K2;PTK2B
circadian regulation of gene expression (GO:0032922)	2/51	0.0410809	0.17439	0.0615273	0.233343	-0.111583	0.194876	MAGED1;HNRNPU
mRNA processing (GO:0006397)	2/49	0.0381989	0.17439	0.0574827	0.233343	-0.107585	0.187893	CPSF6;SRSF5
nervous system development (GO:0007399)	4/247	0.0710826	0.174627	0.124612	0.251849	-0.0402955	0.0703199	MEF2C;RBFOX3;CPNE6;LY6H
mRNA 3'-end processing (GO:0031124)	2/55	0.0470804	0.17439	0.0698958	0.233343	0.0342882	-0.059883	PAPOLA;SRSF5
G-protein coupled receptor signaling pathway (GO:0007186)	1/556	0.971667	0.971667	0.987001	0.987001	7.5354	-0.216586	GPR34
protein maturation by protein folding (GO:0022417)	2/6	0.000580955	0.0259687	0.00155926	0.0696991	0.0657156	-0.239919	FKBP1A;AIP
integrin-mediated signaling pathway (GO:0007229)	2/56	0.0486276	0.17439	0.0720434	0.233343	0.171653	-0.299785	NME2;PTK2B
negative regulation of transcription from RNA polymerase II promoter (GO:0000122)	1/473	0.951456	0.953589	0.974887	0.977073	7.56564	-0.359537	MEF2C
humoral immune response (GO:0006959)	2/47	0.0353986	0.17439	0.0535362	0.233343	0.261938	-0.457464	MEF2C;TREM2
negative regulation of neuron apoptotic process (GO:0043524)	2/60	0.0549968	0.17439	0.0808423	0.233343	0.508292	-0.887712	MEF2C;PTK2B
regulation of apoptotic process (GO:0042981)	3/155	0.0747288	0.17768	0.119382	0.249869	0.611081	-1.05581	MAGED1;SGK1;NME1
mitochondrial respiratory chain complex I assembly (GO:0032981)	2/62	0.0582857	0.17439	0.0853608	0.233343	0.663805	-1.15931	MT-ND6;NDUFA5
cell-cell signaling (GO:0007267)	1/280	0.831712	0.83545	0.885675	0.889655	6.48349	-1.16563	TRHDE
transcription from RNA polymerase II promoter (GO:0006366)	1/257	0.804997	0.810436	0.863239	0.869072	6.28744	-1.32151	NFYA
negative regulation of NF-kappaB transcription factor activity (GO:0032088)	2/62	0.0582857	0.17439	0.0853608	0.233343	0.779789	-1.36187	USP7;TMSB4X
positive regulation of apoptotic process (GO:0043065)	1/231	0.769704	0.776654	0.832593	0.84011	6.57481	-1.66185	DNAJA1
negative regulation of cell proliferation (GO:0008285)	4/276	0.0971052	0.196407	0.164888	0.290176	1.09169	-1.7768	IFITM1;PTK2B;IFIT3;NME1
protein polyubiquitination (GO:0000209)	1/211	0.738306	0.746657	0.804472	0.815417	6.10956	-1.7849	PSMB3
multicellular organism development (GO:0007275)	1/197	0.713835	0.728503	0.782052	0.798017	5.92609	-1.87717	ID3
leukocyte migration (GO:0050900)	1/198	0.715656	0.728697	0.783734	0.798017	5.95447	-1.88457	SDC4
endocytosis (GO:0006897)	2/64	0.0616413	0.17439	0.0899543	0.233343	1.09788	-1.91741	ATP6V1H;DNM1
vascular endothelial growth factor receptor signaling pathway (GO:0048010)	2/68	0.0685436	0.174627	0.0993529	0.238744	1.15155	-2.00957	CDC42;PTK2B
inflammatory response (GO:0006954)	1/209	0.734941	0.74494	0.801415	0.814165	6.82554	-2.00979	PRDX5
cellular protein metabolic process (GO:0044267)	1/186	0.693027	0.708886	0.762665	0.780117	6.09582	-2.09733	H3F3A
negative regulation of transcription, DNA-templated (GO:0045892)	2/408	0.730993	0.742622	0.823559	0.832875	7.17618	-2.1354	CBX3;ID3
chemical synaptic transmission (GO:0007268)	1/172	0.66436	0.682687	0.735503	0.755793	5.66906	-2.16399	CPNE6
termination of RNA polymerase II transcription (GO:0006369)	2/68	0.0685436	0.174627	0.0993529	0.238744	1.27548	-2.22585	PAPOLA;SRSF5
Fc-epsilon receptor signaling pathway (GO:0038095)	1/179	0.679011	0.696142	0.749448	0.768356	6.18954	-2.24186	PSMB3
vesicle-mediated transport (GO:0016192)	2/70	0.0720861	0.174627	0.104152	0.242105	1.37393	-2.39766	CPNE6;VTI1B
cilium assembly (GO:0060271)	1/155	0.62596	0.64471	0.698353	0.720932	6.00479	-2.63583	WDR35
regulation of transcription from RNA polymerase II promoter in response to hypoxia (GO:0061418)	2/74	0.0793438	0.18188	0.113934	0.243876	1.58821	-2.70696	PSMB3;HIF3A
positive regulation of cell migration (GO:0030335)	1/144	0.598822	0.618183	0.671606	0.694926	5.82373	-2.80104	PTK2B
proteasome-mediated ubiquitin-dependent protein catabolic process (GO:0043161)	3/191	0.119839	0.216875	0.183827	0.302122	1.84782	-2.82427	RNF44;UCHL1;PSMB3
C-terminal protein lipidation (GO:0006501)	2/73	0.0775084	0.181789	0.111466	0.243876	1.65948	-2.82926	LY6H;LY6E
apoptotic process (GO:0006915)	3/195	0.125365	0.224153	0.191497	0.304446	1.90482	-2.84852	TRAF7;CDIP1;PTK2B
receptor-mediated endocytosis (GO:0006898)	1/137	0.580544	0.604903	0.653376	0.68079	5.68326	-2.85691	DNM1
transcription initiation from RNA polymerase II promoter (GO:0006367)	1/143	0.59626	0.616963	0.669061	0.693899	5.98031	-2.88816	TCF4
negative regulation of canonical Wnt signaling pathway (GO:0090090)	1/140	0.588476	0.610322	0.661309	0.687453	5.95878	-2.94226	PSMB3
T cell receptor signaling pathway (GO:0050852)	1/135	0.575172	0.600705	0.647986	0.678336	5.80466	-2.95835	PSMB3
Fc-gamma receptor signaling pathway involved in phagocytosis (GO:0038096)	1/132	0.566985	0.593542	0.639744	0.671281	5.81863	-3.03527	CDC42
G2/M transition of mitotic cell cycle (GO:0000086)	1/126	0.55014	0.577259	0.622684	0.654917	5.67858	-3.12017	YWHAE
retrograde vesicle-mediated transport, Golgi to ER (GO:0006890)	2/80	0.0906326	0.189312	0.129023	0.251849	1.89733	-3.15784	COPG1;COPE
lipid metabolic process (GO:0006629)	2/89	0.108372	0.208227	0.152453	0.278148	2.12507	-3.3345	CPNE7;CPNE6
stimulatory C-type lectin receptor signaling pathway (GO:0002223)	1/122	0.53855	0.567763	0.610868	0.645527	5.9675	-3.37791	PSMB3
neutrophil degranulation (GO:0043312)	3/479	0.584221	0.607318	0.715285	0.73671	6.83384	-3.40805	CAP1;NME2;PRDX6
regulation of cell proliferation (GO:0042127)	1/124	0.544381	0.572561	0.616821	0.65028	6.13394	-3.42051	SGK1
oxidation-reduction process (GO:0055114)	1/119	0.529663	0.559715	0.601766	0.637416	6.14497	-3.56609	UQCRC1
positive regulation of cell proliferation (GO:0008284)	4/326	0.150698	0.243785	0.243183	0.346433	2.5631	-3.61774	RPS15A;CAPNS1;CD81;PTK2B
regulation of cell shape (GO:0008360)	2/96	0.122749	0.221245	0.171208	0.292394	2.40369	-3.62593	HPN;PTK2B
regulation of complement activation (GO:0030449)	1/109	0.498797	0.529602	0.569876	0.606511	5.74235	-3.65001	CD81
regulation of transcription, DNA-templated (GO:0006355)	5/456	0.161146	0.249284	0.274173	0.375677	2.67949	-3.72225	MEF2C;NFYA;MAGED1;HNRNPD;NME2
cell cycle arrest (GO:0007050)	1/111	0.505127	0.535052	0.57645	0.612051	6.03759	-3.77586	RRAGD
DNA replication (GO:0006260)	1/106	0.489152	0.52184	0.559825	0.598665	5.91382	-3.84632	PTMS
positive regulation of canonical Wnt signaling pathway (GO:0090263)	1/100	0.469305	0.503068	0.53902	0.579188	5.60602	-3.85151	PSMB3
protein complex assembly (GO:0006461)	1/103	0.479322	0.512576	0.549542	0.589077	5.9126	-3.95142	PTK2B
mRNA export from nucleus (GO:0006406)	1/100	0.469305	0.503068	0.53902	0.579188	5.83026	-4.00557	SRSF5
MAPK cascade (GO:0000165)	3/229	0.175674	0.264398	0.259406	0.364637	3.03279	-4.03453	YWHAE;MEF2C;PSMB3
ciliary basal body docking (GO:0097711)	1/96	0.45565	0.493161	0.524612	0.567801	5.96941	-4.21989	YWHAE
protein deubiquitination (GO:0016579)	3/239	0.191427	0.274591	0.280019	0.376339	3.27053	-4.22708	UCHL1;USP7;PSMB3
negative regulation of gene expression (GO:0010629)	1/97	0.459096	0.495338	0.528255	0.570363	6.05069	-4.2507	MEF2C
type I interferon signaling pathway (GO:0060337)	2/62	0.0582857	0.17439	0.0853608	0.233343	2.44283	-4.2663	IFITM1;IFIT3
platelet degranulation (GO:0002576)	2/122	0.179444	0.265601	0.243355	0.346433	3.25553	-4.31606	TMSB4X;VTI1B
ion transmembrane transport (GO:0034220)	2/167	0.283528	0.349917	0.369268	0.443717	4.1633	-4.37171	ATP6V1H;SGK1
positive regulation of I-kappaB kinase/NF-kappaB signaling (GO:0043123)	2/145	0.232233	0.308587	0.30821	0.398178	3.72814	-4.38337	FKBP1A;TSPAN6
cytoskeleton organization (GO:0007010)	1/91	0.438091	0.476464	0.505973	0.551634	5.92779	-4.39464	CNTNAP1
antigen processing and presentation of exogenous peptide antigen via MHC class II (GO:0019886)	1/90	0.434512	0.473725	0.502159	0.548815	5.89791	-4.4065	AP2S1
proteolysis (GO:0006508)	2/175	0.302157	0.362103	0.390986	0.459923	4.35034	-4.4192	XPNPEP1;HPN
innate immune response (GO:0045087)	3/256	0.218971	0.301169	0.315379	0.403767	3.69388	-4.43297	TREML1;PTK2B;TREM2
protein stabilization (GO:0050821)	2/139	0.218326	0.301169	0.291328	0.38642	3.72811	-4.47404	USP7;GAPDH
transmembrane transport (GO:0055085)	2/140	0.220639	0.302532	0.294145	0.387815	3.76669	-4.50333	SLC5A7;PSMB3
protein autophosphorylation (GO:0046777)	2/145	0.232233	0.308587	0.30821	0.398178	3.83821	-4.51278	LMTK2;PTK2B
peptidyl-serine phosphorylation (GO:0018105)	2/134	0.206796	0.289773	0.277223	0.376339	3.65061	-4.52185	LMTK2;SGK1
regulation of small GTPase mediated signal transduction (GO:0051056)	2/129	0.195337	0.276315	0.263104	0.368253	3.51937	-4.52666	CDC42;GDI1
positive regulation of gene expression (GO:0010628)	2/214	0.391185	0.433895	0.491495	0.538476	5.49036	-4.58419	MEF2C;HPN
[truncated: 312 more rows]
