# Supplementary material for: Loss of Trem2 in microglia leads to widespread disruption of cell coexpression networks in mouse brain
Source: Neurobiol Aging. 2018 Sep;69:151–66. doi: 10.1016/j.neurobiolaging.2018.04.019 (PMC6075941; doi:10.1016/j.neurobiolaging.2018.04.019)
Supplement: Copy of Supplementary Table 9 [file mmc18.xlsx]

## Sheet: WT blue
Term	Overlap	P-value	Adjusted P-value	Z-score	Combined Score	Genes
synaptic transmission (GO:0007268)	143/434	6.92432e-13	3.39153e-09	-2.35198	45.8683	VIPR1;RAB3A;TPGS1;RPS6KA3;RPS6KA2;RPS6KA1;KIF5A;BSN;PRKACB;SCN1B;AP2M1;KCNH1;KCNH2;KCNH3;UNC13C;KCNH4;KCNH5;KCNH6;PRKCB;KCNH7;SLC6A13;CARTPT;PDYN;GABRG3;GABRG1;SLC5A7;CACNB3;OMP;CACNB4;KCNQ4;KCNQ5;STX1A;CHRNA4;SLC22A2;STXBP1;CHAT;CPLX1;KCNV1;KCNN1;KCNMB4;DRD1;NPTX2;TAC1;DRD2;ASIC2;NTSR1;GRIA4;SYT5;KCNF1;SYT2;SYT1;CAV2;HTR1F;HTR1D;MYO5A;DLG1;GNAL;FGF14;TH;GNB2;GIPC1;GNB1;CALM1;CNIH3;FGF12;SNAP25;K…
neurotransmitter secretion (GO:0007269)	32/57	1.31214e-07	0.000321342	-2.12347	17.0791	SNAP25;RAB3A;GLS2;STXBP1;SLC22A2;CHAT;NRXN3;NRXN2;LIN7A;LIN7B;CPLX1;RIMS2;GRM4;HRH3;DVL1;SLC17A7;SLC18A3;SYT4;SNAPIN;SYT2;SLC32A1;SYT1;SLC6A13;GAD2;SYN3;SYN1;BAIAP3;SLC5A7;DNAJC5;VAMP1;STX1A;VAMP2
regulation of cell projection organization (GO:0031344)	108/391	9.57802e-07	0.00156377	-2.40395	15.5311	USP6NL;STMN2;FNBP1L;CDC20;PREX1;STK11;ARHGDIA;TBC1D30;PALM;AKT1;TBC1D22A;LZTS1;SCN1B;TBC1D10A;EPHB3;MEF2C;OMG;ACSL6;TBR1;POU3F2;SRCIN1;KLHL41;ADCYAP1;GPR162;TBC1D20;FRMD7;RUFY3;TBC1D24;UBE2V2;ULK2;NGEF;RTN4R;TBC1D9B;SDC2;TWF2;THY1;RTN4;DVL1;LRRC4C;WNT1;TBC1D17;MARK2;PACSIN1;ATG5;RAP1GAP2;SMAD1;NGFR;SNAPIN;PLK5;TGFB3;ATP8B1;NR2F1;TRPV2;PTK2;ARHGAP24;IFT20;PTPRD;PTK7;MOB2;CNTN2;ROBO2;SNAP25;LRRK2;P…
cellular response to hormone stimulus (GO:0032870)	119/462	4.91262e-06	0.0048124	-2.49599	13.32	PID1;RORA;NR3C1;STK11;KAT5;FGF9;PPAT;AKT2;AKT1;ATP6V1E1;JUNB;PRKACB;PTGDR;MEF2C;PAQR7;ACSL6;TSC1;PRKAB1;ISL1;ADCYAP1;SFRP1;PRKAR1B;PRKAR1A;CSNK2B;PGR;ATP6V0D1;CFTR;URI1;SHC2;SHC1;PIK3R2;PIK3R1;PRKCZ;CRHR1;CYP11A1;PRKAR2B;EIF4EBP1;ATP6V1H;SMYD3;GAS2L1;WNT1;ATP6V1D;FGF22;ATP6V1C2;ESRRA;STAT5A;WNT10B;EGR1;STAT5B;GOT1;EGR4;ESRRB;NR2F1;MYO5A;ASNS;NR1D2;ESRRG;NR1D1;FBXO32;ESR1;PTK2;RPE65;NR2F6;GNG13;GN…
neurotransmitter transport (GO:0006836)	40/99	3.20389e-06	0.00392316	-2.13788	11.8457	SNAP25;SLC22A3;RAB3A;GLS2;STXBP1;SLC22A2;CHAT;NRXN3;NRXN2;LIN7A;LIN7B;CPLX1;SLC6A3;RIMS2;RIMS4;RIMS3;GRM4;SV2B;HRH3;SV2A;DVL1;SLC17A7;SLC18A3;GABRQ;SYT4;SNAPIN;SYT2;SYT1;SLC32A1;SLC6A13;GAD2;SYN3;SYN1;BAIAP3;SLC5A7;SLC6A9;DNAJC5;VAMP1;STX1A;VAMP2
regulation of ion transmembrane transport (GO:0034765)	87/314	9.69386e-06	0.00678294	-2.33733	11.6711	KCNK6;KCNC1;RASGRF2;KCNC4;IKBKB;AKT2;PDE4B;AKT1;SCN5A;SCN1B;KCNH1;KCNH2;KCNH3;KCNH4;MEF2C;KCNH5;KCNH6;KCNH7;PDE4D;CACNA2D1;TESC;ACSL6;CASK;CACNA2D2;CACNA2D4;KCNAB3;TRDN;CACNB3;GAL;CACNB4;CRH;KCNQ4;KCNQ5;SCN4B;CFTR;HCN4;NLGN1;CAMK2D;NLGN2;CAB39;AKAP7;KCNA5;ADRB1;GLRX;CABP1;KCNA6;PLA2G6;CLCN1;CRHR1;CACNG6;KCNV1;CACNG7;CRACR2A;RELN;GSG1L;DRD2;ASIC2;CACNG2;CACNG3;KCNJ2;CACNG4;KCNJ4;KCNF1;KCNJ11;KCNJ8…
regulation of neuron projection development (GO:0010975)	79/275	8.41533e-06	0.00678294	-2.32715	11.6203	ROBO2;SNAP25;LRRK2;PTEN;STMN2;ILK;RND2;PQBP1;CDC20;PREX1;STK11;SIPA1L1;ARHGDIA;PALM;NPTN;AKT1;NEFM;LZTS1;SCN1B;EPHB3;NDEL1;GRID2;MEF2C;SPHK1;ACSL6;OMG;COBL;TBR1;POU3F2;SRCIN1;NME1;CIT;ADCYAP1;FRMD7;RUFY3;IL1RAPL1;UBE2V2;ULK2;MAPT;NGEF;ARF6;RTN4R;LTK;NLGN1;SDC2;SEMA3A;TWF2;KATNB1;THY1;TTL;NTN1;RTN4;CUX2;RELN;CUX1;DVL1;SPP1;SPOCK1;LRRC4C;MARK2;PACSIN1;RAP1GAP2;NTRK1;LINGO1;SMAD1;NGFR;PLK5;SNAPIN;NE…
regulation of transmembrane transport (GO:0034762)	89/327	1.36662e-05	0.00743747	-2.35009	11.5183	KCNK6;KCNC1;RASGRF2;KCNC4;IKBKB;AKT2;PDE4B;AKT1;SCN5A;SCN1B;KCNH1;KCNH2;KCNH3;KCNH4;MEF2C;KCNH5;KCNH6;KCNH7;PDE4D;CACNA2D1;TESC;ACSL6;CASK;CACNA2D2;CACNA2D4;KCNAB3;TRDN;CACNB3;GAL;CACNB4;CRH;KCNQ4;KCNQ5;SCN4B;CFTR;HCN4;NLGN1;CAMK2D;NLGN2;CAB39;AKAP7;KCNA5;ADRB1;GLRX;CABP1;KCNA6;PLA2G6;CLCN1;CRHR1;CACNG6;KCNV1;CACNG7;CRACR2A;RELN;GSG1L;DRD2;ASIC2;CACNG2;CACNG3;KCNJ2;CACNG4;KCNJ4;KCNF1;KCNIP1;KCNJ8…
negative regulation of protein phosphorylation (GO:0001933)	74/260	2.08231e-05	0.00927194	-2.42977	11.3732	PID1;LRRK2;PTEN;ILK;ARRB1;ADARB1;LDLRAD4;DUSP14;ZFYVE28;RGS4;UCHL1;RGS2;RGS3;DUSP10;DEPTOR;PPP2R1A;CASP3;SMPD1;NUP62;AKT1;PMEPA1;FBXO7;NCK1;DUSP2;KIRREL2;DUSP3;DUSP1;PDE4D;TESC;NOG;DUSP26;DUSP8;GFRA2;DUSP9;SRCIN1;MAPK8IP1;SFRP1;IMPACT;SFRP2;PRKAR1B;ADORA2A;PRKAR1A;AKT1S1;AIDA;PRKRIP1;THY1;SAMSN1;PRKCZ;PPP2CA;PGS1;SOCS3;CCNB1;SOCS1;CAMK2N1;PRKAR2B;CAMK2N2;MICAL1;BAG1;DVL1;BAK1;SMYD3;DMTN;CDKN2C;GA…
negative regulation of phosphate metabolic process (GO:0045936)	114/458	2.76132e-05	0.00981429	-2.43856	11.2757	CDA;PID1;PCDH11X;ADARB1;LDLRAD4;FZD10;ZFYVE28;RGS4;RGS2;RGS3;DEPTOR;PPP2R1A;PALM;AKT1;FBXO7;KIRREL2;SRCIN1;SYTL2;MAPK8IP1;ADCYAP1;SFRP1;SFRP2;PRKAR1B;PRKAR1A;PPP1R37;URI1;PRKRIP1;NPRL2;THY1;PKMYT1;SAMSN1;PRKCZ;PGS1;SOCS3;CCNB1;SOCS1;HRH3;PRKAR2B;MICAL1;BAG1;CMYA5;DVL1;COX11;NCKAP1L;SMYD3;DRD2;PPP1R26;TMEM132D;GADD45A;PDE2A;PCIF1;IGF1;CAMSAP3;PTPRC;WNK2;PKIA;DNAJC10;PPP1R1B;PIN1;CALM1;PKIG;CPEB2;G…
negative regulation of phosphorus metabolic process (GO:0010563)	114/458	2.76132e-05	0.00981429	-2.43597	11.2637	CDA;PID1;PCDH11X;ADARB1;LDLRAD4;FZD10;ZFYVE28;RGS4;RGS2;RGS3;DEPTOR;PPP2R1A;PALM;AKT1;FBXO7;KIRREL2;SRCIN1;SYTL2;MAPK8IP1;ADCYAP1;SFRP1;SFRP2;PRKAR1B;PRKAR1A;PPP1R37;URI1;PRKRIP1;NPRL2;THY1;PKMYT1;SAMSN1;PRKCZ;PGS1;SOCS3;CCNB1;SOCS1;HRH3;PRKAR2B;MICAL1;BAG1;CMYA5;DVL1;COX11;NCKAP1L;SMYD3;DRD2;PPP1R26;TMEM132D;GADD45A;PDE2A;PCIF1;IGF1;CAMSAP3;PTPRC;WNK2;PKIA;DNAJC10;PPP1R1B;PIN1;CALM1;PKIG;CPEB2;G…
regulation of synaptic transmission (GO:0050804)	71/245	1.86258e-05	0.00912291	-2.36681	11.1168	RAB3B;SNAP25;RAB3A;CTNND2;LRRK2;KCNC4;PTEN;GRIK3;OXT;HTR2A;GRM3;CDC20;RIMS4;GRM4;RIMS3;CALB1;SIPA1L1;GRM8;LRRTM2;NPTN;HRAS;MEF2C;SPHK1;CACNA2D2;TACR1;SYN3;SHISA9;SEPT5;SYN1;STX1B;ADCYAP1;ADORA2A;CRH;PICK1;NAT8L;STX1A;MGLL;VAMP2;NAPA;NLGN1;NLGN2;STXBP1;CHAT;PLA2G6;PRKCZ;CRHR1;GNAI2;CPLX3;HRH1;SYNGR1;RELN;HRH2;KISS1R;KCNMB4;DRD1;TAC1;DRD2;ASIC1;NTRK1;EGR1;SYT1;PLCL2;DTNBP1;ATP2B2;BAIAP2;PNKD;PINK1;…
regulation of neurotransmitter levels (GO:0001505)	36/90	1.1625e-05	0.00711739	-2.19633	10.8613	SNAP25;SLC22A3;RAB3A;GLS2;PDE1B;STXBP1;SLC22A2;CHAT;NRXN3;NRXN2;LIN7A;LIN7B;CPLX1;SLC6A3;RIMS2;GRM4;HRH3;DVL1;SLC17A7;SLC18A3;SYT4;SNAPIN;SYT2;SLC32A1;SYT1;SLC6A13;GAD2;SYN3;SYN1;BAIAP3;SLC5A7;TH;DNAJC5;VAMP1;STX1A;VAMP2
nervous system development (GO:0007399)	77/277	2.81151e-05	0.00981429	-2.26984	10.4955	PCSK2;GPSM1;CHRM2;CNTFR;CHRM3;GSK3A;NRSN1;SMARCB1;DOC2A;TMEM41B;MYT1L;GDA;STMN3;CYP46A1;CHRDL1;NRGN;DPYSL4;DPYSL2;SMPD1;TRIM3;DPF1;NRTN;RGS9;PCDHAC1;EPM2A;CSGALNACT1;MEF2C;SEMA6A;NOG;SIGMAR1;NRG1;FOS;PCDHA11;GFRA2;OLFM1;GAL;DOK5;FEZ2;DCX;EVL;PAFAH1B3;SMARCD1;IGSF8;NLGN1;DGCR14;DLX5;DCTN1;ZC4H2;DLX6;CRMP1;RFNG;PTN;EFNA5;KALRN;FUT9;PCDHA5;SPOCK1;PCDHA2;CAMK2G;PCDHA8;MEF2D;PCDHA6;JUP;LIMK1;TBCB;PCDH…
signal release (GO:0023061)	43/124	3.0056e-05	0.00981429	-2.20215	10.1825	SNAP25;RAB3A;GLS2;STXBP1;SLC22A2;CHAT;NRXN3;NRXN2;LIN7A;ADM;LIN7B;CPLX1;CRHR1;CPLX3;RIMS2;GRM4;HRH3;DVL1;SLC17A7;CAMK2G;RAB11FIP5;SLC18A3;SMAD2;SYT4;SYT2;SNAPIN;SLC32A1;SYT1;SLC6A13;GAD2;MYO5A;CARTPT;SYN3;SYN1;RAB11B;BAIAP3;SLC5A7;GAL;DNAJC5;VAMP1;STX1A;VAMP2;CDK16
behavior (GO:0007610)	119/494	6.18861e-05	0.0189449	-2.37419	9.41658	CNTFR;CTNND2;ZDHHC8;TPGS1;ABHD12;DACH1;PTGDS;SOX6;TMOD1;EPM2A;MEF2C;CARTPT;FOXP2;ADCYAP1;GPR162;CACNB4;PRKAR1B;IDO1;PDE1B;CHRNA4;GPR88;CHAT;PCDH15;ADRB1;PLA2G6;PRKCZ;NPAS2;CRHR1;HRH1;HRH3;HRH2;CYP11A1;PRKAR2B;PENK;DVL1;CHST10;DRD1;TAC1;DRD2;ATG7;NTSR1;ASIC1;EGR1;PBX3;NTAN1;IFT20;GNAO1;RCAN1;FGF14;TH;ID2;RCAN2;PPP1R1B;BCL2;CNTN2;FGF12;MRAP2;LHX8;CNTNAP2;BTG2;THRB;LRRK2;HEXB;PTEN;OXT;TRH;HTR2A;ADRA…
regulation of neuron differentiation (GO:0045664)	101/405	7.32456e-05	0.0199309	-2.34763	9.19209	STMN2;CDC20;PREX1;STK11;DPYSL2;ARHGDIA;PALM;AKT1;LZTS1;SCN1B;RGS6;EPHB3;EOMES;MEF2C;OMG;ACSL6;TBR1;POU3F2;ISL1;SRCIN1;ADCYAP1;FRMD7;RUFY3;UBE2V2;ULK2;NGEF;RTN4R;SDC2;TWF2;THY1;RTN4;BRINP2;DVL1;LRRC4C;BRINP3;MARK2;PACSIN1;RAP1GAP2;SMAD1;NGFR;SNAPIN;PLK5;NR2F1;TRPV2;PTK2;PBX1;PTPRD;PTK7;MOB2;ID2;BCL2;CNTN2;CNTN4;ROBO2;SNAP25;LRRK2;PTEN;ILK;RND2;PQBP1;SIPA1L1;SIX3;NPTN;NEFM;NDEL1;GRID2;SPHK1;COBL;AD…
locomotory behavior (GO:0007626)	55/183	7.05641e-05	0.0199309	-2.2994	9.00326	LRRK2;HEXB;PTEN;TRH;ZDHHC8;ADRA1B;SLC6A3;ABHD12;UCHL1;CALB1;SOX6;TMOD1;NRG1;CACNB4;ADORA2A;TAL1;CRH;AVP;MAPT;IDO1;NLGN2;CHRNA4;PDE1B;CHAT;GPR88;ADAM22;PCDH15;CRHR1;NPAS2;ADCY5;CIART;RASD2;MTA1;GBX1;PENK;PAK7;DRD1;DRD2;ATG7;NTSR1;NEGR1;PBX3;KLHL1;OPRK1;ATP2B2;NTAN1;TSHR;GNAO1;FGF14;TH;GLRB;NOVA1;ID2;CNTN2;FGF12
negative regulation of cellular component organization (GO:0051129)	113/474	0.000133767	0.0262077	-2.44652	8.9095	FHOD3;PID1;SPI1;STMN2;UBE2D1;LDLRAD4;NUBP1;SCAMP5;CDC20;RPS6KA2;ARHGDIA;CHEK1;STMN1;TBC1D30;AKT1;NEK2;TMSB10;AP2M1;IER3;LMO4;HGF;OMG;SETMAR;OVOL2;SFRP1;SFRP2;PRKAR1A;RUFY3;ULK2;AURKAIP1;NGEF;RTN4R;SPTBN5;SAR1A;CTBP1;MFI2;INSIG1;TWF2;THY1;PRKCZ;CORO1A;RTN4;ANAPC11;DPP4;CCNB1;EIF4EBP1;PACSIN3;VILL;GAS2L1;PACSIN1;RAP1GAP2;VAT1;NGFR;SYT4;PRELID1;ACD;SNAPIN;NR2F1;IGF1;ARHGAP24;PTK2;XAF1;FGFR3;BCL2L1;R…
negative regulation of protein modification process (GO:0031400)	100/407	0.000126896	0.0262077	-2.4181	8.806	PID1;SPI1;UBE2D1;ADARB1;LDLRAD4;ZFYVE28;PSMD8;RGS4;CDC20;RGS2;DEPTOR;RGS3;PPP2R1A;PSMD3;AKT1;FBXO7;KIRREL2;SRCIN1;MAPK8IP1;SFRP1;SFRP2;PRKAR1B;PRKAR1A;UBA52;CTBP1;PRKRIP1;THY1;SAMSN1;PRKCZ;ANAPC11;PGS1;SOCS3;CCNB1;BAG5;SOCS1;PRKAR2B;MICAL1;BAG1;DVL1;PSMF1;SMYD3;WNT1;ATG5;GADD45A;GLMN;PTPRC;PKIA;PPP1R1B;DNAJC10;CALM1;PKIG;LRRK2;PTEN;ILK;ARRB1;BRCA1;DUSP14;UCHL1;DUSP10;SIN3A;CASP3;SMPD1;NUP62;PMEPA…
cellular response to organonitrogen compound (GO:0071417)	100/411	0.000171761	0.0300459	-2.49463	8.74375	IPO5;STK11;FGF9;CDH1;PPAT;AKT2;CHEK1;AKT1;ATP6V1E1;PRKACB;MEF2C;ACSL6;TSC1;PRKAB1;SFRP1;PRKAR1B;RRAGC;PRKAR1A;RRAGD;ATP6V0D1;CFTR;SHC2;SHC1;PIK3R2;PIK3R1;PRKCZ;CRHR1;HRH1;SOCS1;CYP11A1;PRKAR2B;PDGFC;EIF4EBP1;ATP6V1H;DRD1;WNT1;ATP6V1D;FGF22;ATP6V1C2;WNT10B;EGR1;EGR4;JUP;GOT1;PDE2A;MYO5A;PTK2;RPE65;GNG13;TH;GNB2;GNB1;GNB4;GRB2;CPEB2;FGFR3;BCL2L1;GSK3A;LRRK2;PRKAG1;PCSK9;SLC2A4;BRCA1;SLC2A8;PDE4B;HR…
secretion by cell (GO:0032940)	102/415	0.000107919	0.0262077	-2.37125	8.63538	STEAP3;RAB3A;RNF19B;CTGF;RIMS2;SCAMP5;RIMS4;RIMS3;HABP4;UNC13C;HGF;STX7;SYTL1;SLC6A13;CARTPT;SRCIN1;TUBA4A;SYTL2;SLC5A7;OLFM2;TXLNA;TYRO3;ERP29;SCG3;TLN1;STX1A;BRSK2;NECAB3;STXBP1;SLC22A2;CHAT;LIN7A;LIN7B;CPLX1;CRHR1;CPLX3;BLOC1S6;HRH3;PSAP;DVL1;NLRP3;OTOF;PIP5K1C;RAB11FIP5;SMAD2;SYT5;SYT4;SYT2;SNAPIN;SYT1;TGFB3;MYO5A;IGF1;POU2F2;SYT6;GIPC1;CALM1;CDK16;SNAP25;DOC2A;ITGB3;PLEK;ADM;PCSK4;PIK3CG;GRM…
single-organism behavior (GO:0044708)	91/362	0.00012935	0.0262077	-2.34969	8.55688	CNTNAP2;BTG2;CTNND2;LRRK2;PTEN;OXT;HTR2A;TRH;ADRA1B;TPGS1;ABHD12;UCHL1;GRM4;CALB1;SOX6;HRAS;TMOD1;EPM2A;MEF2C;STRBP;TACR1;FOS;CARTPT;FOXP2;ADCYAP1;GPR162;CACNB4;PRKAR1B;CRH;MAPT;AVP;PLCB1;MET;NLGN2;PDE1B;CHRNA4;CHAT;NRXN3;PCDH15;ADAM22;NRXN2;ADRB1;PTN;PLA2G6;PRKCZ;CRHR1;NPAS2;CIART;HRH1;CUX2;RELN;SRPX2;MTA1;HRH3;SLITRK1;HRH2;PRKAR2B;GBX1;NPY;CHST10;PENK;PAK7;SLC17A7;DRD1;TAC1;DRD2;ATG7;NTSR1;ASIC…
regulation of membrane potential (GO:0042391)	72/266	0.000101113	0.0260658	-2.34454	8.55083	KCNK6;PID1;TUSC2;LRRK2;PTEN;CELF4;GRIK3;RIMS2;HEBP2;RIMS4;RIMS3;ARL6IP5;CNGA4;SCN5A;SCN1B;KCNH1;KCNH2;KCNH3;KCNH4;MEF2C;GRID2;KCNH5;KCNH6;KCNH7;TRDN;GJD2;STX1B;ADCYAP1;CACNB3;CACNB4;ADORA2A;SCN4B;CFTR;HCN4;NLGN1;NLGN2;CHRNA4;GPR88;AKAP7;KCNA5;ADRB1;GLRX;ATP1A1;PRKCZ;CUX2;RELN;KCNMB4;SLC17A7;BAK1;DRD1;ASIC2;CACNG2;KCNJ2;CACNG4;TRPM4;ASIC1;PRELID1;JUP;KCNJ11;BNIP3;PYCR1;DLG1;PINK1;P2RX4;GLRB;BCL2;G…
cellular response to nitrogen compound (GO:1901699)	105/438	0.000191569	0.0323554	-2.48526	8.52687	IFIT1;IPO5;STK11;FGF9;CDH1;AKT2;PPAT;CHEK1;AKT1;ATP6V1E1;PRKACB;MAP3K5;MEF2C;ACSL6;TSC1;PRKAB1;SFRP1;PRKAR1B;RRAGC;PRKAR1A;RRAGD;ATP6V0D1;CFTR;SHC2;SHC1;PIK3R2;PIK3R1;PRKCZ;CRHR1;HRH1;SOCS1;CYP11A1;PRKAR2B;PDGFC;EIF4EBP1;ATP6V1H;DRD1;WNT1;ATP6V1D;FGF22;ATP6V1C2;EGR1;WNT10B;EGR4;JUP;GOT1;PDE2A;MYO5A;RPE65;PTK2;GNG13;TH;GNB2;GNB1;GNB4;GRB2;FGFR3;CPEB2;BCL2L1;GSK3A;LRRK2;PRKAG1;PCSK9;BRCA1;SLC2A4;SL…
negative regulation of phosphorylation (GO:0042326)	83/325	0.00016315	0.0295966	-2.41293	8.49375	PID1;LRRK2;PTEN;ILK;ARRB1;ADARB1;LDLRAD4;DUSP14;ZFYVE28;RGS4;UCHL1;RGS2;RGS3;DUSP10;DEPTOR;PPP2R1A;CASP3;SMPD1;NUP62;AKT1;PMEPA1;FBXO7;NCK1;DUSP2;KIRREL2;DUSP3;DUSP1;PDE4D;TESC;NOG;DUSP26;DUSP8;SRCIN1;GFRA2;DUSP9;MAPK8IP1;SFRP1;IMPACT;SFRP2;PRKAR1B;ADORA2A;PRKAR1A;AKT1S1;AIDA;BIRC3;PRKRIP1;NPRL2;THY1;SAMSN1;PRKCZ;PPP2CA;PGS1;SOCS3;CCNB1;SOCS1;CAMK2N1;PRKAR2B;CAMK2N2;MICAL1;BAG1;DVL1;COX11;BAK1;SM…
inorganic cation transmembrane transport (GO:0098662)	106/440	0.000152936	0.0288107	-2.26838	8.04598	ANKRD37;MT-CO1;COX6A2;TMEM38A;ATP6V1E1;SCN1B;KCNH1;KCNH2;KCNH3;KCNH4;KCNH5;SLC30A3;KCNH6;KCNH7;CACNA2D1;SLC30A4;CACNA2D2;CACNA2D4;CACNB3;SLC9A5;CACNB4;SLC9A6;SLC9A9;KCNQ4;MT-CO2;KCNQ5;MT-CO3;ATP6V0D1;RHCG;TTYH1;ITPR1;KCNV1;ASIC4;ATP5D;ATP6V1H;KCNN1;KCNMB4;COX11;ASIC2;TRPM6;TRPM4;ATP6V1C2;ASIC1;KCNF1;PDE2A;TRPV2;SLC4A11;TRPV6;UQCRQ;KCNK6;KCNC1;KCNC4;COX4I2;MT-ATP6;PANX1;KCNT1;KCNT2;ITGAV;CNGA4;SCN…
negative regulation of transferase activity (GO:0051348)	74/284	0.000218123	0.0356123	-2.36804	7.89757	GSK3A;PTEN;UBE2D1;ILK;ADARB1;DUSP14;ZFYVE28;PSMD8;RGS4;CDC20;UCHL1;RGS2;RGS3;DUSP10;DEPTOR;PPP2R1A;CASP3;SMPD1;PSMD3;NUP62;AKT1;FBXO7;NCK1;DUSP2;DUSP3;DUSP1;TESC;DUSP26;DUSP8;DUSP9;SRCIN1;MAPK8IP1;PSMA5;SFRP1;SFRP2;PRKAR1B;ADORA2A;PRKAR1A;AKT1S1;PPARG;AIDA;UBA52;PRKRIP1;NPRL2;THY1;PSMB10;ANAPC11;PPP2CA;PGS1;SOCS3;FZR1;BAG5;SOCS1;CAMK2N1;PRKAR2B;CAMK2N2;DVL1;COX11;PSMF1;SMYD3;CDKN2C;GADD45A;LIMK1;…
potassium ion transmembrane transport (GO:0071805)	42/129	0.000118196	0.0262077	-2.11286	7.69441	HCN4;KCNK6;ANKRD37;KCNC1;KCNC4;KCNA5;KCNA6;ATP1A1;KCNV1;KCNT1;KCNT2;KCNN1;KCNMB4;CNGA4;TMEM38A;KCNJ2;KCNH1;KCNH2;P2RY12;KCNJ4;KCNF1;KCNH3;KCNH4;KCNH5;KCNIP1;KCNH6;KCNJ8;KCNJ11;KCNH7;KCNJ9;KCNJ12;KCNIP3;KCNB2;KCNIP4;KCNAB3;KCNS1;KCNQ4;KCNQ5;KCNK2;HCN2;KCNK3;KCNK4
cellular potassium ion transport (GO:0071804)	42/129	0.000118196	0.0262077	-2.11038	7.68539	HCN4;KCNK6;ANKRD37;KCNC1;KCNC4;KCNA5;KCNA6;ATP1A1;KCNV1;KCNT1;KCNT2;KCNN1;KCNMB4;CNGA4;TMEM38A;KCNJ2;KCNH1;KCNH2;P2RY12;KCNJ4;KCNF1;KCNH3;KCNH4;KCNH5;KCNJ11;KCNIP1;KCNH6;KCNJ8;KCNH7;KCNJ9;KCNJ12;KCNIP3;KCNB2;KCNIP4;KCNAB3;KCNS1;KCNQ4;KCNQ5;KCNK2;HCN2;KCNK3;KCNK4
negative regulation of protein kinase activity (GO:0006469)	54/189	0.000237907	0.0375894	-2.29035	7.51472	PTEN;ILK;ADARB1;DUSP14;ZFYVE28;RGS4;UCHL1;RGS2;DEPTOR;RGS3;DUSP10;PPP2R1A;SMPD1;CASP3;NUP62;AKT1;FBXO7;NCK1;DUSP2;DUSP3;DUSP1;TESC;DUSP26;DUSP8;DUSP9;SRCIN1;MAPK8IP1;SFRP1;SFRP2;PRKAR1B;ADORA2A;PRKAR1A;AKT1S1;AIDA;PRKRIP1;THY1;PPP2CA;PGS1;SOCS3;SOCS1;PRKAR2B;CAMK2N1;CAMK2N2;DVL1;SMYD3;CDKN2C;GADD45A;PTPRC;PKIA;PPP1R1B;SPRY2;TAF7;PTPN6;PKIG
positive regulation of synapse assembly (GO:0051965)	14/25	0.00045806	0.0623217	-2.69439	7.47814	NLGN1;NLGN2;NRXN3;OXT;THBS2;SRPX2;CUX2;SYNDIG1;UBE2V2;ASIC2;EPHB1;CBLN2;CBLN1;EPHB3
regulation of transporter activity (GO:0032409)	46/153	0.00026349	0.0403304	-2.26404	7.26903	CAMK2D;NLGN1;NLGN2;CAB39;RASGRF2;AKAP7;ADRB1;GLRX;CABP1;PLA2G6;CRHR1;IKBKB;CACNG7;CRACR2A;RELN;PDE4B;GSG1L;DRD2;CACNG2;CACNG3;SCN1B;CACNG4;MEF2C;NDFIP2;NDFIP1;KCNJ11;PDE4D;TESC;MYO5A;NETO2;SYNGR3;TRDN;CACNB4;JSRP1;GAL;WNK2;CRH;BCL2;PPARG;GPD1L;GNB5;CALM1;SCN4B;FGF12;CNIH3;CFTR
dephosphorylation (GO:0016311)	72/278	0.000305486	0.0453415	-2.24882	6.95679	PTPRT;PTPRN;PTEN;PTPN21;PTPRM;PTPRK;DUSP15;PTPRH;DUSP14;THTPA;PPP4R1;DUSP10;PPP3CC;PPP2R1A;IMPA2;PPIP5K2;ILKAP;EPM2A;DUSP2;DUSP3;DUSP1;PGAM1;SSU72;DUSP28;DUSP26;DUSP8;DUSP9;INPP4A;PTP4A1;PPM1A;MINPP1;INPP4B;PPM1B;PHOSPHO1;PPA2;IMPAD1;PPP1R3D;PGP;PXYLP1;PGAM5;PPM1L;PPM1J;PPM1K;ATP1A1;NTPCR;TIMM50;MTMR7;PPP2CA;PGS1;PPP2CB;NT5E;INPP5A;INPP5D;CAMK2G;EYA4;APTX;SGPP2;CPPED1;PPP1CA;PDP1;PTPRD;DLG1;PPP5C…
negative regulation of kinase activity (GO:0033673)	56/202	0.000347486	0.0500584	-2.30174	6.89271	PTEN;ILK;ADARB1;DUSP14;ZFYVE28;RGS4;UCHL1;RGS2;RGS3;DUSP10;DEPTOR;PPP2R1A;CASP3;SMPD1;NUP62;AKT1;FBXO7;NCK1;DUSP2;DUSP3;DUSP1;TESC;DUSP26;DUSP8;DUSP9;SRCIN1;MAPK8IP1;SFRP1;SFRP2;PRKAR1B;ADORA2A;PRKAR1A;AKT1S1;AIDA;PRKRIP1;NPRL2;THY1;PPP2CA;PGS1;SOCS3;SOCS1;CAMK2N1;PRKAR2B;CAMK2N2;DVL1;COX11;SMYD3;CDKN2C;GADD45A;PTPRC;PKIA;PPP1R1B;TAF7;SPRY2;PTPN6;PKIG
synaptic vesicle exocytosis (GO:0016079)	12/19	0.000525998	0.0696308	-2.4847	6.62059	SNAP25;RAB3A;SNAPIN;DOC2A;SYT1;DNAJC5;STX7;OTOF;PIP5K1C;CPLX1;VAMP2;CPLX3
regulation of blood circulation (GO:1903522)	56/204	0.000425608	0.0595608	-2.32562	6.56	CHRM2;CHRM3;GSK3A;THRB;PTPRM;OXT;ADM;HTR2A;ADRA1B;PIK3CG;CTGF;NPPC;SCPEP1;RGS2;PDE4B;AKT1;SCN5A;SCN1B;KCNH2;MEF2C;PDE4D;TPM1;TACR1;ADRA2B;MYL4;ADCYAP1;TNNT2;AVP;SCN4B;CFTR;MYH7;HBEGF;HCN4;CAMK2D;SEMA3A;KCNA5;ADRB1;ALOX12;ATP1A1;PLA2G6;HRH1;HRH2;KCNMB4;ASIC2;DRD2;TAC1;KCNJ2;TRPM4;JUP;KCNJ12;GNAO1;P2RX4;TH;GPD1L;CALM1;VIP
regulation of transmembrane transporter activity (GO:0022898)	42/141	0.000556933	0.0709538	-2.23015	5.90037	CAMK2D;NLGN1;NLGN2;CAB39;RASGRF2;AKAP7;ADRB1;GLRX;CABP1;PLA2G6;CRHR1;IKBKB;CACNG7;CRACR2A;RELN;PDE4B;GSG1L;DRD2;CACNG2;CACNG3;SCN1B;CACNG4;MEF2C;KCNJ11;PDE4D;TESC;MYO5A;NETO2;TRDN;CACNB4;JSRP1;GAL;WNK2;CRH;BCL2;GPD1L;GNB5;CALM1;SCN4B;FGF12;CNIH3;CFTR
regulation of ion transmembrane transporter activity (GO:0032412)	41/137	0.000595926	0.0711913	-2.21072	5.84157	NLGN1;CAMK2D;NLGN2;CAB39;RASGRF2;AKAP7;ADRB1;GLRX;CABP1;PLA2G6;CRHR1;IKBKB;CACNG7;CRACR2A;RELN;PDE4B;GSG1L;DRD2;CACNG2;CACNG3;SCN1B;CACNG4;MEF2C;KCNJ11;PDE4D;TESC;MYO5A;NETO2;TRDN;CACNB4;JSRP1;GAL;WNK2;CRH;GPD1L;GNB5;CALM1;SCN4B;FGF12;CNIH3;CFTR
cellular response to steroid hormone stimulus (GO:0071383)	38/123	0.000564965	0.0709538	-2.19611	5.81032	URI1;RAMP3;THRB;WBP2;RORA;ATP1A1;NR3C1;RXRB;PGRMC2;KAT5;HEY1;SMYD3;RXRG;NKX3-1;ESRRA;EGR1;BCAS3;PAQR7;NR1H2;ESRRB;NR2F1;NR1D2;ESRRG;SSTR1;NR1D1;FBXO32;SSTR2;ISL1;ESR1;ASS1;NR2F6;ADCYAP1;SFRP1;NR6A1;CRH;RARB;PPARG;PGR
exocytosis (GO:0006887)	61/233	0.000675483	0.0767214	-2.19008	5.6232	SNAP25;STEAP3;RAB3A;DOC2A;ITGB3;PLEK;PCSK4;PIK3CG;RIMS2;SCAMP5;RIMS4;RIMS3;SCRN1;HABP4;SDF4;UNC13C;EXOC7;HGF;STX7;SYTL1;PRSS12;SRCIN1;TUBA4A;SYTL2;LAT2;HCK;TXLNA;DNAJC5;SCG3;TLN1;STX1A;VAMP2;BRSK2;RALA;STXBP1;LIN7A;LIN7B;CPLX1;CPLX3;PAK1;RAB26;PSAP;OTOF;PIP5K1C;RAB11FIP5;SYT5;SYT4;SNAPIN;SYT1;TGFB3;SYT16;VEGFB;MYO5A;VEGFC;PKDREJ;IGF1;SYT6;RAB11B;GLRB;CALM1;CDK16
regulation of synapse organization (GO:0050807)	24/64	0.00066995	0.0767214	-2.16345	5.55481	ROBO2;NLGN1;MEF2C;NLGN2;ARHGEF15;NRXN3;OXT;THBS2;C1QL3;PTK2;CDC20;RELN;SRPX2;CUX2;UBE2V2;SYNDIG1;CAMK1;CTNNA2;ASIC2;DRD2;EPHB1;CBLN2;CBLN1;EPHB3
neuron projection development (GO:0031175)	41/137	0.000595926	0.0711913	-2.10218	5.55477	CNTNAP2;BTG2;LST1;CHAT;STMN3;PTPRM;ADM;PPP1R9A;GDPD5;IGSF9;PQBP1;MAPK9;BLOC1S6;PAK1;RELN;ATCAY;CDH1;BLOC1S2;NPY;NRTN;LINGO1;SNAPIN;PRMT1;EPHA8;MCF2;KLHL1;OMG;DTNBP1;BAIAP2;ISL1;CIT;GNAO1;ADCYAP1;VAPA;RAB35;TBC1D24;BCL2;CSPG5;CNTN4;CDK5R1;CDK16
positive regulation of synaptic transmission (GO:0050806)	29/85	0.000689208	0.0767214	-2.1582	5.54134	RAB3B;SNAP25;NLGN1;NLGN2;PTEN;OXT;PRKCZ;CRHR1;RELN;LRRTM2;NPTN;KISS1R;DRD1;DRD2;TAC1;NTRK1;EGR1;SYT1;SPHK1;DTNBP1;TACR1;STX1B;ADCYAP1;PINK1;ADORA2A;CRH;NAT8L;STX1A;VAMP2
regulation of neuron death (GO:1901214)	58/225	0.00122721	0.107377	-2.34182	5.22555	CNTFR;BTG2;CITED1;LRRK2;PCSK9;ILK;FAIM2;NR3C1;CASP7;GRM4;CASP3;AKT1;IKBKG;CD34;HRAS;EPHB1;MAP3K5;GRID2;MEF2C;GPX1;FBXW7;SIGMAR1;ISL1;TOX3;CDC34;ADORA2A;RILPL1;DDIT3;DNAJC5;AKT1S1;TYRO3;UBE2V2;ATF4;STXBP1;C5AR1;FOXO3;CRHR1;BAG1;SNCB;NTRK1;SRPK2;EGR1;TFAP2B;EGLN3;EGLN2;TFAP2D;TGFB3;KCNIP3;VEGFB;DHCR24;BTBD10;PINK1;BCL2;FGFR3;BCL2L1;CDK5R1;UBE2M;AARS
cellular response to organic cyclic compound (GO:0071407)	71/291	0.00132961	0.111061	-2.36224	5.19144	GSK3A;THRB;LRRK2;RORA;BRCA1;IFIT1;NR3C1;KAT5;HEY1;CDH1;CHEK1;PDE4B;NKX3-1;BCAS3;MEF2C;PAQR7;HMGCS1;PDE4D;SSTR1;SSTR2;TMEM173;ISL1;ADCYAP1;SFRP1;CRH;RARB;PPARG;PGR;CFTR;HCN4;URI1;RAMP3;WBP2;AKAP7;ATP1A1;RXRB;HRH1;CCNB1;PGRMC2;CYP11A1;SMYD3;DRD1;RXRG;ESRRA;NTRK1;EGR1;SMAD1;WNT10B;DMTN;EGR4;JUP;KCNJ11;NR1H2;ESRRB;PDE2A;NR2F1;SMAD9;ESRRG;NR1D2;NR1D1;FBXO32;ESR1;ASS1;NR2F6;SLC8A3;KLF5;NR6A1;P2RX4;TH;G…
positive regulation of nervous system development (GO:0051962)	76/313	0.00103055	0.105159	-2.29877	5.17747	ROBO2;STMN2;ILK;OXT;RND2;CDC20;STK11;SHH;ARHGDIA;PALM;NPTN;EPHB1;RGS6;SCN1B;EPHB3;NDEL1;MEF2C;SEMA6A;SPHK1;ACSL6;COBL;ADRA2B;NME1;ADCYAP1;IL1RAPL1;UBE2V2;NUMB;RARB;PPARG;MAPT;LTK;NLGN1;SMARCD3;NLGN2;PLAG1;SEMA3A;TWF2;NRXN3;KATNB1;THBS2;GDPD5;NTN1;BRINP2;SRPX2;CUX2;RELN;CUX1;DVL1;SYNDIG1;BNIP2;DRD2;ASIC2;BRINP3;MARK2;PACSIN1;NTRK1;NGFR;SMAD1;PLK5;NEGR1;LIMK1;TRPV2;VEGFC;NAP1L2;IGF1;PTPRD;HEYL;PTK7…
regulation of cell morphogenesis involved in differentiation (GO:0010769)	63/248	0.00105821	0.105778	-2.25576	5.06737	ROBO2;CITED1;LRRK2;TGFB1I1;PTEN;ILK;LDLRAD4;RND2;PQBP1;PREX1;STK11;SIPA1L1;C1QBP;ARHGDIA;DACT3;NEFM;LZTS1;EPHB3;NDEL1;OMG;POU3F2;SRCIN1;CIT;OVOL2;SFRP1;SFRP2;RUFY3;IL1RAPL1;ULK2;MAPT;NGEF;RTN4R;SEMA3A;MFI2;SDC2;TWF2;THY1;TTL;NTN1;RTN4;PPP2CA;MAPK9;RELN;CUX2;CUX1;SPP1;GCNT2;LRRC4C;MARK2;S100A10;SMAD2;LINGO1;SMAD1;NGFR;DMTN;TGFB3;LIMK1;TRPV2;PTK2;PTPRD;TTC3;CNTN2;CDK5R1
negative regulation of mitochondrion organization (GO:0010823)	14/29	0.00138928	0.111061	-2.29601	5.04588	VAT1;SLC35F6;PRELID1;GPX1;PID1;LRRK2;HGF;BNIP3;IGF1;LMNA;AKT1;AVP;BCL2L1;IER3
regulation of cell morphogenesis (GO:0022604)	94/408	0.00119965	0.107377	-2.25878	5.04026	ROBO2;USP6NL;CITED1;SH3KBP1;HEXB;LRRK2;TGFB1I1;LST1;PTEN;ILK;LDLRAD4;RND2;ARHGAP35;PQBP1;PREX1;STK11;SIPA1L1;SEPT7;C1QBP;ARHGDIA;PALM;TBC1D30;DACT3;NEFM;TBC1D22A;LZTS1;TBC1D10A;EPHB3;NDEL1;OMG;TBC1D8;POU3F2;SRCIN1;OVOL2;CIT;HCK;GPR162;SFRP1;SFRP2;CFDP1;TBC1D20;RUFY3;IL1RAPL1;CDC42EP3;TBC1D7;TBC1D24;ULK2;MAPT;NGEF;GAS7;RTN4R;TBC1D9B;MFI2;SDC2;SEMA3A;TWF2;THY1;ARHGAP15;TTL;NTN1;CORO1A;RTN4;COCH;PPP…
positive regulation of ion transport (GO:0043270)	50/186	0.00122767	0.107377	-2.24061	4.99972	RAB3B;OXT;TRH;IKBKB;DPYSL2;AKT1;SCN5A;SCN1B;KCNH2;TRPC3;TESC;ACSL6;CASK;MIF;TRDN;CREB3;GAL;ADORA2A;CRH;AVP;NAT8L;SCN4B;CFTR;AKAP7;ADRB1;GLRX;THY1;TNFRSF11A;PLA2G6;MAPK9;CRACR2A;RELN;FAM132B;BAK1;DRD1;DRD2;KCNJ2;P2RY12;PRELID1;KCNJ11;TRPV2;ATP2B2;DLG1;PINK1;FGF14;P2RX4;WNK2;GPD1L;CALM1;FGF12
learning or memory (GO:0007611)	53/198	0.000968071	0.103078	-2.19472	4.98697	CNTNAP2;BTG2;CTNND2;PTEN;OXT;HTR2A;ADRA1B;GRM4;CALB1;SOX6;HRAS;EPM2A;MEF2C;FOS;TACR1;FOXP2;GPR162;PRKAR1B;CRH;PLCB1;PDE1B;NRXN3;NRXN2;ADRB1;PTN;PLA2G6;PRKCZ;CRHR1;HRH1;CUX2;RELN;HRH3;HRH2;PRKAR2B;CHST10;PAK7;SLC17A7;DRD1;TAC1;DRD2;ASIC1;NTRK1;EGR1;NTAN1;IFT20;RCAN1;TH;CAMK4;RCAN2;PPP1R1B;CNTN2;VIP;LHX8
regulation of system process (GO:0044057)	86/371	0.00163155	0.119274	-2.31707	4.92686	CHRM2;CHRM3;GSK3A;THRB;PTEN;ADK;PTPRM;OXT;ADM;HTR2A;ADRA1B;PIK3CG;CTGF;NPPC;SCPEP1;RGS2;PDE4B;AKT1;SCN5A;LMCD1;SCN1B;NKX3-1;KCNH2;GUCY1A3;MEF2C;TRPC3;TNNC1;PDE4D;SPHK1;TPM1;DAPK3;TACR1;CARTPT;SSTR2;ADRA2B;MYL4;ADCYAP1;GAL;ADORA2A;TNNT2;CRY2;CRH;CRY1;AVP;SCN4B;CFTR;MGLL;HBEGF;MYH7;HCN4;FTO;MTPN;CAMK2D;NLGN1;NLGN2;TSHZ3;SEMA3A;KCNA5;ADRB1;ALOX12;ATP1A1;PLA2G6;CRHR1;HRH1;HRH2;CMYA5;KCNMB4;TAC1;DRD2;…
inositol phosphate metabolic process (GO:0043647)	21/53	0.000809052	0.0880608	-2.02241	4.91391	EPM2A;PTAFR;PTEN;NUDT3;MTMR7;NUDT4;INPP4A;INPP4B;MINPP1;PLCB4;INPP5A;IMPA2;PPIP5K2;INPP5D;PLCH1;CALM1;PLCB1;PLCD3;PLCB2;PLCD1;IP6K3
monovalent inorganic cation transport (GO:0015672)	89/384	0.00137325	0.111061	-2.23231	4.9059	SLC23A2;KCNK6;ANKRD37;KCNC1;MT-CO1;COX4I2;KCNC4;COX6A2;MT-ATP6;KCNT1;KCNT2;CNGA4;SCN5A;TMEM38A;ATP6V1E1;SCN1B;COA6;KCNH1;KCNH2;KCNH3;KCNH4;ATP6V0B;SLC13A3;KCNH5;VPS9D1;SLC15A2;KCNH6;KCNH7;SHROOM2;TSC1;KCNAB3;SLC5A6;SLC5A7;SLC9A5;SLC9A6;SLC9A9;ATP6V1B2;KCNQ4;KCNQ5;MT-CO2;MT-CO3;ATP6V0D1;RHCG;SCN4B;HCN4;SLC47A1;KCNA5;ATP1A1;KCNA6;COX5A;ATP6AP1L;KCNV1;ASIC4;UCP3;ATP5D;ATP6V1H;COX11;KCNN1;KCNMB4;SLC1…
regulation of synapse assembly (GO:0051963)	17/41	0.00167469	0.120627	-2.28897	4.84128	ROBO2;NLGN1;MEF2C;NLGN2;NRXN3;OXT;THBS2;PTK2;CUX2;SRPX2;UBE2V2;SYNDIG1;ASIC2;EPHB1;CBLN2;CBLN1;EPHB3
regulation of neurotransmitter transport (GO:0051588)	23/63	0.00114914	0.107377	-2.16428	4.82939	NAPA;RAB3B;NLGN1;MEF2C;RAB3A;SPHK1;STXBP1;LRRK2;KCNC4;DTNBP1;SEPT5;SYN1;CPLX3;STX1B;RIMS4;RIMS3;ADORA2A;KCNMB4;DRD1;NAT8L;DRD2;STX1A;ASIC1
response to amine (GO:0014075)	17/40	0.00135597	0.111061	-2.17728	4.78495	EGR1;PDE1B;SPHK1;OXT;HNMT;ADRA1B;ASS1;NME1;MAPK9;GNAL;ADORA2A;TH;DPYSL2;PPP1R1B;DRD1;CALM1;DRD2
cognition (GO:0050890)	58/227	0.00145897	0.113429	-2.16655	4.71566	CNTNAP2;BTG2;TUSC3;CTNND2;PTEN;OXT;HTR2A;ADRA1B;GRM4;CALB1;SOX6;HRAS;EPM2A;MEF2C;FOS;TACR1;FOXP2;GPR162;PRKAR1B;CRH;RP9;PLCB1;PDE1B;CHRNA4;NRXN3;NRXN2;ADRB1;PTN;PLA2G6;JAKMIP1;PRKCZ;CRHR1;HRH1;CUX2;RELN;HRH3;PTCHD1;HRH2;PRKAR2B;CHST10;PAK7;SLC17A7;DRD1;TAC1;DRD2;ASIC1;NTRK1;EGR1;NTAN1;IFT20;RCAN1;TH;CAMK4;RCAN2;PPP1R1B;CNTN2;VIP;LHX8
circadian regulation of gene expression (GO:0032922)	20/51	0.00117962	0.107377	-2.10523	4.69763	NGFR;ADK;RORA;NR1D1;CSNK1E;CARTPT;NPAS2;PML;CIART;PPP1CA;RAI1;MTA1;ID2;BHLHE40;CRY2;PRKCDBP;CRY1;PRKG2;DRD2;ATF4
positive regulation of organic acid transport (GO:0032892)	12/23	0.00182617	0.12778	-2.28155	4.69417	MAPK9;P2RX4;ADORA2A;DPYSL2;FAM132B;ACSL6;OXT;TRH;TNFRSF11A;MIF;AVP;PLA2G6
hormone-mediated signaling pathway (GO:0009755)	30/93	0.00117749	0.107377	-2.10073	4.68758	THRB;RORA;TRH;NR3C1;CRHR1;RXRB;PGRMC2;NUP62;RXRG;NKX3-1;STAT5A;ESRRA;STAT5B;PAQR7;NR1H2;ESRRB;NR2F1;NR1D2;ESRRG;NR1D1;SSTR1;SSTR2;ESR1;NR2F6;NR6A1;CSNK2B;CRH;RARB;PGR;PPARG
guanosine-containing compound catabolic process (GO:1901069)	62/246	0.00135629	0.111061	-2.12987	4.68077	RAB3B;RAB3A;RASL11B;DIRAS1;LRRK2;RND2;TMEM91;RND1;TUBA1B;TUBA1A;NKIRAS1;TUBB3;NUDT18;HRAS;TUBG2;TUBG1;SEPT5;GNL1;RAB33A;TUBA4A;GTPBP3;DNM3;ARL4C;ARL4D;LSG1;RRAGC;EEF1A2;RAB35;ADSSL1;ARF5;ARL8A;ARF6;GNAZ;RALA;RRAD;ATL1;ATL2;ARL1;GNAI1;RAP1GAP;GNAI2;RASD2;ARFRP1;GNG3;RHOT1;GBP3;RAB4A;RASL10A;RASL10B;TUBB4B;TUBB4A;RAB11B;GNAO1;RIT1;EHD4;RIT2;GNAL;GNB2;GNB1;GNB5;RHEBL1;TUBA8
potassium ion transport (GO:0006813)	43/151	0.00102812	0.105159	-2.07801	4.68026	HCN4;KCNK6;ANKRD37;KCNC1;KCNC4;KCNA5;KCNA6;ATP1A1;KCNV1;KCNT1;KCNT2;KCNN1;KCNMB4;CNGA4;TMEM38A;KCNJ2;KCNH1;KCNH2;P2RY12;KCNJ4;KCNF1;KCNH3;KCNH4;KCNH5;KCNJ11;KCNIP1;KCNH6;KCNJ8;KCNH7;KCNJ9;KCNJ12;KCNIP3;KCNB2;KCNIP4;TSC1;KCNAB3;KCNS1;KCNQ4;KCNQ5;KCNK2;HCN2;KCNK3;KCNK4
signal transduction by phosphorylation (GO:0023014)	53/202	0.00140584	0.111061	-2.12928	4.67947	LRRK2;RPS6KA3;DUSP10;RPS6KA2;RPS6KA1;ITGAV;NRTN;IKBKG;HRAS;MAP3K5;KCNH1;KCNH2;MAP2K3;KCNH3;MAP4K2;KCNH4;MEF2C;KCNH5;DUSP3;STRADB;TNFRSF19;DUSP28;NRG1;FOS;ADRA2B;DUSP9;DOK5;TYRO3;AVP;UBA52;PPM1L;CAB39;SHC1;ACVR1B;NLK;CAMKK2;MAPK9;PAK1;MAPK8;ACVR1C;MAPK4;MAPK3;CNTLN;SMAD1;RHBDD3;MAPK14;MAPK12;MAPK11;FGF14;MAP3K10;CCM2;FGFR3;FGF12
actin filament-based process (GO:0030029)	73/303	0.00152441	0.116665	-2.17425	4.67127	FHOD3;PLEK;BRK1;MYL6B;FNBP1L;MYPN;MYLK3;EPB41L4B;SIPA1L1;ALKBH4;MYO18A;ARFIP2;PHACTR1;FBXO8;HRAS;TMSB10;TMOD1;SUN2;MEF2C;MYBPC1;CXADR;TPM3;TNNC1;TPM1;KLHL41;MYL4;ACTA1;MYH2;FRMD6;INF2;MYH3;OBSCN;PRKAR1A;TNNT2;FSCN1;ELMO1;TLN1;ARF6;MYH7;CAMK2D;SPTBN5;BRSK2;RALA;SHC1;EPB41;RAP1GDS1;CORO1A;PRKCZ;PAK1;ABLIM2;ABLIM3;RACGAP1;EPB41L3;PRKCDBP;NCKAP1L;PIP5K1C;LURAP1;DMTN;LIMK1;DTNBP1;KLHL1;MYO5A;CORO2A;AR…
small GTPase mediated signal transduction (GO:0007264)	99/439	0.00161363	0.119274	-2.18963	4.65588	RAB3B;RTKN;RAB3A;RASL11B;ARHGDIG;TMEM91;ARHGAP36;ARHGAP35;ARHGDIA;ARFIP2;RALBP1;STARD8;RUNDC3A;TIAM2;OBSCN;RRAGC;RAB37;RAB35;ELMO1;NGEF;ARL8A;RABL6;SHC2;SHC1;RRAD;ARL1;ADRB1;PIK3R2;ARHGAP15;RASGRP2;DNAJC27;KALRN;RHOBTB1;RHOBTB2;ARHGAP22;ARHGAP20;RHOT1;RACGAP1;RAB4A;RASL10A;RASL10B;DHCR24;IGF1;ARHGAP26;ARHGAP25;ARHGAP24;ARHGAP33;ARHGAP32;IFT22;GNB1;IFT27;GRB2;ARHGAP11A;BCAR3;DOCK3;DIRAS1;LRRK2;RAS…
positive regulation of GTP catabolic process (GO:0033126)	107/483	0.00176828	0.125522	-2.24043	4.6495	USP6NL;ARHGDIG;FZD10;ARHGAP36;ARHGAP35;RGS4;PREX1;ARHGAP42;RGS2;RGS3;ARHGDIA;AKT2;TBC1D30;FBXO8;TBC1D22A;RGS9;RGS6;TBC1D10A;RGS7;RALBP1;STARD8;TSC1;IPCEF1;TIAM2;ADCYAP1;ACAP3;SFRP1;OBSCN;TBC1D20;TBC1D24;NGEF;TBC1D9B;NPRL2;ADRB1;THY1;ARHGAP15;RASGRP2;KALRN;RAP1GAP;ARHGAP22;ARHGAP20;RACGAP1;NCKAP1L;TBC1D17;WNT4;S100A10;RAP1GAP2;ARHGEF37;ARHGAP27;ADAP1;ARHGAP26;ARHGAP25;ARHGAP24;ARHGAP33;GNAO1;ARHGA…
protein dephosphorylation (GO:0006470)	45/161	0.0010958	0.107345	-2.06651	4.61184	PTPRT;PPM1L;PTPRN;PTEN;PTPN21;PTPRM;PPM1J;PPM1K;PTPRK;DUSP15;PTPRH;MTMR7;TIMM50;DUSP14;PPP2CA;PGS1;PPP2CB;DUSP10;PPP2R1A;ILKAP;EPM2A;DUSP2;DUSP3;DUSP1;EYA4;SSU72;DUSP28;DUSP26;DUSP8;DUSP9;PPP1CA;PTP4A1;PDP1;PTPRD;PPM1A;PPM1B;PPP5C;NCEH1;PTPRC;PGP;BCL2;PTPN6;PTPN7;PTPN4;PTPN5
response to peptide (GO:1901652)	88/384	0.00192593	0.131017	-2.2673	4.60812	GSK3A;BTG2;CITED1;PTPRN;PRKAG1;PCSK9;ADM;OXT;SLC2A4;SLC2A8;CTGF;STK11;FGF9;AKT2;PPAT;AKT1;ATP6V1E1;HRAS;PRKACB;JUNB;KLF11;ATP6V0B;STRADB;ACSL6;TSC1;PRKAB1;PPM1A;RBP4;GAL;PRKAR1B;PRKAR1A;CRY2;ATP6V1B2;TLR9;CRY1;PPARG;IRF5;ATP6V0D1;CFTR;VAMP2;HDAC5;SHC2;PRKAA2;CAB39;SHC1;GCNT1;ADCY2;PIK3R2;PIK3R1;PRKCZ;GNAI1;CRHR1;ADCY5;GNG3;PAK1;ACVR1C;CYP11A1;GNG4;PRKAR2B;UCP3;EIF4EBP1;ATP6V1H;WNT1;ATP6V1D;FGF22;…
cellular response to peptide hormone stimulus (GO:0071375)	64/261	0.00201639	0.131581	-2.26097	4.58555	GSK3A;PRKAG1;PCSK9;SLC2A4;SLC2A8;STK11;FGF9;AKT2;PPAT;AKT1;ATP6V1E1;HRAS;PRKACB;ATP6V0B;STRADB;ACSL6;TSC1;PRKAB1;PPM1A;PRKAR1B;PRKAR1A;ATP6V1B2;TLR9;PPARG;ATP6V0D1;VAMP2;HDAC5;SHC2;PRKAA2;CAB39;SHC1;ADCY2;PIK3R2;PIK3R1;PRKCZ;CRHR1;ADCY5;GNG3;PAK1;CYP11A1;GNG4;PRKAR2B;EIF4EBP1;ATP6V1H;WNT1;ATP6V1D;FGF22;MAPK3;ATP6V1C2;EGR1;GOT1;MYO5A;BAIAP2;ASS1;RPE65;PTK2;GNG13;CAPN10;GNB2;GNB1;GNB4;GRB2;FGFR3;CP…
response to peptide hormone (GO:0043434)	84/364	0.00204167	0.131581	-2.25103	4.56539	GSK3A;BTG2;CITED1;PTPRN;PRKAG1;PCSK9;OXT;ADM;SLC2A4;SLC2A8;CTGF;STK11;FGF9;PPAT;AKT2;AKT1;ATP6V1E1;HRAS;JUNB;PRKACB;ATP6V0B;STRADB;ACSL6;TSC1;PRKAB1;PPM1A;RBP4;GAL;PRKAR1B;PRKAR1A;CRY2;ATP6V1B2;TLR9;CRY1;PPARG;ATP6V0D1;VAMP2;CFTR;HDAC5;SHC2;PRKAA2;CAB39;SHC1;GCNT1;ADCY2;PIK3R2;PIK3R1;PRKCZ;CRHR1;GNAI1;ADCY5;GNG3;PAK1;ACVR1C;CYP11A1;GNG4;PRKAR2B;UCP3;EIF4EBP1;ATP6V1H;WNT1;ATP6V1D;FGF22;ATP6V1C2;MA…
GTP catabolic process (GO:0006184)	61/243	0.00159766	0.119274	-2.11152	4.48981	RAB3B;RAB3A;RASL11B;DIRAS1;LRRK2;RND2;TMEM91;RND1;TUBA1B;TUBA1A;NKIRAS1;TUBB3;HRAS;TUBG2;TUBG1;SEPT5;GNL1;RAB33A;TUBA4A;GTPBP3;DNM3;ARL4C;ARL4D;LSG1;RRAGC;EEF1A2;RAB35;ADSSL1;ARL8A;ARF5;ARF6;GNAZ;RALA;RRAD;ATL1;ATL2;ARL1;GNAI1;RAP1GAP;GNAI2;RASD2;ARFRP1;GNG3;RHOT1;GBP3;RAB4A;RASL10A;RASL10B;TUBB4B;TUBB4A;RAB11B;GNAO1;RIT1;EHD4;RIT2;GNAL;GNB2;GNB1;GNB5;RHEBL1;TUBA8
positive regulation of protein kinase activity (GO:0045860)	101/456	0.00235194	0.139325	-2.26049	4.45531	FZD10;STK11;TATDN2;AKT1;MAP3K6;PRKACB;MAP3K5;MAP2K3;MEF2C;FBXW7;HGF;MAGI3;MIF;CARTPT;SRCIN1;ADCYAP1;PRKAR1B;PRKAR1A;DDIT3;JTB;ATP6V0D1;TLN1;UBA52;ATF4;SHC2;SHC1;C5AR1;LPAR2;TNFRSF11A;PRKCZ;PIK3R6;PIK3R5;PRKAR2B;PDGFC;NCKAP1L;DRD2;MARK2;ZBTB17;KLHDC3;FZD5;GADD45A;TGFB3;ASNS;PTK2;TPX2;DLG1;PTPRC;SPDYA;MAP3K10;CALM1;GSK3A;DIRAS1;ITGB3;LRRK2;PRKAG1;ILK;ARRB1;HTR2A;PIK3CG;CYR61;GRM4;IKBKG;HRAS;NKX3-1;…
cellular response to peptide (GO:1901653)	66/273	0.0023207	0.139325	-2.25401	4.44253	GSK3A;PRKAG1;PCSK9;SLC2A4;SLC2A8;STK11;FGF9;PPAT;AKT2;AKT1;ATP6V1E1;HRAS;PRKACB;KLF11;ATP6V0B;STRADB;ACSL6;TSC1;PRKAB1;PPM1A;PRKAR1B;PRKAR1A;ATP6V1B2;TLR9;PPARG;ATP6V0D1;VAMP2;HDAC5;SHC2;PRKAA2;CAB39;SHC1;ADCY2;PIK3R2;PIK3R1;PRKCZ;CRHR1;ADCY5;GNG3;PAK1;CYP11A1;GNG4;PRKAR2B;EIF4EBP1;ATP6V1H;WNT1;ATP6V1D;FGF22;MAPK3;ATP6V1C2;EGR1;GOT1;MYO5A;BAIAP2;ASS1;RPE65;PTK2;GNG13;KLF5;CAPN10;GNB2;GNB1;GNB4;GR…
regulation of mitochondrion organization (GO:0010821)	30/97	0.00201361	0.131581	-2.17353	4.40822	SLC35F6;GSK3A;PID1;LRRK2;PLA2G6;MFF;MAPK8;PPP3CC;C1QBP;LMNA;E2F1;AKT1;APOPT1;BAK1;IER3;VAT1;MOAP1;PRELID1;GPX1;UQCC2;BNIP3;HGF;ATPIF1;IGF1;DYNLL2;PINK1;INF2;BCL2;AVP;BCL2L1
positive regulation of GTPase activity (GO:0043547)	106/482	0.00226094	0.139325	-2.21642	4.36844	USP6NL;ARHGDIG;FZD10;ARHGAP36;ARHGAP35;RGS4;PREX1;ARHGAP42;RGS2;RGS3;ARHGDIA;AKT2;TBC1D30;FBXO8;TBC1D22A;RGS9;RGS6;TBC1D10A;RGS7;RALBP1;STARD8;TSC1;TIAM2;ADCYAP1;ACAP3;SFRP1;OBSCN;TBC1D20;TBC1D24;NGEF;TBC1D9B;NPRL2;ADRB1;THY1;ARHGAP15;RASGRP2;KALRN;RAP1GAP;ARHGAP22;ARHGAP20;RACGAP1;NCKAP1L;TBC1D17;WNT4;S100A10;RAP1GAP2;ARHGEF37;ARHGAP27;ADAP1;ARHGAP26;ARHGAP25;ARHGAP24;GNAO1;ARHGAP33;ARHGAP32;PIN…
neurotrophin TRK receptor signaling pathway (GO:0048011)	66/274	0.00249933	0.142345	-2.21423	4.31664	CD86;GSK3A;RASGRF2;PTEN;IKBKB;RPS6KA3;FGF9;RPS6KA2;ARHGDIA;CASP3;RPS6KA1;AKT1;HRAS;PRKACB;AP2M1;PSENEN;MEF2C;DUSP3;OMG;NRG1;NRG2;VAV1;TIAM2;ADCYAP1;OBSCN;ADORA2A;PRKAR1B;PRKAR1A;AKT1S1;UBA52;SQSTM1;ITGB3BP;NGEF;HBEGF;RTN4R;SHC2;RALA;PDE1C;SHC1;PDE1B;PDE1A;ITPR1;ADCY2;PIK3R2;PIK3R1;FOXO3;KALRN;RTN4;ADCY5;MAPK8;PRKAR2B;FGF22;MAPK3;NTRK1;LINGO1;NGFR;MCF2;MAPK14;MAPK12;MAPK11;RIT1;RIT2;CAMK4;GRB2;CAL…
phospholipid metabolic process (GO:0006644)	69/288	0.00226796	0.139325	-2.15125	4.24	PIGU;PGAP1;LPGAT1;PGAP3;HEXB;PLEK;PTEN;LPCAT1;PCSK9;PIGZ;CWH43;PIK3CG;PLB1;ABHD12;IMPA2;PIP5KL1;SMPD1;LIPG;PCYT1B;PLA2G4E;ACSL6;GPCPD1;DHDDS;INPP4A;PLA2G15;INPP4B;PHOSPHO1;IMPAD1;PITPNM3;MVD;PLCB1;SMPDL3B;PLCB2;MGLL;CDS1;IDI1;MVK;CHAT;PIK3R2;ABHD5;PLD6;PIK3R1;PLA2G6;PLD3;AGPAT3;PIK3R6;MTMR7;PIK3R5;PGS1;INPP5A;INPP5D;PMVK;PIP5K1C;CDIPT;DRD2;IP6K3;FDFT1;FDPS;PNPLA8;MBOAT7;SRD5A3;LPCAT4;ETNK2;DOLPP1…
cholesterol biosynthetic process (GO:0006695)	15/34	0.00191357	0.131017	-2.05918	4.18513	IDI1;FDPS;PRKAA2;MVK;HMGCS1;INSIG1;DHCR24;TM7SF2;SQLE;NSDHL;NPC1L1;PMVK;MVD;CFTR;FDFT1
regulation of exocytosis (GO:0017157)	33/112	0.00238261	0.139325	-2.05001	4.04046	NAPA;RAB3B;RALA;NLGN1;RAB3A;DOC2A;LRRK2;STXBP1;PLA2G6;CPLX1;CRHR1;SCAMP5;RIMS2;RIMS4;RIMS3;LAMP1;RAB26;EXPH5;SYT4;FCER1G;SYT1;PKDREJ;SYT9;SEPT5;SYN1;STX1B;TRPV6;RAB15;IL1RAPL1;PLCB1;CDK5R2;STX1A;VAMP2
regulation of cell growth (GO:0001558)	75/322	0.00281117	0.15299	-2.12702	3.99322	CDA;GSK3A;JADE1;ILK;TMEM97;RND2;CYR61;WISP1;CTGF;RPS6KA3;STK11;PPP2R1A;RPS6KA1;DACT3;AKT1;NDEL1;CISH;SPHK1;OMG;NRG1;CREB3;DNAJC2;SFRP1;GAL;SFRP2;NRG3;CDHR2;CDH13;ULK2;PPARG;AVP;MAPT;HBEGF;PAPPA2;MTPN;CAMK2D;URI1;NDRG3;EI24;MFI2;SEMA3A;TWF2;ADRB1;ALOX12;ACVR1B;RASGRP2;TTL;NTN1;CDKN2AIP;RTN4;PPP2CA;DNAJB2;EXOSC4;GNG4;SPP1;SPOCK1;APBB1;IGFBP6;GAS2L1;EXTL3;CGREF1;EGLN2;CDKN2C;LIMK1;TRPV2;KAZALD1;SMAR…
regulation of neurotransmitter secretion (GO:0046928)	19/51	0.00247927	0.142345	-2.0394	3.9758	NAPA;NLGN1;MEF2C;RAB3A;SPHK1;STXBP1;LRRK2;KCNC4;DTNBP1;SEPT5;SYN1;CPLX3;STX1B;RIMS4;RIMS3;ADORA2A;KCNMB4;STX1A;ASIC1
positive regulation of neuron projection development (GO:0010976)	40/144	0.00220022	0.139325	-2.00984	3.96129	ROBO2;LTK;NLGN1;TWF2;STMN2;ILK;KATNB1;RND2;NTN1;STK11;RELN;CUX2;CUX1;ARHGDIA;PALM;DVL1;NPTN;MARK2;SCN1B;PACSIN1;NDEL1;NTRK1;SMAD1;NGFR;PLK5;NEGR1;SPHK1;LIMK1;TRPV2;ACSL6;COBL;NME1;PTPRD;ADCYAP1;PTK7;MOB2;IL1RAPL1;UBE2V2;CAMK1;MAPT
neuron projection morphogenesis (GO:0048812)	46/175	0.00271029	0.149157	-2.05594	3.91195	RTN4R;BRSK2;RAB3A;LRRK2;SDC2;SEMA3A;ATL1;PTEN;ILK;NYAP2;STK11;PAK1;SLITRK1;STMN1;EPB41L3;DVL1;FLOT1;MAP6;APBB1;CTNNA2;DRD2;EPHB1;ATG7;EPHB3;PACSIN1;NDEL1;NTRK1;FZD2;FZD5;DTNBP1;CCK;BAIAP2;ISL1;DCLK1;MYO16;PTK2;KLF7;ADORA2A;SLC9A6;DCX;NUMB;S100A6;BCL2;CNTN4;FGFR3;GAS7
positive regulation of kinase activity (GO:0033674)	104/480	0.00364707	0.172239	-2.20655	3.88104	FZD10;STK11;TATDN2;AKT1;NBN;MAP3K6;PRKACB;MAP3K5;MAP2K3;MEF2C;FBXW7;EPHA8;HGF;MAGI3;MIF;CARTPT;SRCIN1;ADCYAP1;PRKAR1B;PRKAR1A;DDIT3;JTB;ATP6V0D1;TLN1;UBA52;ATF4;SHC2;SHC1;C5AR1;LPAR2;TNFRSF11A;PRKCZ;PIK3R6;PIK3R5;PRKAR2B;PDGFC;NCKAP1L;DRD2;MARK2;ZBTB17;KLHDC3;FZD5;GADD45A;TGFB3;ASNS;PTK2;TPX2;DLG1;PTPRC;SPDYA;MAP3K10;CALM1;FGFR3;GSK3A;DIRAS1;ITGB3;LRRK2;PRKAG1;ILK;ARRB1;HTR2A;PIK3CG;CYR61;GRM4;IK…
neurotrophin signaling pathway (GO:0038179)	66/278	0.0033395	0.171377	-2.19625	3.87393	CD86;GSK3A;RASGRF2;PTEN;IKBKB;RPS6KA3;FGF9;RPS6KA2;CASP3;ARHGDIA;RPS6KA1;AKT1;HRAS;PRKACB;AP2M1;PSENEN;MEF2C;DUSP3;OMG;NRG1;NRG2;VAV1;TIAM2;ADCYAP1;OBSCN;PRKAR1B;ADORA2A;PRKAR1A;AKT1S1;SQSTM1;UBA52;NGEF;ITGB3BP;HBEGF;RTN4R;SHC2;RALA;PDE1C;SHC1;PDE1B;PDE1A;ITPR1;ADCY2;PIK3R2;PIK3R1;FOXO3;KALRN;RTN4;ADCY5;MAPK8;PRKAR2B;FGF22;MAPK3;NTRK1;LINGO1;NGFR;MCF2;MAPK14;MAPK12;MAPK11;RIT1;RIT2;CAMK4;GRB2;CAL…
steroid hormone mediated signaling pathway (GO:0043401)	21/59	0.00236893	0.139325	-1.95611	3.85538	ESRRA;THRB;PAQR7;NR1H2;ESRRB;NR2F1;NR1D2;RORA;ESRRG;NR1D1;NR3C1;ESR1;NR2F6;RXRB;NR6A1;PGRMC2;RARB;PGR;PPARG;RXRG;NKX3-1
memory (GO:0007613)	28/90	0.00259991	0.144709	-1.99003	3.84679	PTEN;ADRB1;OXT;HTR2A;PLA2G6;PRKCZ;CRHR1;HRH1;RELN;CUX2;CALB1;HRH3;HRH2;CHST10;PAK7;SLC17A7;DRD1;DRD2;TAC1;ASIC1;TACR1;NTAN1;RCAN1;TH;RCAN2;CAMK4;CRH;PLCB1
regulation of neuron apoptotic process (GO:0043523)	48/188	0.00359578	0.172239	-2.17585	3.82703	CNTFR;BTG2;CITED1;STXBP1;C5AR1;PCSK9;ILK;FAIM2;FOXO3;NR3C1;CASP7;GRM4;CASP3;BAG1;SNCB;HRAS;SRPK2;NTRK1;EGR1;TFAP2B;GRID2;EGLN3;MEF2C;GPX1;TFAP2D;EGLN2;FBXW7;TGFB3;KCNIP3;SIGMAR1;VEGFB;ISL1;TOX3;PINK1;CDC34;ADORA2A;DNAJC5;DDIT3;AKT1S1;UBE2V2;TYRO3;BCL2;FGFR3;CDK5R1;UBE2M;BCL2L1;AARS;ATF4
positive regulation of cellular component biogenesis (GO:0044089)	60/249	0.0037845	0.176538	-2.20027	3.81576	PLEK;BRK1;OXT;ARHGEF10L;LDB2;FNBP1L;MYLK3;CTGF;RGS2;PALM;SYNPO;HRAS;EPHB1;EPHB3;NCK1;BCAS3;ARHGEF15;TPM1;TSC1;TACR1;HCK;SFRP1;CDC34;TAL1;UBE2V2;IRF8;EVL;MAPT;ARF6;RALA;NLGN1;NLGN2;TWF2;NRXN3;THBS2;HDAC6;PAK1;SRPX2;CUX2;MIEN1;KISS1R;SYNDIG1;NCKAP1L;WNT1;TAC1;ASIC2;WNT4;S100A10;PLK4;WNT10B;TGFB3;LIMK1;CCK;MPP7;DLG1;PSMC5;STUB1;GRB2;CBLN2;CBLN1
cyclic nucleotide metabolic process (GO:0009187)	21/58	0.00200355	0.131581	-1.8689	3.79038	GUCY1A3;GUCY1B3;PDE1B;PDE4D;PDE1A;PDE4C;PDE2A;ADM;RORA;ATP2B2;ADCY2;PTHLH;ADCY5;NUDT4;NPPC;CACNB4;PDE10A;ADORA2A;PDE4B;PDE7B;PDE8B
cAMP metabolic process (GO:0046058)	15/35	0.0023894	0.139325	-1.90138	3.74751	PDE1B;PDE1A;PDE4D;PDE2A;PDE4C;ADM;ADCY2;PTHLH;ADCY5;CACNB4;PDE10A;ADORA2A;PDE4B;PDE7B;PDE8B
central nervous system development (GO:0007417)	32/108	0.00255665	0.143936	-1.92167	3.72494	ROBO2;SH3GL3;CITED2;PTEN;ADAM22;ACVR1B;NPAS2;DRP2;RPS6KA3;MAPK9;SNTG2;SHH;RELN;DNER;PDGFC;ASIC2;ARNT2;NGFR;ARSA;CNTN6;GABRA4;POU6F2;GRHL3;DCLK1;RCAN1;PCP4;ADORA2A;IL1RAPL2;DCX;TAGLN3;SERPINI1;PAM
GTP metabolic process (GO:0046039)	62/258	0.00346128	0.172239	-2.06733	3.63617	RAB3B;RAB3A;RASL11B;DIRAS1;LRRK2;RND2;TMEM91;RND1;TUBA1B;TUBA1A;TUBB3;NKIRAS1;HRAS;TUBG2;TUBG1;SEPT5;GNL1;RAB33A;TUBA4A;NME1;GTPBP3;DNM3;ARL4C;ARL4D;LSG1;RRAGC;EEF1A2;RAB35;ADSSL1;ARF5;ARL8A;ARF6;GNAZ;RALA;RRAD;ATL1;ATL2;ARL1;RAP1GAP;GNAI1;GNAI2;RASD2;ARFRP1;GNG3;RHOT1;GBP3;RAB4A;RASL10A;RASL10B;TUBB4B;TUBB4A;RAB11B;GNAO1;RIT1;RIT2;GNAL;EHD4;GNB2;GNB1;GNB5;RHEBL1;TUBA8
guanosine-containing compound metabolic process (GO:1901068)	64/269	0.00365718	0.172239	-2.05141	3.60817	RAB3B;RAB3A;RASL11B;DIRAS1;LRRK2;RND2;TMEM91;RND1;TUBA1B;TUBA1A;TUBB3;NKIRAS1;NUDT18;HRAS;TUBG2;TUBG1;SEPT5;GNL1;RAB33A;TUBA4A;NME1;GTPBP3;DNM3;ARL4C;ARL4D;LSG1;RRAGC;EEF1A2;RAB35;ADSSL1;ARF5;ARL8A;ARF6;GNAZ;RALA;RRAD;ATL1;ATL2;ARL1;RAP1GAP;GNAI1;GNAI2;RASD2;ARFRP1;GNG3;RHOT1;GBP3;RAB4A;RASL10A;RASL10B;TUBB4B;TUBB4A;RAB11B;GNAO1;RIT1;RIT2;GNAL;EHD4;IMPDH1;GNB2;GNB1;GNB5;RHEBL1;TUBA8
negative regulation of cell cycle (GO:0045786)	94/430	0.00447371	0.197214	-2.19995	3.57155	ZWILCH;GMNN;PRKAG1;PTEN;JADE1;UBE2D1;ILK;BRCA1;PTPRK;NUBP1;PSMD8;CDC20;NPPC;STK11;RPS6KA2;CASP3;PSMD3;CHEK1;IL12A;NBN;HRAS;FBXO7;PRKACB;IER3;NKX3-1;FBXW7;DUSP1;STRADB;SETMAR;TSC1;MIF;WNT9A;CGRRF1;PRKAB1;DGKZ;PSMA5;ADCYAP1;CREB3;PPM1A;PRKAR1A;ZFYVE19;DDIT3;NUPR1;IRF6;AURKAIP1;UBA52;GAS7;PPP1R15A;KHDRBS1;PRKAA2;CAB39;AK1;PRCC;VPS4A;PSMB10;ANAPC11;TBRG1;CCNB1;BRINP2;ZNHIT1;PCBP4;NACC2;APBB1;PSMF1;GA…
regulation of lipid transport (GO:0032368)	26/83	0.00335802	0.171377	-2.01464	3.55359	ITGB3;OXT;TNFRSF11A;PLA2G6;CRHR1;REPIN1;MAPK9;SHH;AKT2;LIPG;FAM132B;AKT1;ITGAV;TAC1;NKX3-1;PRELID1;NR1H2;ACSL6;MIF;SREBF2;P2RX4;GAL;CRY2;CRH;CRY1;PPARG
regulation of glutamate receptor signaling pathway (GO:1900449)	13/30	0.00423243	0.193743	-2.15166	3.53136	MEF2C;NLGN1;NLGN2;RASGRF2;NETO2;CACNG7;RELN;CRH;GSG1L;CACNG2;CACNG3;CNIH3;CACNG4
regulation of homeostatic process (GO:0032844)	72/314	0.00464614	0.197214	-2.17166	3.52562	SPI1;ITGB3;LRRK2;RORA;ARRB1;OXT;HTR2A;SCN5A;SCN1B;SYBU;FCER1G;SLC30A3;TRPC3;PDE4D;SLC30A4;TACR1;MIF;CARTPT;SREBF2;TRDN;ADORA2A;TAL1;DDIT3;CRH;AVP;CAMK2D;BRSK2;PRKAA2;PTGER3;ITPR1;ALOX12;TNFRSF11B;THY1;TNFRSF11A;BCL10;PLA2G6;ACVR1B;EFNA5;FOXO3;PPP2R3C;INPP5D;SPP1;NCKAP1L;BAK1;DRD1;TAC1;DRD2;GAS2L1;LDLR;STAT5A;STAT5B;ACD;NR1H2;CCK;NR1D2;NR1D1;MAPK14;MCOLN1;PML;P2RX4;MAFB;PTPRC;WNK2;ID2;ERCC1;BCL2;P…
negative regulation of cell morphogenesis involved in differentiation (GO:0010771)	27/88	0.00359124	0.172239	-1.98519	3.49169	RTN4R;CITED1;MFI2;SEMA3A;PTEN;LDLRAD4;THY1;NTN1;RTN4;PPP2CA;ARHGDIA;SPP1;DACT3;LINGO1;NGFR;DMTN;OMG;PTK2;OVOL2;CIT;SFRP1;SFRP2;RUFY3;TTC3;ULK2;NGEF;CDK5R1
regulation of heart contraction (GO:0008016)	38/140	0.00387073	0.178857	-2.0273	3.48933	HCN4;CHRM2;CAMK2D;GSK3A;THRB;SEMA3A;OXT;KCNA5;ADM;ADRB1;ATP1A1;ADRA1B;PIK3CG;CTGF;RGS2;PDE4B;SCN5A;DRD2;TAC1;KCNJ2;SCN1B;TRPM4;KCNH2;MEF2C;JUP;KCNJ12;PDE4D;TPM1;MYL4;GNAO1;P2RX4;TH;TNNT2;GPD1L;CALM1;SCN4B;MYH7;HBEGF
regulation of synaptic vesicle exocytosis (GO:2000300)	10/18	0.00307734	0.163835	-1.92633	3.48453	NAPA;STX1B;NLGN1;RIMS4;RAB3A;RIMS3;STXBP1;LRRK2;SEPT5;SYN1
negative regulation of Notch signaling pathway (GO:0045746)	11/22	0.00360297	0.172239	-1.97803	3.47909	DLX2;HEY1;FBXW7;SLC35C1;NUMB;RITA1;NRARP;CHAC1;GDPD5;OVOL2;DLK2
negative regulation of organelle organization (GO:0010639)	57/237	0.00483675	0.201175	-2.13537	3.42423	FHOD3;SLC35F6;PID1;SPI1;LRRK2;STMN2;UBE2D1;BRCA1;ARHGAP6;NUBP1;CDC20;SIN3A;RPS6KA2;STMN1;CHEK1;TBC1D30;AKT1;NEK2;TMSB10;IER3;GPX1;HGF;SHROOM2;SETMAR;PRKAR1A;TBC1D7;PICK1;AVP;AURKAIP1;SPTBN5;SAR1A;CTBP1;INSIG1;TWF2;KATNB1;CORO1A;HDAC6;ANAPC11;CCNB1;LMNA;VILL;GAS2L1;VAT1;SYT4;ACD;PRELID1;DMTN;BNIP3;MID1IP1;IGF1;PML;ERCC1;TAF7;RAD1;FGFR3;BCL2L1;MAD2L1
response to steroid hormone (GO:0048545)	82/369	0.00533119	0.20613	-2.13417	3.37038	THRB;CITED1;CITED2;PTPRN;CITED4;PTEN;OXT;RORA;ADM;BRCA1;TRH;HNMT;NR3C1;CTGF;KAT5;HEY1;PTGDS;RGS9;JUNB;NKX3-1;ARSA;BCAS3;PAQR7;GPX1;DUSP1;SPHK1;ACSL6;SSTR1;FOS;TACR1;SSTR2;ISL1;NME1;ACTA1;ADCYAP1;SFRP1;GAL;CRH;RARB;PPARG;PGR;ACSBG1;AVP;CFTR;URI1;RAMP3;WBP2;TNFRSF11B;GPR83;ATP1A1;RXRB;PGRMC2;CYP11A1;UCP3;SPP1;SMYD3;RXRG;ESRRA;ARNT2;EGR1;STAT5B;GOT1;KCNJ11;TGFB3;NR1H2;ESRRB;NR2F1;NR1D2;ESRRG;NR1D1;F…
synaptic vesicle transport (GO:0048489)	20/57	0.00339396	0.171377	-1.91074	3.37033	SNAP25;SNAPIN;RAB3A;DOC2A;SYT1;STX7;DTNBP1;LIN7A;CPLX1;CPLX3;AP3M2;BLOC1S6;TH;BLOC1S2;DPYSL2;DNAJC5;OTOF;PIP5K1C;VAMP2;PACSIN1
regulation of small GTPase mediated signal transduction (GO:0051056)	61/256	0.00434394	0.197006	-2.07315	3.36788	ARHGAP11A;RASGRF2;GDI2;ARHGAP1;ARHGDIG;STMN3;ARRB1;ARHGAP6;ARHGAP36;ARHGAP35;SIPA1L1;RASGEF1A;RASGEF1C;ARHGDIA;NUP62;FLOT1;FBXO8;HRAS;GARNL3;RALBP1;STARD8;NRG1;RHOC;DGKZ;VAV1;TIAM2;ARHGAP10;OBSCN;RASA4;RASA2;RHOV;SQSTM1;NGEF;ARF6;LPAR2;PIK3R2;ARHGAP15;RASGRP2;KALRN;RAP1GAP;RHOBTB1;RHOBTB2;ARHGAP22;PPP2CB;ARHGAP20;RHOT1;RELN;RACGAP1;CHN2;BNIP2;NTRK1;MCF2;GPR55;IGF1;ARHGAP26;ARHGAP25;ARHGAP24;ARHGA…
establishment of synaptic vesicle localization (GO:0097480)	20/57	0.00339396	0.171377	-1.9067	3.3632	SNAP25;SNAPIN;RAB3A;DOC2A;SYT1;STX7;DTNBP1;LIN7A;CPLX1;CPLX3;AP3M2;BLOC1S6;TH;DPYSL2;BLOC1S2;DNAJC5;OTOF;PIP5K1C;VAMP2;PACSIN1
glutamate secretion (GO:0014047)	10/18	0.00307734	0.163835	-1.85923	3.36315	SNAP25;RAB3A;SYT1;GLS2;STXBP1;GIPC1;SLC17A7;CPLX1;STX1A;VAMP2
positive regulation of neurotransmitter transport (GO:0051590)	9/15	0.00337257	0.171377	-1.87541	3.30801	RAB3B;STX1B;NLGN1;ADORA2A;SPHK1;DTNBP1;DRD2;NAT8L;STX1A
intracellular receptor signaling pathway (GO:0030522)	47/186	0.00463029	0.197214	-2.01855	3.27706	THRB;TGFB1I1;PTGER3;FHL2;RORA;BRCA1;MED16;RNF4;NR3C1;IKBKB;PANX1;RXRB;PSTPIP1;KAT5;MED30;PMEPA1;NLRP3;IKBKG;RXRG;NKX3-1;ESRRA;EGLN2;NR1H2;ESRRB;NR2F1;NR1D2;ESRRG;NR1D1;ESR1;PML;NR2F6;DCBLD2;CYLD;NR6A1;MED24;CCNE1;OTULIN;CRY2;CRY1;BCL2;RARB;TAF7;PGR;PPARG;UBE2V1;UBA52;BCL2L1
positive regulation of blood circulation (GO:1903524)	23/72	0.00460377	0.197214	-1.97681	3.2093	GSK3A;PDE4D;TPM1;PTPRM;ADM;ALOX12;ADRB1;ATP1A1;HTR2A;TACR1;PLA2G6;ADRA1B;CTGF;ADCYAP1;SCPEP1;NPPC;RGS2;HRH1;HRH2;AKT1;AVP;VIP;CFTR
regulation of synaptic vesicle transport (GO:1902803)	11/23	0.00467064	0.197214	-1.96722	3.19372	NAPA;STX1B;PINK1;RIMS4;NLGN1;RIMS3;RAB3A;STXBP1;LRRK2;SEPT5;SYN1
positive regulation of neuron differentiation (GO:0045666)	53/217	0.00496377	0.202604	-1.99892	3.19127	ROBO2;STMN2;ILK;RND2;STK11;ARHGDIA;PALM;NPTN;RGS6;SCN1B;NDEL1;MEF2C;SPHK1;ACSL6;COBL;ADRA2B;NME1;ADCYAP1;IL1RAPL1;UBE2V2;RARB;MAPT;LTK;NLGN1;TWF2;KATNB1;GDPD5;NTN1;BRINP2;CUX2;RELN;CUX1;DVL1;BNIP2;BRINP3;MARK2;PACSIN1;NTRK1;NGFR;SMAD1;PLK5;NEGR1;LIMK1;TRPV2;NAP1L2;PTPRD;HEYL;PTK7;MOB2;VWC2;BCL2;CAMK1;TRIM32
fibroblast growth factor receptor signaling pathway (GO:0008543)	42/163	0.00539654	0.20613	-2.01663	3.18476	CD86;GSK3A;PDE1C;SHC1;PDE1B;PDE1A;PTEN;ITPR1;ADCY2;PIK3R2;PIK3R1;FOXO3;ADCY5;CTGF;PPP2CA;PPP2CB;FGF9;PRKAR2B;PPP2R1A;AKT1;HRAS;PRKACB;FGF22;MAPK3;NOG;NRG1;NRG2;FRS3;VAV1;FGF14;PRKAR1B;PRKAR1A;KIF16B;CAMK4;AKT1S1;SPRY2;GRB2;CALM1;FGFR3;UBA52;FGF12;HBEGF
negative regulation of transport (GO:0051051)	80/361	0.00621821	0.228998	-2.14039	3.15502	SLC35F6;GSK3A;PID1;FAM89B;ITGB3;LRRK2;PTEN;OXT;HTR2A;TRH;SCAMP5;SHH;AKT2;LRRTM2;ARL6IP5;DACT3;AKT1;ITGAV;PDE8B;CD34;EMD;IER3;KCNH2;LYPLA1;PRKCB;NRG1;CARTPT;RANGAP1;ADRA2B;SREBF2;TRDN;ADCYAP1;CREB3;PPM1A;LMBRD1;PPM1B;SFRP1;IL1RAPL1;CRY2;CRH;CRY1;MAPT;ARF6;ATF4;CAMK2D;SAR1A;CAB39;INSIG1;KCNA5;CABP1;CRHR1;ACVR1C;HRH3;DPH3;MXI1;NLRP3;PACSIN3;DRD2;PACSIN1;ASIC1;P2RY12;SYT4;NDFIP2;DMTN;NDFIP1;KCNJ11;NR…
regulation of fatty acid transport (GO:2000191)	11/23	0.00467064	0.197214	-1.93108	3.13504	REPIN1;MAPK9;P2RX4;AKT2;FAM132B;ACSL6;AKT1;OXT;MIF;TNFRSF11A;PLA2G6
establishment of vesicle localization (GO:0051650)	28/95	0.00485524	0.201175	-1.94649	3.12134	SNAP25;RAB3A;DOC2A;DCTN1;LIN7A;FNBP1L;PRKCZ;CPLX1;CPLX3;AP3M2;BLOC1S6;BLOC1S2;DPYSL2;OTOF;PIP5K1C;KIFAP3;NDEL1;PACSIN1;SNAPIN;SYT1;STX7;SHROOM2;DTNBP1;MYO5A;RAB11B;TH;DNAJC5;VAMP2
axonogenesis (GO:0007409)	31/109	0.00488768	0.201175	-1.939	3.10934	RTN4R;BRSK2;RAB3A;SEMA3A;ATL1;PTEN;STK11;SLITRK1;STMN1;FLOT1;APBB1;CTNNA2;DRD2;ATG7;EPHB1;NDEL1;EPHB3;NTRK1;FZD2;FZD5;CCK;BAIAP2;ISL1;PTK2;DCLK1;DCX;S100A6;NUMB;BCL2;CNTN4;FGFR3
energy reserve metabolic process (GO:0006112)	41/158	0.00535829	0.20613	-1.96355	3.10093	SNAP25;CHRM3;GSK3A;PID1;PRKAA2;STXBP1;ITPR1;PYGM;ADCY2;ADRB1;ADCY5;PPP1R2;STK11;GNG3;GNG4;PRKAR2B;AKT2;AKT1;PRKACB;EPM2A;SYT5;KCNJ11;GFPT2;CACNA2D2;NR1D1;GNG13;PPP1CA;ACLY;MARCKS;PRKAR1B;ADRB3;PRKAR1A;GNB2;PPP1R3D;GNB1;GNB4;CALM1;UBA52;MRAP2;STX1A;VAMP2
protein heterooligomerization (GO:0051291)	25/81	0.00465326	0.197214	-1.89702	3.07974	NLGN1;CAB39;PRKAG1;ILK;PRKCZ;PPP2CA;STK11;SEPT7;HRAS;S100A10;SEPT11;RRM2;JUP;KCNH7;TSC1;PRKAB1;PPP5C;MED24;GLRB;COL6A2;COL6A1;GRB2;ALDOC;SQSTM1;BIRC3
regulation of cell projection assembly (GO:0060491)	33/120	0.00576214	0.215442	-1.9591	3.00734	USP6NL;RALA;NLGN1;TBC1D9B;TWF2;BRK1;FNBP1L;MIEN1;TBC1D30;PALM;WNT1;TBC1D17;HRAS;TBC1D22A;TBC1D10A;ATG5;BCAS3;DMTN;ATP8B1;TGFB3;TBC1D8;ARHGAP24;KLHL41;IFT20;GPR162;GAP43;KLF5;TBC1D20;SGSM3;TBC1D7;TBC1D24;EVL;ARF6
response to insulin (GO:0032868)	58/246	0.00639485	0.230459	-2.04007	2.99418	GSK3A;CITED1;PTPRN;PRKAG1;PCSK9;ADM;SLC2A4;SLC2A8;STK11;FGF9;PPAT;AKT2;AKT1;ATP6V1E1;HRAS;ATP6V0B;STRADB;ACSL6;TSC1;PRKAB1;PPM1A;RBP4;GAL;CRY2;ATP6V1B2;TLR9;CRY1;PPARG;ATP6V0D1;VAMP2;HDAC5;SHC2;PRKAA2;CAB39;SHC1;GCNT1;PIK3R2;PIK3R1;PRKCZ;PAK1;ACVR1C;UCP3;EIF4EBP1;ATP6V1H;ATP6V1D;FGF22;MAPK3;ATP6V1C2;EGR1;GOT1;MYO5A;BAIAP2;RPE65;FABP3;CAPN10;GRB2;FGFR3;CPEB2
regulation of axonogenesis (GO:0050770)	32/114	0.00504813	0.204345	-1.88037	2.98592	RTN4R;ROBO2;SEMA3A;TWF2;PTEN;ILK;THY1;RND2;TTL;NTN1;RTN4;STK11;SIPA1L1;ARHGDIA;SPP1;NEFM;LRRC4C;MARK2;EPHB3;NDEL1;LINGO1;NGFR;LIMK1;TRPV2;OMG;POU3F2;PTK2;RUFY3;CNTN2;ULK2;MAPT;CDK5R1
regulation of synaptic transmission, glutamatergic (GO:0051966)	17/47	0.00519155	0.20613	-1.84551	2.91452	NTRK1;NLGN1;MEF2C;NLGN2;SYT1;LRRK2;GRIK3;HTR2A;PLA2G6;GRM3;ADCYAP1;RELN;GRM4;ADORA2A;GRM8;DRD1;DRD2
acid secretion (GO:0046717)	17/47	0.00519155	0.20613	-1.83658	2.90041	SNAP25;RAB3A;SYT1;GLS2;PNPLA8;STXBP1;STARD10;CPLX1;CACNB4;CCKBR;HRH2;GIPC1;KISS1R;SLC17A7;DRD2;STX1A;VAMP2
regulation of organic acid transport (GO:0032890)	16/43	0.00530744	0.20613	-1.83385	2.8961	ACSL6;OXT;TRH;TNFRSF11A;MIF;PLA2G6;REPIN1;MAPK9;P2RX4;ADORA2A;HRH3;AKT2;DPYSL2;FAM132B;AKT1;AVP
learning (GO:0007612)	32/115	0.00561678	0.211623	-1.85947	2.88766	CNTNAP2;BTG2;PDE1B;CTNND2;NRXN3;NRXN2;PTN;ADRA1B;CRHR1;HRH1;RELN;GRM4;HRH3;HRH2;PRKAR2B;CHST10;PAK7;DRD1;TAC1;DRD2;HRAS;ASIC1;EPM2A;FOS;TACR1;FOXP2;IFT20;GPR162;TH;PPP1R1B;CRH;CNTN2
positive regulation of cell projection organization (GO:0031346)	48/195	0.00641465	0.230459	-1.95542	2.86993	ROBO2;LTK;RALA;NLGN1;TWF2;STMN2;BRK1;ILK;KATNB1;FNBP1L;RND2;NTN1;STK11;CUX2;MIEN1;RELN;CUX1;ARHGDIA;PALM;DVL1;NPTN;WNT1;HRAS;SCN1B;MARK2;PACSIN1;NDEL1;NTRK1;SMAD1;BCAS3;NGFR;PLK5;NEGR1;TGFB3;SPHK1;LIMK1;TRPV2;ACSL6;COBL;NME1;PTPRD;ADCYAP1;PTK7;MOB2;IL1RAPL1;UBE2V2;CAMK1;MAPT
regulation of alpha-amino-3-hydroxy-5-methyl-4-isoxazole propionate selective glutamate receptor activity (GO:2000311)	10/20	0.00542891	0.20613	-1.78048	2.81183	CACNG7;NLGN1;MEF2C;NLGN2;RELN;GSG1L;CACNG2;CNIH3;CACNG3;CACNG4
sterol biosynthetic process (GO:0016126)	15/39	0.00537007	0.20613	-1.77777	2.80754	IDI1;FDPS;PRKAA2;MVK;HMGCS1;INSIG1;DHCR24;TM7SF2;SQLE;NSDHL;NPC1L1;PMVK;MVD;CFTR;FDFT1
MAPK cascade (GO:0000165)	43/170	0.00644606	0.230459	-1.90886	2.80161	PPM1L;SHC1;LRRK2;NLK;CAMKK2;RPS6KA3;MAPK9;PAK1;MAPK8;DUSP10;RPS6KA2;RPS6KA1;NRTN;ITGAV;IKBKG;HRAS;MAPK4;MAP3K5;MAPK3;MAP2K3;SMAD1;MAP4K2;MEF2C;DUSP3;RHBDD3;STRADB;TNFRSF19;DUSP28;NRG1;FOS;MAPK14;ADRA2B;DUSP9;MAPK12;MAPK11;FGF14;DOK5;MAP3K10;CCM2;AVP;FGFR3;UBA52;FGF12
response to alkaloid (GO:0043279)	31/111	0.00607456	0.225403	-1.84292	2.7457	HDAC5;CHRNA4;SDC2;OXT;HTR2A;ADRA1B;HNMT;SLC6A3;CRHR1;CYP11A1;DPYSL2;SMPD1;CHEK1;DRD1;TAC1;DRD2;NTRK1;EGR1;GPX1;KCNJ11;TACR1;GNAO1;PPP5C;GNAL;ADORA2A;TH;CRH;BCL2;PPARG;AVP;BCL2L1
actin cytoskeleton organization (GO:0030036)	59/253	0.00725837	0.251325	-1.97645	2.7295	FHOD3;PLEK;BRK1;MYPN;MYLK3;EPB41L4B;SIPA1L1;ALKBH4;MYO18A;ARFIP2;PHACTR1;FBXO8;HRAS;TMSB10;TMOD1;MEF2C;CXADR;TPM1;KLHL41;INF2;MYH3;OBSCN;PRKAR1A;TNNT2;FSCN1;ELMO1;TLN1;ARF6;SPTBN5;BRSK2;RALA;SHC1;EPB41;RAP1GDS1;CORO1A;PRKCZ;PAK1;ABLIM2;ABLIM3;RACGAP1;EPB41L3;PRKCDBP;NCKAP1L;PIP5K1C;LURAP1;DMTN;LIMK1;DTNBP1;KLHL1;CORO2A;ARHGAP26;FMNL3;DLG1;CAPN10;PTK7;MOB2;CORO6;TCAP;SPIRE1
peptidyl-tyrosine dephosphorylation (GO:0035335)	29/102	0.00636174	0.230459	-1.82056	2.67201	PTPRT;PTPRN;PTEN;PTPN21;PTPRM;PTPRK;DUSP15;PTPRH;MTMR7;TIMM50;DUSP14;DUSP10;EPM2A;DUSP2;DUSP3;DUSP1;EYA4;DUSP28;DUSP26;DUSP8;DUSP9;PTP4A1;PTPRD;PTPRC;PGP;PTPN6;PTPN7;PTPN4;PTPN5
regulation of metal ion transport (GO:0010959)	58/250	0.00842288	0.271416	-2.04301	2.66429	HTR2A;IKBKB;PDE4B;AKT1;SCN5A;SCN1B;KCNH2;TRPC3;CACNA2D1;PDE4D;TESC;CASK;TRDN;ADCYAP1;CREB3;CACNB4;GAL;ADORA2A;CRH;SCN4B;ATF4;CAMK2D;CAB39;AKAP7;GLRX;KCNA5;ADRB1;THY1;CABP1;ATP1A1;PLA2G6;CRHR1;GNAI2;CRACR2A;PACSIN3;BAK1;DRD1;DRD2;CAMK2G;KCNJ2;P2RY12;TRPV2;MYO5A;ATP2B2;PML;GNAO1;DLG1;FGF14;JSRP1;P2RX4;WNK2;BCL2;PTPN6;GPD1L;GNB5;CALM1;VIP;FGF12
cellular response to lipid (GO:0071396)	70/315	0.00947704	0.284374	-2.11653	2.66147	CD86;PID1;THRB;RORA;FZD10;NR3C1;KAT5;HEY1;PDE4B;PTGDR;NKX3-1;BCAS3;MEF2C;PAQR7;HMGCS1;PDE4D;TESC;SSTR1;WNT9A;SSTR2;ISL1;NME1;HCK;ADCYAP1;SFRP1;CRH;RARB;IRF8;CMPK2;PPARG;PGR;LTK;URI1;RAMP3;WBP2;PTAFR;TWF2;ALOX12;ATP1A1;RXRB;WNT6;MAPK9;BRINP2;MAPK8;CCNB1;PGRMC2;CYP11A1;E2F1;NLRP3;SMYD3;RXRG;BRINP3;MAPK3;ESRRA;EGR1;WNT10B;NR1H2;ESRRB;NR2F1;ESRRG;NR1D2;NR1D1;FBXO32;MAPK14;ESR1;ASS1;NR2F6;NR6A1;PTK7;G…
axon guidance (GO:0007411)	80/367	0.00873486	0.277736	-2.02761	2.59754	ROBO2;PLXND1;ITGB3;PITPNA;PTPRM;ARHGAP35;RND1;RPS6KA3;SHH;ALCAM;DPYSL4;TUBB3;RPS6KA2;DPYSL2;KIF5A;RPS6KA1;ITGAV;NRTN;HRAS;EPHB1;SCN1B;AP2M1;EPHB3;NCK1;TRPC7;FOXD1;SEMA6A;TRPC3;EPHA8;NOG;TBR1;UNC5D;RHOC;ISL1;RGMA;CACNB3;CACNB4;COL6A2;CSNK2B;COL6A1;FEZ2;DCX;NUMB;EVL;TLN1;MET;SPTBN5;DLX5;SEMA3A;ARX;NTN4;NRXN3;CRMP1;EFNA5;NTN1;EFNB2;ABLIM1;PAK1;ABLIM2;RELN;FLRT2;ABLIM3;GBX1;DVL1;PIP5K1C;MAPK3;NTRK1;N…
neuron projection guidance (GO:0097485)	80/367	0.00873486	0.277736	-2.02514	2.59438	ROBO2;PLXND1;ITGB3;PITPNA;PTPRM;ARHGAP35;RND1;RPS6KA3;SHH;ALCAM;DPYSL4;TUBB3;RPS6KA2;DPYSL2;KIF5A;RPS6KA1;ITGAV;NRTN;HRAS;EPHB1;SCN1B;AP2M1;EPHB3;NCK1;TRPC7;FOXD1;SEMA6A;TRPC3;EPHA8;NOG;TBR1;UNC5D;RHOC;ISL1;RGMA;CACNB3;CACNB4;COL6A2;CSNK2B;COL6A1;FEZ2;DCX;NUMB;EVL;TLN1;MET;SPTBN5;DLX5;SEMA3A;ARX;NTN4;NRXN3;CRMP1;EFNA5;NTN1;EFNB2;ABLIM1;PAK1;ABLIM2;RELN;FLRT2;ABLIM3;GBX1;DVL1;PIP5K1C;MAPK3;NTRK1;N…
regulation of dendrite development (GO:0050773)	26/89	0.00711552	0.250733	-1.8214	2.51967	NLGN1;LRRK2;SDC2;PTEN;ILK;PQBP1;CDC20;PREX1;RELN;SIPA1L1;CUX2;CUX1;PALM;LZTS1;PACSIN1;SMAD1;MEF2C;COBL;SRCIN1;CIT;PTPRD;IL1RAPL1;CAMK1;NGEF;ARF6;CDK5R1
positive regulation of phospholipase activity (GO:0010518)	24/80	0.00728628	0.251325	-1.81219	2.50264	NTRK1;PDE1C;PDE1B;PDE1A;C5AR1;GPR55;ARL1;ITPR1;LPAR2;ADCY2;HTR2A;ARHGAP6;PRKCZ;ESR1;CYR61;ADCY5;PRKAR1B;PRKAR1A;PRKAR2B;CAMK4;CALM1;FGFR3;PRKACB;PLCB2
polyol metabolic process (GO:0019751)	28/99	0.00767508	0.258907	-1.82865	2.47103	PTAFR;PTEN;GDE1;GDPD5;NUDT3;MTMR7;NUDT4;INPP5A;IMPA2;PPIP5K2;INPP5D;IP6K3;EPM2A;GOT1;SPHK1;SGPP2;INPP4A;INPP4B;MINPP1;PLCB4;IMPAD1;PLCH1;CALM1;PLCD3;PLCB1;PLCB2;PFKM;PLCD1
positive regulation of lipase activity (GO:0060193)	26/90	0.00799333	0.26276	-1.8434	2.46372	PDE1C;PDE1B;PDE1A;C5AR1;ITPR1;ARL1;LPAR2;ADCY2;ABHD5;HTR2A;ARHGAP6;PRKCZ;CYR61;ADCY5;PRKAR2B;PRKACB;NTRK1;NR1H2;GPR55;ESR1;PRKAR1B;PRKAR1A;CAMK4;CALM1;FGFR3;PLCB2
cellular response to insulin stimulus (GO:0032869)	47/195	0.00949414	0.284374	-1.95826	2.46245	HDAC5;SHC2;GSK3A;PRKAA2;CAB39;SHC1;PRKAG1;PCSK9;PIK3R2;SLC2A4;PIK3R1;PRKCZ;SLC2A8;STK11;PAK1;FGF9;PPAT;AKT2;EIF4EBP1;AKT1;ATP6V1H;ATP6V1E1;ATP6V1D;HRAS;FGF22;MAPK3;ATP6V1C2;EGR1;ATP6V0B;GOT1;STRADB;ACSL6;MYO5A;TSC1;BAIAP2;PRKAB1;RPE65;PPM1A;CAPN10;ATP6V1B2;TLR9;PPARG;GRB2;ATP6V0D1;FGFR3;CPEB2;VAMP2
regulation of intracellular transport (GO:0032386)	84/394	0.011645	0.307465	-2.08713	2.46155	SLC35F6;GSK3A;FAM89B;MTCL1;LRRK2;NUDT4;IPO5;SHH;PPP3CC;LAMP1;CDH1;AKT2;CHP2;AKT1;DACT3;EMD;IER3;BCAS3;LYPLA1;FCER1G;TRPC3;SPHK1;TNNC1;PDE4D;ATPIF1;TMEM173;RANGAP1;DYNLL2;TRDN;CREB3;PPM1A;INPP4B;PPM1B;SFRP2;TBC1D20;TLR9;TLR7;RBCK1;MAPT;VAMP2;KHDRBS1;CAMK2D;SAR1A;INSIG1;THY1;CABP1;MFF;CRHR1;OAZ2;MAPK8;MXI1;E2F1;NLRP3;BAK1;DMAP1;DRD1;MAPK3;SEC16B;PLK3;DMTN;SNAPIN;JUP;TGFB3;PDE2A;IGF1;MAPK14;PML;RAB1…
regulation of protein binding (GO:0043393)	34/128	0.00791225	0.261853	-1.83237	2.45533	HDAC5;LRPAP1;SMARCD3;PLXND1;EPB41;LRRK2;ARRB1;RFNG;IFIT1;IFIT2;MAPK8;BTBD1;TDG;DVL1;BAK1;CTHRC1;MAPK3;NKX3-1;PRMT8;MEF2C;SNAPIN;AKTIP;NOG;PLCL2;NRG1;TMEM173;ISL1;PEX14;GREM2;ADRB3;BCL2;MAPRE3;CAMK1;AIDA
G-protein coupled receptor signaling pathway, coupled to cyclic nucleotide second messenger (GO:0007187)	39/153	0.00824922	0.267581	-1.85378	2.4439	CHRM2;GNAZ;VIPR1;CHRM4;GRIK3;ADCY2;ADRB1;ADRA1B;GNAI1;PTHLH;ADCY5;GNAI2;GRM3;GRM4;HRH3;HRH2;NPY;GRM8;PSAP;DRD1;DRD2;PRKACB;P2RY12;FZD2;HTR1F;PDE4D;HTR1D;OPRK1;SSTR1;HTR5A;SSTR2;TSHR;GNAO1;CORT;MC1R;GNAL;ADRB3;ADORA2A;GNB1
prepulse inhibition (GO:0060134)	8/12	0.00355589	0.172239	-1.38156	2.42999	GRID2;ADORA2A;DVL1;PTEN;DRD1;CTNNA2;DRD2;SLC6A3
regulation of release of cytochrome c from mitochondria (GO:0090199)	15/41	0.00771753	0.258907	-1.76479	2.38474	MOAP1;PRELID1;GPX1;HGF;BNIP3;IGF1;MFF;PLA2G6;PINK1;LMNA;AKT1;APOPT1;AVP;BAK1;BCL2L1
circulatory system process (GO:0003013)	34/130	0.00955619	0.284374	-1.8845	2.3697	HCN4;GUCY1B3;EPB41;RAP1GDS1;ADM;ADRB1;HTR2A;ADRA1B;MYLK3;ARHGAP35;NPPC;HRH1;NPY;RPS6KA2;C3AR1;DRD1;FGFBP3;TRPM4;ATG5;GUCY1A3;GPX1;KCNJ8;PDE2A;HTR1D;VEGFB;TBC1D8;TACR1;TRDN;RCAN1;P2RX4;ADORA2A;ADRB3;AVP;CFTR
regulation of cation channel activity (GO:2001257)	20/62	0.00724552	0.251325	-1.71405	2.36712	CAMK2D;KCNJ11;PDE4D;AKAP7;MYO5A;ADRB1;CABP1;PLA2G6;CRHR1;TRDN;IKBKB;CRACR2A;CACNB4;JSRP1;GAL;PDE4B;GNB5;CALM1;DRD2;FGF12
negative regulation of intracellular signal transduction (GO:1902532)	75/345	0.0114172	0.307465	-1.98535	2.34151	GSK3A;PLEK;PTEN;STMN3;RORA;ARRB1;DUSP14;RGS4;ING2;UCHL1;RGS2;RGS3;DUSP10;RASSF2;DEPTOR;PPP2R1A;SMPD1;C1QBP;NUP62;TNFAIP8L1;AKT1;PHLDA3;DUSP2;GPX1;DUSP3;DUSP1;TSC1;MIF;DUSP26;DUSP8;DUSP9;DGKZ;MAPK8IP1;PPM1A;LMBRD1;SFRP1;PPM1B;CDC34;SFRP2;RASA4;AKT1S1;TBC1D7;RASA2;AIDA;URI1;PRKAA2;ITPR1;PPP2CA;PGS1;PPP2CB;BAG5;SOCS1;CMYA5;PRKCDBP;NLRP3;DRD2;SAC3D1;IVNS1ABP;IGBP1;IGF1;ESR1;ARHGAP24;CYLD;DLG1;PINK1;T…
cell cycle arrest (GO:0007050)	36/140	0.00970281	0.284577	-1.84659	2.32071	PPP1R15A;KHDRBS1;PRKAA2;CAB39;AK1;PRKAG1;ILK;TBRG1;STK11;BRINP2;PCBP4;IL12A;APBB1;NBN;GAS2L1;BRINP3;HRAS;RPRM;NKX3-1;WNT10B;CGREF1;CDKN2C;GADD45A;DUSP1;STRADB;TSC1;DHCR24;CGRRF1;PRKAB1;MAPK12;PML;PPM1A;DDIT3;SGSM3;IRF6;GAS7
regulation of protein serine/threonine kinase activity (GO:0071900)	88/416	0.0117864	0.308716	-1.9263	2.26404	DIRAS1;LRRK2;PTEN;ILK;ARRB1;FZD10;HTR2A;PIK3CG;CKS1B;DUSP14;RGS4;RGS2;UCHL1;GRM4;DUSP10;RGS3;PPP2R1A;CASP3;SMPD1;NUP62;AKT1;IKBKG;MAP3K6;HRAS;FBXO7;MAP3K5;MAP2K3;MAP4K2;MEF2C;DUSP2;DUSP3;DUSP1;MAGI3;HGF;MIF;DUSP8;ADRA2B;DUSP9;MAPK8IP1;SFRP1;SFRP2;PRKAR1B;CCNE2;CCNE1;PRKAR1A;CKS2;TLR9;MAPRE3;AIDA;UBA52;MET;AVPI1;SHC2;CAB39;SHC1;C5AR1;LPAR2;TNFRSF11A;PKMYT1;PIK3R6;PIK3R5;PPP2CA;PGS1;GNG3;PAK1;CCNB1…
response to amphetamine (GO:0001975)	12/29	0.00781985	0.260555	-1.67966	2.25905	EGR1;GNAL;ADORA2A;TH;PDE1B;DPYSL2;PPP1R1B;OXT;DRD1;CALM1;ADRA1B;DRD2
phospholipid biosynthetic process (GO:0008654)	49/206	0.0100466	0.292906	-1.82652	2.2428	PIGU;LPGAT1;PGAP3;HEXB;PTEN;LPCAT1;PIGZ;CWH43;PIK3CG;PLB1;PCYT1B;PLA2G4E;ACSL6;GPCPD1;DHDDS;INPP4A;INPP4B;PHOSPHO1;MVD;MGLL;CDS1;IDI1;MVK;CHAT;PIK3R2;PLD6;ABHD5;PIK3R1;PLA2G6;PLD3;AGPAT3;PIK3R6;PIK3R5;MTMR7;PGS1;INPP5D;PMVK;PIP5K1C;CDIPT;FDPS;PNPLA8;MBOAT7;SRD5A3;LPCAT4;ETNK2;DOLPP1;SERINC1;GPD1L;PFKM
cAMP catabolic process (GO:0006198)	9/16	0.00463109	0.197214	-1.37516	2.23253	PDE10A;PDE1B;PDE1A;PDE4D;PDE2A;PDE4C;PDE4B;PDE7B;PDE8B
regulation of receptor activity (GO:0010469)	25/87	0.0096726	0.284577	-1.76589	2.21929	NLGN1;NLGN2;SHC1;RASGRF2;PCSK9;MED16;HDAC6;PPP2CA;ZFYVE28;CACNG7;RELN;PLAU;GSG1L;CACNG2;CACNG3;CACNG4;MEF2C;FBXW7;PDE4D;MYO5A;NETO2;ADRA2B;HEYL;CRH;CNIH3
regulation of mitotic cell cycle (GO:0007346)	83/391	0.0131834	0.320702	-1.94903	2.21653	PID1;ZWILCH;PTEN;JADE1;UBE2D1;PSMD8;CDC20;SIN3A;CHEK1;PSMD3;NEK2;NBN;FBXO7;HRAS;NKX3-1;IER3;KCNH5;DUSP3;DUSP1;SPHK1;NSMCE2;USP2;DAPK3;WNT9A;DGKZ;CIT;PSMA5;IL1A;TAL1;ZFYVE19;PLCB1;AURKAIP1;UBA52;ANAPC15;VPS4A;PRCC;KCNA5;PKMYT1;PSMB10;ANAPC11;BRINP2;CCNB1;PCBP4;POLD1;NACC2;EIF4EBP1;E2F1;PSMF1;BRINP3;MAP9;RPRM;STAT5A;MBD4;PLK3;WNT10B;STAT5B;PLK5;CAV2;NEK7;ASNS;MAD2L1BP;RPA2;IGF1;MYO16;ZWINT;PML;PBX1…
response to purine-containing compound (GO:0014074)	34/132	0.0114717	0.307465	-1.86099	2.19484	HCN4;CITED1;SDC2;PTPRN;PTEN;AKAP7;OXT;SLC6A3;PANX1;CYP11A1;CHEK1;JUNB;EGR1;WNT10B;DMTN;EGR4;TRPC3;HMGCS1;KCNJ11;DUSP1;PDE4D;SPHK1;PDE2A;FOS;ASS1;NME1;SLC8A3;GNAL;P2RX4;ADORA2A;PPARG;CDO1;HCN2;CFTR
cellular response to fibroblast growth factor stimulus (GO:0044344)	44/183	0.0121849	0.311922	-1.88083	2.19117	CD86;GSK3A;PDE1C;SHC1;PDE1B;PDE1A;PTEN;ITPR1;ADCY2;PIK3R2;PIK3R1;FOXO3;ADCY5;CTGF;PPP2CA;PPP2CB;FGF9;CYP11A1;PPP2R1A;PRKAR2B;AKT1;HRAS;PRKACB;FGF22;MAPK3;NOG;NRG1;NRG2;FRS3;VAV1;SFRP1;FGF14;PRKAR1B;PRKAR1A;KIF16B;CAMK4;AKT1S1;SPRY2;GRB2;CALM1;FGFR3;UBA52;FGF12;HBEGF
positive regulation of apoptotic signaling pathway (GO:2001235)	41/168	0.0124377	0.311922	-1.87794	2.18781	GSK3A;STEAP3;EI24;PTEN;BCL10;PLA2G6;MFF;ING5;MAPK9;MAPK8;PPP3CC;PPP2R1A;NACC2;E2F1;AKT1;APOPT1;BAK1;NKX3-1;PIAS4;MOAP1;WWOX;NGFR;FBXO18;FBXW7;TNFSF12;BNIP3;ATPIF1;DAPK3;DYNLL2;PML;PPP1CA;CYLD;PINK1;SFRP1;PTPRC;ADORA2A;BCL2;RBCK1;SERINC3;BCL2L1;RAD9A
rhythmic process (GO:0048511)	57/252	0.0134978	0.320807	-1.9208	2.18379	ROBO2;SUV39H1;PTEN;ADK;ARRB1;RORA;IMMP2L;SIN3A;SIX3;PRKG2;PTGDS;PCYT1B;KCNH7;CSNK1E;CARTPT;ADCYAP1;ADORA2A;CRY2;TYRO3;CRH;CMPK1;CRY1;PGR;ATF4;PRKAA2;HLF;CIPC;CHAT;TNFRSF11A;FOXO3;NPAS2;CIART;RAI1;MTA1;PRKCDBP;DRD2;STAT5A;NTRK1;EGR1;STAT5B;NGFR;JUND;NR1D2;NR1D1;ESR1;PML;HS3ST2;PPP1CA;TH;ID2;BHLHE40;SRRD;GPR149;BCL2;PAM;BCL2L1;CDK5R1
regulation of cardiac muscle hypertrophy (GO:0010611)	11/26	0.00942506	0.284374	-1.72734	2.17207	MTPN;RGS2;CAMK2D;GSK3A;MEF2C;P2RX4;TRPC3;ADK;ADRB1;IGF1;LMCD1
regulation of cytoskeleton organization (GO:0051493)	75/350	0.0149388	0.322009	-1.91599	2.17115	FHOD3;PLEK;ARPC5L;STMN2;BRK1;ILK;STMN3;ARHGEF10L;STMN4;FZD10;BRCA1;ARHGAP6;MYLK3;NUBP1;CTGF;PREX1;RGS2;BAIAP2L2;CHEK1;STMN1;NEK2;SYNPO;TMSB10;HRAS;NCK1;BCAS3;MEF2C;ARHGEF15;TPM1;DAPK3;SHROOM2;TSC1;TACR1;CIT;HCK;SFRP1;PICK1;EVL;MAPT;ARF6;SPTBN5;TWF2;NEXN;KATNB1;EFNA5;RNF4;CORO1A;HDAC6;PAK1;CCNB1;RACGAP1;KISS1R;NCKAP1L;VILL;GAS2L1;TAC1;MARK2;WNT4;S100A10;MAPK3;PLK4;DMTN;SPAG5;MID1IP1;LIMK1;GRHL3;BA…
positive regulation of canonical Wnt signaling pathway (GO:0090263)	19/59	0.00884582	0.277736	-1.6897	2.16464	WNT10B;JUP;DLX5;DAPK3;ILK;NRARP;CSNK1E;TMEM198;SFRP1;SFRP2;FGF9;DVL1;RSPO1;LGR6;LGR5;FGFR3;WLS;TRPM4;WNT4
positive regulation of neurogenesis (GO:0050769)	63/283	0.0128998	0.317503	-1.8866	2.16443	ROBO2;STMN2;ILK;RND2;STK11;SHH;ARHGDIA;PALM;NPTN;RGS6;SCN1B;NDEL1;MEF2C;SEMA6A;SPHK1;ACSL6;COBL;ADRA2B;NME1;ADCYAP1;IL1RAPL1;UBE2V2;NUMB;RARB;PPARG;MAPT;LTK;NLGN1;SMARCD3;PLAG1;SEMA3A;TWF2;KATNB1;GDPD5;NTN1;BRINP2;CUX2;RELN;CUX1;DVL1;BNIP2;DRD2;BRINP3;MARK2;PACSIN1;NTRK1;NGFR;SMAD1;PLK5;NEGR1;LIMK1;TRPV2;VEGFC;NAP1L2;PTPRD;HEYL;PTK7;MOB2;ID2;VWC2;BCL2;CAMK1;TRIM32
positive regulation of protein ubiquitination (GO:0031398)	37/146	0.0106331	0.301047	-1.80216	2.16348	LRRK2;PTEN;UBE2D1;ARRB1;BRCA1;BCL10;FBXO22;HSPBP1;PSMB10;ANAPC11;CDC20;DNAJB2;PSMD8;FZR1;CCNB1;MTA1;PSMD3;STRA13;PSMF1;NDFIP2;NDFIP1;FBXW7;SPHK1;PTK2;PSMA5;AIMP2;PINK1;PSMC5;APITD1;UBE2S;TBC1D7;PIN1;STUB1;FGFR3;UBA52;TSPYL5;BIRC3
negative regulation of transmembrane receptor protein serine/threonine kinase signaling pathway (GO:0090101)	29/107	0.0108047	0.301047	-1.80018	2.1611	PPP1R15A;FAM89B;ZFYVE9;TGFB1I1;LDLRAD4;CHRDL1;FSTL3;BMPER;ADAMTSL2;DACT2;PMEPA1;WNT1;SMAD2;TGFB3;CAV2;FST;NOG;UCHL5;PPP1CA;PPM1A;GREM2;EID2;SFRP1;SFRP2;VWC2;PIN1;STUB1;UBA52;DAND5
response to radiation (GO:0009314)	92/442	0.0143774	0.320807	-1.89981	2.15993	ARRB1;BRCA1;PTPRK;ADRA1B;PLB1;STK11;CASP7;KAT5;FNTA;CASP3;CHEK1;FNTB;SDF4;AKT1;IL12A;CNGA4;JUNB;RGS9;HRAS;GPX1;HMGCS1;MME;TRPC3;DUSP1;FBXW7;ACTR5;H2AFX;FOS;CACNA2D4;GPR162;RBP4;SFRP1;CACNB4;SFRP2;PITPNM1;CRY2;CRY1;DTL;TSPYL5;CDS1;PDE1B;SDC2;RNF8;PIK3R1;TNFRSF11A;CRHR1;MAPK9;HRH1;MAPK8;MTA1;HRH2;RDH11;CYP11A1;POLD1;BAK1;DRD1;DRD2;ASIC2;LDLR;NTRK1;EGR1;MBD4;PLK3;JUND;OPN3;GADD45A;ASNS;MAPK14;RPE65;…
activation of phospholipase C activity (GO:0007202)	19/59	0.00884582	0.277736	-1.67898	2.15092	NTRK1;PDE1C;PDE1B;PDE1A;C5AR1;GPR55;ITPR1;LPAR2;ADCY2;HTR2A;ARHGAP6;ADCY5;PRKAR1B;PRKAR2B;PRKAR1A;CAMK4;CALM1;PLCB2;PRKACB
regulation of cilium assembly (GO:1902017)	14/38	0.00942145	0.284374	-1.70903	2.14905	USP6NL;TBC1D9B;TBC1D8;IFT20;GPR162;TBC1D20;SGSM3;TBC1D30;TBC1D7;TBC1D24;TBC1D17;TBC1D22A;TBC1D10A;ATG5
regulation of MAP kinase activity (GO:0043405)	61/273	0.013383	0.320807	-1.87509	2.13182	DIRAS1;LRRK2;ILK;ARRB1;FZD10;HTR2A;PIK3CG;DUSP14;RGS4;UCHL1;RGS2;GRM4;DUSP10;RGS3;PPP2R1A;SMPD1;NUP62;IKBKG;MAP3K6;HRAS;MAP3K5;MAP2K3;MAP4K2;MEF2C;DUSP2;DUSP3;DUSP1;MAGI3;HGF;MIF;DUSP8;ADRA2B;DUSP9;MAPK8IP1;SFRP1;SFRP2;TLR9;AIDA;MET;UBA52;AVPI1;SHC2;SHC1;C5AR1;LPAR2;TNFRSF11A;PIK3R6;PIK3R5;PPP2CA;PGS1;GNG3;PAK1;MAPK3;FZD5;TGFB3;MAPK14;MAPK11;PTPRC;MAP3K10;SPRY2;PTPN6
response to light stimulus (GO:0009416)	70/322	0.0141366	0.320807	-1.86182	2.11673	ARRB1;PTPRK;ADRA1B;PLB1;CASP7;FNTA;CASP3;CHEK1;FNTB;SDF4;AKT1;IL12A;CNGA4;RGS9;HRAS;JUNB;GPX1;HMGCS1;MME;TRPC3;DUSP1;FBXW7;ACTR5;FOS;CACNA2D4;GPR162;RBP4;CACNB4;PITPNM1;CRY2;CRY1;DTL;CDS1;PDE1B;SDC2;PIK3R1;CRHR1;MAPK9;HRH1;MAPK8;MTA1;HRH2;RDH11;POLD1;DRD1;BAK1;DRD2;ASIC2;LDLR;OPN3;JUND;ASNS;RPE65;PML;PPP1CA;NR2F6;IFT20;MC1R;TH;ID2;ERCC1;PPP1R1B;GNB1;BHLHE40;BCL2;NMT2;ERCC8;GNB5;CALM1;TRIM32
regulation of dendritic spine development (GO:0060998)	13/34	0.00957976	0.284374	-1.68147	2.11439	NLGN1;MEF2C;LRRK2;PTEN;SRCIN1;RELN;SIPA1L1;CUX2;PALM;CAMK1;NGEF;ARF6;CDK5R1
adult walking behavior (GO:0007628)	14/38	0.00942145	0.284374	-1.67397	2.10496	CHAT;PCDH15;KLHL1;TRH;ABHD12;UCHL1;CACNB4;GLRB;GBX1;CNTN2;DRD1;MAPT;DRD2;ATG7
response to cocaine (GO:0042220)	13/34	0.00957976	0.284374	-1.67385	2.10481	HDAC5;EGR1;OXT;HTR2A;HNMT;ADRA1B;SLC6A3;CRHR1;SMPD1;DPYSL2;CRH;DRD1;DRD2
positive regulation of neuron apoptotic process (GO:0043525)	16/47	0.0103629	0.298572	-1.71877	2.07755	SRPK2;EGR1;TFAP2B;FBXW7;PCSK9;NR3C1;FOXO3;CASP7;CDC34;DDIT3;CASP3;BAG1;FGFR3;CDK5R1;UBE2M;ATF4
positive regulation of protein modification by small protein conjugation or removal (GO:1903322)	39/158	0.0125483	0.311988	-1.76892	2.06042	LRRK2;PTEN;UBE2D1;ARRB1;BRCA1;BCL10;FBXO22;HSPBP1;PSMB10;ANAPC11;RASD2;CDC20;DNAJB2;PSMD8;FZR1;CCNB1;MTA1;PSMD3;STRA13;PSMF1;PIAS4;NDFIP2;NDFIP1;FBXW7;SPHK1;PTK2;PSMA5;AIMP2;PSMC5;PINK1;APITD1;UBE2S;TBC1D7;PIN1;STUB1;FGFR3;UBA52;TSPYL5;BIRC3
vesicle docking (GO:0048278)	13/34	0.00957976	0.284374	-1.63689	2.05833	SNAP25;SYT1;CAV2;STXBP1;PLEK;RABEPK;SYTL2;STX1B;BLOC1S6;CEP83;YKT6;STX1A;VTI1B
regulation of G-protein coupled receptor protein signaling pathway (GO:0008277)	35/137	0.0115288	0.307465	-1.74405	2.05692	GPSM1;RGS17;GSK3A;RAMP3;LRRK2;PLEK;RGS4;RGS2;RGS3;FNTA;GNG4;FNTB;PALM;RGS20;DRD2;RGS9;GPR158;GPSM3;RGS6;RGS7;CAV2;DTNBP1;KCTD8;ADCYAP1;ADRB3;GNB1;RGS10;CRY1;NMT2;CNTN2;RGS12;GNB5;CALM1;PLCB1;MGLL
positive regulation of actin filament bundle assembly (GO:0032233)	15/43	0.0108175	0.301047	-1.69289	2.03229	ARHGEF15;LIMK1;TPM1;PLEK;ARHGEF10L;TACR1;CTGF;SFRP1;PAK1;KISS1R;EVL;SYNPO;TAC1;S100A10;WNT4
protein oligomerization (GO:0051259)	78/366	0.014733	0.321163	-1.77836	2.01987	CDA;KCNC1;UXS1;KCNC4;PRKAG1;BRK1;ILK;PANX1;STK11;SEPT7;CDH1;PPAT;HRAS;TGM3;KCNH7;GPX3;ATPIF1;DHPS;KCTD1;TSC1;MIF;PRKAB1;KCTD8;OLFM1;MED24;COL6A2;COL6A1;PEX5;EVL;ALDOC;KCTD17;DCTPP1;SQSTM1;BIRC3;CAMK2D;SLC22A6;NLGN1;SPTBN5;CAB39;ATL1;ATL2;KCNA5;KCNA6;BCL10;MFF;PRKCZ;PPP2CA;KCNV1;SCUBE1;NACC2;HSF4;NLRP3;CAMK2G;KCNJ2;S100A10;ASIC1;KCNF1;SEPT11;RRM2;SYT1;JUP;CAV2;KCNJ12;KCNB2;PEX14;PPP5C;EHD4;P2RX4;G…
negative regulation of MAP kinase activity (GO:0043407)	22/74	0.0107551	0.301047	-1.66867	2.00322	DUSP2;DUSP3;DUSP1;DUSP8;DUSP9;DUSP14;MAPK8IP1;PPP2CA;PGS1;RGS4;RGS2;SFRP1;UCHL1;SFRP2;RGS3;DUSP10;PPP2R1A;SMPD1;NUP62;SPRY2;PTPN6;AIDA
negative regulation of protein serine/threonine kinase activity (GO:0071901)	31/118	0.0122705	0.311922	-1.71527	1.99829	PTEN;DUSP14;PPP2CA;PGS1;RGS4;UCHL1;RGS2;RGS3;DUSP10;PRKAR2B;PPP2R1A;SMPD1;CASP3;NUP62;FBXO7;DUSP2;CDKN2C;DUSP3;DUSP1;DUSP8;DUSP9;MAPK8IP1;SFRP1;SFRP2;PRKAR1B;PRKAR1A;PKIA;SPRY2;PTPN6;AIDA;PKIG
regulation of phospholipase activity (GO:0010517)	25/89	0.0120977	0.311922	-1.70735	1.98907	PDE1C;PDE1B;PDE1A;C5AR1;ITPR1;ARL1;LPAR2;ADCY2;HTR2A;ARHGAP6;PRKCZ;CYR61;ADCY5;RGS2;PRKAR2B;PRKACB;NTRK1;GPR55;ESR1;PRKAR1B;PRKAR1A;CAMK4;CALM1;FGFR3;PLCB2
stress-activated MAPK cascade (GO:0051403)	25/89	0.0120977	0.311922	-1.69579	1.97559	MAPK9;RPS6KA3;MAPK8;DUSP10;RPS6KA2;RPS6KA1;IKBKG;MAP3K5;MAPK3;MAP2K3;MAP4K2;MEF2C;DUSP3;STRADB;TNFRSF19;DUSP28;FOS;MAPK14;DUSP9;MAPK11;FGF14;MAP3K10;CCM2;FGF12;UBA52
regulation of amine transport (GO:0051952)	19/60	0.0101734	0.294848	-1.60782	1.96362	P2RY12;RAB3B;CHRNA4;DTNBP1;OXT;HTR2A;TRH;CARTPT;ADRA2B;CRHR1;PINK1;ADORA2A;HRH3;DPYSL2;CRH;AVP;DRD1;DRD2;NAT8L
muscle cell differentiation (GO:0042692)	31/119	0.0134732	0.320807	-1.71022	1.94438	MTPN;SMARCD3;TSHZ3;RORA;BARX2;SYNE1;RXRB;HIRA;SHH;AKT1;BNIP2;CTNNA2;SOX6;HRAS;WNT4;WNT10B;MEF2C;GLMN;NRG1;TSC1;IGF1;MAPK14;ISL1;SMARCA2;MAPK12;TRDN;IFT20;GPR162;MAPK11;RARB;MET
striated muscle cell development (GO:0055002)	20/65	0.0109052	0.301773	-1.62254	1.94393	WNT10B;CXADR;PTCD2;GPX1;CAV2;FHL2;NEXN;CACNA2D2;IGF1;RCAN1;ACTA1;UCHL1;CCNB1;CACNB4;LMNA;DNER;TCAP;SMYD3;ATG7;ATG5
regulation of protein ubiquitination (GO:0031396)	49/212	0.0153013	0.327274	-1.71259	1.91289	LRRK2;PTEN;UBE2D1;ARRB1;BRCA1;FBXO22;PSMD8;CDC20;PSMD3;STRA13;FBXW7;SPHK1;PSMA5;TBC1D7;CRY1;UBA52;TSPYL5;BIRC3;BCL10;HSPBP1;PSMB10;ANAPC11;RASD2;DNAJB2;MAPK9;FZR1;CCNB1;BAG5;MTA1;UBQLN1;PSMF1;WNT1;ATG7;ATG5;NDFIP2;NDFIP1;GLMN;LIMK1;PTK2;PML;AIMP2;PSMC5;PINK1;APITD1;UBE2S;PIN1;STUB1;FGFR3;MAD2L1
response to fibroblast growth factor (GO:0071774)	44/187	0.0163358	0.341548	-1.77387	1.90561	CD86;GSK3A;PDE1C;SHC1;PDE1B;PDE1A;PTEN;ITPR1;ADCY2;PIK3R2;PIK3R1;FOXO3;ADCY5;CTGF;PPP2CA;PPP2CB;FGF9;CYP11A1;PPP2R1A;PRKAR2B;AKT1;HRAS;PRKACB;FGF22;MAPK3;NOG;NRG1;NRG2;FRS3;VAV1;SFRP1;FGF14;PRKAR1B;PRKAR1A;KIF16B;CAMK4;AKT1S1;SPRY2;GRB2;CALM1;FGFR3;UBA52;FGF12;HBEGF
positive regulation of lipid transport (GO:0032370)	15/44	0.012696	0.314065	-1.64386	1.90384	PRELID1;NR1H2;ACSL6;OXT;MIF;TNFRSF11A;PLA2G6;MAPK9;P2RX4;GAL;FAM132B;LIPG;CRH;TAC1;NKX3-1
muscle cell development (GO:0055001)	22/75	0.0121399	0.311922	-1.6339	1.9035	WNT10B;CXADR;PTCD2;GPX1;CAV2;FHL2;NEXN;CACNA2D2;ADM;IGF1;SGCZ;RCAN1;ACTA1;UCHL1;CCNB1;CACNB4;LMNA;DNER;TCAP;SMYD3;ATG7;ATG5
actin filament-based movement (GO:0030048)	19/61	0.0116556	0.307465	-1.60956	1.89831	TMOD1;SUN2;CAMK2D;MYBPC1;TPM3;TNNC1;TPM1;MYO5A;MYL6B;FNBP1L;MYL4;ACTA1;MYO1B;MYH2;MYH3;FRMD6;TNNT2;TCAP;MYH7
response to mechanical stimulus (GO:0009612)	42/176	0.0155176	0.330458	-1.70805	1.89128	BTG2;CITED2;PCDH15;SCX;NRXN2;HTR2A;ATP1A1;BCL10;ABHD12;MAPK9;MAPK8;CCNB1;CHEK1;HABP4;AKT1;CHRNA10;TNFRSF8;BAK1;ASIC2;DRD2;JUNB;KCNJ2;MAPK3;NTRK1;EGR1;JUND;JUP;GADD45A;STRBP;BNIP3;PDE2A;ASNS;ATP2B2;PKDREJ;FOS;TACR1;MEIS2;FOXP2;ACTA1;RCAN1;TCAP;TLR7
Wnt signaling pathway (GO:0016055)	53/234	0.0163871	0.341548	-1.74272	1.87214	GSK3A;TGFB1I1;PTEN;FZD10;WISP1;STK11;SHH;TMEM88;DACT3;RSPO1;LZTS2;WLS;KDM6A;FBXW4;PIAS4;TLE3;KREMEN2;WNT9A;PPM1A;SFRP1;SFRP2;CCNE1;DDIT3;CSNK2B;CSNK1G2;TRABD2B;PRKAA2;TCF7;NLK;CXXC4;WNT6;DVL1;LEO1;TBL1X;WNT1;DRD2;MARK2;CTHRC1;MARK1;WNT4;WNT10B;WWOX;WNT10A;FZD2;JUP;FZD5;CELA1;GRHL3;TMEM198;CYLD;PTK7;OTULIN;LGR6
response to ammonium ion (GO:0060359)	20/66	0.0124098	0.311922	-1.60086	1.86501	HDAC5;EGR1;LRRK2;OXT;HTR2A;TACR1;ADRA1B;HNMT;SLC6A3;ASS1;CRHR1;GNAO1;HRH1;PPP5C;SMPD1;DPYSL2;CRH;DRD1;TAC1;DRD2
regulation of muscle hypertrophy (GO:0014743)	11/27	0.0116427	0.307465	-1.57634	1.85912	MTPN;GSK3A;MEF2C;CAMK2D;RGS2;P2RX4;TRPC3;ADK;ADRB1;IGF1;LMCD1
negative regulation of immune system process (GO:0002683)	67/311	0.0187378	0.356838	-1.80017	1.85503	CD86;LST1;ZC3H8;NRARP;IFIT1;SHH;DUSP10;CASP3;C1QBP;MMP28;TNFAIP8L2;FBXO7;LAG3;GPX1;FCER1G;DUSP3;PRMT1;TRAFD1;MIF;CARTPT;NME1;INPP4B;ADCYAP1;SFRP1;PPM1B;GAL;ADORA2A;TYRO3;TLR9;PPARG;MASP1;PLCB1;RAB7B;IDO1;ZBTB46;LRRC17;THY1;PIK3R1;TAPBPL;BCL10;SAMSN1;FSTL3;INPP5D;LEO1;STAT6;GAS2L1;HES5;CD276;STAT5A;STAT5B;NDFIP1;RHBDD3;TGFB3;NR1H2;GLMN;PLCL2;GPR55;NR1D1;MEIS2;DLG1;MEIS1;MAFB;PTPRC;ID2;PTPN6;PIK3AP…
vascular process in circulatory system (GO:0003018)	24/86	0.014614	0.321163	-1.62743	1.84844	GPX1;KCNJ8;RAP1GDS1;PDE2A;HTR1D;VEGFB;ADM;ADRB1;HTR2A;TACR1;ADRA1B;MYLK3;ARHGAP35;NPPC;HRH1;P2RX4;ADRB3;ADORA2A;DRD1;AVP;FGFBP3;CFTR;ATG5;TRPM4
brain development (GO:0007420)	44/187	0.0163358	0.341548	-1.71898	1.84665	ROBO2;NAPA;CNTNAP2;DLX2;CITED1;TCF7;FZD10;HNMT;PCDH18;RELN;HRH3;OXCT1;SIX3;CDH22;CKB;MACROD2;BAK1;HES5;EOMES;ARNT2;FZD2;FZD5;HMGCS1;SPHK1;SHROOM2;TBR1;EML1;EPOR;POU6F1;SFRP1;SFRP2;H2AFY2;QARS;PITPNM1;CCNG1;TMEM57;DCX;CNTN4;ATP6V0D1;PLCB1;PAFAH1B3;MET;KCNK3;CDK5R1
regulation of Wnt signaling pathway (GO:0030111)	49/214	0.0174856	0.346557	-1.72911	1.83236	GSK3A;CITED1;ILK;NRARP;GLI1;STK11;SHH;FGF9;PPP2R1A;CDH1;SIX3;DACT3;RSPO1;LZTS2;EMD;WLS;ANKRD6;ATP6AP2;NOG;DAPK3;CSNK1E;ISL1;PPM1A;GPR162;SFRP1;SFRP2;DDIT3;TRABD2B;DLX5;NLK;CXXC4;PPP2CA;DVL1;TRPM4;WNT4;CTHRC1;ATP6V1C2;EGR1;WNT10B;WWOX;JUP;FZD5;MAPK14;TMEM198;IFT20;CYLD;LGR6;FGFR3;LGR5
positive regulation of Wnt signaling pathway (GO:0030177)	24/86	0.014614	0.321163	-1.60908	1.8276	WNT10B;JUP;DLX5;ATP6AP2;DAPK3;ILK;NRARP;CSNK1E;TMEM198;PPM1A;SFRP1;SHH;SFRP2;FGF9;DVL1;RSPO1;LGR6;FGFR3;LGR5;WLS;WNT4;ANKRD6;TRPM4;ATP6V1C2
regulation of apoptotic signaling pathway (GO:2001233)	75/356	0.0203039	0.37273	-1.84304	1.8189	SLC35F6;GSK3A;STEAP3;PTEN;FAIM2;BRCA1;CX3CL1;ING5;ING2;PPP3CC;DEPTOR;PPP2R1A;AKT1;ITGAV;IER3;NKX3-1;PIAS4;GPX1;FBXO18;FBXW7;HGF;STRADB;DAPK2;ATPIF1;NOG;DAPK3;ACSL5;NRG1;MIF;DYNLL2;MAPK8IP1;IL1A;SFRP1;SFRP2;ADORA2A;RBCK1;AVP;URI1;EI24;BCL10;PLA2G6;MFF;MAPK9;MNT;MAPK8;BAG5;NACC2;LMNA;E2F1;PAK7;UBQLN1;APOPT1;BAK1;WNT4;IGBP1;IVNS1ABP;NGFR;MOAP1;WWOX;PRELID1;TNFSF12;BNIP3;IGF1;MEIS3;PML;PPP1CA;CYLD;PI…
stress-activated protein kinase signaling cascade (GO:0031098)	25/91	0.0149894	0.322009	-1.60176	1.81508	RPS6KA3;MAPK9;MAPK8;DUSP10;RPS6KA2;RPS6KA1;IKBKG;MAP3K5;MAPK3;MAP2K3;MAP4K2;MEF2C;DUSP3;STRADB;TNFRSF19;DUSP28;FOS;MAPK14;DUSP9;MAPK11;FGF14;MAP3K10;CCM2;UBA52;FGF12
regulation of hormone secretion (GO:0046883)	52/230	0.0177594	0.346557	-1.71258	1.81484	SNAP25;CHRM3;ARRB1;HTR2A;TRH;ENSA;PDE8B;PRKACB;SYBU;NKX3-1;CACNA2D2;TACR1;CARTPT;ISL1;ADRA2B;ADCYAP1;RBP4;SFRP1;GAL;PRKAR1B;PRKAR1A;CRY2;SCG5;CRH;CRY1;STX1A;VAMP2;BRSK2;STXBP1;ITPR1;KCNA5;PLA2G6;EFNA5;CRHR1;ACVR1C;PRKAR2B;OXCT1;KISS1R;TAC1;DRD2;SYT5;TFAP2B;KCNJ11;UQCC2;RASL10B;NR1D1;SYT9;SPCS3;MARCKS;CAPN10;PFKM;CDK16
apoptotic signaling pathway (GO:0097190)	70/327	0.0185144	0.355621	-1.7395	1.79845	GSK3A;RASGRF2;BRCA1;STK11;SHH;CASP7;PPP3CC;LAMP1;CASP3;FASTK;ARL6IP5;AKT1;ITGAV;IL12A;CHAC1;NBN;HRAS;MAP3K5;PHLDA3;IER3;PDK1;PSENEN;GPX1;PTGIS;DAPK3;SHISA5;DYNLL2;VAV1;RNF41;TIAM2;IL1A;OBSCN;DDIT3;CRH;NUPR1;SQSTM1;UBA52;NGEF;ITGB3BP;ATF4;BRSK2;TM2D1;DIABLO;EI24;ITPR1;PIK3R1;ACVR1B;FOXO3;KALRN;MAPK8;PCBP4;BLOC1S2;E2F1;APOPT1;BAK1;DEDD;NGFR;MBD4;MOAP1;WWOX;TNFSF12;BNIP3;MCF2;IGF1;PML;P2RX4;DNAJC10;…
regulation of muscle adaptation (GO:0043502)	13/36	0.0137335	0.320807	-1.58076	1.79719	MTPN;GSK3A;CAMK2D;MEF2C;TRPC3;ADK;ADRB1;IGF1;RGS2;P2RX4;CMYA5;LMCD1;CAMK2G
regulation of synaptic plasticity (GO:0048167)	31/120	0.0147694	0.321163	-1.58112	1.79585	SNAP25;RAB3A;STXBP1;CTNND2;PTEN;PRKCZ;CRHR1;CDC20;HRH1;SYNGR1;CALB1;SIPA1L1;HRH2;LRRTM2;NPTN;DRD1;DRD2;HRAS;EGR1;MEF2C;ATP2B2;BAIAP2;SHISA9;ADORA2A;GIPC1;CRH;CNTN2;PICK1;CNTN4;MGLL;VAMP2
glycoprotein biosynthetic process (GO:0009101)	13/35	0.0115124	0.307465	-1.50993	1.7808	CSGALNACT1;HS3ST3B1;FKRP;B3GAT3;GLCE;GCNT1;B3GALT6;IGF1;EXT1;EXTL2;TNIP1;PHLDA1;EXTL3
rhythmic behavior (GO:0007622)	12/32	0.0140818	0.320807	-1.56106	1.77479	MTA1;ADORA2A;TH;ID2;CHAT;SIX3;CRH;PTEN;DRD2;PTGDS;NPAS2;CIART
regulation of canonical Wnt signaling pathway (GO:0060828)	37/152	0.0174257	0.346557	-1.65121	1.7498	GSK3A;DLX5;ILK;NRARP;GLI1;SHH;FGF9;CDH1;DVL1;DACT3;RSPO1;LZTS2;EMD;TRPM4;WNT4;CTHRC1;WLS;ANKRD6;EGR1;WNT10B;JUP;FZD5;NOG;DAPK3;CSNK1E;MAPK14;ISL1;TMEM198;IFT20;CYLD;GPR162;SFRP1;SFRP2;DDIT3;LGR6;FGFR3;LGR5
actomyosin structure organization (GO:0031032)	18/57	0.0124318	0.311922	-1.50053	1.74812	TMOD1;FHOD3;MEF2C;TPM1;MYLK3;KLHL41;MYPN;EPB41L4B;MYH3;OBSCN;ALKBH4;RACGAP1;PRKAR1A;TNNT2;MYO18A;TCAP;PHACTR1;LURAP1
circadian rhythm (GO:0007623)	32/127	0.0176902	0.346557	-1.64604	1.74432	PTEN;ADK;RORA;TNFRSF11A;NPAS2;CIART;RAI1;MTA1;SIX3;PRKCDBP;PRKG2;PTGDS;DRD2;NTRK1;EGR1;NGFR;JUND;KCNH7;NR1D1;CSNK1E;CARTPT;PML;PPP1CA;HS3ST2;TH;ADORA2A;ID2;BHLHE40;CRY2;CRY1;CRH;ATF4
inactivation of MAPK activity (GO:0000188)	12/31	0.0116759	0.307465	-1.47865	1.74392	PGS1;RGS4;PPP2CA;DUSP2;RGS3;DUSP3;DUSP10;PPP2R1A;DUSP1;DUSP8;DUSP9;DUSP14
positive regulation of phospholipase C activity (GO:0010863)	20/67	0.0140747	0.320807	-1.53385	1.74386	NTRK1;PDE1C;PDE1B;PDE1A;C5AR1;GPR55;ITPR1;LPAR2;ADCY2;HTR2A;ARHGAP6;ESR1;ADCY5;PRKAR1B;PRKAR1A;PRKAR2B;CAMK4;CALM1;PRKACB;PLCB2
positive regulation of amine transport (GO:0051954)	10/23	0.0113335	0.307465	-1.47391	1.73832	RAB3B;PINK1;ADORA2A;DPYSL2;OXT;TRH;AVP;CARTPT;NAT8L;DRD2
synapse organization (GO:0050808)	29/111	0.0159477	0.338146	-1.59442	1.72879	NLGN1;NLGN2;PLXND1;LRRK2;ZC4H2;CHAT;NRXN3;PTEN;NRXN2;PAK1;GLRA2;CDH1;PALM;LRRTM2;DNER;DVL1;DRD1;SNCB;DRD2;CACNG2;CACNA2D2;MYO5A;ATP2B2;TSC1;NRG1;DNM3;CACNB4;SLC9A6;PDZRN3
striated muscle cell differentiation (GO:0051146)	17/53	0.0132262	0.320702	-1.51724	1.72547	MTPN;MEF2C;NRG1;TSC1;MAPK14;BARX2;TRDN;IFT20;RXRB;GPR162;SHH;AKT1;RARB;BNIP2;SOX6;MET;HRAS
regulation of Notch signaling pathway (GO:0008593)	17/53	0.0132262	0.320702	-1.51042	1.71771	GALNT11;DLX2;FBXW7;SLC35C1;RITA1;NRARP;RFNG;GDPD5;DLK2;OVOL2;TSPAN14;HEY1;NUMB;TSPAN5;CHAC1;WNT1;HES5
regulation of erythrocyte differentiation (GO:0045646)	13/36	0.0137335	0.320807	-1.49898	1.70421	STAT5A;STAT5B;SPI1;ACVR1B;FOXO3;MAPK14;MAFB;TAL1;INPP5D;ID2;NCKAP1L;GAS2L1;SMAP1
regulation of heart rate (GO:0002027)	21/72	0.0147495	0.321163	-1.49813	1.70158	HCN4;KCNH2;CAMK2D;JUP;SEMA3A;PDE4D;TPM1;KCNA5;ADM;ADRB1;OXT;ADRA1B;GPD1L;SCN5A;CALM1;TAC1;DRD2;SCN4B;KCNJ2;SCN1B;MYH7
regulation of catecholamine secretion (GO:0050433)	13/36	0.0137335	0.320807	-1.49149	1.6957	P2RY12;CHRNA4;DTNBP1;OXT;HTR2A;CARTPT;ADRA2B;CRHR1;PINK1;ADORA2A;HRH3;CRH;DRD2
establishment of organelle localization (GO:0051656)	40/168	0.0183507	0.353866	-1.6154	1.67814	SNAP25;RAB3A;DOC2A;DCTN1;KATNB1;LIN7A;FNBP1L;CENPA;CPLX1;NTN1;PRKCZ;SYNE1;CPLX3;AP3M2;BLOC1S6;CCNB1;RHOT1;BLOC1S2;DPYSL2;OTOF;PIP5K1C;KIFAP3;PACSIN1;NDEL1;SUN2;SNAPIN;SYT1;STX7;DTNBP1;SHROOM2;MYO5A;PTK2;RAB11B;TH;DNAJC5;CEP83;SPRY2;SPIRE1;MAPT;VAMP2
adenylate cyclase-inhibiting G-protein coupled receptor signaling pathway (GO:0007193)	19/62	0.0133042	0.320807	-1.46777	1.66873	P2RY12;GNAZ;HTR1F;CHRM4;HTR1D;GRIK3;OPRK1;ADCY2;SSTR2;GNAI1;GNAI2;ADCY5;GRM3;CORT;GRM4;GNAL;GRM8;PSAP;DRD2
homophilic cell adhesion via plasma membrane adhesion molecules (GO:0007156)	35/142	0.0176015	0.346557	-1.57277	1.66668	ROBO2;PTPRT;PCDH10;CLSTN1;PCDH11X;PCDH15;PTPRM;PCDH18;CDH7;CDH6;CDH4;CDH1;CDH22;NPTN;PCDHA5;PCDHA2;PCDHA8;PCDHAC1;PCDHA6;PCDHGA7;PCDHGA6;CADM3;PCDH7;PCDHB12;PCDHA12;PCDHA11;CDC34;CDHR1;CDH10;CDHR2;FAT1;CDH12;CDH13;PCDHB8;CDH18
autophagy (GO:0006914)	27/102	0.0171669	0.346557	-1.56948	1.66319	USP13;BECN1;PRKAA2;EI24;LRRK2;FNBP1L;WDR45;HDAC6;STK11;MAP1LC3B;MAP1LC3A;LAMP1;TMEM208;TBC1D17;FBXO7;ATG7;MARK2;ATG5;EPM2A;ARSA;ATG9A;VMP1;PINK1;ATG16L2;RAB12;NBR1;SQSTM1
alcohol metabolic process (GO:0006066)	72/340	0.0206763	0.37273	-1.67835	1.65636	DMGDH;PTEN;LPCAT1;GDE1;PCSK9;CYP46A1;PLB1;NUDT3;TM7SF2;NUDT4;NSDHL;IMPA2;PPIP5K2;SMPD1;EPM2A;STARD3;PCYT1B;HMGCS1;PLA2G4E;SPHK1;SREBF2;PLA2G15;INPP4A;CYP39A1;MINPP1;INPP4B;PHOSPHO1;RBP4;PLCB4;IMPAD1;MVD;PLCB1;SMPDL3B;PLCB2;CFTR;CDS1;IDI1;MVK;PRKAA2;INSIG1;PTAFR;CHAT;PLA2G6;GDPD5;MTMR7;ALDH3B2;INPP5A;NPC1L1;RDH11;CYP11A1;INPP5D;PMVK;LDLR;IP6K3;FDFT1;FDPS;OSBPL5;GOT1;PNPLA8;SRD5A3;DHCR24;IGF1;SGPP2…
positive regulation of cell development (GO:0010720)	75/358	0.022407	0.386442	-1.72142	1.63668	ROBO2;TGFB1I1;STMN2;ILK;RND2;MYLK3;PREX1;STK11;SHH;C1QBP;ARHGDIA;PALM;NPTN;SCN1B;RGS6;NDEL1;MEF2C;SEMA6A;SPHK1;ACSL6;COBL;ADRA2B;NME1;ADCYAP1;IL1RAPL1;UBE2V2;NUMB;RARB;PPARG;MAPT;LTK;NLGN1;SMARCD3;PLAG1;SEMA3A;TWF2;KATNB1;ADRB1;GDPD5;NTN1;MAPK9;BRINP2;CUX2;RELN;CUX1;DVL1;GCNT2;BNIP2;DRD2;BRINP3;MARK2;PACSIN1;S100A10;SMAD2;NTRK1;SMAD1;NGFR;DMTN;PLK5;NEGR1;TGFB3;LIMK1;TRPV2;VEGFC;NAP1L2;PML;PTPRD;H…
adenylate cyclase-modulating G-protein coupled receptor signaling pathway (GO:0007188)	31/122	0.017662	0.346557	-1.54091	1.63292	CHRM2;GNAZ;CHRM4;GRIK3;ADCY2;ADRB1;ADRA1B;GNAI1;PTHLH;ADCY5;GNAI2;GRM3;GRM4;GRM8;PSAP;DRD1;DRD2;PRKACB;P2RY12;HTR1F;PDE4D;HTR1D;OPRK1;SSTR2;TSHR;GNAO1;CORT;GNAL;ADORA2A;ADRB3;GNB1
positive regulation of fatty acid transport (GO:2000193)	8/14	0.0069946	0.248258	-1.15506	1.60933	MAPK9;P2RX4;FAM132B;ACSL6;OXT;TNFRSF11A;MIF;PLA2G6
neuron differentiation (GO:0030182)	50/222	0.0208612	0.374279	-1.63542	1.60722	PIGT;PCSK9;CHD5;RORA;FAIM2;FZD10;SHH;CASP3;PHLDA1;ABT1;EOMES;EMX1;MEF2C;GRID2;LMO4;DAPK3;UNC5D;WNT9A;POU3F2;ISL1;POU3F4;TAL1;IL1RAPL1;PEX5;NAPA;MTPN;BRSK2;RTN1;ZC4H2;GDPD5;WNT6;CUX1;GBX1;BAG1;SPOCK1;WNT1;RXRG;HES5;WNT4;NTRK1;WNT10B;WNT10A;FZD2;FZD5;ATP2B2;PTPRD;USH1G;FGFR3;CDK5R1;CBLN1
protein targeting to mitochondrion (GO:0006626)	16/49	0.0140274	0.320807	-1.40582	1.5983	TOMM40;PDE2A;AIP;TIMM23;TIMM22;MFF;TOMM20;GFER;TIMM50;TIMM10B;MAPK9;TOMM70A;TIMM17B;PMPCA;FBXO7;TOMM5
protein localization to mitochondrion (GO:0070585)	18/58	0.0142391	0.320807	-1.39463	1.58557	TOMM40;LRRK2;PDE2A;AIP;TIMM23;TIMM22;MFF;TOMM20;GFER;TIMM50;TIMM10B;MAPK9;TOMM70A;BAG1;TIMM17B;PMPCA;FBXO7;TOMM5
cyclic nucleotide catabolic process (GO:0009214)	9/18	0.00821217	0.267581	-1.19613	1.5769	PDE10A;PDE1B;PDE1A;PDE4D;PDE2A;PDE4C;PDE4B;PDE7B;PDE8B
regulation of postsynaptic membrane potential (GO:0060078)	18/58	0.0142391	0.320807	-1.3817	1.57088	NLGN1;GRID2;MEF2C;NLGN2;CHRNA4;LRRK2;CELF4;PTEN;ADRB1;PRKCZ;RIMS2;STX1B;ADCYAP1;P2RX4;RELN;CUX2;ADORA2A;SLC17A7
response to glucagon (GO:0033762)	16/49	0.0140274	0.320807	-1.38019	1.56916	ADCY2;ASS1;GNG13;ADCY5;STK11;GNG3;PRKAR1B;PRKAR2B;GNG4;PRKAR1A;GNB2;GNB1;GNB4;CRY1;CDO1;PRKACB
toll-like receptor 9 signaling pathway (GO:0034162)	21/73	0.0165857	0.344224	-1.46612	1.56356	MAP2K3;MEF2C;DUSP3;UNC93B1;FOS;MAPK14;IKBKB;MAPK11;MAPK9;RPS6KA3;MAPK8;RPS6KA2;RPS6KA1;TLR9;TLR7;IKBKG;UBE2V1;PIK3AP1;UBA52;NFKBIB;MAPK3
membrane docking (GO:0022406)	15/45	0.0148189	0.321163	-1.35674	1.541	SNAP25;SYT1;CAV2;STXBP1;PLEK;RABEPK;PEX14;SYTL2;STX1B;BLOC1S6;PEX5;CEP83;YKT6;STX1A;VTI1B
regulation of transmembrane receptor protein serine/threonine kinase signaling pathway (GO:0090092)	43/186	0.0218853	0.38559	-1.61081	1.53507	PPP1R15A;CITED1;FAM89B;ZFYVE9;CITED2;TGFB1I1;ILK;LDLRAD4;ACVR1B;CHRDL1;CYR61;FSTL3;STK11;SHH;ING2;BMPER;ADAMTSL2;DACT2;PMEPA1;WNT1;HES5;SMAD2;TFAP2B;FOXD1;CAV2;TGFB3;FST;NOG;UCHL5;RGMA;PPP1CA;PPM1A;GREM2;EID2;SFRP1;SFRP2;GIPC1;CSNK2B;VWC2;PIN1;STUB1;UBA52;DAND5
regulation of protein modification by small protein conjugation or removal (GO:1903320)	51/228	0.0218047	0.385557	-1.60692	1.53151	LRRK2;PTEN;UBE2D1;ARRB1;BRCA1;FBXO22;CDC20;PSMD8;PSMD3;STRA13;PIAS4;FBXW7;SPHK1;PSMA5;TBC1D7;CRY1;UBA52;TSPYL5;BIRC3;BCL10;HSPBP1;PSMB10;ANAPC11;RASD2;DNAJB2;MAPK9;FZR1;CCNB1;MTA1;BAG5;UBQLN1;PSMF1;WNT1;ATG7;ATG5;EGR1;NDFIP2;NDFIP1;LIMK1;GLMN;PML;PTK2;AIMP2;PINK1;PSMC5;APITD1;UBE2S;PIN1;STUB1;FGFR3;MAD2L1
regulation of phospholipase C activity (GO:1900274)	20/69	0.0179296	0.348488	-1.41735	1.4941	NTRK1;PDE1C;PDE1B;PDE1A;C5AR1;GPR55;ITPR1;LPAR2;ADCY2;HTR2A;ARHGAP6;ESR1;ADCY5;PRKAR1B;PRKAR1A;PRKAR2B;CAMK4;CALM1;PRKACB;PLCB2
regulation of actin filament-based process (GO:0032970)	56/257	0.0250173	0.407092	-1.65386	1.48635	FHOD3;PLEK;ARPC5L;ILK;BRK1;ARHGEF10L;FZD10;ARHGAP6;MYLK3;CTGF;PREX1;BAIAP2L2;PDE4B;SCN5A;SYNPO;HRAS;TMSB10;NCK1;BCAS3;MEF2C;ARHGEF15;PDE4D;TNNC1;TPM1;DAPK3;SHROOM2;TSC1;TACR1;CIT;HCK;SFRP1;FRMD6;PICK1;EVL;ARF6;SPTBN5;TWF2;ADRB1;ATP1A1;EFNA5;CORO1A;PAK1;KISS1R;NCKAP1L;VILL;TAC1;WNT4;S100A10;DMTN;LIMK1;GRHL3;BAIAP2;DLG1;GRB2;PAM;CDK5R1
glycerophospholipid metabolic process (GO:0006650)	51/229	0.0231816	0.392904	-1.57497	1.47132	PIGU;PGAP1;LPGAT1;PGAP3;PLEK;PTEN;LPCAT1;PIGZ;CWH43;PIK3CG;PLB1;ABHD12;IMPA2;PIP5KL1;PCYT1B;PLA2G4E;GPCPD1;INPP4A;PLA2G15;INPP4B;PHOSPHO1;IMPAD1;PITPNM3;PLCB1;MGLL;CDS1;CHAT;PIK3R2;PLD6;ABHD5;PIK3R1;PLA2G6;PLD3;AGPAT3;PIK3R6;PIK3R5;MTMR7;PGS1;INPP5A;INPP5D;PIP5K1C;DRD2;CDIPT;IP6K3;PNPLA8;MBOAT7;ETNK2;LPCAT4;SERINC1;GPD1L;SERINC3
positive regulation of neuron death (GO:1901216)	17/55	0.017414	0.346557	-1.38685	1.46966	SRPK2;TFAP2B;EGR1;FBXW7;PCSK9;FOXO3;NR3C1;CASP7;CDC34;DDIT3;CASP3;BAG1;FGFR3;UBE2M;MAP3K5;CDK5R1;ATF4
organelle localization (GO:0051640)	32/129	0.0209485	0.374474	-1.48203	1.4557	NLGN1;DCTN1;LRRK2;TPGS1;FNBP1L;NTN1;PRKCZ;PIK3CG;HDAC6;NUBP1;SYNE1;STK11;BLOC1S6;RHOT1;ATCAY;SYNDIG1;MAP6;KIFAP3;MARK2;NDEL1;SUN2;MEF2C;SEMA6A;MYO5A;PTK2;RAB11B;IFT20;LAT2;GPR162;TACC3;TACC1;MAPT
response to transforming growth factor beta (GO:0071559)	39/166	0.0230933	0.392904	-1.55753	1.45503	PPP1R15A;CITED1;ZFYVE9;CITED2;UBE2D1;SCX;PTPRK;NLK;DUSP15;PRKCZ;PARD6A;FNTA;CYP11A1;STK16;GCNT2;PMEPA1;SOX6;JUNB;WNT4;SMAD2;WWOX;SMAD1;WNT10A;MEF2C;TGFB3;PDE2A;SMAD9;FOS;PTK2;PML;UCHL5;PPP1CA;CDK9;PPM1A;SFRP1;ZYX;STUB1;UBA52;UBE2M
cellular response to transforming growth factor beta stimulus (GO:0071560)	39/166	0.0230933	0.392904	-1.555	1.45267	PPP1R15A;CITED1;ZFYVE9;CITED2;UBE2D1;SCX;PTPRK;NLK;DUSP15;PRKCZ;PARD6A;FNTA;CYP11A1;STK16;GCNT2;PMEPA1;SOX6;JUNB;WNT4;SMAD2;SMAD1;WWOX;WNT10A;MEF2C;TGFB3;PDE2A;SMAD9;FOS;PML;UCHL5;PTK2;PPP1CA;CDK9;PPM1A;SFRP1;ZYX;STUB1;UBA52;UBE2M
actin-mediated cell contraction (GO:0070252)	15/46	0.0172057	0.346557	-1.36578	1.44733	TMOD1;CAMK2D;MYBPC1;TPM3;TNNC1;TPM1;MYL6B;MYL4;ACTA1;MYH2;MYH3;FRMD6;TNNT2;TCAP;MYH7
energy derivation by oxidation of organic compounds (GO:0015980)	45/198	0.0242359	0.405095	-1.58373	1.43111	SNAP25;CHRM3;GSK3A;PID1;PRKAA2;MT-CO1;STXBP1;COX4I2;ITPR1;ADCY2;ADRB1;PYGM;ADCY5;PPP1R2;STK11;GNG3;GNG4;PRKAR2B;AKT2;AKT1;PRKACB;SYT5;EPM2A;KCNJ11;GFPT2;CACNA2D2;SDHC;NR1D1;GNG13;PPP1CA;ACLY;MARCKS;PRKAR1B;ADRB3;PRKAR1A;GNB2;PPP1R3D;GNB1;GNB4;MT-CO3;CALM1;UBA52;MRAP2;STX1A;VAMP2
cell cycle checkpoint (GO:0000075)	37/156	0.0236336	0.399164	-1.53885	1.41326	ZWILCH;VPS4A;PRCC;UBE2D1;BRCA1;ANAPC11;CDC20;FZR1;BRIP1;CCNB1;CHEK1;E2F1;NBN;HRAS;IER3;PLK3;CDT1;MBD4;PLK5;H2AFX;RPA2;MAD2L1BP;WNT9A;MAPK14;DGKZ;ZWINT;FBXO31;DLG1;CCNE2;ZFYVE19;CCNG1;RAD1;INTS7;DTL;BCL2L1;RAD9A;MAD2L1
negative regulation of peptidyl-tyrosine phosphorylation (GO:0050732)	12/33	0.0168467	0.346557	-1.32398	1.40304	PPP2CA;ZFYVE28;SFRP1;DMTN;SFRP2;SOCS1;PTPRC;PPP2R1A;PTPN6;SAMSN1;SRCIN1;PRKCZ
neuron recognition (GO:0008038)	12/33	0.0168467	0.346557	-1.31717	1.39581	ROBO2;CNTNAP2;GAP43;SEMA3A;NTM;CNTN2;CNTN4;NCAM2;DYNLL2;RTN4;CDK5R1;EPHB3
cytokinesis (GO:0000910)	22/79	0.0191606	0.356838	-1.35015	1.39129	BECN1;RALA;DCTN3;VPS4A;NEK7;DAPK3;KIF23;KLHL13;RHOC;SEPT5;CIT;SEPT6;SEPT7;RACGAP1;INCENP;RAB35;JTB;SPIRE1;LZTS2;RAB11FIP4;MAP9;BCL2L1
adult behavior (GO:0030534)	34/141	0.0243197	0.405095	-1.53309	1.38535	CNTNAP2;CHRNA4;CHAT;ADAM22;NRXN3;PCDH15;NRXN2;HTR2A;TRH;TPGS1;ADRA1B;CRHR1;ABHD12;UCHL1;SLITRK1;GBX1;NPY;DRD1;DRD2;ATG7;NTSR1;TMOD1;PBX3;KLHL1;CARTPT;NTAN1;TSHR;CACNB4;FGF14;GLRB;CNTN2;MAPT;FGF12;MET
multicellular organismal signaling (GO:0035637)	14/42	0.0181971	0.35229	-1.31597	1.37295	KCNH2;CNTNAP2;CAMK2D;MEF2C;JUP;KCNA5;DRD1;SCN5A;CACNG2;SCN4B;SCN1B;KCNJ2;CACNG4;TRPM4
labyrinthine layer blood vessel development (GO:0060716)	9/19	0.0106445	0.301047	-1.13818	1.36637	NSDHL;HEY1;FZD5;AKT1;PLCD3;JUNB;CYR61;PLCD1;OVOL2
protein lipidation (GO:0006497)	20/70	0.0201421	0.372287	-1.36311	1.34687	PIGU;PGAP1;PIGT;PGAP3;PIGZ;ZDHHC22;ZDHHC8;CWH43;ZDHHC16;ZDHHC1;ZDHHC17;ZDHHC2;ZDHHC3;ZDHHC15;PPM1A;CD4;PPM1B;NMT2;ATG7;WNT4
regulation of cell adhesion (GO:0030155)	70/336	0.0291461	0.448381	-1.64114	1.31638	CITED2;PTEN;ARHGDIG;ILK;DMP1;NRARP;ITGAL;ARHGAP6;PIK3CG;CX3CL1;CYR61;RND1;PREX1;PPP2R1A;CDH1;PLAU;C1QBP;ARHGDIA;DACT2;ITGAV;IL12A;KIFAP3;EDIL3;EPHB3;BCAS3;EPHA8;TESC;TPM1;DAPK3;CASK;TSC1;NRG1;DUSP26;VAV1;SFRP1;CCDC80;SFRP2;CDH13;RELL2;MFI2;LAMA4;ADAM22;ALOX12;PIK3R1;EFNA5;PRKCZ;FSTL3;DPP4;PPP2CA;ADAMTS18;ABI3BP;SPP1;GCNT2;SPOCK1;NCKAP1L;WNT1;WNT4;S100A10;STAT5A;STAT5B;DMTN;VEGFC;ASS1;PTK2;PTPRC;S…
establishment of protein localization to mitochondrion (GO:0072655)	17/55	0.017414	0.346557	-1.23954	1.31355	MOAP1;TOMM40;PDE2A;AIP;TIMM23;TIMM22;MFF;TOMM20;GFER;TIMM50;TIMM10B;MAPK9;TOMM70A;TIMM17B;PMPCA;FBXO7;TOMM5
regulation of circadian rhythm (GO:0042752)	21/76	0.0231828	0.392904	-1.39188	1.30028	OPN3;PRKAA2;SUV39H1;CIPC;RORA;NR1D2;CSNK1E;NR1D1;PML;NR2F6;PPP1CA;MTA1;ADORA2A;SIN3A;ID2;BHLHE40;CRY2;CRY1;CRH;PTGDS;DRD2
regulation of dendrite morphogenesis (GO:0048814)	17/56	0.0198584	0.368434	-1.28611	1.28418	SMAD1;LRRK2;SDC2;PTEN;ILK;SRCIN1;PQBP1;CIT;PTPRD;RELN;SIPA1L1;CUX2;CUX1;IL1RAPL1;LZTS1;NGEF;CDK5R1
regulation of cellular response to stress (GO:0080135)	82/404	0.0314255	0.460852	-1.64554	1.27477	STEAP3;LRRK2;BRCA1;FZD10;DUSP15;CTGF;ING2;DUSP10;CHEK1;ARL6IP5;AKT1;MAP3K6;CD34;HRAS;EPHB1;LZTS1;NKX3-1;MAP3K5;IER3;ANKRD6;NDEL1;PIAS4;MAP4K2;GPX1;DUSP3;FBXO18;FBXW7;MAGI3;HGF;H2AFX;OMG;SETMAR;MIF;MAPK8IP1;GPR162;SFRP1;SFRP2;RNF169;UBE2V2;CRY1;TLR9;UBE2V1;AIDA;PLCB1;EEF1E1;SQSTM1;MET;ATF4;BECN1;RNF8;TNFRSF11A;NPAS2;HDAC6;MAPK9;PAK1;BAG5;NACC2;PSAP;SPP1;SMYD2;UBQLN1;BAK1;ATG7;MAPK3;IGBP1;FZD5;GADD…
muscle filament sliding (GO:0030049)	13/38	0.0191444	0.356838	-1.22759	1.26499	TMOD1;MYBPC1;TPM3;TNNC1;TPM1;MYL6B;MYL4;ACTA1;MYH2;MYH3;TNNT2;TCAP;MYH7
actin-myosin filament sliding (GO:0033275)	13/38	0.0191444	0.356838	-1.21742	1.25452	TMOD1;MYBPC1;TPM3;TNNC1;TPM1;MYL6B;MYL4;ACTA1;MYH2;MYH3;TNNT2;TCAP;MYH7
regulation of lipase activity (GO:0060191)	30/122	0.0270278	0.424301	-1.44621	1.23985	PDE1C;PDE1B;PDE1A;C5AR1;ARL1;ITPR1;LPAR2;ADCY2;ABHD5;HTR2A;ARHGAP6;PRKCZ;CYR61;ADCY5;RGS2;PRKAR2B;CMYA5;NCKAP1L;PRKACB;NTRK1;NR1H2;GPR55;ESR1;PRKAR1B;PRKAR1A;CAMK4;CRY2;CALM1;FGFR3;PLCB2
heparan sulfate proteoglycan metabolic process (GO:0030201)	10/24	0.0141097	0.320807	-1.07203	1.2188	EXT1;HS3ST3B1;EXTL2;B3GAT3;GLCE;HS3ST5;B3GALT6;HPSE;EXTL3;HS6ST2
regulation of insulin secretion (GO:0050796)	39/169	0.0285058	0.443908	-1.48041	1.2023	SNAP25;CHRM3;BRSK2;STXBP1;ITPR1;ARRB1;KCNA5;TRH;PLA2G6;EFNA5;ACVR1C;OXCT1;PRKAR2B;ENSA;PDE8B;DRD2;PRKACB;SYBU;SYT5;TFAP2B;KCNJ11;UQCC2;CACNA2D2;NR1D1;CARTPT;SYT9;ISL1;SPCS3;MARCKS;SFRP1;RBP4;PRKAR1B;PRKAR1A;CAPN10;CRH;PFKM;STX1A;VAMP2;CDK16
regulation of Rho GTPase activity (GO:0032319)	40/174	0.0280749	0.439332	-1.45155	1.1939	RASGRF2;RAP1GDS1;ARHGAP1;STMN3;ARHGEF10L;THY1;FZD10;ARHGAP15;EFNA5;ARHGAP6;KALRN;ARHGAP35;PREX1;NCKAP1L;HRAS;S100A10;EPHB3;WNT4;NDEL1;BCAS3;RALBP1;ARHGEF15;ARHGEF37;MCF2;TSC1;GRHL3;ARHGAP27;ARHGAP26;ARHGAP24;VAV1;PTK2;TIAM2;ARHGAP33;ARHGAP10;ADCYAP1;SFRP1;OBSCN;TBC1D7;PIN1;NGEF
regulation of oxidative stress-induced cell death (GO:1903201)	13/39	0.0223853	0.386442	-1.25135	1.18975	GPX1;FBXW7;LRRK2;HGF;PYCR1;HDAC6;PINK1;BAG5;PSAP;UBQLN1;AKT1;MET;ATF4
cell-cell adhesion via plasma-membrane adhesion molecules (GO:0098742)	43/190	0.0285486	0.443908	-1.43259	1.16346	ROBO2;PTPRT;NLGN1;PCDH10;CLSTN1;PCDH11X;PCDH15;PTPRM;ITGAL;PCDH18;CDH7;CDH6;CDH4;CDH1;CDH22;NPTN;PCDHA5;PCDHA2;PCDHA8;PCDHAC1;PCDHA6;PCDHGA7;PCDHGA6;CADM3;GRID2;CXADR;PCDH7;PCDHB12;PCDHA12;PCDHA11;PTPRD;CDC34;CDHR1;CDH10;CDHR2;CLDN12;IL1RAPL1;FAT1;CDH12;CDH13;PCDHB8;CDH18;CBLN1
cellular response to glucagon stimulus (GO:0071377)	13/38	0.0191444	0.356838	-1.12327	1.1575	ADCY2;ASS1;GNG13;ADCY5;GNG3;PRKAR1B;PRKAR2B;GNG4;PRKAR1A;GNB2;GNB1;GNB4;PRKACB
central nervous system neuron differentiation (GO:0021953)	23/87	0.0266039	0.41899	-1.31727	1.1459	ABT1;EOMES;EMX1;MTPN;GRID2;LMO4;ZC4H2;CHD5;RORA;ATP2B2;FAIM2;UNC5D;GDPD5;ISL1;POU3F4;SHH;GBX1;TAL1;PEX5;SPOCK1;WNT1;PHLDA1;CBLN1
circadian behavior (GO:0048512)	11/30	0.0206987	0.37273	-1.15763	1.14246	MTA1;ADORA2A;TH;ID2;SIX3;CRH;PTEN;PTGDS;DRD2;NPAS2;CIART
regulation of muscle system process (GO:0090257)	34/144	0.0304999	0.453236	-1.44143	1.14067	CHRM3;MTPN;CAMK2D;GSK3A;ADK;OXT;ADRB1;ATP1A1;ADRA1B;PIK3CG;CTGF;RGS2;CMYA5;PDE4B;SCN5A;CAMK2G;LMCD1;KCNJ2;GUCY1A3;MEF2C;TRPC3;TNNC1;KCNB2;PDE4D;SPHK1;TPM1;DAPK3;IGF1;TACR1;SSTR2;ADRA2B;P2RX4;TNNT2;CALM1
response to organophosphorus (GO:0046683)	29/118	0.0294771	0.448381	-1.42137	1.1401	HCN4;CITED1;PTPRN;PTEN;AKAP7;OXT;SLC6A3;PANX1;CYP11A1;JUNB;WNT10B;EGR1;RFC3;DMTN;TRPC3;EGR4;KCNJ11;DUSP1;PDE4D;SPHK1;PDE2A;FOS;ASS1;NME1;SLC8A3;P2RX4;CDO1;HCN2;CFTR
membrane hyperpolarization (GO:0060081)	10/25	0.0173639	0.346557	-1.0725	1.13654	RIMS2;NLGN2;ADORA2A;CHRNA4;KCNA5;ADRB1;ATP1A1;CACNG2;PRKCZ;CFTR
negative regulation of axonogenesis (GO:0050771)	15/48	0.0228486	0.392676	-1.20349	1.12498	RTN4R;NGFR;LINGO1;SEMA3A;OMG;PTEN;THY1;NTN1;PTK2;RTN4;ARHGDIA;RUFY3;SPP1;ULK2;CDK5R1
positive regulation of stress fiber assembly (GO:0051496)	13/39	0.0223853	0.386442	-1.17729	1.11934	ARHGEF15;LIMK1;TPM1;ARHGEF10L;TACR1;CTGF;SFRP1;PAK1;KISS1R;EVL;TAC1;S100A10;WNT4
cell-cell adhesion (GO:0098609)	43/191	0.03044	0.453236	-1.40403	1.11107	ROBO2;PTPRT;NLGN1;PCDH10;CLSTN1;PCDH11X;PCDH15;PTPRM;ITGAL;PCDH18;CDH7;CDH6;CDH4;CDH1;CDH22;NPTN;PCDHA5;PCDHA2;PCDHA8;PCDHAC1;PCDHA6;PCDHGA7;PCDHGA6;CADM3;GRID2;CXADR;PCDH7;PCDHB12;PCDHA12;PCDHA11;PTPRD;CDC34;CDHR1;CDH10;CDHR2;CLDN12;IL1RAPL1;FAT1;CDH12;CDH13;PCDHB8;CDH18;CBLN1
positive regulation of Rho GTPase activity (GO:0032321)	35/149	0.0301301	0.453236	-1.39451	1.10354	RASGRF2;RAP1GDS1;ARHGAP1;ARHGEF10L;THY1;FZD10;ARHGAP15;ARHGAP6;KALRN;ARHGAP35;PREX1;NCKAP1L;HRAS;S100A10;WNT4;NDEL1;BCAS3;RALBP1;ARHGEF15;ARHGEF37;MCF2;TSC1;GRHL3;ARHGAP27;ARHGAP26;ARHGAP24;VAV1;TIAM2;ARHGAP33;ARHGAP10;SFRP1;OBSCN;TBC1D7;PIN1;NGEF
regulation of cell cycle process (GO:0010564)	95/481	0.0372267	0.48263	-1.50197	1.09419	PID1;ZWILCH;PTEN;JADE1;UBE2D1;BRCA1;NUBP1;CTGF;PSMD8;CDC20;SIN3A;RPS6KA2;AKT2;CHEK1;PSMD3;SIX3;AKT1;NEK2;NBN;FBXO7;HRAS;IER3;ILKAP;KCNH5;FBXW7;DUSP1;DAPK3;NSMCE2;SETMAR;KIF23;WNT9A;MIF;DGKZ;CIT;PSMA5;IL1A;SFRP1;PRKAR1A;ZFYVE19;CRY1;PLCB1;AURKAIP1;UBA52;ANAPC15;VPS4A;PRCC;KCNA5;PKMYT1;RNF4;PSMB10;ANAPC11;FZR1;CCNB1;ZNHIT1;RACGAP1;PCBP4;NACC2;E2F1;PSMF1;DRD2;MAP9;WNT4;PLK4;PLK3;MBD4;CDT1;WNT10B;PLK…
lipid biosynthetic process (GO:0008610)	97/491	0.0354318	0.479406	-1.48421	1.09121	LPGAT1;CMAS;PGAP3;CWH43;CYP46A1;PLB1;TM7SF2;FADS3;NSDHL;PTGDS;STARD3;ACSL6;ACSL5;MIF;PRKAB1;DHDDS;INPP4A;CYP39A1;ACLY;INPP4B;PHOSPHO1;CSNK1G2;CFTR;PTGES;CDS1;IDI1;INSIG1;CHAT;ALOX12;PIK3R2;PLD6;ABHD5;PIK3R1;PLA2G6;PLD3;PIK3R6;MTMR7;PIK3R5;PGS1;CYP11A1;NPC1L1;INPP5D;PMVK;ST3GAL5;B4GALNT1;PIP5K1C;FDFT1;WNT4;FDPS;SRD5A3;MYO5A;DHCR24;PBX1;SQLE;SERINC1;COLGALT2;PIGU;HEXB;TECR;PRKAG1;PTEN;LPCAT1;PIGZ;A…
organophosphate biosynthetic process (GO:0090407)	87/436	0.0372497	0.48263	-1.49497	1.0891	GUCY1B3;PIGU;MOCS3;LPGAT1;PGAP3;HEXB;UXS1;LPCAT1;PTEN;ADK;PIGZ;ADM;CWH43;PIK3CG;PPCDC;PLB1;MT-ATP6;NPPC;PPAT;PGM3;GUCY1A3;PCYT1B;VPS9D1;PLA2G4E;ACSL6;CTPS2;GPCPD1;DCK;DHDDS;NME1;INPP4A;INPP4B;PHOSPHO1;ADORA2A;ADSSL1;CMPK1;TBPL1;CMPK2;GARS;MVD;MGLL;CDS1;IDI1;MVK;AK1;PTAFR;CHAT;PIK3R2;UAP1;ADCY2;ATP1A1;ABHD5;PIK3R1;PLD6;PLA2G6;AGPAT3;PLD3;PIK3R6;MTMR7;ADCY5;PIK3R5;PGS1;INPP5D;ATP5D;AFMID;PMVK;PIP5K…
positive regulation of secretion by cell (GO:1903532)	53/247	0.0352427	0.478168	-1.46982	1.08442	RAB3A;OXT;ARRB1;TRH;PANX1;SCAMP5;LAMP1;DPYSL2;CLEC5A;MYO18A;CD34;NKX3-1;FCER1G;SPHK1;MIF;TACR1;CARTPT;ISL1;STX1B;IL1A;ADCYAP1;RBP4;GAL;ADORA2A;CRH;AVP;PLCB1;STX1A;NLGN1;STXBP1;ADRB1;PLA2G6;PRKCZ;CRHR1;OXCT1;KISS1R;NLRP3;TAC1;DRD2;CD276;EXPH5;SYT1;RASL10B;TGFB3;GLMN;DTNBP1;VEGFC;SYT9;PINK1;RAB15;CAPN10;PFKM;CDK5R2
protein K48-linked ubiquitination (GO:0070936)	14/44	0.0244218	0.405095	-1.19337	1.07837	UBE2E3;RNF8;UBE2D1;RNF4;ZNRF1;RNF115;RNF126;CDC34;UBE2R2;UBE2T;TTC3;ARIH2;RNF152;RNF187
regulation of cAMP biosynthetic process (GO:0030817)	25/98	0.0296359	0.449401	-1.34344	1.07454	GSK3A;VIPR2;ADM;ADRB1;CRHR1;PTHLH;GNAI2;GRM3;HRH3;PALM;GRM8;DRD1;DRD2;NTRK1;PDE2A;ADCYAP1;MC1R;GNAL;ADORA2A;ADRB3;CRH;AVP;CALM1;VIP;MRAP2
regulation of myeloid cell differentiation (GO:0045637)	36/156	0.0342317	0.471214	-1.41384	1.06383	SPI1;ZBTB46;LRRC17;PIK3R1;ACVR1B;FOXO3;FSTL3;RASSF2;INPP5D;LEO1;NCKAP1L;GAS2L1;ESRRA;STAT5A;STAT5B;MEF2C;NDFIP1;PRMT1;TESC;GPR55;FOS;CARTPT;MAPK14;MEIS2;NME1;RNF41;INPP4B;MEIS1;SFRP1;MAFB;TAL1;CAMK4;ID2;RAB7B;SMAP1;C1QC
regulation of purine nucleotide biosynthetic process (GO:1900371)	29/119	0.0319724	0.4633	-1.36861	1.05298	GSK3A;VIPR2;PID1;ADM;ADRB1;CRHR1;PTHLH;GNAI2;GRM3;NPPC;HRH3;PALM;GRM8;DRD1;DRD2;NTRK1;GUCY1A3;PDE2A;RUNDC3A;ADCYAP1;MC1R;GNAL;ADRB3;ADORA2A;CRH;AVP;CALM1;VIP;MRAP2
regulation of nucleotide biosynthetic process (GO:0030808)	29/119	0.0319724	0.4633	-1.36581	1.05083	GSK3A;VIPR2;PID1;ADM;ADRB1;CRHR1;PTHLH;GNAI2;GRM3;NPPC;HRH3;PALM;GRM8;DRD1;DRD2;NTRK1;GUCY1A3;PDE2A;RUNDC3A;ADCYAP1;MC1R;GNAL;ADRB3;ADORA2A;CRH;AVP;CALM1;VIP;MRAP2
cellular response to abiotic stimulus (GO:0071214)	50/232	0.0376791	0.48263	-1.43681	1.04672	SCX;SLC2A4;PTPRK;FNTA;FNTB;PALM;CHEK1;HABP4;AKT1;TNFRSF8;RGS9;MME;FBXW7;ACTR5;SFRP1;SFRP2;CRY2;ADSSL1;CRY1;TLR7;TSPYL5;CAB39;PIK3R1;ATP1A1;BCL10;MAPK9;MAPK8;BAK1;KCNJ2;ASIC1;MAPK3;RAB11FIP5;WNT10B;EGR1;GADD45A;BNIP3;PDE2A;MAPK14;RPE65;RAB11B;MC1R;GNB1;NMT2;GRB2;RAD1;INTS7;GNB5;CALM1;BCL2L1;RAD9A
response to endoplasmic reticulum stress (GO:0034976)	34/145	0.0328088	0.469875	-1.38281	1.04442	PPP1R15A;BRSK2;GSK3A;SHC1;DCTN1;ITPR1;PLA2G6;SCAMP5;PPP2CB;TATDN2;OS9;LMNA;UBQLN1;DNAJB9;BAK1;CHAC1;EXTL3;TXNDC5;KLHDC3;ZBTB17;PPP2R5B;ASNS;PML;ARFGAP1;CREB3;VAPB;DDIT3;DNAJC10;BCL2;HDGF;TLN1;ATP6V0D1;AARS;ATF4
generation of precursor metabolites and energy (GO:0006091)	76/375	0.038036	0.48263	-1.42871	1.04082	SNAP25;CHRM3;MT-ND4;GSK3A;PID1;MT-CO1;COX4I2;OGDHL;PYGM;ENO2;COX6A2;MT-ND1;MT-ATP6;THTPA;STK11;AKT2;AKT1;PRKACB;EPM2A;PGAM1;ATPIF1;CACNA2D2;SDHC;ACLY;PRKAR1B;ADRB3;SCO1;PRKAR1A;HKDC1;PPP1R3D;GAPDHS;NDUFS2;MT-CO2;ALDOC;AVP;MT-CO3;UBA52;VAMP2;STX1A;PRKAA2;NDUFB5;STXBP1;NDUFB4;ITPR1;ADCY2;ADRB1;COX5A;ADCY5;PPP1R2;LDHB;GNG3;LDHA;GNG4;PRKAR2B;UCP3;ATP5D;SYT5;KCNJ11;GFPT2;CHCHD10;COQ9;NR1D1;MT-ATP8;GNG…
negative regulation of MAPK cascade (GO:0043409)	31/130	0.033985	0.471214	-1.3819	1.0398	ARRB1;DUSP14;PPP2CA;PGS1;RGS4;UCHL1;RGS2;RGS3;DUSP10;PPP2R1A;SMPD1;NUP62;AKT1;IGBP1;DUSP2;DUSP3;DUSP1;IGF1;DUSP26;DUSP8;DUSP9;MAPK8IP1;PINK1;SFRP1;SFRP2;TNIP1;WNK2;SPRY2;PIN1;PTPN6;AIDA
regulation of protein kinase B signaling (GO:0051896)	28/114	0.0321605	0.4633	-1.32455	1.01908	PTEN;ILK;PIK3CG;PIK3R5;RASD2;STK11;C1QBP;PRKCDBP;GCNT2;DRD2;PHLDA3;OSBPL8;GPX1;VEGFB;NRG1;IGF1;MEIS3;PTK2;RNF41;INPP4B;LMBRD1;PINK1;DLG1;MC1R;SPRY2;HPSE;TSPYL5;HBEGF
positive regulation of growth (GO:0045927)	42/189	0.0374347	0.48263	-1.37784	1.00377	SASH3;MTPN;GPR21;ARX;TWF2;ILK;ADRB1;ALOX12;TFCP2L1;RND2;NTN1;SLC6A3;RPS6KA3;CCNB1;EXOSC4;FGF9;BASP1;RPS6KA1;AKT1;DRD2;EXTL3;NDEL1;STAT5A;STAT5B;WNT10B;MEF2C;SPHK1;LIMK1;TRPV2;CACNA2D2;NRG1;POU3F2;TSHR;SFRP1;SFRP2;PEX5;BCL2;MAPT;AVP;PLCB1;TRIM32;HBEGF
alcohol biosynthetic process (GO:0046165)	26/104	0.0323834	0.465143	-1.2885	0.98623	CDS1;IDI1;MVK;PRKAA2;INSIG1;PTAFR;CHAT;TM7SF2;NSDHL;IMPA2;NPC1L1;CYP11A1;PMVK;IP6K3;FDFT1;FDPS;PCYT1B;GOT1;HMGCS1;DHCR24;SQLE;PHOSPHO1;IMPAD1;MVD;PFKM;CFTR
neuron-neuron synaptic transmission (GO:0007270)	17/58	0.0255247	0.411852	-1.10311	0.978558	NAPA;GABRA1;GRID2;GRIK3;PTEN;RASD2;CACNB4;ADORA2A;TH;GLRB;CAMK4;CRH;SLC17A7;DRD1;DRD2;CNIH3;GRIA4
regulation of Ras GTPase activity (GO:0032318)	71/349	0.0411898	0.50044	-1.40002	0.969186	USP6NL;RASGRF2;GDI2;ARHGAP1;STMN3;ARHGEF10L;FZD10;ARHGAP6;ARHGAP35;PREX1;SIPA1L1;RASGEF1A;AKT2;TBC1D30;TBC1D22A;HRAS;TBC1D10A;EPHB3;NDEL1;BCAS3;RALBP1;ARHGEF15;TBC1D8;TSC1;ARFGAP3;RANGAP1;ARFGAP1;VAV1;TIAM2;ARHGAP10;ADCYAP1;ACAP3;SFRP1;OBSCN;TBC1D20;RASA4;TBC1D7;RASA2;TBC1D24;NGEF;TBC1D9B;RAP1GDS1;ADRB1;ASAP1;THY1;ARHGAP15;RASGRP2;EFNA5;KALRN;RAP1GAP;NCKAP1L;TBC1D17;WNT4;S100A10;RAP1GAP2;NTRK1;AR…
positive regulation of exocytosis (GO:0045921)	15/49	0.0261431	0.413061	-1.09244	0.965887	NLGN1;FCER1G;RAB3A;SYT1;STXBP1;SYT9;PLA2G6;CRHR1;SCAMP5;LAMP1;RAB15;PLCB1;STX1A;CDK5R2;EXPH5
positive regulation of nucleotide biosynthetic process (GO:0030810)	22/84	0.0319742	0.4633	-1.23599	0.950947	NTRK1;GUCY1A3;GSK3A;PID1;VIPR2;ADM;ADRB1;RUNDC3A;PTHLH;CRHR1;ADCYAP1;NPPC;MC1R;GNAL;ADRB3;ADORA2A;CRH;AVP;DRD1;CALM1;VIP;MRAP2
positive regulation of purine nucleotide biosynthetic process (GO:1900373)	22/84	0.0319742	0.4633	-1.23282	0.948505	NTRK1;GUCY1A3;GSK3A;PID1;VIPR2;ADM;ADRB1;RUNDC3A;CRHR1;PTHLH;ADCYAP1;NPPC;MC1R;GNAL;ADRB3;ADORA2A;CRH;AVP;DRD1;CALM1;VIP;MRAP2
cell projection morphogenesis (GO:0048858)	49/228	0.0407198	0.50044	-1.36445	0.944567	GALNT11;RAB3A;LRRK2;PTEN;ILK;STK11;SEPT7;STMN1;FLOT1;EPHB1;EPHB3;NDEL1;ISL1;SLC9A6;ADORA2A;S100A6;DCX;NUMB;GAS7;RTN4R;BRSK2;ATL1;SDC2;SEMA3A;ASAP1;NYAP2;PAK1;SLITRK1;EPB41L3;DVL1;MAP6;APBB1;CTNNA2;DRD2;ATG7;PACSIN1;NTRK1;FZD2;FZD5;DTNBP1;CCK;BAIAP2;MYO16;DCLK1;PTK2;KLF7;BCL2;CNTN4;FGFR3
muscle fiber development (GO:0048747)	13/40	0.0260168	0.412395	-1.0602	0.9391	WNT10B;CXADR;PTCD2;GPX1;CAV2;NEXN;CACNA2D2;ACTA1;RCAN1;UCHL1;CACNB4;DNER;TCAP
placenta blood vessel development (GO:0060674)	11/30	0.0206987	0.37273	-0.946752	0.934352	SOCS3;NSDHL;SPINT1;FZD5;HEY1;AKT1;PLCD3;JUNB;CYR61;PLCD1;OVOL2
divalent metal ion transport (GO:0070838)	50/234	0.0420392	0.50044	-1.34293	0.92967	TUSC3;HTR2A;CTGF;PANX1;NIPAL2;NIPAL3;ITGAV;TRPC7;TRPC3;PRKCB;CACNA2D1;ZDHHC13;CACNA2D2;CACNA2D4;ZDHHC17;TRDN;CACNB3;CACNB4;DDIT3;IL1RAPL1;CAMK2D;RAMP3;CHRNA4;ITPR1;CORO1A;CACNG6;CACNG7;CRACR2A;NPY;CHRNA10;CACNG2;DRD2;CAMK2G;TRPM6;CACNG3;KCNJ2;CACNG4;TRPM4;ASIC1;P2RY12;PDE2A;TRPV2;ATP2B2;PKDREJ;MCOLN1;SLC8A3;P2RX4;PTPRC;TRPV6;TPT1
negative regulation of myeloid cell differentiation (GO:0045638)	19/69	0.0305365	0.453236	-1.16227	0.919755	STAT5A;STAT5B;PRMT1;ZBTB46;GPR55;LRRC17;PIK3R1;CARTPT;MEIS2;FSTL3;NME1;INPP4B;SFRP1;MEIS1;MAFB;INPP5D;LEO1;GAS2L1;C1QC
positive regulation of secretion (GO:0051047)	57/273	0.0438372	0.508858	-1.34276	0.907154	RAB3A;ARRB1;OXT;TRH;SCAMP5;PANX1;LAMP1;DPYSL2;CLEC5A;MYO18A;CD34;NKX3-1;FCER1G;SPHK1;TACR1;MIF;CARTPT;ISL1;SYTL2;STX1B;IL1A;ADCYAP1;RBP4;GAL;ADORA2A;CRH;AVP;PLCB1;STX1A;NLGN1;STXBP1;ADRB1;TNFRSF11A;PLA2G6;PRKCZ;CRHR1;MAPK9;OXCT1;KISS1R;NLRP3;TAC1;DRD2;CD276;EXPH5;SYT1;RASL10B;TGFB3;GLMN;DTNBP1;VEGFC;SYT9;PINK1;P2RX4;CAPN10;RAB15;PFKM;CDK5R2
activation of signaling protein activity involved in unfolded protein response (GO:0006987)	18/64	0.0297517	0.449765	-1.13495	0.906857	KLHDC3;ZBTB17;GSK3A;DCTN1;SHC1;PPP2R5B;ASNS;ARFGAP1;TATDN2;VAPB;DDIT3;LMNA;DNAJB9;HDGF;TLN1;ATP6V0D1;EXTL3;ATF4
regulation of cyclic nucleotide biosynthetic process (GO:0030802)	28/116	0.0377858	0.48263	-1.23796	0.901861	GSK3A;VIPR2;ADM;ADRB1;PTHLH;CRHR1;GNAI2;GRM3;NPPC;HRH3;GRM8;PALM;DRD1;DRD2;NTRK1;GUCY1A3;PDE2A;RUNDC3A;ADCYAP1;MC1R;GNAL;ADRB3;ADORA2A;CRH;AVP;CALM1;VIP;MRAP2
ossification (GO:0001503)	28/116	0.0377858	0.48263	-1.23171	0.897306	DLX5;SCX;DMP1;TNFRSF11A;CHRDL1;PTHLH;FSTL3;CTGF;NPPC;MAPK8;RASSF2;CTSK;SPP1;MEF2D;CTHRC1;CSGALNACT1;MEF2C;TGFB3;KAZALD1;EXT1;BMP3;PEX7;MN1;MINPP1;PHOSPHO1;IMPAD1;BCL2;FGFR3
transmembrane receptor protein serine/threonine kinase signaling pathway (GO:0007178)	43/196	0.0413966	0.50044	-1.29598	0.897165	PPP1R15A;ZCCHC12;PPM1L;CITED1;ZFYVE9;DLX5;CITED2;UBE2D1;SCX;PTPRK;ACVR1B;DUSP15;NLK;CHRDL1;PRKCZ;PARD6A;ACVR1C;FNTA;GCNT2;PMEPA1;JUNB;MAPK3;SMAD2;EGR1;SMAD1;TGFB3;FST;NOG;SMAD9;FOS;MAPK14;PTK2;UCHL5;PML;RGMA;PPP1CA;CDK9;PPM1A;GREM2;ZYX;STUB1;UBA52;UBE2M
cardiac conduction (GO:0061337)	10/26	0.0211394	0.375825	-0.909264	0.889835	KCNH2;CAMK2D;MEF2C;JUP;KCNA5;SCN5A;SCN4B;KCNJ2;SCN1B;TRPM4
insulin receptor signaling pathway (GO:0008286)	34/148	0.0405415	0.500183	-1.2818	0.888007	SHC2;GSK3A;PRKAA2;CAB39;SHC1;PRKAG1;PIK3R2;PIK3R1;PRKCZ;SLC2A8;STK11;FGF9;AKT2;EIF4EBP1;AKT1;ATP6V1H;ATP6V1E1;ATP6V1D;HRAS;FGF22;MAPK3;ATP6V1C2;ATP6V0B;STRADB;TSC1;BAIAP2;PRKAB1;RPE65;PPM1A;TLR9;ATP6V1B2;GRB2;ATP6V0D1;FGFR3
cortical cytoskeleton organization (GO:0030865)	9/21	0.0170723	0.346557	-0.836144	0.88607	NLGN1;DLG1;EPB41;EPB41L3;PLEK;PRKCDBP;NCKAP1L;TLN1;ARF6
regulation of binding (GO:0051098)	47/218	0.0425859	0.50044	-1.27252	0.880927	HDAC5;LRPAP1;SMARCD3;PLXND1;EPB41;LRRK2;ARRB1;RFNG;IFIT1;IFIT2;MAPK8;BTBD1;HEY1;SIN3A;TDG;DVL1;DPH3;HABP4;NEK2;BAK1;NKX3-1;S100A10;MAPK3;CTHRC1;SMAD2;PRMT8;MEF2C;ACD;SNAPIN;PEX19;AKTIP;NOG;PLCL2;NRG1;IGF1;TMEM173;ISL1;PEX14;NME1;GREM2;ADRB3;ID2;CSNK2B;BCL2;MAPRE3;CAMK1;AIDA
positive regulation of muscle cell differentiation (GO:0051149)	19/70	0.0339584	0.471214	-1.15595	0.869789	CD53;MEF2C;SETD3;TSHZ3;ILK;ADRB1;NRG1;MAPK14;MAPK12;MYLK3;EFNB2;MAPK11;SHH;BCL2;BNIP2;SMYD1;CAMK1;CTNNA2;PLCB1
negative regulation of cell projection organization (GO:0031345)	26/106	0.0383306	0.48263	-1.18133	0.860606	RTN4R;SEMA3A;STMN2;PTEN;THY1;NTN1;RTN4;ARHGDIA;TBC1D30;SPP1;SPOCK1;RAP1GAP2;LINGO1;NGFR;SNAPIN;NR2F1;OMG;ARHGAP24;PTK2;CIT;RUFY3;TBC1D7;ULK2;EVL;NGEF;CDK5R1
regulation of anion transport (GO:0044070)	22/85	0.0351687	0.478168	-1.16557	0.859949	PRELID1;TTYH1;ACSL6;OXT;MIF;TRH;TNFRSF11A;PLA2G6;CLCN1;RAB11B;REPIN1;MAPK9;P2RX4;ADORA2A;HRH3;AKT2;DPYSL2;FAM132B;CRY2;AKT1;AVP;CFTR
cell growth (GO:0016049)	26/106	0.0383306	0.48263	-1.17111	0.853157	MTPN;NDRG4;SEMA3A;ITGB3;RAPH1;ADRA1B;PRKCZ;NUBP1;DVL1;PAK7;ARIH2;ITGAV;NDEL1;EMX1;TGFB3;COBL;DCLK1;ACTA1;SLC9A6;RRAGC;CCNG1;DCX;BCL2;ULK2;NUPR1;MAPT
regulation of cell-substrate adhesion (GO:0010810)	34/149	0.0434018	0.507355	-1.25706	0.852972	MFI2;PTEN;ILK;DMP1;PIK3R1;EFNA5;ARHGAP6;PRKCZ;CYR61;PREX1;PLAU;C1QBP;ABI3BP;SPP1;GCNT2;SPOCK1;WNT1;EDIL3;S100A10;WNT4;BCAS3;DMTN;DAPK3;VEGFC;CASK;TSC1;PTK2;SFRP1;CCDC80;SMOC1;VWC2;BCL2;CDH13;RELL2
intrinsic apoptotic signaling pathway (GO:0097193)	38/170	0.0430742	0.504731	-1.23978	0.847676	BRSK2;DIABLO;EI24;ITPR1;BRCA1;PIK3R1;STK11;MAPK8;CASP7;PPP3CC;PCBP4;CASP3;ARL6IP5;E2F1;AKT1;APOPT1;BAK1;CHAC1;NBN;HRAS;MAP3K5;PDK1;PHLDA3;IER3;MOAP1;WWOX;MBD4;GPX1;BNIP3;SHISA5;DYNLL2;PML;DDIT3;DNAJC10;BCL2;NUPR1;BCL2L1;ATF4
regulation of osteoblast differentiation (GO:0045667)	26/106	0.0383306	0.48263	-1.16	0.845068	HDAC5;CITED1;DLX5;ILK;CYR61;NPPC;RASSF2;HEY1;CD276;WNT4;CTHRC1;ESRRA;WNT10B;SMAD1;MEF2C;JUND;HGF;NOG;IGF1;PTK2;SFRP1;SFRP2;ID2;SMOC1;NBR1;FAM20C
positive regulation of sodium ion transport (GO:0010765)	11/31	0.0246375	0.405095	-0.932803	0.842911	IKBKB;FGF14;WNK2;TESC;AKT1;GLRX;GPD1L;SCN5A;FGF12;SCN4B;SCN1B
regulation of blood pressure (GO:0008217)	31/133	0.0424311	0.50044	-1.21596	0.841773	KCNK6;GSK3A;OXT;ADRB1;PRCP;ATP1A1;NCALD;PTGS1;SCPEP1;HRH3;NPY;RPS6KA2;TAC1;DRD2;CD34;IER3;GUCY1A3;CHGA;RASL10B;VEGFC;TACR1;CARTPT;ADRA2B;RENBP;P2RX4;DDAH1;ADRB3;ID2;CRH;PPARG;AVP
regulation of mitochondrial membrane potential (GO:0051881)	11/31	0.0246375	0.405095	-0.931469	0.841706	HEBP2;PRELID1;PINK1;PID1;ADORA2A;TUSC2;ARL6IP5;BCL2;PYCR1;BAK1;BCL2L1
positive regulation of cAMP biosynthetic process (GO:0030819)	18/65	0.0332415	0.471214	-1.10093	0.828391	NTRK1;GSK3A;VIPR2;ADM;ADRB1;PTHLH;CRHR1;ADCYAP1;MC1R;GNAL;ADRB3;ADORA2A;CRH;AVP;DRD1;CALM1;VIP;MRAP2
regulation of B cell differentiation (GO:0045577)	9/21	0.0170723	0.346557	-0.781279	0.827929	STAT5A;STAT5B;SFRP1;PTPRC;PPP2R3C;INPP5D;ID2;NCKAP1L;PTPN6
regulation of cellular response to growth factor stimulus (GO:0090287)	39/176	0.0449529	0.508858	-1.21869	0.823333	PPP1R15A;FAM89B;CITED1;ZFYVE9;CITED2;ITGB3;TGFB1I1;LDLRAD4;STK11;ING2;FGF9;ADAMTSL2;NPTN;PMEPA1;WNT1;FGFBP3;WNT4;SMAD2;NGFR;FGFBP1;CAV2;TGFB3;PRKCB;NOG;VEGFB;VEGFC;CASK;UCHL5;PPP1CA;PPM1A;EID2;SLC9A6;GIPC1;FAM20C;PIN1;SPRY2;STUB1;UBA52;DAND5
regulation of peptide transport (GO:0090087)	49/231	0.0478866	0.513653	-1.23115	0.820198	SNAP25;CHRM3;ARRB1;TRH;ENSA;PDE8B;PRKACB;SYBU;SPHK1;CACNA2D2;CARTPT;ISL1;PPM1A;ADCYAP1;RBP4;PPM1B;SFRP1;PRKAR1B;PRKAR1A;TLR9;CRH;TLR7;RBCK1;STX1A;VAMP2;BRSK2;STXBP1;ITPR1;KCNA5;PLA2G6;EFNA5;ACVR1C;OXCT1;PRKAR2B;NLRP3;DRD2;SYT5;TFAP2B;KCNJ11;UQCC2;RASL10B;NR1D1;SYT9;CYLD;SPCS3;MARCKS;CAPN10;PFKM;CDK16
regulation of developmental growth (GO:0048638)	31/133	0.0424311	0.50044	-1.15324	0.798351	GSK3A;SEMA3A;TWF2;ILK;ADRB1;RND2;NTN1;TTL;RTN4;PGS1;CCNB1;FGF9;BASP1;SPP1;NDEL1;WNT10B;MEF2C;NOG;LIMK1;TRPV2;OMG;NRG1;RBP4;SFRP1;SFRP2;GAL;ULK2;MAPT;PLCB1;FGFR3;CDK5R1
negative regulation of nucleotide metabolic process (GO:0045980)	20/75	0.0345038	0.472066	-1.06153	0.796824	CDA;BCAS3;GSK3A;PID1;LRRK2;ATPIF1;PDE2A;ARRB1;FZD10;GNAI2;GRM3;ADCYAP1;HRH3;TNNT2;PALM;GRM8;SPRY2;DRD2;HRAS;CPEB2
cell part morphogenesis (GO:0032990)	52/248	0.0494537	0.520912	-1.21464	0.792156	GALNT11;PID1;RAB3A;LRRK2;PTEN;ILK;STK11;SEPT7;STMN1;FLOT1;EPHB1;EPHB3;NDEL1;ISL1;SLC9A6;ADORA2A;DCX;S100A6;NUMB;GAS7;RTN4R;BRSK2;ATL1;SDC2;SEMA3A;ASAP1;NYAP2;MFF;PAK1;SLITRK1;EPB41L3;DVL1;MAP6;APBB1;CTNNA2;DRD2;ATG7;PACSIN1;NTRK1;FZD2;FZD5;DTNBP1;CCK;BAIAP2;MYO16;DCLK1;PTK2;KLF7;BCL2;CNTN4;FGFR3;BCL2L1
associative learning (GO:0008306)	18/65	0.0332415	0.471214	-1.05146	0.791162	BTG2;PDE1B;TACR1;FOS;ADRA1B;CRHR1;IFT20;GPR162;HRH1;RELN;HRH2;PPP1R1B;CRH;DRD1;TAC1;DRD2;HRAS;ASIC1
apoptotic mitochondrial changes (GO:0008637)	17/61	0.0361896	0.48263	-1.05472	0.768372	BNIP3;CCK;MFF;IFIT2;TIMM50;MAPK9;PPP2CB;CASP7;RHOT1;BLOC1S2;CASP3;BCL2;AKT1;JTB;BAK1;PIM2;BCL2L1
mitotic cell cycle (GO:0000278)	80/404	0.0500189	0.523489	-1.16229	0.752284	ZWILCH;MCM8;GMNN;UBE2D1;CKS1B;PSMD8;CDC20;ACTR1A;TUBA1A;PTTG1;PPP2R1A;PSMD3;NUP62;ENSA;NEK2;EMD;NINL;NDEL1;RFC5;RFC3;RFC4;LIG1;RFC2;KIF23;TUBG2;CSNK1E;TUBG1;RANGAP1;TUBA4A;PSMA5;CCNE2;CCNE1;INCENP;CSNK2B;CDH13;MCM5;UBA52;ITGB3BP;PRIM2;LIN37;DCTN1;DCTN3;PKMYT1;CENPA;PMF1;PSMB10;ANAPC11;PPP2CA;ORC5;CCNB1;DSN1;FZR1;RBBP4;PRKAR2B;POLD1;LMNA;E2F1;PSMF1;CENPT;PLK4;CDT1;PLK3;CENPW;CDKN2C;RRM2;GINS4;RPA2…
divalent inorganic cation transport (GO:0072511)	50/238	0.0518981	0.531934	-1.16458	0.735123	TUSC3;HTR2A;CTGF;PANX1;NIPAL2;NIPAL3;ITGAV;TRPC7;TRPC3;PRKCB;CACNA2D1;ZDHHC13;CACNA2D2;CACNA2D4;ZDHHC17;TRDN;CACNB3;CACNB4;DDIT3;IL1RAPL1;CAMK2D;RAMP3;CHRNA4;ITPR1;CORO1A;CACNG6;CACNG7;CRACR2A;NPY;CHRNA10;CACNG2;DRD2;CAMK2G;TRPM6;CACNG3;KCNJ2;CACNG4;ASIC1;TRPM4;P2RY12;PDE2A;TRPV2;ATP2B2;PKDREJ;MCOLN1;SLC8A3;P2RX4;PTPRC;TRPV6;TPT1
positive regulation of nuclease activity (GO:0032075)	18/66	0.0370244	0.48263	-1.0021	0.730037	ZBTB17;KLHDC3;GSK3A;DCTN1;SHC1;PPP2R5B;ASNS;ARFGAP1;TATDN2;VAPB;DDIT3;LMNA;DNAJB9;HDGF;ATP6V0D1;TLN1;EXTL3;ATF4
regulation of microtubule-based process (GO:0032886)	29/124	0.0469247	0.510749	-1.08629	0.729851	STMN2;STMN3;KATNB1;STMN4;BRCA1;EFNA5;RNF4;HDAC6;NUBP1;RGS2;CCNB1;RACGAP1;LAMP1;STMN1;CHEK1;NEK2;GAS2L1;PLK4;IGBP1;SPAG5;MID1IP1;CCSAP;CAMSAP3;TPX2;CYLD;TACC3;TACC1;MAPT;CDK5R1
negative regulation of release of cytochrome c from mitochondria (GO:0090201)	8/16	0.012482	0.311922	-0.624667	0.727737	PRELID1;GPX1;HGF;LMNA;AKT1;IGF1;AVP;BCL2L1
positive regulation of intracellular transport (GO:0032388)	46/217	0.0542108	0.541107	-1.18408	0.727186	KHDRBS1;GSK3A;MTCL1;THY1;MFF;OAZ2;CRHR1;IPO5;SHH;MAPK8;PPP3CC;CDH1;AKT2;CHP2;E2F1;AKT1;BAK1;DMAP1;DRD1;EMD;SEC16B;BCAS3;PLK3;FCER1G;SNAPIN;JUP;TRPC3;TGFB3;SPHK1;ATPIF1;IGF1;TMEM173;MAPK14;DYNLL2;SFRP2;P2RX4;TBC1D20;CAPN10;CAMK4;BCL2;TLR9;TLR7;CAMK1;RBCK1;VAMP2;CDK5R1
regulation of response to DNA damage stimulus (GO:2001020)	29/124	0.0469247	0.510749	-1.08046	0.725936	STEAP3;RNF8;BRCA1;NPAS2;ING2;NACC2;CHEK1;SMYD2;NKX3-1;IER3;PIAS4;FBXO18;H2AFX;SETMAR;RPA2;MIF;PML;CDK9;SFRP2;RNF169;UBE2V2;CRY1;ERCC8;UBE2V1;EEF1E1;TRIM32;TPT1;BCL2L1;RAD9A
regulation of stress fiber assembly (GO:0051492)	16/56	0.035118	0.478168	-0.975161	0.719466	ARHGEF15;TPM1;LIMK1;TSC1;ARHGEF10L;TACR1;ARHGAP6;CTGF;SFRP1;PAK1;KISS1R;EVL;SYNPO;TAC1;S100A10;WNT4
response to decreased oxygen levels (GO:0036293)	51/245	0.0560317	0.543452	-1.1607	0.707811	CITED2;UBE2D1;ADM;RORA;TRH;SLC2A8;TXN2;CTGF;NPPC;PLAU;AKT1;NKX3-1;PDK1;PTGIS;ACSL6;SFRP1;PICK1;ALDOC;UBA52;BECN1;CHRNA4;SDC2;ITPR1;KCNA5;CRHR1;PDLIM1;DPP4;PAK1;CCNB1;UCP3;LMNA;UBQLN1;E2F1;DRD2;EGR1;ARNT2;STAT5B;EGLN3;EGLN2;TGFB3;BNIP3;SMAD9;PML;PINK1;TH;GNB1;TACC3;BCL2;PAM;CPEB2;KCNK3
feeding behavior (GO:0007631)	22/87	0.042261	0.50044	-1.01173	0.70039	CNTFR;NEGR1;CCK;OXT;TRH;FOS;TACR1;CARTPT;HCRTR1;UCHL1;DACH1;GAL;TH;ADRB3;CCKBR;ADORA2A;HRH3;NPY;CRH;DRD1;DRD2;MRAP2
regulation of intrinsic apoptotic signaling pathway in response to DNA damage (GO:1902229)	11/32	0.029093	0.448381	-0.872738	0.700034	PIAS4;ING2;STEAP3;SFRP2;FBXO18;NACC2;MIF;TRIM32;TPT1;RAD9A;BCL2L1
regulation of peptide hormone secretion (GO:0090276)	41/189	0.0515232	0.530169	-1.09659	0.695852	SNAP25;CHRM3;BRSK2;STXBP1;ITPR1;ARRB1;KCNA5;TRH;PLA2G6;EFNA5;ACVR1C;PRKAR2B;OXCT1;ENSA;DRD2;PDE8B;PRKACB;SYBU;SYT5;TFAP2B;KCNJ11;UQCC2;RASL10B;CACNA2D2;NR1D1;CARTPT;SYT9;ISL1;ADCYAP1;SPCS3;MARCKS;SFRP1;RBP4;PRKAR1B;PRKAR1A;CAPN10;CRH;PFKM;STX1A;VAMP2;CDK16
positive regulation of cyclic nucleotide biosynthetic process (GO:0030804)	21/82	0.0421898	0.50044	-1.00405	0.695069	NTRK1;GUCY1A3;GSK3A;VIPR2;ADM;ADRB1;RUNDC3A;PTHLH;CRHR1;ADCYAP1;NPPC;MC1R;GNAL;ADRB3;ADORA2A;CRH;AVP;DRD1;CALM1;VIP;MRAP2
respiratory gaseous exchange (GO:0007585)	14/46	0.0321027	0.4633	-0.902068	0.694033	RAB3A;CHRNA4;TNNC1;ZFAND5;ECEL1;PBX3;HNMT;MAFB;DACH1;MAN1A2;UCP3;COX11;CFTR;KDM6A
positive regulation of transmembrane transport (GO:0034764)	20/77	0.0419899	0.50044	-0.995288	0.689006	KCNH2;KCNJ11;TESC;TRPV2;ACSL6;CASK;AKAP7;AZIN2;ADRB1;GLRX;TRDN;IKBKB;CRACR2A;RELN;GAL;WNK2;CRH;CALM1;KCNJ2;CFTR
negative regulation of cell development (GO:0010721)	50/239	0.0546122	0.541107	-1.10559	0.678987	GSK3A;CITED1;PTEN;STMN2;LDLRAD4;NPPC;ARHGDIA;SIX3;DACT3;NOG;OMG;ISL1;OVOL2;CIT;OLFM1;ADCYAP1;SFRP1;MYCN;SFRP2;GAL;RUFY3;ULK2;NGEF;RTN4R;DLX2;MFI2;SEMA3A;THY1;NTN1;RTN4;PPP2CA;SPP1;SPOCK1;HES5;RAP1GAP2;LINGO1;NGFR;DMTN;SNAPIN;NR2F1;PTK2;PBX1;MEIS1;ID2;TTC3;BCL2;CNTN2;CNTN4;FGFR3;CDK5R1
positive regulation of innate immune response (GO:0045089)	41/190	0.0545633	0.541107	-1.08064	0.663662	CD86;UNC93B1;UBE2D1;BCL10;COCH;IKBKB;RPS6KA3;MAPK9;MAPK8;LAMP1;SIN3A;CTSK;RPS6KA2;RPS6KA1;IL12A;IKBKG;CTSB;MAPK3;MAP2K3;STAT5A;STAT5B;MEF2C;LAG3;DUSP3;FOS;TMEM173;MAPK14;HCK;CYLD;MAPK11;TNIP1;POLR3C;POLR3D;OTULIN;TLR9;TLR7;UBE2V1;PIK3AP1;UBA52;BIRC3;NFKBIB
phosphatidylinositol metabolic process (GO:0046488)	29/125	0.0504471	0.524142	-1.02665	0.663211	CDS1;PIGU;PGAP1;PGAP3;PLEK;PTEN;PIGZ;PIK3R2;PIK3R1;CWH43;PIK3CG;PIK3R6;MTMR7;PIK3R5;INPP5A;IMPA2;INPP5D;PIP5KL1;PIP5K1C;CDIPT;DRD2;IP6K3;PLA2G4E;MBOAT7;INPP4A;INPP4B;IMPAD1;PITPNM3;PLCB1
cellular response to acid chemical (GO:0071229)	33/147	0.0539246	0.541107	-1.07558	0.660557	LTK;PID1;TWF2;FZD10;IPO5;RXRB;WNT6;BRINP2;CCNB1;SOCS1;CDH1;OXCT1;PDGFC;E2F1;BRINP3;S100A10;PTGDR;WNT10B;EGR1;MEF2C;TESC;WNT9A;ASS1;NME1;SFRP1;RRAGC;PTK7;GNB1;RRAGD;COL6A1;LAMTOR3;BCL2L1;LAMTOR5
regulation of mitotic cell cycle phase transition (GO:1901990)	52/251	0.0574243	0.547408	-1.07984	0.650669	PID1;ZWILCH;PTEN;JADE1;UBE2D1;PSMD8;CDC20;SIN3A;PSMD3;NBN;HRAS;FBXO7;IER3;KCNH5;NSMCE2;WNT9A;DGKZ;PSMA5;ZFYVE19;PLCB1;UBA52;VPS4A;PRCC;KCNA5;PSMB10;ANAPC11;CCNB1;PCBP4;NACC2;E2F1;PSMF1;PLK3;MBD4;WNT10B;PLK5;MAD2L1BP;RPA2;MYO16;ZWINT;PML;PBX1;FBXO31;DLG1;PSMC5;PKIA;ID2;CCNG1;BCL2;PTPN6;RAD9A;BCL2L1;MAD2L1
adult locomotory behavior (GO:0008344)	22/88	0.0461752	0.510533	-0.963933	0.648051	TMOD1;CHAT;KLHL1;PCDH15;ADAM22;PBX3;TRH;NTAN1;TSHR;ABHD12;UCHL1;FGF14;CACNB4;GLRB;GBX1;CNTN2;DRD1;MAPT;DRD2;FGF12;ATG7;NTSR1
positive regulation of ion transmembrane transport (GO:0034767)	19/72	0.0416394	0.50044	-0.931332	0.644732	KCNH2;KCNJ11;TESC;TRPV2;ACSL6;CASK;AKAP7;ADRB1;GLRX;TRDN;IKBKB;CRACR2A;RELN;GAL;WNK2;CRH;CALM1;KCNJ2;CFTR
proteasomal protein catabolic process (GO:0010498)	45/212	0.0555147	0.541107	-1.03615	0.636338	GSK3A;UBE2D1;ARRB1;RNF4;PSMB10;ANAPC11;PSMD8;CDC20;DNAJB2;ZNRF1;PPP2CB;UCHL1;FZR1;CCNB1;MTA1;KAT5;PTTG1;OS9;PSMD3;DNAJB9;TBL1X;PSMF1;FBXO9;FBXW7;FBXL19;RAD23A;NR1D1;RAD23B;PML;FBXO31;RNF41;CIT;PSMA5;PSMC5;RNF126;CDC34;UBE2S;DDIT3;DNAJC10;ERCC8;STUB1;RBCK1;UBA52;RNF187;MAD2L1
negative regulation of intracellular transport (GO:0032387)	25/104	0.0492351	0.519727	-0.955301	0.625198	SLC35F6;SAR1A;FAM89B;INSIG1;LRRK2;CABP1;MXI1;DACT3;NLRP3;EMD;IER3;LYPLA1;DMTN;PDE2A;RANGAP1;CREB3;CYLD;PPM1A;PPM1B;PKIA;TACC3;BCL2;GOPC;MAPT;PKIG
regulation of actin filament bundle assembly (GO:0032231)	17/62	0.0403784	0.499428	-0.893377	0.620265	ARHGEF15;LIMK1;TPM1;PLEK;ARHGEF10L;TSC1;TACR1;ARHGAP6;CTGF;SFRP1;PAK1;KISS1R;EVL;SYNPO;TAC1;S100A10;WNT4
glycerolipid metabolic process (GO:0046486)	60/296	0.0592912	0.547408	-1.02362	0.616791	PIGU;PGAP1;LPGAT1;PGAP3;PLEK;TECR;PTEN;LPCAT1;PCSK9;PIGZ;CWH43;PIK3CG;PLB1;ABHD12;IMPA2;PIP5KL1;PRKACB;PCYT1B;GPX1;PLA2G4E;ACSL6;ACSL5;GPCPD1;INPP4A;PLA2G15;ACLY;INPP4B;PHOSPHO1;IMPAD1;PITPNM3;PLCB1;MGLL;CDS1;INSIG1;CHAT;PIK3R2;ABHD5;PLD6;PIK3R1;PLA2G6;PLD3;AGPAT3;PIK3R6;PIK3R5;MTMR7;PGS1;INPP5A;INPP5D;PIP5K1C;CDIPT;DRD2;IP6K3;PNPLA8;MBOAT7;PPP1CA;LPCAT4;ETNK2;SERINC1;GPD1L;SERINC3
regulation of muscle cell apoptotic process (GO:0010660)	12/38	0.0370855	0.48263	-0.837768	0.610318	ADCYAP1;SMAD1;LTK;SFRP2;PDE1A;ILK;IL12A;ALOX12;ARRB1;NRG1;APOPT1;IGF1
cellular response to metal ion (GO:0071248)	24/99	0.0496829	0.52214	-0.927924	0.602983	CD86;BECN1;CAMK2D;GSK3A;MEF2C;JUND;DMTN;LRRK2;BNIP3;FOS;RASGRP2;FSTL3;SHH;CCNB1;TH;CDH1;CYP11A1;RASA4;ID2;CHP2;PPARG;SCN5A;JUNB;KCNK3
response to ischemia (GO:0002931)	9/22	0.0211775	0.375825	-0.615076	0.601934	PANX1;RCAN1;UCHL1;MEF2C;KCNJ11;EIF4EBP1;BCL2;FAIM2;MAP3K5
temperature homeostasis (GO:0001659)	10/27	0.025478	0.411852	-0.673773	0.597699	FTO;IL1A;GPX1;ADRB3;ADRB1;NR1D1;TNFRSF11A;DRD1;HTR2A;DRD2
skeletal muscle cell differentiation (GO:0035914)	14/47	0.0365402	0.48263	-0.815093	0.593799	EOMES;EGR1;BTG2;HLF;CITED2;SCX;FOS;KLHL41;HEYL;KLF5;SMYD1;NUPR1;EMD;MEF2D
cellular response to radiation (GO:0071478)	29/126	0.0541582	0.541107	-0.954407	0.586138	PIK3R1;PTPRK;MAPK9;FNTA;FNTB;CHEK1;BAK1;RGS9;EGR1;MME;GADD45A;FBXW7;ACTR5;MAPK14;SFRP1;MC1R;SFRP2;GNB1;CRY2;CRY1;NMT2;GRB2;RAD1;INTS7;GNB5;CALM1;BCL2L1;RAD9A;TSPYL5
regulation of excitatory postsynaptic membrane potential (GO:0060079)	15/52	0.0381388	0.48263	-0.792765	0.577533	NLGN1;GRID2;MEF2C;NLGN2;LRRK2;CELF4;PTEN;PRKCZ;RIMS2;STX1B;P2RX4;RELN;CUX2;ADORA2A;SLC17A7
negative regulation of intracellular protein transport (GO:0090317)	19/73	0.0459198	0.508858	-0.844913	0.570813	LYPLA1;DMTN;FAM89B;LRRK2;PDE2A;CABP1;RANGAP1;CREB3;CYLD;PPM1A;PPM1B;PKIA;MXI1;TACC3;NLRP3;DACT3;GOPC;PKIG;EMD
positive regulation of Ras GTPase activity (GO:0032320)	59/292	0.0635838	0.571438	-1.01506	0.568029	USP6NL;RASGRF2;GDI2;ARHGAP1;ARHGEF10L;FZD10;ARHGAP6;ARHGAP35;PREX1;SIPA1L1;RASGEF1A;AKT2;TBC1D30;HRAS;TBC1D22A;TBC1D10A;NDEL1;BCAS3;RALBP1;ARHGEF15;TBC1D8;TSC1;RANGAP1;VAV1;TIAM2;ARHGAP10;ADCYAP1;SFRP1;OBSCN;TBC1D20;RASA4;TBC1D7;RASA2;TBC1D24;NGEF;TBC1D9B;RAP1GDS1;ADRB1;THY1;ARHGAP15;RASGRP2;KALRN;RAP1GAP;NCKAP1L;TBC1D17;WNT4;S100A10;RAP1GAP2;NTRK1;ARHGEF37;MCF2;GRHL3;ARHGAP27;ARHGAP26;ARHGAP24;A…
regulation of cell cycle phase transition (GO:1901987)	54/264	0.0630192	0.567405	-0.999335	0.566306	PID1;ZWILCH;PTEN;JADE1;UBE2D1;PSMD8;CDC20;SIN3A;PSMD3;SIX3;NBN;HRAS;FBXO7;IER3;KCNH5;FBXW7;NSMCE2;WNT9A;DGKZ;PSMA5;ZFYVE19;PLCB1;UBA52;VPS4A;PRCC;KCNA5;PSMB10;ANAPC11;CCNB1;PCBP4;NACC2;E2F1;PSMF1;PLK3;MBD4;WNT10B;PLK5;MAD2L1BP;RPA2;MYO16;ZWINT;PML;PBX1;FBXO31;DLG1;PSMC5;PKIA;ID2;CCNG1;BCL2;PTPN6;RAD9A;BCL2L1;MAD2L1
regulation of microtubule cytoskeleton organization (GO:0070507)	24/100	0.0538301	0.541107	-0.906873	0.556945	PLK4;SPAG5;MID1IP1;STMN2;STMN3;KATNB1;STMN4;BRCA1;RNF4;EFNA5;NUBP1;HDAC6;CAMSAP3;TPX2;CYLD;CCNB1;RGS2;RACGAP1;STMN1;CHEK1;NEK2;MAPT;GAS2L1;CDK5R1
negative regulation of transforming growth factor beta receptor signaling pathway (GO:0030512)	19/73	0.0459198	0.508858	-0.821059	0.554697	SMAD2;PPP1R15A;FAM89B;TGFB3;ZFYVE9;CAV2;TGFB1I1;LDLRAD4;UCHL5;PPP1CA;PPM1A;EID2;ADAMTSL2;PIN1;PMEPA1;STUB1;WNT1;UBA52;DAND5
regulation of peptide secretion (GO:0002791)	41/192	0.0610352	0.552316	-0.934051	0.554485	SNAP25;CHRM3;BRSK2;STXBP1;ITPR1;ARRB1;KCNA5;TRH;PLA2G6;EFNA5;ACVR1C;OXCT1;PRKAR2B;ENSA;PDE8B;DRD2;PRKACB;SYBU;SYT5;TFAP2B;KCNJ11;UQCC2;RASL10B;CACNA2D2;NR1D1;CARTPT;SYT9;ISL1;ADCYAP1;SPCS3;MARCKS;RBP4;SFRP1;PRKAR1B;PRKAR1A;CAPN10;CRH;PFKM;STX1A;VAMP2;CDK16
transferrin transport (GO:0033572)	11/33	0.0340968	0.471214	-0.73594	0.553753	ATP6V0B;STEAP3;ATP6V1B2;ATP6V1H;LMTK2;ATP6V0D1;MCOLN1;ATP6V1E1;ATP6V1D;ATP6V1C2;RAB11B
regulation of autophagy (GO:0010506)	22/89	0.0503453	0.524142	-0.845549	0.546218	USP13;UVRAG;BECN1;PRKAA2;MTCL1;LRRK2;DAPK2;BNIP3;DAPK3;IFT20;VMP1;GPR162;PINK1;BCL2;AKT1;ULK2;PIM2;MAPT;ATG7;LZTS1;SQSTM1;BCL2L1
regulation of anatomical structure size (GO:0090066)	48/232	0.0666569	0.579085	-0.990114	0.540905	RAB3B;FHOD3;SPTBN5;LRRK2;RAP1GDS1;PLEK;TWF2;PTEN;ARPC5L;ADRB1;HTR2A;ADRA1B;CORO1A;PREX1;NPPC;DEPTOR;AKT1;NCKAP1L;NEFM;VILL;DRD1;TMSB10;TRPM4;ATG5;NCK1;GPX1;DMTN;KCNJ8;HTR1D;SHROOM2;ATP2B2;TSC1;CIT;HCK;DLG1;INF2;P2RX4;ADORA2A;ADRB3;AKT1S1;PRR16;CNTN2;GRB2;EVL;AVP;CFTR;ARF6;LAMTOR5
negative regulation of oxidative stress-induced cell death (GO:1903202)	10/28	0.0304192	0.453236	-0.682349	0.539972	PINK1;BAG5;GPX1;LRRK2;HGF;PSAP;AKT1;PYCR1;MET;ATF4
regulation of calcium ion transmembrane transporter activity (GO:1901019)	14/48	0.0414006	0.50044	-0.776877	0.537807	CAMK2D;PDE4D;MYO5A;CABP1;PLA2G6;CRHR1;TRDN;CRACR2A;CACNB4;JSRP1;PDE4B;GNB5;CALM1;DRD2
regulation of calcium ion transmembrane transport (GO:1903169)	14/48	0.0414006	0.50044	-0.769525	0.532718	CAMK2D;PDE4D;MYO5A;CABP1;PLA2G6;CRHR1;TRDN;CRACR2A;CACNB4;JSRP1;PDE4B;GNB5;CALM1;DRD2
negative regulation of cell cycle process (GO:0010948)	52/254	0.0663039	0.579085	-0.966147	0.527812	ZWILCH;PTEN;JADE1;UBE2D1;BRCA1;NUBP1;PSMD8;CDC20;RPS6KA2;CHEK1;PSMD3;NBN;HRAS;FBXO7;IER3;FBXW7;SETMAR;MIF;WNT9A;DGKZ;PSMA5;PRKAR1A;ZFYVE19;AURKAIP1;UBA52;VPS4A;PRCC;PSMB10;ANAPC11;CCNB1;ZNHIT1;PCBP4;NACC2;PSMF1;PLK3;MBD4;MAD2L1BP;RPA2;ZWINT;MYO16;PML;FBXO31;CDK9;DLG1;PSMC5;CCNG1;BCL2;RAD1;FGFR3;BCL2L1;RAD9A;MAD2L1
peptidyl-threonine modification (GO:0018210)	14/48	0.0414006	0.50044	-0.761367	0.52707	GALNT11;CAMK2D;CAB39;PRKCB;LRRK2;LMTK2;ACVR1B;NLK;MAPK8;CHEK1;BCL2;MAP3K10;MARK2;CDK5R1
toll-like receptor signaling pathway (GO:0002224)	28/122	0.059074	0.547408	-0.862207	0.519532	CD86;UNC93B1;UBE2D1;BCL10;IKBKB;RPS6KA3;MAPK9;MAPK8;CTSK;RPS6KA2;RPS6KA1;IKBKG;CTSB;MAPK3;MAP2K3;MEF2C;DUSP3;FOS;MAPK14;MAPK11;TNIP1;TLR9;TLR7;UBE2V1;PIK3AP1;UBA52;NFKBIB;BIRC3
hydrogen transport (GO:0006818)	30/133	0.0610029	0.552316	-0.851119	0.505254	SLC23A2;SLC47A1;MT-CO1;COX4I2;COX6A2;COX5A;MT-ATP6;ATP6AP1L;UCP3;ATP5D;ATP6V1H;COX11;ATP6V1E1;ATP6V1D;COA6;ATP6V1C2;CYB5A;ATP6V0B;VPS9D1;SLC15A2;SLC4A11;MT-ATP8;SLC9A5;SLC9A6;UQCRQ;SLC9A9;ATP6V1B2;MT-CO2;MT-CO3;ATP6V0D1
positive regulation of mitochondrion organization (GO:0010822)	17/64	0.0497835	0.52214	-0.7729	0.502245	MOAP1;GSK3A;UQCC2;BNIP3;ATPIF1;PLA2G6;MFF;DYNLL2;MAPK8;PINK1;PPP3CC;C1QBP;E2F1;BCL2;AKT1;APOPT1;BAK1
response to estrogen (GO:0043627)	36/166	0.0647704	0.579085	-0.916893	0.500904	RAMP3;CITED1;CITED2;WBP2;PTPRN;CITED4;PTEN;OXT;TNFRSF11B;BRCA1;CTGF;KAT5;CYP11A1;RGS9;ARNT2;BCAS3;STAT5B;ARSA;GPX1;KCNJ11;DUSP1;TGFB3;TACR1;SSTR1;HTR5A;SSTR2;ESR1;ASS1;RCAN1;SFRP1;GAL;TH;CRH;PPARG;PAM;CFTR
regulation of generation of precursor metabolites and energy (GO:0043467)	19/74	0.0505067	0.524142	-0.773806	0.499873	GSK3A;PRELID1;PRKAA2;UQCC2;PGAM1;PRKAG1;IGF1;HTR2A;ADRA1B;PPP1CA;PPP1R3G;PPP1R3F;PINK1;AKT2;PPP1R3D;PRKCDBP;GAPDHS;AKT1;IER3
regulation of carbohydrate catabolic process (GO:0043470)	11/33	0.0340968	0.471214	-0.661683	0.49788	GSK3A;PRKAA2;PGAM1;PPP1R3D;PRKAG1;GAPDHS;HTR2A;IGF1;ADRA1B;PPP1CA;IER3
regulation of vesicle-mediated transport (GO:0060627)	61/306	0.071766	0.583813	-0.92242	0.496423	RAB3B;RAB3A;DOC2A;LRRK2;PTEN;PCSK9;ARRB1;RIMS2;SCAMP5;RIMS4;RIMS3;LAMP1;AKT2;LRRTM2;ITGAV;RSPO1;LYPLA1;FCER1G;SEPT5;SYN1;HCK;STX1B;TBC1D20;IL1RAPL1;CDH13;PICK1;PLCB1;MFGE8;STX1A;VAMP2;ARF6;NAPA;RALA;NLGN1;SAR1A;INSIG1;STXBP1;PLA2G6;CPLX1;CRHR1;RAB26;PACSIN3;NCKAP1L;DRD2;MAPK3;PACSIN1;EXPH5;SYT4;RAB4A;SYT1;NR1H2;PKDREJ;SYT9;RAB11B;PINK1;EHD4;TRPV6;RAB15;GOPC;SMAP1;CDK5R2
regulation of cellular carbohydrate catabolic process (GO:0043471)	11/33	0.0340968	0.471214	-0.657258	0.494549	GSK3A;PRKAA2;PGAM1;PPP1R3D;PRKAG1;GAPDHS;HTR2A;IGF1;ADRA1B;IER3;PPP1CA
membrane depolarization (GO:0051899)	25/106	0.057489	0.547408	-0.806945	0.486233	NLGN1;NLGN2;CHRNA4;LRRK2;PTEN;CELF4;PRKCZ;RIMS2;RELN;CUX2;SLC17A7;SCN5A;CACNG2;KCNJ2;SCN1B;CACNG4;KCNH2;GRID2;MEF2C;STX1B;CACNB3;CACNB4;P2RX4;ADORA2A;SCN4B
DNA strand elongation involved in DNA replication (GO:0006271)	11/33	0.0340968	0.471214	-0.642113	0.483154	RFC5;PRIM2;RFC3;RFC4;LIG1;RFC2;MCM8;POLD1;GINS4;RPA2;MCM5
long-term memory (GO:0007616)	10/28	0.0304192	0.453236	-0.597753	0.473028	RELN;CALB1;CAMK4;CHST10;CRH;SLC17A7;TACR1;DRD2;TAC1;PRKCZ
presynaptic membrane organization (GO:0097090)	7/11	0.00759485	0.25833	-0.343714	0.465223	PTPRD;NLGN1;NLGN2;IL1RAPL1;PTEN;SYNDIG1;CNTN2
proteasome-mediated ubiquitin-dependent protein catabolic process (GO:0043161)	43/205	0.0682837	0.583813	-0.861412	0.46359	GSK3A;UBE2D1;ARRB1;RNF4;PSMB10;ANAPC11;DNAJB2;PSMD8;CDC20;PPP2CB;ZNRF1;FZR1;UCHL1;CCNB1;MTA1;KAT5;OS9;PTTG1;PSMD3;DNAJB9;PSMF1;TBL1X;FBXO9;FBXW7;FBXL19;RAD23A;RAD23B;PML;FBXO31;CIT;PSMA5;PSMC5;RNF126;CDC34;UBE2S;DDIT3;DNAJC10;ERCC8;STUB1;RBCK1;UBA52;RNF187;MAD2L1
negative regulation of cell growth (GO:0030308)	33/150	0.0652052	0.579085	-0.845065	0.461664	CDA;GSK3A;NDRG3;SEMA3A;EI24;JADE1;ACVR1B;NTN1;CDKN2AIP;RTN4;PPP2CA;DNAJB2;STK11;GNG4;PPP2R1A;SPP1;DACT3;APBB1;GAS2L1;CGREF1;CDKN2C;SMARCA2;PML;DCBLD2;DNAJC2;SFRP1;SFRP2;GAL;CDHR2;BCL2;ULK2;PPARG;CDK5R1
regulation of response to oxidative stress (GO:1902882)	14/49	0.0467012	0.510749	-0.673532	0.452531	GPX1;FBXW7;LRRK2;HGF;PYCR1;HDAC6;HEBP2;PINK1;BAG5;PSAP;UBQLN1;AKT1;MET;ATF4
platelet activation (GO:0030168)	43/205	0.0682837	0.583813	-0.83174	0.447621	SHC1;ITGB3;PLEK;ITPR1;ARRB1;PIK3R1;RASGRP2;PRKCZ;PIK3R6;PIK3CG;GNAI1;PIK3R5;GNAI2;ADAMTS13;PSAP;HABP4;AKT1;MAPK3;TRPC7;P2RY12;FCER1G;TRPC3;GP1BB;TGFB3;PRKCB;HGF;VEGFB;VEGFC;IGF1;MAPK14;ADRA2B;DGKZ;VAV1;PTK2;TUBA4A;GNB1;TYRO3;SCG3;GRB2;TLN1;CALM1;F2RL2;MGLL
negative regulation of protein localization to nucleus (GO:1900181)	16/59	0.0490715	0.519727	-0.678021	0.443732	FAM89B;PDE2A;CABP1;CYLD;PPM1A;CREB3;PPM1B;SIN3A;PKIA;MXI1;TACC3;DACT3;NLRP3;PKIG;LZTS2;EMD
muscle contraction (GO:0006936)	41/195	0.0717581	0.583813	-0.812648	0.437347	HCN4;CHRM3;VIPR1;TSHZ3;RAP1GDS1;MYL6B;HTR2A;ATP1A1;PLA2G6;CLCN1;SCN5A;DRD1;DRD2;EMD;SCN1B;KCNH2;MAP2K3;MYBPC1;TPM3;KCNJ12;TNNC1;PDE4D;TPM1;HTR1D;VEGFB;TACR1;SSTR2;KLHL41;TRDN;MYL4;GNAO1;ACTA1;DLG1;MYH2;MYH3;JSRP1;TCAP;CALM1;TLN1;SCN4B;MYH7
activation of innate immune response (GO:0002218)	33/151	0.0693127	0.583813	-0.80553	0.433516	CD86;UNC93B1;UBE2D1;BCL10;IKBKB;MAPK9;RPS6KA3;MAPK8;SIN3A;CTSK;RPS6KA2;RPS6KA1;IKBKG;CTSB;MAPK3;MAP2K3;MEF2C;DUSP3;FOS;TMEM173;MAPK14;HCK;MAPK11;CYLD;TNIP1;OTULIN;TLR9;TLR7;UBE2V1;PIK3AP1;UBA52;NFKBIB;BIRC3
regulation of organelle assembly (GO:1902115)	20/80	0.0553319	0.541107	-0.700813	0.430396	PLK4;USP6NL;MEF2C;TBC1D9B;TBC1D8;BRCA1;RNF4;MYLK3;IFT20;HCK;GPR162;TBC1D20;SGSM3;TBC1D7;TBC1D30;TBC1D24;TBC1D17;TBC1D22A;TBC1D10A;ATG5
regulation of actin cytoskeleton organization (GO:0032956)	49/240	0.0750473	0.585185	-0.794962	0.425963	FHOD3;PLEK;ARPC5L;ILK;BRK1;ARHGEF10L;FZD10;ARHGAP6;MYLK3;CTGF;PREX1;BAIAP2L2;SYNPO;HRAS;TMSB10;NCK1;BCAS3;MEF2C;ARHGEF15;TPM1;DAPK3;SHROOM2;TSC1;TACR1;CIT;HCK;SFRP1;PICK1;EVL;ARF6;SPTBN5;TWF2;EFNA5;CORO1A;PAK1;KISS1R;NCKAP1L;VILL;TAC1;WNT4;S100A10;DMTN;LIMK1;GRHL3;BAIAP2;DLG1;GRB2;PAM;CDK5R1
positive regulation of cyclic nucleotide metabolic process (GO:0030801)	22/91	0.0594816	0.547408	-0.704299	0.424383	NTRK1;GUCY1A3;GSK3A;FZD2;VIPR2;ADM;ADRB1;RUNDC3A;CRHR1;PTHLH;NPPC;ADCYAP1;GNAL;MC1R;ADORA2A;ADRB3;CRH;AVP;DRD1;CALM1;VIP;MRAP2
peptidyl-threonine phosphorylation (GO:0018107)	13/44	0.0449113	0.508858	-0.614112	0.414886	CAMK2D;CAB39;PRKCB;LRRK2;LMTK2;ACVR1B;NLK;MAPK8;CHEK1;BCL2;MAP3K10;MARK2;CDK5R1
negative regulation of neuron projection development (GO:0010977)	22/91	0.0594816	0.547408	-0.68827	0.414724	RAP1GAP2;RTN4R;LINGO1;NGFR;SNAPIN;SEMA3A;NR2F1;OMG;STMN2;PTEN;THY1;NTN1;PTK2;RTN4;CIT;ARHGDIA;RUFY3;SPP1;ULK2;SPOCK1;NGEF;CDK5R1
regulation of cAMP metabolic process (GO:0030814)	26/113	0.0655838	0.579085	-0.753443	0.41161	GSK3A;VIPR2;ADM;ADRB1;CRHR1;PTHLH;GNAI2;GRM3;NPPC;HRH3;PALM;GRM8;DRD1;DRD2;NTRK1;PDE2A;ADCYAP1;MC1R;GNAL;ADORA2A;ADRB3;CRH;AVP;CALM1;VIP;MRAP2
positive regulation of protein catabolic process (GO:0045732)	29/130	0.0709762	0.583813	-0.764516	0.411443	GSK3A;LRRK2;PTEN;LPCAT1;FBXO22;HSPBP1;OAZ2;DNAJB2;FZR1;DVL1;AKT1;PACSIN3;ATG7;IER3;PLK3;NDFIP1;EGLN2;RHBDD3;USP5;UQCC2;FBXW7;NSMCE2;CSNK1E;PTK2;SGSM3;UBE2V2;STUB1;VIP;TRIM32
response to hypoxia (GO:0001666)	49/241	0.0786292	0.598767	-0.797691	0.409121	CITED2;UBE2D1;ADM;RORA;TRH;SLC2A8;TXN2;NPPC;PLAU;AKT1;PDK1;NKX3-1;PTGIS;ACSL6;SFRP1;ALDOC;UBA52;BECN1;CHRNA4;SDC2;ITPR1;KCNA5;CRHR1;PDLIM1;DPP4;PAK1;CCNB1;UCP3;LMNA;E2F1;UBQLN1;DRD2;EGR1;ARNT2;STAT5B;EGLN3;EGLN2;TGFB3;BNIP3;SMAD9;PML;PINK1;TH;GNB1;BCL2;TACC3;PAM;CPEB2;KCNK3
response to acid chemical (GO:0001101)	55/275	0.0803762	0.604736	-0.802907	0.403834	PID1;OXT;FZD10;IPO5;CTGF;CDH1;PTGDR;MEF2C;GPX1;HMGCS1;DUSP1;TESC;TACR1;WNT9A;NME1;SFRP1;RBP4;RRAGC;COL6A1;RRAGD;PPARG;PTGES;SLC22A6;LTK;TWF2;RXRB;WNT6;BRINP2;CCNB1;SOCS1;CYP11A1;HLCS;OXCT1;PDGFC;E2F1;ASIC2;RXRG;BRINP3;S100A10;NTRK1;EGR1;WNT10B;SLC10A3;ASNS;ASS1;FABP3;TH;PTK7;GNB1;BCL2;CDO1;LAMTOR3;LAMTOR5;BCL2L1;AARS
carbohydrate biosynthetic process (GO:0016051)	29/130	0.0709762	0.583813	-0.741726	0.399178	COLGALT2;CMAS;MAT2B;ENO2;IMPA2;AKT2;B3GALT1;CHST10;AKT1;MGAT2;PRKACB;EPM2A;CSGALNACT1;B3GALNT1;GOT1;MDH1;GFPT2;PGAM1;NR1D1;EXT1;RBP4;G6PC3;IMPAD1;CRY1;GAPDHS;ALDOC;UBA52;PFKM;ATF4
regulation of intracellular protein transport (GO:0033157)	45/219	0.0793437	0.600658	-0.778118	0.39663	FAM89B;MTCL1;LRRK2;CABP1;MFF;OAZ2;IPO5;SHH;CDH1;AKT2;MXI1;CHP2;DACT3;NLRP3;DMAP1;EMD;SEC16B;BCAS3;PLK3;LYPLA1;DMTN;JUP;TGFB3;SPHK1;PDE2A;IGF1;TMEM173;RANGAP1;MAPK14;CREB3;PPM1A;CYLD;PPM1B;SFRP2;CAMK4;PKIA;TLR9;TACC3;TLR7;GOPC;CAMK1;RBCK1;PKIG;VAMP2;CDK5R1
positive regulation of osteoblast differentiation (GO:0045669)	16/59	0.0490715	0.519727	-0.60483	0.395832	WNT10B;SMAD1;MEF2C;JUND;DLX5;HGF;ILK;IGF1;CYR61;NPPC;SFRP2;HEY1;FAM20C;WNT4;CD276;CTHRC1
positive regulation of interleukin-2 production (GO:0032743)	10/29	0.0359993	0.481761	-0.52215	0.381329	CD86;SASH3;STAT5A;IL1A;STAT5B;CD4;PDE4D;GLMN;PDE4B;CD276
cell cycle phase transition (GO:0044770)	56/280	0.0783059	0.598767	-0.743254	0.381202	SMARCB1;MCM8;CKS1B;PSMD8;ACTR1A;TUBA1A;PPP2R1A;PPAT;ENSA;CHEK1;PSMD3;NEK2;PIM2;NINL;CSNK1E;TUBG2;TUBG1;TUBA4A;CIT;PSMA5;CDC34;CCNE2;CCNE1;MCM5;PLCB1;UBA52;PRIM2;KHDRBS1;CAMK2D;BRSK2;LIN37;DCTN1;DCTN3;ACVR1B;PKMYT1;PSMB10;ORC5;CCNB1;RBBP4;PRKAR2B;EIF4EBP1;E2F1;PSMF1;CAMK2G;PLK4;PLK3;WNT10B;CDT1;CDKN2C;RRM2;RPA2;TUBB4B;TUBB4A;PSMC5;PTPRC;SPDYA
neurogenesis (GO:0022008)	12/39	0.0426058	0.50044	-0.548159	0.379473	OMP;TCF7;RITA1;TACC3;PCSK9;SPOCK1;TACC1;MAPT;CHAC1;KIF17;EPHB1;CIT
steroid biosynthetic process (GO:0006694)	25/108	0.0666811	0.579085	-0.691305	0.377664	IDI1;MVK;PRKAA2;INSIG1;ADM;TFCP2L1;CYP46A1;TM7SF2;NSDHL;CYP11A1;NPC1L1;PMVK;FDFT1;WNT4;FDPS;STARD3;HMGCS1;SRD5A3;DHCR24;PBX1;CYP39A1;SQLE;CRH;MVD;CFTR
regulation of sodium ion transport (GO:0002028)	16/60	0.0544835	0.541107	-0.613326	0.376667	CAMK2D;TESC;GLRX;ATP1A1;IKBKB;DLG1;P2RX4;FGF14;WNK2;AKT1;GPD1L;SCN5A;DRD2;FGF12;SCN4B;SCN1B
negative regulation of cellular response to oxidative stress (GO:1900408)	10/29	0.0359993	0.481761	-0.515034	0.376133	PINK1;BAG5;GPX1;HGF;LRRK2;PSAP;AKT1;PYCR1;MET;ATF4
single organismal cell-cell adhesion (GO:0016337)	48/235	0.0770125	0.59155	-0.714246	0.374986	NLGN1;NLGN2;PODXL2;SHC1;TTYH1;MEGF11;CTNND2;ITGB3;STXBP1;GCNT1;PLEK;NRXN3;ILK;NRXN2;ICAM4;THY1;ITGAL;NTN1;PIK3CG;CYR61;CDH7;SRPX2;CDH1;ITGAV;NCAM2;PIP5K1C;CTNNA2;CD34;P2RY12;KIRREL2;CDSN;CXADR;JUP;NEGR1;CAMSAP3;VMP1;DLG1;PTPRC;TNIP1;CDH10;TYRO3;ERF;BCL2;FAT1;PTPN6;CNTN4;TLN1;CDK5R1
response to oxygen levels (GO:0070482)	52/259	0.0832406	0.619623	-0.7767	0.371762	CITED2;UBE2D1;RORA;ADM;TRH;SLC2A8;TXN2;CTGF;NPPC;PLAU;AKT1;PDK1;NKX3-1;PTGIS;ACSL6;SFRP1;PICK1;ALDOC;UBA52;BECN1;CHRNA4;SDC2;ITPR1;KCNA5;CRHR1;PDLIM1;DPP4;PAK1;CCNB1;UCP3;LMNA;E2F1;UBQLN1;DRD2;ATG7;EGR1;ARNT2;STAT5B;EGLN3;EGLN2;TGFB3;BNIP3;SMAD9;PML;PINK1;TH;GNB1;BCL2;TACC3;PAM;CPEB2;KCNK3
carbohydrate derivative biosynthetic process (GO:1901137)	73/377	0.0810885	0.608362	-0.745743	0.370623	B4GALT2;GUCY1B3;CDA;COLGALT2;PIGU;CMAS;PGAP3;UXS1;ADK;PIGZ;ADM;SLC2A4;CWH43;PPCDC;HS6ST2;HS2ST1;MT-ATP6;NPPC;PPAT;PGM3;PHLDA1;HS3ST3B1;CSGALNACT1;GUCY1A3;VPS9D1;GLCE;OMD;CTPS2;DCK;NME1;DHDDS;ADORA2A;ADSSL1;CMPK1;TBPL1;CMPK2;MVD;B4GALT7;B4GALT5;HS3ST3A1;SDC2;AK1;GCNT1;ADCY2;UAP1;ATP1A1;MAT2B;ADCY5;EXTL2;NT5E;ATP5D;GCNT2;ST3GAL5;CHSY3;B4GALNT1;EXTL3;RRM2;FKRP;B3GAT3;GFPT2;SRD5A3;CHCHD10;B3GALT6;HS3…
negative regulation of homeostatic process (GO:0032845)	21/86	0.0599843	0.547408	-0.614537	0.370296	STAT5A;STAT5B;ACD;FCER1G;ITPR1;TNFRSF11B;MIF;HTR2A;BCL10;CARTPT;MCOLN1;PML;TRDN;MAFB;PTPRC;DDIT3;INPP5D;ERCC1;BCL2;GAS2L1;DRD2
regulation of establishment of protein localization (GO:0070201)	84/442	0.0870896	0.62063	-0.774857	0.369623	SNAP25;PID1;FAM89B;MTCL1;LRRK2;KRT20;IPO5;SCAMP5;PANX1;SHH;PPP3CC;CDH1;AKT2;CLEC5A;MYO18A;CHP2;DACT3;AKT1;CD34;EMD;BCAS3;LYPLA1;SPHK1;MIF;TMEM173;RANGAP1;DYNLL2;CREB3;IL1A;PPM1A;RBP4;PPM1B;SFRP2;ADORA2A;RER1;TLR9;TLR7;RBCK1;VAMP2;ARF6;RAMP3;ADRB1;CABP1;PIK3R1;MFF;PRKCZ;HDAC6;OAZ2;MAPK8;DPH3;MXI1;E2F1;NLRP3;DMAP1;DRD2;CD276;EXPH5;ATG5;SEC16B;PLK3;NDFIP2;DMTN;NDFIP1;RHBDD3;JUP;TGFB3;GLMN;PDE2A;VEGF…
negative regulation of response to oxidative stress (GO:1902883)	10/29	0.0359993	0.481761	-0.502425	0.366924	PINK1;BAG5;GPX1;HGF;LRRK2;PSAP;AKT1;PYCR1;MET;ATF4
hydrogen ion transmembrane transport (GO:1902600)	25/108	0.0666811	0.579085	-0.666049	0.363867	SLC47A1;MT-CO1;COX4I2;COX6A2;COX5A;ATP6AP1L;MT-ATP6;ATP5D;ATP6V1H;COX11;ATP6V1E1;COA6;ATP6V1C2;CYB5A;ATP6V0B;VPS9D1;MT-ATP8;SLC9A5;SLC9A6;UQCRQ;SLC9A9;ATP6V1B2;MT-CO2;MT-CO3;ATP6V0D1
positive regulation of dendrite development (GO:1900006)	12/39	0.0426058	0.50044	-0.524143	0.362847	PTPRD;SMAD1;NLGN1;RELN;CUX2;CUX1;IL1RAPL1;PALM;ILK;COBL;CAMK1;PACSIN1
tRNA aminoacylation for protein translation (GO:0006418)	14/49	0.0467012	0.510749	-0.538089	0.361529	YARS;CARS;TARSL2;DARS2;SARS;AIMP2;LARS2;PPA2;QARS;PPA1;MARS;GARS;EEF1E1;AARS
cellular response to topologically incorrect protein (GO:0035967)	22/92	0.0644606	0.578257	-0.643198	0.352304	PPP1R15A;KLHDC3;ZBTB17;GSK3A;SHC1;DCTN1;PPP2R5B;ASNS;ARFGAP1;HDAC6;TATDN2;VAPB;DDIT3;LMNA;DNAJB9;STUB1;HDGF;ATP6V0D1;TLN1;EXTL3;AARS;ATF4
negative regulation of mitotic cell cycle (GO:0045930)	45/219	0.0793437	0.600658	-0.691102	0.352275	ZWILCH;VPS4A;PRCC;PTEN;JADE1;UBE2D1;PSMB10;ANAPC11;PSMD8;CDC20;BRINP2;CCNB1;PCBP4;NACC2;CHEK1;PSMD3;PSMF1;NBN;HRAS;FBXO7;BRINP3;IER3;NKX3-1;PLK3;MBD4;MAD2L1BP;RPA2;WNT9A;DGKZ;MYO16;ZWINT;PML;FBXO31;PSMA5;DLG1;PSMC5;ZFYVE19;CCNG1;BCL2;AURKAIP1;FGFR3;UBA52;RAD9A;BCL2L1;MAD2L1
phosphatidylinositol 3-kinase signaling (GO:0014065)	9/23	0.0259462	0.412395	-0.397125	0.351763	LTK;C1QBP;TYRO3;HTR2A;PIK3R1;NYAP2;PIK3CG;MYO16;PIK3R5
protein transmembrane transport (GO:0071806)	13/44	0.0449113	0.508858	-0.512564	0.346281	RTN2;TOMM40;PEX19;TIMM23;TIMM22;PEX12;TOMM20;PEX14;PEX7;AKT2;TOMM70A;PEX5;TIMM17B
regulation of protein catabolic process (GO:0042176)	52/260	0.0869608	0.62063	-0.724158	0.345438	SAMD9L;GSK3A;LRRK2;PTEN;LPCAT1;PCSK9;UBE2D1;FBXO22;CDC20;SHH;PSMD3;AKT1;IER3;GPX1;USP5;FBXW7;NSMCE2;NRG1;RAD23A;CSNK1E;RAD23B;UCHL5;UBE2V2;HSPBP1;OAZ2;ANAPC11;PPP2CA;DNAJB2;FZR1;BAG5;DVL1;PACSIN3;PSMF1;WNT1;ATG7;DEDD;PLK3;WNT10B;EGLN2;NDFIP1;RHBDD3;UQCC2;GLMN;AZIN2;PML;PTK2;GIPC1;SGSM3;STUB1;VIP;TRIM32;MAD2L1
establishment of protein localization to plasma membrane (GO:0090002)	16/60	0.0544835	0.541107	-0.559824	0.343809	AMN;JUP;TESC;ARFRP1;TSPAN14;CDH1;PACS1;RAB26;PALM;FLOT1;TSPAN5;FLOT2;VAMP2;S100A10;PACSIN1;WNT4
modification-dependent macromolecule catabolic process (GO:0043632)	71/368	0.0885268	0.62063	-0.719823	0.343371	GSK3A;TGFB1I1;UBE2D1;ARRB1;FBXO22;PSMD8;CDC20;RNF115;UCHL1;KAT5;PTTG1;PSMD3;ARIH2;FBXO8;FBXO7;FBXO9;DIS3L2;FBXW4;USP5;USP43;FBXW7;USP2;RAD23A;RAD23B;UCHL5;CIT;PSMA5;RNF126;CDC34;DDIT3;RBCK1;SQSTM1;UBA52;DTL;USP13;RNF8;RNF4;HDAC6;PSMB10;ANAPC11;DNAJB2;ZNRF1;PPP2CB;FZR1;CCNB1;MTA1;OS9;USP50;DNAJB9;TBL1X;PSMF1;WNT1;NDFIP1;FBXL19;PML;FBXO31;CYLD;PSMC5;PINK1;UBE2S;DNAJC10;TTC3;UBA2;ERCC8;STUB1;FBXL2;S…
mitotic cell cycle checkpoint (GO:0007093)	24/103	0.0677437	0.583813	-0.636196	0.342385	PLK3;MBD4;ZWILCH;VPS4A;PRCC;UBE2D1;RPA2;MAD2L1BP;WNT9A;DGKZ;ZWINT;ANAPC11;FBXO31;CDC20;DLG1;CCNB1;ZFYVE19;CCNG1;NBN;HRAS;BCL2L1;RAD9A;MAD2L1;IER3
toll-like receptor 10 signaling pathway (GO:0034166)	17/65	0.0550226	0.541107	-0.550713	0.338214	MAP2K3;MEF2C;DUSP3;FOS;MAPK14;IKBKB;MAPK11;MAPK9;RPS6KA3;MAPK8;RPS6KA2;RPS6KA1;IKBKG;UBE2V1;UBA52;NFKBIB;MAPK3
neuropeptide signaling pathway (GO:0007218)	26/114	0.0703673	0.583813	-0.627922	0.337932	NPSR1;NXPH2;NXPH3;NXPH4;GPR83;CRHR1;PCSK1N;GLRA2;NPY;PENK;KISS1R;QRFPR;TAC1;NTSR1;ECEL1;PKDREJ;SORCS1;SSTR1;CARTPT;PDYN;SSTR2;HCRTR1;ADCYAP1;GAL;GLRB;SCG5
regulation of transforming growth factor beta receptor signaling pathway (GO:0017015)	24/103	0.0677437	0.583813	-0.627712	0.337819	SMAD2;PPP1R15A;CITED1;FAM89B;ZFYVE9;CAV2;CITED2;TGFB3;TGFB1I1;LDLRAD4;UCHL5;PPP1CA;PPM1A;STK11;EID2;ING2;GIPC1;ADAMTSL2;PMEPA1;PIN1;STUB1;WNT1;UBA52;DAND5
toll-like receptor 5 signaling pathway (GO:0034146)	17/65	0.0550226	0.541107	-0.547373	0.336163	MAP2K3;MEF2C;DUSP3;FOS;MAPK14;IKBKB;MAPK11;MAPK9;RPS6KA3;MAPK8;RPS6KA2;RPS6KA1;IKBKG;UBE2V1;UBA52;NFKBIB;MAPK3
positive regulation of organelle organization (GO:0010638)	66/340	0.0901446	0.62063	-0.69435	0.331219	GSK3A;PLEK;PTEN;STMN2;BRK1;ARRB1;ARHGEF10L;BRCA1;MYLK3;CTGF;RGS2;PPP3CC;AKT2;C1QBP;AKT1;SYNPO;HRAS;NCK1;BCAS3;ARHGEF15;ATPIF1;TPM1;NSMCE2;ARID5A;TACR1;DYNLL2;HCK;IL1A;SFRP1;TAL1;EVL;MAPT;PLCB1;JDP2;ARF6;CTBP1;WBP2;KATNB1;PLA2G6;MFF;PAK1;MAPK8;CCNB1;KISS1R;E2F1;NCKAP1L;APOPT1;BAK1;TAC1;WNT4;S100A10;MAPK3;PLK4;MOAP1;SYT1;UQCC2;BNIP3;LIMK1;NAP1L2;IGF1;PML;DLG1;PINK1;BCL2;GRB2;EIF4G3
positive regulation of cytoskeleton organization (GO:0051495)	31/142	0.0770537	0.59155	-0.627684	0.32954	PLEK;STMN2;BRK1;KATNB1;ARHGEF10L;MYLK3;CTGF;PAK1;CCNB1;RGS2;KISS1R;NCKAP1L;SYNPO;TAC1;HRAS;S100A10;WNT4;NCK1;PLK4;BCAS3;ARHGEF15;TPM1;LIMK1;TACR1;HCK;DLG1;SFRP1;GRB2;EVL;MAPT;ARF6
organic hydroxy compound metabolic process (GO:1901615)	90/476	0.0855645	0.62063	-0.688554	0.328454	DMGDH;CITED1;PTEN;GDE1;LPCAT1;PCSK9;CYP46A1;SLC6A3;NUDT3;PLB1;TM7SF2;NUDT4;NSDHL;IMPA2;PPIP5K2;SMPD1;EPM2A;STARD3;PCYT1B;HMGCS1;PLA2G4E;SPHK1;SREBF2;INPP4A;CYP39A1;PLA2G15;MINPP1;INPP4B;PHOSPHO1;RBP4;PLCB4;IMPAD1;CRH;MVD;PLCB1;SMPDL3B;PLCB2;CFTR;CDS1;IDI1;MTPN;MVK;PRKAA2;PDE1B;INSIG1;PTAFR;CHAT;ALOX12;PLA2G6;GDPD5;MTMR7;ALDH3B2;LDHB;INPP5A;DDT;NPC1L1;RDH11;CYP11A1;INPP5D;PMVK;GCNT4;DRD1;SNCB;DRD2…
regulation of interleukin-2 production (GO:0032663)	13/45	0.0508305	0.524142	-0.500037	0.32302	CD86;SASH3;STAT5A;STAT5B;LAG3;PDE4D;GLMN;IL1A;CD4;KAT5;PDE4B;CD34;CD276
proton transport (GO:0015992)	29/131	0.075693	0.587551	-0.607123	0.322864	SLC47A1;MT-CO1;COX4I2;COX6A2;COX5A;MT-ATP6;ATP6AP1L;UCP3;ATP5D;ATP6V1H;COX11;ATP6V1E1;ATP6V1D;COA6;ATP6V1C2;CYB5A;ATP6V0B;VPS9D1;SLC15A2;SLC4A11;MT-ATP8;SLC9A5;SLC9A6;UQCRQ;SLC9A9;ATP6V1B2;MT-CO2;MT-CO3;ATP6V0D1
regulation of cellular response to oxidative stress (GO:1900407)	13/45	0.0508305	0.524142	-0.498356	0.321934	GPX1;FBXW7;LRRK2;HGF;PYCR1;HDAC6;PINK1;BAG5;PSAP;UBQLN1;AKT1;MET;ATF4
sensory perception of pain (GO:0019233)	14/50	0.0524574	0.531934	-0.50794	0.32063	NLGN2;MME;CHRNA4;KCNIP3;OPRK1;ADRB1;ADCYAP1;FAM134B;UCHL1;P2RX4;MC1R;PENK;TAC1;MAPK3
nucleosome organization (GO:0034728)	27/120	0.0739167	0.583813	-0.589071	0.317023	SMARCD1;NAA60;SMARCD3;SMARCB1;RNF8;CHD5;CENPA;HIRA;RBBP4;H1FX;SMYD3;CENPW;H2AFX;HMGA1;NAP1L3;NAP1L2;NAP1L1;NAP1L5;NAP1L4;CENPH;H2AFY2;KAT6B;HAT1;ANP32E;CENPN;ITGB3BP;TSPYL5
muscle system process (GO:0003012)	48/237	0.0845169	0.62063	-0.661804	0.315694	HCN4;CHRM3;CAMK2D;VIPR1;TSHZ3;RAP1GDS1;MYL6B;ATP1A1;HTR2A;PLA2G6;CLCN1;RGS2;DRD1;SCN5A;DRD2;EMD;KCNJ2;SCN1B;KCNH2;MAP2K3;GUCY1A3;MEF2C;MYBPC1;TPM3;KCNJ12;TNNC1;PDE4D;TPM1;HTR1D;VEGFB;TACR1;IGF1;SSTR2;KLHL41;TRDN;MYL4;GNAO1;ACTA1;DLG1;MYH2;JSRP1;MYH3;P2RX4;TCAP;CALM1;TLN1;SCN4B;MYH7
cellular component morphogenesis (GO:0032989)	83/437	0.0892924	0.62063	-0.659795	0.314736	GALNT11;PID1;RAB3A;CITED1;ITGB3;LRRK2;LST1;PTEN;ILK;TFCP2L1;STK11;SEPT7;HEY1;CDH1;BASP1;STMN1;FLOT1;DACT2;ITGAV;SOX6;EPHB1;EPHB3;NDEL1;EOMES;MEF2C;HGF;STRADB;NOG;SHROOM2;NRG1;ISL1;SRCIN1;SLC9A6;TBC1D20;ADORA2A;RILPL1;DCX;TYRO3;NUMB;S100A6;MET;GAS7;RTN4R;BRSK2;ATL1;SDC2;SEMA3A;ASAP1;NYAP2;MFF;RTN4;PSMB10;PAK1;RELN;SLITRK1;HRH2;EPB41L3;DVL1;MAP6;APBB1;CTNNA2;DRD2;ATG7;WNT4;PACSIN1;NTRK1;FZD2;JUP;FZ…
regulation of cellular response to insulin stimulus (GO:1900076)	13/45	0.0508305	0.524142	-0.485012	0.313314	OSBPL8;NGFR;GSK3A;PID1;PRKCB;GPR21;TSC1;PRKCZ;REPIN1;SOCS3;LMBRD1;SOCS1;AKT2
calcium ion transport (GO:0006816)	44/215	0.0854604	0.62063	-0.65558	0.312725	CAMK2D;RAMP3;CHRNA4;ITPR1;HTR2A;CORO1A;CTGF;PANX1;CACNG6;CACNG7;CRACR2A;NPY;CHRNA10;ITGAV;DRD2;CACNG2;CAMK2G;TRPM6;CACNG3;CACNG4;TRPM4;ASIC1;P2RY12;TRPC7;TRPC3;PRKCB;CACNA2D1;PDE2A;TRPV2;CACNA2D2;ATP2B2;PKDREJ;CACNA2D4;MCOLN1;TRDN;SLC8A3;CACNB3;CACNB4;P2RX4;PTPRC;TRPV6;DDIT3;IL1RAPL1;TPT1
positive regulation of ion transmembrane transporter activity (GO:0032414)	13/45	0.0508305	0.524142	-0.479001	0.309431	KCNJ11;TESC;AKAP7;ADRB1;GLRX;TRDN;IKBKB;CRACR2A;RELN;GAL;WNK2;CALM1;CFTR
MyD88-dependent toll-like receptor signaling pathway (GO:0002755)	20/82	0.0657324	0.579085	-0.566065	0.309245	MAP2K3;MEF2C;DUSP3;FOS;MAPK14;IKBKB;MAPK11;RPS6KA3;MAPK9;MAPK8;TNIP1;RPS6KA2;RPS6KA1;TLR9;TLR7;UBE2V1;IKBKG;UBA52;NFKBIB;MAPK3
mitotic cell cycle phase transition (GO:0044772)	55/277	0.0875151	0.62063	-0.64824	0.309224	SMARCB1;MCM8;CKS1B;PSMD8;ACTR1A;TUBA1A;PPP2R1A;PPAT;ENSA;CHEK1;PSMD3;NEK2;PIM2;NINL;CSNK1E;TUBG2;TUBG1;TUBA4A;CIT;PSMA5;CDC34;CCNE2;CCNE1;MCM5;PLCB1;UBA52;PRIM2;KHDRBS1;CAMK2D;BRSK2;LIN37;DCTN1;DCTN3;ACVR1B;PKMYT1;PSMB10;ORC5;CCNB1;RBBP4;PRKAR2B;EIF4EBP1;E2F1;PSMF1;CAMK2G;PLK4;PLK3;WNT10B;CDT1;CDKN2C;RRM2;RPA2;TUBB4B;TUBB4A;PSMC5;SPDYA
intrinsic apoptotic signaling pathway in response to oxidative stress (GO:0008631)	8/18	0.0205989	0.37273	-0.307912	0.303879	GPX1;DIABLO;CASP3;ARL6IP5;BCL2;PML;PDK1;MAP3K5
positive regulation of cell adhesion (GO:0045785)	36/171	0.0857933	0.62063	-0.633217	0.302058	CITED2;ILK;DMP1;ALOX12;ITGAL;PRKCZ;CX3CL1;CYR61;FSTL3;PREX1;C1QBP;ABI3BP;SPP1;GCNT2;ITGAV;NCKAP1L;IL12A;KIFAP3;EDIL3;S100A10;WNT4;DMTN;TPM1;VEGFC;TSC1;NRG1;DUSP26;VAV1;SFRP1;CCDC80;SFRP2;SMOC1;VWC2;CDH13;PTPN6;RELL2
positive regulation of excitatory postsynaptic membrane potential (GO:2000463)	8/18	0.0205989	0.37273	-0.305204	0.301207	RIMS2;STX1B;NLGN1;NLGN2;CUX2;RELN;PTEN;PRKCZ
regulation of ion homeostasis (GO:2000021)	34/160	0.0854034	0.62063	-0.602214	0.287269	CAMK2D;LRRK2;ITPR1;OXT;ALOX12;HTR2A;THY1;PPP2R3C;BAK1;SCN5A;DRD1;DRD2;TAC1;SCN1B;SLC30A3;TRPC3;PDE4D;SLC30A4;CCK;TACR1;MCOLN1;PML;TRDN;P2RX4;PTPRC;ADORA2A;DDIT3;WNK2;BCL2;PTPN6;AVP;GPD1L;CALM1;FGF12
developmental maturation (GO:0021700)	33/154	0.0827178	0.616669	-0.583716	0.282181	L3MBTL3;RAB3A;TUSC2;STXBP1;PTEN;NTN4;TFCP2L1;FOXO3;PCSK4;RND1;LYL1;CCNB1;RPS6KA2;PALM;SIX3;HES5;SNAPIN;FZD5;EPHA8;POU2F2;REC8;ZDHHC15;CABYR;TAL1;DDIT3;ID2;FAM20C;PPARG;PGR;FGFR3;CFTR;CDK5R2;CDK5R1
modification-dependent protein catabolic process (GO:0019941)	70/364	0.0941735	0.623327	-0.593491	0.280534	GSK3A;TGFB1I1;UBE2D1;ARRB1;FBXO22;PSMD8;CDC20;RNF115;UCHL1;PTTG1;KAT5;PSMD3;ARIH2;FBXO8;FBXO7;FBXO9;FBXW4;USP5;FBXW7;USP43;USP2;RAD23A;RAD23B;UCHL5;CIT;PSMA5;RNF126;CDC34;DDIT3;RBCK1;UBA52;DTL;SQSTM1;USP13;RNF8;RNF4;PSMB10;HDAC6;ANAPC11;DNAJB2;ZNRF1;PPP2CB;CCNB1;FZR1;MTA1;OS9;DNAJB9;USP50;TBL1X;PSMF1;WNT1;NDFIP1;FBXL19;PML;FBXO31;CYLD;PSMC5;PINK1;UBE2S;DNAJC10;TTC3;UBA2;ERCC8;STUB1;FBXL2;SAE1;FBX…
cellular response to inorganic substance (GO:0071241)	25/110	0.0768489	0.59155	-0.533342	0.28001	CD86;BECN1;CAMK2D;GSK3A;LRRK2;RASGRP2;FSTL3;SHH;MAPK8;CCNB1;CDH1;CYP11A1;CHP2;SCN5A;JUNB;MEF2C;JUND;DMTN;BNIP3;FOS;TH;RASA4;ID2;PPARG;KCNK3
vesicle docking involved in exocytosis (GO:0006904)	10/29	0.0359993	0.481761	-0.376008	0.274601	STX1B;SNAP25;BLOC1S6;STXBP1;PLEK;RABEPK;YKT6;STX1A;SYTL2;VTI1B
multi-organism behavior (GO:0051705)	19/77	0.0661931	0.579085	-0.501799	0.274136	CNTFR;CNTNAP2;THRB;HEXB;NRXN3;PTEN;NRXN2;OXT;TACR1;DACH1;TH;CYP11A1;PENK;PPP1R1B;DVL1;GCNT4;AVP;DRD1;HRAS
regulation of cellular protein catabolic process (GO:1903362)	33/155	0.0875549	0.62063	-0.558722	0.266522	LRRK2;PTEN;PCSK9;UBE2D1;FBXO22;HSPBP1;ANAPC11;CDC20;DNAJB2;SHH;BAG5;DVL1;AKT1;PSMF1;WNT1;PLK3;WNT10B;GPX1;USP5;UQCC2;FBXW7;NSMCE2;GLMN;RAD23A;CSNK1E;RAD23B;PML;UCHL5;PTK2;GIPC1;UBE2V2;STUB1;MAD2L1
response to inorganic substance (GO:0010035)	71/370	0.0951253	0.623779	-0.553253	0.261113	CD86;GSK3A;LRRK2;PTEN;SLC6A3;SHH;CDH1;FNTB;CHP2;SCN5A;B2M;JUNB;MAP3K5;MEF2C;GPX1;HMGCS1;LIG1;TRPC3;GPX3;DUSP1;SPHK1;TNNC1;FOS;TACR1;GLRX2;ACTA1;IL1A;RASA4;TNNT2;EEF1A2;PPARG;PTGES;CUTA;OSER1;BECN1;CAMK2D;PEF1;LPO;TNFRSF11B;RASGRP2;HDAC6;FSTL3;PPP2CB;MAPK9;MAPK8;CCNB1;CYP11A1;UCP3;ATP5D;KCNMB4;STAT6;BAK1;DRD2;NTRK1;WNT10B;TFAP2B;DMTN;JUND;KCNIP1;SYT1;BNIP3;FANCC;APTX;ASS1;GNAO1;TH;ID2;BCL2;CALM1;P…
plasma membrane organization (GO:0007009)	27/121	0.0789857	0.599801	-0.509534	0.260452	RAMP3;DYSF;PTEN;ZDHHC22;FNBP1L;PRKCZ;ARFRP1;CDH1;RAB26;AKT2;PALM;EPB41L3;FLOT1;AKT1;PACSIN3;GPR158;PACSIN1;AMN;FCER1G;TESC;AHNAK2;MYO5A;XKR8;DLG1;MYH2;PACS1;VAMP2
positive regulation of ossification (GO:0045778)	20/83	0.0714053	0.583813	-0.481987	0.259393	WNT10B;SMAD1;MEF2C;JUND;TGFB3;DLX5;HGF;ILK;OXT;IGF1;TACR1;CYR61;NPPC;SFRP2;HEY1;FAM20C;TAC1;CD276;WNT4;CTHRC1
organic hydroxy compound biosynthetic process (GO:1901617)	35/166	0.0879961	0.62063	-0.537835	0.256558	CDS1;IDI1;MVK;PRKAA2;CITED1;INSIG1;PTAFR;CHAT;ALOX12;CYP46A1;SLC6A3;TM7SF2;NSDHL;IMPA2;CYP11A1;DDT;NPC1L1;PMVK;IP6K3;FDFT1;FDPS;PCYT1B;GOT1;HMGCS1;MYO5A;DHCR24;CYP39A1;SQLE;PHOSPHO1;MC1R;TH;IMPAD1;MVD;PFKM;CFTR
vasodilation (GO:0042311)	9/24	0.031426	0.460852	-0.330824	0.256282	P2RX4;GPX1;KCNJ8;ADORA2A;ADRB3;ADRB1;DRD1;CFTR;ATG5
regulation of skeletal muscle tissue development (GO:0048641)	16/61	0.0602951	0.547913	-0.425688	0.25611	HDAC5;WNT10B;MEF2C;UQCC2;USP2;ILK;NR1D2;MAPK14;FBXO22;KLHL41;SHH;DDIT3;BCL2;SMYD1;MKX;PLCB1
innate immune response-activating signal transduction (GO:0002758)	31/144	0.0868296	0.62063	-0.535179	0.255291	CD86;UNC93B1;UBE2D1;BCL10;IKBKB;MAPK9;RPS6KA3;MAPK8;CTSK;RPS6KA2;RPS6KA1;IKBKG;CTSB;MAPK3;MAP2K3;MEF2C;DUSP3;FOS;MAPK14;HCK;MAPK11;CYLD;TNIP1;OTULIN;TLR9;TLR7;UBE2V1;PIK3AP1;UBA52;NFKBIB;BIRC3
regulation of muscle cell differentiation (GO:0051147)	27/122	0.084286	0.62063	-0.531207	0.253397	HDAC5;GSK3A;SETD3;TSHZ3;ILK;ADRB1;FBXO22;MYLK3;EFNB2;SHH;SMYD1;BNIP2;CTNNA2;CD53;MEF2C;NRG1;MAPK14;MAPK12;KLHL41;RCAN1;MAPK11;DDIT3;BCL2;CAMK1;MKX;PLCB1;RBM24
DNA damage checkpoint (GO:0000077)	19/77	0.0661931	0.579085	-0.463428	0.253173	MBD4;PLK5;H2AFX;RPA2;BRCA1;MAPK14;DGKZ;FBXO31;FZR1;BRIP1;CHEK1;CCNG1;E2F1;RAD1;INTS7;NBN;DTL;RAD9A;IER3
regulation of protein targeting (GO:1903533)	35/167	0.0928638	0.62063	-0.529445	0.252556	FAM89B;MTCL1;LRRK2;CABP1;MFF;IPO5;SHH;CDH1;AKT2;MXI1;CHP2;DACT3;NLRP3;DMAP1;EMD;DMTN;JUP;TGFB3;SPHK1;PDE2A;IGF1;TMEM173;MAPK14;CYLD;CREB3;PPM1A;PPM1B;SFRP2;PKIA;TLR9;TACC3;TLR7;RBCK1;PKIG;CDK5R1
positive regulation of cAMP metabolic process (GO:0030816)	18/72	0.0665014	0.579085	-0.458718	0.2506	NTRK1;GSK3A;VIPR2;ADM;ADRB1;PTHLH;CRHR1;ADCYAP1;MC1R;GNAL;ADRB3;ADORA2A;CRH;AVP;DRD1;CALM1;VIP;MRAP2
regulation of nuclease activity (GO:0032069)	18/72	0.0665014	0.579085	-0.451297	0.246546	ZBTB17;KLHDC3;GSK3A;DCTN1;SHC1;PPP2R5B;ASNS;ARFGAP1;TATDN2;VAPB;DDIT3;LMNA;DNAJB9;HDGF;ATP6V0D1;TLN1;EXTL3;ATF4
endoplasmic reticulum unfolded protein response (GO:0030968)	20/83	0.0714053	0.583813	-0.456421	0.245634	PPP1R15A;KLHDC3;ZBTB17;GSK3A;DCTN1;SHC1;PPP2R5B;ASNS;ARFGAP1;TATDN2;VAPB;DDIT3;LMNA;DNAJB9;HDGF;TLN1;ATP6V0D1;EXTL3;AARS;ATF4
regulation of cyclic nucleotide metabolic process (GO:0030799)	29/133	0.0857635	0.62063	-0.512123	0.244293	GSK3A;VIPR2;ADM;ADRB1;CRHR1;PTHLH;GNAI2;GRM3;NPPC;HRH3;PALM;GRM8;DRD1;DRD2;NTRK1;GUCY1A3;FZD2;PDE2A;RUNDC3A;ADCYAP1;GNAL;MC1R;ADORA2A;ADRB3;CRH;AVP;CALM1;VIP;MRAP2
regulation of cell-matrix adhesion (GO:0001952)	19/78	0.0720887	0.583813	-0.446267	0.24017	BCAS3;DMTN;DAPK3;PTEN;ILK;CASK;VEGFC;TSC1;PIK3R1;EFNA5;ARHGAP6;PRKCZ;PTK2;SFRP1;PLAU;BCL2;CDH13;S100A10;WNT4
positive regulation of protein kinase B signaling (GO:0051897)	19/78	0.0720887	0.583813	-0.440512	0.237072	OSBPL8;GPX1;VEGFB;ILK;NRG1;IGF1;MEIS3;PIK3CG;PTK2;PIK3R5;RASD2;PINK1;MC1R;C1QBP;GCNT2;SPRY2;HPSE;HBEGF;TSPYL5
negative regulation of ion transport (GO:0043271)	22/94	0.0752688	0.585185	-0.429027	0.229884	KCNH2;CAMK2D;CAB39;KCNA5;HTR2A;TRH;CABP1;CRHR1;TRDN;GNAO1;ADCYAP1;HRH3;AKT2;BCL2;AKT1;PACSIN3;GNB5;CALM1;VIP;DRD2;FGF12;ATF4
regulation of skeletal muscle fiber development (GO:0048742)	11/35	0.0458619	0.508858	-0.337491	0.228004	HDAC5;MEF2C;DDIT3;BCL2;ILK;SMYD1;MKX;MAPK14;PLCB1;FBXO22;KLHL41
trivalent inorganic cation transport (GO:0072512)	11/35	0.0458619	0.508858	-0.330454	0.223251	ATP6V0B;STEAP3;ATP6V1B2;ATP6V1H;LMTK2;MCOLN1;ATP6V0D1;ATP6V1E1;ATP6V1D;ATP6V1C2;RAB11B
ubiquitin-dependent protein catabolic process (GO:0006511)	68/355	0.102762	0.647238	-0.50931	0.221571	GSK3A;TGFB1I1;UBE2D1;ARRB1;FBXO22;PSMD8;CDC20;RNF115;UCHL1;KAT5;PTTG1;PSMD3;ARIH2;FBXO8;FBXO7;FBXO9;FBXW4;USP5;USP43;FBXW7;USP2;RAD23A;RAD23B;UCHL5;CIT;PSMA5;RNF126;CDC34;DDIT3;RBCK1;SQSTM1;UBA52;DTL;USP13;RNF8;RNF4;HDAC6;PSMB10;ANAPC11;DNAJB2;ZNRF1;PPP2CB;FZR1;CCNB1;MTA1;OS9;USP50;DNAJB9;TBL1X;PSMF1;WNT1;NDFIP1;FBXL19;PML;FBXO31;CYLD;PSMC5;PINK1;UBE2S;DNAJC10;TTC3;ERCC8;STUB1;FBXL2;FBXL4;BAP1;RN…
ER-nucleus signaling pathway (GO:0006984)	22/94	0.0752688	0.585185	-0.412814	0.221197	PPP1R15A;ZBTB17;KLHDC3;GSK3A;SHC1;DCTN1;INSIG1;PPP2R5B;ASNS;ARHGEF10L;ARFGAP1;TATDN2;VAPB;DDIT3;LMNA;DNAJB9;HDGF;ATP6V0D1;TLN1;EXTL3;AARS;ATF4
ferric iron transport (GO:0015682)	11/35	0.0458619	0.508858	-0.314914	0.212752	ATP6V0B;STEAP3;ATP6V1B2;ATP6V1H;LMTK2;MCOLN1;ATP6V0D1;ATP6V1E1;ATP6V1D;ATP6V1C2;RAB11B
glycerophospholipid biosynthetic process (GO:0046474)	37/178	0.0929167	0.62063	-0.43468	0.207351	CDS1;PIGU;LPGAT1;PGAP3;CHAT;PTEN;LPCAT1;PIGZ;PIK3R2;ABHD5;PLD6;PIK3R1;CWH43;PLA2G6;PIK3R6;PIK3CG;PLD3;AGPAT3;PLB1;MTMR7;PIK3R5;PGS1;INPP5D;PIP5K1C;CDIPT;PCYT1B;PNPLA8;PLA2G4E;MBOAT7;GPCPD1;INPP4A;INPP4B;PHOSPHO1;ETNK2;LPCAT4;GPD1L;MGLL
calcium ion transmembrane transport (GO:0070588)	28/128	0.0877759	0.62063	-0.427845	0.204091	ITPR1;PANX1;CACNG6;CACNG7;CHRNA10;ITGAV;CACNG2;TRPM6;CACNG3;CACNG4;TRPM4;ASIC1;TRPC7;P2RY12;TRPC3;CACNA2D1;PDE2A;TRPV2;CACNA2D2;ATP2B2;PKDREJ;CACNA2D4;MCOLN1;SLC8A3;CACNB3;CACNB4;TRPV6;IL1RAPL1
neuron projection extension (GO:1990138)	11/35	0.0458619	0.508858	-0.296415	0.200254	EMX1;SLC9A6;SEMA3A;DVL1;RAPH1;DCX;ULK2;MAPT;PRKCZ;DCLK1;NDEL1
positive regulation of cell morphogenesis involved in differentiation (GO:0010770)	27/123	0.0898203	0.62063	-0.416573	0.198714	ROBO2;TGFB1I1;TWF2;ILK;RND2;NTN1;PREX1;MAPK9;STK11;RELN;CUX2;CUX1;C1QBP;ARHGDIA;GCNT2;S100A10;NDEL1;SMAD2;SMAD1;NGFR;DMTN;TGFB3;LIMK1;TRPV2;PTPRD;IL1RAPL1;MAPT
regulation of striated muscle tissue development (GO:0016202)	25/112	0.0880227	0.62063	-0.413725	0.197355	MTPN;HDAC5;GSK3A;ILK;ADRB1;FBXO22;EFNB2;SHH;CCNB1;FGF9;SMYD1;WNT10B;MEF2C;UQCC2;NOG;USP2;NR1D2;NRG1;MAPK14;KLHL41;RBP4;DDIT3;BCL2;MKX;PLCB1
activation of protein kinase activity (GO:0032147)	50/252	0.0999354	0.643695	-0.447907	0.197317	ITGB3;LRRK2;ARRB1;STK11;GRM4;IKBKG;MAP3K6;HRAS;PRKACB;MAP3K5;MAP2K3;MAP4K2;HGF;STRADB;NRG1;CARTPT;ADRA2B;PRKAR1B;NRG3;PRKAR1A;MET;UBA52;AVPI1;SHC2;CAB39;SHC1;C5AR1;LPAR2;ADCY2;PRKCZ;ADCY5;GNAI2;GNG3;PPP2R3C;PRKAR2B;PDGFC;KISS1R;DRD2;MARK2;MAPK3;NTRK1;GADD45A;TGFB3;MAPK14;TPX2;MAPK11;DLG1;PINK1;PTPRC;MAP3K10
protein catabolic process (GO:0030163)	53/269	0.100273	0.643695	-0.446895	0.196871	GSK3A;PCSK9;UBE2D1;ARRB1;PSMD8;CDC20;UCHL1;KAT5;PTTG1;PSMD3;AKT1;FBXO9;LYPLA1;FBXW7;RAD23A;RAD23B;RNF41;CIT;PSMA5;RNF126;CDC34;DDIT3;RBCK1;UBA52;RNF4;PSMB10;ANAPC11;DNAJB2;ZNRF1;PPP2CB;FZR1;CCNB1;MTA1;OS9;DNAJB9;TBL1X;PSMF1;LDLR;ATG7;FBXL19;BNIP3;NR1D1;PML;FBXO31;PSMC5;UBE2S;RAB12;DNAJC10;ERCC8;STUB1;HPSE;RNF187;MAD2L1
transforming growth factor beta receptor signaling pathway (GO:0007179)	29/134	0.0911222	0.62063	-0.410968	0.19604	PPP1R15A;CITED1;ZFYVE9;CITED2;UBE2D1;PTPRK;NLK;DUSP15;PRKCZ;PARD6A;FNTA;GCNT2;PMEPA1;JUNB;SMAD2;SMAD1;TGFB3;SMAD9;FOS;PTK2;PML;UCHL5;PPP1CA;CDK9;PPM1A;ZYX;STUB1;UBA52;UBE2M
endochondral ossification (GO:0001958)	10/30	0.0422513	0.50044	-0.280504	0.194184	CSGALNACT1;PEX7;PHOSPHO1;MEF2C;DLX5;IMPAD1;SCX;MEF2D;FGFR3;PTHLH
regulation of adenylate cyclase activity (GO:0045761)	16/62	0.0665158	0.579085	-0.347688	0.189944	NTRK1;VIPR2;ADRB1;CRHR1;GNAI2;GRM3;ADCYAP1;GNAL;ADRB3;HRH3;ADORA2A;PALM;DRD1;CALM1;VIP;DRD2
replacement ossification (GO:0036075)	10/30	0.0422513	0.50044	-0.273251	0.189163	CSGALNACT1;PEX7;PHOSPHO1;MEF2C;DLX5;IMPAD1;SCX;FGFR3;MEF2D;PTHLH
negative regulation of developmental growth (GO:0048640)	13/46	0.0572628	0.547408	-0.311141	0.187482	GSK3A;SEMA3A;NOG;NTN1;RTN4;RBP4;SFRP1;SFRP2;GAL;SPP1;ULK2;FGFR3;CDK5R1
entrainment of circadian clock by photoperiod (GO:0043153)	8/18	0.0205989	0.37273	-0.183008	0.180611	MTA1;ID2;BHLHE40;CRY2;CRY1;PML;PPP1CA;NR2F6
cGMP metabolic process (GO:0046068)	9/24	0.031426	0.460852	-0.233114	0.180589	GUCY1A3;NPPC;GUCY1B3;PDE10A;PDE1B;PDE1A;PDE2A;RORA;ATP2B2
cellular response to decreased oxygen levels (GO:0036294)	23/101	0.0856144	0.62063	-0.373153	0.178001	EGR1;EGLN3;EGLN2;PTGIS;CITED2;BNIP3;UBE2D1;RORA;PINK1;SFRP1;CCNB1;GNB1;LMNA;UBQLN1;E2F1;BCL2;AKT1;PICK1;UBA52;CPEB2;KCNK3;NKX3-1;PDK1
proteolysis involved in cellular protein catabolic process (GO:0051603)	74/391	0.108333	0.651059	-0.413386	0.177407	GSK3A;TGFB1I1;UBE2D1;ARRB1;FBXO22;PSMD8;CDC20;RNF115;UCHL1;PTTG1;KAT5;CTSK;PSMD3;ARIH2;FBXO8;FBXO7;CTSB;FBXO9;FBXW4;USP5;FBXW7;USP43;USP2;RAD23A;RAD23B;UCHL5;RNF41;CIT;PSMA5;RNF126;CDC34;DDIT3;RBCK1;UBA52;DTL;SQSTM1;USP13;RNF8;RNF4;PSMB10;HDAC6;ANAPC11;DNAJB2;ZNRF1;PPP2CB;CCNB1;FZR1;MTA1;OS9;DNAJB9;USP50;TBL1X;PSMF1;WNT1;NDFIP1;FBXL19;NR1D1;PML;FBXO31;CYLD;PSMC5;PINK1;UBE2S;DNAJC10;TTC3;UBA2;ERCC…
gamma-aminobutyric acid signaling pathway (GO:0007214)	9/24	0.031426	0.460852	-0.226927	0.175795	GABRA1;CACNB4;GABRA4;GABRA3;PLCL2;GABRG3;GNAI2;GABRG1;ATF4
response to cAMP (GO:0051591)	21/90	0.0824474	0.61559	-0.356774	0.173097	HCN4;WNT10B;EGR1;DMTN;CITED1;EGR4;DUSP1;PDE4D;PTPRN;AKAP7;OXT;FOS;SLC6A3;ASS1;NME1;SLC8A3;CYP11A1;CDO1;JUNB;HCN2;CFTR
long-term synaptic potentiation (GO:0060291)	10/30	0.0422513	0.50044	-0.247063	0.171034	EGR1;SNAP25;LRRTM2;CRH;NPTN;PTEN;DRD1;PRKCZ;VAMP2;CRHR1
DNA strand elongation (GO:0022616)	11/35	0.0458619	0.508858	-0.25023	0.169052	RFC5;PRIM2;RFC3;RFC4;LIG1;RFC2;MCM8;POLD1;GINS4;RPA2;MCM5
peptidyl-serine phosphorylation (GO:0018105)	20/84	0.0774009	0.593285	-0.317821	0.165928	HIPK4;CAMK2D;BRSK2;PRKAA2;CAB39;LRRK2;ILK;LMTK2;MAPK14;NLK;PRKCZ;MAPK12;IKBKB;MAPK8;PINK1;RPS6KA2;BCL2;AKT1;MAP3K10;CDK5R1
release of cytochrome c from mitochondria (GO:0001836)	9/25	0.0376598	0.48263	-0.227001	0.165371	MAPK9;CASP7;CASP3;BCL2;CCK;BAK1;MFF;BCL2L1;TIMM50
toll-like receptor 2 signaling pathway (GO:0034134)	18/73	0.0726318	0.583813	-0.304326	0.163781	MAP2K3;MEF2C;DUSP3;FOS;MAPK14;IKBKB;MAPK11;MAPK9;RPS6KA3;MAPK8;RPS6KA2;RPS6KA1;IKBKG;UBE2V1;PIK3AP1;UBA52;NFKBIB;MAPK3
angiogenesis (GO:0001525)	47/236	0.103768	0.647238	-0.374171	0.16278	PLXND1;SHC1;ITGB3;NRXN3;PTEN;RORA;PRCP;THY1;PIK3R6;CX3CL1;RTN4;PIK3CG;CYR61;CTGF;ARHGAP22;SRPX2;HEY1;FGF9;ANPEP;ITGAV;CD34;EPHB1;HTATIP2;EPHB3;SRPK2;GPX1;FZD5;TNFSF12;ATPIF1;VEGFB;VEGFC;MAPK14;ADRA2B;PLXDC1;ARHGAP24;PTK2;OVOL2;MEIS1;KLF5;TAL1;ANGPTL6;OTULIN;CDH13;HPSE;MFGE8;PLCD3;PLCD1
positive regulation of Rac GTPase activity (GO:0032855)	13/46	0.0572628	0.547408	-0.266795	0.16076	RALBP1;ARHGAP1;FZD10;ARHGAP27;ARHGAP15;ARHGAP24;VAV1;ARHGAP33;PREX1;SFRP1;NCKAP1L;HRAS;S100A10
regulation of histone acetylation (GO:0035065)	11/36	0.0526721	0.531934	-0.246113	0.155355	SPI1;SIN3A;CTBP1;WBP2;CHEK1;ARID5A;NAP1L2;TAF7;ARRB1;BRCA1;MAPK3
positive regulation of transporter activity (GO:0032411)	14/52	0.0653904	0.579085	-0.278431	0.152109	KCNJ11;TESC;AKAP7;ADRB1;GLRX;SYNGR3;TRDN;IKBKB;CRACR2A;RELN;GAL;WNK2;CALM1;CFTR
positive regulation of cell growth (GO:0030307)	24/107	0.0899064	0.62063	-0.31186	0.148764	MTPN;SPHK1;LIMK1;TRPV2;TWF2;ILK;ADRB1;ALOX12;NRG1;RND2;NTN1;RPS6KA3;SFRP1;SFRP2;EXOSC4;RPS6KA1;BCL2;AKT1;AVP;MAPT;EXTL3;TRIM32;HBEGF;NDEL1
glycerolipid biosynthetic process (GO:0045017)	41/202	0.101792	0.647238	-0.338417	0.147225	CDS1;PIGU;LPGAT1;PGAP3;CHAT;TECR;PTEN;LPCAT1;PIGZ;PIK3R2;ABHD5;PLD6;PIK3R1;CWH43;PLA2G6;PIK3R6;PIK3CG;PLD3;AGPAT3;PLB1;MTMR7;PIK3R5;PGS1;INPP5D;PIP5K1C;CDIPT;PCYT1B;PNPLA8;PLA2G4E;MBOAT7;ACSL6;ACSL5;GPCPD1;INPP4A;INPP4B;ACLY;PHOSPHO1;ETNK2;LPCAT4;GPD1L;MGLL
developmental growth (GO:0048589)	34/163	0.100515	0.644402	-0.327261	0.143809	MTPN;PLAG1;SEMA3A;RAPH1;PTEN;ADM;FOXO3;PRKCZ;PTHLH;SHH;CCNB1;PSAP;DVL1;EIF4H;ARIH2;NBN;NDEL1;SMAD2;EMX1;GPX1;COBL;IGF1;ESR1;DCLK1;GAP43;SLC9A6;PTK7;DCX;GPR149;BCL2;SPRY2;ULK2;MAPT;FGFR3
cholesterol metabolic process (GO:0008203)	24/107	0.0899064	0.62063	-0.300754	0.143466	IDI1;FDPS;STARD3;MVK;PRKAA2;HMGCS1;OSBPL5;INSIG1;PCSK9;DHCR24;CYP46A1;SREBF2;TM7SF2;CYP39A1;SQLE;NSDHL;CYP11A1;NPC1L1;PMVK;MVD;OSBPL1A;LDLR;CFTR;FDFT1
actin cytoskeleton reorganization (GO:0031532)	12/41	0.0553028	0.541107	-0.231959	0.142455	BRSK2;PAK1;RALA;SIPA1L1;CXADR;PTK7;SHC1;CAPN10;PLEK;DTNBP1;PHACTR1;PRKCZ
negative regulation of lymphocyte activation (GO:0051250)	23/102	0.0917918	0.62063	-0.295888	0.141145	LAG3;NDFIP1;DUSP3;RHBDD3;LST1;GLMN;ZC3H8;NRARP;SAMSN1;DLG1;SHH;SFRP1;GAL;ADORA2A;INPP5D;ID2;CASP3;TYRO3;PTPN6;TNFAIP8L2;FBXO7;CD276;IDO1
proteoglycan metabolic process (GO:0006029)	13/46	0.0572628	0.547408	-0.233925	0.140954	CSGALNACT1;HS3ST3B1;B3GAT3;GLCE;HS3ST5;B3GALT6;IGF1;HS6ST2;EXT1;EXTL2;HPSE;B4GALT7;EXTL3
cerebellum development (GO:0021549)	10/30	0.0422513	0.50044	-0.200539	0.138827	CYP11A1;SDF4;FAIM2;SSTR1;SCN5A;SSTR2;FOXP2;CDK5R2;MYO16;CDK5R1
G-protein coupled acetylcholine receptor signaling pathway (GO:0007213)	7/12	0.0106107	0.301047	-0.112247	0.134752	CHRM2;CHRM3;CHRM4;GNB1;PLCB1;CDK5R1;GNAI2
protein autoubiquitination (GO:0051865)	12/41	0.0553028	0.541107	-0.214739	0.131879	RNF115;RNF11;UBE2T;RNF8;ERCC8;RNF208;STUB1;BRCA1;RNF4;RNF220;RNF41;RNF187
regulation of muscle tissue development (GO:1901861)	25/113	0.0939939	0.62298	-0.277001	0.131088	HDAC5;MTPN;GSK3A;ILK;ADRB1;FBXO22;EFNB2;SHH;CCNB1;FGF9;SMYD1;WNT10B;MEF2C;UQCC2;USP2;NOG;NR1D2;NRG1;MAPK14;KLHL41;RBP4;DDIT3;BCL2;MKX;PLCB1
regulation of innate immune response (GO:0045088)	50/254	0.108672	0.652296	-0.30106	0.12863	CD86;UBE2D1;IKBKB;RPS6KA3;DUSP10;LAMP1;SIN3A;CTSK;RPS6KA2;RPS6KA1;IL12A;IKBKG;CTSB;MAP2K3;MEF2C;LAG3;DUSP3;IFNGR1;TRAFD1;FOS;TMEM173;HCK;TYRO3;TLR9;PPARG;TLR7;UBE2V1;UBA52;BIRC3;UNC93B1;BCL10;COCH;SOCS3;MAPK9;MAPK8;SOCS1;MAPK3;STAT5A;STAT5B;NR1H2;MAPK14;CYLD;MAPK11;TNIP1;POLR3C;POLR3D;OTULIN;PTPN6;PIK3AP1;NFKBIB
negative regulation of neuron differentiation (GO:0045665)	31/147	0.103005	0.647238	-0.278378	0.121106	RTN4R;SEMA3A;STMN2;PTEN;THY1;NTN1;RTN4;ARHGDIA;SIX3;SPP1;SPOCK1;HES5;RAP1GAP2;LINGO1;NGFR;SNAPIN;NR2F1;OMG;ISL1;PTK2;PBX1;CIT;MEIS1;ID2;RUFY3;TTC3;ULK2;CNTN2;CNTN4;NGEF;CDK5R1
protein polyubiquitination (GO:0000209)	38/186	0.10519	0.647547	-0.264622	0.114995	RNF8;UBE2D1;BRCA1;RNF4;FBXO22;PSMB10;HDAC6;ANAPC11;PSMD8;ZNRF1;RNF115;FZR1;PSMD3;ARIH2;PSMF1;RNF152;UBE2E3;RNF41;PSMA5;RNF126;PSMC5;CDC34;UBE2R2;UBE2S;UBE2T;TTC3;MKRN1;UBE2V2;BCL2;ERCC8;STUB1;BLMH;RBCK1;UBE2V1;UBA52;DTL;TRIM32;RNF187
response to metal ion (GO:0010038)	50/255	0.113224	0.663907	-0.272807	0.111745	CD86;GSK3A;LRRK2;PTEN;SLC6A3;SHH;CDH1;CHP2;SCN5A;B2M;JUNB;MEF2C;TRPC3;DUSP1;SPHK1;TNNC1;FOS;ACTA1;IL1A;RASA4;TNNT2;PPARG;PTGES;CUTA;BECN1;CAMK2D;PEF1;TNFRSF11B;RASGRP2;FSTL3;MAPK9;MAPK8;CCNB1;CYP11A1;ATP5D;KCNMB4;DRD2;TFAP2B;DMTN;JUND;KCNIP1;SYT1;BNIP3;ASS1;TH;ID2;BCL2;CALM1;PAM;KCNK3
negative regulation of mitotic cell cycle phase transition (GO:1901991)	39/192	0.107444	0.647547	-0.246273	0.107021	ZWILCH;VPS4A;PRCC;PTEN;JADE1;UBE2D1;PSMB10;ANAPC11;PSMD8;CDC20;CCNB1;PCBP4;NACC2;PSMD3;PSMF1;NBN;HRAS;FBXO7;IER3;MBD4;PLK3;MAD2L1BP;RPA2;WNT9A;DGKZ;MYO16;ZWINT;PML;FBXO31;PSMA5;DLG1;PSMC5;ZFYVE19;CCNG1;BCL2;UBA52;RAD9A;BCL2L1;MAD2L1
regulation of blood vessel size (GO:0050880)	16/63	0.0731539	0.583813	-0.194536	0.104694	GPX1;KCNJ8;RAP1GDS1;HTR1D;ADRB1;HTR2A;ADRA1B;NPPC;P2RX4;ADRB3;ADORA2A;AVP;DRD1;CFTR;ATG5;TRPM4
regulation of focal adhesion assembly (GO:0051893)	11/36	0.0526721	0.531934	-0.164594	0.103897	BCAS3;SFRP1;DMTN;DAPK3;PTEN;TSC1;EFNA5;ARHGAP6;PTK2;S100A10;WNT4
amino acid activation (GO:0043038)	14/52	0.0653904	0.579085	-0.184623	0.100861	YARS;CARS;TARSL2;DARS2;SARS;AIMP2;LARS2;PPA2;QARS;PPA1;MARS;GARS;EEF1E1;AARS
regulation of cell-substrate junction assembly (GO:0090109)	11/36	0.0526721	0.531934	-0.159609	0.100751	BCAS3;SFRP1;DMTN;DAPK3;PTEN;TSC1;EFNA5;ARHGAP6;PTK2;S100A10;WNT4
protein-DNA complex subunit organization (GO:0071824)	29/136	0.102496	0.647238	-0.229883	0.100009	NAA60;SMARCD1;SMARCD3;SMARCB1;RNF8;CHD5;CENPA;HIRA;DACH1;RBBP4;H1FX;SMYD3;CENPW;H2AFX;HMGA1;NAP1L3;NAP1L2;RPA2;NAP1L1;NAP1L5;NAP1L4;CENPH;H2AFY2;KAT6B;HAT1;ANP32E;CENPN;ITGB3BP;TSPYL5
tRNA aminoacylation (GO:0043039)	14/52	0.0653904	0.579085	-0.180594	0.0986596	YARS;CARS;TARSL2;DARS2;SARS;AIMP2;LARS2;PPA2;QARS;PPA1;MARS;GARS;EEF1E1;AARS
toll-like receptor 3 signaling pathway (GO:0034138)	19/80	0.0849155	0.62063	-0.201313	0.0960305	MAP2K3;MEF2C;DUSP3;UNC93B1;UBE2D1;FOS;MAPK14;IKBKB;MAPK11;MAPK9;RPS6KA3;MAPK8;RPS6KA2;RPS6KA1;IKBKG;UBA52;MAPK3;BIRC3;NFKBIB
regulation of muscle organ development (GO:0048634)	25/114	0.100224	0.643695	-0.213613	0.094103	HDAC5;MTPN;GSK3A;ILK;ADRB1;FBXO22;EFNB2;SHH;CCNB1;FGF9;SMYD1;WNT10B;MEF2C;UQCC2;USP2;NOG;NR1D2;NRG1;MAPK14;KLHL41;RBP4;DDIT3;BCL2;MKX;PLCB1
pattern recognition receptor signaling pathway (GO:0002221)	30/142	0.105721	0.647547	-0.215197	0.0935168	CD86;UNC93B1;UBE2D1;BCL10;IKBKB;MAPK9;RPS6KA3;MAPK8;CTSK;RPS6KA2;RPS6KA1;IKBKG;CTSB;MAPK3;MAP2K3;MEF2C;DUSP3;FOS;MAPK14;CYLD;MAPK11;TNIP1;OTULIN;TLR9;TLR7;UBE2V1;PIK3AP1;UBA52;NFKBIB;BIRC3
aging (GO:0007568)	41/204	0.111714	0.656871	-0.209196	0.0879183	CD86;CITED2;PTEN;ILK;ADM;ADRB1;ALOX12;HTR2A;SLC6A3;CTGF;MNT;CASP7;SIN3A;UCP3;CHEK1;NUP62;AKT1;BAK1;HRAS;NTRK1;GPX1;JUND;SLC32A1;MME;TGFB3;PDE4D;NSMCE2;HMGA1;MIF;FOS;MAPK14;ASS1;PML;GNAO1;TH;ADRB3;ID2;ERCC1;BCL2;GRB2;ALDOC
regulation of muscle contraction (GO:0006937)	25/114	0.100224	0.643695	-0.199543	0.087905	CHRM3;CAMK2D;ADRB1;OXT;ATP1A1;ADRA1B;PIK3CG;CTGF;RGS2;PDE4B;SCN5A;KCNJ2;GUCY1A3;TNNC1;KCNB2;PDE4D;SPHK1;TPM1;DAPK3;TACR1;SSTR2;ADRA2B;P2RX4;TNNT2;CALM1
phosphorelay signal transduction system (GO:0000160)	7/11	0.00759485	0.25833	-0.0626904	0.0848524	KCNH2;KCNH3;KCNH4;KCNH5;PDE8B;KCNH1;CNTLN
regulation of calcium ion transport (GO:0051924)	35/171	0.114119	0.663907	-0.197143	0.0807524	CAMK2D;ADRB1;CABP1;THY1;PLA2G6;CRHR1;GNAI2;CRACR2A;PDE4B;PACSIN3;BAK1;DRD1;DRD2;CAMK2G;P2RY12;TRPC3;CACNA2D1;PDE4D;TRPV2;MYO5A;CASK;ATP2B2;PML;TRDN;GNAO1;CREB3;CACNB4;JSRP1;P2RX4;ADORA2A;CRH;BCL2;PTPN6;GNB5;CALM1
regulation of reproductive process (GO:2000241)	20/86	0.0903769	0.62063	-0.154934	0.0739069	CITED2;SEMA3A;PKDREJ;OXT;ACVR1B;ESR1;NPPC;STK11;SFRP1;SHH;ACVR1C;PRDX4;C1QBP;GPR149;RSPO1;NUPR1;VIP;PLCB1;WNT4;NKX3-1
regulation of proteolysis involved in cellular protein catabolic process (GO:1903050)	31/148	0.108806	0.652301	-0.171929	0.0734565	LRRK2;PTEN;UBE2D1;FBXO22;HSPBP1;ANAPC11;CDC20;DNAJB2;SHH;BAG5;DVL1;AKT1;PSMF1;WNT1;PLK3;WNT10B;GPX1;USP5;FBXW7;NSMCE2;GLMN;RAD23A;CSNK1E;RAD23B;PTK2;PML;UCHL5;GIPC1;UBE2V2;STUB1;MAD2L1
cell redox homeostasis (GO:0045454)	16/63	0.0731539	0.583813	-0.129692	0.0697968	GPX1;EGLN2;TXNRD3;TUSC3;PTGES2;GLRX5;GSR;GLRX;TXNDC12;GLRX2;TXN2;MIEN1;PRDX4;DDIT3;DNAJC10;TXNDC5
response to alcohol (GO:0097305)	53/274	0.122309	0.67725	-0.176453	0.0687662	PTEN;RORA;OXT;BRCA1;SLC2A4;TRH;SLC6A3;CTGF;NPPC;KAT5;CDH1;SDF4;JUNB;NKX3-1;ARSA;GPX1;HMGCS1;DUSP1;FOS;TACR1;SSTR1;SSTR2;NME1;ADCYAP1;SFRP1;RBP4;CRH;AVP;RAMP3;CRHR1;OXCT1;CYP11A1;PMVK;EIF4EBP1;SPP1;BAK1;SMYD3;DRD2;SMAD2;NTRK1;EGR1;ARNT2;STAT5B;JUP;KCNJ11;FBXO32;HTR5A;ESR1;ASS1;TH;CALM1;CDO1;PAM
cellular response to unfolded protein (GO:0034620)	20/86	0.0903769	0.62063	-0.137565	0.0656216	PPP1R15A;ZBTB17;KLHDC3;GSK3A;DCTN1;SHC1;PPP2R5B;ASNS;ARFGAP1;TATDN2;VAPB;DDIT3;LMNA;DNAJB9;HDGF;ATP6V0D1;TLN1;EXTL3;AARS;ATF4
cellular response to oxygen levels (GO:0071453)	24/109	0.102597	0.647238	-0.150697	0.0655596	EGR1;EGLN3;EGLN2;PTGIS;CITED2;BNIP3;UBE2D1;RORA;PINK1;SFRP1;CCNB1;GNB1;LMNA;UBQLN1;E2F1;BCL2;AKT1;PICK1;UBA52;CPEB2;ATG7;KCNK3;NKX3-1;PDK1
embryonic pattern specification (GO:0009880)	15/58	0.0730388	0.583813	-0.104218	0.0560877	SMAD2;MESP2;SMAD1;STIL;PGAP1;CITED1;FZD5;SATB2;COBL;NRARP;CXXC4;DISP1;SHH;WNT1;KDM6A
negative regulation of protein import into nucleus (GO:0042308)	14/53	0.0725889	0.583813	-0.0986762	0.053105	FAM89B;PDE2A;CABP1;CREB3;CYLD;PPM1A;PPM1B;PKIA;MXI1;TACC3;DACT3;NLRP3;PKIG;EMD
protein palmitoylation (GO:0018345)	9/25	0.0376598	0.48263	-0.070054	0.0510347	ZDHHC22;ZDHHC8;ZDHHC16;ZDHHC1;ZDHHC17;ZDHHC2;ZDHHC3;ZDHHC15;WNT4
DNA integrity checkpoint (GO:0031570)	20/86	0.0903769	0.62063	-0.102655	0.0489684	CDT1;MBD4;PLK5;H2AFX;RPA2;BRCA1;MAPK14;DGKZ;FBXO31;BRIP1;FZR1;CCNG1;CHEK1;E2F1;RAD1;INTS7;NBN;DTL;RAD9A;IER3
intrinsic apoptotic signaling pathway in response to endoplasmic reticulum stress (GO:0070059)	9/25	0.0376598	0.48263	-0.0662752	0.0482818	BRSK2;DDIT3;DNAJC10;ITPR1;BCL2;CHAC1;BAK1;PML;ATF4
regulation of interleukin-2 biosynthetic process (GO:0045076)	8/19	0.0258143	0.411852	-0.0505253	0.0448205	STAT5A;CD86;IL1A;STAT5B;LAG3;CD4;GLMN;CD276
negative regulation of neuron death (GO:1901215)	32/155	0.117752	0.663907	-0.106034	0.0434329	CNTFR;BTG2;CITED1;STXBP1;C5AR1;ILK;FAIM2;CRHR1;BAG1;AKT1;IKBKG;SNCB;CD34;HRAS;NTRK1;TFAP2B;MEF2C;TFAP2D;TGFB3;VEGFB;ISL1;BTBD10;TOX3;PINK1;ADORA2A;DNAJC5;TYRO3;UBE2V2;BCL2;BCL2L1;AARS;ATF4
positive regulation of protein serine/threonine kinase activity (GO:0071902)	50/257	0.122697	0.678294	-0.109084	0.0423435	DIRAS1;LRRK2;ILK;ARRB1;FZD10;HTR2A;PIK3CG;GRM4;AKT1;IKBKG;MAP3K6;HRAS;MAP3K5;MAP2K3;MAP4K2;MEF2C;MAGI3;HGF;MIF;ADRA2B;TLR9;MAPRE3;UBA52;MET;AVPI1;SHC2;CAB39;SHC1;C5AR1;LPAR2;TNFRSF11A;PIK3R6;PIK3R5;PPP2CA;GNG3;PAK1;MAPK3;FZD5;GADD45A;TGFB3;MAPK14;MAPK11;PTPRC;SPDYA;MAP3K10;SPRY2;CAMK1;CALM1;CDK5R2;CDK5R1
glycoprotein metabolic process (GO:0009100)	18/75	0.0859987	0.62063	-0.0719043	0.0342998	CSGALNACT1;HS3ST3B1;FKRP;B3GAT3;GLCE;GCNT1;B3GALT6;HS3ST5;IGF1;HS6ST2;EXT1;EXTL2;ADAMTS13;TNIP1;HPSE;EXTL3;PHLDA1;B4GALT7
regulation of tube size (GO:0035150)	16/64	0.080216	0.604458	-0.0671558	0.0338077	GPX1;KCNJ8;RAP1GDS1;HTR1D;ADRB1;HTR2A;ADRA1B;NPPC;P2RX4;ADRB3;ADORA2A;AVP;DRD1;CFTR;ATG5;TRPM4
membrane assembly (GO:0071709)	8/19	0.0258143	0.411852	-0.0354145	0.0314159	PTPRD;NLGN1;NLGN2;CAV2;IL1RAPL1;PTEN;NRXN2;S100A10
regulation of nucleocytoplasmic transport (GO:0046822)	36/178	0.12237	0.67725	-0.06008	0.0234141	KHDRBS1;FAM89B;CABP1;NUDT4;IPO5;SHH;CDH1;MXI1;CHP2;DACT3;NLRP3;DMAP1;EMD;IER3;JUP;TGFB3;SPHK1;PDE2A;IGF1;TMEM173;RANGAP1;MAPK14;CREB3;PPM1A;INPP4B;CYLD;PPM1B;SFRP2;CAMK4;PKIA;TLR9;TACC3;TLR7;CAMK1;RBCK1;PKIG
mitochondrion organization (GO:0007005)	36/179	0.128293	0.701317	-0.0487319	0.0172899	PID1;RAB3A;LRRK2;PLD6;MRPL12;MFF;IFIT2;TIMM50;HEBP2;PPP2CB;MAPK9;CASP7;RHOT1;ATCAY;BLOC1S2;CHCHD6;CASP3;AKT1;BAK1;PIM2;ATG7;MOAP1;MEF2C;PTCD2;CXADR;CAV2;BNIP3;CHCHD10;CCK;TIMM22;PINK1;TMEM11;PEX5;BCL2;JTB;BCL2L1
negative regulation of cellular response to growth factor stimulus (GO:0090288)	23/104	0.105001	0.647547	-0.0354687	0.0154134	SMAD2;PPP1R15A;NGFR;FAM89B;ZFYVE9;CAV2;TGFB3;TGFB1I1;CASK;LDLRAD4;UCHL5;PPP1CA;PPM1A;EID2;ADAMTSL2;PMEPA1;SPRY2;PIN1;STUB1;WNT1;UBA52;DAND5;WNT4
regulation of protein localization to nucleus (GO:1900180)	32/156	0.123947	0.683662	-0.0282247	0.0107336	FAM89B;CABP1;IPO5;SHH;CDH1;SIN3A;MXI1;LMNA;CHP2;DACT3;NLRP3;DMAP1;LZTS2;EMD;JUP;TGFB3;SPHK1;PDE2A;IGF1;MAPK14;TMEM173;CREB3;CYLD;PPM1A;PPM1B;SFRP2;PKIA;TLR9;TACC3;TLR7;RBCK1;PKIG
cortical actin cytoskeleton organization (GO:0030866)	8/19	0.0258143	0.411852	-0.0081994	0.00727362	DLG1;EPB41;EPB41L3;PLEK;PRKCDBP;NCKAP1L;TLN1;ARF6
single organism cell adhesion (GO:0098602)	50/259	0.132664	0.703995	-0.0136467	0.00478976	PODXL2;MEGF11;CTNND2;ITGB3;PLEK;ILK;ICAM4;ITGAL;PIK3CG;CYR61;CDH7;CDH1;ITGAV;CD34;EPHB3;KIRREL2;CXADR;SRCIN1;CDH10;TYRO3;ERF;TLN1;NLGN1;NLGN2;SHC1;TTYH1;STXBP1;GCNT1;NRXN3;NRXN2;THY1;NTN1;SRPX2;NCAM2;PIP5K1C;CTNNA2;P2RY12;CDSN;JUP;NEGR1;CAMSAP3;VMP1;DLG1;PTPRC;TNIP1;BCL2;FAT1;PTPN6;CNTN4;CDK5R1
ATP catabolic process (GO:0006200)	38/327	0.980203	1	9.53162	0	ABCD2;DDX25;VPS4A;CHD5;KATNB1;ABCB8;ABCB9;KIF17;MT-ATP6;BRIP1;RBBP4;DHX35;KIF5A;ATP5D;ATP6V1H;KIF21B;ABCF2;RALBP1;RFC3;DDX56;ATAD2;ATP2B2;KIF23;WRNIP1;GTF2H4;SMARCA2;MT-ATP8;ACLY;RAD51D;PSMC5;MYH3;KIFC2;KIFC1;KIF16B;TNNT2;PICK1;CFTR;MYH7
regulation of cytokine-mediated signaling pathway (GO:0001959)	8/95	0.980277	1	11.5161	0	SOCS3;SOCS1;PTPRC;IFNGR1;NR1H2;SPHK1;PPARG;PTPN6
nucleoside monophosphate catabolic process (GO:0009125)	39/335	0.980859	1	9.54148	0	ABCD2;DDX25;VPS4A;CHD5;KATNB1;ABCB8;ABCB9;KIF17;MT-ATP6;NT5E;BRIP1;RBBP4;DHX35;KIF5A;ATP5D;ATP6V1H;KIF21B;ABCF2;RALBP1;RFC3;ATAD2;DDX56;WRNIP1;ATP2B2;KIF23;SMARCA2;GTF2H4;MT-ATP8;ACLY;RAD51D;PSMC5;MYH3;KIFC2;KIFC1;KIF16B;TNNT2;PICK1;CFTR;MYH7
alpha-amino acid biosynthetic process (GO:1901607)	5/69	0.981996	1	13.3116	0	GOT1;PYCRL;PYCR1;ASNS;ASS1
antibacterial humoral response (GO:0019731)	1/26	0.982166	1	31.1061	0	IGHM
hippo signaling (GO:0035329)	1/26	0.982166	1	29.7858	0	CASP3
macrophage activation (GO:0042116)	1/26	0.982166	1	30.2379	0	TLR7
extracellular matrix organization (GO:0030198)	42/359	0.982714	1	9.67948	0	COLGALT2;LAMA4;ITGB3;SDC2;COL12A1;NTN4;ILK;SCX;LAMC2;ICAM4;DMP1;TNFRSF11B;ITGAL;OLFML2A;CYR61;ADAMTS5;PRDX4;CDH1;CTSK;CASP3;ABI3BP;SPP1;FLOT1;ITGAV;CTSB;CSGALNACT1;COL28A1;COL24A1;TGFB3;CASK;KAZALD1;PTK2;SFRP2;CCDC80;SPINT1;COL6A2;SMOC1;COL6A1;MKX;COL9A2;FMOD;B4GALT7
Fc receptor signaling pathway (GO:0038093)	41/352	0.982948	1	12.3149	0	CD86;GSK3A;SHC1;PTEN;ITPR1;BRK1;PIK3R2;PIK3R1;BCL10;PLA2G6;FOXO3;IKBKB;MAPK9;PAK1;MAPK8;FGF9;AKT1;IKBKG;HRAS;FGF22;NCK1;MAPK3;FCER1G;LIMK1;NRG1;FOS;NRG2;BAIAP2;PTK2;VAV1;LAT2;HCK;MYH2;AKT1S1;ELMO1;GRB2;UBE2V1;CALM1;UBA52;FGFR3;HBEGF
embryo implantation (GO:0007566)	2/39	0.983233	1	19.2404	0	VMP1;SPP1
retina homeostasis (GO:0001895)	2/39	0.983233	1	19.9634	0	B2M;RPE65
endocrine pancreas development (GO:0031018)	2/39	0.983233	1	18.7631	0	AKT1;BAK1
regulation of retinoic acid receptor signaling pathway (GO:0048385)	2/39	0.983233	1	20.7864	0	ESR1;PRAMEF8
cilium morphogenesis (GO:0060271)	3/50	0.983362	1	15.9418	0	GALNT11;SEPT7;ASAP1
cellular modified amino acid biosynthetic process (GO:0042398)	3/50	0.983362	1	15.546	0	PNKD;DHPS;MAT2B
extracellular structure organization (GO:0043062)	42/360	0.983515	1	9.7	0	COLGALT2;LAMA4;ITGB3;SDC2;COL12A1;NTN4;ILK;SCX;DMP1;TNFRSF11B;LAMC2;ICAM4;ITGAL;OLFML2A;CYR61;ADAMTS5;PRDX4;CDH1;CTSK;CASP3;ABI3BP;SPP1;FLOT1;ITGAV;CTSB;CSGALNACT1;COL28A1;COL24A1;TGFB3;CASK;KAZALD1;PTK2;SFRP2;CCDC80;SPINT1;SMOC1;COL6A2;COL6A1;MKX;COL9A2;FMOD;B4GALT7
negative regulation of vasculature development (GO:1901343)	5/70	0.983713	1	13.1329	0	HDAC5;PTPRM;THBS2;PML;WNT4
NADP metabolic process (GO:0006739)	1/27	0.984639	1	30.4184	0	HIBADH
protein export from nucleus (GO:0006611)	1/27	0.984639	1	27.0111	0	STRADB
multicellular organismal catabolic process (GO:0044243)	6/80	0.984744	1	12.3983	0	CTSK;COL6A2;COL6A1;COL12A1;COL9A2;CTSB
cell fate specification (GO:0001708)	4/61	0.984826	1	13.6315	0	EOMES;SHH;SOX6;ISL1
antimicrobial humoral response (GO:0019730)	1/28	0.986769	1	28.7568	0	IGHM
triglyceride homeostasis (GO:0070328)	1/28	0.986769	1	27.2833	0	RORA
acylglycerol homeostasis (GO:0055090)	1/28	0.986769	1	27.2817	0	RORA
defense response to Gram-positive bacterium (GO:0050830)	3/52	0.986816	1	14.7898	0	HCK;C5AR1;IL12A
cellular component disassembly (GO:0022411)	40/350	0.986851	1	9.68032	0	NAPA;SMARCD1;SMARCD3;SMARCB1;RPL10;COL12A1;LAMC2;KLC1;HDAC6;ADAMTS5;CASP7;CCNB1;ACVR1C;FNTA;CDH1;CTSK;CASP3;MICAL1;STMN1;NUP62;LMNA;SPP1;FLOT1;RPLP2;EMD;CTSB;NDEL1;PLK3;DFFA;HMGA1;NRG1;TFIP11;PTK2;PEX14;CAPN10;COL6A2;COL6A1;MAPT;COL9A2;UBA52
RNA splicing (GO:0008380)	35/313	0.986856	1	9.46948	0	TXNL4B;DGCR14;RTCB;CELF4;PQBP1;U2AF1L4;PPP2CA;PUF60;PPP2R1A;RSRC1;DHX35;POLR2C;C1QBP;RALY;POLR2I;BCAS2;HNRNPA0;SRPK2;IVNS1ABP;PPIL1;RBFOX3;ALYREF;USB1;TFIP11;ZCRB1;LSM3;SRPK1;NHP2L1;RRAGC;NOVA1;RBM20;RP9;RNPS1;SNRNP25;SNRPC
viral life cycle (GO:0019058)	10/118	0.987815	1	10.48	0	RPL10;VTA1;CHMP2B;VPS4A;RPLP2;CHMP3;VPS37B;CHMP6;UBA52;CHMP7
RNA splicing, via transesterification reactions (GO:0000375)	18/184	0.987861	1	9.83276	0	PPIL1;DGCR14;ALYREF;CELF4;TFIP11;LSM3;PQBP1;NHP2L1;NOVA1;RSRC1;DHX35;POLR2C;RNPS1;RALY;POLR2I;SNRPC;BCAS2;HNRNPA0
regulation of response to cytokine stimulus (GO:0060759)	8/101	0.988322	1	11.343	0	SOCS3;SOCS1;PTPRC;IFNGR1;SPHK1;NR1H2;PPARG;PTPN6
regulation of leukocyte migration (GO:0002685)	9/110	0.988491	1	11.2501	0	CREB3;C1QBP;MMP28;VEGFB;C3AR1;VEGFC;NCKAP1L;TACR1;PLCB1
collagen metabolic process (GO:0032963)	6/83	0.988575	1	12.2959	0	CTSK;COL6A2;COL6A1;COL12A1;COL9A2;CTSB
chromosome condensation (GO:0030261)	1/29	0.988604	1	25.7723	0	NCAPD2
mRNA splicing, via spliceosome (GO:0000398)	17/177	0.988674	1	9.83516	0	PPIL1;DGCR14;ALYREF;CELF4;TFIP11;LSM3;PQBP1;NHP2L1;NOVA1;RSRC1;POLR2C;DHX35;RNPS1;RALY;POLR2I;SNRPC;HNRNPA0
RNA splicing, via transesterification reactions with bulged adenosine as nucleophile (GO:0000377)	17/177	0.988674	1	9.8383	0	PPIL1;DGCR14;ALYREF;CELF4;TFIP11;LSM3;PQBP1;NHP2L1;NOVA1;RSRC1;POLR2C;DHX35;RNPS1;RALY;POLR2I;SNRPC;HNRNPA0
negative regulation of angiogenesis (GO:0016525)	4/64	0.989038	1	13.7748	0	HDAC5;PTPRM;THBS2;PML
ribonucleoprotein complex subunit organization (GO:0071826)	13/145	0.989275	1	10.245	0	SRPK2;PIH1D1;NIP7;CELF4;TFIP11;PLD6;KLC1;PQBP1;C1QBP;EIF3H;EIF3F;GEMIN8;SNRPC
rRNA processing (GO:0006364)	10/120	0.98968	1	10.6654	0	RNASEL;EXOSC4;NSUN5;SUV39H1;EXOSC8;DDX56;TSR2;TFB1M;WDR55;RRP9
Fc-epsilon receptor signaling pathway (GO:0038095)	32/295	0.989684	1	12.6333	0	CD86;GSK3A;SHC1;PTEN;ITPR1;PIK3R2;PIK3R1;BCL10;FOXO3;IKBKB;MAPK9;PAK1;MAPK8;FGF9;AKT1;IKBKG;HRAS;FGF22;MAPK3;FCER1G;NRG1;FOS;NRG2;VAV1;LAT2;AKT1S1;GRB2;UBE2V1;CALM1;FGFR3;UBA52;HBEGF
carbohydrate derivative transport (GO:1901264)	2/43	0.989993	1	18.4993	0	G6PC3;SLC25A19
defense response to other organism (GO:0098542)	36/328	0.991182	1	9.75554	0	CD86;BECN1;IGHM;RNASEL;UNC93B1;TUSC2;C5AR1;LPO;ADARB1;IFIT1;COCH;IFIT2;ADAMTS5;EXOSC4;NLRP3;IL12A;GBP3;FCER1G;CXADR;KCNJ8;BNIP3;OPRK1;TMEM173;PML;HCK;FAM111A;CD4;PTPRC;POLR3C;POLR3D;BCL2;TLR9;IRF8;POLR3H;TLR7;IRF5
xenobiotic metabolic process (GO:0006805)	14/156	0.991241	1	10.0264	0	PTGIS;MGST3;AIP;RORA;LPO;GSTT1;MAT2B;CYP46A1;PTGS1;CYP39A1;NCEH1;CYP11A1;CYP2S1;SULT4A1
plasma lipoprotein particle organization (GO:0071827)	1/31	0.991546	1	23.9107	0	LIPG
regulation of endothelial cell apoptotic process (GO:2000351)	1/31	0.991546	1	24.9073	0	CD248
translational elongation (GO:0006414)	9/114	0.991865	1	10.6101	0	EEF1G;TSFM;ABTB1;ELOF1;RPL10;EEF1A2;RPLP2;UBA52;MRPL44
pteridine-containing compound metabolic process (GO:0042558)	1/32	0.992719	1	23.8731	0	ALDH1L1
reproduction (GO:0000003)	1/32	0.992719	1	23.5654	0	EIF4H
translation (GO:0006412)	27/264	0.993262	1	9.73294	0	RPL10;MRPS36;MRPS12;MRPL16;MRPL36;MRPL14;MRPS30;MRPL34;MRPL12;MRPL55;MRPL3;EIF4H;EIF4EBP1;AKT1;RPLP2;MRPS24;EIF1AX;DHPS;SARS;SRP68;EEF1G;CYLD;SPCS3;TNIP1;EIF3H;EIF3F;UBA52
multicellular organismal macromolecule metabolic process (GO:0044259)	6/89	0.993683	1	11.9881	0	CTSK;COL6A2;COL12A1;COL6A1;COL9A2;CTSB
protein-lipid complex subunit organization (GO:0071825)	1/33	0.993729	1	22.5046	0	LIPG
rRNA metabolic process (GO:0016072)	10/126	0.9938	1	10.5408	0	RNASEL;EXOSC4;NSUN5;SUV39H1;DDX56;EXOSC8;TSR2;TFB1M;WDR55;RRP9
negative regulation of retinoic acid receptor signaling pathway (GO:0048387)	1/34	0.994599	1	23.7346	0	PRAMEF8
sensory perception of light stimulus (GO:0050953)	18/198	0.995452	1	9.6674	0	CRYBB1;PITPNA;EYA4;POU6F2;PCDH15;MYO5A;KRT12;RPE65;GJD2;ABLIM1;TH;USH1G;GLRB;GRM8;SIX3;PDE6D;BBS9;RGS9
ribonucleoprotein complex biogenesis (GO:0022613)	3/61	0.995484	1	14.1948	0	LSG1;NHP2L1;GNL1
detection of chemical stimulus involved in sensory perception of bitter taste (GO:0001580)	1/36	0.995993	1	22.1309	0	LPO
cellular protein complex disassembly (GO:0043624)	8/113	0.996121	1	10.7446	0	NAPA;RPL10;MICAL1;STMN1;RPLP2;NRG1;UBA52;PEX14
multicellular organismal metabolic process (GO:0044236)	6/94	0.996196	1	11.6455	0	CTSK;COL6A2;COL12A1;COL6A1;COL9A2;CTSB
blood vessel morphogenesis (GO:0048514)	4/74	0.996413	1	13.295	0	TFAP2B;HEY1;CITED2;CCM2
leukotriene metabolic process (GO:0006691)	1/37	0.996549	1	20.9873	0	ALOX12
visual perception (GO:0007601)	17/195	0.996939	1	9.69859	0	CRYBB1;PITPNA;EYA4;POU6F2;PCDH15;MYO5A;KRT12;RPE65;GJD2;ABLIM1;TH;GLRB;SIX3;GRM8;PDE6D;BBS9;RGS9
nuclear-transcribed mRNA catabolic process, nonsense-mediated decay (GO:0000184)	8/117	0.997352	1	10.6055	0	PPP2CA;RPL10;PPP2R1A;RPLP2;SMG9;RNPS1;UBA52;SMG5
regulation of histone methylation (GO:0031060)	1/40	0.997796	1	19.7694	0	BRCA1
cellular component biogenesis (GO:0044085)	5/89	0.997802	1	11.9929	0	LSG1;PEX19;NHP2L1;UQCC2;GNL1
ribonucleoprotein complex assembly (GO:0022618)	10/138	0.997864	1	10.4057	0	SRPK2;PIH1D1;C1QBP;NIP7;CELF4;EIF3H;EIF3F;GEMIN8;SNRPC;PQBP1
nuclear-transcribed mRNA catabolic process (GO:0000956)	15/183	0.997942	1	9.90736	0	RPL10;SMG9;SMG5;ZFP36L2;LSM3;PPP2CA;EXOSC4;PPP2R1A;DHX34;EXOSC8;TUT1;RPLP2;RNPS1;UBA52;DIS3L2
translational initiation (GO:0006413)	10/139	0.99805	1	10.1695	0	RPL10;EIF1AX;EIF4H;EIF4EBP1;EIF3H;RPLP2;EIF3F;EIF4G3;UBA52;EIF1
Fc receptor mediated stimulatory signaling pathway (GO:0002431)	17/204	0.998474	1	13.1636	0	FCER1G;LIMK1;ITPR1;BRK1;PIK3R2;PIK3R1;PLA2G6;BAIAP2;VAV1;PTK2;HCK;PAK1;MYH2;ELMO1;GRB2;NCK1;MAPK3
detection of chemical stimulus involved in sensory perception of taste (GO:0050912)	1/43	0.998592	1	18.4018	0	LPO
retina development in camera-type eye (GO:0060041)	2/58	0.998625	1	14.2044	0	GNB1;LPCAT1
single fertilization (GO:0007338)	2/60	0.99895	1	14.3745	0	IGSF8;MFGE8
excretion (GO:0007588)	1/45	0.998956	1	17.6998	0	AMN
mRNA processing (GO:0006397)	40/397	0.99902	1	9.68081	0	SLBP;KHDRBS1;RNASEL;TXNL4B;DGCR14;ELAVL4;CELF4;ADARB1;PQBP1;U2AF1L4;REPIN1;PUF60;RSRC1;DHX35;POLR2C;C1QBP;LEO1;RALY;POLR2I;BCAS2;HNRNPA0;PPIL1;PTCD2;RBFOX3;ALYREF;SSU72;USB1;TFIP11;ZCRB1;GTF2H4;LSM3;SRPK1;NHP2L1;NOVA1;TUT1;RBM20;RNPS1;SNRNP25;GRSF1;SNRPC
mRNA catabolic process (GO:0006402)	15/193	0.999097	1	9.87369	0	RPL10;SMG9;SMG5;ZFP36L2;LSM3;PPP2CA;EXOSC4;PPP2R1A;DHX34;EXOSC8;TUT1;RPLP2;RNPS1;UBA52;DIS3L2
protein localization to endoplasmic reticulum (GO:0070972)	7/118	0.999103	1	10.5611	0	SEC16B;SPCS3;RPL10;VAPA;RPLP2;SRP68;UBA52
Fc-gamma receptor signaling pathway (GO:0038094)	16/203	0.999181	1	13.2565	0	LIMK1;ITPR1;BRK1;PIK3R2;PIK3R1;PLA2G6;BAIAP2;VAV1;PTK2;HCK;PAK1;MYH2;ELMO1;GRB2;MAPK3;NCK1
immune response-regulating cell surface receptor signaling pathway involved in phagocytosis (GO:0002433)	16/203	0.999181	1	13.2572	0	LIMK1;ITPR1;BRK1;PIK3R2;PIK3R1;PLA2G6;BAIAP2;VAV1;PTK2;HCK;PAK1;MYH2;ELMO1;GRB2;MAPK3;NCK1
Fc-gamma receptor signaling pathway involved in phagocytosis (GO:0038096)	16/203	0.999181	1	13.2639	0	LIMK1;ITPR1;BRK1;PIK3R2;PIK3R1;PLA2G6;BAIAP2;VAV1;PTK2;HCK;PAK1;MYH2;ELMO1;GRB2;NCK1;MAPK3
mRNA transport (GO:0051028)	8/134	0.999512	1	10.5523	0	GLE1;SLBP;DDX25;ALYREF;NUP62;RNPS1;NXT2;SMG5
RNA catabolic process (GO:0006401)	17/220	0.999584	1	9.79034	0	RPL10;SMG9;SMG5;ZFP36L2;LSM3;PPP2CA;LIN28B;EXOSC4;PPP2R1A;DHX34;POLD1;EXOSC8;TUT1;RPLP2;RNPS1;UBA52;DIS3L2
protein targeting to membrane (GO:0006612)	10/156	0.999609	1	10.1068	0	SPCS3;PEX19;RPL10;PACS1;TESC;PEX5;PALM;RPLP2;SRP68;UBA52
SRP-dependent cotranslational protein targeting to membrane (GO:0006614)	5/108	0.999744	1	10.8875	0	SPCS3;RPL10;RPLP2;SRP68;UBA52
viral transcription (GO:0019083)	3/84	0.999745	1	12.0761	0	RPL10;RPLP2;UBA52
cotranslational protein targeting to membrane (GO:0006613)	5/110	0.999797	1	10.8242	0	SPCS3;RPL10;RPLP2;SRP68;UBA52
RNA transport (GO:0050658)	9/153	0.999804	1	10.2753	0	GLE1;SLBP;DDX25;ALYREF;NUP62;RNPS1;TSC1;NXT2;SMG5
nucleic acid transport (GO:0050657)	9/153	0.999804	1	10.278	0	GLE1;SLBP;DDX25;ALYREF;NUP62;RNPS1;TSC1;NXT2;SMG5
establishment of RNA localization (GO:0051236)	9/153	0.999804	1	10.2809	0	GLE1;SLBP;DDX25;ALYREF;NUP62;RNPS1;TSC1;NXT2;SMG5
protein targeting to ER (GO:0045047)	5/111	0.99982	1	10.8056	0	SPCS3;RPL10;RPLP2;SRP68;UBA52
fertilization (GO:0009566)	4/100	0.999836	1	11.7461	0	IGSF8;MFGE8;REC8;BCL2L1
translational termination (GO:0006415)	3/89	0.999866	1	11.8406	0	RPL10;RPLP2;UBA52
establishment of protein localization to endoplasmic reticulum (GO:0072599)	5/115	0.999887	1	10.6244	0	SPCS3;RPL10;RPLP2;SRP68;UBA52
defense response to bacterium (GO:0042742)	11/179	0.999893	1	10.1287	0	ADAMTS5;HCK;IGHM;CD4;FCER1G;C5AR1;TLR9;IRF8;LPO;IL12A;COCH
response to bacterium (GO:0009617)	13/201	0.999916	1	10.1004	0	IGHM;GPX1;FCER1G;C5AR1;LPO;BAIAP2;COCH;HCK;ADAMTS5;CD4;TLR9;IRF8;IL12A
nucleobase-containing compound transport (GO:0015931)	10/180	0.999965	1	10.0157	0	GLE1;SLBP;SLC25A19;DDX25;ALYREF;NUP62;RNPS1;TSC1;NXT2;SMG5
protein activation cascade (GO:0072376)	9/196	0.999998	1	12.9954	0	C1QB;C1QA;C7;GP1BB;C1QBP;PRCP;MASP1;TFPI;C1QC
complement activation, classical pathway (GO:0006958)	5/162	1	1	14.4425	0	C1QB;C1QA;C7;C1QBP;C1QC
complement activation (GO:0006956)	6/175	1	1	13.8872	0	C1QB;C1QA;C7;C1QBP;MASP1;C1QC
humoral immune response (GO:0006959)	12/263	1	1	12.589	0	C1QB;IGHM;C1QA;MEF2C;C7;C1QBP;BCL2;BLNK;MASP1;POU2F2;PSMB10;C1QC
detection of chemical stimulus involved in sensory perception (GO:0050907)	1/465	1	1	9.46768	0	LPO
detection of chemical stimulus (GO:0009593)	6/499	1	1	9.51619	0	KCNIP1;SYT1;TGFB3;KCNMB4;LPO;CALM1
neuron migration (GO:0001764)	25/116	0.113467	0.663907	0.000964085	-0.000394901	SATB2;SEMA3A;ARX;NTN1;RELN;DNER;SPOCK1;DRD1;DRD2;MARK2;MARK1;NDEL1;MEF2C;SEMA6A;NR2F1;CCK;DCLK1;PTK2;PEX7;PEX5;DCX;CNTN2;MAPT;CDK5R2;CDK5R1
regulation of cardiac muscle contraction (GO:0055117)	12/43	0.0703191	0.583813	0.00307592	-0.00165538	RGS2;CAMK2D;P2RX4;PDE4D;PDE4B;ADRB1;ATP1A1;SCN5A;CALM1;ADRA1B;PIK3CG;CTGF
purine ribonucleoside monophosphate catabolic process (GO:0009169)	39/332	0.977906	0.999669	9.48415	-0.00314423	ABCD2;DDX25;VPS4A;CHD5;KATNB1;ABCB8;ABCB9;KIF17;MT-ATP6;NT5E;BRIP1;RBBP4;DHX35;KIF5A;ATP5D;ATP6V1H;KIF21B;ABCF2;RALBP1;RFC3;ATAD2;DDX56;WRNIP1;ATP2B2;KIF23;SMARCA2;GTF2H4;MT-ATP8;ACLY;RAD51D;PSMC5;MYH3;KIFC2;KIFC1;KIF16B;TNNT2;PICK1;CFTR;MYH7
ribonucleoside monophosphate catabolic process (GO:0009158)	39/332	0.977906	0.999669	9.48643	-0.00314498	ABCD2;DDX25;VPS4A;CHD5;KATNB1;ABCB8;ABCB9;KIF17;MT-ATP6;NT5E;BRIP1;RBBP4;DHX35;KIF5A;ATP5D;ATP6V1H;KIF21B;ABCF2;RALBP1;RFC3;ATAD2;DDX56;WRNIP1;ATP2B2;KIF23;SMARCA2;GTF2H4;MT-ATP8;ACLY;RAD51D;PSMC5;MYH3;KIFC2;KIFC1;KIF16B;TNNT2;PICK1;CFTR;MYH7
purine nucleoside monophosphate catabolic process (GO:0009128)	39/333	0.978932	0.999669	9.49217	-0.00314689	ABCD2;DDX25;VPS4A;CHD5;KATNB1;ABCB8;ABCB9;KIF17;MT-ATP6;NT5E;BRIP1;RBBP4;DHX35;KIF5A;ATP5D;ATP6V1H;KIF21B;ABCF2;RALBP1;RFC3;ATAD2;DDX56;WRNIP1;ATP2B2;KIF23;SMARCA2;GTF2H4;MT-ATP8;ACLY;RAD51D;PSMC5;MYH3;KIFC2;KIFC1;KIF16B;TNNT2;PICK1;CFTR;MYH7
nucleoside monophosphate metabolic process (GO:0009123)	52/427	0.979307	0.999669	9.55269	-0.00316695	ABCD2;MT-CO1;ADK;CHD5;KIF17;MT-ATP6;PPAT;KIF5A;KIF21B;RALBP1;RFC3;VPS9D1;DDX56;WRNIP1;KIF23;DCK;ACLY;ADCYAP1;RAD51D;MYH3;KIFC2;KIF16B;KIFC1;TNNT2;ATP6V1B2;ADSSL1;CMPK1;PICK1;CFTR;MYH7;DDX25;AK1;VPS4A;KATNB1;ABCB8;ATP1A1;ABCB9;NT5E;BRIP1;RBBP4;DHX35;ATP5D;ATP6V1H;ABCF2;ATAD2;CHCHD10;ATP2B2;SMARCA2;GTF2H4;MT-ATP8;PSMC5;IMPDH1
ATP metabolic process (GO:0046034)	45/377	0.979463	0.999669	9.57369	-0.00317391	ABCD2;MT-CO1;DDX25;AK1;VPS4A;KATNB1;CHD5;ABCB8;ATP1A1;ABCB9;KIF17;MT-ATP6;BRIP1;RBBP4;DHX35;KIF5A;ATP5D;ATP6V1H;KIF21B;ABCF2;RALBP1;RFC3;VPS9D1;ATAD2;DDX56;CHCHD10;WRNIP1;KIF23;ATP2B2;SMARCA2;GTF2H4;MT-ATP8;ACLY;ADCYAP1;PSMC5;RAD51D;MYH3;KIFC2;KIFC1;KIF16B;TNNT2;ATP6V1B2;PICK1;CFTR;MYH7
TRIF-dependent toll-like receptor signaling pathway (GO:0035666)	18/76	0.0932436	0.62063	0.00811999	-0.0038734	MAP2K3;MEF2C;DUSP3;UBE2D1;FOS;MAPK14;IKBKB;MAPK11;MAPK9;RPS6KA3;MAPK8;RPS6KA2;RPS6KA1;IKBKG;UBA52;MAPK3;BIRC3;NFKBIB
regulation of epidermal cell differentiation (GO:0045604)	2/37	0.978355	0.999669	20.7067	-0.00686476	GAL;OVOL2
spliceosomal snRNP assembly (GO:0000387)	2/37	0.978355	0.999669	21.4218	-0.00710184	SNRPC;GEMIN8
cellular response to vascular endothelial growth factor stimulus (GO:0035924)	1/25	0.979296	0.999669	30.1058	-0.00998079	MAPK14
positive regulation of histone methylation (GO:0031062)	1/25	0.979296	0.999669	30.295	-0.0100435	BRCA1
folic acid-containing compound metabolic process (GO:0006760)	1/25	0.979296	0.999669	30.4233	-0.0100861	ALDH1L1
CD4-positive, alpha-beta T cell activation (GO:0035710)	1/25	0.979296	0.999669	30.5476	-0.0101273	RORA
cellular response to cAMP (GO:0071320)	12/43	0.0703191	0.583813	0.0208722	-0.0112329	SLC8A3;HCN4;WNT10B;EGR1;DMTN;EGR4;CYP11A1;PDE4D;AKAP7;HCN2;ASS1;CFTR
ribonucleoside monophosphate metabolic process (GO:0009161)	51/416	0.975614	0.998756	9.54367	-0.0118844	ABCD2;MT-CO1;ADK;CHD5;KIF17;MT-ATP6;PPAT;KIF5A;KIF21B;RALBP1;RFC3;VPS9D1;DDX56;WRNIP1;KIF23;ACLY;ADCYAP1;RAD51D;MYH3;KIFC2;KIF16B;KIFC1;TNNT2;ATP6V1B2;ADSSL1;CMPK1;PICK1;CFTR;MYH7;DDX25;AK1;VPS4A;KATNB1;ABCB8;ABCB9;ATP1A1;NT5E;BRIP1;RBBP4;DHX35;ATP5D;ATP6V1H;ABCF2;ATAD2;CHCHD10;ATP2B2;SMARCA2;GTF2H4;MT-ATP8;PSMC5;IMPDH1
ncRNA processing (GO:0034470)	27/241	0.974627	0.998756	9.57681	-0.0119257	TRUB1;RNASEL;MOCS3;SUV39H1;URM1;RTCB;WDR4;TFB1M;RRP9;EXOSC4;EXOSC8;SMAD2;SMAD1;NSUN5;PUS1;DDX56;SARS;USB1;WDR55;GTPBP3;LIN28B;TSR2;TUT1;INTS7;RPP25;GRSF1;AARS
organic acid biosynthetic process (GO:0016053)	31/272	0.976325	0.998756	9.58574	-0.0119368	PRKAA2;PYCRL;GLS2;TECR;PRKAG1;ALOX12;BRCA1;MAT2B;CYP46A1;PTGS1;FADS3;PTGDS;PTGIS;GOT1;PNPLA8;PTGES2;DHPS;MYO5A;ASNS;PYCR1;MIF;PRKAB1;ASS1;CYP39A1;PNKD;NDUFAB1;CSPG5;CDO1;MGLL;IDO1;PTGES
carboxylic acid biosynthetic process (GO:0046394)	31/272	0.976325	0.998756	9.58904	-0.0119409	PRKAA2;PYCRL;GLS2;TECR;PRKAG1;ALOX12;BRCA1;MAT2B;CYP46A1;PTGS1;FADS3;PTGDS;PTGIS;GOT1;PNPLA8;PTGES2;DHPS;MYO5A;ASNS;PYCR1;MIF;PRKAB1;ASS1;CYP39A1;PNKD;NDUFAB1;CSPG5;CDO1;MGLL;IDO1;PTGES
anterior/posterior pattern specification (GO:0009952)	15/150	0.975891	0.998756	10.0629	-0.0125309	SMAD2;BTG2;TSHZ1;ATP6AP2;PBX3;PBX1;KAT2A;BASP1;SIX3;ALX4;TCAP;OTX1;WNT1;GRSF1;NKX3-1
regulation of epithelial cell differentiation (GO:0030856)	10/109	0.974905	0.998756	11.272	-0.0140366	STAT5A;WNT10B;STAT5B;GSK3A;GAL;CITED1;NUMB;BCL2;ALOX12;OVOL2
positive regulation of vasodilation (GO:0045909)	9/26	0.0446854	0.508858	0.0211856	-0.0143127	ADCYAP1;SCPEP1;NPPC;PTPRM;ALOX12;ADM;PLA2G6;VIP;CFTR
negative regulation of blood vessel morphogenesis (GO:2000181)	5/66	0.975773	0.998756	13.3836	-0.0166662	HDAC5;PTPRM;THBS2;PML;WNT4
positive regulation of translation (GO:0045727)	5/66	0.975773	0.998756	13.6641	-0.0170154	KHDRBS1;UQCC2;C1QBP;PRR16;EIF4G3
response to oxidative stress (GO:0006979)	55/290	0.14459	0.725817	0.0555634	-0.0178057	SLC23A2;SRXN1;LRRK2;PTPRN;PTPRK;TXN2;SIN3A;CASP3;ARL6IP5;AKT1;MAP3K5;PDK1;GPX1;LIG1;GPX3;DUSP1;SPHK1;TPM1;GPX7;GLRX2;FOS;TACR1;IPCEF1;NDUFS2;ATF4;OSER1;DIABLO;CHRNA4;NDUFB4;LPO;FOXO3;HDAC6;PTGS1;PDLIM1;PPP2CB;MAPK8;CYP11A1;UCP3;STAT6;BAK1;PLK3;BNIP3;PYCR1;FANCC;DHCR24;APTX;PML;GNAO1;RCAN1;PINK1;RCAN2;ERCC1;BCL2;ERCC8;CPEB2
multicellular organismal development (GO:0007275)	57/453	0.969674	0.998031	9.16959	-0.0180739	PLXND1;CTNND2;HMGB3;ADRA1B;TPGS1;SHH;RNF114;TMEM88;ARIH2;FAM3C;EDIL3;NKX3-1;AMN;ST6GAL2;SEMA6A;PAQR7;STRBP;SHISA3;WNT9A;CCSAP;KLHL40;PTP4A1;ADAM18;OBSCN;CFDP1;ZFP41;PRR15;TSSK6;CASZ1;HLF;DDX25;CRABP1;MNT;CUX1;TBX21;GCNT2;CCL17;WNT4;TCFL5;TSNAX;WNT10B;WNT10A;PRELID1;TXNRD3;ATRNL1;EYA4;PLXDC1;KAZALD1;TMEM198;GGN;MC1R;ID2;SLCO4C1;SPDYA;ACKR2;LSM14B;ZSCAN2
collagen catabolic process (GO:0030574)	6/74	0.973226	0.998562	12.7125	-0.0182966	CTSK;COL6A2;COL6A1;COL12A1;COL9A2;CTSB
methylation (GO:0032259)	31/269	0.972407	0.998083	9.78128	-0.0187706	DMGDH;RAB3B;ALDH1L1;BTG2;SETD3;SMYD5;SUV39H1;WDR4;CHD5;PLD6;MAT2B;TFB1M;HNMT;MRM1;PCMT1;SMYD2;VCPKMT;SMYD1;METTL5;DMAP1;SMYD3;KDM6A;TRMT10A;PRMT8;PRMT1;NSUN5;SETMAR;FOS;METTL22;SARDH;PICK1
protein complex disassembly (GO:0043241)	13/132	0.972153	0.998031	10.1288	-0.0199647	NAPA;SMARCD1;SMARCD3;SMARCB1;RPL10;HMGA1;NRG1;HDAC6;PEX14;MICAL1;STMN1;RPLP2;UBA52
cellular response to hypoxia (GO:0071456)	22/99	0.107432	0.647547	0.0481094	-0.0209066	EGR1;EGLN3;EGLN2;PTGIS;CITED2;BNIP3;UBE2D1;RORA;PINK1;CCNB1;SFRP1;GNB1;LMNA;UBQLN1;E2F1;BCL2;AKT1;UBA52;CPEB2;KCNK3;NKX3-1;PDK1
membrane invagination (GO:0010324)	8/19	0.0258143	0.411852	0.0244628	-0.0217007	XKR8;FCER1G;ATG9A;ELMO1;MFGE8;FNBP1L;ATG7;GULP1
positive regulation of MAP kinase activity (GO:0043406)	39/197	0.135094	0.714528	0.0671697	-0.0225779	SHC2;SHC1;DIRAS1;LRRK2;C5AR1;ILK;LPAR2;ARRB1;FZD10;HTR2A;TNFRSF11A;PIK3CG;PIK3R6;PIK3R5;GNG3;PAK1;GRM4;IKBKG;MAP3K6;HRAS;MAP3K5;MAPK3;MAP2K3;MAP4K2;MEF2C;FZD5;TGFB3;MAGI3;HGF;MIF;MAPK14;ADRA2B;MAPK11;PTPRC;TLR9;MAP3K10;MET;UBA52;AVPI1
positive regulation of heart contraction (GO:0045823)	9/26	0.0446854	0.508858	0.0342699	-0.0231523	RGS2;GSK3A;PDE4D;TPM1;ADM;ADRB1;ATP1A1;ADRA1B;CTGF
positive regulation of chemotaxis (GO:0050921)	8/90	0.969947	0.998031	11.8532	-0.0233635	CREB3;C1QBP;VEGFB;C3AR1;VEGFC;CDH13;NCKAP1L;MET
purine nucleoside monophosphate metabolic process (GO:0009126)	50/403	0.968825	0.997541	9.50119	-0.0233882	ABCD2;MT-CO1;ADK;CHD5;KIF17;MT-ATP6;PPAT;KIF5A;KIF21B;RALBP1;RFC3;VPS9D1;DDX56;WRNIP1;KIF23;ACLY;ADCYAP1;RAD51D;MYH3;KIFC2;KIF16B;KIFC1;TNNT2;ATP6V1B2;ADSSL1;PICK1;CFTR;MYH7;DDX25;VPS4A;AK1;KATNB1;ABCB8;ABCB9;ATP1A1;NT5E;BRIP1;RBBP4;DHX35;ATP5D;ATP6V1H;ABCF2;ATAD2;CHCHD10;ATP2B2;SMARCA2;GTF2H4;MT-ATP8;PSMC5;IMPDH1
amino acid transmembrane transport (GO:0003333)	3/46	0.973689	0.998562	16.4786	-0.0237171	SLC5A6;PRKAA2;SLC6A9
termination of RNA polymerase II transcription (GO:0006369)	3/46	0.973689	0.998562	16.8299	-0.0242227	SLBP;ALYREF;RNPS1
artery morphogenesis (GO:0048844)	3/46	0.973689	0.998562	17.1736	-0.0247174	TFAP2B;HEY1;CITED2
forebrain cell migration (GO:0021885)	12/43	0.0703191	0.583813	0.0464893	-0.0250194	RELN;LRRK2;SEMA3A;PEX5;ARX;TYRO3;CNTN2;DRD1;DRD2;POU3F2;RTN4;NDEL1
chemokine-mediated signaling pathway (GO:0070098)	2/36	0.975425	0.998756	21.5472	-0.026832	ACKR2;ACKR1
negative regulation of growth (GO:0045926)	43/221	0.142953	0.725817	0.0849464	-0.0272217	CDA;GSK3A;NDRG3;EI24;SEMA3A;PTEN;JADE1;ADRB1;ACVR1B;NTN1;CDKN2AIP;RTN4;PPP2CA;DNAJB2;ING5;RAI1;STK11;PPP2R1A;GNG4;SPP1;DACT3;APBB1;GAS2L1;CGREF1;CDKN2C;NOG;SMARCA2;PML;PTK2;DCBLD2;DNAJC2;SFRP1;RBP4;SFRP2;GAL;ADRB3;CDHR2;BCL2;IRF8;ULK2;PPARG;FGFR3;CDK5R1
mitochondrial transport (GO:0006839)	24/111	0.116378	0.663907	0.0686223	-0.0281086	STARD3;TOMM40;PRKAA2;PDE2A;AIP;TIMM23;TIMM22;MFF;MRPL12;GFER;TOMM20;MT-ATP8;TIMM50;MT-ATP6;TIMM10B;MAPK9;MPC1;TOMM70A;UCP3;ATP5D;TIMM17B;PMPCA;FBXO7;TOMM5
nitrogen compound transport (GO:0071705)	59/464	0.965964	0.996912	9.36424	-0.0289645	SLC48A1;SNAP25;SLC23A2;RAB3A;NXT2;SMG5;SLC6A3;RIMS2;GLE1;NUP62;ARL6IP5;SLC18A3;AMN;SLC15A2;FCER1G;SLC32A1;SLC6A13;TSC1;CARTPT;DISP1;SLC5A6;ADCYAP1;SLC5A7;GAL;CACNB4;SLC25A19;PICK1;RHCG;STX1A;VAMP2;SLBP;SLC22A3;PRKAA2;GLS2;DDX25;SLC22A2;STXBP1;ABCB9;CPLX1;CRHR1;CPLX3;SLC17A7;DRD1;CAMK2G;RAB11FIP5;SMAD2;SYT1;ALYREF;MYO5A;AZIN2;RAB11B;SLC6A9;TH;GIPC1;TAF7;RNPS1;SERINC1;SERINC3;CDK16
purine ribonucleoside monophosphate metabolic process (GO:0009167)	50/402	0.967522	0.996912	9.46466	-0.0292751	ABCD2;MT-CO1;ADK;CHD5;KIF17;MT-ATP6;PPAT;KIF5A;KIF21B;RALBP1;RFC3;VPS9D1;DDX56;WRNIP1;KIF23;ACLY;ADCYAP1;RAD51D;MYH3;KIFC2;KIF16B;KIFC1;TNNT2;ATP6V1B2;ADSSL1;PICK1;CFTR;MYH7;DDX25;VPS4A;AK1;KATNB1;ABCB8;ATP1A1;ABCB9;NT5E;BRIP1;RBBP4;DHX35;ATP5D;ATP6V1H;ABCF2;ATAD2;CHCHD10;ATP2B2;SMARCA2;GTF2H4;MT-ATP8;PSMC5;IMPDH1
cell projection assembly (GO:0030031)	24/213	0.965554	0.996912	9.59284	-0.0296716	TTYH1;PCDH15;LRRC6;SNX10;TPGS1;ARHGAP26;BAIAP2;IFT20;DNM3;GPR162;ABLIM1;BAIAP2L2;KLF5;ABLIM3;TTLL1;DZIP1L;CEP83;CDH13;ARFIP2;BBS9;B9D2;ATP6V0D1;ATP6V1D;NCK1
cellular amino acid biosynthetic process (GO:0008652)	10/106	0.968377	0.99729	10.9733	-0.0297739	PNKD;GOT1;PYCRL;GLS2;DHPS;PYCR1;ASNS;MAT2B;CDO1;ASS1
regulation of proteasomal protein catabolic process (GO:0061136)	28/135	0.131503	0.703995	0.0867232	-0.0304384	LRRK2;PTEN;UBE2D1;FBXO22;HSPBP1;ANAPC11;CDC20;DNAJB2;SHH;BAG5;DVL1;AKT1;PSMF1;PLK3;WNT10B;GPX1;USP5;FBXW7;NSMCE2;GLMN;RAD23A;CSNK1E;RAD23B;UCHL5;GIPC1;UBE2V2;STUB1;MAD2L1
second-messenger-mediated signaling (GO:0019932)	28/134	0.124566	0.686306	0.0826656	-0.031118	GUCY1B3;PTGFR;CAMK2D;ITPR1;ADM;PPP1R9A;NCALD;NUDT4;CAMKK2;PPP2CA;RIMS2;HRH1;PPP2R1A;KISS1R;GUCY1A3;DMTN;PDE4D;SPHK1;PDE2A;HTR5A;LAT2;RCAN1;ADCYAP1;GAL;DDAH1;VSNL1;RCAN2;CALM1
regulation of adherens junction organization (GO:1903391)	11/37	0.0601277	0.547408	0.0540511	-0.0325691	BCAS3;SFRP1;DMTN;DAPK3;PTEN;TSC1;EFNA5;ARHGAP6;PTK2;S100A10;WNT4
regulation of chemotaxis (GO:0050920)	12/120	0.963044	0.996912	10.6672	-0.0329947	ROBO2;EFNB2;CREB3;C1QBP;SEMA3A;MMP28;VEGFB;C3AR1;VEGFC;CDH13;NCKAP1L;MET
positive regulation of adenylate cyclase activity (GO:0045762)	11/37	0.0601277	0.547408	0.0599148	-0.0361023	NTRK1;ADCYAP1;VIPR2;GNAL;ADORA2A;ADRB3;ADRB1;DRD1;CALM1;VIP;CRHR1
RNA phosphodiester bond hydrolysis (GO:0090501)	8/89	0.967364	0.996912	11.959	-0.0369905	ENDOU;RNASEL;RNASEK;EXOSC4;USB1;RPP25;MRPL44;DIS3L2
tissue remodeling (GO:0048771)	6/71	0.964834	0.996912	12.495	-0.0386484	MEF2C;RASSF2;BAK1;IGF1;ADRA1B;ATG5
termination of RNA polymerase I transcription (GO:0006363)	1/24	0.975963	0.998756	31.4909	-0.0392145	GTF2H4
intraciliary transport (GO:0042073)	1/24	0.975963	0.998756	32.1038	-0.0399777	IFT20
mitochondrial respiratory chain complex assembly (GO:0033108)	1/24	0.975963	0.998756	32.4787	-0.0404445	UQCC2
sterol homeostasis (GO:0055092)	5/62	0.964338	0.996912	13.6236	-0.0421391	FABP3;LIPG;PCSK9;TMEM97;LDLR
embryonic heart tube morphogenesis (GO:0003143)	5/62	0.964338	0.996912	13.6281	-0.0421531	STIL;SHH;MEF2C;CITED2;OVOL2
ncRNA metabolic process (GO:0034660)	41/332	0.9578	0.995357	9.1716	-0.0426797	TRUB1;CARS;RNASEL;MOCS3;TARSL2;URM1;SUV39H1;WDR4;RTCB;PLD6;TFB1M;RRP9;EXOSC4;EXOSC8;DIS3L2;YARS;SMAD2;SMAD1;NSUN5;PUS1;DDX56;DARS2;SARS;USB1;GTPBP3;WDR55;AIMP2;LARS2;LIN28B;QARS;PPA2;PPA1;MARS;TSR2;TUT1;GARS;INTS7;RPP25;EEF1E1;GRSF1;AARS
gene expression (GO:0010467)	90/672	0.959273	0.995357	9.22059	-0.0429077	CARS;THRB;UBE2D1;SMG9;RORA;ADARB1;MED16;NR3C1;SMG5;CTGF;PSMD8;SNAPC5;PPP2R1A;SNAPC2;PSMD3;RPLP2;AKT1;NELFB;JUNB;LZTS1;NELFE;EIF1AX;GTF3A;MED8;SARS;DARS2;PSMA5;EEF1G;LARS2;PPM1A;MED24;PPA2;NHP2L1;PPA1;RARB;PPARG;GARS;PGR;EEF1E1;UBA52;GTF3C2;SLBP;RPL10;PSMB10;RXRB;PPP2CA;EXOSC4;MED30;POLR2C;MED31;EXOSC8;EIF4H;EIF4EBP1;PSMF1;POLR2I;RXRG;HNRNPA0;MAPK3;SMAD2;YARS;ESRRA;NR1H2;ALYREF;TAF11;ESRRB;NR2F1;N…
negative regulation of tumor necrosis factor superfamily cytokine production (GO:1903556)	2/35	0.972113	0.998031	21.9706	-0.0433056	MC1R;CD34
gene silencing (GO:0016458)	5/62	0.964338	0.996912	14.299	-0.0442284	MBD3;HDAC5;SUV39H1;HAT1;SOX6
response to heat (GO:0009408)	6/70	0.96154	0.996535	13.058	-0.0453281	IL1A;ARPP21;TGFB1I1;TRPV2;AKT1;TACR1
macromolecular complex disassembly (GO:0032984)	15/142	0.959184	0.995357	9.84321	-0.0458051	NAPA;SMARCD1;SMARCD3;SMARCB1;RPL10;HMGA1;TFIP11;NRG1;KLC1;HDAC6;PEX14;MICAL1;STMN1;RPLP2;UBA52
phosphatidylinositol-mediated signaling (GO:0048015)	28/136	0.138668	0.725817	0.14339	-0.0459505	CD86;GSK3A;LTK;PTAFR;PTEN;PIK3R2;HTR2A;PIK3R1;NYAP2;FOXO3;PIK3CG;PIK3R5;FGF9;C1QBP;AKT1;FGF22;NTRK1;NRG1;IGF1;NRG2;VAV1;MYO16;AKT1S1;TYRO3;GRB2;PLCH1;FGFR3;HBEGF
inositol lipid-mediated signaling (GO:0048017)	28/136	0.138668	0.725817	0.14603	-0.0467964	CD86;GSK3A;LTK;PTAFR;PTEN;PIK3R2;PIK3R1;HTR2A;NYAP2;FOXO3;PIK3CG;PIK3R5;FGF9;C1QBP;AKT1;FGF22;NTRK1;NRG1;IGF1;NRG2;VAV1;MYO16;AKT1S1;TYRO3;PLCH1;GRB2;FGFR3;HBEGF
nuclear-transcribed mRNA catabolic process, deadenylation-dependent decay (GO:0000288)	4/53	0.964845	0.996912	15.213	-0.0470552	EXOSC4;EXOSC8;ZFP36L2;LSM3
positive regulation of intracellular protein transport (GO:0090316)	27/131	0.142675	0.725817	0.154155	-0.0494002	MTCL1;MFF;OAZ2;IPO5;SHH;CDH1;AKT2;CHP2;DMAP1;EMD;PLK3;SEC16B;BCAS3;JUP;TGFB3;SPHK1;IGF1;TMEM173;MAPK14;SFRP2;CAMK4;TLR9;TLR7;CAMK1;RBCK1;VAMP2;CDK5R1
regulation of lipid metabolic process (GO:0019216)	47/245	0.149668	0.737497	0.16464	-0.0501316	ABCD2;PRKAA2;INSIG1;LPCAT1;PIK3R2;RORA;HTR2A;BRCA1;ABHD5;PIK3R1;ATP1A1;PLA2G6;NR3C1;PIK3CG;PIK3R6;CYR61;PIK3R5;MAPK9;STK11;AKT2;FAM132B;PSAP;AKT1;PDE8B;LDLR;WNT4;PDK1;STAT5A;STAT5B;EPHA8;FBXW7;NR1H2;MID1IP1;ACSL6;NR1D2;NR1D1;PTK2;BSCL2;PDP1;FABP3;GAL;CCKBR;ID2;STUB1;PPARG;AVP;FGFR3
nuclear export (GO:0051168)	11/110	0.957291	0.99529	10.7515	-0.0507594	GLE1;SLBP;LSG1;DDX25;STRADB;ALYREF;RITA1;RNPS1;TSC1;LZTS2;SMG5
cholesterol homeostasis (GO:0042632)	5/61	0.960787	0.99626	13.6524	-0.0511578	FABP3;LIPG;PCSK9;TMEM97;LDLR
nuclear division (GO:0000280)	56/298	0.156207	0.7501	0.182985	-0.0526169	DCLRE1A;TXNL4B;TEX40;MEI1;ZWILCH;YEATS4;SLC2A8;CDC20;ING2;SEPT7;PTTG1;ENSA;NEK2;STRA13;RSPO1;PIM2;LZTS2;DIS3L2;HGF;NSMCE2;CIT;HAUS1;PRKAR1A;INCENP;CKS2;JTB;MAPRE3;ARL8A;ITGB3BP;BRSK2;ANAPC15;DCTN1;TTYH1;DCTN3;RNF8;FIGN;PLD6;KLHL13;PKMYT1;PMF1;ANAPC11;DSN1;FZR1;FSD1;SAC3D1;CENPT;PLK5;CENPW;REC8;TPX2;PPP5C;APITD1;CCNG1;SPDYA;CENPN;SPC24
amide biosynthetic process (GO:0043604)	3/44	0.967039	0.996912	17.7952	-0.0550424	PNKD;ASNS;ASS1
DNA-templated transcription, termination (GO:0006353)	8/86	0.958367	0.995357	11.8843	-0.0553033	SLBP;POLR3C;POLR3D;ALYREF;POLR3H;RNPS1;LZTS1;GTF2H4
positive regulation of membrane potential (GO:0045838)	9/26	0.0446854	0.508858	0.0818736	-0.0553127	RIMS2;STX1B;NLGN1;NLGN2;CUX2;RELN;PTEN;GLRX;PRKCZ
mesoderm development (GO:0007498)	4/52	0.961071	0.99626	14.8744	-0.0557369	EXT1;PPP2CA;HCK;NOG
sperm motility (GO:0030317)	3/43	0.963147	0.996912	18.039	-0.0557964	ING2;GAPDHS;LRRC6
regulation of cell division (GO:0051302)	45/234	0.152261	0.746519	0.192389	-0.056242	VPS4A;PTEN;UBE2D1;PTN;PKMYT1;ANAPC11;CDC20;FZR1;SHH;FGF9;RACGAP1;RPS6KA2;CHEK1;PDGFC;NEK2;DRD2;MAP9;NKX3-1;WNT4;PLK3;CAV2;TGFB3;NSMCE2;DAPK3;VEGFB;NAP1L2;MAD2L1BP;VEGFC;KIF23;IGF1;CIT;IL1A;SFRP2;TAL1;PRKAR1A;ZFYVE19;GIPC1;PIN1;RAD1;CALM1;PLCB1;AURKAIP1;FGFR3;EIF4G3;MAD2L1
cilium organization (GO:0044782)	13/125	0.955027	0.994509	10.2376	-0.0563718	PCDH15;LRRC6;SNX10;IFT20;GPR162;ABLIM1;ABLIM3;DZIP1L;CEP83;BBS9;B9D2;ATP6V0D1;ATP6V1D
positive regulation of epithelial cell differentiation (GO:0030858)	4/52	0.961071	0.99626	15.0705	-0.0564718	WNT10B;NUMB;BCL2;ALOX12
positive regulation of leukocyte migration (GO:0002687)	7/78	0.959617	0.995384	12.3933	-0.0573342	CREB3;C1QBP;C3AR1;VEGFB;VEGFC;NCKAP1L;TACR1
mitotic recombination (GO:0006312)	10/31	0.0492037	0.519727	0.0900028	-0.0589025	RFC5;PRIM2;RFC3;RFC4;LIG1;RFC2;ERCC1;POLD1;NSMCE2;RPA2
mRNA export from nucleus (GO:0006406)	6/69	0.957968	0.995357	12.89	-0.0599834	GLE1;SLBP;DDX25;ALYREF;RNPS1;SMG5
negative regulation of tumor necrosis factor production (GO:0032720)	2/34	0.968372	0.99729	22.6997	-0.0615914	MC1R;CD34
response to glucocorticoid (GO:0051384)	27/130	0.135232	0.714528	0.183243	-0.0615939	OXT;GPR83;ADM;TRH;HNMT;NR3C1;HEY1;CYP11A1;UCP3;SMYD3;PTGDS;JUNB;GOT1;DUSP1;FOS;FBXO32;SSTR2;ISL1;ASS1;ADCYAP1;TH;CRH;BCL2;ACSBG1;CDO1;CALM1;PAM
macromolecular complex remodeling (GO:0034367)	1/23	0.972094	0.998031	31.5275	-0.0621431	LIPG
plasma lipoprotein particle remodeling (GO:0034369)	1/23	0.972094	0.998031	31.535	-0.0621577	LIPG
protein-lipid complex remodeling (GO:0034368)	1/23	0.972094	0.998031	31.6027	-0.0622913	LIPG
protein localization to plasma membrane (GO:0072659)	18/77	0.100866	0.645808	0.142618	-0.0623603	AMN;FCER1G;RAMP3;TESC;MYO5A;ZDHHC22;PRKCZ;ARFRP1;DLG1;CDH1;RAB26;PACS1;AKT2;EPB41L3;PALM;FLOT1;GPR158;VAMP2
RNA 3'-end processing (GO:0031123)	10/101	0.954049	0.99424	10.9807	-0.0634277	REPIN1;SLBP;LIN28B;ALYREF;SSU72;LEO1;TUT1;RNPS1;USB1;GRSF1
tube morphogenesis (GO:0035239)	10/101	0.954049	0.99424	11.0922	-0.0640715	STIL;SHH;MEF2C;CITED2;CSNK2B;CCM2;NR3C1;NTN1;HES5;OVOL2
positive regulation of NIK/NF-kappaB signaling (GO:1901224)	1/23	0.972094	0.998031	32.6396	-0.0643351	IKBKG
transcription elongation from RNA polymerase I promoter (GO:0006362)	1/23	0.972094	0.998031	32.9753	-0.0649967	GTF2H4
neuron fate specification (GO:0048665)	1/23	0.972094	0.998031	33.0645	-0.0651727	ISL1
mRNA 3'-end processing (GO:0031124)	8/85	0.954906	0.994509	11.8374	-0.0651811	REPIN1;SLBP;ALYREF;LEO1;SSU72;TUT1;RNPS1;GRSF1
CD4-positive, alpha-beta T cell differentiation (GO:0043367)	1/23	0.972094	0.998031	33.3496	-0.0657346	RORA
detection of biotic stimulus (GO:0009595)	1/23	0.972094	0.998031	33.457	-0.0659462	NLRP3
peptide biosynthetic process (GO:0043043)	1/23	0.972094	0.998031	33.9645	-0.0669465	PNKD
regulation of keratinocyte differentiation (GO:0045616)	1/23	0.972094	0.998031	34.9182	-0.0688263	OVOL2
negative regulation of insulin receptor signaling pathway (GO:0046627)	9/26	0.0446854	0.508858	0.105086	-0.0709948	SOCS3;LMBRD1;GSK3A;SOCS1;PID1;PRKCB;GPR21;TSC1;PRKCZ
negative regulation of cell cycle phase transition (GO:1901988)	39/200	0.153606	0.747033	0.248594	-0.0725012	ZWILCH;VPS4A;PRCC;PTEN;JADE1;UBE2D1;PSMB10;ANAPC11;PSMD8;CDC20;CCNB1;PCBP4;NACC2;PSMD3;PSMF1;NBN;HRAS;FBXO7;IER3;MBD4;PLK3;MAD2L1BP;RPA2;WNT9A;DGKZ;ZWINT;MYO16;PML;FBXO31;PSMA5;DLG1;PSMC5;ZFYVE19;CCNG1;BCL2;UBA52;BCL2L1;RAD9A;MAD2L1
developmental cell growth (GO:0048588)	13/49	0.0797628	0.60197	0.1433	-0.0727318	EMX1;SEMA3A;RAPH1;COBL;PRKCZ;DCLK1;SLC9A6;DVL1;DCX;ARIH2;ULK2;MAPT;NDEL1
toll-like receptor TLR1:TLR2 signaling pathway (GO:0038123)	17/71	0.0945144	0.623779	0.1555	-0.0733895	MAP2K3;MEF2C;DUSP3;FOS;MAPK14;IKBKB;MAPK11;MAPK9;RPS6KA3;MAPK8;RPS6KA2;RPS6KA1;IKBKG;UBE2V1;UBA52;NFKBIB;MAPK3
toll-like receptor TLR6:TLR2 signaling pathway (GO:0038124)	17/71	0.0945144	0.623779	0.158605	-0.074855	MAP2K3;MEF2C;DUSP3;FOS;MAPK14;IKBKB;MAPK11;MAPK9;RPS6KA3;MAPK8;RPS6KA2;RPS6KA1;IKBKG;UBE2V1;UBA52;NFKBIB;MAPK3
extracellular matrix disassembly (GO:0022617)	12/116	0.951277	0.992619	10.3472	-0.0766559	ADAMTS5;CDH1;CTSK;CASP3;COL6A2;COL12A1;COL6A1;FLOT1;SPP1;LAMC2;COL9A2;CTSB
cellular carbohydrate metabolic process (GO:0044262)	33/165	0.146408	0.725817	0.239547	-0.0767647	GSK3A;COLGALT2;CMAS;PTEN;GDE1;PYGM;ADRB1;MAT2B;GDPD5;MTMR7;PPP1R2;LDHB;ABHD10;LDHA;IMPA2;PPIP5K2;AKT2;AKT1;EPM2A;CSGALNACT1;GOT1;MDH1;NR1D1;PPP1CA;EXT1;ACLY;HKDC1;IMPAD1;PPP1R3D;CALM1;UBA52;PFKM;PFKP
response to starvation (GO:0042594)	23/106	0.119355	0.665834	0.199123	-0.0809862	PRKAA2;SPHK1;PCSK9;ASNS;ADM;SSTR1;CARTPT;SSTR2;FBXO22;HDAC6;ADCYAP1;SFRP1;OXCT1;DDIT3;NBR1;ADSSL1;BCL2;PICK1;ULK2;GAS2L1;ATG7;SQSTM1;WNT4
RNA export from nucleus (GO:0006405)	7/76	0.952271	0.993445	12.319	-0.0810168	GLE1;SLBP;DDX25;ALYREF;TSC1;RNPS1;SMG5
growth (GO:0040007)	61/329	0.166706	0.765972	0.308408	-0.0822248	ITGB3;PTEN;RAPH1;ADM;ADRA1B;NUBP1;SHH;ARIH2;ITGAV;NBN;KDM6A;NDEL1;EMX1;GPX1;ST6GAL2;PDE4D;COBL;FOXP2;ACTA1;GAP43;KAT2A;RRAGC;SLC9A6;DCX;RARB;ULK2;MAPT;NUPR1;MTPN;NDRG4;PLAG1;SEMA3A;PCDH15;FOXO3;PRKCZ;PTHLH;CCNB1;SLITRK1;PSAP;DVL1;PAK7;EIF4H;RBBP6;SMAD2;STIL;TGFB3;CELA1;IGF1;ESR1;DCLK1;BMP3;ETNK2;PTK7;ERCC1;CCNG1;BCL2;GPR149;SPRY2;CCM2;FGFR3;BCL2L1
reproductive structure development (GO:0048608)	50/265	0.165514	0.761923	0.310063	-0.0843092	CITED1;CITED2;RTCB;LRRC6;ADM;FZD10;MEA1;CYR61;ING2;IMMP2L;NSDHL;SHH;FGF9;HEY1;BASP1;AKT1;JUNB;NKX3-1;PCYT1B;HMGCS1;FST;OVOL2;ADCYAP1;SFRP1;RBP4;SFRP2;TBC1D20;TYRO3;PPARG;NUPR1;MET;FSTL3;PRDX4;BAK1;WNT4;FZD2;FZD5;DHCR24;ESR1;REC8;PTK2;DLG1;GJB2;ETNK2;ERCC1;BCL2;PLCD3;PLCD1;LHX8;BCL2L1
regulation of protein import into nucleus (GO:0042306)	29/143	0.149263	0.736244	0.284766	-0.0871937	FAM89B;CABP1;IPO5;SHH;CDH1;MXI1;CHP2;DACT3;NLRP3;DMAP1;EMD;JUP;TGFB3;SPHK1;PDE2A;IGF1;TMEM173;MAPK14;CYLD;PPM1A;CREB3;PPM1B;SFRP2;PKIA;TLR9;TACC3;TLR7;RBCK1;PKIG
dopamine receptor signaling pathway (GO:0007212)	9/26	0.0446854	0.508858	0.131854	-0.0890786	GNAO1;GNAL;GNB1;NSG1;DRD1;DRD2;RGS9;KLF16;ADCY5
negative regulation of circadian rhythm (GO:0042754)	7/13	0.0144095	0.320807	0.0789918	-0.089807	SIN3A;SUV39H1;CIPC;CRY2;CRY1;CRH;DRD2
detection of abiotic stimulus (GO:0009582)	35/178	0.158245	0.753065	0.318498	-0.0903271	CDS1;SDC2;PCDH15;ARRB1;HTR2A;PLB1;FNTA;RDH11;FNTB;CHRNA10;CNGA4;TAC1;ASIC2;EPHB1;LDLR;RGS9;NTRK1;NGFR;OPN3;JUP;TRPC3;ATP2B2;PKDREJ;TACR1;CACNA2D4;RPE65;NR2F6;RBP4;CACNB4;PITPNM1;GNB1;TCAP;NMT2;GNB5;CALM1
hematopoietic progenitor cell differentiation (GO:0002244)	23/106	0.119355	0.665834	0.222116	-0.090338	SAMD9L;SPI1;COL24A1;CITED2;FST;PLEK;EML1;TMEM91;FSTL3;TMEM143;SLC8A3;SHH;SFRP1;SLC7A6OS;PTPRC;TAL1;SIN3A;ARMC6;DACT2;BCL2;SP7;SSBP3;HERC6
organelle fission (GO:0048285)	60/325	0.176539	0.77518	0.369264	-0.0940366	DCLRE1A;TXNL4B;TEX40;MEI1;ZWILCH;YEATS4;SLC2A8;CDC20;ING2;SEPT7;PTTG1;ENSA;NEK2;STRA13;RSPO1;PIM2;LZTS2;DIS3L2;HGF;NSMCE2;CIT;HAUS1;PRKAR1A;INCENP;CKS2;JTB;MAPRE3;ARL8A;ITGB3BP;BRSK2;ANAPC15;DCTN1;TTYH1;DCTN3;RNF8;FIGN;PLD6;KLHL13;MFF;PKMYT1;PMF1;ANAPC11;DSN1;FZR1;FSD1;SAC3D1;CENPT;SEC16B;PEX19;PLK5;CENPW;BNIP3;REC8;TPX2;PPP5C;APITD1;CCNG1;SPDYA;CENPN;SPC24
negative regulation of purine nucleotide metabolic process (GO:1900543)	17/72	0.102491	0.647238	0.220078	-0.095743	BCAS3;PID1;LRRK2;PDE2A;ARRB1;FZD10;GNAI2;GRM3;ADCYAP1;HRH3;TNNT2;PALM;GRM8;SPRY2;DRD2;HRAS;CPEB2
heart development (GO:0007507)	33/167	0.16047	0.753065	0.338465	-0.09599	HDAC5;TCF25;CITED2;SHC1;PTEN;OXT;ADM;ADRA1B;PDLIM3;SHH;CASP7;SCUBE1;OXCT1;RPS6KA2;CASP3;SMYD1;MEF2D;RXRG;NKX3-1;MEF2C;CXADR;KCNJ8;EPOR;POU6F1;RBP4;TH;RBM20;TCAP;PPARG;PAM;FGF12;MYH7;CDKL1
actin filament organization (GO:0007015)	30/150	0.159789	0.753065	0.339758	-0.0963566	FHOD3;PCDH15;ARRB1;PPP1R9A;ARHGAP6;CORO1A;RND1;PREX1;PDLIM3;MICAL1;PHACTR1;PACSIN1;NCK1;DMTN;SHROOM2;COBL;SORBS2;BAIAP2;ACTA1;DLG1;MYO1B;ZYX;FAT1;FSCN1;BCL2;TCAP;SPIRE1;EVL;KPTN;GAS7
epithelial cell development (GO:0002064)	11/107	0.947241	0.99099	10.758	-0.0973724	NTRK1;GPX1;KLF5;CDH1;PDE4D;PDE2A;RARB;CCM2;FGFR3;ESR1;EXPH5
regulation of branching involved in ureteric bud morphogenesis (GO:0090189)	1/22	0.967603	0.996912	31.7552	-0.098222	NOG
chromosome segregation (GO:0007059)	20/89	0.112343	0.659781	0.240252	-0.0999081	CENPT;NAA60;CENPW;SPAG5;BRCA1;PMF1;ZWINT;SRPK1;CIT;DSN1;PTTG1;KIFC1;PPP2R1A;INCENP;FAM96B;CENPN;NEK2;ARL8A;MAD2L1;NDEL1
positive regulation of behavior (GO:0048520)	11/107	0.947241	0.99099	11.0448	-0.0999679	CREB3;MEF2C;ADORA2A;C1QBP;CRH;VEGFB;C3AR1;VEGFC;CDH13;NCKAP1L;MET
positive regulation of defense response (GO:0031349)	51/272	0.172672	0.772373	0.387048	-0.0999695	CD86;UBE2D1;PIK3CG;CX3CL1;IKBKB;RPS6KA3;LAMP1;SIN3A;CTSK;RPS6KA2;RPS6KA1;IL12A;IKBKG;CTSB;MAP2K3;MEF2C;LAG3;FCER1G;DUSP3;FOS;TMEM173;IL17RA;HCK;CRH;TLR9;TLR7;UBE2V1;UBA52;BIRC3;IDO1;UNC93B1;PTGER3;TNFRSF11A;BCL10;COCH;MAPK9;MAPK8;TAC1;MAPK3;STAT5A;STAT5B;PDE2A;MAPK14;CYLD;MAPK11;TNIP1;POLR3C;POLR3D;OTULIN;PIK3AP1;NFKBIB
DNA conformation change (GO:0071103)	10/99	0.946866	0.99099	11.1276	-0.100718	BRIP1;FBXO18;HAT1;HMGA1;TSSK6;NCAPD2;MCM5;NBN;GTF2H4;SRPK1
canonical Wnt signaling pathway (GO:0060070)	19/84	0.114804	0.663907	0.247349	-0.101317	WNT10B;FZD2;FZD5;JUP;TCF7;PTEN;FZD10;WNT9A;STK11;SFRP1;SHH;PTK7;OTULIN;DVL1;RSPO1;TBL1X;WNT1;KDM6A;WNT4
positive regulation of osteoclast differentiation (GO:0045672)	1/22	0.967603	0.996912	33.2051	-0.102707	FOS
response to interleukin-4 (GO:0070670)	10/32	0.0568807	0.547351	0.172258	-0.103814	STAT5B;TUBA1B;ADAMTS13;TUBA1A;CITED1;TCF7;STAT6;CORO1A;PML;TUBA4A
synapse assembly (GO:0007416)	13/49	0.0797628	0.60197	0.204949	-0.104021	NLGN1;NLGN2;PLXND1;NRXN3;PTEN;NRXN2;NRG1;DNM3;GLRA2;CDH1;DNER;DRD1;DRD2
somitogenesis (GO:0001756)	3/41	0.954028	0.99424	18.0281	-0.104135	KAT2A;TCAP;NKX3-1
killing of cells of other organism (GO:0031640)	1/22	0.967603	0.996912	34.2064	-0.105804	TUSC2
disruption of cells of other organism (GO:0044364)	1/22	0.967603	0.996912	34.2202	-0.105846	TUSC2
regulation of ossification (GO:0030278)	34/173	0.162925	0.753065	0.374864	-0.106313	HDAC5;CITED1;DLX5;ILK;OXT;CYR61;NPPC;RASSF2;HEY1;TAC1;CD276;CTHRC1;WNT4;ESRRA;WNT10B;SMAD1;MEF2C;JUND;TGFB3;HGF;NOG;IGF1;TACR1;PTK2;PBX1;GFRA4;SFRP1;PHOSPHO1;SFRP2;ID2;SMOC1;NBR1;BCL2;FAM20C
DNA catabolic process (GO:0006308)	22/102	0.130331	0.703995	0.304622	-0.106918	MBD4;DFFA;FBXO18;MPG;HMGA1;SETMAR;RPA2;ARRB1;EXOG;APTX;RAD23B;GTF2H4;NME1;SMUG1;TATDN2;TDG;ERCC1;CASP3;APLF;UBE2V2;RAD1;RAD9A
cellular response to nutrient (GO:0031670)	1/22	0.967603	0.996912	34.6598	-0.107206	SFRP1
one-carbon metabolic process (GO:0006730)	2/32	0.959388	0.995357	23.1562	-0.107757	ALDH1L1;MAT2B
JNK cascade (GO:0007254)	14/55	0.0884887	0.62063	0.226174	-0.107889	MAP4K2;STRADB;TNFRSF19;DUSP28;DUSP9;MAPK9;MAPK8;FGF14;DUSP10;MAP3K10;IKBKG;FGF12;UBA52;MAP3K5
protein O-linked glycosylation (GO:0006493)	8/83	0.947203	0.99099	12.0622	-0.109177	GALNT11;GALNT13;GCNT1;PGM3;VEGFB;GCNT4;POMGNT1;B4GALT5
protein complex biogenesis (GO:0070271)	1/22	0.967603	0.996912	35.3204	-0.10925	UQCC2
negative regulation of cytokine secretion (GO:0050710)	2/32	0.959388	0.995357	23.502	-0.109366	NLRP3;CD34
regulation of intrinsic apoptotic signaling pathway (GO:2001242)	26/126	0.146825	0.726412	0.342781	-0.109566	URI1;STEAP3;EI24;ING2;BAG5;NACC2;UBQLN1;AKT1;NKX3-1;PIAS4;IVNS1ABP;GPX1;FBXO18;FBXW7;DAPK2;MIF;MAPK8IP1;CYLD;PINK1;SFRP2;BCL2;SERINC3;TRIM32;TPT1;BCL2L1;RAD9A
sulfur compound transport (GO:0072348)	2/32	0.959388	0.995357	23.5924	-0.109787	SLC5A6;RACGAP1
fat-soluble vitamin metabolic process (GO:0006775)	2/32	0.959388	0.995357	23.7301	-0.110427	CYP11A1;RPE65
aminoglycan catabolic process (GO:0006026)	6/67	0.949905	0.991399	12.8098	-0.110654	HEXB;SDC2;OMD;CSPG5;HPSE;FMOD
negative regulation of Wnt signaling pathway (GO:0030178)	26/126	0.146825	0.726412	0.346526	-0.110763	GSK3A;CITED1;NLK;GLI1;CXXC4;SHH;FGF9;CDH1;SIX3;DACT3;LZTS2;WNT4;CTHRC1;ANKRD6;EGR1;WWOX;JUP;NOG;CSNK1E;MAPK14;ISL1;CYLD;SFRP1;SFRP2;DDIT3;TRABD2B
cytolysis (GO:0019835)	1/22	0.967603	0.996912	35.8347	-0.11084	C7
calcium-independent cell-cell adhesion via plasma membrane cell-adhesion molecules (GO:0016338)	1/22	0.967603	0.996912	35.8541	-0.1109	CLDN12
histone monoubiquitination (GO:0010390)	1/22	0.967603	0.996912	35.8573	-0.11091	LEO1
calcium ion import (GO:0070509)	2/32	0.959388	0.995357	23.9279	-0.111348	SLC8A3;CASK
cellular response to external stimulus (GO:0071496)	36/185	0.16748	0.768107	0.422922	-0.111578	PRKAA2;PCSK9;SCX;ATP1A1;BCL10;FBXO22;HDAC6;TXN2;MAPK8;LDHA;CHEK1;HABP4;AKT1;TNFRSF8;BAK1;GAS2L1;ATG7;KCNJ2;MAPK3;WNT4;EGR1;GADD45A;BNIP3;SPHK1;PDE2A;ASNS;GLRX2;FOS;CARTPT;SFRP1;SFRP2;NBR1;BCL2;PICK1;TLR7;SQSTM1
mitotic cytokinesis (GO:0000281)	1/22	0.967603	0.996912	36.1753	-0.111894	RACGAP1
immune response-regulating cell surface receptor signaling pathway (GO:0002768)	58/444	0.945069	0.990149	11.3214	-0.112076	CD86;GSK3A;PTEN;BRK1;IKBKB;STK11;FGF9;C3AR1;PDE4B;AKT1;IKBKG;HRAS;NCK1;MEF2C;FCER1G;PRKCB;PDE4D;NRG1;FOS;NRG2;VAV1;LAT2;HCK;MYH2;CACNB3;CACNB4;AKT1S1;ELMO1;UBE2V1;RBCK1;UBA52;HBEGF;SHC1;C5AR1;ITPR1;PIK3R2;THY1;PIK3R1;BCL10;PLA2G6;FOXO3;MAPK9;PAK1;MAPK8;INPP5D;NCKAP1L;FGF22;MAPK3;LIMK1;BAIAP2;PTK2;CD4;PTPRC;BCL2;PTPN6;GRB2;CALM1;FGFR3
antigen receptor-mediated signaling pathway (GO:0050851)	26/127	0.154805	0.747033	0.386534	-0.112731	PTEN;PIK3R2;THY1;PIK3R1;BCL10;IKBKB;STK11;PAK1;INPP5D;PDE4B;NCKAP1L;IKBKG;NCK1;MEF2C;PRKCB;PDE4D;LAT2;CD4;CACNB3;CACNB4;PTPRC;BCL2;PTPN6;RBCK1;UBE2V1;UBA52
pH reduction (GO:0045851)	1/22	0.967603	0.996912	36.5797	-0.113144	ATP6V1H
lipid catabolic process (GO:0016042)	44/232	0.17538	0.77518	0.448409	-0.114192	ABCD2;HEXB;PROCA1;PLD6;ABHD5;CYP46A1;PLA2G6;PLCXD2;PLD3;PLB1;ABHD12;NEU2;SMPD1;LIPG;NEU1;PRKACB;PHYH;PNPLA8;PLA2G4E;SPHK1;PLCL2;SRD5A3;PPP1CA;CYP39A1;PLA2G15;BSCL2;PEX7;PLCXD3;NCEH1;PLCB4;PEX5;PLCH1;ACOX3;HRASLS;SMPDL3B;PLCB1;PLCD3;PLCB2;GLA;PAFAH1B3;PNPLA1;MGLL;PLCD1;SLC27A4
regulation of MHC class I biosynthetic process (GO:0045343)	1/22	0.967603	0.996912	36.9461	-0.114278	PML
sensory perception of mechanical stimulus (GO:0050954)	26/127	0.154805	0.747033	0.39359	-0.114789	PGAP1;THRB;RAB3A;TSHZ3;HEXB;PCDH15;COCH;CDH1;CASP3;LRIG1;OTOF;TBL1X;ASIC2;GPX1;CNTN5;ATP8B1;EYA4;ATP2B2;POU3F4;TMIE;GJB2;TH;USH1G;KCNQ4;SPRY2;KPTN
regulation of protein transport (GO:0051223)	69/379	0.183567	0.77518	0.460274	-0.117213	FAM89B;MTCL1;LRRK2;KRT20;IPO5;PANX1;SCAMP5;SHH;CDH1;AKT2;CLEC5A;MYO18A;CHP2;DACT3;CD34;EMD;BCAS3;LYPLA1;SPHK1;MIF;TMEM173;RANGAP1;PPM1A;CREB3;IL1A;PPM1B;RBP4;SFRP2;ADORA2A;TLR9;TLR7;RBCK1;VAMP2;ADRB1;CABP1;MFF;PRKCZ;OAZ2;DPH3;MXI1;NLRP3;DMAP1;DRD2;CD276;EXPH5;ATG5;SEC16B;PLK3;NDFIP2;DMTN;NDFIP1;RHBDD3;JUP;TGFB3;GLMN;PDE2A;VEGFC;IGF1;MAPK14;CYLD;CAMK4;PKIA;TACC3;GOPC;CAMK1;PKIG;SERGEF;PAM;CDK5R1
regulation of meiotic cell cycle (GO:0051445)	11/38	0.0682441	0.583813	0.218517	-0.1176	CDC20;NPPC;FZR1;DUSP1;PRKAR1A;RPS6KA2;RAD1;PLCB1;EIF4G3;PRKACB;WNT4
DNA replication (GO:0006260)	36/186	0.174608	0.77518	0.468247	-0.119244	SLBP;INO80E;MCM8;BRCA1;CHTF18;TBRG1;ORC5;REPIN1;ING5;RBBP4;SIN3A;POLD1;CHEK1;RFC5;CDT1;RFC3;RFC4;RRM2;LIG1;RFC2;GINS4;RPA2;WRNIP1;NAP1L1;BAZ1A;IGF1;DNAJC2;FAM111A;NFIC;CINP;CDK2AP1;RBMS1;RAD1;MCM5;DTL;RAD9A
regulation of alpha-beta T cell proliferation (GO:0046640)	1/21	0.962389	0.996571	35.3078	-0.121277	PTPRC
regulation of cysteine-type endopeptidase activity (GO:2000116)	38/197	0.171611	0.768328	0.469658	-0.123773	DIABLO;ARRB1;ALOX12;BCL10;CYR61;CTGF;RPS6KA3;MAPK9;CASP7;ACVR1C;CDH1;CASP3;MICAL1;RPS6KA1;ARL6IP5;AKT1;NLRP3;APOPT1;BAK1;TBC1D10A;MAP3K5;NKX3-1;IGBP1;NGFR;TFAP2B;EGLN3;GPX1;HGF;CCK;DHCR24;WNT9A;PML;SFRP2;ADORA2A;PPARG;AVP;BIRC3;LAMTOR5
gastrulation with mouth forming second (GO:0001702)	1/21	0.962389	0.996571	36.118	-0.12406	ZBTB17
G2/M transition of mitotic cell cycle (GO:0000086)	28/139	0.161521	0.753065	0.439993	-0.124784	KHDRBS1;BRSK2;LIN37;DCTN1;DCTN3;PKMYT1;CCNB1;ACTR1A;TUBA1A;RBBP4;PRKAR2B;PPP2R1A;ENSA;CHEK1;NEK2;NINL;PLK4;PLK3;WNT10B;CSNK1E;TUBG2;TUBB4B;TUBG1;TUBB4A;TUBA4A;CIT;PLCB1;UBA52
cell cycle G2/M phase transition (GO:0044839)	28/139	0.161521	0.753065	0.442556	-0.125511	KHDRBS1;BRSK2;LIN37;DCTN1;DCTN3;PKMYT1;CCNB1;ACTR1A;TUBA1A;RBBP4;PRKAR2B;PPP2R1A;ENSA;CHEK1;NEK2;NINL;PLK4;PLK3;WNT10B;CSNK1E;TUBG2;TUBB4B;TUBG1;TUBB4A;TUBA4A;CIT;PLCB1;UBA52
fat cell differentiation (GO:0045444)	21/96	0.125502	0.690682	0.340055	-0.125846	OSBPL8;TFAP2B;PID1;GPX1;CTBP1;LAMA4;BNIP3;ADRB1;SLC2A4;BSCL2;ARL4A;RGS2;SOCS1;ADRB3;AKT2;SDF4;BBS9;PPARG;PLCB1;TRIM32;FBXO9
regulation of cysteine-type endopeptidase activity involved in apoptotic process (GO:0043281)	36/186	0.174608	0.77518	0.499555	-0.127216	DIABLO;ARRB1;ALOX12;BCL10;CYR61;CTGF;RPS6KA3;MAPK9;CASP7;ACVR1C;CDH1;CASP3;MICAL1;RPS6KA1;ARL6IP5;AKT1;NLRP3;APOPT1;BAK1;MAP3K5;NKX3-1;IGBP1;NGFR;TFAP2B;EGLN3;GPX1;HGF;CCK;DHCR24;WNT9A;PML;SFRP2;ADORA2A;PPARG;AVP;LAMTOR5
estrogen metabolic process (GO:0008210)	1/21	0.962389	0.996571	37.6697	-0.12939	CYP11A1
regulation of synaptic transmission, GABAergic (GO:0032228)	10/32	0.0568807	0.547351	0.215518	-0.129886	NLGN1;NLGN2;ADORA2A;STXBP1;PLCL2;TACR1;TAC1;DRD2;SYN3;HRAS
lymphocyte homeostasis (GO:0002260)	12/44	0.0787273	0.598767	0.253645	-0.13009	IKBKB;STAT5A;STAT5B;MEF2C;PPP2R3C;CASP3;BCL2;ZC3H8;NCKAP1L;IKBKG;BAK1;CORO1A
negative regulation of neurogenesis (GO:0050768)	37/192	0.176663	0.77518	0.51461	-0.13105	RTN4R;DLX2;SEMA3A;PTEN;STMN2;THY1;NTN1;RTN4;ARHGDIA;SIX3;SPP1;SPOCK1;HES5;RAP1GAP2;LINGO1;NGFR;SNAPIN;NOG;NR2F1;OMG;ISL1;PTK2;PBX1;CIT;OLFM1;ADCYAP1;MEIS1;MYCN;ID2;RUFY3;TTC3;CNTN2;ULK2;CNTN4;FGFR3;NGEF;CDK5R1
negative regulation of protein transport (GO:0051224)	25/122	0.159425	0.753065	0.467698	-0.132641	FAM89B;LRRK2;CABP1;DPH3;MXI1;DACT3;NLRP3;DRD2;CD34;EMD;LYPLA1;NDFIP2;NDFIP1;DMTN;PDE2A;RANGAP1;CREB3;CYLD;PPM1A;PPM1B;PKIA;TACC3;GOPC;PKIG;SERGEF
cellular response to mechanical stimulus (GO:0071260)	16/67	0.103988	0.647238	0.304974	-0.132677	EGR1;GADD45A;BNIP3;PDE2A;SCX;BCL10;ATP1A1;MAPK8;CHEK1;HABP4;TNFRSF8;AKT1;TLR7;BAK1;KCNJ2;MAPK3
proteoglycan biosynthetic process (GO:0030166)	9/26	0.0446854	0.508858	0.198008	-0.133771	EXT1;CSGALNACT1;HS3ST3B1;EXTL2;B3GAT3;GLCE;B3GALT6;IGF1;EXTL3
telomere maintenance via recombination (GO:0000722)	9/26	0.0446854	0.508858	0.198257	-0.13394	RFC5;PRIM2;RFC3;RFC4;LIG1;RFC2;POLD1;NSMCE2;RPA2
peptidyl-serine modification (GO:0018209)	21/97	0.133785	0.709177	0.390995	-0.134366	HIPK4;CAMK2D;BRSK2;PRKAA2;CAB39;LRRK2;ILK;LMTK2;MAPK14;NLK;PRKCZ;MAPK12;IKBKB;MAPK8;PINK1;RPS6KA2;SPOCK3;BCL2;AKT1;MAP3K10;CDK5R1
activation of adenylate cyclase activity (GO:0007190)	10/32	0.0568807	0.547351	0.222965	-0.134373	NTRK1;ADCYAP1;VIPR2;GNAL;ADORA2A;ADRB3;ADRB1;DRD1;CALM1;CRHR1
modified amino acid transport (GO:0072337)	1/21	0.962389	0.996571	39.3135	-0.135036	SLC5A6
positive regulation of endocytosis (GO:0045807)	9/90	0.942704	0.988307	11.5209	-0.135504	NLGN1;FCER1G;PCSK9;PICK1;ARRB1;ITGAV;NCKAP1L;MFGE8;DRD2
positive regulation of cellular protein catabolic process (GO:1903364)	16/67	0.103988	0.647238	0.316328	-0.137616	PLK3;USP5;FBXW7;UQCC2;LRRK2;NSMCE2;PTEN;CSNK1E;FBXO22;HSPBP1;PTK2;DNAJB2;DVL1;UBE2V2;AKT1;STUB1
regulation of gastrulation (GO:0010470)	2/31	0.954022	0.99424	23.9634	-0.13842	SFRP2;SCX
response to corticosteroid (GO:0031960)	28/140	0.169583	0.768107	0.527707	-0.139223	OXT;GPR83;ADM;TRH;HNMT;NR3C1;CTGF;HEY1;CYP11A1;UCP3;SMYD3;PTGDS;JUNB;GOT1;DUSP1;FOS;FBXO32;SSTR2;ISL1;ASS1;ADCYAP1;TH;CRH;BCL2;ACSBG1;CDO1;CALM1;PAM
transcription from RNA polymerase I promoter (GO:0006360)	2/31	0.954022	0.99424	24.1421	-0.139452	GTF2H4;MAPK3
monocarboxylic acid catabolic process (GO:0072329)	8/82	0.94293	0.988307	11.8986	-0.139946	CYP39A1;PLA2G15;PEX7;ABCD2;PHYH;PEX5;ACOX3;SLC27A4
immune response-activating cell surface receptor signaling pathway (GO:0002429)	41/324	0.941146	0.987987	11.6123	-0.140341	C5AR1;PTEN;ITPR1;BRK1;PIK3R2;THY1;PIK3R1;BCL10;PLA2G6;IKBKB;STK11;PAK1;INPP5D;PDE4B;C3AR1;NCKAP1L;IKBKG;NCK1;MAPK3;MEF2C;FCER1G;PRKCB;PDE4D;LIMK1;BAIAP2;VAV1;PTK2;LAT2;HCK;CD4;MYH2;CACNB3;CACNB4;PTPRC;BCL2;ELMO1;PTPN6;GRB2;RBCK1;UBE2V1;UBA52
posttranscriptional regulation of gene expression (GO:0010608)	58/438	0.932336	0.985026	9.35054	-0.14107	BTG2;PTEN;CELF4;RPS6KA3;RGS2;PAIP2B;LAMP1;C1QBP;AKT2;RPS6KA1;FLOT2;AKT1;PIM2;SOX6;FBXO7;NCK1;NANOS1;FBXW7;TESC;USP2;DAPK3;TSC1;LARS2;KAT2A;IMPACT;PRR16;RBM24;PPP1R15A;USP13;KHDRBS1;MTPN;DDX25;STXBP1;FOXO3;CDKN2AIP;ZFP36L2;TBRG1;NACC2;EIF4EBP1;GCNT2;E2F1;EIF4H;HNRNPA0;WNT10B;PEX19;UQCC2;MAPK14;APTX;PML;EIF1;GIPC1;BCL2;EIF3H;EIF3F;LSM14B;CPEB2;EIF4G3;AARS
response to dsRNA (GO:0043331)	4/49	0.947383	0.99099	15.6515	-0.141664	KCNJ8;TMEM173;IFIT1;MAPK3
regulation of striated muscle cell differentiation (GO:0051153)	19/85	0.123164	0.68011	0.36951	-0.142446	CD53;HDAC5;GSK3A;MEF2C;ILK;ADRB1;NRG1;MAPK14;FBXO22;MYLK3;KLHL41;EFNB2;SHH;DDIT3;BCL2;SMYD1;MKX;PLCB1;RBM24
regulation of proteasomal ubiquitin-dependent protein catabolic process (GO:0032434)	24/116	0.155585	0.747845	0.493664	-0.143439	PLK3;WNT10B;USP5;LRRK2;NSMCE2;GLMN;PTEN;UBE2D1;RAD23A;CSNK1E;RAD23B;FBXO22;HSPBP1;ANAPC11;CDC20;DNAJB2;SHH;BAG5;GIPC1;DVL1;UBE2V2;AKT1;STUB1;MAD2L1
amino sugar metabolic process (GO:0006040)	11/38	0.0682441	0.583813	0.267114	-0.143754	CSGALNACT1;FN3K;EXTL2;CMAS;GNPDA2;GFPT2;PGM3;UAP1;MGAT1;NPL;RENBP
cell cycle G1/S phase transition (GO:0044843)	30/152	0.175395	0.77518	0.564576	-0.143775	PRIM2;CAMK2D;MCM8;PKMYT1;ACVR1B;PSMB10;CKS1B;PSMD8;ORC5;CCNB1;PPAT;PSMD3;EIF4EBP1;E2F1;PSMF1;PIM2;CAMK2G;CDT1;PLK3;CDKN2C;RRM2;RPA2;PSMA5;PSMC5;CDC34;CCNE2;CCNE1;SPDYA;MCM5;UBA52
G1/S transition of mitotic cell cycle (GO:0000082)	30/152	0.175395	0.77518	0.567103	-0.144418	PRIM2;CAMK2D;MCM8;PKMYT1;ACVR1B;PSMB10;CKS1B;PSMD8;ORC5;CCNB1;PPAT;PSMD3;EIF4EBP1;E2F1;PSMF1;PIM2;CAMK2G;CDT1;PLK3;CDKN2C;RRM2;RPA2;PSMA5;PSMC5;CDC34;CCNE2;CCNE1;SPDYA;MCM5;UBA52
regulation of translation (GO:0006417)	33/264	0.931425	0.984675	9.37733	-0.144819	PPP1R15A;MTPN;KHDRBS1;BTG2;DDX25;CELF4;FOXO3;RPS6KA3;PAIP2B;RGS2;AKT2;C1QBP;RPS6KA1;EIF4EBP1;EIF4H;AKT1;SOX6;NCK1;NANOS1;UQCC2;DAPK3;TSC1;PML;EIF1;LARS2;IMPACT;PRR16;EIF3H;EIF3F;LSM14B;CPEB2;EIF4G3;AARS
cell fate commitment (GO:0045165)	27/134	0.166405	0.765308	0.541915	-0.14495	DLX2;TGFB1I1;ARX;WNT6;SHH;GBX1;CASP3;LEO1;STAT6;WNT1;HES5;WNT4;SMAD2;WNT10B;SMAD1;WNT10A;NRG1;WNT9A;PML;SFRP1;GAP43;TAL1;ID2;BCL2;SPRY2;PPARG;FGFR3
extrinsic apoptotic signaling pathway (GO:0097191)	20/92	0.137323	0.724791	0.45373	-0.146043	MOAP1;WWOX;GSK3A;DIABLO;PIK3R1;IGF1;FOXO3;ACVR1B;PML;RNF41;IL1A;BLOC1S2;CASP3;BCL2;ITGAV;IL12A;BAK1;FGFR3;DEDD;BCL2L1
regulation of cyclase activity (GO:0031279)	17/73	0.110872	0.656277	0.346991	-0.146143	NTRK1;VIPR2;ADRB1;RUNDC3A;CRHR1;GNAI2;GRM3;ADCYAP1;GNAL;ADRB3;HRH3;ADORA2A;PALM;DRD1;CALM1;VIP;DRD2
retinoid metabolic process (GO:0001523)	8/81	0.938355	0.987987	12.1025	-0.146265	SCPEP1;RBP4;CRABP2;RDH11;SDC2;LDLR;RPE65;PLB1
epidermal growth factor receptor signaling pathway (GO:0007173)	37/193	0.183891	0.77518	0.5892	-0.150045	CD86;GSK3A;PDE1C;SHC1;SH3KBP1;PDE1B;PDE1A;PTEN;ITPR1;ADCY2;PIK3R2;PIK3R1;FOXO3;ADCY5;RASSF2;FGF9;PRKAR2B;AKT1;HRAS;PRKACB;FGF22;AP2M1;MAPK3;NRG1;NRG2;VAV1;PRKAR1B;PRKAR1A;KIF16B;CAMK4;AKT1S1;SPRY2;GRB2;CALM1;FGFR3;UBA52;HBEGF
negative regulation of cytokine production (GO:0001818)	22/185	0.930614	0.984675	9.73338	-0.150317	LAG3;NDFIP1;TGFB3;TUSC2;PRG4;ARRB1;CYLD;PPM1B;MC1R;KAT5;INPP5D;C1QBP;TLR9;PIN1;NLRP3;NCKAP1L;IL12A;CD34;UBA52;CD276;IDO1;ATG5
regulation of BMP signaling pathway (GO:0030510)	17/73	0.110872	0.656277	0.360912	-0.152006	SMAD2;TFAP2B;FOXD1;NOG;ILK;CHRDL1;CYR61;RGMA;FSTL3;GREM2;SFRP1;SFRP2;BMPER;VWC2;WNT1;DAND5;HES5
negative regulation of protein binding (GO:0032091)	13/50	0.0883588	0.62063	0.323969	-0.15454	LRPAP1;LRRK2;NOG;IFIT1;ISL1;PEX14;IFIT2;MAPK8;ADRB3;TDG;DVL1;MAPK3;NKX3-1
multicellular organismal homeostasis (GO:0048871)	12/44	0.0787273	0.598767	0.305411	-0.15664	FTO;IL1A;GPX1;ADRB3;PRCP;ADRB1;NR1D1;HTR2A;TNFRSF11A;DRD1;DRD2;MRAP2
neutrophil chemotaxis (GO:0030593)	12/44	0.0787273	0.598767	0.30586	-0.15687	PREX1;FCER1G;CXADR;PDE4D;C5AR1;SPP1;PDE4B;NCKAP1L;PIP5K1C;PIK3CG;CX3CL1;VAV1
protein autophosphorylation (GO:0046777)	33/170	0.182949	0.77518	0.620857	-0.158107	CAMK2D;LRRK2;ACVR1B;NLK;CAMKK2;STK11;PAK1;STK16;AKT1;NEK2;CAMK2G;EPHB1;MARK2;EPHB3;MAPK3;NTRK1;HIPK4;EPHA8;DAPK2;DAPK3;LMTK2;PTK2;HCK;PINK1;MEX3B;WNK2;STK17B;TYRO3;ULK2;MAP3K10;FGFR3;MET;CSNK1G2
cilium assembly (GO:0042384)	13/118	0.929277	0.984675	10.2511	-0.158313	PCDH15;LRRC6;SNX10;IFT20;GPR162;ABLIM1;ABLIM3;DZIP1L;CEP83;BBS9;B9D2;ATP6V0D1;ATP6V1D
mitotic nuclear division (GO:0007067)	45/240	0.19	0.78401	0.653314	-0.158973	DCLRE1A;BRSK2;ANAPC15;TXNL4B;ZWILCH;DCTN1;TTYH1;DCTN3;RNF8;YEATS4;FIGN;KLHL13;PKMYT1;PMF1;ANAPC11;CDC20;DSN1;FZR1;SEPT7;PTTG1;ENSA;NEK2;STRA13;FSD1;LZTS2;SAC3D1;DIS3L2;CENPT;PLK5;CENPW;HGF;NSMCE2;HAUS1;CIT;TPX2;PPP5C;APITD1;INCENP;CCNG1;JTB;CENPN;MAPRE3;ITGB3BP;SPC24;ARL8A
cytosolic calcium ion homeostasis (GO:0051480)	34/176	0.1852	0.77518	0.626927	-0.159653	CHRM2;C5AR1;ITPR1;LPAR2;KCNA5;OXT;ADM;HTR2A;PLA2G6;PIK3CG;CRHR1;GNG3;CALB1;HRH3;NPTN;C3AR1;CHRNA10;DRD1;TAC1;DRD2;ATP2B2;TACR1;MCOLN1;ESR1;TRDN;SLC8A3;ADCYAP1;PTPRC;CCKBR;DDIT3;GNB1;AVP;PVALB;KCNK3
positive regulation of protein processing (GO:0010954)	45/240	0.19	0.78401	0.656375	-0.159718	DIABLO;MFI2;LRRK2;PTEN;ALOX12;BCL10;FBXO22;HSPBP1;CYR61;CTGF;DNAJB2;MAPK9;CASP7;ACVR1C;CASP3;DVL1;ARL6IP5;AKT1;NLRP3;PACSIN3;APOPT1;BAK1;TBC1D10A;MAP3K5;NKX3-1;AKIRIN2;PLK3;PRELID1;EGLN3;USP5;FBXW7;NSMCE2;CCK;CSNK1E;MAPK12;PML;PTK2;PINK1;SFRP2;UBE2V2;CNTN2;PPARG;STUB1;AURKAIP1;TRIM32
positive regulation of protein maturation (GO:1903319)	45/240	0.19	0.78401	0.659134	-0.160389	DIABLO;MFI2;LRRK2;PTEN;ALOX12;BCL10;FBXO22;HSPBP1;CYR61;CTGF;DNAJB2;MAPK9;CASP7;ACVR1C;CASP3;DVL1;ARL6IP5;AKT1;NLRP3;PACSIN3;APOPT1;BAK1;TBC1D10A;MAP3K5;NKX3-1;AKIRIN2;PLK3;EGLN3;PRELID1;USP5;FBXW7;NSMCE2;CCK;CSNK1E;MAPK12;PML;PTK2;PINK1;SFRP2;UBE2V2;CNTN2;STUB1;PPARG;AURKAIP1;TRIM32
cell-cell recognition (GO:0009988)	5/57	0.943109	0.988307	13.8175	-0.162516	ARSA;DLG1;HSPA1L;PCSK4;ZPBP
regulation of chemokine production (GO:0032642)	5/56	0.937686	0.987908	13.4036	-0.163061	MAPK9;TLR9;TLR7;MIF;ACKR1
alpha-beta T cell activation (GO:0046631)	3/40	0.948713	0.99099	18.1459	-0.164241	EOMES;TCF7;RORA
positive regulation of homeostatic process (GO:0032846)	26/130	0.180175	0.77518	0.645949	-0.164497	PTGER3;OXT;ARRB1;THY1;TNFRSF11A;PLA2G6;ACVR1B;FOXO3;INPP5D;SPP1;NCKAP1L;BAK1;DRD1;DRD2;TAC1;TRPC3;TACR1;NR1D1;MAPK14;P2RX4;ADORA2A;TAL1;ID2;CRH;AVP;SMAP1
developmental growth involved in morphogenesis (GO:0060560)	18/79	0.117248	0.663907	0.403635	-0.165334	EMX1;SEMA3A;RAPH1;COBL;PRKCZ;ESR1;DCLK1;PTHLH;SHH;SLC9A6;PTK7;DVL1;DCX;SPRY2;ULK2;MAPT;FGFR3;NDEL1
positive regulation of proteolysis (GO:0045862)	43/228	0.187115	0.775373	0.665359	-0.169275	DIABLO;LRRK2;PTEN;ALOX12;BCL10;FBXO22;HSPBP1;CYR61;CTGF;DNAJB2;MAPK9;CASP7;ACVR1C;CASP3;DVL1;ARL6IP5;AKT1;NLRP3;PACSIN3;APOPT1;BAK1;TBC1D10A;MAP3K5;NKX3-1;AKIRIN2;PLK3;PRELID1;EGLN3;USP5;FBXW7;NSMCE2;CCK;CSNK1E;MAPK12;PML;PTK2;PINK1;SFRP2;UBE2V2;PPARG;STUB1;AURKAIP1;TRIM32
O-glycan processing (GO:0016266)	5/56	0.937686	0.987908	13.9498	-0.169705	GALNT11;GALNT13;GCNT1;GCNT4;B4GALT5
positive regulation of JAK-STAT cascade (GO:0046427)	5/56	0.937686	0.987908	14.0332	-0.17072	IL12A;IGF1;ISL1;FGFR3;HES5
negative regulation of nervous system development (GO:0051961)	40/211	0.189298	0.783094	0.698839	-0.170867	RTN4R;ROBO2;DLX2;SEMA3A;PTEN;STMN2;THY1;NTN1;RTN4;ARHGDIA;SIX3;SPP1;SPOCK1;PRKACB;HES5;RAP1GAP2;LINGO1;NGFR;SNAPIN;ARHGEF15;NOG;OMG;NR2F1;ISL1;PTK2;PBX1;CIT;OLFM1;ADCYAP1;MEIS1;MYCN;ID2;RUFY3;TTC3;CNTN2;ULK2;CNTN4;FGFR3;NGEF;CDK5R1
MyD88-independent toll-like receptor signaling pathway (GO:0002756)	18/79	0.117248	0.663907	0.418292	-0.171338	MAP2K3;MEF2C;DUSP3;UBE2D1;FOS;MAPK14;IKBKB;RPS6KA3;MAPK11;MAPK9;MAPK8;RPS6KA2;RPS6KA1;IKBKG;UBA52;NFKBIB;MAPK3;BIRC3
negative regulation of ion transmembrane transport (GO:0034766)	12/45	0.0877448	0.62063	0.362081	-0.17272	KCNH2;CAMK2D;CAB39;AKT2;AKT1;GNB5;CABP1;CALM1;DRD2;FGF12;CRHR1;TRDN
gonad development (GO:0008406)	23/112	0.169213	0.768107	0.658821	-0.173814	FZD2;FZD5;HMGCS1;CITED2;FST;LRRC6;FZD10;MEA1;ESR1;FSTL3;RBP4;SFRP1;SFRP2;PRDX4;FGF9;BASP1;ERCC1;BCL2;NUPR1;BCL2L1;LHX8;WNT4;NKX3-1
response to toxic substance (GO:0009636)	28/142	0.186353	0.77518	0.686233	-0.174756	ZC3H8;HDAC6;PPP2CB;MAPK9;CCNB1;CDH1;CYP11A1;RSRC1;MARC2;BAK1;DRD2;TRPM6;SCN1B;MPST;EGR1;MEF2C;GPX1;SLC30A4;HTR1D;ASNS;FOS;ASS1;PINK1;ADRB3;TH;BCL2;BLMH;NUPR1
RNA phosphodiester bond hydrolysis, endonucleolytic (GO:0090502)	5/56	0.937686	0.987908	14.523	-0.176679	ENDOU;RNASEL;RNASEK;RPP25;MRPL44
protein K63-linked ubiquitination (GO:0070534)	10/32	0.0568807	0.547351	0.295064	-0.177825	RNF115;RNF126;UBE2S;UBE2E3;UBE2T;ARIH2;RNF8;STUB1;UBE2V1;RNF4
cell aging (GO:0007569)	15/62	0.105316	0.647547	0.413851	-0.179845	MME;CITED2;NSMCE2;HMGA1;ILK;MIF;MAPK14;PML;MNT;ID2;ERCC1;NUP62;CHEK1;BCL2;HRAS
diterpenoid metabolic process (GO:0016101)	9/87	0.928647	0.984675	11.6811	-0.180397	SCPEP1;RBP4;CRABP2;RDH11;SDC2;CRH;LDLR;RPE65;PLB1
T cell activation involved in immune response (GO:0002286)	4/48	0.941918	0.988307	15.3398	-0.18042	CD86;EOMES;RORA;ITGAL
regulation of lymphocyte activation (GO:0051249)	62/344	0.218561	0.817416	0.896518	-0.180744	CD86;LST1;ADK;ZC3H8;NRARP;ITGAL;SHH;LAMP1;CASP3;AKT1;IL12A;TNFAIP8L2;FBXO7;NCK1;MEF2C;LAG3;DUSP3;DHPS;TACR1;MIF;VAV1;RNF41;SFRP1;GAL;ADORA2A;TYRO3;IDO1;SASH3;THY1;PIK3R1;BCL10;SAMSN1;PRKCZ;CORO1A;DPP4;BLOC1S6;IL1RL2;PAK1;ZNHIT1;PPP2R3C;TBX21;INPP5D;NCKAP1L;STAT6;TAC1;CD276;STAT5A;STAT5B;PRELID1;NDFIP1;RHBDD3;GLMN;IGF1;DLG1;CD4;PTPRC;CAMK4;ID2;APLF;BCL2;PTPN6;GRB2
glycosaminoglycan biosynthetic process (GO:0006024)	21/99	0.151286	0.744722	0.614692	-0.181177	CSGALNACT1;B4GALT2;HS3ST3B1;HS3ST3A1;B3GAT3;GLCE;SDC2;OMD;B3GALT6;HS3ST5;IGF1;HS6ST2;HS3ST2;HS2ST1;EXT1;GCNT2;CSPG5;CHSY3;FMOD;B4GALT7;B4GALT5
response to nutrient levels (GO:0031667)	53/291	0.218605	0.817416	0.902946	-0.18204	PTEN;PCSK9;OXT;ADM;FBXO22;TXN2;ENSA;LIPG;AKT1;ARSA;MEF2C;GPX1;HMGCS1;SPHK1;ACSL6;SSTR1;CARTPT;SSTR2;ADCYAP1;SFRP1;SFRP2;DDIT3;HAT1;ADSSL1;PICK1;ULK2;PPARG;SQSTM1;SLC27A4;BECN1;PRKAA2;TNFRSF11B;BCL10;HDAC6;GNAI2;PCSK1N;ACVR1C;CYP11A1;HLCS;OXCT1;UCP3;SPP1;GAS2L1;ATG7;WNT4;NTRK1;EGR1;ASNS;ASS1;TH;ERCC1;NBR1;BCL2
sperm-egg recognition (GO:0035036)	4/48	0.941918	0.988307	15.6512	-0.184083	ARSA;HSPA1L;PCSK4;ZPBP
DNA repair (GO:0006281)	70/403	0.289948	0.885859	1.52943	-0.185362	DCLRE1A;BTG2;SMARCB1;MCM8;MPG;BRCA1;ALKBH2;PTTG1;KAT5;CHEK1;STRA13;NBN;RFC5;RFC3;RFC4;LIG1;RFC2;ACTR5;NSMCE2;H2AFX;SETMAR;RAD23A;CSNK1E;RAD23B;UCHL5;RAD51D;CINP;CRY2;CRY1;UBE2V1;DTL;UBA52;INO80E;INO80D;XRCC6BP1;CHRNA4;RNF8;FAAP24;BRIP1;FZR1;MTA1;TDG;POLR2C;POLD1;DMAP1;POLR2I;MBD4;UVRAG;GADD45A;MCRS1;EYA4;HMGA1;RPA2;FANCC;APTX;GTF2H4;REC8;CDK9;SMUG1;EEPD1;PPP5C;APITD1;MC1R;UBE2T;ERCC1;APLF;ERCC8;R…
protein homooligomerization (GO:0051260)	43/230	0.200967	0.788935	0.783378	-0.185717	CDA;SLC22A6;SPTBN5;NLGN1;KCNC1;ATL1;KCNC4;ATL2;BRK1;KCNA5;KCNA6;BCL10;MFF;KCNV1;SCUBE1;CDH1;PPAT;NACC2;HSF4;KCNJ2;ASIC1;KCNF1;SYT1;GPX3;KCNJ12;KCNB2;ATPIF1;DHPS;KCTD1;MIF;PEX14;KCTD8;EHD4;P2RX4;KCNS1;ATG16L1;LNX1;EVL;GOPC;ALDOC;KCTD17;DCTPP1;PAM
protein acylation (GO:0043543)	30/154	0.191797	0.788528	0.782444	-0.185899	NAA60;SPI1;JADE1;CHD5;YEATS4;ZDHHC8;ZDHHC22;ZDHHC1;ZDHHC2;ZDHHC3;TAF5L;ING5;KAT5;DMAP1;APBB1;WNT4;MBD3;MCRS1;ZDHHC16;ZDHHC17;ZDHHC15;PPM1A;KAT2A;PPM1B;CD4;MED24;KAT6B;HAT1;NMT2;NUPR1
positive regulation of cell-substrate adhesion (GO:0010811)	20/93	0.14631	0.725817	0.582785	-0.186758	DMTN;VEGFC;ILK;TSC1;DMP1;PRKCZ;CYR61;PREX1;SFRP1;CCDC80;C1QBP;ABI3BP;SMOC1;SPP1;VWC2;CDH13;RELL2;EDIL3;WNT4;S100A10
negative regulation of nucleocytoplasmic transport (GO:0046823)	15/62	0.105316	0.647547	0.436382	-0.189636	FAM89B;PDE2A;CABP1;RANGAP1;CREB3;PPM1A;CYLD;PPM1B;PKIA;MXI1;TACC3;NLRP3;DACT3;PKIG;EMD
negative regulation of response to external stimulus (GO:0032102)	40/215	0.218866	0.817416	0.95007	-0.191541	ROBO2;MVK;SEMA3A;PTEN;RORA;ALOX12;IFIT1;SLC6A3;NT5E;DUSP10;PLAU;C1QBP;ADAMTS18;MMP28;DVL1;SPP1;NLRP3;TNFAIP8L2;CTNNA2;DRD1;DRD2;LZTS1;CD34;CD276;WNT4;IER3;GRID2;GPX1;NDFIP1;PTGIS;CASK;CCK;CARTPT;ISL1;ADCYAP1;PPM1B;ADORA2A;OTULIN;TYRO3;PPARG
microtubule cytoskeleton organization (GO:0000226)	43/245	0.319753	0.90671	1.95591	-0.191548	MTCL1;STMN3;TPGS1;TTL;CENPA;PRKCZ;TUBA1B;TUBA1A;BLOC1S2;STMN1;DVL1;LMNA;MAP6;NEFM;NEK2;GAS2L1;SAC3D1;MAP9;MARK1;SUN2;PLK3;SPAG5;NEK7;CRIPT;TUBG2;TUBG1;EML1;PEX14;PTK2;TUBA4A;HAUS1;TRDN;CAMSAP3;TPPP3;KIFC1;TTLL1;MAP7D2;TACC3;SPIRE1;CNTN2;SPRY2;TACC1;MAPT
regulation of heart morphogenesis (GO:2000826)	1/20	0.956337	0.994509	34.8111	-0.191683	ISL1
response to extracellular stimulus (GO:0009991)	57/313	0.209033	0.799253	0.855783	-0.191762	PTEN;PCSK9;OXT;ADM;FBXO22;TXN2;ENSA;LIPG;AKT1;ARSA;MEF2C;GPX1;HMGCS1;SPHK1;ACSL6;SSTR1;FOS;GLRX2;CARTPT;SSTR2;ACTA1;ADCYAP1;SFRP1;SFRP2;DDIT3;HAT1;ADSSL1;PICK1;ULK2;PPARG;SQSTM1;SLC27A4;BECN1;PRKAA2;TNFRSF11B;BCL10;HDAC6;GNAI2;LDHA;PCSK1N;ACVR1C;CYP11A1;HLCS;OXCT1;UCP3;SPP1;GAS2L1;ATG7;WNT4;NTRK1;EGR1;ASNS;ASS1;TH;ERCC1;NBR1;BCL2
regulation of DNA metabolic process (GO:0051052)	47/265	0.287527	0.885859	1.60634	-0.194684	GSK3A;PID1;SPI1;SHC1;GMNN;RNF8;BRCA1;GLI1;NPAS2;PPP2CA;NPPC;CCNB1;PPP2R1A;TBX21;CASP3;CHEK1;PDGFC;STAT6;NBN;KPNA2;HRAS;ILKAP;IER3;CDT1;DFFA;ACD;NDFIP1;FBXW7;TGFB3;HGF;ALYREF;H2AFX;RPA2;SETMAR;WRNIP1;IGF1;PML;CDK9;DNAJC2;RNF169;PTPRC;ERCC1;APLF;UBE2V2;ERCC8;PPARG;UBE2V1
response to topologically incorrect protein (GO:0035966)	28/143	0.195053	0.788935	0.824236	-0.195403	PPP1R15A;GSK3A;SHC1;DCTN1;HSPB3;UBE2J2;HDAC6;DNAJB2;TATDN2;LMNA;DNAJB9;CHAC1;EXTL3;KLHDC3;ZBTB17;HSPA1L;PPP2R5B;ASNS;ARFGAP1;CREB3;VAPB;DDIT3;STUB1;HDGF;TLN1;ATP6V0D1;AARS;ATF4
myeloid leukocyte activation (GO:0002274)	9/86	0.92334	0.983156	11.5114	-0.19555	LAT2;CD86;PREX1;FCER1G;SPI1;CAMK4;TLR7;ACKR2;PIK3CG
sterol metabolic process (GO:0016125)	24/119	0.182271	0.77518	0.770175	-0.196133	IDI1;FDPS;STARD3;MVK;PRKAA2;OSBPL5;HMGCS1;INSIG1;PCSK9;DHCR24;CYP46A1;SREBF2;TM7SF2;CYP39A1;SQLE;NSDHL;CYP11A1;NPC1L1;PMVK;MVD;OSBPL1A;LDLR;CFTR;FDFT1
calcium ion-dependent exocytosis (GO:0017156)	10/33	0.0653011	0.579085	0.359996	-0.196668	RIMS2;SYT5;RIMS3;GLRB;SDF4;PKDREJ;STX1A;PCSK4;VAMP2;SYT6
inflammatory response to antigenic stimulus (GO:0002437)	1/20	0.956337	0.994509	35.7242	-0.19671	PNMA1
cellular ion homeostasis (GO:0006873)	69/402	0.323384	0.90671	2.01263	-0.197103	CHRM2;STEAP3;HEXB;OXT;ADM;HTR2A;SLC4A3;PIK3CG;NUBP1;CALB1;C3AR1;NPTN;ATP6V1E1;ATP6V0B;PRKCB;TACR1;TRDN;ADCYAP1;INPP4B;CACNB4;CCKBR;SCO1;DDIT3;ATP6V1B2;AVP;ATP6V0D1;RHCG;PVALB;CFTR;CAMK2D;MFI2;RAP1GDS1;C5AR1;ITPR1;LPAR2;KCNA5;ATP1A1;PLA2G6;CRHR1;GNG3;HRH3;C7;SV2A;FAM132B;ATP6V1H;CHRNA10;BAK1;DRD1;CKB;TAC1;DRD2;ATP6V1D;KCNJ2;ATP6V1C2;TFAP2B;NDFIP1;SLC4A11;IMMT;ATP2B2;MCOLN1;ESR1;PML;SLC8A3;PTPRC;VA…
cellular cation homeostasis (GO:0030003)	67/389	0.317101	0.905106	1.97828	-0.197242	CHRM2;STEAP3;HEXB;OXT;ADM;HTR2A;SLC4A3;PIK3CG;NUBP1;CALB1;C3AR1;NPTN;ATP6V1E1;ATP6V0B;PRKCB;TACR1;TRDN;ADCYAP1;INPP4B;CACNB4;CCKBR;SCO1;DDIT3;ATP6V1B2;AVP;ATP6V0D1;PVALB;CFTR;CAMK2D;MFI2;RAP1GDS1;C5AR1;ITPR1;LPAR2;KCNA5;ATP1A1;PLA2G6;CRHR1;GNG3;HRH3;C7;SV2A;FAM132B;ATP6V1H;CHRNA10;BAK1;DRD1;TAC1;DRD2;ATP6V1D;KCNJ2;ATP6V1C2;TFAP2B;NDFIP1;SLC4A11;IMMT;ATP2B2;MCOLN1;ESR1;PML;SLC8A3;PTPRC;VAPB;GNB1;B…
keratinization (GO:0031424)	4/47	0.935939	0.987325	15.4995	-0.197711	TCHH;KAZN;EVPL;TGM3
fatty acid beta-oxidation (GO:0006635)	4/47	0.935939	0.987325	15.5845	-0.198795	PEX7;ABCD2;PEX5;ACOX3
regulation of fibroblast proliferation (GO:0048145)	17/75	0.128843	0.703536	0.568107	-0.199767	NGFR;SPHK1;MIF;IGF1;ESR1;SFRP1;DACH1;FNTB;MED31;PDGFC;S100A6;E2F1;NUPR1;WNT1;EMD;TRIM32;B4GALT7
aminoglycan biosynthetic process (GO:0006023)	21/100	0.160495	0.753065	0.704483	-0.199794	HS3ST3B1;B4GALT2;CSGALNACT1;HS3ST3A1;B3GAT3;GLCE;SDC2;OMD;B3GALT6;HS3ST5;IGF1;HS6ST2;HS3ST2;HS2ST1;EXT1;GCNT2;CSPG5;CHSY3;FMOD;B4GALT7;B4GALT5
regulation of cell activation (GO:0050865)	72/420	0.32244	0.90671	2.04393	-0.200168	CD86;LST1;PLEK;ADK;ZC3H8;RORA;NRARP;ITGAL;CTGF;SHH;LAMP1;CASP3;RPS6KA1;AKT1;IL12A;TNFAIP8L2;FBXO7;NCK1;MEF2C;LAG3;FCER1G;DUSP3;LMO4;DHPS;TACR1;MIF;VAV1;RNF41;SFRP1;GAL;ADORA2A;TYRO3;IDO1;SASH3;ALOX12;THY1;PIK3R1;BCL10;SAMSN1;CORO1A;PRKCZ;CRHR1;DPP4;BLOC1S6;IL1RL2;PAK1;ZNHIT1;PPP2R3C;TBX21;INPP5D;ADAMTS18;STAT6;NCKAP1L;TAC1;CD276;STAT5A;STAT5B;PRELID1;DMTN;NDFIP1;RHBDD3;GLMN;IGF1;DLG1;CD4;PTPRC;CA…
regulation of cell cycle G1/S phase transition (GO:1902806)	26/131	0.189094	0.782911	0.818714	-0.200369	PID1;PTEN;JADE1;KCNA5;PSMB10;PSMD8;PCBP4;NACC2;PSMD3;E2F1;PSMF1;FBXO7;PLK5;FBXW7;RPA2;DGKZ;PML;MYO16;FBXO31;PSMA5;PSMC5;ID2;BCL2;PTPN6;PLCB1;UBA52
positive regulation of myeloid leukocyte differentiation (GO:0002763)	4/47	0.935939	0.987325	15.7817	-0.20131	STAT5A;ID2;TESC;FOS
regulation of extent of cell growth (GO:0061387)	15/62	0.105316	0.647547	0.464102	-0.201682	SEMA3A;LIMK1;TRPV2;TWF2;OMG;ILK;RND2;TTL;NTN1;RTN4;SPP1;ULK2;MAPT;CDK5R1;NDEL1
cellular metal ion homeostasis (GO:0006875)	63/361	0.290128	0.885859	1.66567	-0.201874	CHRM2;STEAP3;HEXB;OXT;ADM;HTR2A;PIK3CG;NUBP1;CALB1;C3AR1;NPTN;ATP6V1E1;ATP6V0B;PRKCB;TACR1;TRDN;ADCYAP1;INPP4B;CACNB4;CCKBR;SCO1;DDIT3;ATP6V1B2;AVP;ATP6V0D1;PVALB;CAMK2D;MFI2;RAP1GDS1;C5AR1;ITPR1;LPAR2;KCNA5;ATP1A1;PLA2G6;CRHR1;GNG3;HRH3;C7;SV2A;FAM132B;ATP6V1H;CHRNA10;BAK1;DRD1;TAC1;DRD2;ATP6V1D;KCNJ2;ATP6V1C2;NDFIP1;IMMT;ATP2B2;MCOLN1;ESR1;PML;SLC8A3;PTPRC;VAPB;GNB1;BCL2;TPT1;KCNK3
response to drug (GO:0042493)	64/354	0.207893	0.796137	0.88686	-0.20219	CD86;BCAR3;PTEN;PTPRM;HTR2A;SLC6A3;TXN2;NPPC;CDH1;PPAT;DPYSL2;SMPD1;PDE4B;B2M;JUNB;NKX3-1;KCNH2;EMX1;MEF2C;HMGCS1;FOS;NME1;SFRP1;SFRP2;GAL;ADORA2A;CRH;ADSSL1;PPARG;CFTR;BECN1;HDAC5;EI24;TNFRSF11B;ATP1A1;PGS1;MAPK9;CCNB1;CYP11A1;NPC1L1;OXCT1;NCKAP1L;BAK1;DRD1;DRD2;ATG5;NTRK1;EGR1;SMAD1;TFAP2B;KCNJ11;PDE2A;VEGFB;VEGFC;GAD2;SRP68;ASS1;GNAO1;FABP3;TH;BCL2;BLMH;PAM;KCNK3
glandular epithelial cell differentiation (GO:0002067)	1/20	0.956337	0.994509	36.8333	-0.202817	WNT4
positive regulation of protein transport (GO:0051222)	43/231	0.208089	0.796264	0.891953	-0.203209	MTCL1;ADRB1;MFF;PRKCZ;OAZ2;IPO5;SCAMP5;PANX1;SHH;CDH1;AKT2;CLEC5A;MYO18A;CHP2;NLRP3;DMAP1;CD34;EMD;CD276;EXPH5;SEC16B;BCAS3;PLK3;JUP;TGFB3;SPHK1;GLMN;VEGFC;MIF;IGF1;TMEM173;MAPK14;IL1A;RBP4;SFRP2;ADORA2A;CAMK4;TLR9;TLR7;CAMK1;RBCK1;VAMP2;CDK5R1
protein maturation (GO:0051604)	39/222	0.328243	0.90671	2.07543	-0.203253	PCSK2;DIABLO;PCSK9;PTHLH;MAPK9;CASP7;SHH;IMMP2L;PCSK1N;ADAMTS13;PRDX4;ANPEP;CASP3;TSPAN5;NLRP3;BAK1;TBC1D10A;MAP3K5;NKX3-1;PSENEN;EGLN3;FKRP;MME;TESC;ATP6AP2;AIP;CCK;DHCR24;VPS37B;PRSS12;PML;DISP1;SPCS3;TSPAN14;SCG5;NMT2;PPARG;STUB1;UBA52
neutrophil migration (GO:1990266)	12/45	0.0877448	0.62063	0.426681	-0.203536	PREX1;FCER1G;CXADR;PDE4D;C5AR1;SPP1;PDE4B;NCKAP1L;PIP5K1C;PIK3CG;CX3CL1;VAV1
chaperone-mediated protein folding (GO:0061077)	4/47	0.935939	0.987325	15.9571	-0.203548	FKBP2;PEX19;BAG1;TTC9B
gamete generation (GO:0007276)	52/390	0.914273	0.977967	9.15929	-0.204063	TEX40;MCM8;HEXB;PRKAG1;TESK1;TDRP;MEA1;GLI1;HERC4;IMMP2L;ING2;RGS2;RNF114;PTTG1;PGM3;PCYT1B;PAQR7;FST;H2AFX;SSTR1;SSTR2;RAD23B;CIT;ADAM18;RBP4;ZFP41;TYRO3;PAFAH1B3;BIRC3;NDRG3;FSTL3;CCNB1;PRDX4;RACGAP1;E2F1;B4GALNT1;DEDD;TCFL5;TSNAX;SMAD1;TXNRD3;LIMK2;AZIN2;REC8;GGN;NR6A1;ERCC1;SLCO4C1;EIF4G3;ZSCAN2;CDK16;BCL2L1
plasma lipoprotein particle clearance (GO:0034381)	1/20	0.956337	0.994509	37.0844	-0.2042	LDLR
cellular amino acid metabolic process (GO:0006520)	64/421	0.682408	0.966939	6.09153	-0.204798	DMGDH;CARS;ALDH1L1;PYCRL;ACY1;HIBADH;PPCDC;ABHD12;PCMT1;PPAT;GPX1;PLA2G4E;DHPS;SARS;DARS2;CTPS2;GLRX2;GCAT;SLC5A6;LARS2;PPA2;DDAH1;PPA1;ETHE1;ADSSL1;GARS;EEF1E1;IDO1;ATF4;GLS2;TARSL2;GSTT1;MAT2B;PRDX4;AFMID;GCNT4;CKB;ATG7;YARS;FN3K;STAT5A;STAT5B;EGLN3;EGLN2;GOT1;GFPT2;GSR;ASNS;PYCR1;AZIN2;GAD2;ASS1;AGMAT;AIMP2;PNKD;QARS;TH;LPCAT4;MARS;SARDH;SERINC1;CDO1;SERINC3;AARS
post-anal tail morphogenesis (GO:0036342)	1/20	0.956337	0.994509	37.3333	-0.20557	SFRP2
neural tube closure (GO:0001843)	17/76	0.138426	0.725817	0.643235	-0.20613	STIL;CITED2;LMO4;GLMN;NOG;COBL;TSC1;ADM;BCL10;ARHGAP35;RGMA;KAT2A;SFRP1;SFRP2;PTK7;PRKACB;KDM6A
regulation of tumor necrosis factor production (GO:0032680)	8/78	0.922648	0.982633	11.8233	-0.20714	SASH3;FCER1G;MC1R;TLR9;TNFRSF8;PIK3R1;ISL1;CD34
negative regulation of lipid transport (GO:0032369)	9/27	0.052534	0.531934	0.328975	-0.207661	SHH;AKT2;NR1H2;ITGB3;CRY2;CRY1;AKT1;ITGAV;SREBF2
single-organism cellular localization (GO:1902580)	87/496	0.237697	0.831001	1.12184	-0.207681	ZFYVE9;LRRK2;ITGAL;FNBP1L;TOMM20;PIK3CG;IPO5;IPO9;ATCAY;FGF9;CDH1;LRRTM4;AKT2;PALM;MYO18A;FLOT1;TIMM17B;RPLP2;PMPCA;KPNA2;KIFAP3;FBXO7;NDEL1;SUN2;AMN;MEF2C;FCER1G;TESC;AIP;TIMM23;TIMM22;LAT2;PEX7;TBC1D20;RER1;PACS1;PEX5;CRY2;PICK1;MAPT;UBA52;VAMP2;NLGN1;TOMM40;RAMP3;NLGN2;RPL10;DCTN1;NRXN2;PIK3R1;ZDHHC22;MFF;PRKCZ;TIMM50;ARFRP1;MAPK9;BLOC1S6;PAK1;RELN;RHOT1;RAB26;EPB41L3;DVL1;LMNA;SYNDIG1;DRD1;GP…
cellular carbohydrate biosynthetic process (GO:0034637)	14/56	0.0971985	0.629255	0.448483	-0.207746	EPM2A;CSGALNACT1;COLGALT2;CMAS;GOT1;NR1D1;MAT2B;EXT1;IMPA2;AKT2;IMPAD1;AKT1;PFKM;UBA52
regulation of dephosphorylation (GO:0035303)	25/126	0.19507	0.788935	0.87755	-0.208042	PPP1R37;URI1;PCDH11X;PLEK;PKMYT1;SMG5;PPP1R2;SMPD1;CMYA5;CHP2;NCKAP1L;DRD2;PPP1R26;TMEM132D;IGBP1;MEF2C;PCIF1;TSC1;DUSP26;SYTL2;CAMSAP3;RCAN1;SH3RF2;CRY2;CALM1
epithelial tube branching involved in lung morphogenesis (GO:0060441)	1/20	0.956337	0.994509	37.8331	-0.208323	HRAS
embryonic morphogenesis (GO:0048598)	69/403	0.330214	0.90671	2.12741	-0.208344	CITED2;TGFB1I1;ADM;SHH;FGF9;SIX3;KDM6A;FBXW4;EOMES;MEF2C;NOG;WNT9A;POU3F4;OVOL2;GREM2;SFRP1;RBP4;MYCN;MYH3;SFRP2;SPINT1;IMPAD1;KCNQ4;RARB;DLX2;CRABP2;DLX5;INSIG1;SATB2;TSHZ1;DLX6;TCF7;NTN1;ARFRP1;SOCS3;HIRA;DVL1;ALX3;LRIG1;CHRNA10;ALX4;OTX1;WNT1;CTHRC1;SMAD2;ZBTB17;STIL;FZD2;JUP;FZD5;TGFB3;ESRRB;EYA4;VEGFC;GRHL3;PBX1;EXT1;TBX15;DLG1;TMIE;MAFB;USH1G;TH;PTK7;ID2;SPRY2;GRB2;SP8;GRSF1
cytokine secretion (GO:0050663)	2/30	0.947983	0.99099	23.037	-0.208511	RNF19B;NLRP3
regulation of immune effector process (GO:0002697)	40/264	0.661774	0.966939	6.20203	-0.208513	CD86;SASH3;BCL10;IFIT1;PRKCZ;CRHR1;DUSP10;C7;LAMP1;SIN3A;TBX21;C1QBP;ATP6V1H;STAT6;IL12A;B2M;AP2M1;TRPM4;ATG5;STAT5A;STAT5B;LAG3;FCER1G;NDFIP1;TGFB3;MIF;TMEM173;PML;CREB3;HCK;PPM1B;CD4;RBP4;PTPRC;PACS1;APLF;ELMO1;PTPN6;MASP1;BIRC3
cellular chemical homeostasis (GO:0055082)	77/452	0.333713	0.90671	2.14085	-0.20966	CHRM2;STEAP3;HEXB;OXT;ADM;HTR2A;SLC4A3;PIK3CG;NUBP1;CALB1;SIN3A;C3AR1;NPTN;ATP6V1E1;MEF2C;ATP6V0B;PRKCB;TACR1;CARTPT;TRDN;NME1;ADCYAP1;INPP4B;CACNB4;CCKBR;SCO1;HKDC1;DDIT3;ATP6V1B2;AVP;ATP6V0D1;RHCG;PVALB;CFTR;CAMK2D;MFI2;RAP1GDS1;C5AR1;ITPR1;LPAR2;KCNA5;ATP1A1;PLA2G6;CRHR1;GNG3;HRH3;C7;SV2A;OXCT1;FAM132B;ATP6V1H;CHRNA10;BAK1;CKB;DRD1;TAC1;DRD2;ATP6V1D;KCNJ2;ATP6V1C2;TFAP2B;NDFIP1;KCNJ11;SLC4A11;…
negative regulation of blood pressure (GO:0045776)	11/39	0.0770324	0.59155	0.400333	-0.210178	KCNK6;SCPEP1;HRH3;ADRB3;CRH;VEGFC;ADRB1;OXT;PRCP;DRD2;IER3
small molecule catabolic process (GO:0044282)	39/261	0.690323	0.966939	6.25336	-0.210238	DMGDH;ABCD2;ALDH1L1;HIBADH;PTEN;NPL;CYP46A1;NUDT3;MTMR7;ABHD12;ALDH3B2;ABHD10;IMPA2;OXCT1;SMPD1;PPAT;AFMID;ESD;NUDT18;EPM2A;PHYH;GOT1;PNPLA8;SRD5A3;GAD2;RENBP;GCAT;CYP39A1;PLA2G15;PEX7;DDAH1;ETHE1;PEX5;SARDH;ACOX3;SMPDL3B;CDO1;SLC27A4;IDO1
nuclear transport (GO:0051169)	31/209	0.690254	0.966939	6.27154	-0.210849	SLBP;CITED1;ZFYVE9;DDX25;PIK3R1;FBXO22;SMG5;IPO5;TBRG1;GLE1;IPO9;FGF9;RSRC1;NUP62;LMNA;DRD1;LZTS2;KPNA2;HTATIP2;TGFB3;ALYREF;STRADB;RITA1;TSC1;POU2F2;PML;LSG1;CAMK4;CRY2;RNPS1;CAMK1
hexose metabolic process (GO:0019318)	28/187	0.666803	0.966939	6.2814	-0.211181	GALT;HIBADH;PYGM;ENO2;FUT2;FUT9;AKT2;AKT1;PRKACB;PDK1;EPM2A;TFAP2B;MDH1;GOT1;KCNJ11;PGAM1;MAPK14;RBP4;G6PC3;HKDC1;CRY1;GAPDHS;ALDOC;CALM1;UBA52;PFKM;PFKP;ATF4
positive regulation of sequence-specific DNA binding transcription factor activity (GO:0051091)	32/214	0.676617	0.966939	6.28151	-0.211185	MTPN;HDAC5;SMARCB1;PTEN;TNFRSF11A;BCL10;PRKCZ;IKBKB;SHH;RELN;AKT1;NLRP3;IKBKG;WNT1;NTRK1;WNT10B;TRIM62;FZD2;JUP;PRKCB;SPHK1;ESR1;RNF41;TLR9;PPARG;RBCK1;UBE2V1;RHEBL1;RAB7B;UBA52;TRIM32;NFKBIB
organic anion transport (GO:0015711)	49/328	0.707035	0.966939	6.30617	-0.212014	SNAP25;SLC23A2;RAB3A;PITPNA;SLC4A3;MPC1;ARL6IP5;SLC16A5;SLC13A3;SLC32A1;SLC6A13;ACSL6;SLC5A6;CACNB4;PITPNM1;SLCO4A1;PITPNM3;PPARG;AVP;STX1A;CFTR;VAMP2;SLC27A4;SLC22A6;PRKAA2;GLS2;STXBP1;CPLX1;KISS1R;SLC17A7;DRD2;SLC13A5;LDLR;ATP9A;SLC10A4;PRELID1;SLMO2;SYT1;PNPLA8;ATP8B1;SLC10A3;STARD10;SLC4A11;FABP3;SLC6A9;GIPC1;SLCO4C1;SERINC1;SERINC3
cellular response to cytokine stimulus (GO:0071345)	72/471	0.674623	0.966939	6.31954	-0.212463	CD86;CNTFR;GSK3A;PID1;PTPRN;BRCA1;IFIT1;MYLK3;CX3CL1;IFIT2;IKBKB;TUBA1B;TUBA1A;NUP62;AKT1;KPNA2;B2M;NKX3-1;PTGIS;MME;IFNGR1;TNFRSF19;DAPK3;TMEM173;TUBA4A;IL17RA;HCK;GREM2;IL1A;PPM1B;SFRP1;IL1RAPL2;CSNK2B;IRF8;IRF5;IRF6;PLCB1;UBA52;CAMK2D;RNASEL;GALT;PDE1B;TCF7;PTAFR;TNFRSF11A;CORO1A;SOCS3;MAPK9;IL1RL2;SOCS1;CYP11A1;STAT6;CAMK2G;MAPK3;STAT5A;EGR1;STAT5B;KCNJ11;IL10RA;PDE2A;ASS1;EPOR;PML;CDK9;KLF6;…
regulation of symbiosis, encompassing mutualism through parasitism (GO:0043903)	26/174	0.666748	0.966939	6.32202	-0.212547	RNASEL;SMARCB1;ADARB1;IFIT1;POLR2C;NELFB;ITGAV;POLR2I;NELFE;SRPK2;TRIM62;BTBD17;TAF11;RAD23A;HS3ST5;GTF2H4;PML;SRPK1;CDK9;FAM111A;TNIP1;VAPB;BCL2;IRF8;CHMP3;TRIM32
regionalization (GO:0003002)	37/247	0.681727	0.966939	6.32247	-0.212562	DLX2;BTG2;PGAP1;SMARCD3;CITED2;TSHZ1;GLI1;SHH;RELN;BASP1;SIX3;ALX4;OTX1;WNT1;NKX3-1;SMAD2;EOMES;EMX1;MEF2C;FOXD1;ATP6AP2;NOG;NR2F1;PBX3;TBR1;ISL1;PBX1;OVOL2;DISP1;GREM2;KAT2A;MAFB;TCAP;SP8;AIDA;GRSF1;SSBP3
hemostasis (GO:0007599)	81/478	0.344726	0.90671	2.17722	-0.213221	GUCY1B3;ITGB3;PLEK;ARRB1;ITGAL;PIK3CG;SHH;SIN3A;PLAU;C1QBP;KIF5A;HABP4;SIRPA;PRKG2;AKT1;ITGAV;SOX6;KIFAP3;HRAS;PRKACB;GUCY1A3;TRPC7;CXADR;FCER1G;TRPC3;PRKCB;GP1BB;HGF;KIF23;ADRA2B;DGKZ;TUBA4A;VAV1;PRKAR1B;ADORA2A;PRKAR1A;KIFC1;SCG3;TLN1;MGLL;SHC1;PDE1B;PDE1A;ITPR1;PRCP;PIK3R2;PIK3R1;KLC1;RASGRP2;TFPI;PRKCZ;PIK3R6;GNAI1;PIK3R5;GNAI2;BLOC1S6;KLC2;SCUBE1;RACGAP1;PRKAR2B;INPP5D;PSAP;KCNMB4;MAPK3;P2RY…
cellular divalent inorganic cation homeostasis (GO:0072503)	47/271	0.336603	0.90671	2.17727	-0.213227	CHRM2;CAMK2D;HEXB;RAP1GDS1;C5AR1;ITPR1;LPAR2;KCNA5;OXT;ADM;HTR2A;PLA2G6;PIK3CG;CRHR1;GNG3;CALB1;HRH3;SV2A;C3AR1;NPTN;CHRNA10;BAK1;DRD1;TAC1;DRD2;PRKCB;IMMT;ATP2B2;TACR1;MCOLN1;ESR1;PML;TRDN;SLC8A3;ADCYAP1;INPP4B;CACNB4;PTPRC;CCKBR;VAPB;DDIT3;GNB1;BCL2;AVP;TPT1;PVALB;KCNK3
morphogenesis of a branching epithelium (GO:0061138)	29/162	0.325032	0.90671	2.17882	-0.213378	PLXND1;CITED1;ILK;ADM;NRARP;PHB2;SOCS3;WNT6;PAK1;SHH;WNT1;HRAS;WNT4;NKX3-1;FZD5;IGF1;ESR1;PBX1;PML;PPP1CA;DLG1;SFRP1;MYCN;SFRP2;SPINT1;BCL2;GRB2;PGR;MET
establishment of protein localization to organelle (GO:0072594)	43/292	0.728442	0.966939	6.35372	-0.213612	TOMM40;RPL10;ZFYVE9;PIK3R1;MFF;TOMM20;TIMM50;IPO5;MAPK9;IPO9;FGF9;LAMP1;LMNA;TIMM17B;RPLP2;PMPCA;DRD1;KPNA2;FBXO7;MOAP1;PEX19;TGFB3;PDE2A;AIP;TIMM23;TIMM22;SRP68;PEX12;POU2F2;GFER;PEX14;PML;TIMM10B;SPCS3;PEX7;H2AFY2;PACS1;TOMM70A;TSPAN17;PEX5;CRY2;UBA52;TOMM5
post-translational protein modification (GO:0043687)	31/211	0.70804	0.966939	6.35423	-0.21363	B4GALT2;GALNT11;PIGU;PGAP1;PIGT;GALNT13;TUSC3;GCNT1;UAP1;MAN1A2;MGAT5;MAN1C1;PGM3;GCNT4;MGAT1;MGAT2;ATG7;ATG5;ARSA;GFPT2;DHPS;SRD5A3;DOHH;SUMF2;DHDDS;AGBL4;DOLPP1;UBA2;MVD;SAE1;B4GALT5
membrane lipid metabolic process (GO:0006643)	29/162	0.325032	0.90671	2.18676	-0.214156	PIGU;PGAP1;CERK;PPM1L;PGAP3;HEXB;PIGZ;CWH43;PPP2CA;NEU2;PPP2R1A;SMPD1;NEU1;PSAP;ST3GAL5;SPTSSB;B4GALNT1;ARSA;SPHK1;SGPP2;PLA2G15;VAPA;TH;VAPB;SERINC1;SMPDL3B;SERINC3;GLA;CSNK1G2
amino acid transport (GO:0006865)	19/128	0.662944	0.966939	6.38876	-0.214791	SNAP25;PRKAA2;RAB3A;SYT1;SLC32A1;GLS2;STXBP1;SLC6A13;CPLX1;SLC5A6;CACNB4;SLC6A9;GIPC1;ARL6IP5;SERINC1;SLC17A7;SERINC3;STX1A;VAMP2
regulation of histone H3-K4 methylation (GO:0051569)	1/20	0.956337	0.994509	39.0104	-0.214805	BRCA1
detection of external stimulus (GO:0009581)	33/175	0.223913	0.817416	1.06754	-0.215224	CDS1;SDC2;PCDH15;ARRB1;HTR2A;PLB1;FNTA;RDH11;FNTB;CHRNA10;CNGA4;ASIC2;EPHB1;LDLR;RGS9;NTRK1;NGFR;OPN3;JUP;TRPC3;ATP2B2;PKDREJ;CACNA2D4;RPE65;NR2F6;RBP4;CACNB4;PITPNM1;GNB1;TCAP;NMT2;GNB5;CALM1
regulation of inflammatory response (GO:0050727)	43/247	0.337192	0.90671	2.20468	-0.21591	MVK;PTGER3;RORA;TNFRSF11A;PIK3CG;CX3CL1;NT5E;IL1RL2;DUSP10;MTA1;C7;C1QBP;NLRP3;TNFAIP8L2;TAC1;CD276;IER3;STAT5A;STAT5B;GPX1;FCER1G;NDFIP1;PTGIS;RHBDD3;PDE2A;NR1D2;ISL1;IL17RA;HCK;ADCYAP1;TNIP1;ADORA2A;OTULIN;TYRO3;ZYX;TLR9;PPARG;TLR7;MASP1;PIK3AP1;MGLL;IDO1;BIRC3
endocytosis (GO:0006897)	57/323	0.275482	0.867071	1.51453	-0.216024	SH3GL3;ZFYVE9;SH3KBP1;TUSC2;LRRK2;ARRB1;ADM;FNBP1L;RABEPK;PIK3CG;ENDOU;SHH;PSTPIP1;DPYSL2;MRC1;DNER;ITGAV;HRAS;AP2M1;AMN;PRSS12;NME1;DNM3;HCK;LMBRD1;ADORA2A;ADRB3;TYRO3;ELMO1;HHIPL1;IRF8;CD302;LRPAP1;RAMP3;CORO1A;PGBD1;FCHO1;PACSIN3;ATP6V1H;PIP5K1C;DRD2;LDLR;SNX5;TXNDC5;PACSIN1;MAPK3;SUSD2;HIP1R;PRG4;ARHGAP27;MARCH2;EHD4;CD6;CNTN2;GRB2;ACKR2;BCL2L1
ERBB signaling pathway (GO:0038127)	37/196	0.206508	0.793766	0.935784	-0.216135	CD86;GSK3A;PDE1C;SHC1;PDE1B;SH3KBP1;PDE1A;PTEN;ITPR1;ADCY2;PIK3R2;PIK3R1;FOXO3;ADCY5;RASSF2;FGF9;PRKAR2B;AKT1;HRAS;PRKACB;FGF22;AP2M1;MAPK3;NRG1;NRG2;VAV1;PRKAR1B;PRKAR1A;KIF16B;CAMK4;AKT1S1;SPRY2;GRB2;CALM1;FGFR3;UBA52;HBEGF
heart looping (GO:0001947)	5/55	0.931803	0.984675	13.9956	-0.216141	STIL;SHH;MEF2C;CITED2;OVOL2
nucleocytoplasmic transport (GO:0006913)	30/204	0.704025	0.966939	6.44258	-0.2166	SLBP;CITED1;ZFYVE9;DDX25;PIK3R1;FBXO22;SMG5;IPO5;GLE1;IPO9;FGF9;RSRC1;NUP62;LMNA;DRD1;LZTS2;KPNA2;HTATIP2;TGFB3;ALYREF;STRADB;RITA1;TSC1;POU2F2;PML;LSG1;CAMK4;CRY2;RNPS1;CAMK1
regulation of angiogenesis (GO:0045765)	27/179	0.65155	0.965887	6.24847	-0.216877	HDAC5;PLXND1;PTPRM;ADM;ALOX12;BRCA1;THBS2;CX3CL1;PIK3R6;SRPX2;C3AR1;CD34;HTATIP2;NTRK1;PTGIS;PRKCB;TNFSF12;SPHK1;VEGFB;VASH2;VEGFC;ISL1;PML;IL1A;SFRP1;SFRP2;DDAH1
spliceosomal complex assembly (GO:0000245)	1/20	0.956337	0.994509	39.483	-0.217407	SRPK2
lipid transport (GO:0006869)	34/193	0.337142	0.90671	2.23247	-0.218632	PRKAA2;PITPNA;OSBPL10;NPC1L1;LIPG;PSAP;KISS1R;DRD2;LDLR;ATP9A;OSBPL8;STARD3;STARD4;SLMO2;PRELID1;OSBPL5;ATP8B1;PNPLA8;OSBPL3;OSBPL2;STARD10;SIGMAR1;ACSL6;GULP1;RBP4;FABP3;PITPNM1;PITPNM3;SPNS1;PPARG;OSBPL1A;CFTR;OSBP2;SLC27A4
divalent inorganic cation homeostasis (GO:0072507)	51/291	0.304117	0.885859	1.80951	-0.219307	CHRM2;HEXB;CIB2;OXT;ADM;HTR2A;PIK3CG;CALB1;C3AR1;NPTN;PRKCB;SLC30A4;TACR1;TRDN;ADCYAP1;INPP4B;CACNB4;CCKBR;DDIT3;AVP;PVALB;CAMK2D;RAP1GDS1;C5AR1;ITPR1;LPAR2;KCNA5;PLA2G6;CRHR1;GNG3;HRH3;SV2A;CHRNA10;BAK1;DRD1;TAC1;DRD2;TFAP2B;TRMT10A;IMMT;ATP2B2;MCOLN1;ESR1;PML;SLC8A3;PTPRC;VAPB;GNB1;BCL2;TPT1;KCNK3
cell junction organization (GO:0034330)	35/189	0.244464	0.843073	1.28783	-0.219836	NLGN2;ITGB3;TESK1;ILK;LAMC2;THY1;PTPRK;ARHGAP6;CDH7;CDH6;CDH4;PARD6A;CDH1;EPB41L3;PIP5K1C;CADM3;CXADR;JUP;TGFB3;SHROOM2;RHOC;MPP7;CAMSAP3;VMP1;DLG1;GJB2;CDH10;CLDN12;CDH12;NUMB;BCL2;CDH13;CCM2;TLN1;CDH18
negative regulation of G-protein coupled receptor protein signaling pathway (GO:0045744)	15/62	0.105316	0.647547	0.507005	-0.220326	RGS17;PLEK;RGS4;RGS2;RGS3;ADRB3;PALM;RGS10;CRY1;RGS20;RGS12;DRD2;RGS9;RGS6;RGS7
microtubule-based process (GO:0007017)	74/437	0.355119	0.908093	2.28934	-0.220711	MTCL1;STMN3;LRRC6;TPGS1;KIF17;UCHL1;TUBA1B;TUBA1A;TUBB3;KIF5A;STMN1;NEK2;NEFM;KIF21B;KIFAP3;LZTS2;NDEL1;SUN2;KIF23;TUBG2;TUBG1;DYNLL2;EML1;TUBA4A;TRDN;HAUS1;KIFC2;KIF16B;KIFC1;MAP7D2;TTLL11;MAPT;DCTN1;DCTN3;KATNB1;KLC1;TTL;CENPA;PRKCZ;AP3M2;BLOC1S6;KLC2;RHOT1;RACGAP1;BLOC1S2;DVL1;LMNA;MAP6;GAS2L1;SAC3D1;MAP9;MARK1;PLK4;PLK3;SNAPIN;SPAG5;NEK7;CRIPT;DTNBP1;TUBB4B;TUBB4A;PTK2;PEX14;IFT20;CAMSAP3;TPP…
regulation of vascular permeability (GO:0043114)	9/27	0.052534	0.531934	0.34981	-0.220813	HRH1;ADORA2A;PDE2A;VEGFB;ADM;TACR1;FGFBP3;MYLK3;ARHGAP35
regulation of phosphatase activity (GO:0010921)	21/102	0.179805	0.77518	0.867398	-0.220891	PPP1R37;PPP1R26;TMEM132D;URI1;MEF2C;PCDH11X;PLEK;PCIF1;TSC1;PKMYT1;SYTL2;CAMSAP3;PPP1R2;RCAN1;SH3RF2;CMYA5;CRY2;CHP2;NCKAP1L;CALM1;DRD2
acute-phase response (GO:0006953)	3/39	0.94283	0.988307	18.856	-0.221776	IL1A;STAT5B;ASS1
heart morphogenesis (GO:0003007)	3/39	0.94283	0.988307	18.8586	-0.221807	TH;PTK2;KDM6A
peptidyl-lysine modification (GO:0018205)	23/153	0.650718	0.964946	6.21908	-0.221913	MBD3;NAA60;SPI1;SETD3;MCRS1;SUV39H1;DHPS;JADE1;CHD5;YEATS4;DOHH;TAF5L;HDAC6;ING5;KAT2A;MED24;KAT5;KAT6B;HAT1;SMYD2;VCPKMT;APBB1;DMAP1
positive regulation of cytokine production (GO:0001819)	57/327	0.304308	0.885859	1.83239	-0.22208	CD86;TUSC2;HILPDA;RORA;BRCA1;CX3CL1;SCAMP5;IKBKB;PANX1;CLEC5A;PDE4B;C3AR1;TNFRSF8;IL12A;IKBKG;CD34;LZTS1;FCER1G;PDE4D;ATP6AP2;MIF;TMEM173;ISL1;IL17RA;IL1A;ADCYAP1;DDIT3;TLR9;IRF8;TLR7;IRF5;PLCB1;RAB7B;UBA52;IDO1;SASH3;PIK3R1;BCL10;PRKCZ;MAPK9;IL1RL2;NLRP3;STAT6;LURAP1;CD276;STAT5A;AKIRIN2;STAT5B;FZD5;GLMN;CD4;POLR3C;POLR3D;POLR3H;HPSE;TRIM32;NFKBIB
tissue homeostasis (GO:0001894)	19/129	0.674738	0.966939	6.6258	-0.22276	SASH3;CXADR;GPR55;LPCAT1;SCX;LDB2;CORO1A;RPE65;PTHLH;CTGF;STK11;RBP4;P2RX4;CTSK;TLR9;GCNT2;BCL2;CD34;B2M
carbohydrate homeostasis (GO:0033500)	26/143	0.311583	0.899844	2.11277	-0.222969	PRKAA2;GPR21;PRCP;SLC2A4;ADRA1B;FOXO3;STK11;OXCT1;SIN3A;AKT1;NGFR;TFAP2B;MEF2C;KCNJ11;DHPS;CARTPT;NME1;PPP1R3G;RBP4;TH;HKDC1;CRY2;CRY1;PPARG;MET;PFKM
neuron development (GO:0048666)	18/121	0.657414	0.966939	6.63922	-0.223211	ROBO2;LINGO1;BECN1;MEF2C;BTG2;FZD2;ATP8B1;ACSL6;PBX3;THY1;NR2F6;OLFM3;TH;UQCRQ;NPY;ATG7;LHX8;PACSIN1
glucose homeostasis (GO:0042593)	26/143	0.311583	0.899844	2.11542	-0.223248	PRKAA2;GPR21;PRCP;SLC2A4;ADRA1B;FOXO3;STK11;OXCT1;SIN3A;AKT1;NGFR;TFAP2B;MEF2C;KCNJ11;DHPS;CARTPT;NME1;PPP1R3G;RBP4;TH;HKDC1;CRY2;CRY1;PPARG;MET;PFKM
regulation of I-kappaB kinase/NF-kappaB signaling (GO:0043122)	38/213	0.300613	0.885859	1.84528	-0.223642	GOLT1B;RORA;BCL10;CXXC5;IKBKB;NUP62;NLRP3;IKBKG;PIM2;LURAP1;WLS;NDFIP2;TRIM62;NDFIP1;PRKCB;SPHK1;TNFRSF19;MIB2;SHISA5;ZDHHC13;RHOC;ZDHHC17;ESR1;PPM1A;CYLD;PPM1B;PINK1;PPP5C;TNIP1;VAPA;TLR9;TLR7;RBCK1;UBE2V1;SQSTM1;UBA52;TRIM32;BIRC3
transcription initiation from RNA polymerase II promoter (GO:0006367)	35/187	0.227385	0.817416	1.10959	-0.2237	THRB;UBE2D1;RORA;MED16;NR3C1;CTGF;RXRB;MED30;POLR2C;MED31;POLR2I;JUNB;RXRG;SMAD2;ESRRA;NR1H2;TAF11;ESRRB;MED8;NR2F1;ESRRG;NR1D2;NR1D1;ESR1;GTF2H4;NR2F6;CDK9;PPM1A;MED24;NR6A1;RARB;TAF7;PGR;PPARG;UBA52
T cell activation (GO:0042110)	29/198	0.708989	0.966939	6.6681	-0.224182	CD86;TCF7;RORA;ITGAL;PIK3CG;PSMB10;ZFP36L2;DPP4;PREX1;SHH;TBX21;WNT1;B2M;CD276;WNT4;NCK1;STAT5A;EOMES;EGR1;STAT5B;CXADR;FZD5;VAV1;DLG1;CD4;MAFB;PTPRC;TREML2;BCL2
cellular calcium ion homeostasis (GO:0006874)	47/261	0.256469	0.843073	1.31686	-0.224791	CHRM2;CAMK2D;HEXB;RAP1GDS1;C5AR1;ITPR1;LPAR2;KCNA5;OXT;ADM;HTR2A;PLA2G6;PIK3CG;CRHR1;GNG3;CALB1;HRH3;SV2A;C3AR1;NPTN;CHRNA10;BAK1;DRD1;TAC1;DRD2;PRKCB;IMMT;ATP2B2;TACR1;MCOLN1;ESR1;PML;TRDN;SLC8A3;ADCYAP1;INPP4B;CACNB4;PTPRC;CCKBR;VAPB;DDIT3;GNB1;BCL2;AVP;TPT1;PVALB;KCNK3
positive regulation of cytosolic calcium ion concentration (GO:0007204)	29/152	0.224684	0.817416	1.11733	-0.225261	CHRM2;C5AR1;ITPR1;LPAR2;OXT;ADM;HTR2A;PLA2G6;PIK3CG;CRHR1;GNG3;HRH3;NPTN;C3AR1;CHRNA10;DRD1;TAC1;DRD2;TACR1;MCOLN1;ESR1;TRDN;SLC8A3;ADCYAP1;PTPRC;CCKBR;DDIT3;GNB1;AVP
negative regulation of cellular catabolic process (GO:0031330)	28/145	0.213058	0.809588	1.06704	-0.22539	GSK3A;LRRK2;UBE2D1;ARRB1;FZD10;ADRA1B;PIK3CG;ANAPC11;CDC20;SHH;BAG5;DHX34;AKT1;PSMF1;WNT1;LZTS1;HRAS;BCAS3;DFFA;PML;ADCYAP1;GIPC1;TNNT2;BCL2;SPRY2;CPEB2;BCL2L1;MAD2L1
blood coagulation (GO:0007596)	80/472	0.345246	0.90671	2.30315	-0.225554	GUCY1B3;ITGB3;PLEK;ARRB1;ITGAL;PIK3CG;SHH;SIN3A;PLAU;C1QBP;KIF5A;HABP4;PRKG2;SIRPA;AKT1;ITGAV;KIFAP3;HRAS;PRKACB;TRPC7;GUCY1A3;CXADR;FCER1G;TRPC3;PRKCB;GP1BB;HGF;KIF23;ADRA2B;DGKZ;TUBA4A;VAV1;PRKAR1B;ADORA2A;PRKAR1A;KIFC1;SCG3;TLN1;MGLL;PDE1B;SHC1;PDE1A;ITPR1;PRCP;PIK3R2;PIK3R1;KLC1;RASGRP2;TFPI;PRKCZ;PIK3R6;GNAI1;PIK3R5;GNAI2;BLOC1S6;KLC2;SCUBE1;RACGAP1;PRKAR2B;INPP5D;PSAP;KCNMB4;MAPK3;P2RY12;TG…
peptidyl-tyrosine phosphorylation (GO:0018108)	22/152	0.709943	0.966939	6.70904	-0.225558	NTRK1;STAT5A;MAP2K3;LTK;SHC1;EPHA8;TESK1;PTK2;CAMKK2;HCK;RELN;PTK7;ABI3;STK16;TYRO3;PTPN6;FGFR3;EPHB1;MET;EPHB3;SCYL1;MAPK3
vesicle organization (GO:0016050)	23/126	0.319685	0.90671	2.30338	-0.225577	SEC16B;SAMD9L;SNAPIN;RAB3A;CAV2;STXBP1;STX8;DYSF;DTNBP1;SHROOM2;NSG1;FNBP1L;GNAI1;ARFGAP1;ZDHHC15;BLOC1S6;MTA1;FCHO1;BLOC1S2;MYO18A;BCL2;SOX6;S100A10
cellular protein complex assembly (GO:0043623)	46/256	0.263472	0.843073	1.32236	-0.22573	ZFYVE9;RAP1GDS1;LRRC6;ARHGAP6;CENPA;PREX1;TUBA1B;TUBA1A;FCHO1;RACGAP1;TUBB3;PDGFC;COX11;NLRP3;STRA13;LZTS2;NCK1;SMAD2;CENPT;SMAD1;UVRAG;CENPW;UQCC2;MID1IP1;COBL;KIF23;NRG1;NSG1;TUBB4B;TUBB4A;PTK2;TUBA4A;EID2;TBC1D20;NRG3;SCO1;CENPH;UBE2S;CSNK2B;TCAP;VAMP1;MT-CO3;FMOD;DRC1;GAS7;TUBA8
coagulation (GO:0050817)	80/472	0.345246	0.90671	2.30566	-0.2258	GUCY1B3;ITGB3;PLEK;ARRB1;ITGAL;PIK3CG;SHH;SIN3A;PLAU;C1QBP;KIF5A;HABP4;PRKG2;AKT1;SIRPA;ITGAV;KIFAP3;HRAS;PRKACB;TRPC7;GUCY1A3;FCER1G;CXADR;TRPC3;GP1BB;PRKCB;HGF;KIF23;ADRA2B;DGKZ;VAV1;TUBA4A;PRKAR1B;ADORA2A;PRKAR1A;KIFC1;SCG3;TLN1;MGLL;SHC1;PDE1B;PDE1A;ITPR1;PRCP;PIK3R2;PIK3R1;KLC1;RASGRP2;TFPI;PRKCZ;PIK3R6;GNAI1;PIK3R5;GNAI2;BLOC1S6;KLC2;SCUBE1;RACGAP1;PRKAR2B;INPP5D;PSAP;KCNMB4;MAPK3;P2RY12;TG…
regulation of peptidyl-lysine acetylation (GO:2000756)	11/40	0.0864997	0.62063	0.473473	-0.225857	SPI1;SIN3A;WBP2;CTBP1;CHEK1;ARID5A;NAP1L2;TAF7;ARRB1;BRCA1;MAPK3
positive regulation of locomotion (GO:0040017)	45/304	0.721022	0.966939	6.72482	-0.226089	ITGB3;SEMA3A;ILK;ALOX12;PIK3R1;ACVR1B;CORO1A;CYR61;HDAC6;SRPX2;RELN;MIEN1;AKT2;C1QBP;GCNT2;C3AR1;AKT1;ITGAV;NCKAP1L;DRD1;TAC1;HRAS;BCAS3;SUN2;DMTN;SEMA6A;SPHK1;HGF;VEGFB;VEGFC;TACR1;IGF1;ELP5;MAPK14;PTK2;PTP4A1;CREB3;PTPRC;NUMB;BCL2;CDH13;LGR6;TRIM32;MET;HBEGF
bile acid metabolic process (GO:0008206)	3/39	0.94283	0.988307	19.2732	-0.226683	CYP39A1;ATP8B1;CYP46A1
DNA-templated transcription, initiation (GO:0006352)	40/220	0.258779	0.843073	1.33314	-0.22757	THRB;UBE2D1;RORA;MED16;NR3C1;NAT14;CTGF;RXRB;SNAPC5;MED30;POLR2C;MED31;POLR2I;JUNB;RXRG;MAPK3;SMAD2;ESRRA;NR1H2;TAF11;ESRRB;NR2F1;MED8;ESRRG;NR1D2;NR1D1;ESR1;GTF2H4;NR2F6;CDK9;PPM1A;NR6A1;MED24;TBPL1;RARB;TAF7;POLR3H;PPARG;PGR;UBA52
negative regulation of nucleotide catabolic process (GO:0030812)	10/33	0.0653011	0.579085	0.416826	-0.227714	ADCYAP1;BCAS3;GSK3A;TNNT2;LRRK2;SPRY2;ARRB1;FZD10;HRAS;CPEB2
regulation of peptidyl-tyrosine phosphorylation (GO:0050730)	34/189	0.298137	0.885859	1.88235	-0.228135	SHC1;ITGB3;HTR2A;EFNA5;SAMSN1;PRKCZ;ZFYVE28;PPP2CA;STK11;RELN;SOCS1;PPP2R1A;PDGFC;IL12A;HES5;DMTN;FBXW7;HGF;VEGFB;VEGFC;NRG1;CCK;MIF;IGF1;ISL1;ADRA2B;SRCIN1;CD4;SFRP1;SFRP2;EHD4;PTPRC;PTPN6;FGFR3
negative regulation of defense response (GO:0031348)	22/120	0.318365	0.90671	2.33019	-0.228202	NDFIP1;MVK;PTGIS;GPX1;NR1H2;TRAFD1;RORA;IFIT1;ISL1;ADCYAP1;PPM1B;NT5E;DUSP10;ADORA2A;C1QBP;OTULIN;TYRO3;NLRP3;PPARG;TNFAIP8L2;CD276;IER3
ameboidal-type cell migration (GO:0001667)	18/123	0.681581	0.966939	6.78955	-0.228265	NANOS1;MESP2;GPX1;PLXND1;TNFSF12;SEMA3A;ZFAND5;PTEN;ILK;ISL1;PTK2;OVOL2;EFNB2;DPP4;SHH;GIPC1;CDH13;NRTN
leukocyte homeostasis (GO:0001776)	13/51	0.0975102	0.629255	0.493978	-0.228819	STAT5A;STAT5B;MEF2C;ZC3H8;CORO1A;IKBKB;PPP2R3C;CASP3;PDE4B;BCL2;NCKAP1L;IKBKG;BAK1
peptidyl-tyrosine modification (GO:0018212)	22/154	0.729969	0.966939	6.8149	-0.229117	NTRK1;STAT5A;MAP2K3;LTK;SHC1;EPHA8;TESK1;PTK2;CAMKK2;HCK;RELN;PTK7;ABI3;STK16;TYRO3;PTPN6;FGFR3;EPHB1;MET;EPHB3;SCYL1;MAPK3
mucopolysaccharide metabolic process (GO:1903510)	18/124	0.693301	0.966939	6.83303	-0.229727	CSGALNACT1;B4GALT2;ITIH3;B3GAT3;HGF;HEXB;GLCE;SDC2;OMD;B3GALT6;IMPAD1;SPOCK3;AKT1;CSPG5;CHSY3;FMOD;B4GALT7;B4GALT5
multi-organism reproductive process (GO:0044703)	27/140	0.219854	0.817416	1.14023	-0.229878	PTGFR;THRB;HEXB;PTEN;OXT;ADM;TFCP2L1;CRHR1;PTHLH;ENDOU;CYP11A1;EIF4H;DRD1;TAC1;STAT5A;STAT5B;TGFB3;SPHK1;FOS;ADRA2B;ADCYAP1;TH;PPP1R1B;CRH;BCL2;AVP;IDO1
peptidyl-lysine acetylation (GO:0018394)	16/108	0.658759	0.966939	6.8595	-0.230617	MBD3;NAA60;SPI1;MCRS1;JADE1;CHD5;YEATS4;TAF5L;ING5;KAT2A;MED24;KAT5;KAT6B;HAT1;APBB1;DMAP1
negative regulation of cell activation (GO:0050866)	25/135	0.287883	0.885859	1.90287	-0.230622	LST1;ZC3H8;NRARP;ALOX12;SAMSN1;SHH;INPP5D;ADAMTS18;CASP3;TNFAIP8L2;FBXO7;CD276;LAG3;NDFIP1;DUSP3;RHBDD3;GLMN;DLG1;SFRP1;GAL;ADORA2A;ID2;TYRO3;PTPN6;IDO1
protein localization to membrane (GO:0072657)	40/276	0.754453	0.966939	6.87889	-0.231269	NLGN1;RAMP3;NLGN2;RPL10;NRXN2;ZDHHC22;ITGAL;PRKCZ;ARFRP1;PAK1;RELN;RAB26;CDH1;LRRTM4;AKT2;EPB41L3;PALM;DVL1;FLOT1;RPLP2;GPR158;PACSIN1;OSBPL8;AMN;PEX19;FCER1G;TESC;MYO5A;TIMM22;SRP68;SPCS3;DLG1;JSRP1;RER1;PACS1;REEP2;PEX5;PICK1;UBA52;VAMP2
response to virus (GO:0009615)	45/250	0.26281	0.843073	1.36612	-0.233199	CD86;CHRM2;BECN1;RNASEL;URI1;UNC93B1;ADARB1;IFIT1;IFIT2;IKBKB;EXOSC4;TBX21;ANPEP;CLEC5A;STMN1;NLRP3;ITGAV;IL12A;IKBKG;PIM2;GBP3;IVNS1ABP;MEF2C;CXADR;BTBD17;KCNJ8;IFNGR1;BNIP3;HMGA1;OPRK1;TMEM173;DCLK1;PML;EEF1G;FAM111A;PTPRC;POLR3C;POLR3D;BCL2;POLR3H;TLR7;IRF5;TPT1;LAMTOR5;BCL2L1
regulation of protein complex assembly (GO:0043254)	44/244	0.262104	0.843073	1.3715	-0.234117	NAPA;FHOD3;SPTBN5;SAR1A;INSIG1;STXBP1;PLEK;ARPC5L;TWF2;STMN2;LDLRAD4;RNF4;CORO1A;PRKCZ;HDAC6;PREX1;RGS2;STMN1;EIF4EBP1;PMEPA1;NCKAP1L;VILL;TMSB10;NCK1;WNT10B;DMTN;LMO4;CCK;MPP7;PEX14;PPM1A;HCK;STX1B;DLG1;PINK1;TAL1;PEX5;IRF8;EVL;STUB1;GRB2;MAPT;XAF1;ARF6
inorganic anion transport (GO:0015698)	18/127	0.726938	0.966939	6.98256	-0.234754	GABRQ;GABRA1;TTYH1;GABRA4;GABRA3;ANO8;GABRG3;CLCN1;GABRG1;GLRA2;GLRA3;RACGAP1;GLRB;ANO10;SLC17A7;RHCG;GABRD;CFTR
lymphocyte differentiation (GO:0030098)	32/172	0.248874	0.843073	1.37618	-0.234917	HDAC5;SPI1;TUSC2;TCF7;RORA;PIK3R1;ZFP36L2;PREX1;LYL1;SHH;TBX21;BLNK;WNT1;B2M;TPD52;NTRK1;STAT5A;EOMES;EGR1;STAT5B;FZD5;PLCL2;POU2F2;ITFG2;TSHR;KLF6;CD4;MAFB;PTPRC;ID2;TYRO3;BCL2
anion transport (GO:0006820)	65/443	0.774611	0.966939	6.98829	-0.234947	SNAP25;SLC23A2;RAB3A;PITPNA;SLC4A3;MPC1;ARL6IP5;SLC16A5;SLC13A3;SLC32A1;ANO8;SLC6A13;ACSL6;GABRG3;GABRG1;SLC5A6;CACNB4;PITPNM1;SLCO4A1;PITPNM3;PPARG;AVP;RHCG;STX1A;CFTR;VAMP2;SLC27A4;SLC22A6;PRKAA2;GLS2;TTYH1;STXBP1;CPLX1;CLCN1;GLRA2;GLRA3;RACGAP1;KISS1R;ANO10;SLC17A7;DRD2;SLC13A5;GABRD;LDLR;ATP9A;GABRQ;SLC10A4;GABRA1;SLMO2;PRELID1;SYT1;PNPLA8;ATP8B1;GABRA4;STARD10;GABRA3;SLC10A3;SLC4A11;FABP3;GL…
regulation of DNA repair (GO:0006282)	14/57	0.106417	0.647547	0.541172	-0.235174	H2AFX;RNF8;SETMAR;RPA2;BRCA1;PML;NPAS2;CDK9;RNF169;CHEK1;UBE2V2;ERCC8;UBE2V1;IER3
activation of MAPK activity (GO:0000187)	24/133	0.332701	0.90671	2.40337	-0.235369	MAP2K3;MAP4K2;SHC2;SHC1;TGFB3;LRRK2;HGF;C5AR1;LPAR2;ARRB1;MAPK14;ADRA2B;MAPK11;GNG3;GRM4;PTPRC;MAP3K10;IKBKG;MAP3K6;UBA52;MET;MAP3K5;MAPK3;AVPI1
cellular response to biotic stimulus (GO:0071216)	19/132	0.708733	0.966939	7.01059	-0.235696	CD86;MEF2C;FBXO18;FZD5;PDE4D;PTAFR;NR1D1;MAPK14;ASS1;HCK;MAPK9;MAPK8;CYP11A1;DDIT3;PDE4B;IRF8;NLRP3;CMPK2;MAPK3
positive regulation of peptidase activity (GO:0010952)	25/139	0.333498	0.90671	2.4093	-0.235949	DIABLO;ALOX12;BCL10;CYR61;CTGF;MAPK9;CASP7;ACVR1C;CASP3;ARL6IP5;NLRP3;APOPT1;BAK1;TBC1D10A;MAP3K5;NKX3-1;AKIRIN2;EGLN3;PRELID1;CCK;MAPK12;PML;PINK1;SFRP2;PPARG
maintenance of location (GO:0051235)	28/152	0.281803	0.87692	1.7988	-0.236253	HEXB;TWF2;SYNE1;ACVR1C;OS9;EPB41L3;MXI1;SLC17A7;B4GALNT1;PIP5K1C;TMSB10;POLR2M;STAT5A;STAT5B;SUN2;SUN1;JUP;PML;PEX14;BSCL2;CAMSAP3;CREB3;CD4;CRY2;TACC3;CRY1;GOPC;TLN1
positive regulation of stress-activated MAPK cascade (GO:0032874)	17/118	0.700709	0.966939	7.03467	-0.236506	MAP4K2;FZD5;GADD45A;MAGI3;FZD10;TNFRSF11A;DUSP15;CTGF;PAK1;TLR9;ARL6IP5;MAP3K10;MAP3K6;PLCB1;HRAS;MAP3K5;ANKRD6
gland development (GO:0048732)	40/220	0.258779	0.843073	1.38716	-0.236792	CITED2;PCSK9;TFCP2L1;GLI1;NR3C1;CRHR1;FSTL3;SHH;HRH2;CDH1;SIX3;ATG7;WNT4;EPHB3;NKX3-1;STAT5B;WNT10A;PTCD2;RHBDD3;HMGCS1;LMO4;TGFB3;HGF;NOG;ASNS;COBL;NRG1;IGF1;POU3F2;ISL1;ASS1;PBX1;ADCYAP1;MAFB;CACNB4;CCKBR;CRH;BCL2;MET;ARF6
regulation of cellular component size (GO:0032535)	31/165	0.23798	0.831001	1.28145	-0.237229	FHOD3;RAB3B;SPTBN5;PLEK;TWF2;PTEN;ARPC5L;CORO1A;PREX1;DEPTOR;AKT1;NCKAP1L;NEFM;VILL;TMSB10;NCK1;DMTN;SHROOM2;ATP2B2;TSC1;CIT;HCK;DLG1;INF2;AKT1S1;PRR16;CNTN2;GRB2;EVL;LAMTOR5;ARF6
ribonucleoside biosynthetic process (GO:0042455)	16/110	0.684224	0.966939	7.06551	-0.237543	VPS9D1;AK1;ADK;CHCHD10;CTPS2;ATP1A1;MAT2B;MT-ATP8;PPCDC;NME1;MT-ATP6;NT5E;IMPDH1;ATP5D;CMPK1;ADSSL1
lipid modification (GO:0030258)	24/134	0.344657	0.90671	2.42719	-0.237702	ABCD2;PHYH;CERK;SPHK1;SLC35C1;PTEN;ALOX12;PIK3R1;MAPK14;DGKZ;PIK3CG;PIK3R6;MTMR7;PEX7;INPP5A;IMPA2;INPP5D;IMPAD1;PIP5KL1;PEX5;PPARG;B4GALNT1;ACOX3;PIP5K1C
cellular response to molecule of bacterial origin (GO:0071219)	17/116	0.676693	0.966939	7.0732	-0.237801	CD86;MEF2C;FZD5;PDE4D;PTAFR;NR1D1;MAPK14;ASS1;HCK;MAPK9;MAPK8;CYP11A1;PDE4B;IRF8;NLRP3;CMPK2;MAPK3
appendage morphogenesis (GO:0035107)	15/101	0.652982	0.96684	7.06107	-0.238116	FBXW4;TFAP2B;CRABP2;DLX5;DLX6;WNT9A;PBX1;SHH;MYH3;FGF9;ALX3;RARB;ALX4;SP8;BAK1
regulation of G1/S transition of mitotic cell cycle (GO:2000045)	25/129	0.22422	0.817416	1.18149	-0.238196	PID1;PTEN;JADE1;KCNA5;PSMB10;PSMD8;PCBP4;NACC2;PSMD3;E2F1;PSMF1;FBXO7;PLK5;RPA2;DGKZ;MYO16;PML;FBXO31;PSMA5;PSMC5;ID2;BCL2;PTPN6;PLCB1;UBA52
limb morphogenesis (GO:0035108)	15/101	0.652982	0.96684	7.06377	-0.238207	FBXW4;TFAP2B;CRABP2;DLX5;DLX6;WNT9A;PBX1;SHH;MYH3;FGF9;ALX3;RARB;ALX4;SP8;BAK1
regulation of cyclin-dependent protein serine/threonine kinase activity (GO:0000079)	19/89	0.160099	0.753065	0.840311	-0.238315	CDKN2C;GADD45A;PTEN;PKMYT1;CKS1B;CCNB1;SERTAD1;CCNE2;CCNE1;CASP3;CCNG1;SPDYA;CKS2;CCNYL1;AKT1;MAPRE3;FBXO7;CDK5R2;CDK5R1
regulation of organ morphogenesis (GO:2000027)	29/150	0.206542	0.793766	1.03535	-0.239133	CITED1;CITED2;NTN4;TNFRSF11B;PHB2;WNT6;SHH;CDH1;BASP1;DVL1;CD34;WNT4;CTHRC1;NGFR;WNT10A;FZD2;FBXW7;HGF;NOG;GRHL3;ISL1;ESR1;FOXP2;SFRP1;SFRP2;PTK7;NUMB;BCL2;MET
internal protein amino acid acetylation (GO:0006475)	16/111	0.696543	0.966939	7.11529	-0.239216	MBD3;NAA60;SPI1;MCRS1;JADE1;CHD5;YEATS4;TAF5L;ING5;KAT2A;MED24;KAT5;KAT6B;HAT1;DMAP1;APBB1
negative regulation of apoptotic signaling pathway (GO:2001234)	34/187	0.279259	0.870133	1.72225	-0.239581	SLC35F6;URI1;FAIM2;BRCA1;CX3CL1;ING2;MNT;BAG5;LMNA;PAK7;AKT1;ITGAV;WNT4;IER3;IGBP1;IVNS1ABP;PRELID1;GPX1;HGF;STRADB;NOG;NRG1;MIF;IGF1;MEIS3;MAPK8IP1;IL1A;PINK1;SFRP2;BCL2;AVP;TRIM32;TPT1;BCL2L1
tissue morphogenesis (GO:0048729)	64/358	0.231807	0.817416	1.19151	-0.240217	PLXND1;CITED1;CITED2;TGFB1I1;ILK;NRARP;ADM;NR3C1;PHB2;SHH;HEY1;HRAS;NKX3-1;MEF2C;FOXD1;TNNC1;NOG;TPM1;NRG1;ISL1;OVOL2;SFRP1;SFRP2;MYCN;SPINT1;TNNT2;CSNK2B;PGR;MET;MYH7;SEMA3A;GCNT1;PCDH15;NTN1;WNT6;SOCS3;PAK1;DVL1;GCNT4;WNT1;HES5;WNT4;SMAD2;STAT5A;WNT10A;STIL;PTCD2;JUP;FZD5;VEGFC;IGF1;ESR1;PBX1;PML;PPP1CA;HEYL;DLG1;PTK7;BCL2;TCAP;CCM2;GRB2;GRSF1;FGFR3
cofactor metabolic process (GO:0051186)	33/255	0.900212	0.97326	8.88136	-0.240719	ALDH1L1;MOCS3;MVK;HIBADH;TECR;MAT2B;PPCDC;THTPA;PCMT1;LDHB;HLCS;AFMID;PMVK;TMEM14C;ACOT9;MDH1;ATPIF1;RSAD1;MOCOS;ACSL6;ACSL5;NMNAT3;NMNAT2;COQ9;COQ6;COQ4;SLC5A6;ACLY;SUCLG2;BLVRB;MVD;GPD1L;BLVRA
morphogenesis of a branching structure (GO:0001763)	32/170	0.230808	0.817416	1.19759	-0.241442	DLX2;PLXND1;CITED1;CTNND2;ILK;ADM;NRARP;PHB2;SOCS3;WNT6;PAK1;SHH;WNT1;DRD2;HRAS;WNT4;NKX3-1;FZD5;IGF1;ESR1;PBX1;PML;PPP1CA;DLG1;SFRP1;MYCN;SFRP2;SPINT1;BCL2;GRB2;PGR;MET
regulation of chromosome organization (GO:0033044)	31/172	0.305651	0.887946	2.03178	-0.241466	CAMK2D;SPI1;CTBP1;WBP2;PTEN;UBE2D1;ARRB1;BRCA1;RNF4;ANAPC11;CDC20;MAPK8;CCNB1;ZNHIT1;SIN3A;CHEK1;TLK1;MAPK3;ACD;NSMCE2;ARID5A;NAP1L2;SETMAR;PML;CIT;CDK9;TAL1;ERCC1;TAF7;JDP2;MAD2L1
cellular response to lipopolysaccharide (GO:0071222)	16/110	0.684224	0.966939	7.19455	-0.241881	CD86;MEF2C;PDE4D;PTAFR;NR1D1;MAPK14;ASS1;MAPK9;HCK;MAPK8;CYP11A1;PDE4B;NLRP3;CMPK2;IRF8;MAPK3
positive regulation of MAPK cascade (GO:0043410)	67/395	0.359132	0.908093	2.5115	-0.242129	DIRAS1;LRRK2;ILK;ARRB1;FZD10;HTR2A;ADRA1B;DUSP15;PIK3CG;CTGF;GRM4;BMPER;FGF9;ARL6IP5;IKBKG;MAP3K6;HRAS;MAP3K5;ANKRD6;MAP2K3;MAP4K2;MEF2C;FBXW7;EPHA8;HGF;MAGI3;MIF;CARTPT;ADRA2B;ADCYAP1;ADRB3;TLR9;PLCB1;UBA52;MET;AVPI1;SHC2;SHC1;C5AR1;LPAR2;TNFRSF11A;PRKCZ;PIK3R6;PIK3R5;GNAI2;GNG3;PAK1;PSAP;PRKCDBP;KISS1R;GCNT2;BNIP2;DRD2;MAPK3;NTRK1;FZD5;TGFB3;GADD45A;GPR55;VEGFB;IGF1;MAPK14;MAPK11;PTPRC;MAP3K10;…
positive regulation of stress-activated protein kinase signaling cascade (GO:0070304)	17/119	0.712316	0.966939	7.21234	-0.242479	MAP4K2;FZD5;GADD45A;MAGI3;FZD10;TNFRSF11A;DUSP15;CTGF;PAK1;TLR9;ARL6IP5;MAP3K10;MAP3K6;PLCB1;HRAS;MAP3K5;ANKRD6
transition metal ion homeostasis (GO:0055076)	17/120	0.723647	0.966939	7.21834	-0.242681	ATP6V0B;STEAP3;NDFIP1;MFI2;SLC30A4;MCOLN1;NUBP1;SCO1;FAM132B;SFXN3;ATP6V1B2;ATP6V1H;ATP6V0D1;ATP6V1E1;ATP6V1D;CUTC;ATP6V1C2
purine nucleoside biosynthetic process (GO:0042451)	14/95	0.660892	0.966939	7.222	-0.242804	VPS9D1;AK1;ADK;CHCHD10;ATP1A1;MAT2B;MT-ATP8;PPCDC;NME1;MT-ATP6;NT5E;IMPDH1;ATP5D;ADSSL1
organic hydroxy compound transport (GO:0015850)	15/102	0.666367	0.966939	7.22229	-0.242814	SLC22A3;FCER1G;PRKAA2;PGAP1;OSBPL5;SLC22A2;STARD10;SLC6A3;SLC5A7;RBP4;NPC1L1;LIPG;DRD1;LDLR;CFTR
purine ribonucleoside biosynthetic process (GO:0046129)	14/95	0.660892	0.966939	7.22343	-0.242852	VPS9D1;AK1;ADK;CHCHD10;ATP1A1;MAT2B;MT-ATP8;PPCDC;NME1;MT-ATP6;NT5E;IMPDH1;ATP5D;ADSSL1
negative regulation of neuron apoptotic process (GO:0043524)	26/133	0.207598	0.795632	1.06232	-0.242866	CNTFR;BTG2;CITED1;STXBP1;C5AR1;ILK;FAIM2;BAG1;SNCB;HRAS;NTRK1;TFAP2B;MEF2C;TFAP2D;TGFB3;VEGFB;ISL1;TOX3;PINK1;ADORA2A;DNAJC5;TYRO3;UBE2V2;BCL2;BCL2L1;AARS
positive regulation of developmental growth (GO:0048639)	16/71	0.141734	0.725817	0.758558	-0.243086	WNT10B;MEF2C;LIMK1;TRPV2;TWF2;ILK;ADRB1;NRG1;RND2;NTN1;CCNB1;FGF9;BASP1;MAPT;PLCB1;NDEL1
tube development (GO:0035295)	29/164	0.346606	0.908093	2.52215	-0.243155	ROBO2;TSHZ3;ITGB3;TCF7;ING2;CCNB1;CALB1;FGF9;BMPER;HRH2;DVL1;DACT2;ALX4;HES5;WNT4;SMAD2;SMAD1;TFAP2B;STIL;TGFB3;SMAD9;COBL;ASS1;REC8;HEYL;SFRP1;CCKBR;TBC1D20;RARB
cellular modified amino acid metabolic process (GO:0006575)	28/199	0.773385	0.966939	7.23309	-0.243177	ALDH1L1;GSTT1;MAT2B;PPCDC;ABHD12;PCMT1;PRDX4;AFMID;GCNT4;CKB;STAT5A;STAT5B;EGLN3;GPX1;EGLN2;PLA2G4E;GSR;DHPS;GLRX2;ASS1;SLC5A6;PNKD;DDAH1;LPCAT4;ETHE1;SERINC1;SERINC3;IDO1
establishment of protein localization to membrane (GO:0090150)	29/229	0.908085	0.97326	8.98183	-0.243442	RPL10;ARFRP1;CDH1;RAB26;PALM;FLOT1;TSPAN5;FLOT2;RPLP2;S100A10;WNT4;PACSIN1;UBL4A;MOAP1;AMN;PEX19;JUP;TESC;TIMM22;SRP68;RAB11B;REEP1;SPCS3;TSPAN14;PACS1;PEX5;REEP2;UBA52;VAMP2
cell-cell junction organization (GO:0045216)	30/161	0.25498	0.843073	1.42703	-0.243597	NLGN2;THY1;PTPRK;ARHGAP6;CDH7;CDH6;CDH4;PARD6A;CDH1;EPB41L3;PIP5K1C;CADM3;CXADR;JUP;TGFB3;SHROOM2;RHOC;MPP7;CAMSAP3;DLG1;GJB2;CDH10;CLDN12;CDH12;NUMB;BCL2;CDH13;CCM2;TLN1;CDH18
protein methylation (GO:0006479)	15/101	0.652982	0.96684	7.22404	-0.243612	RAB3B;BTG2;PRMT8;SETD3;PRMT1;SUV39H1;CHD5;SETMAR;PCMT1;SMYD2;SMYD1;METTL5;VCPKMT;SMYD3;KDM6A
protein alkylation (GO:0008213)	15/101	0.652982	0.96684	7.22695	-0.24371	RAB3B;BTG2;PRMT8;SETD3;PRMT1;SUV39H1;SETMAR;CHD5;PCMT1;SMYD2;METTL5;VCPKMT;SMYD1;SMYD3;KDM6A
positive regulation of oxidoreductase activity (GO:0051353)	3/38	0.936326	0.987325	19.1129	-0.243803	AKT1;CALM1;ESR1
zymogen activation (GO:0031638)	15/102	0.666367	0.966939	7.25705	-0.243982	EGLN3;DIABLO;CCK;DHCR24;PRSS12;PML;MAPK9;CASP7;CASP3;NLRP3;PPARG;BAK1;TBC1D10A;MAP3K5;NKX3-1
regulation of gene expression, epigenetic (GO:0040029)	24/122	0.211178	0.806195	1.13361	-0.244213	FTO;MBD3;HDAC5;SMARCD1;GSK3A;SPI1;GPX1;WBP2;SUV39H1;GLMN;HMGA1;BRCA1;PLD6;FOS;HDAC6;EIF1;ALKBH2;MTA1;H2AFY2;TDG;HAT1;CHEK1;PICK1;DMAP1
B cell activation (GO:0042113)	23/128	0.344014	0.90671	2.49604	-0.244444	TPD52;NTRK1;CD86;IGBP1;HDAC5;MEF2C;CHRNA4;PRKCB;PLCL2;RNF8;PIK3R1;POU2F2;ITFG2;TSHR;LAT2;LYL1;KLF6;TXLNA;PTPRC;ERCC1;BLNK;BCL2;NBN
positive regulation of T cell activation (GO:0050870)	27/189	0.745997	0.966939	7.27593	-0.244617	CD86;SASH3;ADK;THY1;PIK3R1;BCL10;ITGAL;CORO1A;PRKCZ;DPP4;IL1RL2;PAK1;SHH;AKT1;NCKAP1L;IL12A;CD276;NCK1;STAT5A;STAT5B;DHPS;IGF1;VAV1;CD4;PTPRC;PTPN6;GRB2
receptor-mediated endocytosis (GO:0006898)	27/152	0.346043	0.908093	2.53731	-0.244617	LRPAP1;RAMP3;ARRB1;ADM;FNBP1L;RABEPK;PGBD1;ENDOU;FCHO1;MRC1;PIP5K1C;DRD2;LDLR;MAPK3;AMN;SUSD2;HIP1R;PRG4;ARHGAP27;PRSS12;LMBRD1;CD6;ADRB3;HHIPL1;CNTN2;GRB2;ACKR2
positive regulation of endopeptidase activity (GO:0010950)	23/128	0.344014	0.90671	2.50103	-0.244933	AKIRIN2;EGLN3;PRELID1;DIABLO;CCK;ALOX12;BCL10;PML;CYR61;CTGF;MAPK9;CASP7;ACVR1C;SFRP2;CASP3;ARL6IP5;NLRP3;PPARG;APOPT1;BAK1;TBC1D10A;MAP3K5;NKX3-1
fatty acid metabolic process (GO:0006631)	40/280	0.781538	0.966939	7.28701	-0.24499	ABCD2;PRKAA2;TECR;PRKAG1;ALOX12;BRCA1;ABHD5;PTGS1;FADS3;PRKAR2B;UCP3;PTGDS;STAT5A;STAT5B;LYPLA1;PHYH;GPX1;PTGIS;PNPLA8;PTGES2;SPHK1;ACSL6;MYO5A;ACSL5;MIF;MAPK14;PRKAB1;PLA2G15;PEX7;FABP3;TH;NDUFAB1;PEX5;ACSBG1;PPARG;ACOX3;PAM;MGLL;SLC27A4;PTGES
antigen processing and presentation of exogenous peptide antigen (GO:0002478)	24/171	0.763469	0.966939	7.29037	-0.245103	FCER1G;UNC93B1;DCTN1;DCTN3;KIF23;KLC1;DYNLL2;PSMB10;PSMA5;PSMD8;PSMC5;ACTR1A;KLC2;ACTR1B;RACGAP1;KIF5A;PSMD3;ITGAV;PSMF1;OSBPL1A;KIFAP3;B2M;UBA52;AP2M1
antigen processing and presentation of peptide antigen (GO:0048002)	26/185	0.768476	0.966939	7.29621	-0.245299	UNC93B1;DCTN1;DCTN3;ABCB9;KLC1;PSMB10;PSMD8;ACTR1A;KLC2;ACTR1B;RACGAP1;KIF5A;PSMD3;ITGAV;PSMF1;KIFAP3;B2M;AP2M1;FCER1G;KIF23;DYNLL2;PSMA5;PSMC5;BLMH;OSBPL1A;UBA52
glycosylation (GO:0070085)	39/273	0.77907	0.966939	7.2989	-0.245389	B4GALT2;GALNT11;GALNT13;TUSC3;GCNT1;PIGZ;UAP1;FUT2;EXTL1;MAN1A2;FUT9;MGAT5B;MGAT5;B3GALT1;GCNT2;PGM3;MAN1C1;ST3GAL5;B4GALNT1;GCNT4;MGAT1;MGAT2;B3GALNT1;ST6GAL2;COG6;B3GAT3;GFPT2;SRD5A3;SLC35C1;B3GALT4;VEGFB;B3GALT6;POMGNT1;DHDDS;EXT1;DOLPP1;MVD;B4GALT7;B4GALT5
regulation of ERK1 and ERK2 cascade (GO:0070372)	30/161	0.25498	0.843073	1.4382	-0.245503	C5AR1;ARRB1;HTR2A;TNFRSF11A;PRKCZ;CYR61;CTGF;PGS1;BMPER;PRKCDBP;GCNT2;DRD2;HRAS;EPHB1;MAPK3;NTRK1;DUSP3;FBXW7;GPR55;VEGFB;MIF;IGF1;DUSP26;ADCYAP1;TNIP1;WNK2;SPRY2;PIN1;PTPN6;FGFR3
detection of light stimulus (GO:0009583)	22/121	0.330751	0.90671	2.50968	-0.245781	CDS1;OPN3;TRPC3;SDC2;ARRB1;CACNA2D4;RPE65;PLB1;RBP4;CACNB4;FNTA;PITPNM1;RDH11;FNTB;GNB1;NMT2;CNGA4;GNB5;CALM1;ASIC2;LDLR;RGS9
cell division (GO:0051301)	25/131	0.244703	0.843073	1.44041	-0.245881	SAMD9L;GNAI1;ZFP36L2;CKS1B;GNAI2;TUBA1B;ING2;DSN1;CCNB1;PARD6A;TUBA1A;SEPT11;LIG1;SPAG5;POU3F2;PPP1CA;CCNE2;CCNE1;ZFYVE19;CINP;NUMB;CHMP3;TACC1;MCM5;ARF6
negative regulation of immune response (GO:0050777)	15/103	0.679464	0.966939	7.31849	-0.246048	GPX1;NDFIP1;TGFB3;NR1H2;TRAFD1;SAMSN1;ADCYAP1;DUSP10;PTPRC;INPP5D;TYRO3;PPARG;PTPN6;STAT6;MASP1
regulation of response to wounding (GO:1903034)	59/347	0.363751	0.908093	2.55364	-0.246192	PLEK;RORA;PIK3CG;CX3CL1;DUSP10;PLAU;C1QBP;TNFAIP8L2;CD34;HRAS;IER3;NDEL1;GPX1;PTGIS;FCER1G;OMG;CASK;ISL1;IL17RA;ADCYAP1;HCK;ADORA2A;TYRO3;TLR9;PPARG;TLR7;MASP1;MGLL;HBEGF;BIRC3;IDO1;MVK;PTGER3;ALOX12;TNFRSF11A;NT5E;IL1RL2;MTA1;C7;ADAMTS18;SPP1;NLRP3;TAC1;ASIC2;CD276;WNT4;STAT5A;STAT5B;DMTN;NDFIP1;RHBDD3;PDE2A;VEGFB;NR1D2;TNIP1;OTULIN;ZYX;HPSE;PIK3AP1
spermatogenesis (GO:0007283)	47/353	0.905564	0.97326	9.11573	-0.247072	NDRG3;TEX40;PRKAG1;TESK1;TDRP;MEA1;GLI1;FSTL3;HERC4;IMMP2L;CCNB1;ING2;RGS2;RNF114;PRDX4;PTTG1;RACGAP1;E2F1;PGM3;B4GALNT1;DEDD;TCFL5;TSNAX;PCYT1B;TXNRD3;LIMK2;H2AFX;AZIN2;SSTR1;SSTR2;RAD23B;REC8;GGN;CIT;ADAM18;RBP4;NR6A1;ZFP41;ERCC1;SLCO4C1;TYRO3;PAFAH1B3;EIF4G3;ZSCAN2;CDK16;BIRC3;BCL2L1
response to ethanol (GO:0045471)	22/109	0.193999	0.788935	1.04394	-0.247488	NTRK1;EGR1;STAT5B;ARSA;PTEN;SLC2A4;TRH;TACR1;SLC6A3;CRHR1;NPPC;ADCYAP1;RBP4;TH;OXCT1;CRH;EIF4EBP1;SDF4;BAK1;AVP;CDO1;DRD2
organic acid catabolic process (GO:0016054)	25/200	0.904943	0.97326	9.13788	-0.247672	DMGDH;ABCD2;ALDH1L1;HIBADH;NPL;ABHD12;ABHD10;PPAT;AFMID;PHYH;GOT1;GAD2;RENBP;GCAT;CYP39A1;PLA2G15;PEX7;DDAH1;ETHE1;PEX5;SARDH;ACOX3;CDO1;SLC27A4;IDO1
carboxylic acid catabolic process (GO:0046395)	25/200	0.904943	0.97326	9.14006	-0.247731	DMGDH;ABCD2;ALDH1L1;HIBADH;NPL;ABHD12;ABHD10;PPAT;AFMID;PHYH;GOT1;GAD2;RENBP;GCAT;CYP39A1;PLA2G15;PEX7;DDAH1;ETHE1;PEX5;SARDH;ACOX3;CDO1;SLC27A4;IDO1
regulation of stress-activated MAPK cascade (GO:0032872)	30/170	0.3468	0.908093	2.57387	-0.248142	FZD10;TNFRSF11A;DUSP15;CTGF;MAPK9;PAK1;DUSP10;ARL6IP5;AKT1;MAP3K6;HRAS;EPHB1;MAP3K5;MAPK3;ANKRD6;IGBP1;MAP4K2;DUSP3;FZD5;GADD45A;MAGI3;MAPK8IP1;PINK1;SFRP1;SFRP2;NBR1;TLR9;MAP3K10;AIDA;PLCB1
cellular aldehyde metabolic process (GO:0006081)	4/46	0.929405	0.984675	16.0839	-0.248392	RBP4;RDH11;ESD;RPE65
response to unfolded protein (GO:0006986)	26/135	0.226948	0.817416	1.23504	-0.248993	PPP1R15A;GSK3A;SHC1;DCTN1;HSPB3;UBE2J2;DNAJB2;TATDN2;LMNA;DNAJB9;CHAC1;EXTL3;KLHDC3;ZBTB17;HSPA1L;PPP2R5B;ASNS;ARFGAP1;CREB3;VAPB;DDIT3;HDGF;TLN1;ATP6V0D1;AARS;ATF4
regulation of lymphocyte proliferation (GO:0050670)	30/170	0.3468	0.908093	2.58712	-0.24942	CD86;SASH3;LST1;ADK;ITGAL;CORO1A;SHH;ZNHIT1;INPP5D;CASP3;NCKAP1L;IL12A;TAC1;CD276;NCK1;STAT5A;STAT5B;MEF2C;NDFIP1;DHPS;GLMN;MIF;IGF1;TACR1;DLG1;GAL;PTPRC;BCL2;PTPN6;IDO1
regulation of leukocyte mediated immunity (GO:0002703)	17/120	0.723647	0.966939	7.42334	-0.249573	SASH3;STAT5A;STAT5B;LAG3;FCER1G;NDFIP1;PRKCZ;CRHR1;PTPRC;LAMP1;TBX21;APLF;STAT6;IL12A;PTPN6;B2M;TRPM4
leukocyte differentiation (GO:0002521)	45/251	0.270694	0.855394	1.60156	-0.250153	CD86;HDAC5;L3MBTL3;SPI1;PDE1B;CITED2;TUSC2;TCF7;RORA;SNX10;PIK3R1;TNFRSF11A;ZFP36L2;PREX1;LYL1;SHH;TBX21;BLNK;WNT1;B2M;JUNB;TPD52;NTRK1;STAT5A;EOMES;EGR1;STAT5B;MEF2C;FZD5;PLCL2;PDE2A;MAPK14;POU2F2;ITFG2;TSHR;CD4;KLF6;MAFB;PTPRC;TAL1;CAMK4;ID2;TYRO3;BCL2;PPARG
alpha-amino acid metabolic process (GO:1901605)	30/213	0.778186	0.966939	7.45402	-0.250605	DMGDH;ALDH1L1;HIBADH;PYCRL;GLS2;PCMT1;PRDX4;PPAT;AFMID;CKB;STAT5A;STAT5B;EGLN3;EGLN2;GOT1;GFPT2;CTPS2;ASNS;PYCR1;GAD2;AZIN2;ASS1;GCAT;AGMAT;DDAH1;TH;ADSSL1;SARDH;CDO1;IDO1
regulation of cell cycle arrest (GO:0071156)	15/105	0.704766	0.966939	7.47508	-0.251313	SETMAR;MIF;BRCA1;PSMB10;PML;PSMA5;PSMD8;CDK9;PSMC5;PCBP4;AKT2;ID2;PSMD3;PSMF1;UBA52
response to UV (GO:0009411)	23/117	0.218091	0.817416	1.247	-0.251405	GPX1;MME;FBXW7;ACTR5;PIK3R1;PTPRK;PML;MAPK9;MAPK8;CASP7;MC1R;POLD1;CASP3;ERCC1;CHEK1;BCL2;AKT1;SDF4;ERCC8;IL12A;BAK1;TRIM32;DTL
kidney development (GO:0001822)	22/122	0.34326	0.90671	2.56732	-0.251425	ROBO2;EGR1;TFAP2B;PTCD2;TSHZ3;CITED1;KCNJ8;MME;PCSK9;TSC1;ASS1;FSTL3;IFT20;GPR162;SHH;CUX1;ID2;PPAT;BCL2;LZTS2;WNT4;NKX3-1
cell recognition (GO:0008037)	20/109	0.328213	0.90671	2.56754	-0.251447	ROBO2;CSGALNACT1;CNTNAP3;ARSA;CNTNAP2;HSPA1L;SEMA3A;NTM;DYNLL2;PCSK4;ZPBP;RTN4;DLG1;GAP43;CNTN2;CNTN4;NCAM2;MFGE8;CDK5R1;EPHB3
phototransduction (GO:0007602)	20/109	0.328213	0.90671	2.56764	-0.251456	CDS1;OPN3;TRPC3;SDC2;ARRB1;RPE65;PLB1;RBP4;FNTA;PITPNM1;RDH11;GNB1;FNTB;NMT2;CNGA4;GNB5;CALM1;ASIC2;LDLR;RGS9
cell maturation (GO:0048469)	22/118	0.294021	0.885859	2.07623	-0.251633	L3MBTL3;FZD5;EPHA8;TUSC2;NTN4;TFCP2L1;FOXO3;POU2F2;PCSK4;REC8;RND1;CCNB1;CABYR;TAL1;RPS6KA2;ID2;SIX3;FAM20C;PPARG;PGR;CFTR;HES5
tube closure (GO:0060606)	17/77	0.148402	0.732734	0.80981	-0.251829	STIL;CITED2;LMO4;GLMN;NOG;COBL;TSC1;ADM;BCL10;ARHGAP35;RGMA;SFRP1;KAT2A;SFRP2;PTK7;PRKACB;KDM6A
negative regulation of protein complex assembly (GO:0031333)	19/91	0.180587	0.77518	0.990385	-0.252211	FHOD3;SPTBN5;DMTN;SAR1A;LMO4;INSIG1;TWF2;STMN2;LDLRAD4;PRKCZ;PEX14;PPM1A;STMN1;PEX5;EIF4EBP1;PMEPA1;VILL;XAF1;TMSB10
regulation of T cell differentiation (GO:0045580)	14/97	0.687877	0.966939	7.50423	-0.252292	STAT5A;CD86;SASH3;STAT5B;PRELID1;ZC3H8;NRARP;PRKCZ;IL1RL2;SHH;PTPRC;CAMK4;NCKAP1L;IL12A
cellular amine metabolic process (GO:0044106)	23/125	0.307712	0.892284	2.21889	-0.252889	DMGDH;CDS1;PCYT1B;GOT1;PNPLA8;PLA2G4E;CHAT;DHPS;LPCAT1;AZIN2;TRH;PLA2G6;OAZ2;PLB1;SRM;AGMAT;PLA2G15;PHOSPHO1;LPCAT4;SMPD1;AFMID;SMPDL3B;IDO1
response to reactive oxygen species (GO:0000302)	27/141	0.22948	0.817416	1.25568	-0.253153	OSER1;PTPRN;LPO;PTPRK;HDAC6;PPP2CB;MAPK8;CYP11A1;UCP3;STAT6;BAK1;MAP3K5;PLK3;GPX1;LIG1;GPX3;DUSP1;BNIP3;SPHK1;TPM1;FANCC;GLRX2;FOS;TACR1;APTX;GNAO1;BCL2
cellular biogenic amine metabolic process (GO:0006576)	23/125	0.307712	0.892284	2.22142	-0.253178	DMGDH;CDS1;PCYT1B;GOT1;PNPLA8;PLA2G4E;DHPS;CHAT;LPCAT1;AZIN2;TRH;PLA2G6;PLB1;OAZ2;AGMAT;SRM;PLA2G15;PHOSPHO1;LPCAT4;SMPD1;AFMID;SMPDL3B;IDO1
regulation of stress-activated protein kinase signaling cascade (GO:0070302)	30/171	0.357529	0.908093	2.62847	-0.253405	FZD10;TNFRSF11A;DUSP15;CTGF;MAPK9;PAK1;DUSP10;ARL6IP5;AKT1;MAP3K6;HRAS;EPHB1;MAP3K5;MAPK3;ANKRD6;IGBP1;MAP4K2;DUSP3;FZD5;GADD45A;MAGI3;MAPK8IP1;PINK1;SFRP1;SFRP2;NBR1;TLR9;MAP3K10;AIDA;PLCB1
response to ionizing radiation (GO:0010212)	25/127	0.204567	0.788935	1.06906	-0.253445	RNF8;BRCA1;STK11;MTA1;KAT5;CYP11A1;BAK1;EGR1;GPX1;GADD45A;H2AFX;MAPK14;PML;SFRP1;SFRP2;PTPRC;ERCC1;BCL2;ERCC8;GRB2;RAD1;INTS7;BCL2L1;RAD9A;TSPYL5
regulation of potassium ion transport (GO:0043266)	13/51	0.0975102	0.629255	0.548596	-0.25412	KCNH2;CAB39;AKAP7;KCNA5;HTR2A;ADCYAP1;DLG1;GAL;DRD1;DRD2;VIP;KCNJ2;ATF4
chromosome organization (GO:0051276)	31/204	0.643379	0.957889	5.90853	-0.254202	PRIM2;CENPA;PTTG1;POLD1;NEK2;STRA13;NBN;CENPT;RFC5;ACD;RFC3;CENPW;RFC4;SPAG5;LIG1;RFC2;FBXW7;NSMCE2;RPA2;RAD23B;REC8;ZWINT;CIT;RAD51D;CENPH;KIFC1;ERCC1;NCAPD2;CENPN;ITPA;MAD2L1
coenzyme biosynthetic process (GO:0009108)	14/98	0.700889	0.966939	7.56129	-0.254211	MOCS3;MOCOS;TECR;ACSL6;ACSL5;NMNAT3;NMNAT2;MAT2B;COQ9;PPCDC;COQ6;COQ4;ACLY;AFMID
regulation of type I interferon-mediated signaling pathway (GO:0060338)	3/38	0.936326	0.987325	19.9386	-0.254336	SOCS3;SOCS1;PTPN6
negative regulation of catabolic process (GO:0009895)	33/190	0.36758	0.908093	2.63898	-0.254419	GSK3A;LRRK2;UBE2D1;ARRB1;FZD10;ADRA1B;PIK3CG;ANAPC11;CDC20;SHH;BAG5;DHX34;AKT1;PSMF1;WNT1;LZTS1;HRAS;DEDD;IER3;BCAS3;DFFA;AZIN2;NRG1;PML;BSCL2;ADCYAP1;GIPC1;TNNT2;BCL2;SPRY2;CPEB2;BCL2L1;MAD2L1
protein acetylation (GO:0006473)	17/122	0.745469	0.966939	7.58675	-0.255067	MBD3;NAA60;SPI1;MCRS1;JADE1;CHD5;YEATS4;TAF5L;ING5;KAT2A;MED24;KAT5;KAT6B;HAT1;DMAP1;NUPR1;APBB1
regulation of mononuclear cell proliferation (GO:0032944)	30/171	0.357529	0.908093	2.64651	-0.255145	CD86;SASH3;LST1;ADK;ITGAL;CORO1A;SHH;ZNHIT1;INPP5D;CASP3;NCKAP1L;IL12A;TAC1;CD276;NCK1;STAT5A;STAT5B;MEF2C;NDFIP1;DHPS;GLMN;MIF;IGF1;TACR1;DLG1;GAL;PTPRC;BCL2;PTPN6;IDO1
cellular component assembly involved in morphogenesis (GO:0010927)	26/186	0.776618	0.966939	7.59731	-0.255422	FHOD3;PCDH15;ILK;SNX10;LRRC6;TPGS1;MYLK3;ABLIM1;ABLIM3;EPB41L3;DZIP1L;BBS9;ATP6V1D;TMOD1;MEF2C;KLHL41;ZPBP;IFT20;GPR162;TBC1D20;TTLL1;CEP83;TBPL1;TCAP;B9D2;ATP6V0D1
multi-multicellular organism process (GO:0044706)	24/121	0.201306	0.788935	1.07893	-0.255783	STAT5A;PTGFR;STAT5B;THRB;TGFB3;HEXB;SPHK1;PTEN;ADM;OXT;FOS;TFCP2L1;ADRA2B;CRHR1;PTHLH;ADCYAP1;ENDOU;PPP1R1B;CRH;BCL2;AVP;DRD1;TAC1;IDO1
protein ubiquitination involved in ubiquitin-dependent protein catabolic process (GO:0042787)	14/57	0.106417	0.647547	0.589232	-0.256059	RNF11;UBR4;HERC4;RNF144B;RNF126;OS9;HECW2;HECW1;RNF217;ARIH2;LNX1;RBBP6;TRIM32;HERC6
adherens junction organization (GO:0034332)	16/69	0.122004	0.676757	0.656005	-0.256133	CADM3;JUP;THY1;PTPRK;ARHGAP6;CDH7;CDH6;CDH4;CDH1;CDH10;CDH12;NUMB;BCL2;CDH13;PIP5K1C;CDH18
antigen processing and presentation of exogenous antigen (GO:0019884)	24/173	0.780382	0.966939	7.62524	-0.256361	FCER1G;UNC93B1;DCTN1;DCTN3;KIF23;KLC1;DYNLL2;PSMB10;PSMA5;PSMD8;PSMC5;ACTR1A;KLC2;ACTR1B;RACGAP1;KIF5A;PSMD3;ITGAV;PSMF1;OSBPL1A;KIFAP3;B2M;UBA52;AP2M1
lymphocyte activation (GO:0046649)	54/304	0.267452	0.847364	1.54842	-0.256457	CD86;SPI1;TUSC2;RORA;ITGAL;PIK3CG;LYL1;PREX1;SHH;BLNK;NBN;B2M;NCK1;TPD52;EOMES;MEF2C;CXADR;PRKCB;ITFG2;VAV1;LAT2;TXLNA;TYRO3;HDAC5;CHRNA4;TCF7;RNF8;PIK3R1;PSMB10;ZFP36L2;DPP4;TBX21;WNT1;CD276;WNT4;IGBP1;NTRK1;STAT5A;EGR1;STAT5B;FZD5;PLCL2;POU2F2;TSHR;DLG1;CD4;KLF6;MAFB;PTPRC;IMPDH1;ID2;ERCC1;TREML2;BCL2
activation of cysteine-type endopeptidase activity (GO:0097202)	13/88	0.655179	0.966939	7.6291	-0.256491	EGLN3;DIABLO;CCK;PML;MAPK9;CASP7;CASP3;NLRP3;PPARG;BAK1;TBC1D10A;MAP3K5;NKX3-1
cellular process involved in reproduction in multicellular organism (GO:0022412)	39/228	0.384495	0.908093	2.66077	-0.25652	ROBO2;MEI1;DDX25;HEXB;CELF4;RNF8;CHD5;ARRB1;PLD6;TPGS1;FOXO3;PCSK4;STK11;ING2;CCNB1;RPS6KA2;AKT1;WNT4;PAQR7;CXADR;JUP;SPAG6;STRBP;FANCC;ZPBP;REC8;SRPK1;IL1A;SFRP1;CABYR;TBC1D20;ERCC1;GAPDHS;BCL2;TBPL1;TSSK6;GOPC;CFTR;BCL2L1
dicarboxylic acid transport (GO:0006835)	14/57	0.106417	0.647547	0.590521	-0.256619	SNAP25;SLC13A3;SLC22A6;RAB3A;SYT1;GLS2;STXBP1;CPLX1;GIPC1;ARL6IP5;SLC17A7;SLC13A5;STX1A;VAMP2
negative regulation of endopeptidase activity (GO:0010951)	31/222	0.794909	0.966939	7.64117	-0.256897	ITIH3;PAPLN;ARRB1;SERPINA9;TFPI;CST6;RPS6KA3;PCSK1N;PTTG1;MICAL1;RPS6KA1;SPOCK3;AKT1;SPOCK1;PSMF1;IGBP1;COL28A1;TFAP2B;GPX1;HGF;DHCR24;WNT9A;SERPINB8;RENBP;UCHL5;SFRP2;SPINT1;ADORA2A;AVP;SERPINI1;LAMTOR5
negative regulation of locomotion (GO:0040013)	31/204	0.643379	0.957889	5.9757	-0.257092	ROBO2;HDAC5;CITED2;SEMA3A;PTEN;ILK;PTPRM;THY1;ADARB1;LDLRAD4;PTPRK;SHH;ACVR1C;DACH1;MMP28;ITGAV;DRD2;WNT4;OSBPL8;NOG;TPM1;RNF41;OLFM1;SFRP1;SFRP2;ADORA2A;CSNK2B;BCL2;PIN1;EVL;PLCB1
negative regulation of myeloid leukocyte differentiation (GO:0002762)	11/40	0.0864997	0.62063	0.539176	-0.257198	INPP4B;SFRP1;ZBTB46;INPP5D;GPR55;LRRC17;PIK3R1;CARTPT;FSTL3;NME1;C1QC
positive regulation of leukocyte activation (GO:0002696)	40/262	0.644822	0.959053	6.15174	-0.2572	CD86;SASH3;ADK;THY1;PIK3R1;BCL10;ITGAL;CORO1A;PRKCZ;CRHR1;DPP4;BLOC1S6;IL1RL2;PAK1;SHH;LAMP1;PPP2R3C;TBX21;INPP5D;AKT1;STAT6;NCKAP1L;IL12A;TAC1;CD276;NCK1;STAT5A;STAT5B;MEF2C;FCER1G;DHPS;TACR1;MIF;IGF1;VAV1;CD4;PTPRC;BCL2;PTPN6;GRB2
positive regulation of response to DNA damage stimulus (GO:2001022)	14/57	0.106417	0.647547	0.592743	-0.257585	PIAS4;STEAP3;FBXO18;H2AFX;RNF8;SETMAR;BRCA1;NPAS2;NACC2;UBE2V2;ERCC8;EEF1E1;RAD9A;NKX3-1
calcium ion homeostasis (GO:0055074)	49/274	0.265219	0.84463	1.52611	-0.257694	CHRM2;HEXB;CIB2;OXT;ADM;HTR2A;PIK3CG;CALB1;C3AR1;NPTN;PRKCB;TACR1;TRDN;ADCYAP1;INPP4B;CACNB4;CCKBR;DDIT3;AVP;PVALB;CAMK2D;RAP1GDS1;C5AR1;ITPR1;LPAR2;KCNA5;PLA2G6;CRHR1;GNG3;HRH3;SV2A;CHRNA10;BAK1;DRD1;TAC1;DRD2;TFAP2B;IMMT;ATP2B2;MCOLN1;ESR1;PML;SLC8A3;PTPRC;VAPB;GNB1;BCL2;TPT1;KCNK3
cell junction assembly (GO:0034329)	28/160	0.36868	0.908093	2.6826	-0.258624	ITGB3;TESK1;ILK;LAMC2;THY1;PTPRK;ARHGAP6;CDH7;CDH6;CDH4;PARD6A;CDH1;EPB41L3;PIP5K1C;CADM3;JUP;RHOC;MPP7;VMP1;DLG1;GJB2;CDH10;CLDN12;CDH12;BCL2;CDH13;TLN1;CDH18
chromatin modification (GO:0016568)	67/475	0.860379	0.96954	8.3608	-0.258632	SETD3;SMARCB1;SPI1;HDAC10;SUV39H1;JADE1;CHD5;YEATS4;NR3C1;ING5;ING2;KAT5;CHEK1;TLK1;ATXN7L3;KDM6A;PRMT8;PRMT1;PRKCB;DAPK3;SETMAR;BAZ1A;DNAJC2;KAT2A;MED24;KAT6B;HAT1;ITGB3BP;NAA60;SMARCD1;HDAC5;L3MBTL3;SMARCD3;PRKAA2;SATB2;RNF8;CENPA;HDAC6;TAF5L;HIRA;RBBP4;HLCS;TDG;NACC2;LEO1;SMYD2;HSF4;SMYD1;APBB1;DMAP1;SMYD3;SUDS3;MBD3;CBX8;HIPK4;CBX6;CENPW;MCRS1;EYA4;HMGA1;SMARCA2;ESR1;CENPH;H2AFY2;ANP32E;CENPN…
regulation of lyase activity (GO:0051339)	17/77	0.148402	0.732734	0.831844	-0.258681	NTRK1;VIPR2;ADRB1;RUNDC3A;CRHR1;GNAI2;GRM3;ADCYAP1;GNAL;ADRB3;HRH3;ADORA2A;PALM;DRD1;CALM1;VIP;DRD2
steroid metabolic process (GO:0008202)	37/240	0.62005	0.954824	5.59829	-0.258797	IDI1;MVK;PRKAA2;INSIG1;PCSK9;ADM;TFCP2L1;CYP46A1;NR3C1;TM7SF2;SHH;NSDHL;CYP11A1;NPC1L1;PMVK;SULT4A1;LDLR;WNT4;FDFT1;STARD3;FDPS;STAT5B;WWOX;OSBPL5;HMGCS1;ATP8B1;SRD5A3;DHCR24;ESR1;SREBF2;PBX1;CYP39A1;SQLE;CRH;MVD;OSBPL1A;CFTR
coenzyme metabolic process (GO:0006732)	27/196	0.801631	0.966939	7.70742	-0.259124	ALDH1L1;MOCS3;MVK;HIBADH;TECR;MAT2B;PPCDC;THTPA;PCMT1;LDHB;AFMID;PMVK;ACOT9;MDH1;MOCOS;ACSL6;ACSL5;NMNAT3;NMNAT2;COQ9;COQ6;SLC5A6;COQ4;ACLY;SUCLG2;MVD;GPD1L
action potential (GO:0001508)	16/69	0.122004	0.676757	0.666145	-0.260092	KCNH2;JUP;CHRNA4;GPR88;AKAP7;KCNA5;GJD2;P2RX4;KCNMB4;GPD1L;DRD1;SCN5A;FGF12;SCN4B;KCNJ2;SCN1B
protein folding (GO:0006457)	34/221	0.621705	0.954824	5.62965	-0.260247	LRPAP1;FKBP2;URI1;ITGB3;HSPBP1;DNAJB2;TUBA1B;TUBA1A;BAG5;PRDX4;TUBB3;BAG1;DNAJC21;B2M;TXNDC5;PPIL1;PEX19;HSPA1L;SPHK1;AIP;TTC1;TTC9B;TBCB;GLRX2;TUBB4B;TUBB4A;TUBA4A;PDRG1;DNAJC2;DNAJC10;ERP29;PIN1;PFDN2;AARS
toll-like receptor 4 signaling pathway (GO:0034142)	20/97	0.185436	0.77518	1.02419	-0.260819	MAP2K3;MEF2C;DUSP3;UBE2D1;FOS;MAPK14;IKBKB;RPS6KA3;MAPK11;MAPK9;MAPK8;RPS6KA2;RPS6KA1;IKBKG;UBE2V1;PIK3AP1;UBA52;NFKBIB;MAPK3;BIRC3
Ras protein signal transduction (GO:0007265)	26/148	0.36887	0.908093	2.7107	-0.261333	SHC2;RALA;RTKN;SHC1;ARHGDIG;ARHGAP1;BRK1;ADRB1;RASGRP2;ARHGAP6;ARHGDIA;HRAS;MAPK3;NTRK1;LIMK1;DHCR24;IGF1;MAPK14;MAPK12;MAPK11;RIT1;SGSM3;GNB1;ELMO1;CDH13;GRB2
regulation of hormone levels (GO:0010817)	32/229	0.796939	0.966939	7.81207	-0.262642	PCSK2;CRABP2;ADM;CPLX1;CRHR1;CPLX3;RIMS2;SCPEP1;SHH;PCSK1N;RDH11;CYP11A1;ANPEP;GCNT4;CAMK2G;RAB11FIP5;WNT4;SMAD2;STARD3;STAT5B;MME;ATP6AP2;SRD5A3;MYO5A;CARTPT;ESR1;RPE65;RAB11B;RBP4;GAL;SCG5;CDK16
positive regulation of protein complex assembly (GO:0031334)	17/122	0.745469	0.966939	7.81651	-0.262791	WNT10B;PLEK;CCK;MPP7;HDAC6;HCK;DLG1;RGS2;TAL1;IRF8;STUB1;EVL;GRB2;NCKAP1L;MAPT;ARF6;NCK1
cellular response to oxidative stress (GO:0034599)	26/148	0.36887	0.908093	2.72787	-0.262989	OSER1;DIABLO;LRRK2;LPO;PTPRK;FOXO3;HDAC6;MAPK8;SIN3A;CASP3;ARL6IP5;STAT6;MAP3K5;PDK1;GPX1;GPX3;BNIP3;SPHK1;TPM1;PYCR1;FANCC;FOS;PML;BCL2;CPEB2;ATF4
regulation of nuclear division (GO:0051783)	26/138	0.257433	0.843073	1.54173	-0.263176	PTEN;UBE2D1;PKMYT1;ANAPC11;CDC20;FZR1;RPS6KA2;CHEK1;NEK2;MAP9;WNT4;CAV2;NSMCE2;DAPK3;MAD2L1BP;IGF1;CIT;IL1A;PRKAR1A;PIN1;RAD1;PLCB1;AURKAIP1;FGFR3;EIF4G3;MAD2L1
stem cell maintenance (GO:0019827)	15/109	0.75162	0.966939	7.8416	-0.263635	EOMES;SPI1;NOG;ESRRB;LDB2;ZFP36L2;SFRP1;MED24;MED30;MED21;LEO1;FGFR3;TPT1;HES5;DIS3L2
sphingolipid metabolic process (GO:0006665)	24/128	0.274863	0.867071	1.85134	-0.264065	ARSA;PPM1L;CERK;SPHK1;HEXB;SGPP2;PPP2CA;PLA2G15;NEU2;VAPA;TH;PPP2R1A;VAPB;SMPD1;PSAP;NEU1;ST3GAL5;SERINC1;SPTSSB;B4GALNT1;SMPDL3B;SERINC3;GLA;CSNK1G2
positive regulation of calcium ion transport (GO:0051928)	13/91	0.696948	0.966939	7.85581	-0.264113	TRPC3;TRPV2;CASK;ATP2B2;THY1;TRDN;CREB3;CRACR2A;P2RX4;CRH;BAK1;DRD1;CALM1
histone modification (GO:0016570)	41/293	0.820145	0.966939	7.85723	-0.264161	NAA60;HDAC5;SETD3;SPI1;PRKAA2;HDAC10;SUV39H1;JADE1;RNF8;CHD5;YEATS4;TAF5L;HDAC6;ING5;KAT5;HLCS;NACC2;CHEK1;HSF4;LEO1;SMYD2;SMYD1;APBB1;DMAP1;SUDS3;SMYD3;ATXN7L3;KDM6A;MBD3;CBX8;HIPK4;PRMT8;PRMT1;PRKCB;MCRS1;SETMAR;KAT2A;MED24;KAT6B;HAT1;BAP1
regulation of histone modification (GO:0031056)	18/97	0.324906	0.90671	2.70965	-0.265364	CAMK2D;SPI1;CTBP1;WBP2;ARID5A;NAP1L2;ARRB1;BRCA1;PML;CDK9;MAPK8;CCNB1;ZNHIT1;SIN3A;CHEK1;TAF7;JDP2;MAPK3
negative regulation of multi-organism process (GO:0043901)	18/133	0.787013	0.966939	7.90304	-0.265701	SRPK2;RNASEL;TRIM62;BTBD17;IFIT1;PML;SRPK1;NPPC;FAM111A;PPM1B;ACVR1C;PRDX4;TNIP1;C1QBP;GPR149;IRF8;ITGAV;TRIM32
cell-substrate adhesion (GO:0031589)	19/140	0.788445	0.966939	7.90521	-0.265774	TTYH1;ITGB3;RAPH1;ILK;TSC1;ITGAL;CORO1A;SRCIN1;CTGF;TIMM10B;PPFIBP1;ADAMTS13;TYRO3;ZYX;ITGAV;HPSE;CD34;EPHB1;EPHB3
positive regulation of response to external stimulus (GO:0032103)	28/201	0.788737	0.966939	7.92179	-0.266331	BECN1;PTGER3;TNFRSF11A;PIK3CG;CX3CL1;NPY;C1QBP;C3AR1;NCKAP1L;TAC1;ATG7;NDEL1;STAT5A;STAT5B;FCER1G;PDE2A;VEGFB;VEGFC;MIF;IL17RA;CREB3;TNIP1;TLR9;CDH13;TLR7;SQSTM1;MET;IDO1
negative regulation of proteolysis (GO:0045861)	41/302	0.866136	0.96954	8.62278	-0.266736	ITIH3;PAPLN;UBE2D1;ARRB1;SERPINA9;TFPI;CST6;HDAC6;ANAPC11;CDC20;RPS6KA3;SHH;PCSK1N;BAG5;PTTG1;MICAL1;RPS6KA1;SPOCK3;SPOCK1;AKT1;PSMF1;WNT1;IGBP1;COL28A1;TFAP2B;GPX1;HGF;DHCR24;WNT9A;RENBP;SERPINB8;UCHL5;PML;SFRP2;SPINT1;ADORA2A;GIPC1;SERPINI1;AVP;MAD2L1;LAMTOR5
nucleosome assembly (GO:0006334)	20/97	0.185436	0.77518	1.0477	-0.266807	NAA60;CENPW;H2AFX;NAP1L3;NAP1L2;NAP1L1;CENPA;NAP1L5;NAP1L4;HIRA;H2AFY2;CENPH;RBBP4;KAT6B;HAT1;H1FX;CENPN;SMYD3;ITGB3BP;TSPYL5
axis specification (GO:0009798)	17/78	0.158762	0.753065	0.941149	-0.266914	SMAD2;MESP2;STIL;PGAP1;FZD5;CITED1;CITED2;COBL;NRARP;CXXC4;WNT6;SFRP1;HEY1;SIX3;WNT1;WLS;KDM6A
cytokine-mediated signaling pathway (GO:0019221)	47/342	0.863541	0.96954	8.62977	-0.266953	CNTFR;RNASEL;CAMK2D;GALT;PTPRN;PTAFR;TNFRSF11A;IFIT1;CX3CL1;IFIT2;SOCS3;IL1RL2;SOCS1;NUP62;STAT6;KPNA2;B2M;CAMK2G;MAPK3;STAT5A;EGR1;STAT5B;IFNGR1;IL10RA;TNFRSF19;EPOR;PML;IL17RA;HCK;IL1A;GREM2;PPM1B;KLF6;IL1RAPL2;CSNK2B;PIN1;IRF8;PTPN6;IRF5;ACKR2;PLP2;IRF6;ACKR1;PLCB1;XAF1;EIF4G3;UBA52
leukocyte migration (GO:0050900)	30/226	0.861746	0.96954	8.63362	-0.267072	SHC1;ITGB3;C5AR1;PIK3R2;PIK3R1;TNFRSF11A;ITGAL;CORO1A;PIK3CG;CX3CL1;PREX1;HRH1;TBX21;INPP5D;SPP1;PDE4B;SIRPA;ITGAV;NCKAP1L;PIP5K1C;CD34;HRAS;TRPM4;CXADR;FCER1G;PDE4D;VAV1;HCK;PTPN6;GRB2
regulation of multicellular organism growth (GO:0040014)	16/72	0.152227	0.746519	0.914175	-0.267245	STAT5A;FTO;STAT5B;GPR21;CACNA2D2;ADRB1;IGF1;POU3F2;SLC6A3;TSHR;RAI1;NPPC;ADRB3;PEX5;BCL2;DRD2
anion transmembrane transport (GO:0098656)	23/172	0.82519	0.966939	7.97098	-0.267985	GABRQ;GABRA1;PRKAA2;TTYH1;GABRA4;GABRA3;ANO8;SLC4A11;GABRG3;CLCN1;GABRG1;SLC5A6;GLRA2;GLRA3;SLC6A9;GLRB;MPC1;ANO10;SLC17A7;SLC13A5;RHCG;GABRD;CFTR
positive regulation of lipid biosynthetic process (GO:0046889)	13/52	0.107217	0.647547	0.616738	-0.268012	MID1IP1;NR1H2;ACSL6;NR1D1;HTR2A;PLA2G6;CYR61;MAPK9;FABP3;AKT1;AVP;LDLR;WNT4
regulation of fatty acid metabolic process (GO:0019217)	16/72	0.152227	0.746519	0.918744	-0.26858	ABCD2;PRKAA2;MID1IP1;NR1H2;INSIG1;BRCA1;PDP1;MAPK9;FABP3;STK11;AKT2;FAM132B;AKT1;PPARG;AVP;PDK1
multicellular organismal reproductive process (GO:0048609)	71/491	0.817318	0.966939	7.99904	-0.268928	THRB;TEX40;MCM8;CITED2;HEXB;PRKAG1;PTEN;TESK1;TDRP;OXT;MEA1;GLI1;HERC4;RGS2;IMMP2L;ING2;RNF114;PTTG1;PPAT;PGM3;AKT1;JUNB;PCYT1B;PAQR7;FST;H2AFX;TACR1;SSTR1;SSTR2;RAD23B;CIT;ADAM18;RBP4;ZFP41;TYRO3;PGR;AVP;PAFAH1B3;BIRC3;NDRG3;PLA2G6;FOXO3;FSTL3;RXRB;CCNB1;PRDX4;RACGAP1;CYP11A1;E2F1;B4GALNT1;DRD1;TAC1;DEDD;TCFL5;TSNAX;SMAD1;TXNRD3;LIMK2;AZIN2;ESR1;REC8;GGN;NR6A1;ERCC1;PPP1R1B;SLCO4C1;PAM;EIF4G3;ZS…
negative regulation of cellular component movement (GO:0051271)	28/183	0.626283	0.954824	5.81765	-0.268937	HDAC5;CITED2;SEMA3A;PTEN;ILK;PTPRM;THY1;ADARB1;LDLRAD4;PTPRK;SHH;ACVR1C;DACH1;MMP28;DRD2;WNT4;OSBPL8;NOG;TPM1;RNF41;OLFM1;SFRP1;SFRP2;CSNK2B;BCL2;PIN1;EVL;PLCB1
cellular amide metabolic process (GO:0043603)	27/177	0.630777	0.954824	5.82092	-0.269089	PCSK2;BECN1;GSTT1;PPCDC;PCSK1N;ADAMTS13;DNPEP;HLCS;ANPEP;SMPD1;STAT5A;STAT5B;GPX1;MME;ATP6AP2;GSR;ASNS;GLRX2;ASS1;SLC5A6;SPCS3;PNKD;ETHE1;SCG5;SMPDL3B;PAM;THOP1
regulation of hydrogen peroxide-induced cell death (GO:1903205)	7/13	0.0144095	0.320807	0.236834	-0.26926	PINK1;HGF;LRRK2;PSAP;PYCR1;MET;HDAC6
regulation of JNK cascade (GO:0046328)	26/148	0.36887	0.908093	2.79295	-0.269262	FZD10;TNFRSF11A;DUSP15;CTGF;MAPK9;PAK1;DUSP10;AKT1;MAP3K6;HRAS;EPHB1;MAP3K5;ANKRD6;MAP4K2;DUSP3;FZD5;GADD45A;MAGI3;MAPK8IP1;PINK1;SFRP1;SFRP2;TLR9;MAP3K10;AIDA;PLCB1
cellular response to light stimulus (GO:0071482)	18/85	0.175295	0.77518	1.05912	-0.269716	MME;FBXW7;ACTR5;PIK3R1;PTPRK;MAPK9;MC1R;FNTA;CHEK1;FNTB;GNB1;CRY2;CRY1;NMT2;GNB5;BAK1;CALM1;RGS9
regulation of cytokine production (GO:0001817)	75/482	0.622921	0.954824	5.83528	-0.269753	CD86;TUSC2;HILPDA;RORA;ARRB1;BRCA1;CX3CL1;SCAMP5;IKBKB;PANX1;KAT5;C1QBP;CLEC5A;PDE4B;C3AR1;TNFRSF8;IL12A;IKBKG;CD34;LZTS1;MAP2K3;LAG3;FCER1G;SPHK1;PDE4D;ATP6AP2;MIF;TMEM173;ISL1;IL17RA;ADCYAP1;IL1A;PPM1B;DDIT3;TLR9;IRF8;TLR7;IRF5;PLCB1;RAB7B;UBA52;IDO1;SASH3;PIK3R1;BCL10;PRKCZ;MAPK9;IL1RL2;INPP5D;NLRP3;NCKAP1L;STAT6;LURAP1;CD276;ATG5;TRPM4;STAT5A;AKIRIN2;STAT5B;NDFIP1;FZD5;TGFB3;GLMN;PRG4;CYLD;CD…
hexose transport (GO:0008645)	7/69	0.916288	0.978839	12.6224	-0.269964	G6PC3;NUP62;AKT1;SLC2A4;DRD1;SLC2A5;SLC2A8
negative regulation of protein modification by small protein conjugation or removal (GO:1903321)	22/119	0.306117	0.888775	2.29045	-0.270071	GLMN;LIMK1;UBE2D1;ARRB1;PML;PSMB10;ANAPC11;DNAJB2;PSMA5;CDC20;PSMD8;RASD2;FZR1;PSMC5;BAG5;PSMD3;CRY1;PSMF1;WNT1;UBA52;MAD2L1;ATG5
telencephalon cell migration (GO:0022029)	11/40	0.0864997	0.62063	0.566475	-0.27022	RELN;LRRK2;SEMA3A;PEX5;ARX;CNTN2;DRD1;DRD2;POU3F2;RTN4;NDEL1
myeloid cell differentiation (GO:0030099)	21/154	0.791518	0.966939	8.0541	-0.270779	CD86;L3MBTL3;MEF2C;SPI1;CITED2;PDE1B;ATPIF1;PDE2A;SNX10;TNFRSF11A;MAPK14;PML;TAL1;CAMK4;ID2;CASP3;IRF8;PPARG;PTPN6;SOX6;JUNB
activation of cysteine-type endopeptidase activity involved in apoptotic process (GO:0006919)	12/83	0.678738	0.966939	8.05794	-0.270908	MAPK9;EGLN3;CASP7;DIABLO;CASP3;NLRP3;CCK;PPARG;BAK1;PML;MAP3K5;NKX3-1
response to estradiol (GO:0032355)	19/100	0.2871	0.885859	2.23625	-0.271026	ARNT2;STAT5B;RAMP3;GPX1;KCNJ11;DUSP1;PTEN;OXT;SSTR1;TACR1;HTR5A;SSTR2;ESR1;ASS1;CTGF;SFRP1;KAT5;TH;PAM
tube formation (GO:0035148)	22/114	0.247407	0.843073	1.58884	-0.271218	BCAS3;STIL;CITED2;LMO4;GLMN;NOG;COBL;TSC1;ADM;BCL10;ARHGAP35;RGMA;WNT6;SFRP1;KAT2A;SHH;SFRP2;CDH1;PTK7;PRKACB;KDM6A;WNT4
negative regulation of leukocyte activation (GO:0002695)	23/120	0.250245	0.843073	1.59027	-0.271463	LAG3;NDFIP1;DUSP3;RHBDD3;LST1;GLMN;ZC3H8;NRARP;SAMSN1;DLG1;SHH;SFRP1;GAL;ADORA2A;INPP5D;ID2;CASP3;TYRO3;PTPN6;TNFAIP8L2;FBXO7;CD276;IDO1
positive regulation of leukocyte differentiation (GO:1902107)	16/118	0.774524	0.966939	8.07455	-0.271467	CD86;STAT5A;SASH3;STAT5B;ZBTB46;TESC;FOS;PRKCZ;IL1RL2;SHH;PTPRC;PPP2R3C;INPP5D;ID2;NCKAP1L;IL12A
epidermis development (GO:0008544)	18/120	0.644982	0.959053	6.49349	-0.271488	WNT10A;CDSN;CRABP2;TNFRSF19;GRHL3;LAMC2;LDB2;ACVR1B;CST6;POU3F2;EVPL;PTHLH;CTGF;SCEL;NSDHL;ALX4;FLOT2;AARS
ribose phosphate biosynthetic process (GO:0046390)	22/144	0.621834	0.954824	5.8742	-0.271551	GUCY1A3;GUCY1B3;VPS9D1;AK1;ADK;CHCHD10;CTPS2;ADCY2;ADM;ATP1A1;MT-ATP8;PPCDC;ADCY5;NME1;MT-ATP6;NPPC;ADORA2A;IMPDH1;PPAT;ATP5D;ADSSL1;CMPK1
chordate embryonic development (GO:0043009)	31/226	0.821694	0.966939	8.10266	-0.272412	HCN4;TSHZ3;ZFAND5;RTCB;BRK1;BRCA1;ACVR1B;RXRB;CCNB1;SIN3A;RESP18;RBBP6;MGAT1;SOX6;KDM6A;SMAD2;MBD3;ARNT2;EMX1;STIL;DUSP3;PRMT1;TGFB3;NOG;TPM1;KAT2A;RCN1;ETNK2;CCM2;EGFL8;BCL2L1
protein targeting (GO:0006605)	37/273	0.857366	0.967821	8.33319	-0.272559	NLGN1;TOMM40;RPL10;KATNB1;MFF;TOMM20;ZDHHC3;TIMM50;MAPK9;SYNGR1;OS9;PALM;TIMM17B;RPLP2;PMPCA;FBXO7;PEX19;TESC;PDE2A;AIP;TIMM23;TIMM22;SRP68;PEX12;GFER;PEX14;PML;TIMM10B;SPCS3;PEX7;PACS1;GIPC1;TOMM70A;PEX5;PICK1;UBA52;TOMM5
regulation of interleukin-6 production (GO:0032675)	12/84	0.69295	0.966939	8.12541	-0.273177	ADCYAP1;AKIRIN2;IL1RL2;FCER1G;INPP5D;TLR9;TLR7;NCKAP1L;ARRB1;PRG4;RAB7B;ISL1
negative regulation of osteoclast differentiation (GO:0045671)	8/21	0.0388548	0.483023	0.375798	-0.273465	INPP4B;SFRP1;INPP5D;GPR55;LRRC17;CARTPT;PIK3R1;FSTL3
morphogenesis of an epithelium (GO:0002009)	50/296	0.3941	0.908093	2.83672	-0.273482	PLXND1;CITED1;CITED2;TGFB1I1;ILK;ADM;NRARP;NR3C1;PHB2;SHH;HRAS;NKX3-1;MEF2C;FOXD1;NOG;OVOL2;SFRP1;SFRP2;MYCN;SPINT1;CSNK2B;PGR;MET;SEMA3A;PCDH15;NTN1;WNT6;SOCS3;PAK1;DVL1;WNT1;HES5;WNT4;STAT5A;STIL;JUP;FZD5;VEGFC;IGF1;ESR1;PML;PBX1;PPP1CA;DLG1;PTK7;BCL2;CCM2;GRB2;GRSF1;FGFR3
inflammatory response (GO:0006954)	51/376	0.891015	0.96954	8.84167	-0.273508	TUSC2;ITGAL;PIK3CG;IKBKB;PSTPIP1;C3AR1;BLNK;AKT1;IKBKG;PTGDR;MAP2K3;SPHK1;MIF;FOS;TACR1;HCK;IL1A;GAL;ADORA2A;CRH;TLR9;TLR7;NUPR1;MGLL;PTGES;HDAC5;C5AR1;PTAFR;PRCP;PRKCZ;PTGS1;HRH1;SCUBE1;PNMA1;SPP1;NLRP3;TAC1;CCL17;HNRNPA0;SMAD1;STAT5B;IL34;CELA1;ASS1;TNIP1;CAMK4;ACKR2;ACKR1;IL17D;CDO1;CRLF2
cofactor biosynthetic process (GO:0051188)	17/127	0.795002	0.966939	8.1416	-0.273721	MOCS3;MOCOS;ATPIF1;TECR;RSAD1;ACSL6;ACSL5;NMNAT3;NMNAT2;MAT2B;COQ9;PPCDC;COQ6;COQ4;ACLY;AFMID;TMEM14C
cytoskeleton-dependent intracellular transport (GO:0030705)	19/104	0.340172	0.90671	2.7955	-0.273772	SNAPIN;DCTN1;DTNBP1;PRKCZ;PEX14;IFT20;AP3M2;BLOC1S6;TUBA1B;UCHL1;KLC2;TUBA1A;RHOT1;BLOC1S2;KIF5A;NEFM;MAPT;KIFAP3;NDEL1
covalent chromatin modification (GO:0016569)	41/296	0.836566	0.966939	8.15878	-0.274298	NAA60;HDAC5;SETD3;SPI1;PRKAA2;HDAC10;SUV39H1;JADE1;RNF8;CHD5;YEATS4;TAF5L;HDAC6;ING5;KAT5;HLCS;NACC2;CHEK1;HSF4;LEO1;SMYD2;SMYD1;APBB1;DMAP1;SUDS3;SMYD3;ATXN7L3;KDM6A;MBD3;CBX8;HIPK4;PRMT8;PRMT1;PRKCB;MCRS1;SETMAR;KAT2A;MED24;KAT6B;HAT1;BAP1
glycosyl compound biosynthetic process (GO:1901659)	18/120	0.644982	0.959053	6.56253	-0.274374	CDA;VPS9D1;AK1;ADK;CHCHD10;CTPS2;ATP1A1;MAT2B;DCK;MT-ATP8;PPCDC;NME1;MT-ATP6;NT5E;IMPDH1;ATP5D;CMPK1;ADSSL1
response to other organism (GO:0051707)	64/462	0.885448	0.96954	8.87069	-0.274405	CHRM2;CD86;IGHM;TUSC2;ADARB1;IFIT1;IFIT2;IKBKB;ADAMTS5;ANPEP;STMN1;CLEC5A;ITGAV;IL12A;IKBKG;PIM2;NCK1;IER3;GUCY1A3;MEF2C;GPX1;CXADR;FCER1G;IFNGR1;TMEM173;EEF1G;HCK;TLR9;IRF8;IRF5;TLR7;BECN1;RNASEL;URI1;UNC93B1;C5AR1;LPO;BCL10;COCH;EXOSC4;TBX21;NLRP3;BAK1;GBP3;ATG5;IVNS1ABP;BTBD17;KCNJ8;BNIP3;HMGA1;OPRK1;BAIAP2;DCLK1;PML;FAM111A;CD4;PTPRC;POLR3C;POLR3D;BCL2;POLR3H;TPT1;LAMTOR5;BCL2L1
male gamete generation (GO:0048232)	48/354	0.884928	0.96954	8.88344	-0.2748	NDRG3;TEX40;MCM8;PRKAG1;TESK1;TDRP;MEA1;GLI1;FSTL3;HERC4;IMMP2L;CCNB1;ING2;RGS2;RNF114;PRDX4;PTTG1;RACGAP1;E2F1;PGM3;B4GALNT1;DEDD;TCFL5;TSNAX;PCYT1B;TXNRD3;LIMK2;H2AFX;AZIN2;SSTR1;SSTR2;RAD23B;REC8;GGN;CIT;ADAM18;RBP4;NR6A1;ZFP41;ERCC1;SLCO4C1;TYRO3;PAFAH1B3;EIF4G3;ZSCAN2;CDK16;BIRC3;BCL2L1
protein glycosylation (GO:0006486)	36/264	0.845883	0.966939	8.20097	-0.275717	B4GALT2;GALNT11;GALNT13;TUSC3;GCNT1;UAP1;FUT2;EXTL1;MAN1A2;FUT9;MGAT5B;MGAT5;B3GALT1;GCNT2;PGM3;MAN1C1;ST3GAL5;B4GALNT1;GCNT4;MGAT1;MGAT2;B3GALNT1;ST6GAL2;B3GAT3;GFPT2;SRD5A3;B3GALT4;VEGFB;B3GALT6;POMGNT1;DHDDS;EXT1;DOLPP1;MVD;B4GALT7;B4GALT5
regulation of extrinsic apoptotic signaling pathway (GO:2001236)	28/161	0.379951	0.908093	2.86086	-0.27581	BRCA1;BCL10;CX3CL1;DEPTOR;PPP2R1A;LMNA;PAK7;AKT1;ITGAV;WWOX;GPX1;STRADB;TNFSF12;HGF;DAPK3;ACSL5;NRG1;IGF1;PML;PPP1CA;CYLD;IL1A;SFRP1;SFRP2;PTPRC;BCL2;RBCK1;BCL2L1
macromolecule glycosylation (GO:0043413)	36/264	0.845883	0.966939	8.20382	-0.275813	B4GALT2;GALNT11;GALNT13;TUSC3;GCNT1;UAP1;FUT2;EXTL1;MAN1A2;FUT9;MGAT5B;MGAT5;B3GALT1;GCNT2;PGM3;MAN1C1;ST3GAL5;B4GALNT1;GCNT4;MGAT1;MGAT2;B3GALNT1;ST6GAL2;B3GAT3;GFPT2;SRD5A3;B3GALT4;VEGFB;B3GALT6;POMGNT1;DHDDS;EXT1;DOLPP1;MVD;B4GALT7;B4GALT5
regulation of vasculature development (GO:1901342)	30/197	0.637866	0.955673	6.09678	-0.276422	HDAC5;PLXND1;PTPRM;ADM;ALOX12;BRCA1;THBS2;CX3CL1;PIK3R6;SRPX2;HEY1;C3AR1;CD34;HTATIP2;WNT4;NTRK1;EGR1;PTGIS;PRKCB;TNFSF12;SPHK1;VEGFB;VASH2;VEGFC;ISL1;PML;IL1A;SFRP1;SFRP2;DDAH1
negative regulation of protein ubiquitination (GO:0031397)	21/113	0.304338	0.885859	2.28342	-0.276743	GLMN;LIMK1;UBE2D1;ARRB1;PSMB10;PML;ANAPC11;RASD2;PSMA5;PSMD8;CDC20;FZR1;PSMC5;BAG5;PSMD3;CRY1;PSMF1;WNT1;UBA52;MAD2L1;ATG5
hormone metabolic process (GO:0042445)	20/158	0.870875	0.96954	8.94639	-0.276747	PCSK2;STARD3;STAT5B;MME;CRABP2;ATP6AP2;SRD5A3;ADM;ESR1;RPE65;SCPEP1;RBP4;SHH;PCSK1N;CYP11A1;RDH11;ANPEP;SCG5;GCNT4;WNT4
negative regulation of protein processing (GO:0010955)	44/316	0.835855	0.966939	8.23575	-0.276886	ITIH3;LRRK2;PAPLN;UBE2D1;ARRB1;SERPINA9;TFPI;CST6;HDAC6;ANAPC11;CDC20;RPS6KA3;SHH;PCSK1N;BAG5;PTTG1;MICAL1;RPS6KA1;SPOCK3;AKT1;SPOCK1;CHAC1;PSMF1;WNT1;IGBP1;COL28A1;TFAP2B;GPX1;HGF;DHCR24;WNT9A;RENBP;SERPINB8;UCHL5;PML;SFRP2;SPINT1;ADORA2A;GIPC1;MASP1;SERPINI1;AVP;MAD2L1;LAMTOR5
negative regulation of protein maturation (GO:1903318)	44/316	0.835855	0.966939	8.23814	-0.276967	ITIH3;LRRK2;PAPLN;UBE2D1;ARRB1;SERPINA9;TFPI;CST6;HDAC6;ANAPC11;CDC20;RPS6KA3;SHH;PCSK1N;BAG5;PTTG1;MICAL1;RPS6KA1;SPOCK3;AKT1;SPOCK1;CHAC1;PSMF1;WNT1;IGBP1;COL28A1;TFAP2B;GPX1;HGF;DHCR24;WNT9A;RENBP;SERPINB8;UCHL5;PML;SFRP2;SPINT1;ADORA2A;GIPC1;MASP1;SERPINI1;AVP;MAD2L1;LAMTOR5
monocarboxylic acid metabolic process (GO:0032787)	67/473	0.852637	0.966939	8.24801	-0.277298	ABCD2;TECR;PRKAG1;OGDHL;BRCA1;CYP46A1;ENO2;FADS3;SCPEP1;MPC1;PTGDS;PDK1;PHYH;LYPLA1;GPX1;PTGIS;SPHK1;PGAM1;ACSL6;ACSL5;MIF;PRKAB1;PLA2G15;SLC5A6;CYP39A1;PEX7;HKDC1;PEX5;CRH;GAPDHS;PPARG;ACSBG1;ALDOC;ACOX3;MGLL;SLC27A4;IDO1;PTGES;PRKAA2;CRABP2;ALOX12;ABHD5;PTGS1;LDHB;LDHA;PRDX4;HLCS;PRKAR2B;UCP3;STAT5A;STAT5B;EGLN3;EGLN2;PNPLA8;ATP8B1;PTGES2;MYO5A;IGF1;MAPK14;PDP1;FABP3;TH;NDUFAB1;CSPG5;PFKM;PAM;P…
regulation of chromatin organization (GO:1902275)	20/107	0.302347	0.885859	2.28988	-0.277526	CAMK2D;SPI1;WBP2;CTBP1;ARID5A;NAP1L2;ARRB1;BRCA1;PML;CDK9;MAPK8;CCNB1;ZNHIT1;TAL1;SIN3A;CHEK1;TLK1;TAF7;JDP2;MAPK3
negative regulation of canonical Wnt signaling pathway (GO:0090090)	17/91	0.322886	0.90671	2.83569	-0.277707	EGR1;GSK3A;NOG;MAPK14;GLI1;ISL1;CYLD;SHH;SFRP1;SFRP2;CDH1;DDIT3;DACT3;LZTS2;WNT4;CTHRC1;ANKRD6
response to calcium ion (GO:0051592)	19/100	0.2871	0.885859	2.2916	-0.277735	CAMK2D;MEF2C;JUND;DMTN;TRPC3;SYT1;KCNIP1;DUSP1;PEF1;FOS;RASGRP2;RASA4;TNNT2;CHP2;KCNMB4;SCN5A;CALM1;JUNB;PTGES
Notch signaling pathway (GO:0007219)	20/131	0.62056	0.954824	6.00951	-0.277807	PSENEN;MESP2;HDAC5;TLE3;GALNT11;HDAC10;CNTN6;FBXW7;MIB2;RITA1;ARRB1;HEYL;HEY1;DNER;NUMB;E2F1;CHAC1;TBL1X;UBA52;HES5
regulation of ligase activity (GO:0051340)	21/108	0.244303	0.843073	1.62803	-0.277909	FBXW7;MID1IP1;LIMK1;PTEN;UBE2D1;PSMB10;ANAPC11;PSMA5;PSMD8;CDC20;FZR1;PINK1;PSMC5;CCNB1;BAG5;UBE2S;PSMD3;PIN1;PSMF1;UBA52;MAD2L1
activation of immune response (GO:0002253)	72/487	0.766395	0.966939	8.26913	-0.278009	CD86;PTEN;BRK1;UBE2D1;IKBKB;RPS6KA3;STK11;SIN3A;CTSK;RPS6KA2;C1QBP;RPS6KA1;PDE4B;C3AR1;IKBKG;CTSB;NCK1;MAP2K3;MEF2C;FCER1G;DUSP3;PRKCB;PDE4D;FOS;TMEM173;VAV1;LAT2;HCK;MYH2;CACNB3;CACNB4;TLR9;ELMO1;TLR7;MASP1;RBCK1;UBE2V1;UBA52;BIRC3;C1QB;C1QA;UNC93B1;C5AR1;ITPR1;PIK3R2;THY1;PIK3R1;BCL10;PLA2G6;MAPK9;PAK1;MAPK8;C7;INPP5D;NCKAP1L;MAPK3;LIMK1;BAIAP2;MAPK14;PTK2;MAPK11;CYLD;CD4;PTPRC;TNIP1;OTULIN;BCL…
regulation of leukocyte differentiation (GO:1902105)	36/210	0.386426	0.908093	2.88576	-0.27821	CD86;SASH3;ZBTB46;LRRC17;ZC3H8;NRARP;PIK3R1;PRKCZ;FSTL3;IL1RL2;SHH;RASSF2;PPP2R3C;INPP5D;NCKAP1L;IL12A;FBXO7;STAT5A;ESRRA;STAT5B;PRELID1;NDFIP1;TESC;GPR55;FOS;CARTPT;NME1;RNF41;INPP4B;SFRP1;PTPRC;TAL1;CAMK4;ID2;PTPN6;C1QC
purine nucleotide biosynthetic process (GO:0006164)	20/132	0.632777	0.954824	6.02332	-0.278445	GUCY1A3;GUCY1B3;VPS9D1;AK1;ADK;CHCHD10;ADCY2;ADM;ATP1A1;MT-ATP8;PPCDC;ADCY5;NME1;MT-ATP6;NPPC;ADORA2A;IMPDH1;PPAT;ATP5D;ADSSL1
single-organism carbohydrate catabolic process (GO:0044724)	21/113	0.304338	0.885859	2.30128	-0.278908	GALT;HIBADH;PGAM1;HEXB;PYGM;ADRB1;OGDHL;ENO2;FUT2;NEU2;LDHB;ABHD10;LDHA;FUT9;HKDC1;NEU1;GAPDHS;ALDOC;CALM1;PFKM;PFKP
sensory perception of sound (GO:0007605)	24/124	0.231592	0.817416	1.38384	-0.278992	PGAP1;GPX1;THRB;CNTN5;ATP8B1;HEXB;EYA4;PCDH15;ATP2B2;COCH;POU3F4;TMIE;GJB2;TH;USH1G;CDH1;CASP3;LRIG1;KCNQ4;OTOF;SPRY2;TBL1X;KPTN;ASIC2
organ morphogenesis (GO:0009887)	57/405	0.846166	0.966939	8.29969	-0.279036	THRB;CITED2;GMNN;ZFAND5;PTEN;ADM;SHH;SCN5A;HRAS;EPHB1;KDM6A;TLE3;EMX1;SEMA6A;FST;NOG;SHROOM2;WNT9A;OVOL2;RBP4;MYCN;FAM20C;RARB;EVL;DLX2;TSHZ3;SATB2;TCF7;GCNT1;RFNG;EFNB2;WNT6;ABLIM1;PDGFC;ALX3;ALX4;GCNT4;BAK1;CTNNA2;MAPK3;SMAD2;WWOX;WNT10A;CDSN;TGFB3;VEGFC;MYO5A;CELA1;PTK2;PBX1;TBX15;DLG1;TH;ID2;NFIC;PAM;LHX8
sensory perception (GO:0007600)	72/457	0.582419	0.945807	5.01794	-0.279586	PGAP1;THRB;RAB3A;HEXB;PITPNA;SLC6A3;FAM134B;UCHL1;CDH1;CASP3;SIX3;GRM8;BBS9;CNGA4;RGS9;GPX1;MME;POU3F4;GJD2;ADCYAP1;OMP;ADORA2A;CCKBR;KCNQ4;KPTN;PLCB2;NLGN2;TSHZ3;CHRNA4;C5AR1;PCDH15;ADRB1;COCH;ABLIM1;GBX1;PENK;PDE6D;LRIG1;OTOF;TBL1X;NCAM2;TAC1;DRD2;ASIC2;ASIC1;MAPK3;WNT10B;FZD2;CNTN5;ATP8B1;KCNIP3;CRYBB1;EYA4;POU6F2;TRPV2;MYO5A;KRT12;OPRK1;ATP2B2;RPE65;GNG13;TMIE;GJB2;MC1R;GNAL;P2RX4;USH1G;GLRB;…
positive regulation of cell cycle process (GO:0090068)	29/220	0.866494	0.96954	9.04103	-0.279675	PTEN;KCNA5;BRCA1;PSMB10;CTGF;PSMD8;RACGAP1;SIN3A;PCBP4;PSMD3;PSMF1;DRD2;WNT4;PLK4;WNT10B;NSMCE2;KIF23;IGF1;PML;PBX1;PSMA5;IL1A;PSMC5;GIPC1;ID2;PLCB1;EIF4G3;UBA52;MAD2L1
skeletal system morphogenesis (GO:0048705)	12/106	0.906667	0.97326	10.3298	-0.279977	SMAD2;TBX15;WWOX;DLG1;DLX2;MYCN;SATB2;ZFAND5;NOG;ALX3;ALX4;WNT9A
positive regulation of I-kappaB kinase/NF-kappaB signaling (GO:0043123)	31/168	0.266152	0.84682	1.68435	-0.280052	GOLT1B;BCL10;CXXC5;IKBKB;NUP62;IKBKG;PIM2;LURAP1;WLS;NDFIP2;TRIM62;NDFIP1;PRKCB;SPHK1;TNFRSF19;MIB2;SHISA5;ZDHHC13;RHOC;ZDHHC17;PPM1A;PINK1;PPP5C;VAPA;TLR9;TLR7;RBCK1;UBE2V1;UBA52;TRIM32;BIRC3
response to tumor necrosis factor (GO:0034612)	15/111	0.77311	0.966939	8.34311	-0.280496	IGBP1;PID1;KCNJ11;TNFRSF19;BRCA1;TNFRSF11A;ASS1;IKBKB;MAPK9;SFRP1;ADAMTS13;CYP11A1;CASP3;TRIM32;NKX3-1
monosaccharide metabolic process (GO:0005996)	30/221	0.832896	0.966939	8.34855	-0.280679	SLC23A2;GALT;HIBADH;PYGM;FUT2;ENO2;FUT9;AKT2;AKT1;PRKACB;PDK1;EPM2A;TFAP2B;CYB5A;MDH1;GOT1;KCNJ11;PGAM1;MAPK14;RBP4;G6PC3;HKDC1;CRY1;GAPDHS;ALDOC;CALM1;UBA52;PFKM;PFKP;ATF4
negative regulation of secretion (GO:0051048)	23/152	0.639563	0.956221	6.27484	-0.280901	P2RY12;SYT4;KCNJ11;OXT;NRG1;TRH;CARTPT;ADRA2B;CRHR1;SFRP1;ACVR1C;HRH3;IL1RAPL1;CRY2;DPH3;CRH;CRY1;NLRP3;PDE8B;SERGEF;DRD2;CD34;ASIC1
regulation of lymphocyte differentiation (GO:0045619)	22/124	0.368596	0.908093	2.91581	-0.281108	STAT5A;CD86;SASH3;STAT5B;PRELID1;NDFIP1;ZC3H8;NRARP;PRKCZ;RNF41;IL1RL2;SHH;SFRP1;PTPRC;PPP2R3C;CAMK4;INPP5D;ID2;PTPN6;NCKAP1L;IL12A;FBXO7
negative regulation of peptidase activity (GO:0010466)	31/230	0.845911	0.966939	8.36315	-0.28117	ITIH3;PAPLN;ARRB1;SERPINA9;TFPI;CST6;RPS6KA3;PCSK1N;PTTG1;MICAL1;RPS6KA1;SPOCK3;AKT1;SPOCK1;PSMF1;IGBP1;COL28A1;TFAP2B;GPX1;HGF;DHCR24;WNT9A;RENBP;SERPINB8;UCHL5;SFRP2;SPINT1;ADORA2A;SERPINI1;AVP;LAMTOR5
regulation of myeloid leukocyte differentiation (GO:0002761)	20/98	0.195977	0.788935	1.18615	-0.281202	STAT5A;ESRRA;NDFIP1;ZBTB46;TESC;LRRC17;GPR55;PIK3R1;FOS;CARTPT;NME1;FSTL3;INPP4B;SFRP1;RASSF2;TAL1;INPP5D;CAMK4;ID2;C1QC
odontogenesis (GO:0042476)	13/96	0.7594	0.966939	8.37447	-0.28155	WNT10A;DLX2;TGFB3;FST;MYO5A;ADM;WNT6;SHH;NFIC;FAM20C;SCN5A;PAM;LHX8
eating behavior (GO:0042755)	9/27	0.052534	0.531934	0.446112	-0.281602	UCHL1;ADORA2A;HRH3;TH;ADRB3;CCK;OXT;TRH;TACR1
regulation of voltage-gated calcium channel activity (GO:1901385)	7/14	0.0190864	0.356838	0.273408	-0.28174	CACNB4;PDE4B;GNB5;CABP1;CALM1;DRD2;CRHR1
monocarboxylic acid biosynthetic process (GO:0072330)	21/167	0.882063	0.96954	9.10799	-0.281746	PRKAA2;PTGIS;PTGES2;PNPLA8;TECR;PRKAG1;MYO5A;ALOX12;MIF;BRCA1;CYP46A1;PRKAB1;PTGS1;CYP39A1;FADS3;NDUFAB1;CSPG5;PTGDS;MGLL;PTGES;IDO1
cell activation involved in immune response (GO:0002263)	13/112	0.898101	0.972562	10.1295	-0.281813	EOMES;CD86;FCER1G;PLCL2;RNF8;RORA;ITGAL;ITFG2;PIK3CG;LAT2;ERCC1;TLR7;NBN
leukocyte activation involved in immune response (GO:0002366)	13/112	0.898101	0.972562	10.1296	-0.281817	CD86;EOMES;FCER1G;PLCL2;RNF8;RORA;ITGAL;ITFG2;PIK3CG;LAT2;ERCC1;TLR7;NBN
palate development (GO:0060021)	11/78	0.703415	0.966939	8.38326	-0.281846	SMAD2;SHH;MEF2C;TGFB3;DLX5;DLX6;SATB2;INSIG1;ALX4;MSC;EPHB3
signal transduction by p53 class mediator (GO:0072331)	20/132	0.632777	0.954824	6.10907	-0.282409	WWOX;SHISA5;MIF;BRCA1;FOXO3;PSMB10;PML;PSMA5;PSMD8;STK11;PSMC5;KAT5;PCBP4;PSMD3;E2F1;PSMF1;NUPR1;NBN;UBA52;PHLDA3
regulation of protein stability (GO:0031647)	21/138	0.627164	0.954824	6.11037	-0.282469	USP13;WNT10B;KHDRBS1;PEX19;FBXW7;STXBP1;TESC;USP2;PTEN;TSC1;APTX;CDKN2AIP;PML;TBRG1;KAT2A;LAMP1;GIPC1;BCL2;FLOT2;PIM2;FBXO7
regulation of steroid metabolic process (GO:0019218)	11/77	0.688909	0.966939	8.41025	-0.282753	STAT5A;STAT5B;GAL;INSIG1;STUB1;RORA;ATP1A1;NR1D1;PDE8B;NR3C1;WNT4
regulation of cellular carbohydrate metabolic process (GO:0010675)	24/137	0.381084	0.908093	2.93386	-0.282848	GSK3A;PRKAA2;PGAM1;PLEK;PRKAG1;RORA;HTR2A;IGF1;NR1D1;ADRA1B;NR3C1;PPP1CA;PPP1R3G;PPP1R3F;STK11;HRH1;KAT2A;AKT2;PPP1R3D;GAPDHS;AKT1;COX11;IER3;PDK1
regulation of endocytosis (GO:0030100)	22/165	0.824289	0.966939	8.41447	-0.282895	RAB4A;NLGN1;FCER1G;NR1H2;PTEN;PCSK9;ARRB1;SCAMP5;HCK;EHD4;LRRTM2;PICK1;CDH13;PACSIN3;NCKAP1L;ITGAV;RSPO1;MFGE8;DRD2;SMAP1;ARF6;PACSIN1
chromatin remodeling (GO:0006338)	23/118	0.228591	0.817416	1.40427	-0.283111	MBD3;SMARCD1;HDAC5;CENPW;SMARCD3;SMARCB1;SATB2;RNF8;HMGA1;CHD5;BAZ1A;CENPA;ESR1;SMARCA2;KAT2A;CENPH;RBBP4;CHEK1;ANP32E;SMYD1;CENPN;DMAP1;ITGB3BP
in utero embryonic development (GO:0001701)	30/222	0.838989	0.966939	8.42489	-0.283245	HCN4;TSHZ3;ZFAND5;RTCB;BRK1;ACVR1B;RXRB;CCNB1;SIN3A;RESP18;RBBP6;MGAT1;SOX6;KDM6A;SMAD2;MBD3;EMX1;ARNT2;STIL;DUSP3;PRMT1;TGFB3;TPM1;NOG;KAT2A;RCN1;ETNK2;CCM2;EGFL8;BCL2L1
positive regulation of proteasomal protein catabolic process (GO:1901800)	14/58	0.116142	0.663907	0.69347	-0.284054	PLK3;USP5;FBXW7;LRRK2;NSMCE2;PTEN;CSNK1E;FBXO22;HSPBP1;DNAJB2;DVL1;UBE2V2;AKT1;STUB1
sarcomere organization (GO:0045214)	9/27	0.052534	0.531934	0.450106	-0.284123	FHOD3;OBSCN;MYH3;PRKAR1A;TNNT2;TPM1;TCAP;MYPN;MYLK3
dicarboxylic acid metabolic process (GO:0043648)	12/87	0.733253	0.966939	8.4566	-0.284311	STAT5A;STAT5B;ALDH1L1;GOT1;MDH1;TH;CYP11A1;ADSSL1;CMPK1;GAD2;SUCLG2;ASS1
nucleic acid phosphodiester bond hydrolysis (GO:0090305)	31/230	0.845911	0.966939	8.45751	-0.284342	RNASEL;PGAP1;RNASEK;ARRB1;PLD6;REPIN1;ENDOU;TATDN2;EXOSC4;ERI2;CASP3;POLD1;ERI3;DIS3L2;MBD4;DFFA;FBXO18;HMGA1;SETMAR;USB1;EXOG;APTX;MRPL44;SMUG1;ERCC1;APLF;UBE2V2;TUT1;RAD1;RPP25;RAD9A
embryo development ending in birth or egg hatching (GO:0009792)	31/230	0.845911	0.966939	8.46696	-0.28466	HCN4;TSHZ3;ZFAND5;RTCB;BRK1;BRCA1;ACVR1B;RXRB;CCNB1;SIN3A;RESP18;RBBP6;MGAT1;SOX6;KDM6A;SMAD2;MBD3;ARNT2;EMX1;STIL;DUSP3;PRMT1;TGFB3;NOG;TPM1;KAT2A;RCN1;ETNK2;CCM2;EGFL8;BCL2L1
small molecule biosynthetic process (GO:0044283)	62/394	0.582735	0.945807	5.11034	-0.284734	PYCRL;TECR;PRKAG1;ADM;BRCA1;CYP46A1;TM7SF2;FADS3;NSDHL;IMPA2;PTGDS;STARD3;PCYT1B;PTGIS;HMGCS1;DHPS;MIF;PRKAB1;CYP39A1;PHOSPHO1;IMPAD1;MVD;MGLL;CFTR;IDO1;PTGES;CDS1;IDI1;MVK;PRKAA2;GLS2;INSIG1;PTAFR;CHAT;ALOX12;MAT2B;PTGS1;CYP11A1;NPC1L1;PMVK;HMGCLL1;IP6K3;FDFT1;FDPS;GOT1;PNPLA8;PTGES2;MMAB;MYO5A;ASNS;PYCR1;DHCR24;COQ9;ASS1;COQ6;COQ4;SQLE;PNKD;NDUFAB1;CSPG5;CDO1;PFKM
positive regulation of JNK cascade (GO:0046330)	16/107	0.645629	0.959725	6.93068	-0.284912	MAP4K2;FZD5;GADD45A;MAGI3;FZD10;TNFRSF11A;DUSP15;CTGF;PAK1;TLR9;MAP3K10;MAP3K6;PLCB1;HRAS;MAP3K5;ANKRD6
DNA recombination (GO:0006310)	26/196	0.84754	0.966939	8.48256	-0.285184	PRIM2;INO80E;INO80D;MCM8;TCF7;RNF8;HMGB3;BRCA1;POLD1;NBN;RFC5;KLHDC3;RFC3;RFC4;LIG1;RFC2;ACTR5;MCRS1;H2AFX;NSMCE2;SETMAR;RPA2;UCHL5;REC8;RAD51D;ERCC1
lipid homeostasis (GO:0055088)	13/96	0.7594	0.966939	8.48422	-0.28524	PRKAA2;GOT1;FBXW7;PCSK9;RORA;ADRB1;NR1D2;TMEM97;FABP3;POLD1;LIPG;PPARG;LDLR
glycosaminoglycan metabolic process (GO:0030203)	28/162	0.391282	0.908093	2.96074	-0.285439	B4GALT2;ITIH3;HS3ST3A1;SDC2;HEXB;HS6ST2;HS2ST1;SPOCK3;GCNT2;AKT1;CHSY3;CSGALNACT1;HS3ST3B1;B3GAT3;GLCE;HGF;OMD;B3GALT6;HS3ST5;IGF1;HS3ST2;EXT1;IMPAD1;CSPG5;HPSE;FMOD;B4GALT7;B4GALT5
endosomal transport (GO:0016197)	32/187	0.399538	0.908093	2.96747	-0.286088	USP6NL;VPS4A;ARL1;ARFRP1;SNX4;BLOC1S6;TBC1D17;SNX8;YKT6;TBC1D10A;SNAPIN;VTA1;AKTIP;STX8;LMTK2;VPS37B;DCLK1;RAB11B;ARL4C;RNF126;EHD4;KIF16B;SGSM3;RAB12;CHMP2B;RAB35;CHMP3;RAB7B;CHMP6;UBA52;CHMP7;SQSTM1
regulation of lipid biosynthetic process (GO:0046890)	22/113	0.236257	0.831001	1.5454	-0.286092	PRKAA2;FBXW7;NR1H2;INSIG1;MID1IP1;ACSL6;LPCAT1;BRCA1;HTR2A;ATP1A1;NR1D1;PLA2G6;NR3C1;CYR61;MAPK9;STK11;FABP3;AKT1;AVP;PDE8B;LDLR;WNT4
antigen processing and presentation (GO:0019882)	30/225	0.856296	0.967026	8.54318	-0.286455	RAB3B;UNC93B1;DCTN1;DCTN3;ABCB9;KLC1;PSMB10;PSMD8;ACTR1A;KLC2;ACTR1B;RACGAP1;KIF5A;PSMD3;ITGAV;PSMF1;KIFAP3;B2M;AP2M1;RAB4A;FCER1G;KIF23;DYNLL2;RAB33A;PSMA5;PSMC5;RAB35;BLMH;OSBPL1A;UBA52
muscle organ development (GO:0007517)	21/106	0.221783	0.817416	1.42091	-0.286465	CHODL;CNTFR;MEF2C;CHAT;USP2;IGF1;ASS1;MAPK12;POU6F1;DISP1;EID2;MYH3;BASP1;LMNA;ALX4;MKX;SOX6;MSC;EMD;MEF2D;HBEGF
negative regulation of sequence-specific DNA binding transcription factor activity (GO:0043433)	19/126	0.638704	0.955673	6.32037	-0.286559	PIAS4;PTGIS;ARRB1;ESR1;PEX14;PTHLH;PBX1;CYLD;HEYL;TCEAL7;BRMS1;DDIT3;ID2;BHLHE40;OTULIN;TLR9;NLRP3;MAP3K10;RBCK1
regulation of cell-cell adhesion (GO:0022407)	18/94	0.284237	0.883933	2.32309	-0.28661	DMTN;CITED2;NRARP;ALOX12;EFNA5;ITGAL;ASS1;PTK2;CX3CL1;FSTL3;DPP4;CDH1;ADAMTS18;GCNT2;KIFAP3;WNT1;WNT4;EPHB3
positive regulation of peptidyl-tyrosine phosphorylation (GO:0050731)	21/139	0.639002	0.955673	6.32264	-0.286662	FBXW7;ITGB3;HGF;VEGFB;VEGFC;CCK;NRG1;MIF;IGF1;HTR2A;EFNA5;ISL1;ADRA2B;SRCIN1;STK11;CD4;RELN;EHD4;IL12A;FGFR3;HES5
sulfur amino acid metabolic process (GO:0000096)	4/45	0.922276	0.982451	16.1912	-0.28667	GOT1;ETHE1;MAT2B;CDO1
tRNA processing (GO:0008033)	11/98	0.903831	0.97326	10.5883	-0.286985	TRUB1;MOCS3;PUS1;URM1;RTCB;WDR4;SARS;GRSF1;RPP25;GTPBP3;AARS
hematopoietic or lymphoid organ development (GO:0048534)	27/175	0.609468	0.95149	5.77759	-0.287298	SAMD9L;CITED2;LRRC17;CRIP2;TNFRSF11A;ZFP36L2;LYL1;SHH;PPP2R3C;PGM3;CD34;EPHB3;STAT5A;STAT5B;LMO4;GLRX5;PBX1;MEIS1;MAFB;CACNB4;PTPRC;TAL1;ID2;ERCC1;TACC3;BCL2;CD248
regulation of interferon-gamma production (GO:0032649)	11/79	0.717494	0.966939	8.55147	-0.287501	SASH3;FZD5;C1QBP;PDE4D;PDE4B;TLR9;IRF8;TLR7;IL12A;ISL1;CD276
regulation of B cell activation (GO:0050864)	19/92	0.191311	0.78809	1.20837	-0.287764	STAT5A;SASH3;STAT5B;MEF2C;NDFIP1;MIF;SAMSN1;SFRP1;PTPRC;PPP2R3C;TBX21;INPP5D;ID2;CASP3;APLF;BCL2;PTPN6;NCKAP1L;STAT6
positive regulation of NF-kappaB transcription factor activity (GO:0051092)	19/126	0.638704	0.955673	6.3694	-0.288782	NTRK1;MTPN;TRIM62;PRKCB;SPHK1;TNFRSF11A;BCL10;PRKCZ;IKBKB;TLR9;NLRP3;IKBKG;RBCK1;UBE2V1;RAB7B;RHEBL1;UBA52;TRIM32;NFKBIB
vitamin metabolic process (GO:0006766)	16/122	0.812384	0.966939	8.59223	-0.288871	SLC23A2;CYB5A;AMN;MOCS3;MMAB;MOCOS;NMNAT3;NMNAT2;RPE65;PPCDC;SLC5A6;THTPA;LMBRD1;HLCS;CYP11A1;CD320
protein-DNA complex assembly (GO:0065004)	22/113	0.236257	0.831001	1.56083	-0.288948	NAA60;CENPW;H2AFX;NAP1L3;NAP1L2;RPA2;NAP1L1;CENPA;NAP1L5;NAP1L4;HIRA;DACH1;CENPH;RBBP4;H2AFY2;KAT6B;HAT1;CENPN;H1FX;SMYD3;ITGB3BP;TSPYL5
regulation of adaptive immune response (GO:0002819)	15/112	0.783364	0.966939	8.59599	-0.288998	SASH3;MEF2C;FCER1G;NDFIP1;SAMSN1;PRKCZ;DUSP10;PTPRC;TBX21;APLF;PTPN6;STAT6;IL12A;B2M;TRPM4
positive regulation of proteolysis involved in cellular protein catabolic process (GO:1903052)	15/65	0.13442	0.711773	0.850509	-0.28917	PLK3;USP5;FBXW7;LRRK2;NSMCE2;PTEN;CSNK1E;FBXO22;HSPBP1;PTK2;DNAJB2;DVL1;UBE2V2;AKT1;STUB1
regulation of cytokine secretion (GO:0050707)	12/106	0.906667	0.97326	10.67	-0.289198	SCAMP5;PANX1;IL1A;GLMN;CLEC5A;TLR9;NLRP3;MIF;CD34;PRKCZ;CD276;ATG5
response to ketone (GO:1901654)	21/105	0.21089	0.805725	1.33941	-0.289329	KCNJ11;DUSP1;TGFB3;SPHK1;OXT;TRH;FOS;TACR1;FBXO32;ASS1;NME1;SFRP1;TH;CYP11A1;GNB1;CRH;SMYD3;AVP;CALM1;JUNB;NKX3-1
regulation of peptidase activity (GO:0052547)	58/372	0.607214	0.948824	5.51733	-0.289836	ARRB1;SERPINA9;CYR61;CTGF;RPS6KA3;CASP7;PTTG1;CDH1;CASP3;RPS6KA1;ARL6IP5;AKT1;TBC1D10A;MAP3K5;NKX3-1;GPX1;HGF;WNT9A;RENBP;SERPINB8;UCHL5;SFRP2;ADORA2A;SPINT1;PPARG;AVP;BIRC3;ITIH3;DIABLO;PAPLN;ALOX12;BCL10;TFPI;CST6;MAPK9;PCSK1N;ACVR1C;MICAL1;SPOCK3;NLRP3;SPOCK1;APOPT1;BAK1;PSMF1;COL28A1;IGBP1;NGFR;AKIRIN2;TFAP2B;EGLN3;PRELID1;DHCR24;CCK;PML;MAPK12;PINK1;SERPINI1;LAMTOR5
regulation of mRNA processing (GO:0050684)	10/69	0.669106	0.966939	8.62663	-0.290028	SRPK2;BTG2;CCNB1;PTCD2;RBFOX3;C1QBP;CELF4;LEO1;RNPS1;SRPK1
regulation of T cell proliferation (GO:0042129)	22/125	0.381393	0.908093	3.00912	-0.290103	STAT5A;CD86;SASH3;STAT5B;NDFIP1;DHPS;GLMN;ADK;IGF1;ITGAL;CORO1A;DLG1;SHH;ZNHIT1;PTPRC;CASP3;PTPN6;NCKAP1L;IL12A;CD276;IDO1;NCK1
phospholipase C-activating G-protein coupled receptor signaling pathway (GO:0007200)	13/52	0.107217	0.647547	0.667954	-0.290269	CHRM2;OPRK1;HTR2A;TACR1;NMBR;ESR1;CRHR1;GNG13;HRH1;CCKBR;GNB1;DRD1;DRD2
female pregnancy (GO:0007565)	16/85	0.320566	0.90671	2.96607	-0.290475	STAT5A;STAT5B;TGFB3;SPHK1;OXT;ADM;TFCP2L1;FOS;ADRA2B;CRHR1;PTHLH;ADCYAP1;ENDOU;CRH;BCL2;IDO1
negative regulation of cell adhesion (GO:0007162)	22/115	0.25877	0.843073	1.70212	-0.290555	BCAS3;DMTN;MFI2;PTEN;ADAM22;ARHGDIG;CASK;ALOX12;PIK3R1;ARHGAP6;ASS1;PTK2;RND1;PTPRC;CDH1;ARHGDIA;ADAMTS18;DACT2;GCNT2;SPOCK1;CDH13;WNT1
microtubule organizing center organization (GO:0031023)	10/70	0.684842	0.966939	8.6464	-0.290692	PLK4;BCAS3;GADD45A;BNIP2;NEK2;BRCA1;SAC3D1;CNTLN;HAUS1;NDEL1
organophosphate ester transport (GO:0015748)	10/71	0.700118	0.966939	8.66416	-0.291289	PRELID1;SLMO2;G6PC3;PITPNM1;SLC25A19;ATP8B1;PITPNM3;PITPNA;LDLR;ATP9A
nucleoside biosynthetic process (GO:0009163)	18/119	0.632329	0.954824	6.30125	-0.291293	CDA;VPS9D1;AK1;ADK;CHCHD10;CTPS2;ATP1A1;MAT2B;DCK;MT-ATP8;PPCDC;NME1;MT-ATP6;NT5E;IMPDH1;ATP5D;CMPK1;ADSSL1
cellular hormone metabolic process (GO:0034754)	13/95	0.747652	0.966939	8.67857	-0.291774	STAT5B;STARD3;CRABP2;SRD5A3;ADM;ESR1;RPE65;SCPEP1;RBP4;SHH;CYP11A1;RDH11;WNT4
cell chemotaxis (GO:0060326)	20/155	0.851641	0.966939	8.68442	-0.291971	FCER1G;CXADR;PDE4D;HGF;C5AR1;TNFRSF11A;CXCL14;CORO1A;PIK3CG;CX3CL1;VAV1;PREX1;HRH1;SPP1;PDE4B;NCKAP1L;PIP5K1C;EPHB1;CCL17;TRPM4
positive regulation of cytokine secretion (GO:0050715)	10/69	0.669106	0.966939	8.68557	-0.292009	SCAMP5;PANX1;IL1A;GLMN;CLEC5A;NLRP3;MIF;CD34;PRKCZ;CD276
regulation of behavior (GO:0050795)	22/166	0.831521	0.966939	8.69311	-0.292263	ROBO2;MEF2C;SEMA3A;HTR1D;VEGFB;VEGFC;HTR2A;TRH;CRHR1;EFNB2;CREB3;RELN;ADORA2A;C1QBP;MMP28;CRH;C3AR1;CDH13;NCKAP1L;PTGDS;DRD2;MET
transition metal ion transport (GO:0000041)	19/101	0.300117	0.885859	2.41795	-0.293048	TRPC7;ATP6V0B;STEAP3;SLC30A3;TTYH1;MFI2;SLC30A4;SLC39A10;LMTK2;MCOLN1;RAB11B;SCO1;ATP6V1B2;ATP6V1H;ATP6V0D1;ATP6V1E1;ATP6V1D;CUTC;ATP6V1C2
respiratory electron transport chain (GO:0022904)	17/112	0.625647	0.954824	6.34923	-0.293511	MT-ND4;MT-CO1;NDUFB5;NDUFB4;SDHC;COQ9;COX5A;MT-ATP8;MT-ND1;MT-ATP6;UQCRQ;UCP3;NDUFAB1;ATP5D;NDUFS2;MT-CO2;MT-CO3
macromolecule methylation (GO:0043414)	22/169	0.851908	0.966939	8.73186	-0.293566	RAB3B;PRMT8;BTG2;SETD3;PRMT1;SUV39H1;WDR4;CHD5;SETMAR;PLD6;FOS;TFB1M;MRM1;PCMT1;SMYD2;METTL5;VCPKMT;SMYD1;PICK1;DMAP1;SMYD3;KDM6A
negative regulation of protein catabolic process (GO:0042177)	13/97	0.770773	0.966939	8.7706	-0.294868	UBE2D1;AZIN2;NRG1;PML;ANAPC11;CDC20;SHH;BAG5;GIPC1;PSMF1;WNT1;DEDD;MAD2L1
adaptive immune response (GO:0002250)	10/91	0.907454	0.97326	10.9029	-0.295512	IGHM;DLG1;MEF2C;FCER1G;INPP5D;BCL10;TNFRSF11A;GNL1;PIK3CG;CRLF2
RNA modification (GO:0009451)	12/89	0.758119	0.966939	8.79198	-0.295587	TRUB1;FTO;MOCS3;RPUSD1;URM1;PUS1;WDR4;ADARB1;TFB1M;MRM1;GTPBP3;AARS
regulation of leukocyte activation (GO:0002694)	65/390	0.411838	0.908093	3.06663	-0.295648	CD86;LST1;ADK;ZC3H8;RORA;NRARP;ITGAL;SHH;LAMP1;CASP3;AKT1;IL12A;TNFAIP8L2;FBXO7;NCK1;MEF2C;LAG3;FCER1G;DUSP3;DHPS;TACR1;MIF;VAV1;RNF41;SFRP1;GAL;ADORA2A;TYRO3;IDO1;SASH3;THY1;PIK3R1;BCL10;SAMSN1;CORO1A;PRKCZ;CRHR1;DPP4;BLOC1S6;IL1RL2;PAK1;ZNHIT1;PPP2R3C;TBX21;INPP5D;NCKAP1L;STAT6;TAC1;CD276;STAT5A;STAT5B;PRELID1;NDFIP1;RHBDD3;GLMN;IGF1;DLG1;CD4;PTPRC;CAMK4;ID2;APLF;BCL2;PTPN6;GRB2
regulation of vasoconstriction (GO:0019229)	13/52	0.107217	0.647547	0.680753	-0.295831	CHRM3;KCNA5;ADM;HTR2A;TACR1;ADRA1B;ADRA2B;HRH1;HRH2;AKT1;KCNMB4;AVP;ASIC2
regulation of Ras protein signal transduction (GO:0046578)	21/109	0.255909	0.843073	1.73947	-0.296931	NTRK1;GPR55;STMN3;LPAR2;ARRB1;NRG1;IGF1;DGKZ;ARHGAP24;PPP2CB;RASGEF1A;RASA4;SGSM3;NUP62;RASA2;FLOT1;SPRY2;FBXO8;HRAS;SQSTM1;ARF6
positive regulation of epithelial cell proliferation (GO:0050679)	25/144	0.392884	0.908093	3.08236	-0.297165	DLX5;DLX6;ITGB3;C5AR1;NRARP;SHH;HRH3;FGF9;AKT1;SCN5A;HRAS;CAV2;TNFSF12;NOG;VASH2;VEGFB;VEGFC;IGF1;TACR1;FOXP2;NME1;SFRP1;CDH13;VIP;FGFR3
positive regulation of cell migration (GO:0030335)	44/280	0.580016	0.945807	5.3339	-0.29719	ITGB3;SEMA3A;ILK;ALOX12;PIK3R1;ACVR1B;CORO1A;CYR61;HDAC6;SRPX2;RELN;MIEN1;C1QBP;GCNT2;C3AR1;AKT1;ITGAV;NCKAP1L;DRD1;TAC1;HRAS;BCAS3;SUN2;DMTN;SEMA6A;SPHK1;HGF;VEGFB;VEGFC;TACR1;IGF1;ELP5;MAPK14;PTK2;PTP4A1;CREB3;PTPRC;NUMB;BCL2;CDH13;LGR6;TRIM32;MET;HBEGF
response to molecule of bacterial origin (GO:0002237)	41/243	0.411251	0.908093	3.08454	-0.297374	CD86;PTGFR;CITED1;C5AR1;PTAFR;ADM;TNFRSF11A;BCL10;RPS6KA3;MAPK9;MAPK8;MTA1;DUSP10;CYP11A1;PDE4B;NLRP3;IL12A;TAC1;B2M;MAPK3;HNRNPA0;AKIRIN2;STAT5B;MEF2C;JUND;KCNJ8;FZD5;PDE4D;IL10RA;FOS;NR1D1;MAPK14;ASS1;HCK;TH;TLR9;IRF8;CMPK2;IRF5;IDO1;PTGES
positive regulation of DNA metabolic process (GO:0051054)	19/124	0.613649	0.952505	6.11506	-0.29756	ACD;SHC1;TGFB3;HGF;H2AFX;RNF8;SETMAR;BRCA1;IGF1;GLI1;NPAS2;PTPRC;TBX21;APLF;PDGFC;UBE2V2;ERCC8;STAT6;HRAS
regulation of wound healing (GO:0061041)	14/107	0.802631	0.966939	8.86015	-0.297879	FCER1G;DMTN;PLEK;VEGFB;CASK;ALOX12;PLAU;ADAMTS18;HPSE;ASIC2;CD34;HRAS;HBEGF;WNT4
regulation of Rab GTPase activity (GO:0032313)	12/88	0.745889	0.966939	8.86964	-0.298198	USP6NL;TBC1D9B;TBC1D20;SGSM3;GDI2;TBC1D30;TBC1D7;TBC1D24;TBC1D8;TBC1D17;TBC1D22A;TBC1D10A
protein tetramerization (GO:0051262)	17/89	0.294779	0.885859	2.46055	-0.298211	CDA;NLGN1;RRM2;KCNJ12;GPX3;UXS1;ATPIF1;DHPS;PPAT;PEX5;ALDOC;EVL;DCTPP1;TGM3;CUTC;KCNJ2;S100A10
positive regulation of Rab GTPase activity (GO:0032851)	12/88	0.745889	0.966939	8.87547	-0.298394	USP6NL;TBC1D9B;TBC1D20;SGSM3;GDI2;TBC1D7;TBC1D30;TBC1D24;TBC1D8;TBC1D17;TBC1D22A;TBC1D10A
skeletal system development (GO:0001501)	25/162	0.607302	0.948824	5.6803	-0.298397	DLX5;DLX6;HEXB;COL12A1;SCX;TNFRSF11B;PTHLH;RPS6KA3;RAI1;SHH;EXTL1;RASSF2;FGF9;ALX4;FST;NOG;IGF1;WNT9A;PBX1;EXT1;BMP3;RBP4;FAM20C;COL9A2;FGFR3
epithelial tube morphogenesis (GO:0060562)	10/90	0.901114	0.97326	11.0206	-0.298701	STIL;SHH;MEF2C;CITED2;CSNK2B;CCM2;NR3C1;NTN1;HES5;OVOL2
negative regulation of inflammatory response (GO:0050728)	17/89	0.294779	0.885859	2.4722	-0.299623	NDFIP1;MVK;PTGIS;GPX1;RORA;ISL1;ADCYAP1;NT5E;DUSP10;ADORA2A;OTULIN;TYRO3;NLRP3;PPARG;TNFAIP8L2;CD276;IER3
positive regulation of proteasomal ubiquitin-dependent protein catabolic process (GO:0032436)	13/52	0.107217	0.647547	0.690417	-0.30003	PLK3;USP5;LRRK2;NSMCE2;PTEN;CSNK1E;HSPBP1;FBXO22;DNAJB2;DVL1;UBE2V2;AKT1;STUB1
negative regulation of ossification (GO:0030279)	9/65	0.712577	0.966939	8.92659	-0.300113	HDAC5;SFRP1;MEF2C;CITED1;ID2;NBR1;NOG;BCL2;GFRA4
cellular amino acid catabolic process (GO:0009063)	14/117	0.883409	0.96954	9.70696	-0.300274	DMGDH;ALDH1L1;GOT1;HIBADH;GAD2;GCAT;ABHD12;DDAH1;ETHE1;PPAT;AFMID;SARDH;CDO1;IDO1
intrinsic apoptotic signaling pathway in response to DNA damage (GO:0008630)	15/79	0.317889	0.90671	3.06676	-0.300337	MOAP1;MBD4;EI24;SHISA5;BRCA1;PIK3R1;PML;PCBP4;E2F1;BCL2;BAK1;NUPR1;BCL2L1;IER3;PHLDA3
cell-type specific apoptotic process (GO:0097285)	18/86	0.186206	0.77518	1.17984	-0.300458	DFFA;PLK5;PIGT;DIABLO;BNIP3;BCL10;PIK3CG;CAPN10;CASP3;RPS6KA2;GNB1;SIX3;E2F1;BCL2;AKT1;BAK1;BCL2L1;ARF6
negative regulation of response to wounding (GO:1903035)	24/138	0.393373	0.908093	3.11742	-0.300544	PTGIS;GPX1;NDFIP1;MVK;CASK;RORA;ALOX12;ISL1;ADCYAP1;NT5E;DUSP10;ADORA2A;PLAU;ADAMTS18;OTULIN;SPP1;TYRO3;NLRP3;PPARG;TNFAIP8L2;CD34;CD276;WNT4;IER3
cellular response to heat (GO:0034605)	2/29	0.94119	0.987987	24.9152	-0.301113	IL1A;ARPP21
positive regulation of cell motility (GO:2000147)	45/287	0.585869	0.945807	5.41031	-0.301448	ITGB3;SEMA3A;ILK;ALOX12;PIK3R1;ACVR1B;CORO1A;CYR61;HDAC6;SRPX2;RELN;MIEN1;AKT2;C1QBP;GCNT2;C3AR1;AKT1;ITGAV;NCKAP1L;DRD1;TAC1;HRAS;BCAS3;SUN2;DMTN;SEMA6A;SPHK1;HGF;VEGFB;VEGFC;TACR1;IGF1;ELP5;MAPK14;PTK2;PTP4A1;CREB3;PTPRC;NUMB;BCL2;CDH13;LGR6;TRIM32;MET;HBEGF
negative regulation of G1/S transition of mitotic cell cycle (GO:2000134)	18/99	0.352817	0.908093	3.12843	-0.301606	PTEN;JADE1;RPA2;DGKZ;PSMB10;PML;MYO16;FBXO31;PSMA5;PSMD8;PSMC5;PCBP4;NACC2;PSMD3;BCL2;PSMF1;UBA52;FBXO7
embryo development (GO:0009790)	43/276	0.600374	0.945807	5.41452	-0.301682	PCSK2;HCN4;TSHZ3;ZFAND5;RTCB;CELF4;BRK1;BRCA1;ACVR1B;RXRB;SCEL;SHH;CCNB1;RACGAP1;SIN3A;TDG;RESP18;RBBP6;MGAT1;SOX6;KDM6A;SMAD2;MBD3;ARNT2;AKIRIN2;EMX1;STIL;DUSP3;PRMT1;TGFB3;NOG;TPM1;NRG1;NRG2;PTK2;RCN1;KAT2A;NRG3;ETNK2;CCM2;EGFL8;CDK5R1;BCL2L1
negative regulation of cell cycle G1/S phase transition (GO:1902807)	18/99	0.352817	0.908093	3.13082	-0.301836	PTEN;JADE1;RPA2;DGKZ;PSMB10;PML;MYO16;FBXO31;PSMA5;PSMD8;PSMC5;PCBP4;NACC2;PSMD3;BCL2;PSMF1;FBXO7;UBA52
muscle structure development (GO:0061061)	21/109	0.255909	0.843073	1.76903	-0.301977	CHODL;CNTFR;MEF2C;CHAT;USP2;IGF1;ASS1;MAPK12;POU6F1;DISP1;EID2;MYH3;BASP1;LMNA;ALX4;MKX;MSC;SOX6;EMD;MEF2D;HBEGF
modification of morphology or physiology of other organism involved in symbiotic interaction (GO:0051817)	9/63	0.680783	0.966939	9.01	-0.302917	CD4;SMARCB1;TNIP1;VAPB;TUSC2;TAF11;ITGAV;TLR7;BCL2L1
regulation of ubiquitin-protein transferase activity (GO:0051438)	20/103	0.252762	0.843073	1.77482	-0.302965	FBXW7;LIMK1;PTEN;UBE2D1;PSMB10;ANAPC11;PSMA5;PSMD8;CDC20;FZR1;PINK1;PSMC5;CCNB1;BAG5;UBE2S;PSMD3;PIN1;PSMF1;UBA52;MAD2L1
response to amino acid (GO:0043200)	16/86	0.335335	0.90671	3.09654	-0.303253	GPX1;ASNS;ASS1;CTGF;IPO5;SOCS1;RRAGC;CDH1;COL6A1;PDGFC;RRAGD;CDO1;LAMTOR3;BCL2L1;LAMTOR5;AARS
RNA methylation (GO:0001510)	3/37	0.929144	0.984675	19.6465	-0.303411	WDR4;TFB1M;MRM1
regulation of endothelial cell proliferation (GO:0001936)	12/88	0.745889	0.966939	9.02826	-0.303531	CAV2;ITGB3;TNFSF12;ATPIF1;VEGFB;VASH2;AKT1;CDH13;PTPRM;NRARP;VIP;FGFR3
internal peptidyl-lysine acetylation (GO:0018393)	16/106	0.632247	0.954824	6.57004	-0.303719	MBD3;NAA60;SPI1;MCRS1;JADE1;CHD5;YEATS4;TAF5L;ING5;KAT2A;MED24;KAT5;KAT6B;HAT1;APBB1;DMAP1
terpenoid metabolic process (GO:0006721)	11/97	0.897535	0.972379	10.8651	-0.304328	SCPEP1;FDPS;RBP4;CRABP2;RDH11;SDC2;CRH;LDLR;RPE65;PLB1;FDFT1
transcription from RNA polymerase II promoter (GO:0006366)	78/470	0.41324	0.908093	3.161	-0.304746	SPI1;TGFB1I1;ZC3H8;MED19;ARRB1;MED16;GLI1;NR3C1;MED18;SNAPC5;PTTG1;HEY1;SNAPC2;SIX3;NELFB;SOX6;NELFE;NKX3-1;ABT1;KLF11;MEF2C;TSC22D1;LMO4;MED9;FOS;POU3F4;ETV6;OVOL2;CREB3;MED22;KAT2A;MED24;TAL1;DDIT3;ERF;IRF8;TBPL1;ATF4;SLBP;HLF;PLAG1;C5AR1;PMF1;TAF5L;MNT;TDG;POLR2C;NACC2;DVL1;MED31;POLR2I;MSC;MEF2D;TCFL5;EGR1;TFAP2B;STAT5B;TFAP2D;JUND;ALYREF;TAF11;POU6F2;GRHL3;PBX4;POU2F2;MEIS2;ELL2;GTF2H4;CDK9;…
antigen processing and presentation of peptide antigen via MHC class I (GO:0002474)	12/104	0.894504	0.970598	10.2118	-0.304746	PSMA5;PSMD8;PSMC5;FCER1G;PSMD3;ITGAV;BLMH;PSMF1;ABCB9;B2M;UBA52;PSMB10
cell-matrix adhesion (GO:0007160)	13/100	0.802637	0.966939	9.06657	-0.304819	ITGB3;RAPH1;ILK;TSC1;ITGAL;CTGF;TIMM10B;PPFIBP1;ADAMTS13;ZYX;ITGAV;HPSE;CD34
positive regulation of immune effector process (GO:0002699)	17/133	0.844975	0.966939	9.0704	-0.304947	CD86;STAT5A;SASH3;STAT5B;LAG3;FCER1G;MIF;BCL10;PRKCZ;CRHR1;RBP4;PTPRC;LAMP1;TBX21;STAT6;IL12A;B2M
positive regulation of lymphocyte activation (GO:0051251)	38/243	0.58895	0.945807	5.47455	-0.305027	CD86;SASH3;ADK;THY1;PIK3R1;BCL10;ITGAL;CORO1A;PRKCZ;DPP4;IL1RL2;BLOC1S6;SHH;PAK1;LAMP1;PPP2R3C;TBX21;INPP5D;AKT1;STAT6;NCKAP1L;IL12A;TAC1;CD276;NCK1;STAT5A;STAT5B;MEF2C;DHPS;MIF;IGF1;TACR1;VAV1;CD4;PTPRC;BCL2;GRB2;PTPN6
centrosome organization (GO:0051297)	9/64	0.696942	0.966939	9.07375	-0.30506	PLK4;GADD45A;BNIP2;NEK2;BRCA1;SAC3D1;CNTLN;HAUS1;NDEL1
immune response-activating signal transduction (GO:0002757)	64/440	0.793025	0.966939	9.08433	-0.305416	CD86;PTEN;UBE2D1;BRK1;IKBKB;RPS6KA3;STK11;CTSK;RPS6KA2;RPS6KA1;PDE4B;C3AR1;IKBKG;CTSB;NCK1;MAP2K3;MEF2C;FCER1G;DUSP3;PRKCB;PDE4D;FOS;VAV1;LAT2;HCK;MYH2;CACNB3;CACNB4;TLR9;ELMO1;TLR7;RBCK1;UBE2V1;UBA52;BIRC3;UNC93B1;C5AR1;ITPR1;PIK3R2;THY1;PIK3R1;BCL10;PLA2G6;MAPK9;PAK1;MAPK8;INPP5D;NCKAP1L;MAPK3;LIMK1;BAIAP2;MAPK14;PTK2;MAPK11;CYLD;CD4;PTPRC;TNIP1;OTULIN;BCL2;PTPN6;GRB2;PIK3AP1;NFKBIB
DNA-templated transcription, elongation (GO:0006354)	12/90	0.769943	0.966939	9.11193	-0.306344	CDK9;POLR3C;POLR3D;POLR2C;TAF11;NELFB;POLR3H;POLR2I;LZTS1;ELL2;GTF2H4;NELFE
positive regulation of lipid metabolic process (GO:0045834)	20/103	0.252762	0.843073	1.7967	-0.3067	ABCD2;EPHA8;NR1H2;MID1IP1;ACSL6;ABHD5;NR1D1;HTR2A;PLA2G6;PTK2;CYR61;MAPK9;FABP3;AKT2;AKT1;PPARG;AVP;LDLR;FGFR3;WNT4
positive regulation of erythrocyte differentiation (GO:0045648)	8/21	0.0388548	0.483023	0.421607	-0.3068	TAL1;INPP5D;ID2;NCKAP1L;FOXO3;ACVR1B;MAPK14;SMAP1
recombinational repair (GO:0000725)	9/62	0.66411	0.966939	9.12787	-0.306879	RAD51D;LIG1;MCM8;H2AFX;NSMCE2;RPA2;NBN;BRCA1;REC8
positive regulation of stem cell proliferation (GO:2000648)	9/64	0.696942	0.966939	9.14608	-0.307492	FBXW4;SHH;SMARCD3;MYCN;PTPRC;FGF9;VEGFC;DRD2;FOXP2
carboxylic acid transport (GO:0046942)	36/224	0.527243	0.9357	4.63098	-0.307778	SNAP25;SLC23A2;SLC22A6;PRKAA2;RAB3A;GLS2;STXBP1;CPLX1;MPC1;KISS1R;ARL6IP5;SLC17A7;DRD2;SLC13A5;SLC16A5;SLC10A4;SLC13A3;SYT1;SLC32A1;PNPLA8;ATP8B1;SLC10A3;STARD10;SLC6A13;ACSL6;SLC5A6;FABP3;CACNB4;SLC6A9;GIPC1;PPARG;SERINC1;SERINC3;STX1A;VAMP2;SLC27A4
positive regulation of mitotic cell cycle (GO:0045931)	20/103	0.252762	0.843073	1.80723	-0.308498	STAT5A;WNT10B;STAT5B;DUSP3;SPHK1;NSMCE2;USP2;PTEN;ASNS;KCNA5;IGF1;PBX1;IL1A;CCNB1;SIN3A;TAL1;EIF4EBP1;PLCB1;NKX3-1;MAD2L1
vacuole organization (GO:0007033)	9/62	0.66411	0.966939	9.18481	-0.308794	BECN1;MAP1LC3A;ATG16L1;AKTIP;HEXB;ATG9A;ULK2;ATG13;ATG5
positive regulation of nucleocytoplasmic transport (GO:0046824)	19/94	0.213666	0.811267	1.47689	-0.308903	KHDRBS1;JUP;TGFB3;SPHK1;IGF1;MAPK14;TMEM173;IPO5;SHH;SFRP2;CDH1;CAMK4;TLR9;CHP2;TLR7;CAMK1;DMAP1;RBCK1;EMD
pattern specification process (GO:0007389)	61/385	0.562538	0.939964	4.99024	-0.308964	MESP2;GALNT11;BTG2;PGAP1;PLXND1;CITED1;CITED2;NRARP;GLI1;SHH;HEY1;BASP1;SIX3;WLS;KDM6A;NKX3-1;EOMES;EMX1;MEF2C;FOXD1;FST;NOG;ATP6AP2;COBL;TBR1;ISL1;OVOL2;DISP1;GREM2;KAT2A;SFRP1;SFRP2;NRG3;AIDA;DLX2;SMARCD3;SATB2;TSHZ1;RFNG;CXXC4;WNT6;RELN;ALX3;ALX4;OTX1;WNT1;HES5;SMAD2;SMAD1;STIL;FZD5;PBX3;NR2F1;GRHL3;PBX1;MAFB;TCAP;SP8;GRSF1;SSBP3;DAND5
negative regulation of leukocyte differentiation (GO:1902106)	16/74	0.174427	0.77518	1.21405	-0.309171	ZBTB46;GPR55;LRRC17;ZC3H8;NRARP;PIK3R1;CARTPT;FSTL3;NME1;INPP4B;SFRP1;SHH;INPP5D;ID2;FBXO7;C1QC
positive regulation of binding (GO:0051099)	17/93	0.351646	0.908093	3.20849	-0.309324	MEF2C;ACD;PLXND1;EPB41;LRRK2;AKTIP;PLCL2;ARRB1;RFNG;IGF1;TMEM173;ISL1;NME1;DPH3;MAPRE3;S100A10;CTHRC1
response to carbohydrate (GO:0009743)	24/139	0.405713	0.908093	3.21143	-0.309608	SMAD2;EGR1;MEF2C;GPX1;KCNJ11;PRKCB;PTPRN;PTEN;OXT;TRH;SLC2A5;NME1;TXN2;CTGF;ACVR1C;TH;CYP11A1;OXCT1;SIN3A;RPS6KA2;ERCC1;COL6A2;ENSA;VAMP2
multicellular organismal response to stress (GO:0033555)	15/66	0.145037	0.725817	0.96638	-0.309684	HDAC5;KCNIP3;PTEN;CCK;ADRB1;TACR1;CRHR1;ADCYAP1;RELN;PENK;CRH;BCL2;DRD1;TAC1;IDO1
regulation of translational initiation (GO:0006446)	9/66	0.727678	0.966939	9.21411	-0.309779	KHDRBS1;PAIP2B;IMPACT;EIF4H;EIF4EBP1;EIF3H;EIF3F;EIF4G3;EIF1
tumor necrosis factor-mediated signaling pathway (GO:0033209)	2/29	0.94119	0.987987	25.6528	-0.310026	TNFRSF19;TNFRSF11A
microtubule-based movement (GO:0007018)	29/187	0.601177	0.945807	5.56831	-0.310251	DCTN1;KATNB1;LRRC6;KLC1;KIF17;PRKCZ;AP3M2;BLOC1S6;UCHL1;KLC2;RHOT1;RACGAP1;BLOC1S2;KIF5A;NEFM;KIF21B;KIFAP3;NDEL1;SNAPIN;DTNBP1;KIF23;PEX14;IFT20;CABYR;KIFC2;KIFC1;KIF16B;TTLL1;MAPT
dorsal/ventral pattern formation (GO:0009953)	9/66	0.727678	0.966939	9.22907	-0.310282	GREM2;SHH;SIX3;NOG;SP8;AIDA;GLI1;OVOL2;DISP1
Golgi vesicle transport (GO:0048193)	32/202	0.559091	0.939426	4.96815	-0.310439	NAPA;ATL2;ARL1;ARRB1;ARFRP1;BLOC1S6;LAMP1;CUX1;RAB26;SNX8;YKT6;TXNDC5;SCYL1;AMN;OSBPL5;COG6;STX7;DTNBP1;MYO5A;ARFGAP1;MYO1B;TBC1D20;RER1;KIF16B;PACS1;SPIRE1;PICK1;GOPC;RAB7B;SEC22B;ERGIC1;VAMP2
regulation of endopeptidase activity (GO:0052548)	56/354	0.566041	0.939964	5.01739	-0.310645	ARRB1;SERPINA9;CYR61;CTGF;RPS6KA3;CASP7;PTTG1;CDH1;CASP3;RPS6KA1;ARL6IP5;AKT1;TBC1D10A;MAP3K5;NKX3-1;GPX1;HGF;WNT9A;RENBP;SERPINB8;UCHL5;SFRP2;ADORA2A;SPINT1;PPARG;AVP;BIRC3;ITIH3;DIABLO;PAPLN;ALOX12;BCL10;TFPI;CST6;MAPK9;PCSK1N;ACVR1C;MICAL1;SPOCK3;NLRP3;SPOCK1;APOPT1;BAK1;PSMF1;COL28A1;IGBP1;NGFR;AKIRIN2;TFAP2B;EGLN3;PRELID1;DHCR24;CCK;PML;SERPINI1;LAMTOR5
epithelium development (GO:0060429)	41/256	0.533827	0.9357	4.68483	-0.311356	ROBO2;TSHZ3;CRABP2;TCF7;LAMC2;LDB2;ACVR1B;EVPL;CST6;PTHLH;CTGF;SCEL;SHH;NSDHL;CALB1;BMPER;DVL1;FLOT2;ALX4;RBBP6;CD34;HES5;WNT4;STAT5A;SMAD2;SMAD1;TFAP2B;STIL;WNT10A;CDSN;TNFRSF19;NOG;SMAD9;GRHL3;POU3F2;HEYL;SFRP1;RARB;CCM2;FGFR3;AARS
positive regulation of protein import into nucleus (GO:0042307)	15/80	0.333165	0.90671	3.18274	-0.311695	JUP;TGFB3;SPHK1;IGF1;MAPK14;TMEM173;IPO5;SHH;SFRP2;CDH1;CHP2;TLR9;TLR7;DMAP1;RBCK1
regulation of leukocyte proliferation (GO:0070663)	30/176	0.41212	0.908093	3.23375	-0.31176	CD86;SASH3;LST1;ADK;ITGAL;CORO1A;SHH;ZNHIT1;INPP5D;CASP3;NCKAP1L;IL12A;TAC1;CD276;NCK1;STAT5A;STAT5B;MEF2C;NDFIP1;DHPS;GLMN;MIF;IGF1;TACR1;DLG1;GAL;PTPRC;BCL2;PTPN6;IDO1
unsaturated fatty acid metabolic process (GO:0033559)	12/100	0.866292	0.96954	10.0799	-0.311812	FADS3;PTGIS;GPX1;PTGES2;PNPLA8;SPHK1;ALOX12;MIF;PTGDS;MGLL;PTGS1;PTGES
cation homeostasis (GO:0055080)	77/465	0.421093	0.908093	3.23867	-0.312234	CHRM2;STEAP3;HEXB;CIB2;OXT;ADM;HTR2A;SLC4A3;PIK3CG;NUBP1;CALB1;NPTN;C3AR1;ATP6V1E1;KCNH2;ATP6V0B;PRKCB;SLC30A4;TACR1;TRDN;ADCYAP1;INPP4B;SLC9A5;CACNB4;CCKBR;SCO1;SLC9A6;DDIT3;SLC9A9;ATP6V1B2;AVP;ATP6V0D1;RHCG;CFTR;PVALB;CAMK2D;MFI2;RAP1GDS1;C5AR1;ITPR1;LPAR2;KCNA5;ATP1A1;PLA2G6;CRHR1;GNG3;HRH3;C7;SV2A;FAM132B;ATP6V1H;CHRNA10;BAK1;DRD1;DRD2;TAC1;ATP6V1D;KCNJ2;ATP6V1C2;TFAP2B;TRMT10A;NDFIP1;SLC4A11…
alpha-amino acid catabolic process (GO:1901606)	12/92	0.79237	0.966939	9.30421	-0.312808	DMGDH;ALDH1L1;DDAH1;GOT1;HIBADH;PPAT;AFMID;SARDH;GAD2;CDO1;GCAT;IDO1
negative regulation of viral process (GO:0048525)	10/75	0.756448	0.966939	9.33484	-0.313838	SRPK2;FAM111A;RNASEL;TRIM62;BTBD17;TNIP1;IFIT1;TRIM32;PML;SRPK1
mismatch repair (GO:0006298)	2/29	0.94119	0.987987	25.9884	-0.314083	TDG;RPA2
metal ion homeostasis (GO:0055065)	70/422	0.421364	0.908093	3.25852	-0.314147	CHRM2;STEAP3;HEXB;CIB2;OXT;ADM;HTR2A;PIK3CG;NUBP1;CALB1;C3AR1;NPTN;ATP6V1E1;KCNH2;ATP6V0B;PRKCB;SLC30A4;TACR1;TRDN;ADCYAP1;INPP4B;CACNB4;CCKBR;SCO1;DDIT3;ATP6V1B2;AVP;ATP6V0D1;PVALB;CAMK2D;MFI2;RAP1GDS1;C5AR1;ITPR1;LPAR2;KCNA5;ATP1A1;PLA2G6;CRHR1;GNG3;HRH3;C7;SV2A;FAM132B;ATP6V1H;CHRNA10;BAK1;DRD1;TAC1;DRD2;ATP6V1D;KCNJ2;ATP6V1C2;TFAP2B;TRMT10A;NDFIP1;IMMT;ATP2B2;MCOLN1;ESR1;PML;SLC8A3;PTPRC;VAPB…
carbohydrate transport (GO:0008643)	13/102	0.822019	0.966939	9.35642	-0.314563	SLC23A2;SLC37A1;SLC45A1;SLC35D3;SLC35C1;SLC2A4;SLC2A5;SLC2A8;G6PC3;AKT2;NUP62;AKT1;DRD1
response to wounding (GO:0009611)	26/167	0.591761	0.945807	5.65484	-0.315072	ITGB3;SDC2;ADM;ADRB1;TXN2;CTGF;PAK1;CASP3;FNTB;WNT1;DRD2;NTRK1;SMAD1;NOG;TPM1;NMNAT3;GRHL3;NRG1;ISL1;DCBLD2;GAP43;PTK7;BCL2;CSPG5;FGFR3;F2RL2
regulation of sequence-specific DNA binding transcription factor activity (GO:0051090)	54/338	0.538567	0.9357	4.75057	-0.315725	SMARCB1;PTEN;ARRB1;IKBKB;SHH;AKT1;IKBKG;PIAS4;TRIM62;PTGIS;PRKCB;SPHK1;FOS;RNF41;HCK;BRMS1;DDIT3;TLR9;PPARG;UBE2V1;RBCK1;RAB7B;UBA52;MTPN;HDAC5;TNFRSF11A;BCL10;PRKCZ;PTHLH;MAPK9;TCEAL7;MAPK8;RELN;NLRP3;WNT1;MAPK3;NTRK1;WNT10B;FZD2;JUP;MAPK14;ESR1;PEX14;PBX1;HEYL;CYLD;MAPK11;ID2;BHLHE40;OTULIN;MAP3K10;RHEBL1;TRIM32;NFKBIB
negative regulation of secretion by cell (GO:1903531)	21/135	0.590636	0.945807	5.66743	-0.315774	P2RY12;SYT4;KCNJ11;TRH;CARTPT;ADRA2B;CRHR1;SFRP1;ACVR1C;HRH3;IL1RAPL1;CRY2;DPH3;CRH;CRY1;NLRP3;PDE8B;SERGEF;DRD2;CD34;ASIC1
amide transport (GO:0042886)	16/83	0.291575	0.885859	2.60611	-0.315853	SMAD2;SLC15A2;MYO5A;ABCB9;CARTPT;CPLX1;CRHR1;RAB11B;DISP1;CPLX3;RIMS2;SLC5A6;GAL;CAMK2G;RAB11FIP5;CDK16
T cell receptor signaling pathway (GO:0050852)	20/99	0.206805	0.793766	1.36793	-0.315947	PDE4D;PTEN;PIK3R2;THY1;PIK3R1;BCL10;IKBKB;STK11;PAK1;CD4;CACNB3;CACNB4;PTPRC;INPP5D;PDE4B;IKBKG;RBCK1;UBE2V1;UBA52;NCK1
microtubule anchoring (GO:0034453)	2/29	0.94119	0.987987	26.1502	-0.316038	CAMSAP3;PEX14
leukocyte activation (GO:0045321)	59/373	0.566956	0.939964	5.11668	-0.316793	CD86;SPI1;TUSC2;RORA;ITGAL;PIK3CG;CX3CL1;LYL1;PREX1;SHH;BLNK;NBN;B2M;NCK1;EOMES;TPD52;MEF2C;CXADR;FCER1G;PRKCB;ITFG2;VAV1;LAT2;TXLNA;TYRO3;TLR7;HDAC5;CHRNA4;TCF7;RNF8;PIK3R1;PSMB10;ZFP36L2;DPP4;TBX21;WNT1;CD276;WNT4;IGBP1;NTRK1;STAT5A;EGR1;STAT5B;FZD5;PLCL2;POU2F2;TSHR;DLG1;KLF6;CD4;MAFB;PTPRC;IMPDH1;CAMK4;ERCC1;ID2;TREML2;BCL2;ACKR2
positive regulation of endothelial cell migration (GO:0010595)	8/55	0.65901	0.966939	9.4314	-0.317084	BCAS3;SRPX2;ITGB3;AKT1;VEGFC;ALOX12;MAPK14;MET
carbohydrate catabolic process (GO:0016052)	21/120	0.394645	0.908093	3.29051	-0.317232	GALT;HIBADH;PGAM1;HEXB;PYGM;ADRB1;OGDHL;ENO2;FUT2;NEU2;LDHB;ABHD10;LDHA;FUT9;HKDC1;NEU1;GAPDHS;ALDOC;CALM1;PFKM;PFKP
taxis (GO:0042330)	42/263	0.54057	0.9357	4.77357	-0.317254	RALA;ITGB3;SEMA3A;C5AR1;PTAFR;LSP1;TNFRSF11A;PLA2G6;EFNA5;CXCL14;CORO1A;PIK3CG;CX3CL1;CYR61;PREX1;HRH1;FLRT2;PLAU;SPP1;PDE4B;C3AR1;ITGAV;NCKAP1L;PIP5K1C;HRAS;EPHB1;CCL17;TRPM4;RALBP1;FCER1G;CXADR;PDE4D;HGF;VEGFB;VEGFC;MIF;MAPK14;VAV1;CREB3;ACKR2;PLP2;MET
regulation of protein secretion (GO:0050708)	25/161	0.596023	0.945807	5.69657	-0.317397	ADRB1;KRT20;PRKCZ;SCAMP5;PANX1;CLEC5A;DPH3;MYO18A;NLRP3;DRD2;CD34;CD276;EXPH5;ATG5;RHBDD3;TGFB3;GLMN;VEGFC;MIF;IL1A;RBP4;ADORA2A;TLR9;SERGEF;PAM
chemotaxis (GO:0006935)	42/263	0.54057	0.9357	4.77595	-0.317412	RALA;ITGB3;SEMA3A;C5AR1;PTAFR;LSP1;TNFRSF11A;PLA2G6;EFNA5;CXCL14;CORO1A;PIK3CG;CX3CL1;CYR61;PREX1;HRH1;FLRT2;PLAU;SPP1;PDE4B;C3AR1;ITGAV;NCKAP1L;PIP5K1C;HRAS;EPHB1;CCL17;TRPM4;RALBP1;FCER1G;CXADR;PDE4D;HGF;VEGFB;VEGFC;MIF;MAPK14;VAV1;CREB3;ACKR2;PLP2;MET
regulation of T cell activation (GO:0050863)	41/259	0.561545	0.939964	5.13467	-0.317906	CD86;SASH3;ADK;ZC3H8;NRARP;THY1;PIK3R1;BCL10;ITGAL;CORO1A;PRKCZ;DPP4;IL1RL2;PAK1;SHH;ZNHIT1;CASP3;AKT1;NCKAP1L;IL12A;TNFAIP8L2;CD276;NCK1;STAT5A;STAT5B;PRELID1;LAG3;NDFIP1;DUSP3;DHPS;GLMN;IGF1;VAV1;DLG1;CD4;PTPRC;ADORA2A;CAMK4;PTPN6;GRB2;IDO1
regulation of epithelial cell migration (GO:0010632)	20/129	0.595597	0.945807	5.70728	-0.317994	HDAC5;BCAS3;SEMA3A;ITGB3;VEGFC;PTPRM;ALOX12;PRCP;TACR1;MAPK14;HDAC6;PTK2;SRPX2;BMPER;CSNK2B;AKT1;EVL;TAC1;MET;HBEGF
positive regulation of angiogenesis (GO:0045766)	20/101	0.229277	0.817416	1.57892	-0.318321	NTRK1;PTGIS;PRKCB;TNFSF12;SPHK1;VEGFB;VASH2;VEGFC;ADM;ALOX12;BRCA1;ISL1;PIK3R6;CX3CL1;IL1A;SRPX2;SFRP2;DDAH1;C3AR1;CD34
meiotic cell cycle process (GO:1903046)	12/93	0.802976	0.966939	9.46971	-0.318372	KLHDC3;RAD51D;ING2;APITD1;MEI1;CKS2;SPIRE1;STRA13;RAD1;TUBG1;REC8;SLC2A8
regulation of fat cell differentiation (GO:0045598)	16/87	0.350256	0.908093	3.30317	-0.318452	WNT10B;TGFB1I1;INSIG1;DKKL1;RORA;NR1D1;DLK2;MEDAG;SFRP1;SFRP2;ID2;AKT1;PPARG;WNT1;SOX6;JDP2
organic acid transport (GO:0015849)	36/226	0.547052	0.9357	4.79228	-0.318498	SNAP25;SLC23A2;SLC22A6;PRKAA2;RAB3A;GLS2;STXBP1;CPLX1;MPC1;KISS1R;ARL6IP5;SLC17A7;SLC13A5;DRD2;SLC16A5;SLC10A4;SLC13A3;SYT1;SLC32A1;PNPLA8;ATP8B1;SLC10A3;STARD10;SLC6A13;ACSL6;SLC5A6;FABP3;CACNB4;SLC6A9;GIPC1;PPARG;SERINC1;SERINC3;STX1A;VAMP2;SLC27A4
fatty acid biosynthetic process (GO:0006633)	17/111	0.61231	0.95149	6.40599	-0.318546	PRKAA2;PTGIS;PTGES2;PNPLA8;TECR;PRKAG1;MYO5A;ALOX12;MIF;BRCA1;PRKAB1;PTGS1;FADS3;NDUFAB1;PTGDS;MGLL;PTGES
regulation of JAK-STAT cascade (GO:0046425)	10/76	0.769316	0.966939	9.4875	-0.31897	PPP2CA;PIGU;SOCS1;PPP2R1A;IL12A;IGF1;ISL1;FGFR3;SAC3D1;HES5
regulation of smooth muscle cell proliferation (GO:0048660)	15/77	0.287926	0.885859	2.63668	-0.319558	STAT5B;VIPR2;PDE1A;ILK;ALOX12;IGF1;TACR1;NPPC;ID2;CDH13;IL12A;PPARG;VIP;HES5;HBEGF
electron transport chain (GO:0022900)	18/115	0.579706	0.945807	5.736	-0.319594	MT-ND4;MT-CO1;NDUFB5;NDUFB4;SDHC;COQ9;COX5A;MT-ATP8;MT-ND1;MT-ATP6;UQCRQ;UCP3;NDUFAB1;ATP5D;NDUFS2;MT-CO2;MT-CO3;CYB561
histone methylation (GO:0016571)	10/74	0.743092	0.966939	9.5108	-0.319754	PRMT8;SETD3;PRMT1;SUV39H1;SMYD2;SETMAR;CHD5;SMYD1;SMYD3;KDM6A
glucose metabolic process (GO:0006006)	24/149	0.529281	0.9357	4.82069	-0.320386	EPM2A;TFAP2B;HIBADH;GOT1;MDH1;KCNJ11;PGAM1;PYGM;MAPK14;ENO2;RBP4;G6PC3;AKT2;CRY1;GAPDHS;AKT1;ALDOC;CALM1;UBA52;PRKACB;PFKM;PFKP;PDK1;ATF4
protein modification by small protein removal (GO:0070646)	14/93	0.632688	0.954824	6.93662	-0.320665	USP13;USPL1;USP5;USP2;COPS7A;UCHL5;CYLD;KAT2A;UCHL1;OTULIN;EIF3F;OTUD1;ATXN7L3;BAP1
negative regulation of T cell activation (GO:0050868)	14/73	0.314785	0.901692	3.10098	-0.320897	LAG3;NDFIP1;DUSP3;GLMN;ZC3H8;NRARP;DLG1;SHH;ADORA2A;CASP3;PTPN6;TNFAIP8L2;IDO1;CD276
protein processing (GO:0016485)	32/201	0.548695	0.9357	4.82861	-0.320912	PCSK2;DIABLO;PCSK9;PTHLH;MAPK9;SHH;IMMP2L;CASP7;PCSK1N;ADAMTS13;ANPEP;CASP3;NLRP3;BAK1;TBC1D10A;MAP3K5;NKX3-1;PSENEN;EGLN3;FKRP;MME;ATP6AP2;CCK;DHCR24;VPS37B;PRSS12;PML;SPCS3;SCG5;NMT2;PPARG;UBA52
protein import (GO:0017038)	18/101	0.381185	0.908093	3.32885	-0.320928	PEX19;ZFYVE9;TGFB3;TIMM22;PIK3R1;PEX12;POU2F2;PML;PEX14;IPO5;PEX7;IPO9;FGF9;PEX5;CRY2;LMNA;DRD1;KPNA2
regulation of adaptive immune response based on somatic recombination of immune receptors built from immunoglobulin superfamily domains (GO:0002822)	13/103	0.831162	0.966939	9.55342	-0.321186	SASH3;MEF2C;FCER1G;NDFIP1;PRKCZ;PTPRC;TBX21;APLF;PTPN6;STAT6;IL12A;B2M;TRPM4
positive regulation of hormone secretion (GO:0046887)	18/91	0.24545	0.843073	1.88169	-0.321208	RASL10B;ARRB1;TRH;TACR1;CARTPT;PLA2G6;ISL1;ADCYAP1;RBP4;GAL;OXCT1;CAPN10;CRH;KISS1R;TAC1;DRD2;PFKM;NKX3-1
intracellular steroid hormone receptor signaling pathway (GO:0030518)	16/73	0.163128	0.753065	1.13274	-0.321249	EGLN2;TGFB1I1;FHL2;BRCA1;RNF4;MED16;NR3C1;ESR1;MED24;KAT5;MED30;CCNE1;PMEPA1;TAF7;PGR;NKX3-1
regulation of endothelial cell migration (GO:0010594)	14/92	0.618159	0.954824	6.9515	-0.321353	HDAC5;BCAS3;ITGB3;VEGFC;PTPRM;ALOX12;PRCP;MAPK14;PTK2;SRPX2;BMPER;CSNK2B;AKT1;MET
regulation of multi-organism process (GO:0043900)	51/306	0.426923	0.908093	3.3335	-0.321376	SMARCB1;OXT;ADARB1;IFIT1;NPPC;SIN3A;C1QBP;ITGAV;NELFB;RSPO1;B2M;AP2M1;NELFE;TRIM62;RAD23A;MIF;TMEM173;CREB3;HCK;PPM1B;PACS1;ELMO1;CHMP3;IRF8;PLCB1;BIRC3;RNASEL;ACVR1B;ACVR1C;PRDX4;PPP2R3C;POLR2C;ATP6V1H;POLR2I;SRPK2;BTBD17;TAF11;HS3ST5;PKDREJ;GTF2H4;PML;SRPK1;CDK9;FAM111A;CD4;TNIP1;VAPB;BCL2;GPR149;VIP;TRIM32
negative regulation of hydrolase activity (GO:0051346)	57/354	0.516376	0.929474	4.40217	-0.321957	LRRK2;PCDH11X;ARRB1;FZD10;SERPINA9;IFIT1;RPS6KA3;RGS2;PTTG1;RPS6KA1;AKT1;HRAS;BCAS3;GPX1;HGF;ATPIF1;AIP;WNT9A;RENBP;SERPINB8;UCHL5;SYTL2;ADCYAP1;SFRP2;ADORA2A;SPINT1;TNNT2;CRY2;AVP;PPP1R37;ITIH3;URI1;PAPLN;TFPI;PKMYT1;PRKCZ;CST6;PCSK1N;MICAL1;SPOCK3;CMYA5;SPOCK1;NCKAP1L;PSMF1;TMEM132D;COL28A1;IGBP1;PPP1R26;TFAP2B;PCIF1;DHCR24;CAMSAP3;SH3RF2;SPRY2;SERPINI1;CPEB2;LAMTOR5
negative regulation of ligase activity (GO:0051352)	14/74	0.330624	0.90671	3.29104	-0.322302	LIMK1;UBE2D1;PSMB10;ANAPC11;PSMA5;PSMD8;CDC20;FZR1;PSMC5;BAG5;PSMD3;PSMF1;UBA52;MAD2L1
iron ion homeostasis (GO:0055072)	14/92	0.618159	0.954824	6.97581	-0.322476	ATP6V0B;STEAP3;NDFIP1;MFI2;MCOLN1;NUBP1;FAM132B;SFXN3;ATP6V1B2;ATP6V1H;ATP6V0D1;ATP6V1E1;ATP6V1D;ATP6V1C2
negative regulation of ubiquitin-protein transferase activity (GO:0051444)	14/74	0.330624	0.90671	3.29355	-0.322547	LIMK1;UBE2D1;PSMB10;ANAPC11;PSMA5;PSMD8;CDC20;FZR1;PSMC5;BAG5;PSMD3;PSMF1;UBA52;MAD2L1
regulation of actin polymerization or depolymerization (GO:0008064)	19/122	0.587856	0.945807	5.78947	-0.322573	FHOD3;SPTBN5;DMTN;PLEK;TWF2;SHROOM2;ARPC5L;CORO1A;CIT;PREX1;HCK;DLG1;GRB2;EVL;NCKAP1L;VILL;TMSB10;ARF6;NCK1
regulation of viral transcription (GO:0046782)	10/76	0.769316	0.966939	9.61132	-0.323133	CDK9;TRIM62;SMARCB1;POLR2C;TAF11;NELFB;POLR2I;TRIM32;GTF2H4;NELFE
positive regulation of cell cycle arrest (GO:0071158)	11/85	0.792735	0.966939	9.61752	-0.323341	PSMA5;PSMD8;PSMC5;PCBP4;ID2;PSMD3;PSMF1;BRCA1;UBA52;PSMB10;PML
ribonucleotide biosynthetic process (GO:0009260)	22/140	0.573677	0.941961	5.41996	-0.324068	GUCY1A3;GUCY1B3;VPS9D1;AK1;ADK;CHCHD10;CTPS2;ADCY2;ADM;ATP1A1;MT-ATP8;PPCDC;ADCY5;NME1;MT-ATP6;NPPC;ADORA2A;IMPDH1;PPAT;ATP5D;ADSSL1;CMPK1
polysaccharide metabolic process (GO:0005976)	17/88	0.281023	0.875048	2.42852	-0.324149	EPM2A;CSGALNACT1;GSK3A;COLGALT2;CMAS;PYGM;ADRB1;NR1D1;MAT2B;PPP1CA;EXT1;PPP1R2;AKT2;PPP1R3D;AKT1;CALM1;UBA52
skeletal muscle tissue development (GO:0007519)	8/56	0.676781	0.966939	9.64886	-0.324395	IGSF8;MEF2C;MYL6B;MAPK14;MSC;RXRG;MET;FOXP2
response to lipopolysaccharide (GO:0032496)	36/228	0.56664	0.939964	5.24205	-0.324555	CD86;PTGFR;CITED1;C5AR1;PTAFR;ADM;TNFRSF11A;RPS6KA3;MAPK9;MAPK8;MTA1;DUSP10;CYP11A1;PDE4B;NLRP3;IL12A;TAC1;MAPK3;HNRNPA0;AKIRIN2;STAT5B;MEF2C;JUND;KCNJ8;IL10RA;PDE4D;FOS;NR1D1;MAPK14;ASS1;HCK;TH;IRF8;CMPK2;PTGES;IDO1
osteoblast differentiation (GO:0001649)	19/98	0.261672	0.843073	1.90317	-0.324875	WWOX;MEF2C;DLX5;ALYREF;LRRC17;NOG;FHL2;GLI1;CYR61;HIRA;SFRP1;FGF9;COL6A1;TMEM119;SPP1;AKT1;SP7;JUNB;MEF2D
purine-containing compound biosynthetic process (GO:0072522)	23/146	0.569418	0.939964	5.24748	-0.324891	GUCY1A3;GUCY1B3;VPS9D1;AK1;ADK;CHCHD10;ADCY2;ADM;ATP1A1;MAT2B;DCK;MT-ATP8;PPCDC;ADCY5;NME1;MT-ATP6;NPPC;NT5E;ADORA2A;IMPDH1;PPAT;ATP5D;ADSSL1
cell-cell junction assembly (GO:0007043)	10/77	0.781697	0.966939	9.66627	-0.32498	DLG1;GJB2;PARD6A;JUP;CDH1;CLDN12;EPB41L3;TLN1;RHOC;MPP7
regulation of transcription factor import into nucleus (GO:0042990)	14/73	0.314785	0.901692	3.14881	-0.325848	SPHK1;TMEM173;CYLD;PPM1A;CREB3;PPM1B;CDH1;MXI1;TLR9;TACC3;NLRP3;TLR7;DMAP1;RBCK1
odontogenesis of dentin-containing tooth (GO:0042475)	9/69	0.769743	0.966939	9.69382	-0.325907	WNT6;DLX2;SHH;FST;NFIC;FAM20C;ADM;SCN5A;LHX8
tRNA metabolic process (GO:0006399)	23/146	0.569418	0.939964	5.26875	-0.326208	TRUB1;YARS;CARS;MOCS3;TARSL2;PUS1;URM1;RTCB;WDR4;DARS2;SARS;GTPBP3;AIMP2;LARS2;PPA2;QARS;PPA1;MARS;GARS;RPP25;EEF1E1;GRSF1;AARS
negative regulation of binding (GO:0051100)	19/95	0.225275	0.817416	1.61977	-0.326556	LRPAP1;PEX19;LRRK2;NOG;IFIT1;ISL1;PEX14;IFIT2;MAPK8;HEY1;ADRB3;SIN3A;ID2;TDG;DVL1;HABP4;NEK2;NKX3-1;MAPK3
negative regulation of proteasomal protein catabolic process (GO:1901799)	8/55	0.65901	0.966939	9.71821	-0.326727	CDC20;SHH;BAG5;GIPC1;UBE2D1;PSMF1;ANAPC11;MAD2L1
regulation of viral process (GO:0050792)	24/152	0.565357	0.939964	5.28298	-0.327089	SRPK2;RNASEL;TRIM62;SMARCB1;BTBD17;TAF11;RAD23A;HS3ST5;ADARB1;IFIT1;GTF2H4;PML;SRPK1;CDK9;FAM111A;TNIP1;VAPB;POLR2C;BCL2;CHMP3;NELFB;POLR2I;TRIM32;NELFE
phosphatidylinositol biosynthetic process (GO:0006661)	17/81	0.192061	0.788528	1.37687	-0.327128	CDS1;PIGU;PGAP3;PTEN;PIGZ;PIK3R2;PIK3R1;CWH43;PIK3CG;PIK3R6;MTMR7;PIK3R5;INPP4A;INPP4B;INPP5D;PIP5K1C;CDIPT
positive regulation of transmembrane receptor protein serine/threonine kinase signaling pathway (GO:0090100)	14/73	0.314785	0.901692	3.16262	-0.327276	SMAD2;FOXD1;CITED1;CITED2;TGFB3;TGFB1I1;ILK;ACVR1B;CYR61;STK11;ING2;GIPC1;CSNK2B;HES5
regulation of TOR signaling (GO:0032006)	12/46	0.0973747	0.629255	0.706605	-0.327312	GSK3A;PRKAA2;RELN;DEPTOR;RRAGD;TBC1D7;AKT1S1;TNFAIP8L1;TSC1;LAMTOR3;FBXO9;LAMTOR5
leukocyte proliferation (GO:0070661)	10/89	0.894415	0.970598	10.9707	-0.327395	CD86;MEF2C;PTPRC;IMPDH1;PLCL2;BCL2;ITGAL;PSMB10;PIK3CG;WNT4
response to hydrogen peroxide (GO:0042542)	19/95	0.225275	0.817416	1.62518	-0.327648	OSER1;GPX1;LIG1;DUSP1;GPX3;SPHK1;BNIP3;LPO;GLRX2;APTX;HDAC6;GNAO1;PPP2CB;MAPK8;CYP11A1;BCL2;STAT6;BAK1;MAP3K5
regulation of cellular ketone metabolic process (GO:0010565)	28/178	0.572842	0.941214	5.41393	-0.328	ABCD2;PRKAA2;INSIG1;BRCA1;NR3C1;OAZ2;PSMB10;PSMD8;MAPK9;STK11;ATCAY;AKT2;FAM132B;PSMD3;AKT1;PSMF1;WNT4;PDK1;NR1H2;MID1IP1;NR1D1;PDP1;PSMA5;KAT2A;PSMC5;FABP3;PPARG;AVP
regulation of leukocyte chemotaxis (GO:0002688)	7/68	0.909576	0.974106	12.5039	-0.328046	CREB3;C1QBP;MMP28;VEGFB;C3AR1;VEGFC;NCKAP1L
positive regulation of cellular component movement (GO:0051272)	47/296	0.554727	0.9357	4.94367	-0.328559	ITGB3;SEMA3A;ILK;ALOX12;PIK3R1;ACVR1B;CORO1A;CYR61;HDAC6;SRPX2;MIEN1;RELN;AKT2;C1QBP;STMN1;GCNT2;C3AR1;AKT1;ITGAV;NCKAP1L;DRD1;TAC1;HRAS;BCAS3;STAT5B;SUN2;DMTN;SEMA6A;SPHK1;HGF;VEGFB;VEGFC;TACR1;IGF1;ELP5;MAPK14;PTK2;PTP4A1;CREB3;PTPRC;NUMB;BCL2;CDH13;LGR6;MET;TRIM32;HBEGF
regulation of DNA binding (GO:0051101)	10/77	0.781697	0.966939	9.77793	-0.328735	ACD;HEY1;SIN3A;ID2;CSNK2B;HABP4;NEK2;IGF1;ISL1;NME1
response to nutrient (GO:0007584)	26/163	0.546229	0.9357	4.95719	-0.329457	BECN1;PTEN;TNFRSF11B;GNAI2;TXN2;CYP11A1;HLCS;OXCT1;UCP3;ENSA;LIPG;SPP1;ARSA;MEF2C;GPX1;HMGCS1;ACSL6;SSTR1;SSTR2;ASS1;SFRP1;SFRP2;ERCC1;HAT1;PPARG;SLC27A4
hemopoiesis (GO:0030097)	11/95	0.88392	0.96954	10.6506	-0.329465	LYL1;MEIS1;TAL1;GLRX5;ERCC1;TACC3;PGM3;CRIP2;CD34;ZFP36L2;PBX1
regulation of defense response to virus (GO:0050688)	15/77	0.287926	0.885859	2.71898	-0.329533	IFIT1;TMEM173;PML;CREB3;HCK;CD4;PPM1B;SIN3A;PACS1;C1QBP;ELMO1;ATP6V1H;B2M;AP2M1;BIRC3
antigen processing and presentation of exogenous peptide antigen via MHC class I (GO:0042590)	10/79	0.805007	0.966939	9.81132	-0.329857	PSMA5;PSMD8;PSMC5;FCER1G;PSMD3;ITGAV;PSMF1;B2M;UBA52;PSMB10
regulation of glucose metabolic process (GO:0010906)	17/94	0.366218	0.908093	3.42327	-0.330031	GSK3A;PGAM1;RORA;IGF1;NR1D1;ADRA1B;NR3C1;PPP1CA;PPP1R3G;PPP1R3F;STK11;KAT2A;AKT2;PPP1R3D;AKT1;COX11;PDK1
negative regulation of cytoskeleton organization (GO:0051494)	20/101	0.229277	0.817416	1.63708	-0.330047	FHOD3;SPTBN5;DMTN;MID1IP1;TWF2;STMN2;SHROOM2;KATNB1;BRCA1;ARHGAP6;CORO1A;NUBP1;HDAC6;CCNB1;STMN1;PICK1;NEK2;VILL;GAS2L1;TMSB10
regulation of stem cell proliferation (GO:0072091)	11/86	0.80373	0.966939	9.83244	-0.330567	FBXW4;SHH;SMARCD3;MYCN;PTPRC;FGF9;LRRK2;SIX3;VEGFC;DRD2;FOXP2
regulation of tissue remodeling (GO:0034103)	8/58	0.710568	0.966939	9.83519	-0.33066	INPP4B;SFRP1;ITGB3;INPP5D;SPP1;TNFRSF11B;CARTPT;PML
embryonic organ morphogenesis (GO:0048562)	19/121	0.574709	0.943339	5.67058	-0.330762	SMAD2;DLX2;CITED2;SATB2;TCF7;NOG;WNT9A;OVOL2;TBX15;DLG1;RBP4;SHH;MYCN;TH;ID2;ALX3;RARB;ALX4;KDM6A
anatomical structure homeostasis (GO:0060249)	35/208	0.427762	0.908093	3.43982	-0.331627	SASH3;PRIM2;LPCAT1;SCX;LDB2;CORO1A;PTHLH;CTGF;STK11;FGGY;CTSK;POLD1;GCNT2;NBN;CD34;B2M;RFC5;ACD;RFC3;CXADR;RFC4;LIG1;RFC2;NSMCE2;GPR55;RPA2;SGCZ;RPE65;RBP4;RAD51D;P2RX4;TYRO3;TLR9;BCL2;PFKM
DNA damage response, signal transduction by p53 class mediator resulting in cell cycle arrest (GO:0006977)	9/67	0.742241	0.966939	9.86931	-0.331807	PSMD8;PSMA5;PSMC5;PCBP4;PSMD3;PSMF1;UBA52;PSMB10;PML
glucose transport (GO:0015758)	7/68	0.909576	0.974106	12.6782	-0.332619	G6PC3;NUP62;AKT1;DRD1;SLC2A4;SLC2A5;SLC2A8
organelle assembly (GO:0070925)	46/278	0.450857	0.908093	3.45037	-0.332644	FHOD3;BECN1;NIP7;PCDH15;LRRC6;SNX10;CORO1A;CENPA;MYLK3;PQBP1;ABLIM1;MAP1LC3A;ABLIM3;C1QBP;DZIP1L;BBS9;NEK2;STRA13;CD34;ATP6V1D;SAC3D1;MAP9;ATG5;TMOD1;PLK4;CENPT;MEF2C;CENPW;NEK7;ATG9A;ATG13;ZPBP;KLHL41;HAUS1;IFT20;GPR162;TBC1D20;CENPH;KIFC1;ATG16L1;CEP83;TCAP;TBPL1;ULK2;B9D2;ATP6V0D1
regulation of actin filament length (GO:0030832)	19/123	0.60084	0.945807	5.97184	-0.332734	FHOD3;SPTBN5;DMTN;PLEK;TWF2;SHROOM2;ARPC5L;CORO1A;CIT;PREX1;HCK;DLG1;GRB2;EVL;NCKAP1L;VILL;TMSB10;ARF6;NCK1
regulation of striated muscle contraction (GO:0006942)	13/54	0.128282	0.701317	0.938685	-0.333042	CAMK2D;PDE4D;ADRB1;ATP1A1;ADRA1B;PIK3CG;CTGF;RGS2;P2RX4;PDE4B;SCN5A;CALM1;KCNJ2
sulfur compound metabolic process (GO:0006790)	51/314	0.49479	0.920981	4.04633	-0.333078	B4GALT2;HEXB;TECR;HS6ST2;THTPA;PCMT1;SULT4A1;CSGALNACT1;HS3ST3B1;ACOT9;GPX1;GLCE;OMD;ACSL6;ACSL5;GLRX2;SLC5A6;ACLY;IMPAD1;ETHE1;SUCLG2;MVD;B4GALT7;B4GALT5;MVK;SDC2;GSTT1;LPO;MAT2B;EXTL2;HLCS;MICAL1;SPOCK3;PMVK;CHSY3;EXTL3;MPST;STAT5A;STAT5B;GOT1;B3GAT3;GSR;B3GALT6;HS3ST5;IGF1;EXT1;PNKD;CSPG5;HPSE;FMOD;CDO1
positive regulation of response to wounding (GO:1903036)	21/130	0.526966	0.9357	5.01168	-0.333079	STAT5A;STAT5B;FCER1G;DMTN;PTGER3;PLEK;PDE2A;VEGFB;TNFRSF11A;PIK3CG;CX3CL1;IL17RA;TNIP1;TLR9;TLR7;HPSE;TAC1;HRAS;HBEGF;IDO1;NDEL1
positive regulation of ERK1 and ERK2 cascade (GO:0070374)	20/115	0.408568	0.908093	3.45768	-0.333348	NTRK1;FBXW7;C5AR1;GPR55;VEGFB;ARRB1;MIF;HTR2A;TNFRSF11A;PRKCZ;CTGF;ADCYAP1;BMPER;PRKCDBP;GCNT2;SPRY2;DRD2;FGFR3;HRAS;MAPK3
positive regulation of ligase activity (GO:0051351)	18/92	0.25814	0.843073	1.95385	-0.333526	FBXW7;MID1IP1;PTEN;UBE2D1;PSMB10;ANAPC11;CDC20;PSMA5;PSMD8;FZR1;PINK1;PSMC5;CCNB1;UBE2S;PSMD3;PIN1;PSMF1;UBA52
positive regulation of viral process (GO:0048524)	15/81	0.348603	0.908093	3.4624	-0.333804	SRPK2;SMARCB1;TAF11;RAD23A;ADARB1;IFIT1;GTF2H4;SRPK1;CDK9;VAPB;POLR2C;CHMP3;NELFB;POLR2I;NELFE
embryonic appendage morphogenesis (GO:0035113)	13/86	0.625687	0.954824	7.22424	-0.333961	FBXW4;CRABP2;DLX5;DLX6;WNT9A;PBX1;SHH;MYH3;FGF9;ALX3;RARB;ALX4;SP8
embryonic limb morphogenesis (GO:0030326)	13/86	0.625687	0.954824	7.22778	-0.334124	FBXW4;CRABP2;DLX5;DLX6;WNT9A;PBX1;SHH;MYH3;FGF9;ALX3;RARB;ALX4;SP8
signal transduction involved in mitotic G1 DNA damage checkpoint (GO:0072431)	9/68	0.756263	0.966939	9.94881	-0.33448	PSMA5;PSMD8;PSMC5;PCBP4;PSMD3;PSMF1;UBA52;PSMB10;PML
histone lysine methylation (GO:0034968)	8/58	0.710568	0.966939	9.95081	-0.334547	SETD3;SUV39H1;SMYD2;SETMAR;CHD5;SMYD1;SMYD3;KDM6A
intracellular signal transduction involved in G1 DNA damage checkpoint (GO:1902400)	9/68	0.756263	0.966939	9.95117	-0.334559	PSMA5;PSMD8;PSMC5;PCBP4;PSMD3;PSMF1;UBA52;PSMB10;PML
icosanoid metabolic process (GO:0006690)	11/88	0.824419	0.966939	9.95189	-0.334583	GPX1;PTGIS;PTGES2;PNPLA8;SPHK1;ALOX12;MIF;PTGDS;MGLL;PTGS1;PTGES
fatty acid derivative metabolic process (GO:1901568)	11/88	0.824419	0.966939	9.95381	-0.334648	PTGIS;GPX1;PTGES2;PNPLA8;SPHK1;ALOX12;MIF;PTGDS;MGLL;PTGS1;PTGES
cellular polysaccharide metabolic process (GO:0044264)	17/81	0.192061	0.788528	1.40881	-0.334716	CSGALNACT1;EPM2A;GSK3A;COLGALT2;CMAS;PYGM;ADRB1;NR1D1;MAT2B;PPP1CA;EXT1;PPP1R2;AKT2;PPP1R3D;AKT1;CALM1;UBA52
regulation of coagulation (GO:0050818)	10/85	0.863778	0.96954	10.8247	-0.334851	FCER1G;DMTN;PLAU;ADAMTS18;PLEK;HS3ST5;ALOX12;HPSE;ASIC2;CD34
ribonucleoside triphosphate biosynthetic process (GO:0009201)	8/58	0.710568	0.966939	9.96491	-0.335021	MT-ATP6;VPS9D1;ATP5D;CHCHD10;CTPS2;ATP1A1;MT-ATP8;NME1
pyrimidine-containing compound metabolic process (GO:0072527)	15/81	0.348603	0.908093	3.48089	-0.335586	CDA;MBD4;CTPS2;CRMP1;DCK;NME1;SMUG1;THTPA;NT5E;DPYSL4;TDG;DPYSL2;CMPK1;CMPK2;TBPL1
camera-type eye development (GO:0043010)	8/58	0.710568	0.966939	9.98402	-0.335663	RCN1;SHH;FZD5;SHROOM2;HSF4;FOXP2;ARHGAP35;HES5
response to transition metal nanoparticle (GO:1990267)	13/106	0.856463	0.967026	10.0287	-0.336265	ARSA;LRRK2;PTEN;ASS1;SLC6A3;IL1A;CCNB1;TH;ATP5D;BCL2;DRD2;PAM;KCNK3
thyroid gland development (GO:0030878)	1/19	0.949311	0.99099	37.1782	-0.336506	SHH
regulation of membrane depolarization (GO:0003254)	10/34	0.0744789	0.583813	0.625475	-0.336615	CAMK2D;PPP2R3C;LRRK2;BCL2;ALOX12;CCK;GPD1L;SCN5A;FGF12;SCN1B
signal transduction involved in mitotic DNA integrity checkpoint (GO:1902403)	9/69	0.769743	0.966939	10.0252	-0.337049	PSMA5;PSMD8;PSMC5;PCBP4;PSMD3;PSMF1;UBA52;PSMB10;PML
positive regulation of lymphocyte proliferation (GO:0050671)	20/115	0.408568	0.908093	3.49828	-0.337262	STAT5A;CD86;SASH3;STAT5B;MEF2C;DHPS;ADK;MIF;IGF1;TACR1;ITGAL;CORO1A;SHH;PTPRC;BCL2;NCKAP1L;IL12A;TAC1;CD276;NCK1
signal transduction involved in mitotic cell cycle checkpoint (GO:0072413)	9/69	0.769743	0.966939	10.0324	-0.337288	PSMA5;PSMD8;PSMC5;PCBP4;PSMD3;PSMF1;UBA52;PSMB10;PML
granulocyte migration (GO:0097530)	13/55	0.139627	0.725817	1.05267	-0.337336	FCER1G;CXADR;PDE4D;C5AR1;VAV1;PIK3CG;CX3CL1;PREX1;HRH1;SPP1;PDE4B;NCKAP1L;PIP5K1C
signal transduction involved in mitotic DNA damage checkpoint (GO:1902402)	9/69	0.769743	0.966939	10.0346	-0.337365	PSMA5;PSMD8;PSMC5;PCBP4;PSMD3;PSMF1;UBA52;PSMB10;PML
positive regulation of alpha-beta T cell activation (GO:0046635)	7/48	0.653839	0.966939	10.0464	-0.337761	CD86;SASH3;SHH;PTPRC;NCKAP1L;IL12A;PRKCZ
ovulation cycle process (GO:0022602)	15/78	0.302801	0.885859	2.79249	-0.338441	ROBO2;STAT5A;STAT5B;PCYT1B;ARRB1;FOXO3;ESR1;ADCYAP1;IMMP2L;GPR149;CMPK1;BCL2;PGR;PAM;BCL2L1
regulation of kidney development (GO:0090183)	7/52	0.726106	0.966939	10.1063	-0.339773	EGR1;SHH;FOXD1;CITED1;BASP1;NOG;WNT4
interaction with host (GO:0051701)	18/92	0.25814	0.843073	1.99259	-0.340139	GUCY1A3;UVRAG;ATP6V0B;TUSC2;ITGB3;IFIT1;CD4;TNIP1;VAPB;ATP6V1B2;ATP6V1H;TLR7;ITGAV;ATP6V0D1;ATP6V1E1;ATP6V1D;BCL2L1;ATP6V1C2
regulation of chromatin modification (GO:1903308)	18/102	0.395491	0.908093	3.52885	-0.340209	CAMK2D;SPI1;WBP2;CTBP1;ARID5A;NAP1L2;ARRB1;BRCA1;PML;CDK9;MAPK8;CCNB1;ZNHIT1;SIN3A;CHEK1;TAF7;JDP2;MAPK3
epithelial cell differentiation (GO:0030855)	50/303	0.453792	0.908093	3.52911	-0.340235	THRB;CITED1;TGFB1I1;SCX;GLI1;HEY1;BASP1;CASP3;AKT2;SIX3;AKT1;CD34;TGM3;CTSB;MEF2C;PIH1D1;NRG1;NUMB;FAM20C;PPARG;ALDOC;IRF6;RHCG;USP13;DLX5;DLX6;EVPL;PTHLH;CRHR1;SCEL;BLOC1S6;FZR1;SCUBE1;CUX1;CYP11A1;PSAP;WNT1;HES5;WNT4;STAT5A;FN3K;CDSN;FZD2;MYO5A;IGF1;AIMP2;PTK7;ID2;BCL2;CCM2
amine metabolic process (GO:0009308)	23/134	0.41911	0.908093	3.53723	-0.341018	DMGDH;CDS1;PCYT1B;GOT1;PNPLA8;PLA2G4E;CHAT;DHPS;LPCAT1;AZIN2;TRH;PLA2G6;OAZ2;PLB1;AGMAT;SRM;PLA2G15;PHOSPHO1;LPCAT4;SMPD1;AFMID;SMPDL3B;IDO1
nucleotide biosynthetic process (GO:0009165)	34/208	0.491385	0.920981	4.14357	-0.341082	GUCY1B3;UXS1;AK1;ADK;ADCY2;UAP1;ADM;ATP1A1;PPCDC;ADCY5;MT-ATP6;NPPC;PPAT;ATP5D;AFMID;PGM3;GUCY1A3;VPS9D1;RRM2;GFPT2;CHCHD10;CTPS2;NMNAT3;NMNAT2;DCK;MT-ATP8;NME1;ADORA2A;IMPDH1;ADSSL1;CMPK1;TBPL1;CMPK2;GARS
epithelial to mesenchymal transition (GO:0001837)	7/50	0.691338	0.966939	10.1555	-0.34143	EOMES;HEYL;HEY1;HGF;NOG;RTN4;WNT4
regulation of protein polymerization (GO:0032271)	20/127	0.569995	0.939964	5.5156	-0.341491	FHOD3;SPTBN5;DMTN;TWF2;ARPC5L;STMN2;CORO1A;PREX1;HCK;DLG1;RGS2;STMN1;GRB2;EVL;NCKAP1L;VILL;MAPT;TMSB10;ARF6;NCK1
negative regulation of cell motility (GO:2000146)	28/170	0.4829	0.920981	4.14923	-0.341548	HDAC5;CITED2;SEMA3A;PTEN;ILK;PTPRM;LDLRAD4;THY1;ADARB1;PTPRK;SHH;ACVR1C;DACH1;MMP28;DRD2;WNT4;OSBPL8;NOG;TPM1;RNF41;OLFM1;SFRP1;SFRP2;CSNK2B;BCL2;PIN1;EVL;PLCB1
purine ribonucleotide biosynthetic process (GO:0009152)	20/126	0.556982	0.938135	5.35501	-0.341979	GUCY1A3;GUCY1B3;VPS9D1;AK1;ADK;CHCHD10;ADM;ADCY2;ATP1A1;MT-ATP8;PPCDC;ADCY5;NME1;MT-ATP6;NPPC;ADORA2A;IMPDH1;PPAT;ATP5D;ADSSL1
kidney epithelium development (GO:0072073)	12/62	0.324084	0.90671	3.4992	-0.342687	SMAD2;ROBO2;SMAD1;TFAP2B;HEYL;SFRP1;CALB1;BMPER;TSHZ3;SMAD9;RARB;CD34
positive regulation of adaptive immune response (GO:0002821)	8/74	0.89642	0.971862	12.0183	-0.343017	SASH3;FCER1G;PTPRC;TBX21;STAT6;IL12A;B2M;PRKCZ
negative regulation of cysteine-type endopeptidase activity involved in apoptotic process (GO:0043154)	15/69	0.179508	0.77518	1.34696	-0.343018	IGBP1;TFAP2B;GPX1;HGF;ARRB1;DHCR24;WNT9A;RPS6KA3;SFRP2;ADORA2A;MICAL1;RPS6KA1;AKT1;AVP;LAMTOR5
embryonic skeletal system morphogenesis (GO:0048704)	10/81	0.826417	0.966939	10.2117	-0.343317	SMAD2;TBX15;DLG1;DLX2;MYCN;SATB2;NOG;ALX3;ALX4;WNT9A
protein localization to organelle (GO:0033365)	64/396	0.503713	0.920981	4.17238	-0.343453	ZFYVE9;LRRK2;SNX10;HTR2A;TOMM20;IPO5;SHH;IPO9;FGF9;TIMM17B;RPLP2;PMPCA;KPNA2;FBXO7;AIP;TIMM23;TIMM22;GPR162;PEX7;OBSCN;PACS1;PEX5;RAB35;CRY2;UBA52;ARF6;TOMM40;RPL10;ARL1;ADRB1;PIK3R1;MFF;CENPA;TIMM50;ARFRP1;MAPK9;DVL1;LMNA;BAG1;DRD1;ATP6V1D;CNTLN;OSBPL8;SEC16B;ACD;PEX19;TGFB3;PDE2A;CRIPT;SRP68;POU2F2;PEX12;GFER;PEX14;PML;IFT20;TIMM10B;SPCS3;VAPA;TOMM70A;CEP83;HDGF;TOMM5;LAMTOR5
lymphocyte proliferation (GO:0046651)	10/81	0.826417	0.966939	10.224	-0.343732	CD86;MEF2C;PTPRC;IMPDH1;PLCL2;BCL2;ITGAL;PSMB10;PIK3CG;WNT4
protein deubiquitination (GO:0016579)	12/80	0.633899	0.954824	7.44798	-0.344304	USP13;CYLD;KAT2A;UCHL1;USP5;OTULIN;USP2;EIF3F;OTUD1;ATXN7L3;UCHL5;BAP1
regulation of interleukin-8 production (GO:0032677)	5/52	0.911072	0.975394	13.8288	-0.344523	DDIT3;TLR9;ARRB1;TLR7;BCL10
regulation of hemostasis (GO:1900046)	9/79	0.875932	0.96954	11.1456	-0.344777	FCER1G;DMTN;PLAU;ADAMTS18;PLEK;ALOX12;HPSE;ASIC2;CD34
regulation of blood coagulation (GO:0030193)	9/79	0.875932	0.96954	11.1479	-0.344849	FCER1G;DMTN;PLAU;ADAMTS18;PLEK;ALOX12;HPSE;ASIC2;CD34
regulation of DNA replication (GO:0006275)	19/118	0.534414	0.9357	5.18928	-0.344882	CDT1;ACD;PID1;SHC1;FBXW7;TGFB3;GMNN;WRNIP1;IGF1;GLI1;PML;PPP2CA;CDK9;PPP2R1A;PDGFC;PPARG;NBN;HRAS;ILKAP
lung development (GO:0030324)	15/82	0.364177	0.908093	3.58094	-0.345231	SMAD2;RAB3A;TSHZ3;FBXW7;GLI1;FSTL3;PPP1CA;CTGF;RBP4;SHH;MYCN;CUX1;CRH;EIF4EBP1;CFTR
glycosaminoglycan catabolic process (GO:0006027)	6/60	0.909669	0.974106	13.1722	-0.345579	SDC2;HEXB;OMD;CSPG5;HPSE;FMOD
positive regulation of epithelial cell migration (GO:0010634)	12/79	0.618261	0.954824	7.48639	-0.34608	BCAS3;SRPX2;ITGB3;AKT1;VEGFC;ALOX12;TACR1;MAPK14;TAC1;MET;HDAC6;HBEGF
B cell differentiation (GO:0030183)	12/80	0.633899	0.954824	7.49143	-0.346313	TPD52;NTRK1;HDAC5;LYL1;KLF6;PTPRC;PLCL2;BLNK;PIK3R1;POU2F2;ITFG2;TSHR
regulation of leukocyte apoptotic process (GO:2000106)	9/71	0.795084	0.966939	10.3037	-0.346411	STAT5A;PRELID1;MEF2C;FCER1G;PTEN;ZC3H8;MIF;BCL10;IDO1
positive regulation of protein polymerization (GO:0032273)	9/69	0.769743	0.966939	10.3102	-0.346631	HCK;DLG1;RGS2;NCKAP1L;EVL;GRB2;MAPT;ARF6;NCK1
membrane fusion (GO:0061025)	16/89	0.380455	0.908093	3.60823	-0.347862	NAPA;SAMD9L;SNAPIN;CAV2;STX8;DYSF;PLD6;MFF;GNAI1;BLOC1S6;VAPA;OTOF;BAK1;ATG7;VAMP2;VTI1B
cell morphogenesis (GO:0000902)	33/204	0.514559	0.927029	4.5944	-0.348118	CITED1;ITGB3;LST1;ILK;TFCP2L1;RTN4;PSMB10;RELN;HEY1;HRH2;CDH1;BASP1;DACT2;ITGAV;SOX6;EPHB3;WNT4;EOMES;MEF2C;JUP;HGF;STRADB;NOG;ESRRB;SHROOM2;NRG1;MAPK14;SRCIN1;HEYL;TBC1D20;RILPL1;TYRO3;MET
negative regulation of intrinsic apoptotic signaling pathway (GO:2001243)	14/75	0.346637	0.908093	3.61153	-0.348181	IVNS1ABP;URI1;GPX1;MIF;MAPK8IP1;PINK1;ING2;BAG5;SFRP2;BCL2;AKT1;TRIM32;TPT1;BCL2L1
regulation of tumor necrosis factor superfamily cytokine production (GO:1903555)	9/80	0.883911	0.96954	11.2636	-0.348429	CD86;SASH3;FCER1G;MC1R;TLR9;TNFRSF8;PIK3R1;ISL1;CD34
regulation of epithelial cell proliferation (GO:0050678)	43/258	0.436868	0.908093	3.61806	-0.34881	DLX5;ITGB3;DLX6;C5AR1;PTEN;PTPRM;NRARP;PTPRK;PHB2;EFNB2;STK11;SHH;HRH3;FGF9;CDH1;AKT1;SCN5A;HRAS;NKX3-1;WNT10B;MEF2C;GPX1;CAV2;FBXW7;TNFSF12;ATPIF1;NOG;VASH2;VEGFB;VEGFC;CASK;IGF1;TACR1;FOXP2;NME1;OVOL2;DLG1;SFRP1;SFRP2;CDH13;PGR;VIP;FGFR3
positive regulation of phosphatidylinositol 3-kinase signaling (GO:0014068)	7/51	0.709069	0.966939	10.3897	-0.349304	RELN;HGF;PTPN6;IGF1;PIK3AP1;PTK2;NKX3-1
cellular response to tumor necrosis factor (GO:0071356)	11/89	0.834125	0.966939	10.3928	-0.349408	IKBKB;MAPK9;SFRP1;PID1;KCNJ11;CYP11A1;TNFRSF19;BRCA1;TNFRSF11A;ASS1;NKX3-1
nucleotide-excision repair (GO:0006289)	16/75	0.186111	0.77518	1.37309	-0.34967	RFC5;DCLRE1A;RFC3;RFC4;LIG1;RFC2;RPA2;RAD23A;FANCC;RAD23B;GTF2H4;POLD1;ERCC1;POLR2C;ERCC8;POLR2I
sulfur compound biosynthetic process (GO:0044272)	24/145	0.480152	0.920981	4.24898	-0.349759	MPST;B4GALT2;HS3ST3B1;CSGALNACT1;GOT1;B3GAT3;GLCE;TECR;OMD;ACSL6;ACSL5;B3GALT6;IGF1;MAT2B;EXT1;ACLY;PNKD;EXTL2;CSPG5;CHSY3;CDO1;FMOD;EXTL3;B4GALT5
renal system process (GO:0003014)	9/71	0.795084	0.966939	10.4098	-0.349979	TFAP2B;SLC22A6;ADORA2A;PRKRIP1;BCL2;ADRB1;OXT;DRD2;CD34
regulation of tyrosine phosphorylation of Stat5 protein (GO:0042522)	1/19	0.949311	0.99099	38.711	-0.35038	IGF1
positive regulation of cell cycle (GO:0045787)	46/278	0.450857	0.908093	3.63467	-0.350411	CITED2;PTEN;KCNA5;BRCA1;PSMB10;CTGF;PSMD8;CCNB1;RACGAP1;PCBP4;SIN3A;PSMD3;FNTB;EIF4EBP1;AKT1;PSMF1;DRD2;WNT4;NKX3-1;SRPK2;STAT5A;PLK4;WNT10B;STAT5B;DUSP3;SPHK1;NSMCE2;USP2;ASNS;KIF23;IGF1;PBX1;PML;PSMA5;IL1A;PSMC5;TAL1;GIPC1;ID2;SPDYA;MAPRE3;PLCB1;EIF4G3;UBA52;TRIM32;MAD2L1
cellular monovalent inorganic cation homeostasis (GO:0030004)	7/48	0.653839	0.966939	10.4373	-0.350904	TFAP2B;C7;ATP6V1H;ATP1A1;SLC4A3;KCNJ2;CFTR
sensory perception of smell (GO:0007608)	8/61	0.756724	0.966939	10.4471	-0.351233	FZD2;OMP;GNAL;GRM8;NCAM2;CNGA4;DRD2;SLC6A3
cellular iron ion homeostasis (GO:0006879)	13/67	0.311165	0.899697	3.32517	-0.351461	STEAP3;ATP6V0B;NDFIP1;MFI2;MCOLN1;NUBP1;FAM132B;ATP6V1B2;ATP6V1H;ATP6V1E1;ATP6V0D1;ATP6V1D;ATP6V1C2
activation of NF-kappaB-inducing kinase activity (GO:0007250)	1/19	0.949311	0.99099	38.8671	-0.351793	IKBKG
muscle adaptation (GO:0043500)	2/28	0.933559	0.985681	24.4078	-0.352032	MEF2C;TCAP
intrinsic apoptotic signaling pathway by p53 class mediator (GO:0072332)	7/48	0.653839	0.966939	10.4724	-0.352084	WWOX;STK11;SHISA5;E2F1;NUPR1;PML;PHLDA3
signal transduction involved in DNA integrity checkpoint (GO:0072401)	9/71	0.795084	0.966939	10.476	-0.352203	PSMA5;PSMD8;PSMC5;PCBP4;PSMD3;PSMF1;UBA52;PSMB10;PML
signal transduction involved in DNA damage checkpoint (GO:0072422)	9/71	0.795084	0.966939	10.4869	-0.352571	PSMA5;PSMD8;PSMC5;PCBP4;PSMD3;PSMF1;UBA52;PSMB10;PML
telomere maintenance (GO:0000723)	12/62	0.324084	0.90671	3.60242	-0.352795	RFC5;PRIM2;ACD;RFC3;RAD51D;RFC4;LIG1;RFC2;POLD1;NSMCE2;RPA2;NBN
regulation of cellular amino acid metabolic process (GO:0006521)	8/62	0.77089	0.966939	10.4975	-0.352928	PSMD8;PSMA5;PSMC5;ATCAY;PSMD3;PSMF1;PSMB10;OAZ2
aminoglycan metabolic process (GO:0006022)	28/171	0.49433	0.920981	4.28993	-0.35313	B4GALT2;ITIH3;HS3ST3A1;SDC2;HEXB;HS6ST2;HS2ST1;SPOCK3;GCNT2;AKT1;CHSY3;CSGALNACT1;HS3ST3B1;B3GAT3;GLCE;HGF;OMD;B3GALT6;HS3ST5;IGF1;HS3ST2;EXT1;IMPAD1;CSPG5;HPSE;FMOD;B4GALT7;B4GALT5
ER to Golgi vesicle-mediated transport (GO:0006888)	6/60	0.909669	0.974106	13.4651	-0.353264	TBC1D20;ATL2;GOPC;SEC22B;YKT6;ERGIC1
regulation of carbohydrate metabolic process (GO:0006109)	24/145	0.480152	0.920981	4.29341	-0.353417	GSK3A;PRKAA2;PGAM1;PLEK;PRKAG1;RORA;HTR2A;IGF1;NR1D1;ADRA1B;NR3C1;PPP1CA;PPP1R3G;PPP1R3F;STK11;HRH1;KAT2A;AKT2;PPP1R3D;GAPDHS;AKT1;COX11;IER3;PDK1
mononuclear cell proliferation (GO:0032943)	10/83	0.845982	0.966939	10.5214	-0.35373	CD86;MEF2C;PTPRC;IMPDH1;PLCL2;BCL2;ITGAL;PSMB10;PIK3CG;WNT4
regulation of monooxygenase activity (GO:0032768)	7/49	0.672923	0.966939	10.5291	-0.353988	LYPLA1;AKT1;NOSIP;PRKG2;CALM1;GLA;ESR1
columnar/cuboidal epithelial cell differentiation (GO:0002065)	7/51	0.709069	0.966939	10.5326	-0.354105	USP13;BLOC1S6;MEF2C;CITED1;BCL2;MYO5A;WNT4
cellular response to retinoic acid (GO:0071300)	12/62	0.324084	0.90671	3.61589	-0.354114	RXRB;WNT10B;WNT6;LTK;BRINP2;MEF2C;PTK7;TESC;TWF2;FZD10;WNT9A;BRINP3
myeloid leukocyte migration (GO:0097529)	14/76	0.362795	0.908093	3.67479	-0.354279	FCER1G;CXADR;PDE4D;C5AR1;TNFRSF11A;PIK3CG;CX3CL1;VAV1;PREX1;HRH1;SPP1;PDE4B;NCKAP1L;PIP5K1C
regulation of membrane protein ectodomain proteolysis (GO:0051043)	1/19	0.949311	0.99099	39.1537	-0.354386	PACSIN3
positive regulation of T cell proliferation (GO:0042102)	15/83	0.37986	0.908093	3.67606	-0.354402	CD86;STAT5A;SASH3;STAT5B;DHPS;ADK;IGF1;ITGAL;CORO1A;SHH;PTPRC;NCKAP1L;IL12A;NCK1;CD276
blood vessel development (GO:0001568)	17/85	0.24118	0.839589	2.02864	-0.354693	MEF2C;FZD5;LAMA4;SPHK1;VEGFB;CYR61;OVOL2;SOCS3;NSDHL;SHH;SPINT1;HEY1;AKT1;PLCD3;JUNB;PLCD1;NKX3-1
regulation of fibroblast migration (GO:0010762)	1/19	0.949311	0.99099	39.1955	-0.354764	DMTN
anaphase-promoting complex-dependent proteasomal ubiquitin-dependent protein catabolic process (GO:0031145)	16/82	0.277399	0.867071	2.48892	-0.355006	UBE2D1;PSMB10;ANAPC11;CIT;PSMA5;PSMD8;CDC20;FZR1;PSMC5;CCNB1;PTTG1;UBE2S;PSMD3;PSMF1;UBA52;MAD2L1
regulation of oxidoreductase activity (GO:0051341)	9/77	0.858633	0.968583	11.1288	-0.355248	LYPLA1;LRRK2;AKT1;NOSIP;PRKG2;CALM1;GLA;ESR1;HDAC6
antigen processing and presentation of peptide or polysaccharide antigen via MHC class II (GO:0002504)	15/96	0.582147	0.945807	6.37626	-0.355267	FCER1G;DCTN1;UNC93B1;DCTN3;KIF23;KLC1;DYNLL2;ACTR1A;KLC2;ACTR1B;RACGAP1;KIF5A;OSBPL1A;KIFAP3;AP2M1
striated muscle tissue development (GO:0014706)	13/85	0.610486	0.95149	7.14937	-0.355511	IGSF8;MEF2C;PTEN;MYL6B;NRG1;MAPK14;FOXP2;SHH;RBP4;ID2;MSC;RXRG;MET
digestive system process (GO:0022600)	7/51	0.709069	0.966939	10.5832	-0.355808	CHRM3;RBP4;CCKBR;HRH2;NPC1L1;TLR9;LDLR
embryonic axis specification (GO:0000578)	10/34	0.0744789	0.583813	0.661329	-0.355911	SMAD2;MESP2;STIL;FZD5;CITED1;COBL;NRARP;WNT1;CXXC4;KDM6A
smooth muscle contraction (GO:0006939)	12/47	0.107616	0.647547	0.819011	-0.355913	CHRM3;DLG1;TSHZ3;PDE4D;RAP1GDS1;HTR1D;HTR2A;TACR1;DRD1;PLA2G6;DRD2;SSTR2
granulocyte chemotaxis (GO:0071621)	13/53	0.117476	0.663907	0.86953	-0.356171	FCER1G;CXADR;PDE4D;C5AR1;PIK3CG;CX3CL1;VAV1;PREX1;HRH1;SPP1;PDE4B;NCKAP1L;PIP5K1C
response to temperature stimulus (GO:0009266)	21/122	0.42116	0.908093	3.69656	-0.356378	NTRK1;NGFR;ARPP21;TGFB1I1;TRPV2;IMMT;ADM;ADRB1;GLRX2;TRH;FOS;HTR2A;TACR1;NR2F6;IL1A;PCSK1N;ADRB3;UCP3;AKT1;PPARG;EPHB1
negative regulation of immune effector process (GO:0002698)	9/81	0.891462	0.96954	11.5249	-0.356509	PPM1B;DUSP10;NDFIP1;PTPRC;TGFB3;C1QBP;PTPN6;MASP1;IFIT1
embryonic organ development (GO:0048568)	19/119	0.547975	0.9357	5.36466	-0.356538	STIL;FZD5;CITED2;ESRRB;COBL;CYR61;PBX1;OVOL2;NSDHL;FGF9;HEY1;TAL1;ERCC1;AKT1;RARB;RBBP6;PLCD3;JUNB;PLCD1
protein N-linked glycosylation via asparagine (GO:0018279)	15/96	0.582147	0.945807	6.39916	-0.356544	B4GALT2;TUSC3;GFPT2;SRD5A3;UAP1;DHDDS;MAN1A2;DOLPP1;MGAT5;PGM3;MAN1C1;MVD;MGAT1;MGAT2;B4GALT5
regulation of alpha-beta T cell activation (GO:0046634)	8/63	0.78445	0.966939	10.6056	-0.356561	CD86;SASH3;SHH;PTPRC;ADORA2A;NCKAP1L;IL12A;PRKCZ
methionine metabolic process (GO:0006555)	1/19	0.949311	0.99099	39.3976	-0.356594	GOT1
regulation of RNA splicing (GO:0043484)	9/73	0.818301	0.966939	10.6148	-0.35687	SRPK2;RBFOX3;C1QBP;FASTK;CELF4;RBM20;RNPS1;SRPK1;PQBP1
homeostasis of number of cells (GO:0048872)	17/96	0.395635	0.908093	3.70361	-0.357058	STAT5A;SASH3;STAT5B;MEF2C;ZC3H8;FANCC;CORO1A;IKBKB;RASSF2;PPP2R3C;CASP3;PDE4B;BCL2;GCNT4;NCKAP1L;IKBKG;BAK1
nucleoside triphosphate biosynthetic process (GO:0009142)	13/69	0.344288	0.90671	3.64738	-0.357199	VPS9D1;AK1;ADK;CHCHD10;CTPS2;ATP1A1;MT-ATP8;NME1;MT-ATP6;ATP5D;CMPK1;CMPK2;TBPL1
nucleotide transport (GO:0006862)	1/19	0.949311	0.99099	39.4696	-0.357246	SLC25A19
nucleoside phosphate biosynthetic process (GO:1901293)	34/209	0.501735	0.920981	4.34176	-0.357396	GUCY1B3;UXS1;AK1;ADK;UAP1;ADCY2;ADM;ATP1A1;PPCDC;ADCY5;MT-ATP6;NPPC;PPAT;ATP5D;AFMID;PGM3;GUCY1A3;VPS9D1;RRM2;GFPT2;CHCHD10;CTPS2;NMNAT3;NMNAT2;DCK;MT-ATP8;NME1;ADORA2A;IMPDH1;ADSSL1;CMPK1;TBPL1;CMPK2;GARS
lymphocyte activation involved in immune response (GO:0002285)	9/77	0.858633	0.968583	11.2003	-0.357531	CD86;EOMES;ERCC1;PLCL2;RNF8;RORA;NBN;ITGAL;ITFG2
regulation of smoothened signaling pathway (GO:0008589)	8/63	0.78445	0.966939	10.6347	-0.35754	SFRP1;SHH;FGF9;RORA;WNT9A;GLI1;FGFR3;PRKACB
regulation of pH (GO:0006885)	7/52	0.726106	0.966939	10.638	-0.357649	SLC9A5;SLC9A6;SLC9A9;ATP6V1H;SLC4A3;RHCG;CFTR
double-strand break repair via homologous recombination (GO:0000724)	9/61	0.646937	0.961377	9.0818	-0.357724	RAD51D;LIG1;MCM8;H2AFX;NSMCE2;RPA2;NBN;BRCA1;REC8
inorganic anion transmembrane transport (GO:0098661)	17/108	0.571097	0.939964	5.78513	-0.358179	GABRQ;GABRA1;TTYH1;GABRA4;GABRA3;ANO8;GABRG3;CLCN1;GABRG1;GLRA2;GLRA3;GLRB;ANO10;SLC17A7;RHCG;GABRD;CFTR
male gonad development (GO:0008584)	17/82	0.203862	0.788935	1.51272	-0.358623	HMGCS1;CITED2;LRRC6;MEA1;ESR1;FSTL3;RBP4;SFRP1;PRDX4;SFRP2;FGF9;ERCC1;BCL2;NUPR1;BCL2L1;WNT4;NKX3-1
fatty acid oxidation (GO:0019395)	8/64	0.797408	0.966939	10.6889	-0.359363	PEX7;ABCD2;PHYH;PEX5;ALOX12;PPARG;ACOX3;MAPK14
signal transduction involved in cell cycle checkpoint (GO:0072395)	9/72	0.806954	0.966939	10.6941	-0.359536	PSMA5;PSMD8;PSMC5;PCBP4;PSMD3;PSMF1;UBA52;PSMB10;PML
regulation of biomineral tissue development (GO:0070167)	9/72	0.806954	0.966939	10.697	-0.359635	WNT6;WNT10B;PHOSPHO1;MEF2C;TGFB3;NBR1;FAM20C;WNT4;CD276
isoprenoid metabolic process (GO:0006720)	18/114	0.566105	0.939964	5.81021	-0.359732	IDI1;FDPS;PHYH;MVK;HMGCS1;CRABP2;SDC2;SRD5A3;RPE65;PLB1;SCPEP1;RBP4;TH;RDH11;CRH;MVD;LDLR;FDFT1
response to osmotic stress (GO:0006970)	8/64	0.797408	0.966939	10.7183	-0.360351	PLK3;CAB39;TH;CYP11A1;OXT;SLC2A4;AVP;HNMT
nucleoside monophosphate biosynthetic process (GO:0009124)	13/85	0.610486	0.95149	7.25098	-0.360564	VPS9D1;AK1;ADK;CHCHD10;ATP1A1;DCK;MT-ATP8;MT-ATP6;IMPDH1;PPAT;ATP5D;ADSSL1;CMPK1
regulation of release of sequestered calcium ion into cytosol (GO:0051279)	7/55	0.773028	0.966939	10.7366	-0.360967	CAMK2D;PDE4D;PTPN6;THY1;DRD1;CALM1;TRDN
demethylation (GO:0070988)	7/52	0.726106	0.966939	10.7533	-0.361528	FTO;ALKBH2;ALKBH4;PPME1;TDG;HSF4;KDM6A
monosaccharide transport (GO:0015749)	8/71	0.872152	0.96954	11.69	-0.361617	SLC23A2;G6PC3;NUP62;AKT1;SLC2A4;DRD1;SLC2A5;SLC2A8
purine ribonucleoside triphosphate biosynthetic process (GO:0009206)	7/52	0.726106	0.966939	10.7638	-0.36188	MT-ATP6;VPS9D1;ATP5D;CHCHD10;ATP1A1;MT-ATP8;NME1
lymphocyte costimulation (GO:0031294)	9/77	0.858633	0.968583	11.3454	-0.362161	CD86;DPP4;CD4;PAK1;AKT1;GRB2;PTPN6;PIK3R1;VAV1
negative regulation of smoothened signaling pathway (GO:0045879)	2/28	0.933559	0.985681	25.1109	-0.362173	FGFR3;PRKACB
regulation of cell killing (GO:0031341)	7/50	0.691338	0.966939	10.7756	-0.362277	STAT5A;STAT5B;LAG3;PTPRC;LAMP1;IL12A;B2M
cell-cell signaling involved in cell fate commitment (GO:0045168)	2/28	0.933559	0.985681	25.1198	-0.362302	SIX3;WNT4
myotube cell development (GO:0014904)	8/21	0.0388548	0.483023	0.498035	-0.362416	RCAN1;ACTA1;WNT10B;GPX1;CAV2;DNER;IGF1;SMYD3
negative regulation of response to cytokine stimulus (GO:0060761)	3/36	0.921222	0.981542	19.4635	-0.362619	PTPRC;NR1H2;PPARG
protein localization to nucleus (GO:0034504)	16/101	0.561968	0.939964	5.86762	-0.363286	OSBPL8;ZFYVE9;TGFB3;PIK3R1;POU2F2;PML;IPO5;SHH;IPO9;FGF9;CRY2;DVL1;LMNA;HDGF;DRD1;KPNA2
peptide metabolic process (GO:0006518)	18/113	0.552351	0.9357	5.47953	-0.364173	PCSK2;BECN1;GPX1;MME;GSR;ATP6AP2;GSTT1;GLRX2;SPCS3;PNKD;PCSK1N;ADAMTS13;DNPEP;ETHE1;ANPEP;SCG5;PAM;THOP1
positive regulation of adaptive immune response based on somatic recombination of immune receptors built from immunoglobulin superfamily domains (GO:0002824)	8/71	0.872152	0.96954	11.7919	-0.36477	SASH3;FCER1G;PTPRC;TBX21;STAT6;IL12A;B2M;PRKCZ
response to monosaccharide (GO:0034284)	20/116	0.42219	0.908093	3.78497	-0.364901	SMAD2;EGR1;MEF2C;GPX1;KCNJ11;PTPRN;PTEN;TRH;SLC2A5;TXN2;NME1;CTGF;ACVR1C;TH;OXCT1;CYP11A1;SIN3A;COL6A2;ENSA;VAMP2
lysosomal transport (GO:0007041)	7/48	0.653839	0.966939	10.8549	-0.364941	SPTBN5;SNAPIN;LAMP1;RAB12;STX8;AKTIP;PCSK9
positive regulation of cell activation (GO:0050867)	44/272	0.508565	0.920981	4.43625	-0.365174	CD86;SASH3;PLEK;ADK;THY1;PIK3R1;BCL10;ITGAL;CORO1A;PRKCZ;CRHR1;CTGF;DPP4;BLOC1S6;IL1RL2;PAK1;SHH;LAMP1;PPP2R3C;TBX21;INPP5D;RPS6KA1;AKT1;STAT6;NCKAP1L;IL12A;TAC1;CD276;NCK1;STAT5A;STAT5B;MEF2C;DMTN;FCER1G;DHPS;TACR1;MIF;IGF1;VAV1;CD4;PTPRC;BCL2;PTPN6;GRB2
positive regulation of nuclear division (GO:0051785)	7/55	0.773028	0.966939	10.8636	-0.365236	IL1A;NSMCE2;PTEN;IGF1;PLCB1;EIF4G3;WNT4
response to vitamin (GO:0033273)	9/75	0.839456	0.966939	10.8641	-0.36525	BECN1;SFRP1;MEF2C;GPX1;HMGCS1;CYP11A1;HLCS;SPP1;PPARG
regulation of receptor-mediated endocytosis (GO:0048259)	8/64	0.797408	0.966939	10.8677	-0.365372	LRRTM2;PCSK9;PICK1;ARRB1;RSPO1;DRD2;SMAP1;ARF6
negative regulation of translation (GO:0017148)	9/72	0.806954	0.966939	10.8735	-0.365569	NANOS1;BTG2;PAIP2B;DAPK3;CELF4;EIF4EBP1;TSC1;CPEB2;PML
regulation of calcium ion-dependent exocytosis (GO:0017158)	10/34	0.0744789	0.583813	0.679377	-0.365623	SCAMP5;SYT4;TRPV6;DOC2A;SYT1;STXBP1;PKDREJ;PLCB1;SYT9;CDK5R2
ephrin receptor signaling pathway (GO:0048013)	10/34	0.0744789	0.583813	0.679585	-0.365735	EFNB2;EPHB6;SIPA1L1;EPHA8;EFNA5;EPHB1;PTK2;NGEF;CDK5R1;EPHB3
antigen processing and presentation of exogenous peptide antigen via MHC class I, TAP-dependent (GO:0002479)	9/75	0.839456	0.966939	10.8803	-0.365797	PSMD8;PSMA5;PSMC5;PSMD3;ITGAV;PSMF1;B2M;UBA52;PSMB10
post-Golgi vesicle-mediated transport (GO:0006892)	16/90	0.395686	0.908093	3.79873	-0.366228	NAPA;AMN;OSBPL5;STX7;DTNBP1;MYO5A;ARRB1;ARFRP1;MYO1B;BLOC1S6;LAMP1;KIF16B;RAB26;GOPC;VAMP2;TXNDC5
T cell differentiation (GO:0030217)	17/97	0.410438	0.908093	3.80181	-0.366525	STAT5A;EOMES;STAT5B;EGR1;FZD5;TCF7;RORA;ZFP36L2;PREX1;CD4;SHH;MAFB;PTPRC;TBX21;BCL2;WNT1;B2M
regulation of protein tyrosine kinase activity (GO:0061097)	7/53	0.742445	0.966939	10.9024	-0.366538	ZFYVE28;RELN;FBXW7;SHC1;NRG1;ADRA2B;SRCIN1
regulation of actin filament polymerization (GO:0030833)	16/104	0.604771	0.945807	6.58043	-0.366643	FHOD3;SPTBN5;DMTN;TWF2;ARPC5L;CORO1A;PREX1;HCK;DLG1;GRB2;EVL;NCKAP1L;VILL;TMSB10;ARF6;NCK1
germ cell development (GO:0007281)	20/121	0.490292	0.920981	4.45468	-0.366692	PAQR7;MEI1;JUP;SPAG6;DDX25;STRBP;HEXB;CELF4;RNF8;FANCC;PLD6;REC8;STK11;ING2;ERCC1;GAPDHS;BCL2;AKT1;BCL2L1;WNT4
negative regulation of cell migration (GO:0030336)	27/166	0.508403	0.920981	4.46474	-0.36752	HDAC5;CITED2;SEMA3A;PTEN;ILK;PTPRM;LDLRAD4;THY1;ADARB1;PTPRK;SHH;ACVR1C;DACH1;MMP28;DRD2;WNT4;OSBPL8;NOG;TPM1;RNF41;OLFM1;SFRP1;SFRP2;CSNK2B;BCL2;EVL;PLCB1
muscle tissue development (GO:0060537)	15/97	0.596793	0.945807	6.59921	-0.36769	IGSF8;MEF2C;ZFAND5;PTEN;MYL6B;NRG1;MAPK14;FOXP2;DLG1;SHH;RBP4;ID2;MSC;RXRG;MET
negative regulation of proteasomal ubiquitin-dependent protein catabolic process (GO:0032435)	7/52	0.726106	0.966939	10.948	-0.368071	CDC20;SHH;BAG5;GIPC1;UBE2D1;ANAPC11;MAD2L1
regulation of dendritic spine morphogenesis (GO:0061001)	8/21	0.0388548	0.483023	0.506037	-0.368238	RELN;SIPA1L1;CUX2;LRRK2;PTEN;SRCIN1;NGEF;CDK5R1
positive regulation of cell division (GO:0051781)	20/120	0.476725	0.920981	4.47697	-0.368526	TGFB3;NSMCE2;PTEN;VEGFB;VEGFC;KIF23;PTN;IGF1;IL1A;SHH;FGF9;RACGAP1;TAL1;GIPC1;PDGFC;PLCB1;DRD2;EIF4G3;WNT4;NKX3-1
water-soluble vitamin metabolic process (GO:0006767)	14/90	0.588314	0.945807	6.61427	-0.368529	SLC23A2;CYB5A;AMN;MOCS3;MMAB;MOCOS;NMNAT3;NMNAT2;PPCDC;SLC5A6;THTPA;LMBRD1;HLCS;CD320
histone acetylation (GO:0016573)	16/101	0.561968	0.939964	5.9568	-0.368807	MBD3;NAA60;SPI1;MCRS1;JADE1;CHD5;YEATS4;TAF5L;ING5;KAT2A;MED24;KAT5;KAT6B;HAT1;APBB1;DMAP1
modification of morphology or physiology of other organism (GO:0035821)	9/76	0.849286	0.966939	10.9743	-0.368956	CD4;SMARCB1;TNIP1;VAPB;TUSC2;TAF11;TLR7;ITGAV;BCL2L1
epidermal cell differentiation (GO:0009913)	9/76	0.849286	0.966939	10.9757	-0.369004	SCEL;CDSN;CUX1;CASP3;IRF6;GLI1;EVPL;TGM3;HES5
cellular response to starvation (GO:0009267)	15/74	0.244839	0.843073	2.16221	-0.369094	PRKAA2;SPHK1;PCSK9;ASNS;CARTPT;FBXO22;HDAC6;SFRP1;NBR1;BCL2;PICK1;GAS2L1;ATG7;SQSTM1;WNT4
positive regulation of cellular carbohydrate metabolic process (GO:0010676)	11/56	0.319842	0.90671	3.77363	-0.369563	PPP1R3G;STK11;KAT2A;HRH1;PRKAA2;AKT2;GAPDHS;AKT1;HTR2A;IGF1;ADRA1B
positive regulation of mononuclear cell proliferation (GO:0032946)	20/116	0.42219	0.908093	3.83495	-0.36972	CD86;STAT5A;SASH3;STAT5B;MEF2C;DHPS;ADK;MIF;IGF1;TACR1;ITGAL;CORO1A;SHH;PTPRC;BCL2;NCKAP1L;IL12A;TAC1;CD276;NCK1
sodium ion transmembrane transport (GO:0035725)	16/82	0.277399	0.867071	2.5948	-0.370108	HCN4;SHROOM2;SLC4A11;ATP1A1;SLC8A3;ASIC4;SLC9A5;SLC9A6;SLC9A9;SLC17A7;SCN5A;ASIC2;SCN4B;HCN2;SCN1B;ASIC1
peptidyl-asparagine modification (GO:0018196)	15/97	0.596793	0.945807	6.6428	-0.370119	B4GALT2;TUSC3;GFPT2;SRD5A3;UAP1;DHDDS;MAN1A2;DOLPP1;MGAT5;MAN1C1;PGM3;MGAT1;MVD;MGAT2;B4GALT5
lipid oxidation (GO:0034440)	8/65	0.809773	0.966939	11.0106	-0.370178	PEX7;ABCD2;PHYH;PEX5;ALOX12;PPARG;ACOX3;MAPK14
embryonic digit morphogenesis (GO:0042733)	7/55	0.773028	0.966939	11.0135	-0.370274	FBXW4;SHH;MYCN;SFRP2;IMPAD1;NOG;ALX4
regulation of filopodium assembly (GO:0051489)	10/35	0.0844221	0.62063	0.777083	-0.370684	BCAS3;GAP43;NLGN1;RALA;MIEN1;DMTN;TGFB3;PALM;FNBP1L;ARF6
telomere organization (GO:0032200)	12/63	0.341467	0.90671	3.78519	-0.370695	RFC5;PRIM2;ACD;RFC3;RAD51D;RFC4;LIG1;RFC2;POLD1;NSMCE2;RPA2;NBN
regulation of embryonic development (GO:0045995)	16/101	0.561968	0.939964	5.99389	-0.371104	FZD2;LAMA4;SCX;NRARP;GRHL3;CCSAP;SFRP1;SHH;SFRP2;SEPT7;PTK7;DVL1;PLCB1;WNT1;PRKACB;WNT4
cellular response to alcohol (GO:0097306)	15/70	0.191831	0.788528	1.56277	-0.371295	RAMP3;HMGCS1;JUP;RORA;BRCA1;SSTR1;SSTR2;FBXO32;ESR1;ASS1;SFRP1;KAT5;CDH1;CRH;SMYD3
branched-chain amino acid catabolic process (GO:0009083)	1/19	0.949311	0.99099	41.0277	-0.371349	HIBADH
regulation of phosphatidylinositol 3-kinase signaling (GO:0014066)	8/66	0.821554	0.966939	11.0513	-0.371545	RELN;HGF;PTEN;PTPN6;IGF1;PIK3AP1;PTK2;NKX3-1
cellular lipid catabolic process (GO:0044242)	22/131	0.459096	0.908093	3.8552	-0.371673	ABCD2;PHYH;PNPLA8;PLA2G4E;SPHK1;HEXB;SRD5A3;ABHD5;PPP1CA;ABHD12;PLA2G15;NEU2;PEX7;SMPD1;LIPG;PEX5;ACOX3;SMPDL3B;GLA;PRKACB;MGLL;SLC27A4
segmentation (GO:0035282)	4/44	0.914506	0.978002	16.713	-0.371751	KAT2A;MAFB;TCAP;NKX3-1
regulation of organ growth (GO:0046620)	15/74	0.244839	0.843073	2.17997	-0.372125	SASH3;GSK3A;MEF2C;ARX;NOG;PTEN;CACNA2D2;ADRB1;NRG1;PTK2;PGS1;RBP4;CCNB1;FGF9;BASP1
regulation of lipopolysaccharide-mediated signaling pathway (GO:0031664)	1/19	0.949311	0.99099	41.1422	-0.372385	MIF
negative regulation of extrinsic apoptotic signaling pathway (GO:2001237)	15/97	0.596793	0.945807	6.70853	-0.373781	GPX1;STRADB;HGF;NRG1;BRCA1;IGF1;CX3CL1;IL1A;SFRP2;LMNA;PAK7;BCL2;AKT1;ITGAV;BCL2L1
double-strand break repair (GO:0006302)	19/114	0.479209	0.920981	4.54727	-0.374313	XRCC6BP1;LIG1;MCM8;ACTR5;H2AFX;NSMCE2;RNF8;SETMAR;RPA2;BRCA1;APTX;REC8;BRIP1;RAD51D;MTA1;KAT5;ERCC1;APLF;NBN
defense response to virus (GO:0051607)	24/147	0.504828	0.920981	4.55034	-0.374566	CD86;BECN1;RNASEL;CXADR;KCNJ8;UNC93B1;BNIP3;OPRK1;ADARB1;TMEM173;IFIT1;PML;IFIT2;FAM111A;EXOSC4;PTPRC;POLR3C;POLR3D;BCL2;NLRP3;TLR7;POLR3H;IRF5;GBP3
organic hydroxy compound catabolic process (GO:1901616)	13/66	0.294922	0.885859	3.09486	-0.375088	EPM2A;PNPLA8;SRD5A3;PTEN;CYP46A1;SLC6A3;NUDT3;MTMR7;CYP39A1;ALDH3B2;IMPA2;SMPD1;SMPDL3B
cellular response to nutrient levels (GO:0031669)	16/99	0.532548	0.9357	5.64882	-0.375424	PRKAA2;SPHK1;PCSK9;ASNS;CARTPT;FBXO22;HDAC6;TXN2;SFRP1;NBR1;BCL2;PICK1;GAS2L1;ATG7;SQSTM1;WNT4
cell morphogenesis involved in differentiation (GO:0000904)	24/147	0.504828	0.920981	4.56079	-0.375426	EOMES;MEF2C;CITED1;ITGB3;HGF;ESRRB;NOG;ILK;SRCIN1;RTN4;HEYL;RELN;TBC1D20;HEY1;CDH1;HRH2;BASP1;RILPL1;TYRO3;DACT2;ITGAV;MET;EPHB3;WNT4
BMP signaling pathway (GO:0030509)	13/70	0.3611	0.908093	3.89674	-0.375677	ZCCHC12;EGR1;SMAD1;DLX5;FST;NOG;SMAD9;UBE2D1;SCX;CHRDL1;RGMA;GREM2;MAPK3
chloride transport (GO:0006821)	15/92	0.521641	0.9357	5.655	-0.375834	GABRQ;GABRA1;TTYH1;GABRA4;GABRA3;ANO8;GABRG3;CLCN1;GABRG1;GLRA2;GLRA3;GLRB;ANO10;GABRD;CFTR
leukocyte chemotaxis (GO:0030595)	16/100	0.547335	0.9357	5.65865	-0.376077	CXADR;FCER1G;PDE4D;C5AR1;TNFRSF11A;CORO1A;PIK3CG;CX3CL1;VAV1;PREX1;HRH1;SPP1;PDE4B;NCKAP1L;PIP5K1C;TRPM4
reactive oxygen species metabolic process (GO:0072593)	15/84	0.395625	0.908093	3.90216	-0.3762	GPX1;GLS2;GPX3;LRRK2;BNIP3;ATPIF1;FANCC;LPO;ALOX12;CYR61;VAV1;CTGF;PREX1;PRDX4;BCL2
T cell costimulation (GO:0031295)	9/76	0.849286	0.966939	11.1956	-0.376397	CD86;DPP4;CD4;PAK1;AKT1;PTPN6;GRB2;PIK3R1;VAV1
regulation of stem cell differentiation (GO:2000736)	16/91	0.410974	0.908093	3.90486	-0.37646	SMAD2;JUP;TGFB3;TGFB1I1;LDLRAD4;ZFP36L2;OVOL2;PPP2CA;SFRP1;SFRP2;TAL1;GCNT2;DACT3;SP7;SOX6;HES5
fatty acid catabolic process (GO:0009062)	7/64	0.877937	0.96954	12.1709	-0.376494	PLA2G15;PEX7;ABCD2;PHYH;PEX5;ACOX3;SLC27A4
neuromuscular process (GO:0050905)	16/79	0.236415	0.831001	2.03397	-0.376537	NLGN2;EI24;HEXB;GPR88;PCDH15;ATP2B2;ADCY5;PNKD;UCHL1;FGF14;GLRB;PENK;PEX5;NBN;FGF12;AARS
phenol-containing compound metabolic process (GO:0018958)	16/81	0.263466	0.843073	2.20635	-0.376628	MTPN;CITED1;PDE1B;MYO5A;ATP2B2;SLC6A3;MC1R;TH;CYP11A1;DDT;CRH;BCL2;GCNT4;DRD1;SNCB;DRD2
monosaccharide biosynthetic process (GO:0046364)	11/56	0.319842	0.90671	3.84827	-0.376872	RBP4;G6PC3;MDH1;GOT1;PGAM1;CRY1;GAPDHS;ALDOC;ENO2;PRKACB;ATF4
digestion (GO:0007586)	7/66	0.894758	0.970659	12.6693	-0.377287	CYP39A1;VIPR1;CCKBR;NPY;ARX;SSTR1;SSTR2
regulation of bone mineralization (GO:0030500)	8/66	0.821554	0.966939	11.2273	-0.377464	WNT10B;PHOSPHO1;MEF2C;TGFB3;NBR1;FAM20C;WNT4;CD276
branching morphogenesis of an epithelial tube (GO:0048754)	23/141	0.507723	0.920981	4.58559	-0.377468	PLXND1;CITED1;ILK;NRARP;IGF1;ESR1;PHB2;PML;PBX1;PPP1CA;WNT6;DLG1;PAK1;SHH;MYCN;SFRP2;BCL2;PGR;WNT1;HRAS;MET;WNT4;NKX3-1
negative regulation of leukocyte proliferation (GO:0070664)	11/56	0.319842	0.90671	3.8574	-0.377766	SHH;DLG1;NDFIP1;GAL;INPP5D;CASP3;LST1;GLMN;PTPN6;IDO1;CD276
positive regulation of cyclase activity (GO:0031281)	12/47	0.107616	0.647547	0.869675	-0.377929	NTRK1;ADCYAP1;VIPR2;GNAL;ADORA2A;ADRB3;ADRB1;DRD1;CALM1;VIP;RUNDC3A;CRHR1
peptide transport (GO:0015833)	15/72	0.217629	0.817416	1.87643	-0.378301	SMAD2;SLC15A2;MYO5A;ABCB9;CARTPT;CPLX1;CRHR1;RAB11B;DISP1;CPLX3;RIMS2;GAL;CAMK2G;RAB11FIP5;CDK16
positive regulation of multi-organism process (GO:0043902)	21/123	0.43446	0.908093	3.92435	-0.378339	SRPK2;SMARCB1;TAF11;RAD23A;OXT;MIF;ADARB1;ACVR1B;IFIT1;GTF2H4;SRPK1;CDK9;VAPB;C1QBP;POLR2C;CHMP3;NELFB;VIP;POLR2I;PLCB1;NELFE
protein stabilization (GO:0050821)	14/91	0.603362	0.945807	6.79922	-0.378834	USP13;WNT10B;PEX19;FBXW7;STXBP1;TESC;USP2;PTEN;TSC1;PML;TBRG1;LAMP1;FLOT2;PIM2
sodium ion transport (GO:0006814)	23/141	0.507723	0.920981	4.60406	-0.378988	HCN4;SLC10A4;SLC23A2;SLC13A3;SLC10A3;SHROOM2;SLC4A11;ATP1A1;SLC8A3;SLC5A6;SLC5A7;ASIC4;SLC9A5;SLC9A6;SLC9A9;SLC17A7;SCN5A;ASIC2;SLC13A5;SCN4B;HCN2;SCN1B;ASIC1
neural precursor cell proliferation (GO:0061351)	12/47	0.107616	0.647547	0.872126	-0.378995	IFT20;GPR162;SHH;RACGAP1;SIX3;TRNP1;ARX;C5AR1;ACSL6;RORA;EML1;EPHB1
positive regulation of type I interferon production (GO:0032481)	14/77	0.379068	0.908093	3.93203	-0.379079	TMEM173;IKBKB;POLR3C;POLR3D;TLR9;POLR3H;STAT6;TLR7;IRF5;IKBKG;UBA52;TRIM32;LZTS1;NFKBIB
hormone secretion (GO:0046879)	13/70	0.3611	0.908093	3.93398	-0.379267	SMAD2;MYO5A;ADM;CARTPT;CPLX1;CRHR1;RAB11B;CPLX3;RIMS2;GAL;CAMK2G;RAB11FIP5;CDK16
positive regulation of protein localization to nucleus (GO:1900182)	15/84	0.395625	0.908093	3.93663	-0.379523	JUP;TGFB3;SPHK1;IGF1;MAPK14;TMEM173;IPO5;SHH;SFRP2;CDH1;CHP2;TLR9;TLR7;DMAP1;RBCK1
positive regulation of protein secretion (GO:0050714)	17/106	0.542755	0.9357	5.72185	-0.380277	TGFB3;GLMN;VEGFC;ADRB1;MIF;PRKCZ;SCAMP5;PANX1;IL1A;RBP4;ADORA2A;CLEC5A;MYO18A;NLRP3;CD34;CD276;EXPH5
DNA damage response, signal transduction by p53 class mediator (GO:0030330)	14/91	0.603362	0.945807	6.83218	-0.38067	MIF;BRCA1;FOXO3;PSMB10;PML;PSMA5;PSMD8;PSMC5;KAT5;PCBP4;PSMD3;PSMF1;NBN;UBA52
chloride transmembrane transport (GO:1902476)	15/84	0.395625	0.908093	3.95019	-0.38083	GABRQ;GABRA1;TTYH1;GABRA4;GABRA3;ANO8;GABRG3;CLCN1;GABRG1;GLRA2;GLRA3;GLRB;ANO10;GABRD;CFTR
regulation of cell junction assembly (GO:1901888)	12/50	0.141948	0.725817	1.18957	-0.381206	BCAS3;SFRP1;DMTN;FZD5;DAPK3;PTEN;TSC1;EFNA5;ARHGAP6;PTK2;S100A10;WNT4
iron ion transport (GO:0006826)	13/56	0.151498	0.745019	1.29516	-0.381224	ATP6V0B;STEAP3;TTYH1;MFI2;LMTK2;MCOLN1;RAB11B;ATP6V1B2;ATP6V1H;ATP6V0D1;ATP6V1E1;ATP6V1D;ATP6V1C2
adaptive immune response based on somatic recombination of immune receptors built from immunoglobulin superfamily domains (GO:0002460)	7/57	0.800851	0.966939	11.3604	-0.381936	DLG1;MEF2C;FCER1G;INPP5D;BCL10;GNL1;CRLF2
peptidyl-proline modification (GO:0018208)	7/55	0.773028	0.966939	11.3776	-0.382515	FKBP2;EGLN3;PPIL1;EGLN2;P4HA3;PIN1;TTC9B
monocarboxylic acid transport (GO:0015718)	18/104	0.42425	0.908093	3.96826	-0.382572	SLC10A4;PRKAA2;SLC32A1;ATP8B1;PNPLA8;STARD10;SLC10A3;ACSL6;SLC6A13;SLC5A6;FABP3;CACNB4;MPC1;KISS1R;PPARG;DRD2;SLC27A4;SLC16A5
positive regulation of small GTPase mediated signal transduction (GO:0051057)	10/35	0.0844221	0.62063	0.802617	-0.382865	NTRK1;RELN;RASGEF1A;GPR55;BNIP2;LPAR2;ARRB1;NRG1;IGF1;HRAS
sensory perception of chemical stimulus (GO:0007606)	16/100	0.547335	0.9357	5.77239	-0.383636	WNT10B;FZD2;C5AR1;SLC6A3;GNG13;GNAL;OMP;GRM8;REEP2;GNB1;CNGA4;NCAM2;ASIC2;DRD2;PLCB2;ASIC1
negative regulation of hormone secretion (GO:0046888)	11/57	0.338053	0.90671	3.92033	-0.383929	SFRP1;ACVR1C;KCNJ11;CRY2;CRH;CRY1;CARTPT;PDE8B;DRD2;ADRA2B;CRHR1
vasculogenesis (GO:0001570)	10/67	0.636301	0.955673	8.46908	-0.383979	SHH;HEY1;CITED1;FBXW7;CITED2;GLMN;ADM;CCM2;JUNB;PTK2
intracellular pH reduction (GO:0051452)	1/19	0.949311	0.99099	42.4345	-0.384081	ATP6V1H
receptor metabolic process (GO:0043112)	13/71	0.378035	0.908093	3.98435	-0.384124	RAMP3;PCSK9;LMTK2;ARRB1;ADM;NRG1;RAB11B;LMBRD1;KIF16B;CNTN2;GRB2;PPARG;DRD2
negative regulation of nucleoside metabolic process (GO:0045978)	10/35	0.0844221	0.62063	0.807676	-0.385278	ADCYAP1;BCAS3;PID1;TNNT2;LRRK2;SPRY2;ARRB1;FZD10;HRAS;CPEB2
establishment or maintenance of cell polarity (GO:0007163)	16/100	0.547335	0.9357	5.80268	-0.38565	BRSK2;MTCL1;ILK;PRKCZ;MPP7;PTK2;DLG1;STK11;SHH;PTK7;LMNA;FAT1;NCKAP1L;EPHB1;MARK2;ARF6
positive regulation of ubiquitin-protein transferase activity (GO:0051443)	17/87	0.267492	0.847364	2.33008	-0.385919	FBXW7;PTEN;UBE2D1;PSMB10;ANAPC11;PSMA5;PSMD8;CDC20;FZR1;PINK1;PSMC5;CCNB1;UBE2S;PSMD3;PIN1;PSMF1;UBA52
negative regulation of protein complex disassembly (GO:0043242)	11/56	0.319842	0.90671	3.9462	-0.386463	SPTBN5;CCNB1;DMTN;MID1IP1;SHROOM2;TWF2;STMN2;KATNB1;VILL;GAS2L1;HDAC6
smoothened signaling pathway (GO:0007224)	11/72	0.61034	0.95149	7.77935	-0.386838	IFT20;WNT10B;GPR162;NSDHL;STIL;SHH;PTCHD1;MAP3K10;GLI1;HES5;DISP1
DNA modification (GO:0006304)	11/72	0.61034	0.95149	7.78088	-0.386914	SMUG1;FTO;MBD4;ALKBH2;EXOSC4;MPG;TDG;PICK1;PLD6;DMAP1;FOS
glycolipid metabolic process (GO:0006664)	15/92	0.521641	0.9357	5.82238	-0.386958	ARSA;PIGU;PGAP1;CERK;PGAP3;HEXB;PIGZ;CWH43;NEU2;SMPD1;NEU1;PSAP;ST3GAL5;B4GALNT1;GLA
regulation of heart rate by cardiac conduction (GO:0086091)	8/21	0.0388548	0.483023	0.53237	-0.387401	KCNH2;CAMK2D;JUP;KCNA5;SCN5A;SCN4B;KCNJ2;SCN1B
positive regulation of tumor necrosis factor production (GO:0032760)	6/44	0.708358	0.966939	11.5309	-0.387669	SASH3;FCER1G;TLR9;TNFRSF8;PIK3R1;ISL1
regulation of ubiquitin-protein ligase activity involved in mitotic cell cycle (GO:0051439)	14/78	0.395427	0.908093	4.02713	-0.388248	PTEN;UBE2D1;PSMB10;ANAPC11;CDC20;PSMA5;PSMD8;FZR1;PSMC5;CCNB1;PSMD3;PSMF1;UBA52;MAD2L1
glucan metabolic process (GO:0044042)	12/60	0.289982	0.885859	3.20399	-0.388314	EPM2A;PPP1R2;GSK3A;AKT2;PPP1R3D;AKT1;PYGM;ADRB1;NR1D1;CALM1;UBA52;PPP1CA
cellular glucan metabolic process (GO:0006073)	12/60	0.289982	0.885859	3.20698	-0.388677	EPM2A;PPP1R2;GSK3A;AKT2;PPP1R3D;AKT1;PYGM;ADRB1;NR1D1;CALM1;UBA52;PPP1CA
transcription elongation from RNA polymerase II promoter (GO:0006368)	8/67	0.832763	0.966939	11.5659	-0.388845	CDK9;POLR2C;TAF11;NELFB;POLR2I;ELL2;GTF2H4;NELFE
maintenance of protein location (GO:0045185)	18/108	0.481812	0.920981	4.73001	-0.389356	SUN2;SUN1;JUP;TWF2;PML;PEX14;SYNE1;CAMSAP3;CREB3;CD4;OS9;EPB41L3;MXI1;TACC3;GOPC;PIP5K1C;TLN1;TMSB10
antigen processing and presentation of exogenous peptide antigen via MHC class II (GO:0019886)	15/93	0.53702	0.9357	5.88552	-0.391155	FCER1G;UNC93B1;DCTN1;DCTN3;KIF23;KLC1;DYNLL2;ACTR1A;KLC2;ACTR1B;RACGAP1;KIF5A;OSBPL1A;KIFAP3;AP2M1
response to interferon-gamma (GO:0034341)	18/108	0.481812	0.920981	4.75199	-0.391165	CD86;CAMK2D;CITED1;IFNGR1;PTAFR;DAPK3;ASS1;PML;SOCS3;HCK;ADAMTS13;SOCS1;IRF8;PTPN6;IRF5;IRF6;B2M;CAMK2G
catecholamine metabolic process (GO:0006584)	6/43	0.689262	0.966939	11.6403	-0.391347	MTPN;TH;DRD1;DRD2;SNCB;SLC6A3
catechol-containing compound metabolic process (GO:0009712)	6/43	0.689262	0.966939	11.6452	-0.391512	MTPN;TH;DRD1;DRD2;SNCB;SLC6A3
positive regulation of extrinsic apoptotic signaling pathway (GO:2001238)	11/57	0.338053	0.90671	3.99919	-0.391652	CYLD;WWOX;SFRP1;PTPRC;PPP2R1A;TNFSF12;DAPK3;BCL10;RBCK1;PML;PPP1CA
pyridine nucleotide metabolic process (GO:0019362)	7/53	0.742445	0.966939	11.6813	-0.392727	LDHB;HIBADH;MDH1;AFMID;NMNAT3;NMNAT2;GPD1L
nicotinamide nucleotide metabolic process (GO:0046496)	7/53	0.742445	0.966939	11.6907	-0.393043	LDHB;HIBADH;MDH1;AFMID;NMNAT3;NMNAT2;GPD1L
pyruvate metabolic process (GO:0006090)	13/71	0.378035	0.908093	4.08199	-0.393537	PGAM1;OGDHL;ENO2;PDP1;LDHB;LDHA;MPC1;HKDC1;GAPDHS;ALDOC;PFKM;PFKP;PDK1
positive regulation of leukocyte chemotaxis (GO:0002690)	6/56	0.875861	0.96954	12.7237	-0.393594	CREB3;C1QBP;VEGFB;C3AR1;VEGFC;NCKAP1L
regulation of epidermal growth factor receptor signaling pathway (GO:0042058)	13/71	0.378035	0.908093	4.08363	-0.393695	FBXW7;SHC1;SH3KBP1;ADRA2B;ZFYVE28;RNF115;RNF126;NUP62;SPRY2;CDH13;GRB2;UBA52;AP2M1
acute inflammatory response (GO:0002526)	7/59	0.825992	0.966939	11.7257	-0.394217	IL1A;STAT5B;PRCP;NUPR1;TACR1;ASS1;PTGES
regulation of RNA stability (GO:0043487)	5/51	0.903022	0.97326	14.5529	-0.39444	E2F1;MAPK14;RBM24;ZFP36L2;HNRNPA0
DNA methylation or demethylation (GO:0044728)	7/56	0.78728	0.966939	11.7372	-0.394606	FTO;ALKBH2;TDG;PICK1;DMAP1;FOS;PLD6
transcription-coupled nucleotide-excision repair (GO:0006283)	12/47	0.107616	0.647547	0.908427	-0.39477	RFC5;RFC3;RFC4;LIG1;RFC2;ERCC1;POLD1;POLR2C;ERCC8;RPA2;POLR2I;GTF2H4
cellular response to reactive oxygen species (GO:0034614)	14/89	0.57303	0.941214	6.51724	-0.394843	OSER1;GPX1;GPX3;SPHK1;BNIP3;TPM1;FANCC;LPO;FOS;PTPRK;HDAC6;MAPK8;STAT6;MAP3K5
regulation of viral genome replication (GO:0045069)	11/57	0.338053	0.90671	4.03362	-0.395024	SRPK2;FAM111A;RNASEL;BTBD17;TNIP1;VAPB;BCL2;RAD23A;ADARB1;IFIT1;SRPK1
antigen processing and presentation of peptide antigen via MHC class II (GO:0002495)	15/94	0.552243	0.9357	5.94379	-0.395028	FCER1G;UNC93B1;DCTN1;DCTN3;KIF23;KLC1;DYNLL2;ACTR1A;KLC2;ACTR1B;RACGAP1;KIF5A;OSBPL1A;KIFAP3;AP2M1
regulation of type I interferon production (GO:0032479)	18/108	0.481812	0.920981	4.81088	-0.396013	TMEM173;IKBKB;CYLD;PPM1B;POLR3C;POLR3D;TLR9;PIN1;POLR3H;TLR7;STAT6;IRF5;IKBKG;UBA52;TRIM32;LZTS1;NFKBIB;ATG5
regulation of metaphase/anaphase transition of cell cycle (GO:1902099)	6/45	0.726638	0.966939	11.7919	-0.396444	CDC20;NSMCE2;PTEN;UBE2D1;MAD2L1;ANAPC11
response to hexose (GO:0009746)	19/111	0.437233	0.908093	4.12005	-0.397206	SMAD2;EGR1;MEF2C;GPX1;KCNJ11;PTPRN;PTEN;TRH;SLC2A5;TXN2;NME1;CTGF;ACVR1C;TH;OXCT1;SIN3A;COL6A2;ENSA;VAMP2
regulation of cell shape (GO:0008360)	19/112	0.451246	0.908093	4.12303	-0.397493	DMTN;SH3KBP1;HEXB;LST1;ARHGAP15;BAIAP2;CORO1A;COCH;PTK2;ARHGAP35;FMNL3;HCK;CFDP1;SEPT7;PALM;EPB41L3;CDC42EP3;BRWD1;GAS7
positive regulation of peptide hormone secretion (GO:0090277)	12/65	0.376701	0.908093	4.12532	-0.397714	ADCYAP1;RBP4;CAPN10;OXCT1;RASL10B;CRH;ARRB1;TRH;PLA2G6;DRD2;ISL1;PFKM
positive regulation of actin filament polymerization (GO:0030838)	7/57	0.800851	0.966939	11.8409	-0.398091	HCK;DLG1;NCKAP1L;EVL;GRB2;ARF6;NCK1
regulation of cytokine biosynthetic process (GO:0042035)	15/93	0.53702	0.9357	5.99139	-0.398191	CD86;STAT5A;MAP2K3;STAT5B;LAG3;GLMN;PRG4;BCL10;IL1A;CD4;INPP5D;TLR9;TNFRSF8;TLR7;CD276
cellular defense response (GO:0006968)	7/60	0.837592	0.966939	11.8519	-0.398461	BECN1;IL1RL2;ADORA2A;C5AR1;CLEC5A;BCL10;LSP1
regulation of myotube differentiation (GO:0010830)	13/57	0.163883	0.755124	1.4188	-0.398503	CD53;HDAC5;MEF2C;ILK;MAPK14;FBXO22;KLHL41;DDIT3;BCL2;SMYD1;MKX;PLCB1;RBM24
positive regulation of cysteine-type endopeptidase activity involved in apoptotic process (GO:0043280)	19/111	0.437233	0.908093	4.13463	-0.398612	EGLN3;DIABLO;CCK;ALOX12;BCL10;PML;CYR61;CTGF;MAPK9;CASP7;ACVR1C;CASP3;ARL6IP5;NLRP3;PPARG;APOPT1;BAK1;MAP3K5;NKX3-1
cellular transition metal ion homeostasis (GO:0046916)	14/89	0.57303	0.941214	6.58521	-0.398961	ATP6V0B;STEAP3;NDFIP1;MFI2;MCOLN1;NUBP1;SCO1;FAM132B;ATP6V1B2;ATP6V1H;ATP6V0D1;ATP6V1E1;ATP6V1D;ATP6V1C2
negative regulation of transmembrane transport (GO:0034763)	12/51	0.154558	0.747033	1.36874	-0.399186	KCNH2;CAMK2D;CAB39;AKT2;AKT1;GNB5;CABP1;CALM1;DRD2;FGF12;CRHR1;TRDN
response to retinoic acid (GO:0032526)	19/111	0.437233	0.908093	4.14243	-0.399364	WNT10B;MEF2C;LTK;DUSP1;TESC;SLC10A3;TWF2;OXT;FZD10;WNT9A;RXRB;WNT6;RBP4;BRINP2;PTK7;PPARG;BRINP3;RXRG;PTGES
regulation of JUN kinase activity (GO:0043506)	15/75	0.258921	0.843073	2.34449	-0.400208	MAP4K2;FZD5;MAGI3;FZD10;TNFRSF11A;MAPK8IP1;SFRP1;PAK1;SFRP2;DUSP10;TLR9;MAP3K10;AIDA;MAP3K6;MAP3K5
positive regulation of DNA replication (GO:0045740)	7/60	0.837592	0.966939	11.9141	-0.400552	ACD;TGFB3;SHC1;PDGFC;IGF1;GLI1;HRAS
regulation of DNA-templated transcription, elongation (GO:0032784)	6/44	0.708358	0.966939	11.9399	-0.401418	TSFM;SHH;ALYREF;LEO1;RNF8;NELFE
somatic stem cell maintenance (GO:0035019)	6/44	0.708358	0.966939	11.9416	-0.401479	SFRP1;SPI1;NOG;LDB2;FGFR3;ZFP36L2
acyl-CoA metabolic process (GO:0006637)	9/60	0.629282	0.954824	8.6895	-0.401697	ACOT9;ACLY;MVK;TECR;PMVK;ACSL6;ACSL5;SUCLG2;MVD
phototransduction, visible light (GO:0007603)	14/89	0.57303	0.941214	6.6322	-0.401808	SDC2;RPE65;PLB1;RBP4;FNTA;RDH11;FNTB;GNB1;NMT2;CNGA4;GNB5;CALM1;LDLR;RGS9
[truncated: 3,217 more rows]

## Sheet: WT brown
Term	Overlap	P-value	Adjusted P-value	Z-score	Combined Score	Genes
[truncated: 4,336 more rows]

## Sheet: WT lightcyan
Term	Overlap	P-value	Adjusted P-value	Z-score	Combined Score	Genes
[truncated: 4,208 more rows]

[truncated: 14 more sheets: WT midnightblue, WT pink, WT red, WT tan, WT turquoise, KO blue, KO brown, KO lightcyan, KO magenta, KO midnightblue, KO red, KO tan, KO turquoise, KO yellow]
