# Supplementary material for: Loss of Trem2 in microglia leads to widespread disruption of cell coexpression networks in mouse brain
Source: Neurobiol Aging. 2018 Sep;69:151–66. doi: 10.1016/j.neurobiolaging.2018.04.019 (PMC6075941; doi:10.1016/j.neurobiolaging.2018.04.019)
Supplement: Supplementary File 6 [file mmc7.txt]

4m cortex:0610010K14Rik,1110008P14Rik,1190002N15Rik,1700048O20Rik,1700102P08Rik,2310030G06Rik,2410002F23Rik,2610524H06Rik,3000002C10Rik,3010026O09Rik,4931406C07Rik,4933427D14Rik,5031439G07Rik,5830417I10Rik,6030419C18Rik,9430020K01Rik,9430076C15Rik,A730017C20Rik,AI464131,AI593442,AU022252,Abcb1b,Abcb9,Abcc5,Abhd6,Abl2,Ablim2,Acadvl,Acan,Acot11,Acot9,Acp1,Acr,Acsl3,Actn1,Actn4,Adam15,Adam19,Adam1a,Adamts3,Adck3,Adcy6,Add1,Adgrb1,Adgrb2,Adipor2,Adora1,Aebp1,Agbl4,Ago2,Agpat5,Agrn,Ahsa2,Ak7,Akt2,Aktip,Alg2,Amer2,Angel1,Angptl2,Ankk1,Ankrd17,Ankrd28,Ankrd33b,Ankrd34c,Ankrd50,Ankrd52,Ankrd63,Anp32e,Anxa11,Aoc2,Apba3,Apcdd1,Arc,Arhgap23,Arhgap25,Arhgap31,Arhgap32,Arhgap39,Arhgef2,Arhgef3,Arhgef7,Arid5b,Arl4a,Arl5b,Armc8,Armcx5,Arntl,Arpc2,Arpp21,Asah2,Aspa,Atad3a,Atf6b,Atg10,Atp13a5,Atp1a2,Atp5sl,Atp6v0a1,Atp6v0a2,Atp6v0b,Atp8b2,Atxn2,Auh,B3galt6,B930041F14Rik,BC021891,BC067074,BC068281,Bace2,Bag3,Bahd1,Baiap2,Banp,Bche,Bcl11b,Bcl2,Bcl6,Bcor,Bdnf,Bhlhe40,Bhlhe41,Bicd1,Bicd2,Blm,Brca2,Brd8,Brinp1,Brsk2,Btaf1,Btf3l4,Btg2,Bzrap1,C2cd3,Cabp1,Cacfd1,Cacna1a,Cacnb1,Cadps2,Calhm2,Calr,Camk1g,Camk2b,Camkk1,Capn15,Caskin2,Casp1,Casp3,Cbfa2t3,Cbl,Cbln2,Cbln4,Ccbe1,Ccdc112,Ccdc117,Ccdc134,Ccdc14,Ccdc177,Ccdc188,Ccdc6,Ccdc64,Ccdc93,Ccm2,Ccnd1,Ccnd2,Ccnd3,Ccnf,Ccnl2,Ccno,Ccnt2,Ccpg1,Cd180,Cd200,Cd44,Cd81,Cd83,Cd93,Cdc40,Cdh24,Cdh8,Cdh9,Cdhr3,Cdk12,Cdkl1,Cdkl4,Cdkn1a,Cdyl2,Cebpa,Cecr5,Celf5,Celsr3,Cep250,Cercam,Cfp,Chaf1a,Chid1,Chordc1,Chpf,Chpf2,Chrac1,Chrd,Churc1,Ciart,Ciita,Cirbp,Cit,Ciz1,Cldn1,Clec14a,Clic4,Clip2,Clk3,Cln6,Cmpk2,Cmtr2,Cnbp,Cngb1,Cnksr2,Cnot1,Cnot6,Cntn2,Col1a2,Col4a1,Col4a2,Col6a4,Col8a1,Col8a2,Comt,Cope,Cops5,Cpeb3,Cpne6,Cpne7,Cpsf4l,Creg2,Creld2,Crh,Cryab,Cryl1,Csdc2,Csmd2,Csnk1d,Csrnp1,Ctsl,Cx3cl1,Cxxc4,Cyb5r3,Cyp2f2,Cyp2j6,Cyp4x1,Cyp51,Cyr61,Cys1,D1Ertd622e,D630023F18Rik,D8Ertd82e,Daam2,Dab2ip,Dact2,Dagla,Dalrd3,Dbn1,Dbp,Dcakd,Dctn5,Dda1,Ddi2,Ddit3,Ddx17,Dedd2,Derl3,Dgcr6,Dio2,Dlg4,Dlgap3,Dlgap4,Dmrtc1a,Dmtn,Dmwd,Dnah1,Dnah11,Dnaja1,Dnaja4,Dnajb1,Dnajb11,Dnajb5,Dnajc1,Dnajc10,Dnase1l2,Dnm1l,Dnmt3a,Doc2a,Dok3,Dot1l,Dpf1,Dpf2,Dpp10,Dpp7,Dpy19l1,Dpy19l3,Dpysl4,Dsg2,Dtx3,Dusp14,Dusp4,Dusp5,Dusp6,Dvl1,Dynll1,E130311K13Rik,E2f6,E330009J07Rik,E4f1,Ebag9,Ece1,Edrf1,Eef1d,Eef2k,Efnb1,Egr1,Egr3,Ehhadh,Eid2b,Eif2a,Eif2d,Eif2s2,Eif4e2,Eif5,Elac1,Elfn2,Elovl6,Eml2,Enc1,Eno2,Enox1,Ensa,Entpd5,Eny2,Epb41l1,Epb41l4b,Epha10,Epha2,Epha5,Epha7,Ephb2,Ephb3,Epm2a,Erbb3,Ercc3,Erich3,Erlec1,Etv5,Evl,Exoc2,Ext2,Fabp7,Fam107a,Fam110b,Fam129b,Fam13a,Fam171a1,Fam193b,Fam196a,Fam212b,Fam214a,Fam219b,Fam43b,Fam45a,Fam49b,Fam50a,Fam53b,Fam57b,Fam65a,Fam69a,Fam76a,Fam84a,Fancm,Fastk,Fastkd5,Fbxl18,Fbxl19,Fbxl4,Fbxo32,Fbxo33,Fbxo41,Fech,Fer1l5,Fermt1,Fgd6,Fgf14,Fgfr1,Fkbp4,Fkbp5,Flrt3,Fmnl1,Fndc8,Fos,Fosb,Fosl2,Foxj3,Foxo6,Fras1,Frmd6,Frmpd1,Fryl,Fscn1,Fst,Gabra5,Gadd45a,Galnt9,Gas2l1,Gatad2a,Gatsl2,Gcfc2,Gdi1,Gdpd5,Gfod1,Ggt7,Git2,Gkn3,Glmn,Glra2,Glrx2,Gm10409,Gm12394,Gm13889,Gm14326,Gm15440,Gm20716,Gm27029,Gm28035,Gm3020,Gm3883,Gm42641,Gm42688,Gm42878,Gm44597,Gm7334,Gm9864,Gmeb2,Gnao1,Gnb2,Gng2,Golph3l,Gp1bb,Gpd1,Gpr165,Gpr17,Gpr3,Gpt2,Gramd1a,Gramd1b,Grasp,Grb10,Grin2c,Grm4,Gse1,Gstt2,Gstz1,Gtf2a2,Gtf2h5,Gtf2ird2,Gtpbp2,H13,H2-Aa,H2-T24,H3f3b,Haghl,Hapln2,Hba-a1,Hba-a2,Hdac5,Heatr1,Herc2,Hexa,Hexim1,Hif1an,Hip1,Hipk4,Hist1h2bc,Hist2h3c1,Hist2h3c2,Hivep1,Hivep3,Hmgb1,Hmgn2,Hnrnpa1,Hnrnpa2b1,Hnrnpc,Hnrnpdl,Hnrnph1,Hnrnpk,Homer1,Hp1bp3,Hprt,Hr,Hrasls,Hs3st2,Hscb,Hsf1,Hsp90b1,Hspa1a,Hspa1b,Hspa4,Hspa4l,Hspa5,Hspa8,Hspb1,Hsph1,Htr1a,Htr1b,Htra1,Hyou1,Ica1l,Id2,Idh3g,Ier5,Ier5l,Ifit3,Ifit3b,Igfbp4,Igfn1,Igsf3,Igsf9b,Ikbkb,Il17ra,Il33,Ilkap,Imp4,Ina,Inf2,Inhba,Inmt,Ino80c,Inpp5j,Inppl1,Insig1,Ints10,Ints8,Ipmk,Ipo9,Iqce,Irf2,Irf6,Irf9,Irs2,Itm2a,Itpkc,Itsn1,Ivns1abp,Jade2,Jag1,Jdp2,Jmjd6,Josd2,Jph1,Kalrn,Kazn,Kcnb1,Kcnd3,Kcnf1,Kcng1,Kcnip2,Kcnj3,Kcnk12,Kcnq2,Kctd20,Kdm1a,Kdm2a,Kdm5b,Kdm6b,Kif1b,Kif1bp,Kiz,Klf10,Klf11,Klf13,Klf2,Klf4,Klf6,Klf9,Klhdc9,Klhl23,Klhl3,Klhl40,Kmt2d,Kmt2e,Kmt5a,Krcc1,Kremen1,Krt222,Krt77,Ktn1,Lama4,Lars,Leng8,Lias,Lin54,Lingo3,Lipa,Lipg,Lman2,Lman2l,Lmna,Lmo4,Lonrf1,Lonrf3,Lpar6,Lrch3,Lrfn2,Lrfn4,Lrp1,Lrp4,Lrp8,Lrrc29,Lrrc49,Lrrc6,Lrrc7,Lrrc8c,Lrrc8d,Lrrk2,Lrrn3,Lrrtm1,Lsm11,Lss,Lypla1,Lyrm2,Macf1,Madd,Mafg,Maged2,Magel2,Mamld1,Manf,Mansc1,Maoa,Map2k3,Map3k10,Map3k13,Map3k14,Map3k6,Map6,Mapk11,Mapk12,Mapk4,Mapk8ip3,Mapt,Marveld1,Mast3,Mat2a,Mat2b,Matk,Mbp,Mcf2l,Mdga1,Mdn1,Me3,Meaf6,Med15,Mef2c,Mef2d,Mertk,Mesdc1,Metap2,Mettl11b,Mettl16,Mettl21a,Mettl3,Mex3b,Mex3c,Mfhas1,Mfsd11,Mfsd2a,Mfsd4a,Mgp,Mical2,Midn,Mill2,Mios,Mkks,Mkl1,Mknk2,Mllt1,Mlxip,Mmp23,Mn1,Mobp,Morf4l1,Mpp3,Mpped2,Mprip,Mpv17l,Mpzl2,Mrgpre,Mrpl16,Msl1,Msl3l2,Mtcl1,Mtdh,Mtf1,Mthfd1l,Mtmr4,Mtmr7,Mtrf1,Mtus1,Mxd4,Mxi1,Myh9,N6amt1,Nab2,Nae1,Naglu,Ncald,Ncapd3,Ncor2,Nectin1,Nefm,Net1,Nfasc,Nfil3,Ngfr,Nkain2,Nkx3-1,Nol11,Nol3,Nol4l,Nos3,Nostrin,Notch4,Nov,Nova1,Nova2,Noxred1,Nptx1,Nptx2,Npy1r,Nr4a2,Nr4a3,Nrf1,Nrxn1,Nsmf,Nsun5,Ntng1,Nuak1,Nucb2,Nudt16,Numb,Numbl,Nup153,Nxf1,Nxpe4,Oacyl,Ocel1,Ofd1,Omg,Opalin,Oprd1,Osbpl3,Oscp1,Osmr,Otub2,P2ry13,P4ha1,P4ha2,Pag1,Paics,Pam,Pamr1,Papola,Paqr5,Paqr8,Paqr9,Parl,Parn,Pars2,Pcdh1,Pcnp,Pcsk1,Pcsk5,Pcsk9,Pcyox1,Pde1a,Pde2a,Pde9a,Pdgfb,Pdgfra,Pdia3,Pdia4,Pdia6,Pdlim7,Pdp1,Pdzd2,Peli1,Per1,Per2,Per3,Pex5,Pex5l,Pex6,Pfkfb3,Pfkp,Pfn4,Pglyrp1,Phf10,Phf20,Phf21b,Phf23,Phf7,Phlda1,Phospho2,Phyhd1,Pi16,Pigp,Pih1d2,Pik3c2b,Pim1,Pip4k2c,Pitpnm2,Pkd1,Pkia,Pknox1,Pla2g4e,Plat,Plch2,Pld1,Pld3,Plekhg2,Plekhm1,Plekho2,Plod1,Pmepa1,Pnma1,Pnma3,Poglut1,Polg,Pom121,Ppard,Ppargc1b,Ppcs,Ppp1r12b,Ppp1r12c,Ppp1r15b,Ppp1r16b,Ppp1r37,Ppp1r3c,Ppp2r1b,Ppp2r5a,Ppp6r1,Pptc7,Prdm12,Prdm2,Prickle1,Prkab1,Prkcsh,Prpf31,Prpf40b,Prpsap2,Prr14l,Prrc1,Prrt1,Prrt4,Prss23,Prss56,Prtg,Pskh1,Psma7,Psmb7,Psmf1,Pstk,Ptchd2,Pter,Ptgs2,Ptpn1,Ptpn12,Ptpn9,Ptpru,Pwwp2b,Pxdn,R3hdm1,R3hdm2,RP23-239H14.1,Rab11fip3,Rab15,Rab34,Rab6b,Rabl3,Rad50,Ralgds,Rasgef1b,Rasgrf1,Rasl11a,Rassf3,Rbbp5,Rbm10,Rbm11,Rbm14,Rbm24,Rbm28,Rbm3,Rbm34,Rcc2,Rce1,Rcor1,Rdh11,Rec114,Rere,Rfesd,Rfx7,Rgag4,Rgs3,Rgs4,Rgs7,Rgs8,Rhbdl3,Ric3,Rilpl1,Rims1,Rims2,Rims4,Rit2,Rmdn3,Rmnd1,Rnd3,Rnf112,Rnf114,Rnf146,Rnf165,Rnf166,Rnf19a,Rnf20,Rnf39,Rngtt,Rnmt,Rnpep,Rpl7a,Rprm,Rrp1b,Rsph1,Rspo2,Rsrp1,Rtn4,Rtn4rl2,Rufy2,Rundc1,Rwdd2a,Safb2,Sall3,Samd4b,Sbk1,Sbno1,Scaper,Schip1,Scrib,Scrt2,Scube1,Sdf2l1,Sdhaf1,Sec14l4,Sema7a,Sephs2,Sept10,Sept8,Serpinb1a,Serpinh1,Sertad1,Setd7,Sf1,Sfi1,Sfpq,Sfrp5,Sgsm1,Sh2b3,Sh3bp1,Sh3gl1,Sh3glb2,Sh3pxd2b,Sh3rf3,Shank1,Shank2,Shc3,Shd,Shisa7,Shpk,Shtn1,Siah2,Sik1,Sik2,Sin3b,Sipa1l2,Sirt5,Six4,Ski,Skiv2l,Slc13a4,Slc15a4,Slc16a12,Slc17a5,Slc17a8,Slc25a12,Slc25a17,Slc25a24,Slc25a25,Slc26a2,Slc26a7,Slc30a3,Slc35b2,Slc36a1,Slc39a14,Slc39a2,Slc39a7,Slc40a1,Slc4a3,Slc5a3,Slc6a6,Slc6a8,Slc7a4,Slc9a8,Slc9a9,Slco1a4,Slfn5,Slitrk1,Slmap,Smad3,Smg7,Smim19,Smim3,Smox,Smyd3,Snap29,Snph,Snrk,Sntb2,Socs7,Son,Sord,Sowaha,Sowahb,Sox18,Spata24,Spata2l,Spata7,Speg,Spint2,Spns2,Spred1,Spred2,Spred3,Spry2,Spry4,Sptbn2,Sptbn4,Sqstm1,Srek1ip1,Srf,Srrm3,Srrt,Srsf5,Srsf6,Sspn,Sstr2,Ssx2ip,St6gal2,Stard13,Stard8,Stip1,Stk3,Stk40,Strn4,Stt3b,Stx17,Stx4a,Sumo3,Sun1,Suv420h2,Syncrip,Syne1,Syngap1,Synj2,Synpo,Sypl,Syvn1,Szt2,Tacc1,Tamm41,Tarbp2,Tardbp,Tbata,Tbc1d2,Tbc1d24,Tbce,Tcea2,Tcerg1,Tcta,Tcte1,Tenm2,Tet3,Tfrc,Tgfbr3,Thtpa,Tiam1,Timm44,Tiparp,Tipin,Tk2,Tln1,Tm6sf2,Tmem14a,Tmem151b,Tmem178,Tmem18,Tmem198,Tmem201,Tmem205,Tmem209,Tmem253,Tmem28,Tmem44,Tmem86a,Tmpo,Tmx4,Tnfaip6,Tnfrsf12a,Tnfrsf25,Tnfsf10,Tnik,Tnks1bp1,Tnpo3,Tns3,Tnxb,Tob1,Tox,Traf3,Trak1,Tram1,Trbc2,Trem2,Treml1,Trib1,Trib2,Trim46,Trim65,Trim9,Trio,Trmt1l,Trmt6,Trp53i11,Trp53inp2,Trpv3,Trub2,Tsc22d3,Tshz2,Tsn,Tspan4,Tspyl2,Tspyl3,Ttbk1,Ttc1,Ttc30b,Ttc38,Ttyh1,Ttyh3,Txlna,Txlng,Txndc16,Txndc9,Tyro3,U2af1,U2af1l4,Ubash3b,Ube2m,Ube2ql1,Ubp1,Ubr4,Ubtf,Uck2,Ufd1l,Ufl1,Uggt1,Uhrf2,Unc13a,Unc5a,Upf1,Uqcr11,Uri1,Usp14,Usp2,Usp27x,Usp31,Usp4,Utp14b,Vangl2,Vasn,Vcl,Vdac1,Vegfa,Vgf,Vipr1,Vwa1,Vwc2l,Wdfy2,Wdr17,Wdr19,Wdr54,Wdr6,Wdr73,Wdtc1,Whsc1l1,Wipf3,Wisp1,Wiz,Wnk1,Wwc1,Xbp1,Xpa,Xrn2,Ylpm1,Ypel3,Zbtb11,Zbtb16,Zbtb17,Zbtb18,Zbtb25,Zbtb40,Zc3h12c,Zc3h3,Zc3h6,Zcchc14,Zdhhc14,Zdhhc5,Zfand5,Zfhx2,Zfp180,Zfp276,Zfp316,Zfp326,Zfp346,Zfp366,Zfp384,Zfp39,Zfp395,Zfp46,Zfp462,Zfp507,Zfp512b,Zfp566,Zfp592,Zfp598,Zfp609,Zfp64,Zfp641,Zfp651,Zfp747,Zfp784,Zfp791,Zfp810,Zfp941,Zglp1,Zgpat,Zhx2,Zhx3,Zkscan16,Zkscan4,Zmat4,Zmiz1,Zmynd11,Zmynd8,Znrf1,Zranb1,Zscan18,Zscan25,Zswim4,Zswim6,mt-Nd6;
8m cortex:AC149090.1,Acta2,Adamts1,Amigo1,Ankrd12,Arid4b,Cadm2,Calb1,Cd302,Clasrp,Cldn5,Cmpk1,Col5a1,Cyyr1,Dgkb,Dll4,Dock6,Dpp10,Egfl7,Eln,Esf1,Fam19a2,Fbxl3,Flt1,Gabra2,Gigyf1,Gm20594,Gm28438,Gnptab,Gpr22,Hsp90aa1,Itgb8,Jag2,Klf9,Lin54,Lrrc45,Matk,Mfap3l,Mink1,Myh11,Nfya,Pacsin1,Pam,Pcdh7,Pcgf5,Pfdn5,Pltp,Ppid,Ppig,Ppp1cb,Ptprs,Rab1a,Rb1cc1,Rpl11,Rpl35,Rpl39,Rps24,Sema3g,Shfm1,Smarca1,Smim10l1,Smim15,Stmn2,Sun1,Tax1bp1,Tmeff1,Tmem38b,Top1,Traf7,Trem2,Treml1,Trnt1,Ttc33,Ube2j1,Vamp7,Vsnl1,Zfr2,mt-Nd6;
8m hipp:Abhd4,Aip,Amigo2,Ap2s1,Arxes2,Atp5sl,Atp6v1h,Cap1,Capns1,Cbx3,Cd81,Cdc42,Cdip1,Chchd2,Cnih1,Cntnap1,Cope,Copg1,Cpne6,Cpne7,Cpsf6,D430041D05Rik,Dnaja1,Dnm1,Epn1,Esd,Ewsr1,Fam107a,Fkbp1a,Fus,Gan,Gapdh,Gatb,Gdi1,Gm28438,Gpr34,Gpx3,H3f3a,Hcfc1r1,Hif3a,Hnrnpd,Hnrnpu,Hpn,Hspa4l,Id3,Ifit3,Ifitm1,Lcat,Lmtk2,Ly6e,Ly6h,Lyplal1,Maged1,Map4k2,Map4k4,Map7,Mars,Mef2c,Minos1,Mmd2,Mr1,Ndufa5,Nenf,Nfya,Nme1,Nme2,Nnat,Nrxn1,Oard1,Papola,Pcbp4,Plekhh1,Ppp1r1a,Prdx5,Prdx6,Psmb3,Ptk2b,Ptms,Rbfox3,Rbm3,Rnf44,Rpl10-ps3,Rpl13,Rpl18,Rpl24,Rpl30,Rpl31,Rpl35a,Rpl39,Rplp0,Rplp1,Rps15a,Rps24,Rpsa,Rragd,Sars,Sdc4,Sec14l5,Selm,Sepp1,Sgk1,Slc5a7,Snrk,Srp19,Srsf5,Sucla2,Tcf4,Tmsb4x,Traf7,Trem2,Treml1,Trhde,Tspan6,Tubb2b,Uchl1,Uqcrc1,Usp7,Vti1b,Wdr35,Xpnpep1,Ywhae,Zfhx2,Zfp202,Zfp280d,mt-Nd6;
4m hipp:1110008P14Rik,1700007K13Rik,1700102P08Rik,2010111I01Rik,2010300C02Rik,4930426L09Rik,5031439G07Rik,A3galt2,A430105I19Rik,A730017C20Rik,AI593442,AK010878,Abcc5,Abhd2,Abhd8,Ablim2,Ackr1,Acr,Acsl3,Adamts2,Adamts3,Add1,Adgrb2,Adgrg1,Adipor2,Adra2a,Agbl3,Agpat5,Ahsa1,Aifm3,Akap12,Alg2,Angel1,Ank2,Ankrd16,Ankrd28,Aoc2,Aox1,Apba3,Apcdd1,Apln,Arc,Arl4d,Armcx5,Asb4,Asic1,B3gnt5,BC021891,Bag3,Baiap2,Banp,Bicd2,Brca2,Btf3,Btf3l4,C1qb,Cacng8,Calr,Camk1d,Camk2g,Carm1,Cbfa2t3,Cbs,Ccbe1,Ccdc107,Ccdc117,Ccno,Cd109,Cd180,Cdc40,Cdk11b,Cdk12,Cdk18,Cdkn1a,Celf1,Cers4,Cfp,Chid1,Chka,Chn1,Chn2,Chordc1,Chpf2,Chrd,Chrm1,Chst10,Ciart,Cirbp,Cit,Clec14a,Clk4,Cln6,Cnksr2,Cntn2,Col6a1,Cope,Cox19,Cpne6,Cpne7,Creld2,Crhr1,Crocc,Cryab,Csnk1a1,Cstad,Cyhr1,Cyp2j9,Cyp51,Cys1,Dalrd3,Dbp,Dcaf8,Dctn6,Dcun1d2,Dido1,Dio2,Dlg3,Dlgap4,Dmwd,Dnaja4,Dnajb1,Dnajb11,Dnajb2,Dnajb5,Dnase1l2,Dok3,Dsp,Dtx3,Dusp5,Duxbl2,Dvl1,Edn3,Edrf1,Eef2k,Efcab7,Efhd2,Egr1,Egr4,Elmod1,Eml2,Ensa,Epha7,Ephb2,Errfi1,Exog,Fabp5,Fabp7,Fam107a,Fam163b,Fam214a,Fam83d,Fancm,Fastk,Fbxl4,Fbxo32,Fbxo34,Fgf13,Fkbp4,Fmnl1,Fmnl2,Fndc8,Fosb,Fosl2,Foxj3,Fubp3,Fus,Fxyd5,Gabra5,Gatsl2,Gcfc2,Gcnt2,Gdi1,Gfod1,Gigyf2,Gjb6,Gkn3,Gm10925,Gm42688,Gm9864,Gpc4,Gpr17,Gpr3,Gpt2,Greb1l,Grin1,Grk5,Grm4,Gtpbp2,Gucy2e,Haghl,Hexa,Hey2,Hist2h3c1,Hist2h3c2,Hist3h2a,Hkdc1,Hnrnpa2b1,Hnrnpc,Hnrnpdl,Hnrnph1,Homer1,Hpca,Hs3st2,Hsp90b1,Hspa1a,Hspa1b,Hspa5,Hspa8,Hspb1,Hsph1,Htra1,Hyou1,Ier5,Ifit3b,Imp4,Impdh2,Ina,Inhba,Inmt,Ipo9,Iqce,Irf9,Itgb5,Ivd,Jmjd6,Jph1,Kalrn,Kcna4,Kcna6,Kcnab1,Kcnc4,Kcnip2,Kcnv1,Kctd17,Kdelc1,Kdm1a,Kif1b,Kif1bp,Klc1,Klf11,Klf4,Klhdc9,Krt9,Lacc1,Las1l,Lias,Lman2l,Lmo7,Lrch3,Lrpprc,Lrrc29,M5C1000I18Rik,Manf,Mansc1,Map3k6,Map6,Map7,Mapk11,Max,Med15,Med20,Mettl16,Mettl17,Mettl3,Mex3b,Mfsd2a,Mfsd4a,Mgll,Midn,Mkks,Mmaa,Mobp,Morf4l1,Mpi,Mri1,Mroh1,Msl1,Msmo1,Mtdh,Mtfr1l,Mthfd1l,Mtmr4,Mum1,Mxi1,Naglu,Nckap1,Ndrg2,Ndufb2,Nefh,Nell2,Nfil3,Nfya,Nostrin,Noxred1,Npcd,Nr1d2,Nr3c2,Nr4a2,Nr4a3,Nrxn1,Nt5c2,Nuak1,Nxpe4,Opalin,Ophn1,Orc3,Ormdl2,Osmr,Otub2,P2ry13,P4ha1,P4ha2,Pappa2,Paqr8,Parn,Pcbp2,Pcdhga7,Pcsk1,Pde2a,Pdia3,Pdia4,Pdia6,Pdk4,Pdlim7,Per1,Per2,Per3,Pex5,Pfkfb3,Phka2,Pim1,Pla2g3,Pla2g4e,Plat,Plcd4,Plcxd2,Plekho2,Plod1,Plpp4,Ppp1r3c,Prickle2,Prkcg,Prkcsh,Prpf40b,Prrt1,Pskh1,R3hdm1,Rab3gap1,Ralbp1,Ralgds,Rap2b,Rapgef4,Rasl10a,Rbm11,Rbm28,Rbm3,Rce1,Rcor3,Recql4,Rexo4,Rgmb,Rgs16,Rgs6,Rgs7,Rims4,Rmdn3,Rmnd1,Rnf112,Rnmt,Rnpep,Rpp21,Rsrp1,Rundc1,Sat2,Sbk1,Sdf2l1,Sec14l1,Sepp1,Serpinh1,Sfpq,Sft2d1,Sgsm1,Sh3gl1,Sik2,Sin3b,Slc16a11,Slc39a2,Slc39a7,Slc45a4,Slc5a3,Slc6a6,Slc8a2,Slco1a4,Slitrk3,Smarcal1,Snrk,Sox11,Spag7,Spata7,Spns2,Spred1,Sprn,Spry4,Srgap2,Srprb,Srrm3,Srsf10,Srsf5,Srsf6,Sstr2,Stip1,Stk26,Stk40,Stx17,Stxbp5l,Sun1,Susd1,Swt1,Sympk,Synj2,Sytl2,Syvn1,Tarbp2,Tardbp,Tbc1d2,Tbc1d24,Tcf12,Tdrd3,Tfrc,Thbs4,Timm44,Timp4,Tipin,Tlcd2,Tmem132b,Tmem33,Tmem44,Tmem69,Tmem86b,Tmpo,Tmub2,Tnfrsf25,Tnik,Tor1aip2,Tppp3,Tprkb,Tra2a,Traip,Trem2,Treml1,Trim9,Trmt1l,Trub1,Tsc22d3,Tspan4,Ttyh1,Txndc16,Txnl4a,Tyro3,Ube2g1,Ube2m,Ubqln1,Uhrf2,Uri1,Utp14b,Uxs1,Vwa1,Wasf1,Wdr11,Wdr12,Wdr19,Wfikkn2,Wipf3,Wiz,Wnt9a,Xbp1,Xdh,Zbtb18,Zbtb40,Zc3h6,Zcchc5,Zfand5,Zfp280d,Zfp384,Zfp46,Zfp512b,Zfp598,Zfp608,Zfp64,Zfp810,Zgpat,Zkscan2,Zmynd11,Zmynd8
